# Supplementary material for: Single-cell multi-ome and immune profiles of the Inspiration4 crew reveal conserved, cell-type, and sex-specific responses to spaceflight
Source: Nat Commun. 2024 Jun 11;15:4954. doi: 10.1038/s41467-024-49211-2 (PMC11166952; doi:10.1038/s41467-024-49211-2)
Supplement: Supplementary file 4 — Supplementary Data 1-15 [file 41467_2024_49211_MOESM4_ESM.zip]

Archive with 34 entries (33 files):
- Supplementary.Data/
- __MACOSX/._Supplementary.Data
- Supplementary.Data/Supplementary Data 15.xlsx
- __MACOSX/Supplementary.Data/._Supplementary Data 15.xlsx
- Supplementary.Data/Supplementary Data 8.xlsx
- __MACOSX/Supplementary.Data/._Supplementary Data 8.xlsx
- Supplementary.Data/.DS_Store
- __MACOSX/Supplementary.Data/._.DS_Store
- Supplementary.Data/Supplementary Data 5.xlsx
- __MACOSX/Supplementary.Data/._Supplementary Data 5.xlsx
- Supplementary.Data/Supplementary Data 14.xlsx
- __MACOSX/Supplementary.Data/._Supplementary Data 14.xlsx
- Supplementary.Data/Supplementary Data 2.xls
- __MACOSX/Supplementary.Data/._Supplementary Data 2.xls
- Supplementary.Data/Supplementary Data 3.xlsx
- __MACOSX/Supplementary.Data/._Supplementary Data 3.xlsx
- Supplementary.Data/Supplementary Data 12.xlsx
- __MACOSX/Supplementary.Data/._Supplementary Data 12.xlsx
- Supplementary.Data/Supplementary Data 9.xls
- __MACOSX/Supplementary.Data/._Supplementary Data 9.xls
- Supplementary.Data/Supplementary Data 11.xlsx
- __MACOSX/Supplementary.Data/._Supplementary Data 11.xlsx
- Supplementary.Data/Supplementary Data 13.csv
- __MACOSX/Supplementary.Data/._Supplementary Data 13.csv
- Supplementary.Data/Supplementary Data 10.xlsx
- __MACOSX/Supplementary.Data/._Supplementary Data 10.xlsx
- Supplementary.Data/Supplementary Data 1.xlsx
- __MACOSX/Supplementary.Data/._Supplementary Data 1.xlsx
- Supplementary.Data/Supplementary Data 6.xlsx
- __MACOSX/Supplementary.Data/._Supplementary Data 6.xlsx
- Supplementary.Data/Supplementary Data 4.csv
- __MACOSX/Supplementary.Data/._Supplementary Data 4.csv
- Supplementary.Data/Supplementary Data 7.xlsx
- __MACOSX/Supplementary.Data/._Supplementary Data 7.xlsx
