# Supplementary material for: Single-cell multi-ome and immune profiles of the Inspiration4 crew reveal conserved, cell-type, and sex-specific responses to spaceflight
Source: Nat Commun. 2024 Jun 11;15:4954. doi: 10.1038/s41467-024-49211-2 (PMC11166952; doi:10.1038/s41467-024-49211-2)
Supplement: Supplementary file 4 — Supplementary Data 1-15 [file 41467_2024_49211_MOESM4_ESM.zip › Supplementary.Data/Supplementary Data 15.xlsx]

## Sheet: DEGs
Extended Data Table 15. DEGs and the overlapped GSEA pathway across studies.
	human_gene	CD4_T	CD8_T	other_T	B	NK	CD14_Mono	CD16_Mono	DC	other	GeneLab	skin	skin_IE	skin_OD	skin_OE	skin_VA	JAXA.cfRNA.pval	NASA_multi_CD19	NASA_multi_CD4	NASA_multi_CD8	NASA_multi_LD	NASA_ribo_CD19	NASA_ribo_CD4	NASA_ribo_CD8	NASA_ribo_LD	NASA_poly_CD19	NASA_poly_CD4	NASA_poly_CD8	NASA_poly_LD	CD4_T.padj	CD8_T.padj	other_T.padj	B.padj	NK.padj	CD14_Mono.padj	CD16_Mono.padj	DC.padj	other.padj	GeneLab.padj	skin.padj	skin_IE.padj	skin_OD.padj	skin_OE.padj	skin_VA.padj	JAXA.cfRNA	NASA_multi_CD19.padj	NASA_multi_CD4.padj	NASA_multi_CD8.padj	NASA_multi_LD.padj
1	FGR	0.351746	2.33268	0.352525	0.269197	0.320653	1.11017	0.351883	0.3516	1.32373	0.0501422	0.235114	0.472639	0.182893	0.096734	0.415618	NA	NA	NA	NA	NA	NA	NA	NA	NA	NA	NA	NA	NA	0	0	9.42e-263	0	0	0	2e-68	5.7e-67	9.87e-92	0.575636	0.438625	0.72475	NA	0.953302	NA	NA	NA	NA	NA	NA
2	CSF3R	0.240106	0.229117	0.671209	0.417471	0.242412	0.927056	1.78898	2.37486	1.10743	-0.0260061	0.0449636	-0.129439	0.0270453	0.108284	0.0245912	NA	NA	NA	NA	NA	NA	NA	NA	NA	NA	NA	NA	NA	0	0	4.29e-200	0	1.16e-290	2.76e-222	5.09e-53	4.77e-36	2.24e-88	0.859113	0.903095	0.940078	NA	0.932453	0.977172	NA	NA	NA	NA	NA
3	ST6GALNAC3	0.139796	0.361497	2.04114	0.603567	0.369049	0.900181	1.15173	2.95452	0.768635	0.0950796	-0.0178818	-0.0615256	0.158164	0.171156	-0.302415	NA	NA	NA	NA	NA	NA	NA	NA	NA	NA	NA	NA	NA	0	0	1.47e-148	0	1.5e-246	3.67e-208	5.75e-49	7.41e-36	1.06e-86	0.0180437	0.96358	0.974442	NA	0.880792	0.613003	NA	NA	NA	NA	NA
4	LRRC8D	2.38882	0.32292	0.209043	2.18215	0.586296	0.936507	1.04484	0.82295	1.20515	0.0998498	0.145093	0.540118	0.0300302	-0.157088	0.199088	NA	NA	NA	NA	NA	NA	NA	NA	NA	NA	NA	NA	NA	0	0	1.07e-143	0	4.79e-217	4.77e-184	1.37e-37	7.56e-19	1.56e-69	4.06e-05	0.591848	0.543606	NA	0.894559	0.737427	NA	NA	NA	NA	NA
5	EVI5	1.02796	0.218085	0.195935	2.15452	2.40238	0.828695	1.80051	0.152713	0.736337	0.00316675	0.162715	-0.110578	-0.288509	0.133426	0.749739	NA	NA	NA	NA	NA	NA	NA	NA	NA	NA	NA	NA	NA	0	0	1.21e-138	6.69e-255	3.27e-182	2.24e-175	1.99e-37	9.85e-15	3.67e-65	0.962633	0.573939	0.951041	NA	0.917064	0.0640552	NA	NA	NA	NA	NA
6	DPYD	0.365845	0.602551	0.327522	0.68931	1.87633	1.07359	1.0228	0.750537	0.578443	0.146148	0.307133	-0.00533442	0.134899	0.737503	0.186359	NA	NA	NA	NA	NA	NA	NA	NA	NA	NA	NA	NA	NA	0	0	2.44e-128	4.1e-241	1.46e-176	1.57e-174	6e-37	6.77e-14	7.71e-62	0.0243008	0.196333	0.997728	NA	0.148624	0.785173	NA	NA	NA	NA	NA
7	DPYD-AS1	0.245985	2.08155	2.28745	0.248433	0.223867	0.96426	1.26104	1.02911	0.970848	NA	NA	NA	NA	NA	NA	NA	NA	NA	NA	NA	NA	NA	NA	NA	NA	NA	NA	NA	0	0	2.36e-113	3.98e-226	8.59e-162	2.18e-166	1.32e-34	9.62e-14	1.7e-47	NA	NA	NA	NA	NA	NA	NA	NA	NA	NA	NA
8	SLC22A15	0.42573	0.3686	0.376683	0.554514	0.182585	0.914494	0.993656	0.563524	2.45601	0.0455255	0.0892841	-0.0811984	0.153837	0.0669624	0.203744	NA	NA	NA	NA	NA	NA	NA	NA	NA	NA	NA	NA	NA	0	4.27e-282	4.31e-95	2.4e-208	7.06e-147	7.86e-164	1.87e-32	1.35e-12	2.85e-47	0.247064	0.751868	0.961156	NA	0.957405	0.706788	NA	NA	NA	NA	NA
9	NOTCH2	0.288947	0.279494	1.23288	1.27183	0.740921	0.873515	1.10955	0.69227	0.335283	0.00225328	-0.127998	0.00142552	0.0983498	-0.0388448	-0.642052	NA	NA	NA	NA	NA	NA	NA	NA	NA	NA	NA	NA	NA	0	4.11e-277	2.82e-88	2.43e-180	2.21e-131	7.46e-162	3.69e-32	9.37e-10	1.25e-40	0.972332	0.702359	0.999239	NA	0.974655	NA	NA	NA	NA	NA	NA
10	ADAMTSL4-AS1	0.0962444	0.140477	0.702274	0.347112	0.348276	0.81745	1.08268	0.830328	1.40946	NA	NA	NA	NA	NA	NA	NA	NA	NA	NA	NA	NA	NA	NA	NA	NA	NA	NA	NA	0	2.03e-271	7.21e-88	9.64e-170	1.88e-124	5.05e-160	2.42e-29	3.74e-09	3.22e-39	NA	NA	NA	NA	NA	NA	NA	NA	NA	NA	NA
11	CTSS	0.929334	0.590336	0.678403	0.983795	0.738087	0.935562	0.950101	0.66076	0.681806	-0.0065549	0.260487	0.632983	-0.0305884	0.470524	0.264261	NA	NA	NA	NA	NA	NA	NA	NA	NA	NA	NA	NA	NA	0	2.46e-184	2.24e-81	4.54e-162	3.35e-121	5.05e-157	5.48e-29	6.62e-09	4.46e-36	0.951498	0.400167	0.62511	NA	0.641566	NA	NA	NA	NA	NA	NA
12	S100A9	0.584107	1.02985	0.556698	0.936608	1.07709	0.741559	0.95162	0.632211	0.317836	-0.0367869	0.198588	-0.229654	0.176195	0.488688	0.394963	NA	NA	NA	NA	NA	NA	NA	NA	NA	NA	NA	NA	NA	0	1.26e-182	9.37e-78	3e-145	4.98e-102	8.13e-155	1.54e-27	4.49e-08	5.66e-35	0.932153	0.416419	0.870428	NA	0.455508	0.457443	NA	NA	NA	NA	NA
13	S100A9	0.584107	1.02985	0.556698	0.936608	1.07709	0.741559	0.95162	0.632211	0.317836	-0.498632	0.198588	-0.229654	0.176195	0.488688	0.394963	NA	NA	NA	NA	NA	NA	NA	NA	NA	NA	NA	NA	NA	0	1.26e-182	9.37e-78	3e-145	4.98e-102	8.13e-155	1.54e-27	4.49e-08	5.66e-35	0.0028035	0.416419	0.870428	NA	0.455508	0.457443	NA	NA	NA	NA	NA
14	S100A8	0.638682	0.692547	1.10826	0.246342	0.244896	0.562618	-0.8883	0.743354	0.923187	-0.123651	0.0872569	0.358009	0.150841	-0.0545231	0.000902367	NA	NA	NA	NA	NA	NA	NA	NA	NA	NA	NA	NA	NA	0	2.91e-182	3.53e-76	1.54e-141	4.38e-99	2.18e-153	6.93e-26	4.54e-08	8.61e-31	0.542671	0.749583	0.706625	NA	0.963563	0.99933	NA	NA	NA	NA	NA
15	MNDA	0.872376	0.160053	0.827578	0.906807	0.146327	0.867539	1.04211	0.729404	0.697237	0.0922027	0.0632355	0.220017	-0.197953	-0.281693	0.41588	NA	NA	NA	NA	NA	NA	NA	NA	NA	NA	NA	NA	NA	0	6.06e-162	1.94e-68	1.33e-138	2.86e-97	2.52e-141	1.09e-25	7.26e-08	7.35e-30	0.52855	0.872286	0.887985	NA	0.817233	NA	NA	NA	NA	NA	NA
16	MNDA	0.872376	0.160053	0.827578	0.906807	0.146327	0.867539	1.04211	0.729404	0.697237	0.0313321	0.0632355	0.220017	-0.197953	-0.281693	0.41588	NA	NA	NA	NA	NA	NA	NA	NA	NA	NA	NA	NA	NA	0	6.06e-162	1.94e-68	1.33e-138	2.86e-97	2.52e-141	1.09e-25	7.26e-08	7.35e-30	0.812922	0.872286	0.887985	NA	0.817233	NA	NA	NA	NA	NA	NA
17	MNDA	0.872376	0.160053	0.827578	0.906807	0.146327	0.867539	1.04211	0.729404	0.697237	0.0140963	0.0632355	0.220017	-0.197953	-0.281693	0.41588	NA	NA	NA	NA	NA	NA	NA	NA	NA	NA	NA	NA	NA	0	6.06e-162	1.94e-68	1.33e-138	2.86e-97	2.52e-141	1.09e-25	7.26e-08	7.35e-30	0.913014	0.872286	0.887985	NA	0.817233	NA	NA	NA	NA	NA	NA
18	RCSD1	0.139225	0.868744	0.258771	0.677142	0.176668	0.816639	1.14686	0.628178	0.590055	0.0268318	-0.0300255	-0.0315064	0.185469	-0.0388827	-0.15725	NA	NA	NA	NA	NA	NA	NA	NA	NA	NA	NA	NA	NA	0	2.7e-161	6.01e-64	1.31e-128	7.13e-83	3e-141	1.73e-25	1.09e-07	1.28e-29	0.677394	0.941209	0.987424	NA	0.976145	0.824447	NA	NA	NA	NA	NA
19	NCF2	0.784977	0.837229	0.134118	0.140674	0.737678	0.70782	0.954308	0.483	0.365956	0.0522878	0.257656	0.463948	0.0924371	0.0820967	0.569131	NA	NA	NA	NA	NA	NA	NA	NA	NA	NA	NA	NA	NA	0	1.67e-139	2.2e-53	1.73e-120	6.84e-75	8.53e-141	2.14e-25	1.16e-07	9.81e-28	0.350002	0.313383	0.681958	NA	0.955963	NA	NA	NA	NA	NA	NA
20	RGS18	0.263415	0.130883	0.142207	0.773411	0.87046	0.747698	0.934213	0.652745	0.703952	0.0322612	-0.15269	-0.47484	-0.132262	-0.305041	-0.0279201	NA	NA	NA	NA	NA	NA	NA	NA	NA	NA	NA	NA	NA	0	3.21e-134	5.42e-52	2.29e-113	1.33e-66	1.41e-140	3.32e-25	1.43e-07	2.94e-25	0.833744	0.51749	0.623081	NA	0.722998	0.971301	NA	NA	NA	NA	NA
21	NEK7	0.923028	0.0751931	0.81833	0.906018	0.783379	0.703518	0.77965	0.658528	0.442553	-0.0120154	-0.0634909	-0.0735977	0.28525	-0.2239	-0.259043	NA	NA	NA	NA	NA	NA	NA	NA	NA	NA	NA	NA	NA	0	4.05e-132	2.26e-51	8.83e-107	3.35e-63	1.25e-136	6.85e-25	3.31e-07	1.06e-24	0.821353	0.839174	0.964707	NA	0.825466	0.602014	NA	NA	NA	NA	NA
22	PTPRC	0.612687	0.503316	1.14046	1.00043	0.579902	0.724606	0.576921	0.767787	0.452601	-0.0530784	0.0693136	-0.178054	0.472111	0.0283773	-0.172225	0.0194649	NA	NA	NA	NA	NA	NA	NA	NA	NA	NA	NA	NA	0	4.04e-111	3.13e-48	1.55e-101	8.05e-62	7.49e-136	4.57e-24	3.62e-07	1.9e-24	0.542731	0.839862	0.914554	NA	0.981965	0.796591	-1.91258	NA	NA	NA	NA
23	MIR181A1HG	2.11798	0.743567	0.774251	0.714944	0.110997	0.951611	1.01797	0.678891	2.63833	NA	NA	NA	NA	NA	NA	NA	NA	NA	NA	NA	NA	NA	NA	NA	NA	NA	NA	NA	0	4.59e-110	8.42e-48	9.82e-99	8.66e-60	1.19e-135	6.14e-23	4.41e-07	3.72e-24	NA	NA	NA	NA	NA	NA	NA	NA	NA	NA	NA
24	SRGAP2	0.135795	0.112899	0.805422	0.194742	0.405678	0.756389	0.852382	0.718646	0.706009	0.0766559	NA	NA	NA	NA	NA	NA	NA	NA	NA	NA	NA	NA	NA	NA	NA	NA	NA	NA	9.17e-303	1.49e-105	6.3e-46	1.13e-98	1.99e-58	1.83e-133	7.37e-23	9.48e-07	1.25e-22	0.00205249	NA	NA	NA	NA	NA	NA	NA	NA	NA	NA
25	DISC1	0.110993	0.626517	0.166692	0.78572	0.792716	0.718882	0.6816	0.693117	1.09655	0.22551	0.0880005	-0.0566524	-0.106835	0.0495903	0.359126	NA	NA	NA	NA	NA	NA	NA	NA	NA	NA	NA	NA	NA	1.77e-256	4.29e-105	1.04e-43	2.7e-97	6.06e-56	1.65e-130	8.49e-23	9.89e-07	6.24e-21	0.0016076	0.818078	0.981926	NA	0.972494	NA	NA	NA	NA	NA	NA
26	LYST	0.601886	0.264263	0.0540659	0.801559	0.786629	0.751963	0.810925	0.623871	0.401234	-0.0273378	0.0496846	-0.08989	-0.103337	0.142553	0.208668	NA	NA	NA	NA	NA	NA	NA	NA	NA	NA	NA	NA	NA	9.53e-247	4.6e-102	2.71e-40	2.5e-95	5.81e-54	2.18e-129	4.11e-22	1.47e-06	2.13e-20	0.475976	0.877839	0.952162	NA	0.892032	0.701349	NA	NA	NA	NA	NA
27	CEP170	0.579847	0.10041	0.595946	0.581137	0.2434	0.39414	0.760696	0.651336	0.433	0.0507308	0.309171	-0.00785434	0.103786	0.562251	0.375199	NA	NA	NA	NA	NA	NA	NA	NA	NA	NA	NA	NA	NA	5.18e-244	6.16e-102	1.49e-37	1.13e-86	1.55e-53	8.16e-127	4.11e-22	1.71e-06	9.18e-20	0.218276	0.162366	0.997284	NA	0.33045	0.488149	NA	NA	NA	NA	NA
28	FAM49A	0.699527	0.0758565	0.562831	0.798742	0.58433	0.837057	0.832846	0.567526	0.763465	NA	NA	NA	NA	NA	NA	NA	NA	NA	NA	NA	NA	NA	NA	NA	NA	NA	NA	NA	2.94e-239	3.31e-95	3.85e-37	2.23e-86	3.13e-53	2.29e-126	5.88e-22	1.8e-06	1.13e-19	NA	NA	NA	NA	NA	NA	NA	NA	NA	NA	NA
29	ASXL2	0.413465	0.609586	0.64521	1.0395	0.709377	0.903614	0.718835	1.04558	0.379077	-0.0213808	-0.0563774	-0.32516	-0.104574	0.211867	-0.0516832	NA	NA	NA	NA	NA	NA	NA	NA	NA	NA	NA	NA	NA	7.85e-239	6.89e-92	1.43e-36	7.81e-85	2.02e-51	2.9e-126	6.67e-22	1.98e-06	1.23e-19	0.58765	0.881735	0.816247	NA	0.842867	0.955637	NA	NA	NA	NA	NA
30	CDC42EP3	0.664877	0.420723	0.711477	0.541965	0.536486	0.656696	0.76958	0.677934	0.231309	-0.0509885	-0.218893	-0.048764	-0.0340444	-0.0784924	-0.418933	NA	NA	NA	NA	NA	NA	NA	NA	NA	NA	NA	NA	NA	1.76e-237	1.66e-89	1e-35	6.74e-84	2.92e-51	2.37e-124	3.37e-21	2.03e-06	1.69e-19	0.178364	0.380895	0.980948	NA	0.956626	0.416023	NA	NA	NA	NA	NA
31	SLC8A1-AS1	0.8814	0.917138	0.610036	0.745553	0.853437	0.724257	0.875027	0.703345	0.652804	NA	NA	NA	NA	NA	NA	NA	NA	NA	NA	NA	NA	NA	NA	NA	NA	NA	NA	NA	5.53e-229	3.43e-85	1.1e-35	1.02e-80	8.43e-51	2.7e-123	8.01e-21	2.2e-06	5.46e-19	NA	NA	NA	NA	NA	NA	NA	NA	NA	NA	NA
32	SLC8A1	0.389518	0.638193	0.718174	0.822201	0.719295	0.65848	0.78426	0.247711	0.883886	0.114048	-0.258181	0.174964	0.410585	0.161384	-0.617339	NA	NA	NA	NA	NA	NA	NA	NA	NA	NA	NA	NA	NA	1.22e-222	3.13e-81	5.08e-35	4.96e-80	2.87e-50	1.55e-122	8.94e-20	2.61e-06	1.95e-18	0.0217349	0.639684	0.934858	NA	0.922477	0.234355	NA	NA	NA	NA	NA
33	CCDC88A	0.703381	0.63182	0.634183	0.819161	0.393023	0.712637	0.880881	0.596517	0.623867	-0.00207693	-0.0844068	0.286354	-0.0337545	-0.150337	-0.431168	NA	NA	NA	NA	NA	NA	NA	NA	NA	NA	NA	NA	NA	2.42e-219	3.56e-78	1.28e-34	1.73e-78	5.36e-48	1.6e-122	1.23e-19	2.76e-06	2.64e-18	0.979356	0.787513	0.797898	NA	0.897091	0.393787	NA	NA	NA	NA	NA
34	ARHGAP25	0.609918	0.424208	0.683371	0.59161	0.70228	0.742304	0.761849	0.748902	0.484982	0.0413465	0.0535904	-0.0913945	0.311119	0.238006	-0.18666	NA	NA	NA	NA	NA	NA	NA	NA	NA	NA	NA	NA	NA	5.31e-199	1.37e-72	4.63e-34	6e-78	2.76e-46	1.04e-119	3.09e-19	3.21e-06	5.99e-18	0.46434	0.862073	0.951656	NA	0.786047	0.735209	NA	NA	NA	NA	NA
35	DYSF	0.743498	0.527053	0.725472	0.654971	0.0585751	0.568661	0.123857	0.605088	0.355757	0.237162	-0.131854	-0.0755801	-0.126801	-0.0980252	-0.461449	NA	NA	NA	NA	NA	NA	NA	NA	NA	NA	NA	NA	NA	5.34e-192	1.84e-72	1.9e-33	8.54e-78	2.29e-44	2.3e-118	5.32e-19	7.14e-06	8.01e-18	1.91e-06	0.646973	0.967963	NA	0.944271	0.411517	NA	NA	NA	NA	NA
36	TBC1D8	0.575624	0.465455	0.653601	0.679335	0.52767	0.602381	0.873157	0.663513	0.0983427	0.123458	0.0318003	-0.284539	-0.0434306	0.217597	0.179175	NA	NA	NA	NA	NA	NA	NA	NA	NA	NA	NA	NA	NA	6.48e-190	1.86e-68	6.85e-33	1.76e-76	6.98e-43	2.85e-118	1.3e-18	1.18e-05	1.57e-17	5.05e-05	0.939922	0.834073	NA	0.845046	0.797591	NA	NA	NA	NA	NA
37	KYNU	0.648604	0.510126	0.433033	0.928659	0.749875	0.853326	0.759791	0.568777	0.514397	0.285774	0.0158989	0.256253	-0.347427	0.272894	-0.175518	NA	NA	NA	NA	NA	NA	NA	NA	NA	NA	NA	NA	NA	1.78e-186	4.89e-68	1.04e-32	2.42e-76	4.91e-42	8.16e-116	1.47e-18	1.83e-05	2.18e-17	0.0569502	0.97503	0.873246	NA	0.828768	NA	NA	NA	NA	NA	NA
38	BAZ2B	0.607726	0.461453	0.268682	0.522453	0.100843	0.645941	0.698485	0.663177	0.372982	0.0183692	0.12488	0.460087	0.0401134	0.300805	0.000801943	NA	NA	NA	NA	NA	NA	NA	NA	NA	NA	NA	NA	NA	2.66e-184	2.92e-67	1.13e-32	1.78e-68	4.87e-40	3.24e-115	1.14e-17	2.83e-05	9.99e-17	0.616572	0.650442	0.623081	NA	0.744493	0.999393	NA	NA	NA	NA	NA
39	SESTD1	0.601499	0.630827	0.587524	0.130494	0.463462	0.734886	0.751321	0.753829	0.525145	0.0513446	0.00863756	-0.0837697	-0.129476	0.10188	0.123736	NA	NA	NA	NA	NA	NA	NA	NA	NA	NA	NA	NA	NA	1.87e-183	1.3e-66	1.5e-31	7.69e-66	5.07e-40	4.39e-115	1.29e-17	2.85e-05	1.2e-16	0.149972	0.983056	0.960784	NA	0.930983	0.844346	NA	NA	NA	NA	NA
40	ZNF804A	0.478616	0.583773	0.935601	0.522203	0.616692	0.610644	0.908046	0.733082	0.844658	0.26924	0.179504	-0.0548116	0.222024	0.214621	0.28901	NA	NA	NA	NA	NA	NA	NA	NA	NA	NA	NA	NA	NA	1.5e-182	4.9e-66	8.91e-31	1.08e-65	3.71e-39	1.01e-114	1.47e-17	4.04e-05	7.45e-16	0.351679	0.471872	0.978324	NA	0.844923	0.580178	NA	NA	NA	NA	NA
41	NABP1	0.577307	0.599589	0.552244	0.529066	0.57238	0.785635	0.846111	0.550306	0.368236	-0.0638575	-0.0255959	-0.351862	0.0929683	0.522254	-0.466766	NA	NA	NA	NA	NA	NA	NA	NA	NA	NA	NA	NA	NA	1.04e-181	2.88e-65	1.54e-30	4.47e-65	6.31e-39	1.11e-114	1.68e-17	6.66e-05	7.47e-16	0.36995	0.946309	0.774363	NA	0.390791	0.339701	NA	NA	NA	NA	NA
42	KANSL1L	0.100696	0.461151	0.582621	0.156483	0.625085	0.697376	0.684837	0.6091	0.678132	-0.0590266	0.10438	-0.16173	-0.0793213	0.354432	0.313788	NA	NA	NA	NA	NA	NA	NA	NA	NA	NA	NA	NA	NA	9.57e-178	2.65e-64	1.19e-29	8.88e-65	1.07e-38	6.45e-112	2.81e-17	0.000113281	8.13e-16	0.213526	0.707556	0.90997	NA	0.618778	0.550987	NA	NA	NA	NA	NA
43	SLC11A1	0.468932	0.515469	0.107047	0.611328	0.538817	0.606216	0.718782	0.509488	0.581335	0.0779873	0.0843779	-0.105716	0.121391	0.114645	0.109221	NA	NA	NA	NA	NA	NA	NA	NA	NA	NA	NA	NA	NA	1.08e-177	7.42e-64	5.23e-29	1.27e-64	3.83e-38	3.55e-111	3.17e-17	0.000158844	8.24e-16	0.299101	0.782077	0.950334	NA	0.929553	0.880639	NA	NA	NA	NA	NA
44	PID1	0.464097	0.479151	0.564296	0.750023	0.55632	0.829612	0.709676	0.579007	0.411547	0.117659	0.0831928	0.24585	0.249857	-0.254524	-0.00989144	NA	NA	NA	NA	NA	NA	NA	NA	NA	NA	NA	NA	NA	1.1e-176	7.45e-63	3.19e-28	8.09e-63	1.97e-37	5.69e-111	3.83e-17	0.000219272	8.81e-16	0.00373081	0.784979	0.841102	NA	0.806148	0.989921	NA	NA	NA	NA	NA
45	ATG7	0.412531	0.382707	0.140137	0.466866	0.645097	0.635699	0.622038	0.690085	0.635882	0.0340054	0.0724096	-0.297093	-0.00483317	0.119678	0.306587	NA	NA	NA	NA	NA	NA	NA	NA	NA	NA	NA	NA	NA	6.15e-174	1.09e-62	1.48e-27	6.4e-61	1.64e-35	6.03e-108	4.37e-17	0.000249459	9.5e-16	0.476358	0.852571	0.835499	NA	0.91584	0.595189	NA	NA	NA	NA	NA
46	UBE2E2	0.776442	0.0877565	0.73701	0.556336	0.0662986	0.690608	0.670266	0.628081	0.37474	0.00655406	-0.107422	-0.389549	0.120741	-0.174112	0.00732958	NA	NA	NA	NA	NA	NA	NA	NA	NA	NA	NA	NA	NA	8.92e-174	2.25e-62	3.04e-27	1.96e-60	3.78e-34	3.15e-107	4.81e-17	0.000276504	9.98e-16	0.910473	0.770777	0.758954	NA	0.900313	0.994806	NA	NA	NA	NA	NA
47	FRMD4B	0.60013	0.61389	0.61623	0.658831	0.0441419	0.751649	0.769038	0.252997	0.325141	0.0317413	-0.251979	0.41095	-0.00684053	-0.910602	-0.249801	NA	NA	NA	NA	NA	NA	NA	NA	NA	NA	NA	NA	NA	8.59e-173	6.67e-62	5.68e-27	2.93e-60	4.14e-34	1.02e-104	1.19e-16	0.000535277	6.89e-15	0.344144	0.518807	0.816247	NA	0.33045	NA	NA	NA	NA	NA	NA
48	MTRNR2L12	0.577834	0.586366	0.396866	0.498948	0.536104	0.911072	0.912015	0.653103	0.743445	NA	NA	NA	NA	NA	NA	NA	-1.44	-1.32	NA	-1.09	-2.27	-2.32	NA	-1.72	NA	NA	NA	NA	3.35e-170	2.83e-61	1.92e-26	1.72e-57	1.86e-32	3.38e-103	1.32e-16	0.000572259	1.04e-14	NA	NA	NA	NA	NA	NA	NA	0.0451	0.00414	NA	0.0485
49	CD86	0.614282	0.543801	0.459348	0.711715	0.455286	0.592077	0.760238	0.370935	0.338618	-0.0815507	0.195887	0.205499	0.342313	0.302049	-0.0105478	NA	NA	NA	NA	NA	NA	NA	NA	NA	NA	NA	NA	NA	1.15e-164	9.07e-61	2.58e-26	2.61e-57	4.4e-32	3.81e-103	9.76e-16	0.000627766	1.76e-14	0.27344	0.425504	0.881618	NA	0.726441	0.989843	NA	NA	NA	NA	NA
50	DNAJC13	0.607034	0.463363	0.121076	0.598327	0.546584	0.61787	0.685034	0.486722	0.48929	-0.0283082	0.183682	0.536424	0.350219	0.0386128	-0.00629044	NA	NA	NA	NA	NA	NA	NA	NA	NA	NA	NA	NA	NA	8.17e-164	3.68e-60	2.77e-26	2.4e-56	4.71e-31	7.21e-103	1.28e-15	0.000691261	1.91e-14	0.265144	0.488222	0.556593	NA	0.974655	0.994602	NA	NA	NA	NA	NA
51	PLSCR1	0.424281	0.646299	0.0478053	0.473281	0.429743	0.658602	0.685024	0.747928	0.690121	0.0902628	0.103	0.463164	-0.054658	0.00541897	0.058033	NA	NA	NA	NA	NA	NA	NA	NA	NA	NA	NA	NA	NA	9.93e-161	1.52e-59	3.34e-26	4.44e-56	6.37e-31	1.76e-101	1.54e-15	0.00104609	2.72e-14	0.0336573	0.718572	0.62058	NA	0.995787	0.939134	NA	NA	NA	NA	NA
52	PLSCR1	0.424281	0.646299	0.0478053	0.473281	0.429743	0.658602	0.685024	0.747928	0.690121	0.0479911	0.103	0.463164	-0.054658	0.00541897	0.058033	NA	NA	NA	NA	NA	NA	NA	NA	NA	NA	NA	NA	NA	9.93e-161	1.52e-59	3.34e-26	4.44e-56	6.37e-31	1.76e-101	1.54e-15	0.00104609	2.72e-14	0.47111	0.718572	0.62058	NA	0.995787	0.939134	NA	NA	NA	NA	NA
53	ANKUB1	0.646907	0.531683	0.66298	0.593162	0.384094	0.737398	0.807653	0.450445	0.624816	NA	0.251298	0.457485	0.282352	0.296209	0.0120625	NA	NA	NA	NA	NA	NA	NA	NA	NA	NA	NA	NA	NA	8.01e-160	8.46e-59	4.15e-26	4.6e-55	6.66e-31	5.1e-101	1.96e-15	0.00104761	7.26e-14	NA	0.325484	0.657845	NA	0.722262	0.989275	NA	NA	NA	NA	NA
54	RNF13	0.688472	0.0412628	0.661736	0.68939	0.412599	0.617127	0.666846	0.681619	0.508648	-0.0440525	0.113698	0.394424	0.0599592	0.14628	-0.109262	NA	NA	NA	NA	NA	NA	NA	NA	NA	NA	NA	NA	NA	9.94e-160	6.73e-58	6.6e-26	3.87e-54	7.1e-31	1.07e-100	4.25e-15	0.00133615	1.72e-13	0.344384	0.644807	0.645268	NA	0.883459	0.875935	NA	NA	NA	NA	NA
55	MBNL1	0.824665	0.317645	0.0616038	0.531884	0.306486	0.982241	0.714643	0.429481	0.427702	-0.0129283	-0.190732	-0.108477	-0.0238802	-0.339069	-0.33185	NA	NA	NA	NA	NA	NA	NA	NA	NA	NA	NA	NA	NA	9.88e-157	4e-57	7.79e-26	1.08e-53	7.92e-31	2.69e-99	4.62e-15	0.00140529	2.28e-13	0.807989	0.462992	0.949801	NA	0.726441	0.540583	NA	NA	NA	NA	NA
56	MBNL1-AS1	0.335253	0.632783	0.635686	0.500304	0.443043	0.560298	0.666607	0.490899	0.839371	NA	NA	NA	NA	NA	NA	NA	NA	NA	NA	NA	NA	NA	NA	NA	NA	NA	NA	NA	1.42e-155	3.39e-56	1.31e-25	6.84e-53	1.19e-30	8.82e-99	5.61e-15	0.00176286	2.62e-13	NA	NA	NA	NA	NA	NA	NA	NA	NA	NA	NA
57	RBM47	0.570576	0.539877	0.626797	0.461214	0.526888	0.590982	0.8067	0.437305	0.521985	0.129767	0.0316164	-0.23515	0.0837668	0.381413	-0.104923	NA	NA	NA	NA	NA	NA	NA	NA	NA	NA	NA	NA	NA	3.03e-152	1.62e-55	2.61e-25	1.14e-52	1.35e-30	2.04e-98	8.27e-15	0.00273323	3.26e-13	0.00280071	0.930251	0.861302	NA	0.630146	0.881421	NA	NA	NA	NA	NA
58	PF4	0.490015	0.606084	0.413312	0.723799	0.484042	0.565081	0.632874	0.565462	0.0999862	NA	0.00687884	0.371677	-0.102186	0.212934	-0.393533	NA	NA	NA	NA	NA	NA	NA	NA	NA	NA	NA	NA	NA	1.04e-151	3.43e-54	2.69e-25	1.8e-52	2.64e-29	4.87e-98	1.85e-14	0.00290078	7.08e-13	NA	0.98777	0.689298	NA	0.843646	0.447064	NA	NA	NA	NA	NA
59	PPBP	0.416544	0.396502	0.508444	0.0650463	0.448279	0.643691	0.551649	0.503436	0.743537	0.0922302	0.0721824	-0.107176	0.0278316	0.184733	0.22007	NA	NA	NA	NA	NA	NA	NA	NA	NA	NA	NA	NA	NA	1.6e-151	1.32e-53	1.11e-24	2.88e-52	3.6e-29	1.62e-97	2.07e-14	0.00308469	8.68e-13	0.560303	0.796708	0.933076	NA	0.843646	0.671843	NA	NA	NA	NA	NA
60	BMP2K	0.733781	0.40154	0.413566	0.466197	0.530408	0.627541	0.697319	0.575273	0.398284	-0.0605837	0.115703	0.15952	0.221839	-0.0280622	0.174012	NA	NA	NA	NA	NA	NA	NA	NA	NA	NA	NA	NA	NA	4.55e-151	4.14e-53	1.16e-24	8.14e-52	9.58e-29	1.76e-96	2.28e-14	0.00320936	1.05e-12	0.0802246	0.690947	0.91809	NA	0.983257	0.779724	NA	NA	NA	NA	NA
61	ANTXR2	0.548902	0.427359	0.574803	0.610261	0.501258	0.638619	0.675584	0.572954	0.527151	0.0816821	0.0888836	0.111901	0.155572	0.101387	-0.0759073	0.0229153	NA	NA	NA	NA	NA	NA	NA	NA	NA	NA	NA	NA	1.09e-147	1.31e-52	1.44e-24	1.72e-51	1.2e-28	9.79e-96	4.09e-14	0.00333044	1.74e-12	0.0293348	0.781913	0.949681	NA	0.937642	0.929751	-3.38645	NA	NA	NA	NA
62	WDFY3	0.554537	0.536965	0.54087	0.474443	0.631548	0.568513	0.535185	0.293341	0.352149	0.0834461	0.0708068	-0.0573248	0.0723757	-0.319896	0.524271	NA	NA	NA	NA	NA	NA	NA	NA	NA	NA	NA	NA	NA	2.44e-147	9.22e-52	7.91e-24	7.24e-51	1.48e-28	1.83e-95	6.14e-14	0.00339149	4.83e-12	0.00344481	0.835822	0.97601	NA	0.731747	0.266398	NA	NA	NA	NA	NA
63	ARHGAP24	0.529165	0.408686	0.514617	0.838145	0.442389	0.733931	0.544163	0.469908	0.719551	0.0144191	-0.0650885	-0.0529793	-0.0617906	0.431728	-0.530379	NA	NA	NA	NA	NA	NA	NA	NA	NA	NA	NA	NA	NA	1.56e-137	1.8e-51	9.08e-24	4.72e-49	2.44e-28	5.69e-95	8.45e-14	0.00345423	4.9e-12	0.734674	0.857791	0.979068	NA	0.627993	0.312439	NA	NA	NA	NA	NA
64	DAPP1	0.457212	0.60686	0.522074	0.517158	0.51023	0.524911	0.617287	0.36049	0.330471	-0.00892144	0.119061	0.593682	-0.197039	-0.0864408	0.280827	NA	NA	NA	NA	NA	NA	NA	NA	NA	NA	NA	NA	NA	5.75e-137	3.2e-51	1.35e-23	3.06e-48	4.11e-28	2.66e-94	1.03e-13	0.00370542	4.93e-12	0.885949	0.702567	0.51252	NA	0.944008	0.644182	NA	NA	NA	NA	NA
65	SGMS2	0.0720218	0.575441	0.0726041	0.552101	0.460674	0.543016	0.749376	0.767467	0.372334	0.0320926	0.335226	0.955064	0.200369	0.110503	0.325166	NA	NA	NA	NA	NA	NA	NA	NA	NA	NA	NA	NA	NA	8.99e-136	1.53e-49	1.47e-23	2.3e-47	4.54e-28	1.03e-93	1.04e-13	0.00393273	8.31e-12	0.602065	0.156047	0.209061	NA	0.932453	0.538004	NA	NA	NA	NA	NA
66	SCLT1	0.417624	0.511571	0.401021	0.481645	0.558832	0.62049	0.686786	-0.491341	0.367113	-0.0403769	-0.15485	-0.875209	0.0115221	-0.3884	0.263803	0.0266906	NA	NA	NA	NA	NA	NA	NA	NA	NA	NA	NA	NA	3.1e-134	4.33e-49	1.54e-23	7.73e-47	7.32e-28	2.78e-93	1.15e-13	0.00496451	8.72e-12	0.415801	0.592689	0.336724	NA	0.641566	0.661966	-2.00414	NA	NA	NA	NA
67	MAML3	0.453461	0.518169	0.603751	0.573249	0.471019	0.857772	0.727321	0.535977	0.375247	-0.0266844	-0.224887	-0.820685	-0.354296	0.242449	-0.0728196	NA	NA	NA	NA	NA	NA	NA	NA	NA	NA	NA	NA	NA	2.23e-132	4.42e-49	5.46e-23	1.48e-46	1.72e-27	2.01e-92	1.26e-13	0.00506854	9.49e-12	0.55928	0.365716	0.334908	NA	0.815812	0.9295	NA	NA	NA	NA	NA
68	TBC1D9	0.505733	0.406669	0.571331	0.0755398	0.0466051	0.617508	0.701963	0.492515	0.419228	0.00745947	0.0505589	0.204225	-0.000939376	-0.106733	0.202677	NA	NA	NA	NA	NA	NA	NA	NA	NA	NA	NA	NA	NA	3.38e-132	7.3e-49	7.1e-23	3.85e-45	2.35e-27	4.59e-91	1.35e-13	0.00588765	9.66e-12	0.906191	0.879717	0.870266	NA	0.929553	0.743949	NA	NA	NA	NA	NA
69	IL15	0.473365	0.346925	0.755642	0.563007	0.426919	0.66927	0.676801	0.566647	0.430767	-0.0802246	0.0880143	-0.344448	0.0973741	0.575765	-0.0299064	0.0493504	NA	NA	NA	NA	NA	NA	NA	NA	NA	NA	NA	NA	1.34e-131	3.53e-48	1.48e-22	1.15e-44	1.74e-26	6.19e-91	1.63e-13	0.00671602	1.33e-11	0.0963898	0.784916	0.784837	NA	0.431756	0.974383	5.2944	NA	NA	NA	NA
70	TLR2	0.0799246	0.432248	0.675659	0.572978	0.551189	0.659434	0.750855	0.682327	0.311826	0.0255982	0.0676473	0.129683	0.0593553	0.0875667	0.156243	NA	NA	NA	NA	NA	NA	NA	NA	NA	NA	NA	NA	NA	1.21e-129	4.33e-48	1.74e-22	1.42e-44	2.19e-26	7.14e-91	2.71e-13	0.00817651	1.53e-11	0.711628	0.812549	0.924177	NA	0.933238	0.799645	NA	NA	NA	NA	NA
71	2023-03-01	0.502243	0.389529	0.569806	0.106027	0.621105	0.741999	0.523	0.556303	0.557882	NA	NA	NA	NA	NA	NA	NA	NA	NA	NA	NA	NA	NA	NA	NA	NA	NA	NA	NA	1.35e-129	1.64e-47	2.69e-22	2.3e-44	2.2e-26	1.52e-90	3.87e-13	0.00951335	1.99e-11	NA	NA	NA	NA	NA	NA	NA	NA	NA	NA	NA
72	DDX60L	0.429018	0.581351	0.614105	0.461299	0.484095	0.651015	0.643526	0.603119	0.379296	NA	0.0624645	0.283249	-0.0576438	0.0733552	-0.0388178	NA	NA	NA	NA	NA	NA	NA	NA	NA	NA	NA	NA	NA	2.07e-128	2.73e-47	3.05e-22	2.49e-44	2.36e-26	1.71e-89	4.6e-13	0.0107922	2.09e-11	NA	0.873766	0.853189	NA	0.961112	NA	NA	NA	NA	NA	NA
73	ACSL1	0.485882	0.485492	0.605099	0.503123	0.468303	0.530061	0.807904	0.4869	0.387627	-0.0958676	-0.112372	0.0129653	-0.147407	-0.210789	-0.112188	NA	NA	NA	NA	NA	NA	NA	NA	NA	NA	NA	NA	NA	1.29e-127	4.4e-45	3.53e-22	1.01e-43	2.6e-26	1.06e-88	4.9e-13	0.0112162	2.38e-11	0.211421	0.704762	0.996254	NA	0.851943	0.885284	NA	NA	NA	NA	NA
74	FYB1	0.403589	0.469491	0.490125	0.644089	0.533161	0.501747	0.667596	0.286721	0.510908	0.0738676	0.026322	0.256604	0.184827	-0.0749052	-0.142809	NA	NA	NA	NA	NA	NA	NA	NA	NA	NA	NA	NA	NA	2.71e-124	1.14e-43	3.8e-21	1.45e-43	3.81e-26	4.82e-88	6.05e-13	0.0112335	3.13e-11	0.234333	0.947649	0.850713	NA	0.957405	0.839642	NA	NA	NA	NA	NA
75	MAP3K1	0.656115	0.387738	0.294622	0.490744	0.524756	0.547885	0.618366	0.70471	0.3619	0.0691434	0.196013	0.289456	0.14392	-0.0530395	0.216219	NA	NA	NA	NA	NA	NA	NA	NA	NA	NA	NA	NA	NA	4.99e-120	3.11e-42	6.7e-21	2.64e-42	5.77e-26	6.38e-88	6.22e-13	0.0130728	5.39e-11	0.00352952	0.401173	0.786034	NA	0.968706	0.718954	NA	NA	NA	NA	NA
76	ZSWIM6	0.365564	0.0525391	0.652471	0.372982	0.552117	0.601262	0.645806	0.566756	0.618444	-0.0160855	0.0822904	-0.063356	0.266656	0.00696931	0.0663108	NA	NA	NA	NA	NA	NA	NA	NA	NA	NA	NA	NA	NA	3.87e-119	1.96e-41	8.26e-21	5.65e-42	1.87e-25	1.43e-87	6.95e-13	0.0133983	6.26e-11	0.712343	0.800284	0.973949	NA	0.995481	0.93298	NA	NA	NA	NA	NA
77	NAIP	0.405965	0.644798	0.416546	0.782765	0.467967	0.512009	0.566896	0.47374	0.457939	NA	0.0857253	0.240648	-0.000298863	-0.163534	0.36982	NA	NA	NA	NA	NA	NA	NA	NA	NA	NA	NA	NA	NA	1.8e-118	9e-41	1.25e-20	7.77e-42	4.2e-25	1.17e-86	1.17e-12	0.0230144	9.04e-11	NA	0.719522	0.783446	0.998586	0.850304	0.344882	NA	NA	NA	NA	NA
78	POLK	0.458482	0.44237	0.550653	0.390578	0.479391	0.583422	0.668239	0.534032	0.40702	-0.00958472	-0.0334392	-0.321795	-0.136455	-0.0131193	0.331816	NA	NA	NA	NA	NA	NA	NA	NA	NA	NA	NA	NA	NA	3.44e-118	7.38e-40	1.31e-20	8.03e-42	4.71e-25	2.43e-86	1.56e-12	0.0270391	9.12e-11	0.860362	0.929637	0.798802	NA	0.99107	0.512502	NA	NA	NA	NA	NA
79	S100Z	0.466438	0.437835	0.39919	0.452688	0.359194	0.667511	0.54045	0.333048	0.217964	NA	0.010715	0.380187	-0.137031	0.119344	-0.31832	NA	NA	NA	NA	NA	NA	NA	NA	NA	NA	NA	NA	NA	1.36e-117	1.32e-39	3.88e-20	3.33e-40	9.19e-25	1.74e-85	2.37e-12	0.0297094	1.42e-10	NA	0.978264	0.665418	NA	0.910654	0.554222	NA	NA	NA	NA	NA
80	VCAN	0.414929	0.421023	0.510715	0.461517	0.045773	0.561203	0.625035	0.362939	0.446341	-0.0389735	0.0644798	-0.316539	0.299411	-0.0934619	0.185728	NA	NA	NA	NA	NA	NA	NA	NA	NA	NA	NA	NA	NA	7.02e-116	9.59e-39	8.43e-20	1.35e-39	1.41e-24	6.57e-85	3.1e-12	0.0300204	2.27e-10	0.758474	0.851036	0.794407	NA	0.943426	0.78533	NA	NA	NA	NA	NA
81	VCAN-AS1	0.0438421	0.382554	0.322637	0.481446	0.421695	0.561464	0.683026	0.426628	0.361723	NA	NA	NA	NA	NA	NA	NA	NA	NA	NA	NA	NA	NA	NA	NA	NA	NA	NA	NA	7.11e-116	1.12e-38	1.08e-19	1.81e-39	2.98e-24	1.3e-84	8.66e-12	0.0405406	2.48e-10	NA	NA	NA	NA	NA	NA	NA	NA	NA	NA	NA
82	RASA1	0.370456	0.770774	0.576565	0.382498	0.0394084	0.612621	0.675141	0.366897	0.428868	-0.036556	0.0812554	-0.256203	-0.186181	0.132855	0.420665	0.0241308	NA	NA	NA	NA	NA	NA	NA	NA	NA	NA	NA	NA	3.38e-114	4.61e-38	1.09e-19	2.15e-39	3.5e-24	3.8e-84	9.35e-12	0.0412381	4.04e-10	0.403223	0.765159	0.817242	NA	0.891359	0.297166	-2.30729	NA	NA	NA	NA
83	MEF2C	0.301921	0.410477	0.062889	0.440487	0.408051	0.255388	0.585891	0.461163	0.581364	-0.0501305	0.124771	0.410835	0.0365054	-0.0495643	0.218386	NA	NA	NA	NA	NA	NA	NA	NA	NA	NA	NA	NA	NA	1.86e-113	1.17e-37	1.71e-19	5.84e-39	4.48e-24	4.94e-84	9.87e-12	0.0435256	4.23e-10	0.540857	0.624167	0.654344	NA	0.968706	0.665777	NA	NA	NA	NA	NA
84	MCTP1	0.484611	0.426277	0.406185	0.373103	0.483315	0.69523	0.55678	0.48127	0.636707	0.116399	0.208237	0.558798	-0.063877	0.10964	0.282566	NA	NA	NA	NA	NA	NA	NA	NA	NA	NA	NA	NA	NA	1.99e-112	4.02e-37	1.88e-19	8.37e-39	4.81e-24	2.36e-83	1.57e-11	0.046351	5.59e-10	0.211602	0.426118	0.58291	NA	0.932453	0.616468	NA	NA	NA	NA	NA
85	ST8SIA4	0.504121	0.396307	0.547254	0.433171	0.477273	0.612666	0.781124	0.421105	0.361234	-0.0346142	-0.00140129	0.0336288	0.0152676	-0.252889	0.229333	NA	NA	NA	NA	NA	NA	NA	NA	NA	NA	NA	NA	NA	2.78e-112	4.84e-37	2.37e-19	5.62e-38	5.25e-24	3.44e-82	1.86e-11	0.0484557	6.82e-10	0.682361	0.997307	0.986699	NA	0.815447	0.68587	NA	NA	NA	NA	NA
86	DOCK2	0.302151	0.401781	0.451306	0.397834	0.31034	0.45601	0.701803	0.319501	0.574089	0.0144956	0.107525	-0.0245434	0.0418278	-0.318299	0.542041	NA	NA	NA	NA	NA	NA	NA	NA	NA	NA	NA	NA	NA	9.95e-110	4.97e-37	2.77e-19	5.91e-38	9.78e-24	2.55e-81	2.1e-11	0.0525073	6.98e-10	0.864349	0.718263	0.990912	NA	0.740187	0.239474	NA	NA	NA	NA	NA
87	LCP2	0.546247	0.426099	0.402647	0.442602	0.514958	0.531197	0.934921	0.582124	0.465283	0.0158516	0.0280619	-0.0881151	-0.175076	0.291017	0.0652179	0.0404923	NA	NA	NA	NA	NA	NA	NA	NA	NA	NA	NA	NA	3.32e-109	7.12e-37	3.64e-19	7.08e-38	1.33e-23	3.63e-81	3.11e-11	0.0571762	1.02e-09	0.863106	0.937877	0.960744	NA	0.723173	0.932834	-1.64109	NA	NA	NA	NA
88	RNF130	0.465623	0.288041	0.505523	0.355055	0.629727	0.521162	0.61084	0.600667	0.370589	-0.0471723	0.200042	0.00371868	0.383008	0.225336	-0.0185877	NA	NA	NA	NA	NA	NA	NA	NA	NA	NA	NA	NA	NA	3.72e-109	2.14e-36	3.67e-19	2.22e-37	2.15e-23	1.25e-80	5.61e-11	0.0578351	1.19e-09	0.139339	0.344154	0.997728	NA	0.81151	0.980455	NA	NA	NA	NA	NA
89	F13A1	0.448579	0.369394	0.423912	0.503325	0.523385	0.478093	0.605342	0.494973	0.410928	0.0346558	0.160661	0.693562	-0.0834191	-0.00463328	-0.00534423	NA	NA	NA	NA	NA	NA	NA	NA	NA	NA	NA	NA	NA	1.3e-108	7.86e-36	6.26e-19	2.28e-37	2.29e-23	1.77e-80	7.39e-11	0.0653596	1.21e-09	0.762121	0.527783	0.341614	NA	0.9959	0.99495	NA	NA	NA	NA	NA
90	NEDD9	0.381801	0.481903	0.553593	0.438323	0.431403	0.631338	0.616188	0.465834	0.514806	-0.0202983	-0.0282512	-0.294723	0.146479	-0.403759	0.143262	NA	NA	NA	NA	NA	NA	NA	NA	NA	NA	NA	NA	NA	7.64e-104	2.14e-35	9.74e-19	7.9e-37	2.63e-23	7.52e-80	8.97e-11	0.0719721	1.23e-09	0.638042	0.945185	0.84281	NA	0.657191	NA	NA	NA	NA	NA	NA
91	TMEM170B	0.378585	0.6983	0.423582	0.472492	0.0533501	0.525337	0.572776	0.517775	0.508518	-0.000562	-0.09787	-0.00624207	-0.0844444	-0.0266998	-0.175674	NA	NA	NA	NA	NA	NA	NA	NA	NA	NA	NA	NA	NA	9.7e-104	2.6e-35	2.27e-18	8.31e-37	4.1e-23	1.94e-79	1.64e-10	0.0726147	2.38e-09	0.994717	0.770829	0.997728	NA	0.98512	NA	NA	NA	NA	NA	NA
92	KIF13A	0.354883	0.356861	0.323443	0.490755	0.445497	0.521164	0.598662	0.622596	0.704842	0.0213348	-0.239384	-0.254671	-0.109491	0.110584	-0.49197	NA	NA	NA	NA	NA	NA	NA	NA	NA	NA	NA	NA	NA	1.27e-102	1.06e-34	2.63e-18	4.41e-36	1.06e-22	2.51e-79	2.26e-10	0.0733299	2.57e-09	0.652349	0.330268	0.841102	NA	0.930639	0.27596	NA	NA	NA	NA	NA
93	RNF144B	0.415238	0.0148892	0.371186	0.49789	0.332098	0.518463	0.416196	0.504085	0.687063	0.0430537	0.176957	0.308614	0.150188	0.0848947	0.30843	NA	NA	NA	NA	NA	NA	NA	NA	NA	NA	NA	NA	NA	2.39e-102	1.53e-34	3.59e-18	7.98e-36	1.33e-22	2.97e-79	2.52e-10	0.0743369	3.86e-09	0.247485	0.526027	0.81104	NA	0.951501	0.616468	NA	NA	NA	NA	NA
94	RIPOR2	0.387665	0.413626	0.262694	0.259281	0.0801029	0.444613	0.612416	0.402334	0.405246	0.0620086	0.213623	0.0268849	0.217624	0.475189	-0.0361401	NA	NA	NA	NA	NA	NA	NA	NA	NA	NA	NA	NA	NA	1.11e-100	2.41e-34	3.62e-18	1.04e-35	1.39e-22	4.88e-79	2.85e-10	0.0778059	3.95e-09	0.290397	0.427179	0.990938	NA	0.537746	0.970913	NA	NA	NA	NA	NA
95	HIST1H1E	0.443714	0.346775	0.464018	0.352033	0.184464	0.47727	0.511807	0.491187	0.364332	NA	NA	NA	NA	NA	NA	NA	NA	NA	NA	NA	NA	NA	NA	NA	NA	NA	NA	NA	2.11e-100	8.85e-34	4.08e-18	1.41e-35	1.5e-22	1.08e-78	2.94e-10	0.0814332	4.86e-09	NA	NA	NA	NA	NA	NA	NA	NA	NA	NA	NA
96	STX7	0.418315	0.197565	0.344786	0.484499	0.241123	0.487658	0.487924	0.413275	0.610328	0.0125363	0.0948783	-0.0110646	0.233812	0.0883915	-0.145353	NA	NA	NA	NA	NA	NA	NA	NA	NA	NA	NA	NA	NA	8.03e-98	3.42e-33	4.48e-18	3.33e-35	2.25e-22	3.88e-78	4.72e-10	0.0831624	6.94e-09	0.751449	0.731312	0.996422	NA	0.945298	0.830668	NA	NA	NA	NA	NA
97	STX11	0.589243	0.446828	0.399996	0.602433	0.441718	0.434916	-0.539996	0.460179	0.424256	0.0956554	0.0838651	0.0735662	-0.126216	0.286201	0.0364997	NA	NA	NA	NA	NA	NA	NA	NA	NA	NA	NA	NA	NA	4.47e-96	3.9e-33	5.55e-18	9.09e-35	3.47e-22	2.39e-77	4.91e-10	0.0885005	8.95e-09	0.114014	0.82302	0.974251	NA	0.803344	NA	NA	NA	NA	NA	NA
98	OPRM1	0.436794	0.0547765	0.425338	0.233846	0.468521	0.542329	0.535908	0.451478	0.362299	NA	0.31887	0.528863	0.066821	0.532424	0.281727	NA	NA	NA	NA	NA	NA	NA	NA	NA	NA	NA	NA	NA	3.16e-95	6.53e-33	7.1e-18	1.18e-34	4.78e-22	5.51e-77	6.51e-10	0.103274	9.63e-09	NA	0.1865	0.623081	NA	0.514681	0.661554	NA	NA	NA	NA	NA
99	IPCEF1	0.280794	0.280938	0.349582	0.0801726	0.185933	0.554254	0.610229	0.502539	0.387749	-0.0256481	0.0776051	-0.274759	0.118468	0.185056	0.113108	NA	NA	NA	NA	NA	NA	NA	NA	NA	NA	NA	NA	NA	4.57e-95	9.34e-33	1.04e-17	1.59e-34	1.2e-21	4.1e-76	1.24e-09	0.103418	9.67e-09	0.817988	0.828155	0.854805	NA	0.880696	NA	NA	NA	NA	NA	NA
100	QKI	0.307248	0.280665	0.56309	0.463091	0.480957	0.645968	0.592088	0.392864	0.295372	0.0295442	-0.0510006	-0.0653456	-0.15528	0.215533	-0.0343047	NA	NA	NA	NA	NA	NA	NA	NA	NA	NA	NA	NA	NA	7.12e-94	3.4e-32	2.2e-17	1.63e-34	1.23e-21	4.17e-76	1.42e-09	0.108959	1.11e-08	0.549378	0.874758	0.964227	NA	0.8193	0.963869	NA	NA	NA	NA	NA
101	AHR	0.411396	0.351221	0.468597	0.397555	0.380855	0.552222	0.5026	0.443818	0.459341	0.0879167	-0.100369	0.167669	-0.286235	-0.444019	0.0907252	NA	NA	NA	NA	NA	NA	NA	NA	NA	NA	NA	NA	NA	2.63e-93	5.8e-32	2.23e-17	1.64e-34	1.47e-21	4.44e-75	1.43e-09	0.117194	1.2e-08	0.034311	0.787285	0.922883	NA	0.710736	0.916982	NA	NA	NA	NA	NA
102	HDAC9	0.362115	0.371723	0.54585	0.279406	0.519262	0.628825	0.565283	0.591504	0.393879	0.135274	0.0828099	0.0506622	0.126974	-0.270439	0.329803	0.0038831	NA	NA	NA	NA	NA	NA	NA	NA	NA	NA	NA	NA	4.81e-93	6.27e-32	2.75e-17	1.66e-34	1.65e-21	4.73e-75	1.56e-09	0.117465	1.28e-08	0.00828224	0.848166	0.983233	NA	0.845945	NA	-2.5714	NA	NA	NA	NA
103	SNX10	0.357789	0.345814	0.564349	0.440465	0.554379	0.624345	0.572724	0.393664	0.45708	-0.00586351	0.0179251	0.180469	0.218552	0.210133	-0.465795	NA	NA	NA	NA	NA	NA	NA	NA	NA	NA	NA	NA	NA	3.3e-91	7.65e-32	3.15e-17	2.45e-34	3.87e-21	6.98e-74	1.75e-09	0.117658	5.18e-08	0.948771	0.970393	0.924849	NA	0.875429	NA	NA	NA	NA	NA	NA
104	SKAP2	0.393891	0.379545	0.494383	0.500921	0.337316	0.524386	0.489823	0.491241	0.570691	0.0179589	0.0546911	0.533984	-0.189735	-0.534279	0.108619	NA	NA	NA	NA	NA	NA	NA	NA	NA	NA	NA	NA	NA	4.39e-91	9.64e-32	7.29e-17	2.64e-34	6.23e-21	6.67e-73	1.82e-09	0.139862	9.96e-08	0.654151	0.896976	0.620463	NA	0.592761	0.901242	NA	NA	NA	NA	NA
105	JAZF1	0.407231	0.298467	0.526586	0.464921	0.371432	0.456214	0.704404	0.500484	0.219868	0.101999	-0.0186125	0.315148	-0.164273	0.331999	-0.580313	NA	NA	NA	NA	NA	NA	NA	NA	NA	NA	NA	NA	NA	4.93e-90	1.15e-31	1.11e-16	3.17e-34	1.03e-20	6.66e-72	2.06e-09	0.148639	1.1e-07	0.0360619	0.961667	0.738669	NA	0.664731	0.193847	NA	NA	NA	NA	NA
106	CREB5	0.0515977	0.349929	0.24781	0.376708	0.293336	0.539442	0.654273	0.49084	0.351996	-0.0168234	-0.014577	0.0896169	-0.196065	-0.0724995	-0.080233	NA	NA	NA	NA	NA	NA	NA	NA	NA	NA	NA	NA	NA	1.09e-88	1.28e-31	1.9e-16	3.8e-34	1.31e-20	8.68e-72	2.14e-09	0.148645	1.12e-07	0.886283	0.973218	0.962322	NA	0.957405	0.916321	NA	NA	NA	NA	NA
107	CPVL	0.0601515	0.505257	0.44114	0.46316	0.468372	0.49822	0.533398	0.353156	0.550484	NA	-0.124976	-0.502799	-0.191292	-0.283825	0.121607	NA	NA	NA	NA	NA	NA	NA	NA	NA	NA	NA	NA	NA	1.34e-88	2.32e-31	2.23e-16	4.3e-34	1.35e-20	2.96e-71	2.86e-09	0.150548	1.23e-07	NA	0.682965	0.653453	NA	0.80784	0.871341	NA	NA	NA	NA	NA
108	GARS-DT	0.342442	0.492512	0.35423	0.363502	0.44216	0.515025	0.0868736	0.418274	0.602574	NA	NA	NA	NA	NA	NA	NA	NA	NA	NA	NA	NA	NA	NA	NA	NA	NA	NA	NA	5.83e-87	4.42e-31	3.31e-16	6.1e-34	2.39e-20	5.33e-71	3.28e-09	0.171311	1.28e-07	NA	NA	NA	NA	NA	NA	NA	NA	NA	NA	NA
109	ELMO1	0.315272	0.286039	0.352659	0.477547	0.310638	0.457287	0.570023	0.417042	0.482195	0.0919099	-0.215855	-0.526451	-0.273316	-0.116601	0.106257	NA	NA	NA	NA	NA	NA	NA	NA	NA	NA	NA	NA	NA	7.56e-87	6.16e-31	4.05e-16	9.02e-34	3.03e-20	1.61e-69	4.95e-09	0.173985	1.66e-07	0.00832376	0.452014	0.623077	0.388513	0.932453	0.903359	NA	NA	NA	NA	NA
110	TNS3	0.31492	0.0537279	0.471298	0.400815	0.498248	0.501944	0.73558	0.574808	0.923312	0.0333253	0.180634	0.125135	0.455939	0.0620985	-0.0292452	NA	NA	NA	NA	NA	NA	NA	NA	NA	NA	NA	NA	NA	1.46e-86	8.79e-31	4.23e-16	1.31e-33	5.67e-20	4.9e-69	5.03e-09	0.177989	2.2e-07	0.389808	0.629377	0.960744	NA	0.970885	NA	NA	NA	NA	NA	NA
111	GSAP	0.279286	0.230855	0.560895	0.396866	0.403391	0.493764	0.591618	0.337686	0.297564	0.0140999	0.287475	0.195725	0.193641	-0.0169391	0.68345	NA	NA	NA	NA	NA	NA	NA	NA	NA	NA	NA	NA	NA	2.08e-86	1.13e-30	4.66e-16	2.16e-33	7.86e-20	5.09e-67	5.6e-09	0.184986	2.9e-07	0.842397	0.151259	0.877246	NA	0.989015	0.0600759	NA	NA	NA	NA	NA
112	CD36	0.306156	0.301233	0.318914	0.341825	0.288557	0.368658	0.538405	0.54379	0.404846	0.0465645	-0.0186306	0.109438	-0.0208665	-0.0586839	-0.0290827	NA	NA	NA	NA	NA	NA	NA	NA	NA	NA	NA	NA	NA	2.35e-86	1.53e-30	4.66e-16	2.26e-33	8.1e-20	5.78e-67	6.59e-09	0.211936	3.1e-07	0.676686	0.9589	0.944704	NA	0.962124	0.971129	NA	NA	NA	NA	NA
113	TFEC	0.370153	0.313861	0.540618	0.306506	0.441359	0.260507	0.663663	0.346395	0.42164	0.028233	0.265979	0.371993	0.244921	0.113589	0.269772	NA	NA	NA	NA	NA	NA	NA	NA	NA	NA	NA	NA	NA	2.58e-86	1.87e-30	4.83e-16	5.17e-33	9.49e-20	5.72e-66	7.81e-09	0.213162	3.36e-07	0.787382	0.224045	0.729308	NA	0.923563	0.636339	NA	NA	NA	NA	NA
114	TBXAS1	0.361916	0.39243	0.422617	0.362398	0.348716	0.478984	0.44684	0.396342	0.706952	0.0816008	0.0468283	0.291485	-0.0441269	-0.0433296	-0.0741621	NA	NA	NA	NA	NA	NA	NA	NA	NA	NA	NA	NA	NA	4.85e-86	2.19e-30	5.57e-16	7.61e-33	9.62e-20	6.53e-66	9.13e-09	0.238331	4.41e-07	0.14587	0.91418	0.83672	NA	0.977866	NA	NA	NA	NA	NA	NA
115	DOCK5	0.49462	0.321506	0.553059	0.379655	0.40252	0.449689	0.468249	0.466134	0.356208	0.0353411	0.133133	-0.0078501	0.0816862	0.159786	0.318232	NA	NA	NA	NA	NA	NA	NA	NA	NA	NA	NA	NA	NA	3.28e-85	3.5e-30	7.68e-16	1.59e-32	1.02e-19	2.25e-65	1.01e-08	0.249309	6.39e-07	0.332311	0.602891	0.997108	NA	0.891359	0.510946	NA	NA	NA	NA	NA
116	PTK2B	0.357598	0.379276	0.297316	0.532254	0.0264435	0.435784	0.648204	0.311281	0.383747	-0.0303503	-0.122959	-0.385859	-0.0371545	-0.136529	-0.212652	NA	NA	NA	NA	NA	NA	NA	NA	NA	NA	NA	NA	NA	5.83e-84	1.01e-29	2.71e-15	6.42e-32	1.89e-19	3.27e-65	1.08e-08	0.309431	7.9e-07	0.522495	0.643454	0.677494	NA	0.896045	0.731073	NA	NA	NA	NA	NA
117	HMBOX1	0.32669	0.371108	0.382873	0.454937	0.418348	0.534357	0.417135	0.324265	0.313765	0.0222045	0.221967	0.43096	-0.22672	0.244376	0.322077	NA	NA	NA	NA	NA	NA	NA	NA	NA	NA	NA	NA	NA	9.24e-84	1.06e-29	3.16e-15	6.97e-32	2.37e-19	1.03e-64	1.11e-08	0.311812	9.44e-07	0.445436	0.374658	0.681958	NA	0.814961	0.557722	NA	NA	NA	NA	NA
118	SPIDR	0.317638	0.0263142	0.504227	0.0847656	0.410525	0.371065	0.386672	0.314594	0.616048	0.0835487	0.155151	0.207528	0.3292	-0.024183	0.316482	NA	NA	NA	NA	NA	NA	NA	NA	NA	NA	NA	NA	NA	5.12e-83	1.4e-29	3.33e-15	8e-32	2.71e-19	2.52e-64	1.18e-08	0.324035	1.17e-06	0.0141084	0.596449	0.882227	NA	0.985374	0.587935	NA	NA	NA	NA	NA
119	CPQ	0.349232	0.0425922	0.306226	0.402765	0.523339	0.418376	0.575493	0.467444	0.265769	-0.0102636	0.0713053	0.00657127	-0.0295809	0.185168	0.233758	NA	NA	NA	NA	NA	NA	NA	NA	NA	NA	NA	NA	NA	1.47e-82	1.61e-29	3.7e-15	8.63e-32	2.86e-19	3.43e-64	1.88e-08	0.351928	1.21e-06	0.893029	0.862561	0.997728	NA	0.895319	NA	NA	NA	NA	NA	NA
120	STK3	0.392513	0.264628	0.57251	0.468045	0.370995	0.444932	0.552262	0.428655	0.323155	0.00153179	0.0606578	-0.0979212	0.147502	0.0311783	-0.00171107	NA	NA	NA	NA	NA	NA	NA	NA	NA	NA	NA	NA	NA	3.47e-82	2.17e-29	4.11e-15	2.06e-31	4.16e-19	8.12e-64	2.04e-08	0.378464	1.28e-06	0.981932	0.866951	0.958574	NA	0.981842	0.998484	NA	NA	NA	NA	NA
121	TRPS1	0.41931	0.40608	0.649863	0.392826	0.487084	0.488796	0.536308	1.1093	0.112754	0.0312928	-0.169515	0.205275	0.130727	-0.337291	-0.355155	NA	NA	NA	NA	NA	NA	NA	NA	NA	NA	NA	NA	NA	2.02e-81	4.69e-29	4.19e-15	3.01e-31	1.61e-18	1.9e-63	2.15e-08	0.386531	2.15e-06	0.508642	0.622492	0.910443	NA	0.764347	NA	NA	NA	NA	NA	NA
122	AC016074.2	0.295477	0.378051	0.455374	0.410728	0.271081	0.469897	0.482832	0.582078	0.432463	NA	NA	NA	NA	NA	NA	NA	NA	NA	NA	NA	NA	NA	NA	NA	NA	NA	NA	NA	4.67e-81	5.9e-29	4.47e-15	5.11e-31	2.02e-18	2.37e-63	2.16e-08	0.414436	2.66e-06	NA	NA	NA	NA	NA	NA	NA	NA	NA	NA	NA
123	ASAP1	0.28125	0.430589	0.437195	0.0704202	0.376194	0.455668	0.604552	0.472054	0.180202	0.0511177	0.0858339	0.513012	0.139724	0.165015	-0.294387	NA	NA	NA	NA	NA	NA	NA	NA	NA	NA	NA	NA	NA	9.91e-81	6.65e-29	5.08e-15	5.85e-31	2.38e-18	4.88e-62	2.2e-08	0.42346	2.9e-06	0.037386	0.748781	0.466518	NA	0.867775	0.559884	NA	NA	NA	NA	NA
124	DOCK8	0.413498	0.242363	0.557954	0.419795	0.0792678	0.560308	0.495168	0.440747	0.554476	-0.0163242	-0.0994058	-0.452266	-0.12768	-0.0369974	0.0814872	NA	NA	NA	NA	NA	NA	NA	NA	NA	NA	NA	NA	NA	1.36e-80	8.46e-29	5.54e-15	7.81e-31	2.79e-18	4.94e-62	4.07e-08	0.447271	2.95e-06	0.722158	0.781038	0.699869	NA	0.981842	NA	NA	NA	NA	NA	NA
125	JAK2	0.504112	0.439938	0.301942	0.0819488	0.135183	0.435325	0.638778	0.433834	0.501802	-0.00229436	0.195346	-0.00443306	0.487144	0.151829	0.0333327	NA	NA	NA	NA	NA	NA	NA	NA	NA	NA	NA	NA	NA	1.6e-80	1.04e-28	6.64e-15	1.45e-30	3.99e-18	1.07e-61	4.56e-08	0.517592	3.35e-06	0.970192	0.534034	0.997781	NA	0.911373	NA	NA	NA	NA	NA	NA
126	C9orf72	0.23459	0.398829	0.457794	0.362171	0.421357	0.492796	0.488926	0.565963	0.16264	-0.0302555	0.0714704	0.280738	0.212291	-0.327368	0.179992	NA	NA	NA	NA	NA	NA	NA	NA	NA	NA	NA	NA	NA	8.71e-78	1.17e-28	1.03e-14	2.04e-30	4.18e-18	1.38e-61	4.59e-08	0.519344	3.44e-06	0.516289	0.82476	0.816431	NA	0.727176	0.776218	NA	NA	NA	NA	NA
127	DAPK1	0.402235	0.371781	0.467671	0.348372	0.317337	0.51479	0.580851	0.541318	0.314407	0.227227	0.328322	0.140708	0.183546	0.303884	0.478748	NA	NA	NA	NA	NA	NA	NA	NA	NA	NA	NA	NA	NA	9.24e-78	1.27e-28	1.55e-14	2.28e-30	4.98e-18	2.01e-61	6.42e-08	0.573229	3.65e-06	1.34e-15	0.126105	0.930488	NA	0.738246	0.319283	NA	NA	NA	NA	NA
128	SYK	0.224629	0.381398	0.427891	0.454954	0.348031	0.412617	0.578744	0.407388	0.338873	0.0251417	0.127597	0.297257	0.0967326	0.26708	0.0887285	NA	NA	NA	NA	NA	NA	NA	NA	NA	NA	NA	NA	NA	1.41e-77	1.48e-28	1.8e-14	2.48e-30	5.21e-18	2.29e-61	7.03e-08	0.622223	3.74e-06	0.741256	0.640363	0.784837	NA	0.764457	0.91383	NA	NA	NA	NA	NA
129	FKBP15	0.222524	0.368552	0.444055	0.551251	0.342932	0.425235	0.50711	0.4987	0.412727	-0.0185525	-0.0300642	-0.26913	-0.060934	0.164152	0.131682	NA	NA	NA	NA	NA	NA	NA	NA	NA	NA	NA	NA	NA	1.63e-77	2.28e-28	2.33e-14	2.99e-30	6.43e-18	3.2e-61	7.3e-08	0.667686	4.05e-06	0.45197	0.935229	0.821921	NA	0.878047	0.856053	NA	NA	NA	NA	NA
130	MEGF9	0.322382	0.552152	0.356536	0.161459	0.604101	0.432804	0.450055	0.359527	0.331934	0.0283664	0.0886634	0.259067	-0.384898	0.265731	0.26609	NA	NA	NA	NA	NA	NA	NA	NA	NA	NA	NA	NA	NA	1.84e-77	2.84e-28	3.43e-14	3.87e-30	1.76e-17	3.58e-61	7.37e-08	0.735443	4.48e-06	0.564481	0.748292	0.811009	NA	0.759347	0.587876	NA	NA	NA	NA	NA
131	CNTRL	0.46765	0.310871	0.469692	0.416579	0.308208	0.402951	0.644515	0.38929	0.350275	-0.00761624	-0.027305	-0.0245403	-0.279771	0.315372	-0.0522145	NA	NA	NA	NA	NA	NA	NA	NA	NA	NA	NA	NA	NA	1.78e-76	3.07e-28	3.5e-14	1.1e-29	1.79e-17	4.25e-61	7.84e-08	0.80143	5.06e-06	0.864635	0.941209	0.987597	NA	0.710736	0.949612	NA	NA	NA	NA	NA
132	DENND1A	0.312071	0.51964	0.0373209	0.434809	0.451051	0.560069	0.489459	0.491821	0.344728	0.053647	-0.0611871	-0.199992	-0.326242	0.267458	0.136709	NA	NA	NA	NA	NA	NA	NA	NA	NA	NA	NA	NA	NA	5.13e-75	7.03e-28	5.37e-14	1.11e-29	2.96e-17	1.3e-60	8.83e-08	0.810073	6.56e-06	0.0871787	0.855034	0.879766	NA	0.789734	0.833847	NA	NA	NA	NA	NA
133	SETX	0.309695	0.260573	0.345423	0.402164	0.239554	0.392304	0.476546	0.480075	0.215381	-0.0258989	0.0300541	-0.336515	0.185138	-0.0861039	0.0534804	NA	NA	NA	NA	NA	NA	NA	NA	NA	NA	NA	NA	NA	1.9e-74	1.11e-27	5.47e-14	1.35e-29	3.61e-17	3.41e-59	1.19e-07	0.951834	6.93e-06	0.476358	0.939305	0.784837	NA	0.942389	0.948191	NA	NA	NA	NA	NA
134	FCN1	0.339559	0.543395	0.693554	0.353514	0.628243	0.425675	0.345171	0.483398	0.321659	NA	0.144819	-0.283666	0.412128	0.37538	-0.00917751	NA	NA	NA	NA	NA	NA	NA	NA	NA	NA	NA	NA	NA	3.71e-74	1.64e-27	5.56e-14	2.42e-29	4.13e-17	3.56e-59	1.66e-07	0.962686	7.25e-06	NA	0.578261	0.833638	NA	0.641373	0.990502	NA	NA	NA	NA	NA
135	PLXDC2	0.356703	0.407455	0.384363	0.397976	0.37253	0.421128	0.489248	0.457339	0.153461	-0.00181771	0.0498277	0.232622	0.0509483	0.410569	-0.270879	NA	NA	NA	NA	NA	NA	NA	NA	NA	NA	NA	NA	NA	7.56e-74	2.06e-27	6.32e-14	2.56e-29	5.36e-17	3.71e-59	1.74e-07	0.975394	7.36e-06	0.98241	0.913199	0.89642	NA	0.66663	NA	NA	NA	NA	NA	NA
136	ALOX5	0.290895	0.292121	0.405552	0.290094	0.358574	0.393098	0.451604	0.400667	0.199735	0.209398	0.0636945	0.458223	0.186282	-0.3571	-0.105652	NA	NA	NA	NA	NA	NA	NA	NA	NA	NA	NA	NA	NA	1.08e-73	2.68e-27	6.38e-14	2.91e-29	9.74e-17	4.15e-59	2.45e-07	1	9.05e-06	0.027703	0.864518	0.665418	NA	0.723809	0.891171	NA	NA	NA	NA	NA
137	IPMK	0.273765	0.478426	0.432908	0.422303	0.448397	0.429431	0.379445	0.412532	0.441259	0.0192001	-0.00866067	-0.0980893	-0.163938	0.0671818	0.208105	NA	NA	NA	NA	NA	NA	NA	NA	NA	NA	NA	NA	NA	1.23e-73	2.91e-27	7.24e-14	3.75e-29	1.12e-16	4.69e-59	2.6e-07	1	1.33e-05	0.651699	0.982725	0.945894	NA	0.953802	0.734322	NA	NA	NA	NA	NA
138	PSAP	0.427988	0.349782	0.394087	0.431134	0.386627	0.365098	0.545561	0.467919	0.279772	-0.0246545	NA	NA	NA	NA	NA	NA	NA	NA	NA	NA	NA	NA	NA	NA	NA	NA	NA	NA	7.15e-73	1.58e-26	1.01e-13	4.59e-29	1.26e-16	5.3e-59	2.97e-07	1	1.6e-05	0.717417	NA	NA	NA	NA	NA	NA	NA	NA	NA	NA
139	LRMDA	0.361915	0.351136	0.374818	0.450681	0.413955	0.644409	0.534212	0.231387	0.310958	0.00948858	0.29652	0.229004	0.376497	0.181237	0.32279	NA	NA	NA	NA	NA	NA	NA	NA	NA	NA	NA	NA	NA	2.22e-72	1.61e-26	1.27e-13	4.78e-29	1.3e-16	5.35e-59	3.07e-07	1	1.67e-05	0.913014	0.205129	0.879766	NA	0.872651	0.56396	NA	NA	NA	NA	NA
140	PTEN	0.291206	0.396048	0.420253	0.380482	0.521578	0.41639	0.529892	0.34918	0.161046	NA	-0.13982	-0.326527	0.0236491	-0.0792808	-0.25852	NA	NA	NA	NA	NA	NA	NA	NA	NA	NA	NA	NA	NA	3.24e-71	1.94e-26	1.6e-13	5.13e-29	1.33e-16	7.48e-59	3.72e-07	1	1.68e-05	NA	0.626396	0.800118	NA	0.957364	0.63772	NA	NA	NA	NA	NA
141	ENTPD1	0.460078	0.250409	0.318254	0.373825	0.516425	0.396858	0.47548	0.407801	0.330142	0.0491315	-0.226012	0.351338	-0.009967	-0.208442	-0.654434	NA	NA	NA	NA	NA	NA	NA	NA	NA	NA	NA	NA	NA	1.35e-70	2.72e-26	1.98e-13	7.02e-29	1.53e-16	8.41e-59	5.01e-07	1	2.14e-05	0.268124	0.448403	0.781748	NA	0.875447	0.1295	NA	NA	NA	NA	NA
142	ENTPD1-AS1	0.317803	0.338896	0.337574	0.387669	0.304428	0.393298	0.586769	0.453502	0.275197	NA	NA	NA	NA	NA	NA	NA	NA	NA	NA	NA	NA	NA	NA	NA	NA	NA	NA	NA	2.41e-70	3.52e-26	4.3e-13	2.24e-28	4.7e-16	1.51e-58	5.61e-07	1	2.85e-05	NA	NA	NA	NA	NA	NA	NA	NA	NA	NA	NA
143	SHTN1	0.250952	0.0788364	0.376865	0.294736	0.472436	0.458695	-0.558079	0.556343	0.33332	0.055715	0.110699	0.0779284	0.0374643	-0.0898174	0.33366	NA	NA	NA	NA	NA	NA	NA	NA	NA	NA	NA	NA	NA	3.25e-70	4.06e-26	4.61e-13	2.08e-27	5.56e-16	2.26e-58	5.86e-07	1	3.79e-05	0.114742	0.672857	0.955632	NA	0.944271	0.494154	NA	NA	NA	NA	NA
144	PTPRE	0.279407	0.318211	0.386129	0.107086	0.372974	0.410613	0.402204	0.309886	0.510018	0.00604871	0.0956934	0.10534	0.0979497	-0.120654	0.110501	NA	NA	NA	NA	NA	NA	NA	NA	NA	NA	NA	NA	NA	9.79e-70	5.98e-26	5.23e-13	2.49e-27	6.37e-16	9.26e-57	6.83e-07	1	3.89e-05	0.909388	0.748781	0.949801	NA	0.931228	0.877731	NA	NA	NA	NA	NA
145	KCNQ1OT1	0.231956	0.0289032	0.467072	0.290853	0.0449413	0.365185	0.606239	0.288371	0.449925	NA	NA	NA	NA	NA	NA	NA	NA	NA	NA	NA	NA	NA	NA	NA	NA	NA	NA	NA	3e-69	6.78e-26	7.53e-13	3.21e-27	6.42e-16	1.03e-56	7.72e-07	1	3.9e-05	NA	NA	NA	NA	NA	NA	NA	NA	NA	NA	NA
146	SBF2	0.014225	0.268613	0.793777	0.123569	0.444215	0.395287	0.42285	0.560964	0.471065	0.0391348	0.0638791	-0.418073	0.0815847	0.438902	0.19559	NA	NA	NA	NA	NA	NA	NA	NA	NA	NA	NA	NA	NA	4.02e-69	1.02e-25	1.13e-12	3.23e-27	6.75e-16	1.89e-56	9.07e-07	1	4.18e-05	0.0823057	0.838028	0.660299	NA	0.511856	0.745871	NA	NA	NA	NA	NA
147	MTRNR2L8	0.323677	0.491096	0.469293	0.860936	0.0288365	0.429376	0.510124	0.330557	0.321204	NA	0.205094	-0.132762	0.143254	0.743075	0.131522	NA	NA	NA	NA	NA	NA	NA	NA	NA	NA	NA	NA	NA	7.31e-69	1.11e-25	1.38e-12	4.25e-27	7.57e-16	7.7e-56	9.32e-07	1	4.2e-05	NA	0.623129	0.953997	NA	0.410209	0.887528	NA	NA	NA	NA	NA
148	MICAL2	0.3285	0.244902	0.388933	0.31839	0.345576	0.428676	0.491285	0.651396	0.414829	0.0987137	0.0903924	-0.0649828	-0.0581437	0.0768376	0.434218	NA	NA	NA	NA	NA	NA	NA	NA	NA	NA	NA	NA	NA	2.9e-68	1.66e-25	1.98e-12	5.44e-27	1.19e-15	1.19e-55	9.43e-07	1	4.46e-05	0.114564	0.83408	0.980027	NA	0.961014	NA	NA	NA	NA	NA	NA
149	PHF21A	0.326356	0.391055	0.393636	0.320314	0.235647	0.429866	0.532456	0.413048	0.284292	0.0385309	-0.131783	-0.102802	-0.253879	0.150064	-0.140464	NA	NA	NA	NA	NA	NA	NA	NA	NA	NA	NA	NA	NA	8.12e-68	1.82e-25	2.13e-12	7.17e-27	1.38e-15	5.2e-55	9.8e-07	1	4.72e-05	0.1475	0.689172	0.960731	NA	0.914614	NA	NA	NA	NA	NA	NA
150	MS4A6A	0.243766	0.430891	0.0591123	0.156401	0.369458	-0.801626	0.482325	0.454098	0.331619	-0.00655497	0.0900501	-0.458244	0.203544	0.235358	0.224772	NA	NA	NA	NA	NA	NA	NA	NA	NA	NA	NA	NA	NA	2.46e-67	2.8e-25	2.15e-12	7.54e-27	1.81e-15	1.47e-54	1.42e-06	1	4.73e-05	0.958958	0.776936	0.676213	NA	0.814961	0.64443	NA	NA	NA	NA	NA
151	MS4A6A	0.243766	0.430891	0.0591123	0.156401	0.369458	-0.801626	0.482325	0.454098	0.331619	0.0438257	0.0900501	-0.458244	0.203544	0.235358	0.224772	NA	NA	NA	NA	NA	NA	NA	NA	NA	NA	NA	NA	NA	2.46e-67	2.8e-25	2.15e-12	7.54e-27	1.81e-15	1.47e-54	1.42e-06	1	4.73e-05	0.605406	0.776936	0.676213	NA	0.814961	0.64443	NA	NA	NA	NA	NA
152	MS4A6A	0.243766	0.430891	0.0591123	0.156401	0.369458	-0.801626	0.482325	0.454098	0.331619	0.042139	0.0900501	-0.458244	0.203544	0.235358	0.224772	NA	NA	NA	NA	NA	NA	NA	NA	NA	NA	NA	NA	NA	2.46e-67	2.8e-25	2.15e-12	7.54e-27	1.81e-15	1.47e-54	1.42e-06	1	4.73e-05	0.680003	0.776936	0.676213	NA	0.814961	0.64443	NA	NA	NA	NA	NA
153	AHNAK	0.368862	0.328729	0.335213	0.49241	0.524822	0.369547	0.377642	0.400166	0.39422	0.0245343	-0.654467	-0.791086	-0.760598	-0.437856	-0.819241	NA	NA	NA	NA	NA	NA	NA	NA	NA	NA	NA	NA	NA	2.41e-66	3.22e-25	2.42e-12	7.77e-27	2.07e-15	2.41e-54	1.89e-06	1	4.87e-05	0.618572	0.066068	0.550229	0.124831	0.760723	0.233915	NA	NA	NA	NA	NA
154	NEAT1	0.409399	0.33338	0.321708	0.203999	0.350253	0.443635	0.504316	0.484521	0.226078	NA	NA	NA	NA	NA	NA	0.0209046	NA	NA	NA	NA	NA	NA	NA	NA	NA	NA	NA	NA	3.82e-66	4.42e-25	2.45e-12	8.77e-27	4.63e-15	4.77e-54	1.98e-06	1	4.91e-05	NA	NA	NA	NA	NA	NA	-3.16969	NA	NA	NA	NA
155	JAML	0.328908	0.363928	0.297384	0.299416	0.444756	0.410842	0.429393	0.345497	0.734762	NA	-0.147364	0.0556848	-0.201737	-0.141108	-0.355164	NA	NA	NA	NA	NA	NA	NA	NA	NA	NA	NA	NA	NA	6e-66	5.97e-25	3e-12	8.84e-27	6.07e-15	1.28e-53	2.2e-06	1	5.49e-05	NA	0.601798	0.978324	NA	0.911373	0.543213	NA	NA	NA	NA	NA
156	NRGN	0.242628	0.406149	0.352132	0.101612	0.404477	0.368689	0.421105	0.378979	0.227565	-0.0605049	-0.0759173	-0.186205	-0.233976	-0.0565845	0.093397	NA	NA	NA	NA	NA	NA	NA	NA	NA	NA	NA	NA	NA	6.8e-66	6.23e-25	4.19e-12	1.5e-26	9.39e-15	2.74e-53	2.9e-06	1	5.98e-05	0.721065	0.856194	0.929239	NA	0.971323	NA	NA	NA	NA	NA	NA
157	FLI1	0.0290914	0.474248	0.422989	0.407575	0.453514	0.419957	0.526881	0.405392	0.390933	0.0258451	0.157338	0.639466	0.298907	0.178883	-0.268567	NA	NA	NA	NA	NA	NA	NA	NA	NA	NA	NA	NA	NA	1.69e-65	7.46e-25	4.74e-12	2.93e-26	1.15e-14	3.01e-53	3.68e-06	1	7.98e-05	0.619049	0.583028	0.464886	NA	0.873848	NA	NA	NA	NA	NA	NA
158	CLEC12A	0.253625	0.283026	0.389688	0.38031	0.286188	0.493889	0.490176	0.578038	0.205322	0.00611866	0.138118	0.399847	-0.0138812	0.0736651	0.187003	NA	NA	NA	NA	NA	NA	NA	NA	NA	NA	NA	NA	NA	4.51e-65	7.66e-25	9.36e-12	5.26e-26	1.69e-14	3.06e-53	3.7e-06	1	8.64e-05	0.9672	0.636236	0.732468	NA	0.957642	0.791871	NA	NA	NA	NA	NA
159	CLEC7A	0.279567	0.319955	0.525586	0.446714	0.441273	0.428653	0.457395	0.284921	0.231572	-0.0558651	0.0583376	-0.016673	-0.100737	-0.114686	0.451678	NA	NA	NA	NA	NA	NA	NA	NA	NA	NA	NA	NA	NA	1.79e-64	8.75e-25	1.02e-11	1.18e-25	1.86e-14	4.31e-53	4.5e-06	1	9.36e-05	0.603794	0.850463	0.993638	NA	0.91959	0.29886	NA	NA	NA	NA	NA
160	ETV6	0.363992	0.435527	0.280477	0.374675	0.460593	0.434214	0.497893	0.41316	0.46347	0.083696	-0.0245827	-0.101128	-0.134299	0.0237923	0.324452	NA	NA	NA	NA	NA	NA	NA	NA	NA	NA	NA	NA	NA	8.39e-64	1.49e-24	1.33e-11	1.82e-25	2.16e-14	1.03e-52	4.53e-06	1	9.99e-05	0.000789	0.942994	0.944704	NA	0.983032	0.457512	NA	NA	NA	NA	NA
161	PLBD1	0.412887	0.298922	0.364741	0.456074	0.346559	0.414684	0.427395	0.342162	0.312664	-0.103707	-0.0119972	-0.171915	0.387185	-0.299345	-0.230948	NA	NA	NA	NA	NA	NA	NA	NA	NA	NA	NA	NA	NA	3.32e-63	1.54e-24	1.81e-11	3e-25	2.48e-14	1.4e-52	4.68e-06	1	0.000114429	0.0370772	0.976983	0.915724	NA	0.739221	0.694383	NA	NA	NA	NA	NA
162	FAR2	0.411852	0.375438	0.274174	0.308814	0.507085	0.456562	0.456382	0.448784	0.309392	0.0744653	-0.320325	-0.419302	-0.0329771	-0.546318	-0.1607	NA	NA	NA	NA	NA	NA	NA	NA	NA	NA	NA	NA	NA	5.53e-62	3.41e-24	2.31e-11	3.41e-25	2.8e-14	1.73e-52	6.67e-06	1	0.000115697	0.719426	0.381888	0.822977	NA	0.632874	0.880929	NA	NA	NA	NA	NA
163	FGD4	0.212305	0.365411	0.340859	0.272712	0.381011	0.430641	0.517017	0.311105	0.319596	-0.00698185	0.284846	-0.334689	0.154435	0.438343	0.565539	0.0135459	NA	NA	NA	NA	NA	NA	NA	NA	NA	NA	NA	NA	1.29e-61	6.26e-24	2.41e-11	5.59e-25	3.89e-14	5.03e-52	6.95e-06	1	0.000116377	0.919781	0.264465	0.823575	NA	0.640135	NA	-2.23637	NA	NA	NA	NA
164	CPNE8	0.31491	0.369178	0.473166	0.331284	0.409466	0.249954	0.365262	0.405757	0.274153	0.0064622	0.0931202	0.223379	-0.12474	0.238397	0.186822	NA	NA	NA	NA	NA	NA	NA	NA	NA	NA	NA	NA	NA	8.1e-61	7.58e-24	3.89e-11	2.14e-24	4.52e-14	1.58e-51	7.08e-06	1	0.000124024	0.923176	0.776748	0.868067	NA	0.832376	0.796591	NA	NA	NA	NA	NA
165	LRRK2	0.344547	0.349667	0.428753	0.405743	0.347215	0.380359	0.459378	0.388602	0.23954	0.051483	-0.00394252	-0.330531	-0.361555	0.259952	0.484401	NA	NA	NA	NA	NA	NA	NA	NA	NA	NA	NA	NA	NA	9.9e-61	1.42e-23	4.8e-11	5.16e-24	5.83e-14	2.44e-51	7.72e-06	1	0.000156713	0.389156	0.993261	0.817242	NA	0.810539	0.365985	NA	NA	NA	NA	NA
166	LRP1	0.39261	0.207348	0.426849	0.326556	0.330238	0.39276	0.42874	0.493933	0.617718	0.0507784	-0.24514	-0.327471	-0.175531	0.289568	-0.594535	NA	NA	NA	NA	NA	NA	NA	NA	NA	NA	NA	NA	NA	1.08e-60	1.62e-23	5.29e-11	7.19e-24	9.24e-14	2.87e-51	1.08e-05	1	0.00016281	0.591332	0.366802	0.81104	NA	0.770404	0.198279	NA	NA	NA	NA	NA
167	USP15	0.207774	0.279304	0.16292	0.358357	0.332572	0.413216	0.584542	0.342162	0.543393	-0.00101762	-0.179688	0.00914452	-0.286984	-0.37134	-0.158395	NA	NA	NA	NA	NA	NA	NA	NA	NA	NA	NA	NA	NA	1.29e-60	1.62e-23	5.54e-11	7.45e-24	9.52e-14	7.69e-51	1.41e-05	1	0.000164869	0.986769	0.402885	0.997108	NA	0.626022	0.795165	NA	NA	NA	NA	NA
168	IRAK3	0.301098	0.50943	0.424021	0.272304	0.378368	0.440625	0.479484	0.384654	0.247112	-0.0348474	-0.0279074	0.0539282	-0.171028	-0.157928	0.221455	NA	NA	NA	NA	NA	NA	NA	NA	NA	NA	NA	NA	NA	2.57e-60	1.67e-23	6.88e-11	7.61e-24	1.13e-13	4.58e-50	1.42e-05	1	0.000173999	0.491947	0.937302	0.975528	NA	0.880792	0.698642	NA	NA	NA	NA	NA
169	LYZ	0.286446	0.302431	0.371212	0.0400285	0.39908	0.393444	0.446579	0.302051	0.672513	NA	-0.04887	-0.0157724	-0.302306	-0.117257	0.301494	NA	NA	NA	NA	NA	NA	NA	NA	NA	NA	NA	NA	NA	3.69e-60	3.59e-23	7.47e-11	7.62e-24	1.28e-13	1.34e-49	1.47e-05	1	0.000282156	NA	0.911257	0.996192	NA	0.932322	0.609212	NA	NA	NA	NA	NA
170	TMTC2	0.325334	0.315181	0.299995	0.294609	0.297788	0.355338	0.520846	0.403823	0.351569	0.0242413	0.00828697	0.2779	-0.264641	-0.021487	0.000854456	NA	NA	NA	NA	NA	NA	NA	NA	NA	NA	NA	NA	NA	5.99e-60	6.92e-23	8.18e-11	8.92e-24	2.42e-13	3.54e-49	1.72e-05	1	0.00030832	0.674531	0.984622	0.810284	NA	0.986269	0.999393	NA	NA	NA	NA	NA
171	ATP2B1	0.305005	0.414456	0.391616	0.051099	0.377182	0.478001	0.513938	0.551267	0.316166	-0.0146573	-0.111527	-0.233425	-0.0786258	-0.199981	-0.087837	0.00859561	NA	NA	NA	NA	NA	NA	NA	NA	NA	NA	NA	NA	9.54e-60	7.73e-23	8.78e-11	9.8e-24	3.33e-13	6.71e-49	1.97e-05	1	0.000309854	0.698916	0.657888	0.832859	NA	0.844487	0.901512	-3.54634	NA	NA	NA	NA
172	PLXNC1	0.286014	0.237931	0.354436	0.359559	0.333778	0.391238	0.470406	0.530094	0.255282	-0.0212843	0.173725	0.0517305	0.393909	-0.0628684	0.287008	NA	NA	NA	NA	NA	NA	NA	NA	NA	NA	NA	NA	NA	1.32e-59	8.1e-23	9.86e-11	1.05e-23	3.92e-13	7.54e-49	2.23e-05	1	0.00031563	0.723834	0.483385	0.975481	NA	0.962124	0.595189	NA	NA	NA	NA	NA
173	WASHC4	0.424132	0.233073	0.419267	0.438352	0.257846	0.423664	0.507809	0.760571	0.302274	-0.0701494	-0.0815523	-0.205705	-0.178175	0.62516	-0.362919	NA	NA	NA	NA	NA	NA	NA	NA	NA	NA	NA	NA	NA	1.34e-59	8.85e-23	1.63e-10	1.13e-23	4.64e-13	2.47e-48	2.24e-05	1	0.000342539	0.0309985	0.832295	0.901103	NA	0.420087	0.563782	NA	NA	NA	NA	NA
174	MED13L	0.211466	0.203378	0.385065	0.402635	0.284832	0.431722	0.584296	0.331365	0.3246	0.0502218	-0.0668709	0.0621856	-0.254396	0.0339589	-0.0203358	NA	NA	NA	NA	NA	NA	NA	NA	NA	NA	NA	NA	NA	1.37e-59	9.34e-23	2.34e-10	1.13e-23	6.33e-13	2.63e-48	2.63e-05	1	0.000384076	0.102169	0.800363	0.960744	NA	0.973354	0.976771	NA	NA	NA	NA	NA
175	GLT1D1	0.303479	0.290456	0.405392	0.3701	0.382189	0.431163	0.463076	0.299421	0.091044	0.065811	-0.296411	-0.247159	-0.5225	-0.33702	0.0398294	NA	NA	NA	NA	NA	NA	NA	NA	NA	NA	NA	NA	NA	3.89e-59	2.08e-22	2.74e-10	2.15e-23	7.55e-13	2.71e-48	2.83e-05	1	0.000384765	0.773174	0.13751	0.816247	NA	0.640496	0.960219	NA	NA	NA	NA	NA
176	CPB2-AS1	0.379654	0.19446	0.369975	0.342334	0.328691	0.345191	0.410853	0.43552	0.363078	NA	NA	NA	NA	NA	NA	NA	NA	NA	NA	NA	NA	NA	NA	NA	NA	NA	NA	NA	1.02e-58	2.46e-22	2.89e-10	2.3e-23	7.86e-13	5.98e-48	3.59e-05	1	0.000400158	NA	NA	NA	NA	NA	NA	NA	NA	NA	NA	NA
177	DLEU2	0.349022	0.221256	0.410884	0.23713	0.367829	0.434887	0.421131	0.4181	0.529328	NA	NA	NA	NA	NA	NA	NA	NA	NA	NA	NA	NA	NA	NA	NA	NA	NA	NA	NA	1.17e-58	3.82e-22	3.4e-10	2.54e-23	9.34e-13	7.31e-48	4.06e-05	1	0.000442786	NA	NA	NA	NA	NA	NA	NA	NA	NA	NA	NA
178	WDFY2	0.263636	0.396363	0.243791	0.355477	0.514421	0.38894	0.438645	0.314877	0.468134	0.0227973	0.0939832	-0.0468524	0.144776	0.0320168	0.306974	NA	NA	NA	NA	NA	NA	NA	NA	NA	NA	NA	NA	NA	3.53e-58	5.56e-22	3.5e-10	4.98e-23	1.01e-12	1.33e-47	4.97e-05	1	0.000452941	0.354657	0.715028	0.978324	NA	0.977142	0.515651	NA	NA	NA	NA	NA
179	TNFSF13B	0.245399	0.334192	0.364499	0.380783	0.25919	0.326877	0.484099	0.369833	0.349944	0.0308002	0.147067	-0.397045	0.0341374	0.41365	0.459776	NA	NA	NA	NA	NA	NA	NA	NA	NA	NA	NA	NA	NA	3.92e-58	5.94e-22	4.26e-10	5.42e-23	1.03e-12	1.84e-47	6.31e-05	1	0.000470796	0.669387	0.63404	0.773451	NA	0.627993	0.396741	NA	NA	NA	NA	NA
180	ATP11A	0.232582	0.39632	0.0523518	0.0394092	0.197669	0.495131	0.39036	0.320166	0.266491	0.0722256	0.292251	-0.0128675	0.352372	-0.0367498	0.656903	NA	NA	NA	NA	NA	NA	NA	NA	NA	NA	NA	NA	NA	4.06e-58	9.43e-22	4.54e-10	5.64e-23	1.43e-12	2.12e-47	6.47e-05	1	0.000476158	0.0378067	0.187098	0.996295	NA	0.978717	0.0885031	NA	NA	NA	NA	NA
181	RTN1	0.209463	0.173266	0.0542173	0.372078	0.198675	0.374758	0.488722	0.323772	0.244282	0.16329	0.0955431	-0.113976	0.100185	0.10796	0.227602	NA	NA	NA	NA	NA	NA	NA	NA	NA	NA	NA	NA	NA	1.11e-57	1.56e-21	5.27e-10	6.97e-23	1.45e-12	3.26e-47	6.75e-05	1	0.000682256	0.00111647	0.798545	0.956788	NA	0.935839	NA	NA	NA	NA	NA	NA
182	NUMB	0.330565	0.366788	0.460705	0.326218	0.0349034	0.367308	0.45364	0.284173	0.400895	-0.036103	0.348495	0.787118	0.361603	-0.00659094	0.267242	NA	NA	NA	NA	NA	NA	NA	NA	NA	NA	NA	NA	NA	1.77e-57	1.86e-21	6.08e-10	1.23e-22	1.93e-12	4.56e-47	7.4e-05	1	0.000709341	0.136541	0.134524	0.329799	NA	0.995787	0.649886	NA	NA	NA	NA	NA
183	SPTLC2	0.294746	0.14743	0.36926	0.361499	0.29364	0.348174	0.48485	0.520839	0.498456	-0.0016711	0.252469	-0.00102545	0.606748	-0.23874	0.374979	NA	NA	NA	NA	NA	NA	NA	NA	NA	NA	NA	NA	NA	2.4e-57	2.62e-21	6.83e-10	1.25e-21	2.01e-12	7.07e-47	0.000132695	1	0.000780855	0.969816	0.434973	0.999505	NA	0.872651	0.616468	NA	NA	NA	NA	NA
184	SLC24A4	0.167413	0.364846	0.376635	0.613662	0.409964	0.434161	-0.430816	0.422665	0.30895	0.0140591	-0.0232193	0.148839	-0.213821	0.0850866	0.0453616	NA	NA	NA	NA	NA	NA	NA	NA	NA	NA	NA	NA	NA	3.6e-57	3.5e-21	8.24e-10	1.33e-21	2.07e-12	8.08e-47	0.000136945	1	0.00148549	0.972332	0.956461	0.91088	0.444678	0.948647	0.957577	NA	NA	NA	NA	NA
185	TNFAIP2	0.1763	0.337015	0.313345	0.472579	0.347859	0.474763	0.495642	0.42072	0.298242	0.254889	-0.0527641	-0.218985	-0.0696813	0.259419	-0.156286	NA	NA	NA	NA	NA	NA	NA	NA	NA	NA	NA	NA	NA	8.21e-57	3.56e-21	9.3e-10	1.68e-21	3.64e-12	9.29e-47	0.000140215	1	0.00169034	1.53e-06	0.873813	0.855936	NA	0.772377	0.799032	NA	NA	NA	NA	NA
186	SLC12A6	0.262277	0.291786	0.276573	0.127422	0.34432	0.359189	0.571489	0.558252	0.353868	-0.00565081	0.0414491	0.45682	0.122885	-0.309775	-0.246703	NA	NA	NA	NA	NA	NA	NA	NA	NA	NA	NA	NA	NA	1.42e-56	6.23e-21	9.92e-10	3.53e-21	4.48e-12	1.58e-46	0.000167332	1	0.00179492	0.895023	0.911524	0.63152	NA	0.738498	0.686185	NA	NA	NA	NA	NA
187	DMXL2	0.580124	0.278203	0.42817	0.402347	0.303982	0.376969	0.42768	0.398911	0.534312	0.0670008	0.112716	-0.074502	0.345892	0.0453469	0.188306	NA	NA	NA	NA	NA	NA	NA	NA	NA	NA	NA	NA	NA	3.03e-56	6.79e-21	1.24e-09	3.62e-21	4.54e-12	1.8e-46	0.000170357	1	0.00213275	0.0424522	0.719522	0.970884	NA	0.972539	0.795165	NA	NA	NA	NA	NA
188	VPS13C	0.296408	0.191025	0.365432	0.200428	0.380489	0.328509	0.397866	0.348974	0.306163	0.0168057	0.181621	-0.149413	-0.0993022	0.217411	0.655881	NA	NA	NA	NA	NA	NA	NA	NA	NA	NA	NA	NA	NA	2.14e-54	1.23e-20	1.27e-09	6.24e-21	6.01e-12	3.76e-46	0.000185548	1	0.0021478	0.642874	0.452677	0.920411	NA	0.829914	0.083133	NA	NA	NA	NA	NA
189	ZNF710	0.638799	0.330515	0.476333	0.350279	0.275026	0.624033	0.385936	0.281108	0.188876	NA	0.0446289	0.133008	0.0261716	0.0561133	0.0132098	NA	NA	NA	NA	NA	NA	NA	NA	NA	NA	NA	NA	NA	3.5e-54	1.31e-20	3.02e-09	1.04e-20	6.62e-12	1.39e-45	0.000187086	1	0.00237107	NA	0.888174	0.927598	NA	0.962124	0.985806	NA	NA	NA	NA	NA
190	MEF2A	0.233734	0.265388	0.428721	0.134229	0.419827	0.353308	0.367942	0.418827	0.173064	0.00995695	-0.157495	-0.177225	-0.111351	0.463222	-0.672209	NA	NA	NA	NA	NA	NA	NA	NA	NA	NA	NA	NA	NA	8.03e-54	1.77e-20	3.2e-09	1.78e-20	1.06e-11	2.05e-45	0.000189785	1	0.00257026	0.871172	0.539941	0.883449	NA	0.500897	0.0748835	NA	NA	NA	NA	NA
191	CIITA	0.257673	0.221693	0.372368	0.351176	0.177583	-1.45152	0.463032	0.227512	0.209042	-0.0664553	-0.304472	-0.352332	-0.22557	-0.172655	-0.421674	0.0431014	NA	NA	NA	NA	NA	NA	NA	NA	NA	NA	NA	NA	1.55e-53	2.19e-20	3.35e-09	3.74e-20	1.24e-11	2.49e-45	0.000190814	1	0.00273978	0.449045	0.380895	0.856475	NA	0.914593	0.585863	-2.40541	NA	NA	NA	NA
192	CPPED1	0.0324678	0.285037	0.354576	0.332505	0.395802	0.32606	0.459056	0.310536	0.303767	0.0493066	0.207741	-0.0396416	0.220771	0.301092	0.167709	NA	NA	NA	NA	NA	NA	NA	NA	NA	NA	NA	NA	NA	2.96e-53	3.29e-20	3.44e-09	5.68e-20	1.34e-11	2.51e-45	0.000196853	1	0.00282188	0.0381656	0.380787	0.983523	NA	0.742154	0.798455	NA	NA	NA	NA	NA
193	AC009093.2	0.229716	0.550495	0.36594	0.492926	0.233343	0.385763	0.406185	0.38147	0.439342	NA	NA	NA	NA	NA	NA	NA	NA	NA	NA	NA	NA	NA	NA	NA	NA	NA	NA	NA	1.82e-52	4.59e-20	4.13e-09	6.29e-20	1.52e-11	3.56e-45	0.000209961	1	0.00295487	NA	NA	NA	NA	NA	NA	NA	NA	NA	NA	NA
194	ZFHX3	0.0867327	0.34919	0.291911	0.416542	0.282783	0.398149	0.43907	0.33698	0.162682	0.155864	0.0932447	0.0484707	0.0408219	0.204034	0.0482779	NA	NA	NA	NA	NA	NA	NA	NA	NA	NA	NA	NA	NA	3.54e-52	7.84e-20	4.16e-09	6.32e-20	2.12e-11	4.05e-45	0.000222184	1	0.00296895	3.29e-05	0.813844	0.983523	NA	0.878838	NA	NA	NA	NA	NA	NA
195	PLCG2	0.281747	0.334924	0.326601	0.33251	0.298809	0.398901	0.401417	0.575044	0.29374	0.00347368	0.0526158	0.0127103	-0.0541478	0.602998	-0.234786	NA	-0.36	-1.35	NA	NA	-0.54	-1.36	-1.08	-0.73	NA	-1.35	NA	NA	5.58e-52	9.47e-20	4.71e-09	6.59e-20	2.45e-11	4.36e-45	0.0003124	1	0.00298329	0.97084	0.884683	0.996254	NA	0.331102	0.709996	NA	0.028	3.44e-05	NA	NA
196	GAS7	0.277911	0.259163	0.270496	0.307829	0.319309	0.403246	0.505564	0.353066	0.264349	0.153077	-0.0478224	0.148709	0.184297	-0.164627	-0.328448	NA	NA	NA	NA	NA	NA	NA	NA	NA	NA	NA	NA	NA	5.74e-52	1.44e-19	4.85e-09	6.68e-20	2.9e-11	8.67e-45	0.00034036	1	0.00376151	0.000209	0.90191	0.929736	NA	0.889821	0.609079	NA	NA	NA	NA	NA
197	VMP1	0.160954	0.241132	0.0327167	0.252043	0.299462	0.399495	0.387437	0.269078	0.193154	0.0340158	-0.0806788	-0.445763	0.0817887	-0.12217	-0.0536025	NA	NA	NA	NA	NA	NA	NA	NA	NA	NA	NA	NA	NA	2.16e-51	2.52e-19	6.22e-09	7.37e-20	3.26e-11	1.1e-44	0.000354686	1	0.00396771	0.477889	0.800992	0.691628	NA	0.922842	0.949997	NA	NA	NA	NA	NA
198	USP32	0.595238	0.380094	0.0101958	0.329961	0.0358547	0.505096	0.386701	0.311545	0.304644	-0.0123475	0.0660369	0.053818	-0.223576	0.0096028	0.425755	NA	NA	NA	NA	NA	NA	NA	NA	NA	NA	NA	NA	NA	4.35e-51	3.71e-19	6.62e-09	8.34e-20	4.36e-11	1.59e-44	0.000380236	1	0.00400688	0.792681	0.830241	0.975947	NA	0.993167	0.331473	NA	NA	NA	NA	NA
199	PECAM1	1.7964	0.0265	0.414942	0.36153	0.189042	0.399625	0.346093	0.33601	0.300182	0.062786	0.0208186	0.213924	0.0207831	0.0750134	-0.277413	NA	NA	NA	NA	NA	NA	NA	NA	NA	NA	NA	NA	NA	6.37e-51	4.03e-19	6.98e-09	2.18e-19	4.66e-11	2.19e-44	0.000415639	1	0.00414859	0.139952	0.953894	0.857827	NA	0.95025	0.565082	NA	NA	NA	NA	NA
200	EMILIN2	0.0530518	0.0779794	0.272066	0.320142	0.396226	0.462806	0.301344	0.279486	0.256458	0.0386537	0.0632127	-0.138399	-0.0123102	0.401006	0.15072	NA	NA	NA	NA	NA	NA	NA	NA	NA	NA	NA	NA	NA	2.57e-50	5e-19	9.1e-09	2.76e-19	4.99e-11	1.62e-43	0.000437972	1	0.00440884	0.738649	0.829969	0.922883	NA	0.550547	0.796943	NA	NA	NA	NA	NA
201	RAB31	0.289793	0.33412	0.3765	0.311353	0.21586	0.36315	0.375794	0.611231	0.555241	-0.0323016	0.217672	0.44555	0.320777	-0.135179	0.0168142	NA	NA	NA	NA	NA	NA	NA	NA	NA	NA	NA	NA	NA	6.18e-50	5.11e-19	1.09e-08	3.59e-19	5.95e-11	1.71e-43	0.000509593	1	0.00454793	0.457914	0.332461	0.62058	NA	0.910654	0.984121	NA	NA	NA	NA	NA
202	ZNF516	0.377855	0.269626	0.466828	0.381653	0.282175	0.299496	0.494835	0.423574	0.287784	0.104462	-0.241429	-0.369873	-0.580519	0.482692	-0.619437	NA	NA	NA	NA	NA	NA	NA	NA	NA	NA	NA	NA	NA	2.44e-49	5.32e-19	1.49e-08	3.72e-19	6.34e-11	2.16e-43	0.000551803	1	0.00515134	0.00761911	0.458601	0.804853	NA	0.608414	0.273526	NA	NA	NA	NA	NA
203	RIN2	0.250825	0.230802	0.267699	0.257487	0.418211	0.415102	0.316293	0.282101	0.174619	-0.00276356	0.00343514	-0.119317	-0.182603	0.134737	0.287222	NA	NA	NA	NA	NA	NA	NA	NA	NA	NA	NA	NA	NA	1.68e-48	5.66e-19	1.88e-08	5.92e-19	6.67e-11	3.21e-43	0.000623026	1	0.00592421	0.9565	0.993261	0.93224	NA	0.907969	0.579474	NA	NA	NA	NA	NA
204	HCK	0.245135	0.243608	0.310441	0.347329	0.241732	0.311276	0.41009	0.493002	0.2485	0.0956337	0.0468362	-0.585652	-0.0217517	0.352997	0.136862	NA	NA	NA	NA	NA	NA	NA	NA	NA	NA	NA	NA	NA	2.57e-48	5.88e-19	1.9e-08	6.95e-19	8.45e-11	6.53e-43	0.000627667	1	0.00691102	0.204938	0.909096	0.620463	NA	0.721939	0.864342	NA	NA	NA	NA	NA
205	SULF2	0.12239	0.347243	0.314935	0.339784	0.371365	0.368553	0.359003	0.428276	0.256625	-0.0232179	0.125852	-0.19406	-0.00877856	0.527649	0.201652	NA	NA	NA	NA	NA	NA	NA	NA	NA	NA	NA	NA	NA	3.76e-48	6.38e-19	2.5e-08	8.65e-19	8.56e-11	6.91e-43	0.000730262	1	0.00714644	0.767121	0.680848	0.89895	NA	0.515299	0.770765	NA	NA	NA	NA	NA
206	BACH1	0.120765	0.267093	0.30182	0.326587	0.222614	0.421921	0.443246	0.369007	0.297889	-0.102497	-0.0239262	-0.0903329	-0.0262445	0.113361	0.0204207	NA	NA	NA	NA	NA	NA	NA	NA	NA	NA	NA	NA	NA	1.36e-47	6.79e-19	3.08e-08	1.25e-18	9.22e-11	8.05e-43	0.000747203	1	0.00919965	0.000255	0.946309	0.951041	NA	0.920636	0.979934	NA	NA	NA	NA	NA
207	IFNGR2	0.198378	0.523137	0.0495166	0.254841	0.360613	0.31752	0.401348	0.357374	0.234013	-0.0180859	-0.0143036	-0.122046	0.286404	-0.0702153	-0.104633	NA	NA	NA	NA	NA	NA	NA	NA	NA	NA	NA	NA	NA	1.16e-46	1.14e-18	3.13e-08	1.3e-18	1.15e-10	1.18e-42	0.000780536	1	0.00995224	0.600123	0.976541	0.951989	NA	0.962124	NA	NA	NA	NA	NA	NA
208	GRK3	0.440423	0.0502387	0.388387	0.406996	0.243319	0.291823	0.374016	0.361074	0.291799	0.0742573	0.202623	0.585168	0.145185	0.221306	0.0824705	NA	NA	NA	NA	NA	NA	NA	NA	NA	NA	NA	NA	NA	1.26e-46	1.26e-18	3.15e-08	1.39e-18	1.18e-10	1.56e-42	0.000807537	1	0.0108622	0.108691	0.413696	0.516706	NA	0.843646	0.920756	NA	NA	NA	NA	NA
209	AP1S2	0.274075	0.109512	0.327562	0.240706	0.397034	0.386773	0.412377	0.271657	0.182599	-0.00849822	-0.119621	-0.245572	-0.178397	-0.12055	0.0100915	NA	NA	NA	NA	NA	NA	NA	NA	NA	NA	NA	NA	NA	1.29e-46	1.5e-18	3.41e-08	1.92e-18	1.9e-10	1.81e-42	0.000848089	1	0.0108917	0.915401	0.639064	0.832859	NA	0.917064	0.989562	NA	NA	NA	NA	NA
210	CYBB	0.310429	0.307302	0.200604	0.343186	0.208996	0.395593	0.403173	0.650106	0.540795	0.0123707	0.0282393	0.232659	0.0509718	-0.0974582	-0.152653	NA	NA	NA	NA	NA	NA	NA	NA	NA	NA	NA	NA	NA	1.63e-46	2.81e-18	3.56e-08	1.99e-18	2.02e-10	2.23e-42	0.00088885	1	0.0109522	0.910568	0.941209	0.859393	NA	0.943512	0.827386	NA	NA	NA	NA	NA
211	AL034397.3	0.246243	0.230592	0.0672628	0.343442	0.372301	0.318032	0.39153	0.205278	0.193221	NA	NA	NA	NA	NA	NA	NA	NA	NA	NA	NA	NA	NA	NA	NA	NA	NA	NA	NA	4.09e-46	5.05e-18	3.66e-08	2.14e-18	2.69e-10	2.37e-42	0.000903014	1	0.0132833	NA	NA	NA	NA	NA	NA	NA	NA	NA	NA	NA
212	FTX	0.247749	0.187519	0.38318	0.284083	0.319567	0.3816	0.464208	0.58024	0.206498	NA	NA	NA	NA	NA	NA	0.00583982	NA	NA	NA	NA	NA	NA	NA	NA	NA	NA	NA	NA	4.64e-46	5.39e-18	3.7e-08	2.26e-18	2.85e-10	3.24e-42	0.00104974	1	0.0136923	NA	NA	NA	NA	NA	NA	-40.2605	NA	NA	NA	NA
213	DIAPH2	0.402727	0.27502	0.288606	0.356782	0.349866	1.69242	0.613817	0.292899	0.140604	0.0177532	-0.214918	-0.272477	-0.184264	-0.105872	-0.266592	NA	NA	NA	NA	NA	NA	NA	NA	NA	NA	NA	NA	NA	4.66e-46	6.51e-18	3.99e-08	3.59e-18	3.71e-10	1.97e-41	0.00106967	1	0.0139868	0.784908	0.298908	0.801233	NA	0.924989	0.601848	NA	NA	NA	NA	NA
214	DOCK11	0.147034	0.267807	0.346657	0.295145	0.275865	0.333077	0.406925	0.429591	0.191431	-0.0471925	0.217602	0.485947	0.042405	0.444418	-0.126521	NA	NA	NA	NA	NA	NA	NA	NA	NA	NA	NA	NA	NA	9.09e-46	8.85e-18	4.48e-08	3.78e-18	3.82e-10	2.63e-41	0.00118153	1	0.0155125	0.394076	0.370859	0.593056	NA	0.566731	0.870166	NA	NA	NA	NA	NA
215	SLC9A9	0.351112	0.234191	0.196964	0.307148	0.258106	0.424952	0.489774	0.273342	0.440441	0.00880627	0.0878059	0.475215	-0.0843456	0.498258	-0.16443	NA	NA	NA	NA	NA	NA	NA	NA	NA	NA	NA	NA	NA	2.35e-45	9.39e-18	4.88e-08	4.07e-18	5.72e-10	5.83e-41	0.00157285	1	0.015882	0.88647	0.804052	0.660609	NA	0.542283	0.819568	NA	NA	NA	NA	NA
216	MBD2	0.271046	0.263745	0.412196	0.315422	0.358475	0.304039	0.299502	0.322884	0.212187	-0.0483856	-0.168123	-0.335463	-0.151329	-0.0326602	-0.158084	NA	NA	NA	NA	NA	NA	NA	NA	NA	NA	NA	NA	NA	3.28e-45	1.36e-17	4.92e-08	4.18e-18	6.56e-10	1.33e-40	0.00174542	1	0.0159854	0.0287571	0.605993	0.718268	0.611891	0.977545	0.814277	NA	NA	NA	NA	NA
217	GPD2	0.301379	0.350659	0.305375	0.31765	0.300335	0.280891	0.378456	0.521135	0.195865	0.124217	-0.198738	-0.466797	-0.218582	0.0284183	-0.232851	NA	NA	NA	NA	NA	NA	NA	NA	NA	NA	NA	NA	NA	3.56e-45	1.41e-17	5.84e-08	4.54e-18	7.37e-10	1.4e-40	0.00189415	1	0.0182685	0.015396	0.453147	0.660609	NA	0.983939	0.727068	NA	NA	NA	NA	NA
218	IL17RA	0.261098	0.273376	0.175358	0.404371	0.215735	0.330702	0.391186	0.383755	0.203179	0.0150072	0.0511951	0.217863	-0.0192992	-0.241743	0.0444736	NA	NA	NA	NA	NA	NA	NA	NA	NA	NA	NA	NA	NA	3.67e-45	1.58e-17	5.94e-08	7.36e-18	8.97e-10	2.62e-40	0.00194699	1	0.0186771	0.768747	0.907455	0.895301	NA	0.858943	0.964573	NA	NA	NA	NA	NA
219	ZNF438	0.269278	0.365126	0.324803	0.259637	0.268931	0.41324	0.397152	0.405737	0.35032	0.0282249	0.111015	0.256232	0.220568	0.647375	-0.542717	NA	NA	NA	NA	NA	NA	NA	NA	NA	NA	NA	NA	NA	8.15e-45	3.34e-17	6.25e-08	9.97e-18	9.31e-10	5.24e-40	0.00198811	1	0.0207877	0.420381	0.718572	0.838573	NA	0.264689	0.287448	NA	NA	NA	NA	NA
220	ANKRD44	0.0406815	0.289247	0.0519688	0.334059	0.296475	0.369622	0.40232	0.423352	0.371553	0.0232875	-0.0372029	0.219836	-0.0868455	-0.187973	0.0269428	NA	NA	NA	NA	NA	NA	NA	NA	NA	NA	NA	NA	NA	2.12e-44	3.44e-17	8.39e-08	1.28e-17	1.04e-09	5.77e-40	0.0020127	1	0.0223844	0.559021	0.92474	0.879766	NA	0.873783	0.975654	NA	NA	NA	NA	NA
221	MAPK14	0.333257	0.334999	0.321498	0.259867	0.378565	0.342976	0.282324	0.322788	0.485099	0.0118102	-0.0209266	0.211841	0.311515	-0.0731604	-0.355387	NA	NA	NA	NA	NA	NA	NA	NA	NA	NA	NA	NA	NA	2.7e-44	6.7e-17	8.65e-08	1.38e-17	1.08e-09	8.69e-40	0.00206937	1	0.0227324	0.648283	0.956003	0.85984	NA	0.955963	0.485414	NA	NA	NA	NA	NA
222	RELCH	0.251674	0.248294	0.138291	0.231204	0.335143	-0.933801	0.397471	0.265797	0.376284	-0.0118063	0.238905	0.849579	0.0685231	-0.122176	0.0115335	NA	NA	NA	NA	NA	NA	NA	NA	NA	NA	NA	NA	NA	3.57e-44	8.43e-17	8.96e-08	1.56e-17	1.42e-09	1.06e-39	0.00260343	1	0.0230059	0.815392	0.427179	0.224821	NA	0.930983	0.989843	NA	NA	NA	NA	NA
223	TANK	0.0707656	0.533606	0.378125	0.24038	0.395582	0.319455	0.545096	0.907789	0.0399676	-0.00973912	-0.000816396	0.236283	-0.198784	0.0770862	0.0786895	NA	NA	NA	NA	NA	NA	NA	NA	NA	NA	NA	NA	NA	4.55e-44	1.09e-16	1.16e-07	1.69e-17	1.47e-09	2.3e-39	0.00380943	1	0.0242906	0.865935	0.99863	0.821373	NA	0.945298	0.909581	NA	NA	NA	NA	NA
224	RUNX1	0.294625	0.352207	0.321513	0.286872	0.22357	0.353341	0.338334	0.320136	0.234013	-0.0275824	0.0451735	-0.364511	0.184341	-0.097009	0.0616778	NA	NA	NA	NA	NA	NA	NA	NA	NA	NA	NA	NA	NA	5.57e-44	1.09e-16	1.28e-07	1.95e-17	2.98e-09	2.39e-39	0.00396499	1	0.0244446	0.733821	0.894624	0.746463	NA	0.941742	0.930496	NA	NA	NA	NA	NA
225	TRIO	0.23658	0.327484	0.368645	0.0535483	0.214963	0.32193	1.70213	0.344339	0.249905	0.0475331	-0.0586477	-0.315765	0.138659	0.364883	-0.273337	NA	NA	NA	NA	NA	NA	NA	NA	NA	NA	NA	NA	NA	5.58e-44	1.38e-16	1.87e-07	2.15e-17	3.93e-09	3.61e-39	0.00406182	1	0.0260557	0.151879	0.85814	0.757176	NA	0.65153	0.565976	NA	NA	NA	NA	NA
226	PICALM	0.588451	0.236336	0.307814	0.387057	0.32743	0.339387	0.373695	0.298038	0.309599	-0.0226401	0.0228578	0.0521483	0.0373665	-0.0155439	0.028753	NA	NA	NA	NA	NA	NA	NA	NA	NA	NA	NA	NA	NA	6.51e-44	1.83e-16	2.33e-07	3.45e-17	4.37e-09	5.39e-39	0.0043492	1	0.0261286	0.61778	0.9493	0.975947	NA	0.990481	0.970913	NA	NA	NA	NA	NA
227	ARHGAP26	0.216874	0.315617	0.289917	0.437232	0.246548	0.310652	0.338923	0.358448	0.19169	0.187344	-0.187624	-0.344203	-0.354928	-0.0523966	-0.0580195	NA	NA	NA	NA	NA	NA	NA	NA	NA	NA	NA	NA	NA	3.36e-43	2.49e-16	2.42e-07	3.75e-17	4.4e-09	8.15e-39	0.00480229	1	0.0262812	3e-13	0.41435	0.751645	NA	0.962124	0.936555	NA	NA	NA	NA	NA
228	MAPKAP1	0.272439	0.197872	0.37779	0.381831	0.419799	0.370551	0.396327	0.351724	0.229128	0.00100895	0.284998	0.607498	0.053493	0.0975965	0.46991	NA	NA	NA	NA	NA	NA	NA	NA	NA	NA	NA	NA	NA	4.07e-43	2.62e-16	2.58e-07	4.05e-17	4.76e-09	9.45e-39	0.00522333	1	0.0269953	0.97084	0.333064	0.620463	NA	0.952223	NA	NA	NA	NA	NA	NA
229	ADAM10	0.347872	0.0358576	0.340524	0.198868	0.296496	0.425257	0.367652	0.332967	0.334945	-0.0292296	0.147929	0.198152	0.122007	0.00828785	0.254262	0.04903	NA	NA	NA	NA	NA	NA	NA	NA	NA	NA	NA	NA	5.74e-43	3.62e-16	2.64e-07	4.96e-17	5.43e-09	9.89e-39	0.00525577	1	0.0281017	0.519786	0.489559	0.840076	NA	0.993756	0.594585	-1.9752	NA	NA	NA	NA
230	MANBA	0.294563	0.384381	0.337363	0.259305	0.331924	0.758922	0.445397	0.405622	0.235019	-0.00684301	0.035121	0.00624048	0.0696222	-0.173488	0.192255	NA	NA	NA	NA	NA	NA	NA	NA	NA	NA	NA	NA	NA	1.03e-42	3.96e-16	2.93e-07	6.81e-17	5.84e-09	1.05e-38	0.00534661	1	0.0293329	0.859273	0.9264	0.997579	NA	0.889607	0.769593	NA	NA	NA	NA	NA
231	PRKAG2	0.288932	0.230094	0.356762	0.293474	0.385887	0.37404	0.389117	0.468285	0.25641	0.0264387	-0.0457129	-0.218687	-0.0520812	-0.349554	0.458441	NA	NA	NA	NA	NA	NA	NA	NA	NA	NA	NA	NA	NA	1.04e-42	4.02e-16	3.15e-07	9.79e-17	6.47e-09	2.29e-38	0.00556388	1	0.0318112	0.397654	0.906604	0.883706	NA	0.722249	0.332424	NA	NA	NA	NA	NA
232	CEPT1	0.34313	0.255242	0.445128	0.323536	0.289576	0.313945	0.340013	0.348542	0.231152	-0.0370474	0.32709	0.366672	0.298013	0.162858	0.667862	NA	NA	NA	NA	NA	NA	NA	NA	NA	NA	NA	NA	NA	1.18e-42	4.49e-16	3.41e-07	1.32e-16	7.11e-09	3.41e-38	0.00604288	1	0.0349939	0.400417	0.108229	0.707182	NA	0.880729	0.0895165	NA	NA	NA	NA	NA
233	FRY	0.279971	0.280913	0.252913	0.288316	0.195405	0.398189	0.460763	0.25896	0.186077	0.117966	0.111706	0.48617	0.402824	-0.187538	-0.0390501	NA	NA	NA	NA	NA	NA	NA	NA	NA	NA	NA	NA	NA	1.38e-42	5.05e-16	3.51e-07	1.77e-16	7.85e-09	8.55e-38	0.00613689	1	0.0404537	0.0013588	0.786368	0.722778	NA	0.896079	0.970861	NA	NA	NA	NA	NA
234	IKZF1	0.293687	0.232957	0.18246	0.195477	0.328406	0.315619	0.36771	0.393982	0.2985	0.0512658	0.0599697	0.428361	0.0706113	0.0997269	-0.126026	NA	NA	NA	NA	NA	NA	NA	NA	NA	NA	NA	NA	NA	2.04e-42	6.6e-16	3.7e-07	2.17e-16	8.21e-09	8.68e-38	0.00659286	1	0.0424699	0.492085	0.870537	0.689298	NA	0.942404	0.870408	NA	NA	NA	NA	NA
235	TBC1D22A	0.241066	0.241996	0.352584	0.297061	0.388544	0.310988	0.421316	0.276074	0.249111	-0.0450163	0.0779844	-0.128537	-0.143016	0.49276	0.147302	NA	NA	NA	NA	NA	NA	NA	NA	NA	NA	NA	NA	NA	6.13e-42	7.61e-16	3.72e-07	2.35e-16	9.35e-09	9.17e-38	0.00732979	1	0.0430777	0.395223	0.761464	0.916491	NA	0.368834	0.789616	NA	NA	NA	NA	NA
236	TTC7A	0.18386	0.33513	0.0453416	0.322033	0.299573	0.35222	0.326638	0.30913	0.66815	0.0656217	-0.0902068	0.280711	0.0318802	-0.0683132	-0.633868	NA	NA	NA	NA	NA	NA	NA	NA	NA	NA	NA	NA	NA	6.55e-42	7.77e-16	4.41e-07	2.89e-16	9.84e-09	9.79e-38	0.00747373	1	0.0485994	0.268334	0.778675	0.81104	NA	0.961014	0.16732	NA	NA	NA	NA	NA
237	KCNQ1	0.262546	0.293005	0.380453	0.353003	0.28898	0.317005	0.483174	0.335797	0.332999	-0.0300921	-0.198158	-0.0901572	-0.175285	-0.283963	-0.218841	NA	NA	NA	NA	NA	NA	NA	NA	NA	NA	NA	NA	NA	7.79e-42	1.23e-15	4.53e-07	3.67e-16	1.16e-08	1.16e-37	0.00777557	1	0.0495797	0.751095	0.521088	0.966954	NA	0.809681	NA	NA	NA	NA	NA	NA
238	MAP4K4	0.231902	0.277138	0.256468	0.296917	0.396942	0.472249	0.361374	0.205438	0.195436	0.0112382	-0.0462193	0.131419	-0.0566809	-0.23877	0.0565337	NA	NA	NA	NA	NA	NA	NA	NA	NA	NA	NA	NA	NA	1.24e-41	1.46e-15	5.15e-07	4.08e-16	1.23e-08	1.18e-37	0.00817543	1	0.0510388	0.782576	0.883941	0.925456	NA	0.802956	0.937599	NA	NA	NA	NA	NA
239	CHST11	0.23472	0.14695	0.249706	0.276476	0.318546	0.349469	0.323193	0.204236	0.345027	0.0480378	0.0715565	0.277518	0.00621657	0.616251	-0.419942	NA	NA	NA	NA	NA	NA	NA	NA	NA	NA	NA	NA	NA	1.31e-41	1.8e-15	5.16e-07	4.38e-16	1.24e-08	1.47e-37	0.00856268	1	0.0651627	0.271751	0.859439	0.861973	NA	0.414036	NA	NA	NA	NA	NA	NA
240	ASAH1	0.299287	0.229009	0.335471	0.343324	0.238331	0.362606	0.359712	0.28248	0.178098	-0.0366646	-0.00367172	0.241278	-0.131254	-0.0477855	-0.171619	NA	NA	NA	NA	NA	NA	NA	NA	NA	NA	NA	NA	NA	1.49e-41	2.08e-15	5.33e-07	5.16e-16	1.27e-08	2.05e-37	0.00944066	1	0.0682113	0.423828	0.9926	0.809024	NA	0.968389	0.788487	NA	NA	NA	NA	NA
241	PHKB	0.389953	0.24223	0.274129	0.272166	0.29377	0.31746	0.314904	0.345421	0.221448	-0.0119906	0.110645	-0.259898	0.253676	-0.157336	0.349034	NA	NA	NA	NA	NA	NA	NA	NA	NA	NA	NA	NA	NA	1.9e-41	2.43e-15	8.28e-07	7.71e-16	1.41e-08	2.62e-37	0.00982546	1	0.0733814	0.852648	0.707406	0.862231	NA	0.890041	0.487054	NA	NA	NA	NA	NA
242	LINC00278	0.225036	0.298179	0.287706	0.111319	0.327026	0.305871	0.358662	0.278174	0.500507	NA	NA	NA	NA	NA	NA	NA	NA	NA	NA	NA	NA	NA	NA	NA	NA	NA	NA	NA	2.48e-41	2.44e-15	1.04e-06	8.64e-16	1.71e-08	2.98e-37	0.0101393	1	0.0739009	NA	NA	NA	NA	NA	NA	NA	NA	NA	NA	NA
243	ACER3	0.273136	0.181547	0.381088	0.329699	0.238527	0.387998	0.186138	0.702233	0.0426922	-0.0156575	0.0553073	0.371829	-0.388481	0.181357	0.120496	NA	NA	NA	NA	NA	NA	NA	NA	NA	NA	NA	NA	NA	2.89e-41	4.49e-15	1.29e-06	1.24e-15	1.74e-08	3.63e-37	0.0120064	1	0.0774493	0.844085	0.888249	0.773451	NA	0.889821	0.876104	NA	NA	NA	NA	NA
244	TET3	0.212914	0.323802	0.232605	0.245573	0.304105	0.352454	0.344357	0.240892	0.245928	0.00813784	-0.163224	-0.292174	-0.046588	-0.0971601	-0.235699	NA	NA	NA	NA	NA	NA	NA	NA	NA	NA	NA	NA	NA	1.5e-40	5.3e-15	1.41e-06	1.29e-15	1.96e-08	4.6e-37	0.0141029	1	0.0833038	0.898622	0.574342	0.756466	0.874732	0.930045	0.687046	NA	NA	NA	NA	NA
245	CERT1	0.202554	0.103832	0.226393	0.549651	0.215651	0.325333	0.352325	0.302381	0.423359	-0.0143574	0.0481268	0.0792236	-0.197103	0.0023808	0.0949861	NA	NA	NA	NA	NA	NA	NA	NA	NA	NA	NA	NA	NA	3e-40	5.54e-15	1.49e-06	1.42e-15	2.23e-08	1.16e-36	0.0143377	1	0.0912403	0.786118	0.893942	0.966176	NA	0.997973	0.893727	NA	NA	NA	NA	NA
246	MYCBP2	0.179031	0.141808	0.29427	0.356829	0.343339	0.32231	0.362825	0.428747	0.228161	0.0124103	-0.0924727	-0.300459	0.0817752	0.225351	-0.427596	NA	NA	NA	NA	NA	NA	NA	NA	NA	NA	NA	NA	NA	3.64e-40	6.05e-15	1.8e-06	1.73e-15	2.48e-08	1.2e-36	0.0150182	1	0.0929025	0.735072	0.786221	0.814846	NA	0.834458	0.448797	NA	NA	NA	NA	NA
247	RESF1	0.501468	0.303296	0.198025	0.226632	0.145998	0.348722	0.330215	0.126856	0.193051	-0.0291129	0.0395545	0.125272	0.0280985	0.0916803	-0.0231251	NA	NA	NA	NA	NA	NA	NA	NA	NA	NA	NA	NA	NA	3.67e-40	6.09e-15	2e-06	2.61e-15	2.49e-08	1.53e-36	0.0165909	1	0.0960895	0.618201	0.899191	0.929736	NA	0.930983	0.975654	NA	NA	NA	NA	NA
248	NCKAP1L	0.351896	0.269711	0.223626	0.262116	0.304599	0.322662	0.243717	0.267922	0.188196	-0.00788802	0.032391	0.474733	-0.00809198	-0.0259709	-0.235595	NA	NA	NA	NA	NA	NA	NA	NA	NA	NA	NA	NA	NA	3.75e-40	6.38e-15	2.21e-06	2.7e-15	3.19e-08	2.5e-36	0.0169926	1	0.104239	0.92509	0.942786	0.65654	NA	0.985762	0.685598	NA	NA	NA	NA	NA
249	ROCK2	0.180465	0.186758	0.294977	0.316597	0.0274091	0.323482	0.381864	0.131429	0.512996	0.0146169	-0.250759	0.10154	-0.375508	-0.0848874	-0.511162	0.0220681	NA	NA	NA	NA	NA	NA	NA	NA	NA	NA	NA	NA	1.14e-39	1.12e-14	2.41e-06	3.67e-15	4.51e-08	4.81e-36	0.0175798	1	0.109595	0.774643	0.288812	0.950459	NA	0.948906	0.219357	-2.13419	NA	NA	NA	NA
250	DENND5A	0.492745	0.0359615	0.296668	0.265918	0.307704	0.389153	0.447717	0.583285	0.202334	0.0596576	0.141969	0.0817755	0.211017	0.373844	0.0886146	NA	NA	NA	NA	NA	NA	NA	NA	NA	NA	NA	NA	NA	1.31e-39	1.21e-14	2.42e-06	4.96e-15	4.8e-08	4.91e-36	0.0183063	1	0.114165	0.013249	0.636829	0.964298	NA	0.690948	0.920756	NA	NA	NA	NA	NA
251	MT-ATP8	0.322625	0.238607	0.231668	0.355209	0.3469	0.324493	0.317519	0.336209	0.303989	0.0160036	NA	NA	NA	NA	NA	NA	NA	NA	NA	NA	NA	NA	NA	NA	NA	NA	NA	NA	5.76e-39	1.37e-14	2.46e-06	9.31e-15	6.29e-08	5.43e-36	0.0222805	1	0.121548	0.921383	NA	NA	NA	NA	NA	NA	NA	NA	NA	NA
252	MDFIC	0.238718	0.192004	0.198204	0.284347	0.356247	0.304465	0.313001	0.238094	0.234013	0.0632453	0.218593	-0.354158	0.18991	0.143008	0.626189	NA	NA	NA	NA	NA	NA	NA	NA	NA	NA	NA	NA	NA	8.13e-39	1.47e-14	2.56e-06	1.33e-14	8.23e-08	5.73e-36	0.0223892	1	0.122385	0.161185	0.329642	0.724021	NA	0.899986	0.0748835	NA	NA	NA	NA	NA
253	TRAPPC8	0.199247	0.214735	0.316939	0.22685	0.351285	0.286459	0.359727	0.32238	0.193329	-0.0253058	0.163506	0.532486	0.283397	0.109369	0.0425394	NA	NA	NA	NA	NA	NA	NA	NA	NA	NA	NA	NA	NA	9.63e-39	1.5e-14	2.81e-06	1.62e-14	8.99e-08	6.71e-36	0.0230252	1	0.134162	0.445595	0.618436	0.660609	NA	0.942389	NA	NA	NA	NA	NA	NA
254	UBE2W	0.201129	0.13819	0.299983	0.301588	0.320312	0.308798	0.445605	0.28097	0.180588	-0.022844	-0.274672	-0.534871	-0.159539	-0.203642	-0.253898	NA	NA	NA	NA	NA	NA	NA	NA	NA	NA	NA	NA	NA	1.93e-38	1.7e-14	4.39e-06	1.63e-14	9.3e-08	6.78e-36	0.0241967	1	0.137893	0.671997	0.194028	0.504775	NA	0.838444	0.659086	NA	NA	NA	NA	NA
255	HIPK3	0.188526	0.202095	0.132585	0.19923	0.370327	0.341031	0.189927	0.36282	0.23569	0.0114799	-0.0663371	0.0422731	0.0755654	-0.106133	-0.29488	NA	NA	NA	NA	NA	NA	NA	NA	NA	NA	NA	NA	NA	6.87e-38	1.75e-14	5.15e-06	1.78e-14	1.21e-07	7.84e-36	0.0248719	1	0.140793	0.778056	0.81786	0.981119	NA	0.924682	0.536747	NA	NA	NA	NA	NA
256	IFNAR2	0.150429	0.358537	0.214122	0.19322	0.259837	0.320873	0.357847	0.28226	0.217112	0.00396781	0.0484606	0.108632	0.381161	0.187747	-0.269843	NA	NA	NA	NA	NA	NA	NA	NA	NA	NA	NA	NA	NA	2.88e-37	1.75e-14	5.37e-06	1.81e-14	1.22e-07	8.72e-36	0.0257786	1	0.150708	0.940806	0.910742	0.960083	NA	0.885207	NA	NA	NA	NA	NA	NA
257	ACAP2	0.246432	0.285153	0.431886	0.260848	0.0181741	0.383657	0.346322	0.399283	0.514433	-0.0103455	0.148029	0.053331	0.137986	0.175672	0.169443	NA	NA	NA	NA	NA	NA	NA	NA	NA	NA	NA	NA	NA	3.13e-37	1.79e-14	5.47e-06	1.91e-14	1.23e-07	1.03e-35	0.0270172	1	0.151929	0.791076	0.58805	0.978324	NA	0.889594	0.793051	NA	NA	NA	NA	NA
258	CARD8	0.315724	0.212715	0.381124	0.26004	0.25009	0.324329	0.200673	0.270281	0.309327	NA	0.306687	0.665598	-0.106409	0.397651	0.291365	NA	NA	NA	NA	NA	NA	NA	NA	NA	NA	NA	NA	NA	3.94e-37	1.95e-14	5.74e-06	2.02e-14	1.32e-07	1.48e-35	0.0281176	1	0.165703	NA	0.159982	0.304162	NA	0.618489	0.593761	NA	NA	NA	NA	NA
259	AC053513.1	0.155034	0.121094	0.266136	0.113788	0.311802	0.324484	0.280599	0.220767	0.158505	NA	NA	NA	NA	NA	NA	NA	NA	NA	NA	NA	NA	NA	NA	NA	NA	NA	NA	NA	5.39e-37	3.4e-14	6.11e-06	2.11e-14	1.34e-07	1.94e-35	0.0336468	1	0.185788	NA	NA	NA	NA	NA	NA	NA	NA	NA	NA	NA
260	CD58	0.268036	0.23106	0.394083	0.265002	0.315155	0.293105	0.323572	0.788413	0.176528	NA	0.0120225	-0.0048685	-0.157236	0.133856	0.0751478	NA	NA	NA	NA	NA	NA	NA	NA	NA	NA	NA	NA	NA	8.27e-37	3.84e-14	6.33e-06	2.16e-14	1.48e-07	3.54e-35	0.0360326	1	0.198925	NA	0.975292	0.997728	NA	0.904829	0.919211	NA	NA	NA	NA	NA
261	AGFG1	0.292187	0.202222	0.289377	0.360283	0.239971	0.262159	0.309908	0.332925	0.13737	0.00880537	0.253816	0.541702	0.512958	-0.169281	0.301806	NA	NA	NA	NA	NA	NA	NA	NA	NA	NA	NA	NA	NA	1.52e-36	5.22e-14	6.76e-06	2.62e-14	1.65e-07	1.12e-34	0.0368604	1	0.207322	0.822474	0.427179	0.683655	NA	0.91584	NA	NA	NA	NA	NA	NA
262	TAOK1	0.243475	0.290418	0.19942	0.226056	0.264653	0.310379	0.446765	0.28962	0.168881	-0.00155815	-0.178001	-0.0472233	-0.208457	-0.0797655	-0.261323	NA	NA	NA	NA	NA	NA	NA	NA	NA	NA	NA	NA	NA	1.54e-36	5.54e-14	8.29e-06	2.75e-14	2.03e-07	1.75e-34	0.0369496	1	0.217123	0.981123	0.391127	0.97601	NA	0.944847	0.589058	NA	NA	NA	NA	NA
263	WARS	0.157759	0.164755	0.314263	0.298336	0.416228	0.284578	0.39243	0.298138	0.112015	NA	NA	NA	NA	NA	NA	NA	NA	NA	NA	NA	NA	NA	NA	NA	NA	NA	NA	NA	2.28e-36	6.49e-14	8.73e-06	3.19e-14	2.37e-07	2.85e-34	0.0389799	1	0.227426	NA	NA	NA	NA	NA	NA	NA	NA	NA	NA	NA
264	APLP2	0.2719	0.295021	0.256762	0.300302	0.321613	0.248462	0.466934	0.346763	0.139438	-0.0321552	-0.340966	0.00700314	-0.0549996	-0.0531241	-0.836055	NA	NA	NA	NA	NA	NA	NA	NA	NA	NA	NA	NA	NA	3.48e-36	7.7e-14	8.86e-06	4.41e-14	2.4e-07	5.27e-34	0.0429295	1	0.237946	0.398687	0.150435	0.99721	NA	0.966282	0.00986573	NA	NA	NA	NA	NA
265	TMEM154	0.230522	0.138286	0.0815415	0.37888	0.12808	0.272353	0.334516	0.50462	0.295446	-0.00541307	-0.125768	0.16853	-0.420044	-0.134219	-0.00244301	NA	NA	NA	NA	NA	NA	NA	NA	NA	NA	NA	NA	NA	4.8e-36	8.96e-14	9.5e-06	9.45e-14	2.89e-07	6.2e-34	0.0431574	1	0.239552	0.956561	0.618436	0.876432	NA	0.891264	0.997367	NA	NA	NA	NA	NA
266	GNAQ	0.225414	0.250943	0.514291	0.228055	0.28077	0.311164	0.383891	0.234712	0.358304	NA	-0.0704566	-0.257428	-0.0713034	0.321685	-0.188646	NA	NA	NA	NA	NA	NA	NA	NA	NA	NA	NA	NA	NA	6.95e-36	9.34e-14	1.04e-05	1.18e-13	3.61e-07	6.78e-34	0.0434215	1	0.255243	NA	0.802215	0.802423	NA	0.66663	0.730215	NA	NA	NA	NA	NA
267	TET2	0.268375	0.0448582	0.313239	0.18052	0.172542	0.298528	0.3467	0.18992	0.0653701	0.0421058	0.182686	0.416589	0.224664	-0.112532	0.195058	NA	NA	NA	NA	NA	NA	NA	NA	NA	NA	NA	NA	NA	1.28e-35	1.13e-13	1.16e-05	1.2e-13	3.91e-07	1.03e-33	0.0467054	1	0.271323	0.366205	0.511338	0.716088	NA	0.935839	0.769593	NA	NA	NA	NA	NA
268	ZNF638	0.0450237	0.251124	0.131294	0.213899	0.264577	0.294177	0.255111	0.239054	0.213054	-0.0309535	-0.131349	-0.103293	0.0537866	0.0352787	-0.260936	NA	NA	NA	NA	NA	NA	NA	NA	NA	NA	NA	NA	NA	1.41e-35	1.3e-13	1.22e-05	1.25e-13	3.96e-07	1.71e-33	0.0492545	1	0.288946	0.515445	0.775957	0.967963	NA	0.98434	NA	NA	NA	NA	NA	NA
269	NCOA2	0.198084	0.578555	0.0379328	0.260997	0.387764	0.42942	0.333424	0.428074	0.348574	-0.00829015	-0.141417	-0.629796	-0.243348	0.128996	0.0987865	NA	NA	NA	NA	NA	NA	NA	NA	NA	NA	NA	NA	NA	1.43e-35	1.68e-13	1.36e-05	1.25e-13	4.1e-07	2.25e-33	0.0547454	1	0.289329	0.755768	0.64215	0.584063	NA	0.922647	0.905136	NA	NA	NA	NA	NA
270	PARP14	0.29528	0.303578	0.268895	0.288737	0.158731	0.304841	0.342621	0.284648	0.476088	0.127075	0.0933	0.0192446	0.305963	0.0309315	-0.0492193	NA	NA	NA	NA	NA	NA	NA	NA	NA	NA	NA	NA	NA	1.71e-35	1.79e-13	1.5e-05	1.46e-13	4.36e-07	2.59e-33	0.0658918	1	0.299159	0.000875	0.76115	0.992942	NA	0.982099	0.952607	NA	NA	NA	NA	NA
271	AP003086.1	0.204705	0.101053	0.225446	0.196632	0.198608	0.269368	0.185855	0.197697	0.427377	NA	NA	NA	NA	NA	NA	NA	NA	NA	NA	NA	NA	NA	NA	NA	NA	NA	NA	NA	2.24e-35	1.96e-13	1.69e-05	1.53e-13	6.21e-07	3.27e-33	0.0684898	1	0.300961	NA	NA	NA	NA	NA	NA	NA	NA	NA	NA	NA
272	SMG7	0.207729	0.286402	0.193482	0.0601897	0.272411	0.404794	0.756813	0.333307	0.191733	0.00315797	0.0879572	0.253212	-0.111586	-0.147792	0.402659	NA	NA	NA	NA	NA	NA	NA	NA	NA	NA	NA	NA	NA	3.91e-35	2.27e-13	1.81e-05	1.71e-13	7.14e-07	3.35e-33	0.0766983	1	0.325157	0.928484	0.741403	0.815495	NA	0.885207	0.346218	NA	NA	NA	NA	NA
273	AC023424.3	0.0684649	0.214253	0.369511	0.350887	0.347865	0.32001	0.292069	0.313094	0.312112	NA	NA	NA	NA	NA	NA	NA	NA	NA	NA	NA	NA	NA	NA	NA	NA	NA	NA	NA	4.73e-35	2.27e-13	1.88e-05	1.71e-13	7.37e-07	4.55e-33	0.0846232	1	0.33054	NA	NA	NA	NA	NA	NA	NA	NA	NA	NA	NA
274	TUT7	0.180479	0.0330936	0.235815	0.475807	0.265693	0.347029	0.343146	0.389429	0.214522	-0.0200471	0.1077	-0.132514	-0.0800691	0.285794	0.271447	NA	NA	NA	NA	NA	NA	NA	NA	NA	NA	NA	NA	NA	5.53e-35	2.62e-13	2.15e-05	2.34e-13	7.8e-07	9.61e-33	0.0884867	1	0.335038	0.417231	0.713078	0.93529	NA	0.750905	0.621989	NA	NA	NA	NA	NA
275	USP25	0.175588	0.240648	0.256437	0.603862	0.402171	0.330614	0.219393	0.351997	0.276524	0.00339262	-0.10353	-0.0330055	-0.198572	0.199585	-0.295206	NA	NA	NA	NA	NA	NA	NA	NA	NA	NA	NA	NA	NA	2.19e-34	4.66e-13	2.16e-05	2.39e-13	7.89e-07	1.35e-32	0.0999311	1	0.369004	0.944502	0.719566	0.985328	NA	0.857968	0.589058	NA	NA	NA	NA	NA
276	UVRAG	0.18184	0.0218949	0.314035	0.167576	0.327733	0.295762	0.38289	0.359128	-0.838121	0.0195256	0.0351551	-0.416812	-0.0415262	-0.265715	0.529851	NA	NA	NA	NA	NA	NA	NA	NA	NA	NA	NA	NA	NA	2.2e-34	6.96e-13	2.26e-05	2.6e-13	8.36e-07	1.76e-32	0.116887	1	0.383786	0.389595	0.932354	0.722778	NA	0.826862	0.278664	NA	NA	NA	NA	NA
277	LRRFIP1	0.307684	0.317235	0.252056	0.249735	0.231377	0.363707	0.341717	0.297709	-0.40828	0.0110261	-0.247496	-0.496353	0.0531191	0.0242099	-0.500225	NA	NA	NA	NA	NA	NA	NA	NA	NA	NA	NA	NA	NA	4.47e-34	8.96e-13	2.34e-05	3.04e-13	8.93e-07	2.37e-32	0.117951	1	0.396344	0.765249	0.224045	0.508501	NA	0.983257	0.197199	NA	NA	NA	NA	NA
278	CBL	0.174041	0.263831	0.179145	0.252003	0.212961	0.293316	0.433734	0.370729	0.321982	0.0518037	-0.133355	-0.0611068	-0.345306	-0.0240521	0.188214	NA	NA	NA	NA	NA	NA	NA	NA	NA	NA	NA	NA	NA	4.92e-34	9.34e-13	3.22e-05	3.17e-13	1.04e-06	3.51e-32	0.120175	1	0.435122	0.157264	0.61274	0.971857	NA	0.983257	0.744599	NA	NA	NA	NA	NA
279	ZEB2	0.18772	0.416182	0.259603	0.310504	0.0234685	0.375667	0.440634	0.177274	0.124721	0.0801981	-0.297324	-0.225995	-0.170629	-0.0637494	-0.410797	NA	NA	NA	NA	NA	NA	NA	NA	NA	NA	NA	NA	NA	2e-33	1.15e-12	3.87e-05	3.7e-13	1.44e-06	4.84e-32	0.123513	1	0.447593	0.0561976	0.212009	0.878874	NA	0.961346	0.362915	NA	NA	NA	NA	NA
280	SPG11	0.165149	0.230482	0.324126	0.204864	0.343827	0.297951	0.283996	0.237	0.245533	0.00591679	0.244374	0.363181	-0.0292511	0.462015	0.371815	NA	NA	NA	NA	NA	NA	NA	NA	NA	NA	NA	NA	NA	5.5e-33	1.27e-12	4.18e-05	3.81e-13	1.47e-06	5.52e-32	0.126326	1	0.50225	0.807581	0.258867	0.700742	NA	0.515596	0.435857	NA	NA	NA	NA	NA
281	ANKS1A	0.381007	0.24034	0.227868	0.228385	0.269984	0.397775	0.240837	0.0860807	-0.570988	0.0841635	-0.0711613	0.179841	0.166887	0.11761	-0.486911	NA	NA	NA	NA	NA	NA	NA	NA	NA	NA	NA	NA	NA	6.16e-33	1.3e-12	4.54e-05	4.87e-13	1.66e-06	3.11e-31	0.126598	1	0.514085	0.0937826	0.871881	0.916925	NA	0.943473	NA	NA	NA	NA	NA	NA
282	SLCO3A1	0.243381	0.296613	0.43645	0.268368	0.20243	0.249826	0.289563	0.242496	0.683582	0.060089	0.0225043	-0.504287	0.419476	-0.188983	-0.0810663	NA	NA	NA	NA	NA	NA	NA	NA	NA	NA	NA	NA	NA	9.02e-33	1.38e-12	4.88e-05	5.38e-13	1.71e-06	5.69e-31	0.14224	1	0.538263	0.136541	0.962024	0.694271	NA	0.896868	0.930512	NA	NA	NA	NA	NA
283	IQGAP1	0.224901	0.277099	0.37261	0.268557	0.287323	0.264602	0.343188	0.249112	0.374515	0.00706126	-0.0829308	-0.166247	-0.101414	0.213155	-0.183371	NA	NA	NA	NA	NA	NA	NA	NA	NA	NA	NA	NA	NA	1.54e-32	1.42e-12	5.01e-05	5.84e-13	1.77e-06	7.69e-31	0.142404	1	0.58023	0.850998	0.775042	0.887985	NA	0.830956	0.75966	NA	NA	NA	NA	NA
284	KLF7	0.176214	0.1842	0.203111	0.349543	0.218005	0.304183	0.357504	0.252902	0.375215	0.0580707	0.0374363	-0.162066	-0.00266824	0.433844	-0.235666	NA	NA	NA	NA	NA	NA	NA	NA	NA	NA	NA	NA	NA	1.79e-32	1.47e-12	5.01e-05	9.34e-13	1.86e-06	8.79e-31	0.1634	1	0.582769	0.0522962	0.919813	0.922795	NA	0.528494	0.687336	NA	NA	NA	NA	NA
285	INPP4A	0.274875	0.267419	0.12105	0.331706	0.323242	0.370777	0.336688	0.360293	0.367163	0.0778595	-0.0186226	-0.359897	-0.142807	0.682429	-0.0741382	NA	NA	NA	NA	NA	NA	NA	NA	NA	NA	NA	NA	NA	2.28e-32	1.82e-12	5.13e-05	9.58e-13	1.88e-06	9.97e-31	0.171426	1	0.661257	0.006132	0.965923	0.787009	NA	0.306683	0.928384	NA	NA	NA	NA	NA
286	AFF1	0.223385	0.182435	0.357846	0.210537	0.263657	0.34843	0.309356	0.190349	0.136578	0.09442	0.142849	0.585931	-0.256955	0.489107	-0.0439884	NA	NA	NA	NA	NA	NA	NA	NA	NA	NA	NA	NA	NA	4.01e-32	1.91e-12	5.33e-05	1.05e-12	1.97e-06	1.41e-30	0.178869	1	0.676175	0.000631	0.575307	0.410259	NA	0.461401	0.956167	NA	NA	NA	NA	NA
287	VCL	0.212696	0.316708	0.182105	0.212324	0.327181	0.312438	0.345796	0.207198	0.254324	0.10901	-0.215844	0.0428257	-0.0120047	-0.759857	-0.321901	NA	NA	NA	NA	NA	NA	NA	NA	NA	NA	NA	NA	NA	5.03e-32	1.98e-12	5.79e-05	1.36e-12	2.25e-06	1.66e-30	0.184316	1	0.690119	4.77e-05	0.357902	0.981162	NA	0.264689	0.504669	NA	NA	NA	NA	NA
288	H2AFY	0.29919	0.185128	0.3311	0.294425	0.30085	0.27591	0.347031	0.238609	0.21262	NA	NA	NA	NA	NA	NA	NA	NA	NA	NA	NA	NA	NA	NA	NA	NA	NA	NA	NA	5.86e-32	2.73e-12	6.33e-05	2.68e-12	2.57e-06	1.88e-30	0.195254	1	0.702754	NA	NA	NA	NA	NA	NA	NA	NA	NA	NA	NA
289	SLC49A4	0.270117	0.181539	0.0431212	0.300432	0.189017	0.291781	0.278089	0.156003	0.130148	-0.105805	0.318843	-0.0457042	0.168455	0.234743	0.432521	NA	NA	NA	NA	NA	NA	NA	NA	NA	NA	NA	NA	NA	7.68e-32	3.81e-12	6.86e-05	4.09e-12	2.69e-06	2.28e-30	0.230372	1	0.898298	1.46e-07	0.240481	0.982932	NA	0.830891	0.442632	NA	NA	NA	NA	NA
290	ERBIN	0.289773	0.190444	0.179267	0.338746	0.310744	0.268403	0.434571	0.264062	0.40879	-0.0560009	0.160302	0.259917	0.0616941	-0.0279292	0.175458	NA	NA	NA	NA	NA	NA	NA	NA	NA	NA	NA	NA	NA	8.5e-32	4.28e-12	7.21e-05	4.48e-12	2.76e-06	2.92e-30	0.246527	1	0.921839	0.171918	0.613321	0.871853	NA	0.985067	NA	NA	NA	NA	NA	NA
291	MTSS1	0.273173	0.289436	0.130065	0.216447	0.20868	0.279766	0.300081	0.257103	0.237875	0.00139828	-0.0358634	0.352763	0.144593	-0.12099	-0.454994	NA	NA	NA	NA	NA	NA	NA	NA	NA	NA	NA	NA	NA	1.48e-31	1.57e-11	8e-05	5.37e-12	2.78e-06	3.32e-30	0.247571	1	0.961317	0.980496	0.928391	0.745855	NA	0.922631	0.392126	NA	NA	NA	NA	NA
292	MICU1	0.306398	0.0500824	0.28904	0.265335	0.246841	0.325675	0.377922	0.300176	0.18733	0.0238037	0.0911583	0.0666448	0.0083667	0.0383377	0.175873	NA	NA	NA	NA	NA	NA	NA	NA	NA	NA	NA	NA	NA	2.02e-31	1.58e-11	8.48e-05	5.71e-12	2.79e-06	4.87e-30	0.248639	1	1	0.581965	0.821722	0.97601	NA	0.976145	0.807474	NA	NA	NA	NA	NA
293	LCORL	0.245731	0.173933	0.347819	0.290757	0.237705	0.291316	0.310423	0.472835	0.323051	-0.0175454	-0.0483003	0.0858695	0.21625	-0.334388	-0.192529	NA	NA	NA	NA	NA	NA	NA	NA	NA	NA	NA	NA	NA	2.71e-31	1.7e-11	9.12e-05	5.88e-12	2.86e-06	7.75e-30	0.259662	1	1	0.782682	0.90191	0.961813	NA	0.734484	NA	NA	NA	NA	NA	NA
294	CFLAR	0.231362	0.256532	0.245955	0.249487	0.250886	0.294967	0.270516	0.477445	0.162525	-0.0126242	-0.19656	-0.281694	-0.105689	-0.125546	-0.365999	NA	NA	NA	NA	NA	NA	NA	NA	NA	NA	NA	NA	NA	3.31e-31	3.17e-11	0.000106587	1.14e-11	3.21e-06	9.05e-30	0.272836	1	1	0.67584	0.350163	0.783446	NA	0.905565	0.420805	NA	NA	NA	NA	NA
295	MFSD4B	0.162782	0.177342	0.351034	0.0884548	0.102399	0.315985	0.358373	0.343391	0.315858	-0.149284	0.340534	0.595712	0.39612	0.139605	0.0768175	NA	NA	NA	NA	NA	NA	NA	NA	NA	NA	NA	NA	NA	4.12e-31	3.28e-11	0.00010868	1.35e-11	3.43e-06	9.76e-30	0.28019	1	1	0.266737	0.198218	0.589758	NA	0.932362	NA	NA	NA	NA	NA	NA
296	MFSD4B	0.162782	0.177342	0.351034	0.0884548	0.102399	0.315985	0.358373	0.343391	0.315858	-0.0117898	0.340534	0.595712	0.39612	0.139605	0.0768175	NA	NA	NA	NA	NA	NA	NA	NA	NA	NA	NA	NA	NA	4.12e-31	3.28e-11	0.00010868	1.35e-11	3.43e-06	9.76e-30	0.28019	1	1	0.721605	0.198218	0.589758	NA	0.932362	NA	NA	NA	NA	NA	NA
297	MFSD4B	0.162782	0.177342	0.351034	0.0884548	0.102399	0.315985	0.358373	0.343391	0.315858	0.135532	0.340534	0.595712	0.39612	0.139605	0.0768175	NA	NA	NA	NA	NA	NA	NA	NA	NA	NA	NA	NA	NA	4.12e-31	3.28e-11	0.00010868	1.35e-11	3.43e-06	9.76e-30	0.28019	1	1	0.0479254	0.198218	0.589758	NA	0.932362	NA	NA	NA	NA	NA	NA
298	SMG1	0.217154	0.225435	0.274498	0.464524	0.262706	0.334533	0.348505	0.139378	0.386211	0.0037177	-0.0302924	-0.293803	0.0837498	-0.0719207	0.165195	NA	NA	NA	NA	NA	NA	NA	NA	NA	NA	NA	NA	NA	1.82e-30	4.45e-11	0.000117579	1.37e-11	3.62e-06	1.27e-29	0.284374	1	1	0.94972	0.935229	0.783446	NA	0.956393	0.797273	NA	NA	NA	NA	NA
299	AC245297.3	0.422457	0.162245	0.21711	0.318956	0.250051	0.400265	0.277196	0.272025	0.214245	NA	NA	NA	NA	NA	NA	NA	NA	NA	NA	NA	NA	NA	NA	NA	NA	NA	NA	NA	2.17e-30	4.91e-11	0.000123408	1.9e-11	3.77e-06	1.46e-29	0.291661	1	1	NA	NA	NA	NA	NA	NA	NA	NA	NA	NA	NA
300	SNX29	0.183155	0.192574	0.217346	0.246411	0.200737	0.322989	0.2517	0.227173	0.103545	0.0367149	-0.0776054	-0.212512	0.152735	-0.0365	-0.105855	NA	NA	NA	NA	NA	NA	NA	NA	NA	NA	NA	NA	NA	4.59e-30	5.66e-11	0.000129484	2.23e-11	3.92e-06	2.58e-29	0.315518	1	1	0.446963	0.850463	0.913548	NA	0.980977	NA	NA	NA	NA	NA	NA
301	UTRN	0.202527	0.172747	0.287226	0.209824	0.316418	0.300635	0.307251	0.232349	0.268667	0.041584	-0.0764124	0.102452	-0.121354	-0.00745333	-0.288423	NA	NA	NA	NA	NA	NA	NA	NA	NA	NA	NA	NA	NA	6.04e-30	8.33e-11	0.000142922	2.31e-11	5.09e-06	2.89e-29	0.352654	1	1	0.107672	0.797445	0.946937	NA	0.994268	0.587083	NA	NA	NA	NA	NA
302	CCNY	0.182818	0.252141	0.227243	0.135018	0.15652	0.343156	0.320045	0.324432	0.20863	-0.0471824	-0.29177	-0.341416	-0.356067	-0.1893	-0.275095	NA	NA	NA	NA	NA	NA	NA	NA	NA	NA	NA	NA	NA	1.06e-29	8.44e-11	0.0001533	2.33e-11	6.34e-06	4.68e-29	0.371444	1	1	0.118192	0.319127	0.831085	NA	0.897891	NA	NA	NA	NA	NA	NA
303	PSTPIP2	0.259757	0.242748	0.343771	0.255324	0.157019	0.263692	0.327501	0.192703	0.23886	0.0784404	0.175491	0.508765	0.0961455	0.194166	-0.125071	NA	NA	NA	NA	NA	NA	NA	NA	NA	NA	NA	NA	NA	1.31e-29	1.13e-10	0.000182534	2.77e-11	1.04e-05	7.53e-29	0.422245	1	1	0.0642765	0.637358	0.722778	NA	0.906191	NA	NA	NA	NA	NA	NA
304	SMAD2	0.202495	0.265227	0.353666	0.201919	0.0347774	0.273059	0.337866	0.169748	0.143105	-0.054781	0.028683	0.151029	0.0404947	0.0901992	-0.187816	NA	NA	NA	NA	NA	NA	NA	NA	NA	NA	NA	NA	NA	3.07e-29	1.17e-10	0.000294188	2.96e-11	1.36e-05	9.76e-29	0.454075	1	1	0.0171746	0.936077	0.908388	NA	0.943478	0.76183	NA	NA	NA	NA	NA
305	CELF2	0.207974	0.215423	0.370717	0.326367	0.257973	0.264129	0.336774	0.453429	0.225118	0.036717	0.10907	0.297932	0.266737	0.0761736	-0.162057	NA	NA	NA	NA	NA	NA	NA	NA	NA	NA	NA	NA	NA	4.88e-29	1.32e-10	0.000321839	3.06e-11	1.61e-05	1.06e-28	0.467599	1	1	0.47438	0.728984	0.8194	NA	0.958703	0.801211	NA	NA	NA	NA	NA
306	TBC1D5	0.330936	0.227825	0.232869	0.191293	0.0782059	0.249622	0.317073	0.194269	0.196264	0.0701367	0.0580274	0.0096218	0.17528	-0.163621	0.152317	NA	NA	NA	NA	NA	NA	NA	NA	NA	NA	NA	NA	NA	5.04e-29	1.33e-10	0.000333866	3.93e-11	1.63e-05	1.47e-28	0.474676	1	1	0.000361	0.869432	0.997108	NA	0.889299	0.826987	NA	NA	NA	NA	NA
307	LIMS1	0.250222	0.17857	0.224542	0.207953	0.266529	0.270856	0.377023	0.377875	0.253975	NA	NA	NA	NA	NA	NA	NA	NA	NA	NA	NA	NA	NA	NA	NA	NA	NA	NA	NA	6.29e-29	1.82e-10	0.000352232	3.99e-11	1.75e-05	1.52e-28	0.509955	1	1	NA	NA	NA	NA	NA	NA	NA	NA	NA	NA	NA
308	FBXL5	0.318707	0.324019	0.341065	0.23541	0.210583	0.275265	0.325963	0.338469	0.17753	-0.11039	0.0834469	0.0727738	0.0666422	0.129475	0.0548682	NA	NA	NA	NA	NA	NA	NA	NA	NA	NA	NA	NA	NA	7.18e-29	1.9e-10	0.000383593	4.48e-11	1.78e-05	1.67e-28	0.551597	1	1	9.99e-05	0.785981	0.965828	NA	0.917064	0.94464	NA	NA	NA	NA	NA
309	JARID2	0.147925	0.399537	0.250168	0.211819	0.348649	0.244256	0.301059	0.211932	0.336151	-0.0337633	-0.11351	0.0504737	-0.217466	-0.20632	-0.123401	0.0320307	NA	NA	NA	NA	NA	NA	NA	NA	NA	NA	NA	NA	1.06e-28	2.84e-10	0.000452859	4.53e-11	1.87e-05	1.87e-28	0.563876	1	1	0.255795	0.682719	0.97601	NA	0.850304	0.863714	-2.09295	NA	NA	NA	NA
310	RBPJ	0.164186	0.0642613	0.17889	0.321072	0.27406	0.286951	0.375427	0.273596	0.274907	0.055431	0.0686573	0.0566398	-0.10829	0.35202	0.147721	NA	NA	NA	NA	NA	NA	NA	NA	NA	NA	NA	NA	NA	1.43e-28	3.13e-10	0.000560158	4.77e-11	1.87e-05	2.12e-28	0.570838	1	1	0.111525	0.811074	0.967963	0.66174	0.589672	0.79778	NA	NA	NA	NA	NA
311	SLA	0.209392	0.248412	0.209239	0.0390658	0.243069	0.383646	0.0702347	0.190632	0.210467	-0.0351679	-0.0110336	0.138465	-0.229802	0.119712	-0.0668092	NA	NA	NA	NA	NA	NA	NA	NA	NA	NA	NA	NA	NA	1.93e-28	3.31e-10	0.000694798	5.68e-11	1.96e-05	2.84e-28	0.60617	1	1	0.681106	0.977546	0.923172	NA	0.917166	0.933279	NA	NA	NA	NA	NA
312	DMXL1	0.169358	0.169904	0.156814	0.462679	0.262215	0.366965	0.364213	0.253437	0.125247	-0.00379892	0.0802614	-0.123629	0.0426004	-0.346049	0.564762	NA	NA	NA	NA	NA	NA	NA	NA	NA	NA	NA	NA	NA	3.44e-28	5.08e-10	0.000760346	6.47e-11	2.33e-05	3.99e-28	0.720643	1	1	0.954486	0.786447	0.934858	NA	0.640135	0.10622	NA	NA	NA	NA	NA
313	COP1	0.289754	0.177952	0.275144	0.23626	0.173063	0.285624	0.332496	0.278859	0.160515	-0.0462402	-0.0421043	0.0142216	-0.115394	0.0997081	-0.0336537	NA	NA	NA	NA	NA	NA	NA	NA	NA	NA	NA	NA	NA	9.99e-28	9.94e-10	0.000785267	7.53e-11	2.38e-05	6.82e-28	0.739718	1	1	0.212725	0.880478	0.994045	NA	0.915077	0.963496	NA	NA	NA	NA	NA
314	GAB2	0.117018	0.207491	0.235384	0.140192	0.215235	0.275037	0.338018	0.229452	0.332963	0.10333	0.247669	0.139108	0.14559	0.100106	0.512845	NA	NA	NA	NA	NA	NA	NA	NA	NA	NA	NA	NA	NA	4.25e-27	1.35e-09	0.000843428	8.47e-11	3.3e-05	7.8e-28	0.787898	1	1	0.00270965	0.261689	0.929239	NA	0.931868	0.238152	NA	NA	NA	NA	NA
315	XRCC4	0.279396	0.247243	0.394764	0.148815	0.314156	0.286262	0.11046	0.284934	0.0926917	-0.0322963	0.366722	0.325706	0.239784	0.35028	0.446623	NA	NA	NA	NA	NA	NA	NA	NA	NA	NA	NA	NA	NA	6.37e-27	3.22e-09	0.000882207	9.9e-11	3.38e-05	1.04e-27	0.800825	1	1	0.429331	0.0747598	0.783446	NA	0.708231	0.330287	NA	NA	NA	NA	NA
316	TRIM38	0.362489	0.240785	0.283447	0.289693	0.209333	0.252375	0.313489	0.289295	0.172979	NA	0.100269	0.0417898	0.26827	-0.228223	0.198705	NA	NA	NA	NA	NA	NA	NA	NA	NA	NA	NA	NA	NA	7.68e-27	3.23e-09	0.000897272	1.23e-10	3.55e-05	1.12e-27	0.834068	1	1	NA	0.76984	0.984504	NA	0.854104	NA	NA	NA	NA	NA	NA
317	DDX17	0.21245	0.321595	0.123946	0.209945	0.279179	0.288886	0.307998	0.299666	-0.425219	0.0188376	-0.350613	0.889337	-0.116271	-0.552892	-0.874733	0.0388836	NA	NA	NA	NA	NA	NA	NA	NA	NA	NA	NA	NA	9.41e-27	4.45e-09	0.000938112	1.79e-10	4.46e-05	1.16e-27	0.836307	1	1	0.604915	0.174484	0.268291	0.758279	0.592761	0.0854188	-1.66658	NA	NA	NA	NA
318	SDCCAG8	0.224946	0.266428	0.12547	0.186396	0.256864	0.2973	0.374407	0.244076	0.197827	0.00355912	0.0256414	0.0121314	-0.23426	0.285706	0.29401	NA	NA	NA	NA	NA	NA	NA	NA	NA	NA	NA	NA	NA	9.55e-27	4.46e-09	0.00122979	1.89e-10	5.51e-05	1.23e-27	0.852053	1	1	0.942682	0.9413	0.996192	NA	0.720968	0.545087	NA	NA	NA	NA	NA
319	TMEM131L	0.232011	0.207088	0.0583315	0.237533	0.282117	0.323829	0.285163	0.0832785	0.150738	-0.0479869	0.116895	0.537026	0.216036	-0.128163	-0.0448359	NA	NA	NA	NA	NA	NA	NA	NA	NA	NA	NA	NA	NA	1.68e-26	5.98e-09	0.00136102	1.9e-10	6.78e-05	1.75e-27	0.989183	1	1	0.20592	0.648937	0.482605	NA	0.910654	0.953897	NA	NA	NA	NA	NA
320	EXT1	0.162649	0.348021	0.160235	0.313626	0.250605	0.320983	0.27271	0.228786	0.244	0.0253296	0.0876268	0.0614099	-0.179324	0.133651	0.466703	NA	NA	NA	NA	NA	NA	NA	NA	NA	NA	NA	NA	NA	2.61e-26	6.07e-09	0.00155755	1.98e-10	8.6e-05	2.18e-27	0.999526	1	1	0.250709	0.782635	0.974251	NA	0.910328	0.321052	NA	NA	NA	NA	NA
321	PIKFYVE	0.159441	0.163699	0.273096	0.122169	0.211708	0.277278	0.339462	0.234601	0.407979	-0.00152282	0.131291	0.138719	0.392396	-0.100922	0.0199611	NA	NA	NA	NA	NA	NA	NA	NA	NA	NA	NA	NA	NA	4.94e-26	6.89e-09	0.00189542	2.09e-10	8.66e-05	2.41e-27	1	1	1	0.97488	0.656896	0.932794	NA	0.935839	0.982646	NA	NA	NA	NA	NA
322	FNDC3B	0.353162	0.320417	0.173302	0.243989	0.264928	0.254133	0.341277	0.950072	0.637912	0.124718	-0.221981	-0.451524	-0.151797	0.136441	-0.53676	NA	NA	NA	NA	NA	NA	NA	NA	NA	NA	NA	NA	NA	2.03e-25	7.08e-09	0.00190339	2.2e-10	8.9e-05	3.68e-27	1	1	1	6.95e-06	0.32128	0.648801	NA	0.903762	0.194724	NA	NA	NA	NA	NA
323	IGF2R	0.465612	0.220503	0.0344796	0.223806	0.23892	0.296871	0.376778	0.295893	0.313883	0.00683948	-0.548276	-0.196874	-0.185793	-0.29537	-1.27854	NA	NA	NA	NA	NA	NA	NA	NA	NA	NA	NA	NA	NA	2.92e-25	1.41e-08	0.00271178	2.23e-10	0.000149851	3.69e-27	1	1	1	0.885204	0.0286521	0.904532	NA	0.820257	0.00745924	NA	NA	NA	NA	NA
324	ALPK1	0.182979	0.51243	0.0354775	0.209874	0.0481022	0.34135	0.388848	0.189733	0.746321	-0.00464127	0.1569	0.73167	-0.0106515	-0.177087	0.026099	NA	NA	NA	NA	NA	NA	NA	NA	NA	NA	NA	NA	NA	2.98e-25	1.62e-08	0.00287094	3.88e-10	0.000173005	4.92e-27	1	1	1	0.951501	0.648367	0.4958	NA	0.910199	NA	NA	NA	NA	NA	NA
325	ARHGEF3	0.131379	0.22237	0.298132	0.236989	0.209344	0.287737	0.35869	0.316756	0.281421	0.0568742	-0.0870872	-0.015105	0.115796	-0.0709952	-0.406129	NA	NA	NA	NA	NA	NA	NA	NA	NA	NA	NA	NA	NA	4.94e-25	1.87e-08	0.00296107	4.36e-10	0.000182102	5.27e-27	1	1	1	0.0781934	0.739246	0.995073	NA	0.951501	0.351299	NA	NA	NA	NA	NA
326	RAB27A	0.0918156	0.345945	0.200811	0.23481	0.216633	0.235619	0.305176	0.28209	0.331655	0.0586065	-0.0500846	-0.0757183	-0.0649717	0.153275	-0.177462	NA	NA	NA	NA	NA	NA	NA	NA	NA	NA	NA	NA	NA	5.85e-25	1.92e-08	0.00318956	4.84e-10	0.000213206	5.48e-27	1	1	1	0.162919	0.886821	0.964707	NA	0.895691	0.795165	NA	NA	NA	NA	NA
327	MTFR1	0.298822	0.234684	0.212061	0.16835	0.0955006	0.286087	0.118539	0.139795	0.206027	-0.0825793	-0.0611383	-0.172449	-0.0139597	-0.273316	0.176243	NA	NA	NA	NA	NA	NA	NA	NA	NA	NA	NA	NA	NA	1.33e-24	2.48e-08	0.00345301	5.07e-10	0.00022365	5.88e-27	1	1	1	0.0046304	0.835005	0.891207	NA	0.746415	0.743646	NA	NA	NA	NA	NA
328	TTC17	0.158468	0.204539	0.218885	0.158074	0.21752	0.277359	0.306384	0.261072	0.144106	0.01238	0.0790739	0.319824	0.168933	-0.382814	0.0753406	NA	NA	NA	NA	NA	NA	NA	NA	NA	NA	NA	NA	NA	1.53e-24	2.75e-08	0.00355389	6.22e-10	0.000231611	9e-27	1	1	1	0.608279	0.798055	0.73274	NA	0.68489	0.924624	NA	NA	NA	NA	NA
329	AKAP13	0.106482	0.185783	0.181007	0.232971	0.0290823	0.30417	0.313222	0.224636	0.0938464	-0.0272919	0.294117	0.261782	0.462734	0.243937	0.0607272	NA	NA	NA	NA	NA	NA	NA	NA	NA	NA	NA	NA	NA	1.58e-24	3.82e-08	0.00370358	7.88e-10	0.000234137	1.03e-26	1	1	1	0.3256	0.303044	0.881618	NA	0.855647	NA	NA	NA	NA	NA	NA
330	CYB5R4	0.195991	0.121171	0.227466	0.137238	0.193934	0.246302	0.292569	0.329509	0.128989	-0.0307292	0.0734234	0.174028	-0.0775784	0.381871	0.124163	NA	NA	NA	NA	NA	NA	NA	NA	NA	NA	NA	NA	NA	2.29e-24	4.45e-08	0.00372077	9.19e-10	0.000240281	1.04e-26	1	1	1	0.445436	0.816663	0.897114	NA	0.625515	0.855947	NA	NA	NA	NA	NA
331	CREB1	0.11011	0.220809	0.334068	0.475091	0.299679	0.261122	0.235259	0.197486	0.147482	-0.0195903	-0.0345454	-0.1809	0.0468496	-0.341191	0.076773	NA	NA	NA	NA	NA	NA	NA	NA	NA	NA	NA	NA	NA	5.29e-24	4.74e-08	0.0038607	9.27e-10	0.000247918	1.2e-26	1	1	1	0.669075	0.930417	0.907461	NA	0.733645	0.925869	NA	NA	NA	NA	NA
332	SNTB1	0.130166	0.0349284	0.217513	0.131724	0.270159	0.266493	0.346685	0.516471	0.315089	0.0983155	0.0589675	-0.376288	0.111542	0.297276	0.114061	NA	NA	NA	NA	NA	NA	NA	NA	NA	NA	NA	NA	NA	6.7e-24	5.35e-08	0.00404909	9.46e-10	0.000267384	1.23e-26	1	1	1	0.0422873	0.883494	0.797704	NA	0.785304	0.887549	NA	NA	NA	NA	NA
333	LARP4B	0.245568	0.123931	0.219198	0.253882	0.259494	0.280199	0.319982	0.185458	0.169532	-0.000183	-0.212814	-0.365186	-0.125226	0.048886	-0.352031	NA	NA	NA	NA	NA	NA	NA	NA	NA	NA	NA	NA	NA	8.61e-24	5.5e-08	0.00418488	9.8e-10	0.000278526	1.42e-26	1	1	1	0.997114	0.456111	0.794407	NA	0.971323	0.573946	NA	NA	NA	NA	NA
334	RIC1	0.201862	0.138965	0.171655	0.255509	0.1875	0.207035	0.434518	0.24049	0.145988	-0.035136	-0.0166004	-0.342482	0.141267	0.00953545	0.0767776	NA	NA	NA	NA	NA	NA	NA	NA	NA	NA	NA	NA	NA	1.61e-23	6.25e-08	0.00522218	1.29e-09	0.000315656	3.94e-26	1	1	1	0.156684	0.968144	0.799454	NA	0.993756	0.928832	NA	NA	NA	NA	NA
335	WDFY4	0.22286	0.197618	0.124803	0.176465	0.256242	0.248125	0.364298	0.320527	0.107749	0.0593025	-0.19944	0.0142448	0.196423	-0.247688	-0.740345	NA	NA	NA	NA	NA	NA	NA	NA	NA	NA	NA	NA	NA	1.95e-23	6.71e-08	0.00626774	1.41e-09	0.000352762	4.31e-26	1	1	1	0.493487	0.610675	0.996744	NA	0.806148	0.116914	NA	NA	NA	NA	NA
336	IL10RA	0.370011	0.092319	0.330725	0.131879	0.162521	0.274486	0.301328	0.225166	0.101972	-0.0152702	0.0982398	0.456518	-0.0535904	0.546697	-0.490466	NA	NA	NA	NA	NA	NA	NA	NA	NA	NA	NA	NA	NA	1.98e-23	7.73e-08	0.00669741	1.43e-09	0.00037211	1.44e-25	1	1	1	0.866688	0.750023	0.661419	NA	0.320992	0.282395	NA	NA	NA	NA	NA
337	ANO6	0.248658	0.110415	0.331972	0.39518	0.175846	0.245656	0.319704	0.393075	0.217781	0.0806495	-0.166021	-0.076399	0.0164666	0.0478297	-0.604531	NA	NA	NA	NA	NA	NA	NA	NA	NA	NA	NA	NA	NA	2.38e-23	8.48e-08	0.00733823	1.48e-09	0.000375072	1.51e-25	1	1	1	0.00398818	0.51333	0.965123	NA	0.969167	0.154323	NA	NA	NA	NA	NA
338	RAB10	0.201074	0.228627	0.307457	0.249911	0.111934	0.117748	0.22109	0.200202	0.133428	0.00649543	-0.161407	-0.596096	-0.280057	0.00591023	0.016776	0.0339523	NA	NA	NA	NA	NA	NA	NA	NA	NA	NA	NA	NA	7.86e-23	8.81e-08	0.00836204	1.72e-09	0.000395848	2e-25	1	1	1	0.899335	0.534034	0.483919	NA	0.995447	0.984598	-1.68566	NA	NA	NA	NA
339	VPS8	0.186218	0.136539	0.254477	0.0441985	0.0428952	0.254745	0.311547	0.337844	0.0549717	0.0252847	-0.142315	-0.0550522	-0.201706	0.116781	-0.327257	NA	NA	NA	NA	NA	NA	NA	NA	NA	NA	NA	NA	NA	1.05e-22	9.93e-08	0.00877649	1.74e-09	0.000429812	2.21e-25	1	1	1	0.197743	0.646334	0.980948	NA	0.931228	0.614006	NA	NA	NA	NA	NA
340	LYN	0.122787	0.183297	0.210654	0.226695	0.0359634	0.315044	0.398619	0.163382	0.110439	0.0429932	-0.112169	0.150316	-0.357173	-0.253674	0.156284	NA	NA	NA	NA	NA	NA	NA	NA	NA	NA	NA	NA	NA	1.23e-22	1.75e-07	0.0094467	1.86e-09	0.000486451	2.48e-25	1	1	1	0.332905	0.645657	0.894148	NA	0.769198	0.798615	NA	NA	NA	NA	NA
341	ATXN7L1	0.0807268	0.249365	0.154234	0.266153	0.28401	0.287772	0.443842	0.32068	0.599042	0.130204	0.191376	0.203762	0.167817	0.120423	0.123079	NA	NA	NA	NA	NA	NA	NA	NA	NA	NA	NA	NA	NA	1.56e-22	1.76e-07	0.0104631	1.95e-09	0.000502207	2.67e-25	1	1	1	0.000401	0.400167	0.865494	NA	0.919404	0.860679	NA	NA	NA	NA	NA
342	LDLRAD4	0.286867	0.0819716	0.473166	0.143446	0.219546	0.354999	0.279833	0.322419	0.124409	0.00107996	-0.000386584	0.225258	-0.010886	-0.0670508	0.100498	NA	NA	NA	NA	NA	NA	NA	NA	NA	NA	NA	NA	NA	1.83e-22	1.88e-07	0.0114452	2.54e-09	0.000559234	3.01e-25	1	1	1	0.987601	0.999579	0.834011	NA	0.957364	0.885728	NA	NA	NA	NA	NA
343	PREX1	0.210457	0.228032	0.23831	0.241345	0.0751084	0.195657	0.227359	-0.153013	0.0637926	0.136118	-0.0364057	-0.4255	0.245374	0.289703	-0.208985	NA	NA	NA	NA	NA	NA	NA	NA	NA	NA	NA	NA	NA	2.3e-22	2.42e-07	0.0128024	4.21e-09	0.000560742	5.34e-25	1	1	1	0.0194582	0.927385	0.724089	NA	0.787159	0.737427	NA	NA	NA	NA	NA
344	AP3B1	0.174109	0.185219	0.175584	0.22734	0.0250333	0.225182	0.209029	0.181394	0.188013	-0.0180836	-1.08348	-1.40535	-0.867291	-1.18689	-0.372571	NA	NA	NA	NA	NA	NA	NA	NA	NA	NA	NA	NA	NA	2.63e-22	3.33e-07	0.0148334	8.07e-09	0.000647423	5.96e-25	1	1	1	0.336504	0.0436771	0.0155771	0.0554521	0.0643017	0.647156	NA	NA	NA	NA	NA
345	PLCL2	0.0197782	0.0325803	0.347963	0.27409	1.91222	0.320283	0.112642	0.168348	0.289753	0.0279899	0.163969	0.495553	-0.0312865	0.0376348	0.20217	NA	NA	NA	NA	NA	NA	NA	NA	NA	NA	NA	NA	NA	3.69e-22	3.66e-07	0.0151688	9.3e-09	0.0007104	7.47e-25	1	1	1	0.648283	0.642926	0.715901	NA	0.983257	NA	NA	NA	NA	NA	NA
346	CUX1	0.213949	0.0181121	0.23175	0.183005	0.308015	0.256072	0.240475	0.215255	0.340314	0.0407933	0.0529529	-0.190249	-0.22275	0.457605	0.0566134	NA	NA	NA	NA	NA	NA	NA	NA	NA	NA	NA	NA	NA	1.02e-21	3.85e-07	0.0160574	1.09e-08	0.000810736	1.09e-24	1	1	1	0.485262	0.873766	0.879766	NA	0.466857	0.940211	NA	NA	NA	NA	NA
347	RASGEF1B	0.232806	0.17735	0.167034	0.169496	0.174072	0.263992	0.265627	0.143668	0.417299	0.00137568	0.0512073	0.0862367	-0.080207	-0.171954	0.412156	NA	NA	NA	NA	NA	NA	NA	NA	NA	NA	NA	NA	NA	1.03e-21	3.97e-07	0.0168868	1.24e-08	0.00104613	1.2e-24	1	1	1	0.99105	0.873813	0.952091	NA	0.871772	0.340475	NA	NA	NA	NA	NA
348	CEP350	0.184892	0.147973	0.0215605	0.253473	0.293361	0.280982	0.213976	0.290054	0.3039	0.00547286	-0.0970143	-0.0354469	-0.299981	-0.118424	0.0533958	NA	NA	NA	NA	NA	NA	NA	NA	NA	NA	NA	NA	NA	1.94e-21	5.11e-07	0.0182169	1.31e-08	0.0010738	1.64e-24	1	1	1	0.903387	0.761696	0.985681	NA	0.924989	0.953372	NA	NA	NA	NA	NA
349	LINC00861	0.0486734	0.153631	0.0206133	0.191456	0.233855	0.358966	0.251027	0.0545599	0.416933	NA	NA	NA	NA	NA	NA	NA	NA	NA	NA	NA	NA	NA	NA	NA	NA	NA	NA	NA	2.08e-21	6.3e-07	0.0184296	1.45e-08	0.00108447	1.88e-24	1	1	1	NA	NA	NA	NA	NA	NA	NA	NA	NA	NA	NA
350	ZBTB20	0.181541	0.17769	0.0677369	0.259194	0.201217	0.250102	0.320504	0.378395	0.370642	0.122735	-0.0202581	-0.0767921	0.156626	-0.0908503	-0.130647	0.030687	NA	NA	NA	NA	NA	NA	NA	NA	NA	NA	NA	NA	2.09e-21	6.59e-07	0.0184869	1.57e-08	0.00125399	2.52e-24	1	1	1	0.00282175	0.95995	0.967963	NA	0.948647	0.856053	-2.61178	NA	NA	NA	NA
351	NIN	0.0944774	0.211036	0.14621	0.09689	0.201172	0.280282	0.291184	0.227444	0.120935	0.0414382	0.20619	-0.0708253	0.137166	0.495947	0.189223	NA	NA	NA	NA	NA	NA	NA	NA	NA	NA	NA	NA	NA	6.6e-21	7.69e-07	0.0227268	2.28e-08	0.00138577	2.58e-24	1	1	1	0.135325	0.502139	0.97601	NA	0.640135	0.832476	NA	NA	NA	NA	NA
352	HEATR5B	0.129022	0.159325	0.112478	0.18206	0.149669	0.217083	0.20378	0.232638	0.182771	0.0383618	0.0876221	-0.058276	-0.0684609	0.0578891	0.355507	NA	NA	NA	NA	NA	NA	NA	NA	NA	NA	NA	NA	NA	1.05e-20	8.92e-07	0.0234458	3.13e-08	0.0014798	3.63e-24	1	1	1	0.0676904	0.769163	0.974251	NA	0.964256	0.487054	NA	NA	NA	NA	NA
353	SRBD1	0.138965	0.201318	0.0593688	0.107225	0.21782	0.296296	0.248009	0.235563	0.212744	-0.0309135	0.248287	0.500624	0.179479	0.463288	-0.0845409	NA	NA	NA	NA	NA	NA	NA	NA	NA	NA	NA	NA	NA	2.77e-20	9.09e-07	0.0250015	3.24e-08	0.00155561	5.19e-24	1	1	1	0.214779	0.300823	0.584063	NA	0.604205	0.918565	NA	NA	NA	NA	NA
354	SGK3	0.149016	0.250286	0.376524	0.219604	0.220359	0.263708	0.291889	0.15475	0.156453	-0.0639516	0.10276	0.363228	-0.287245	0.020469	0.377196	NA	NA	NA	NA	NA	NA	NA	NA	NA	NA	NA	NA	NA	3.1e-20	9.3e-07	0.0295811	3.77e-08	0.00157292	8.15e-24	1	1	1	0.132364	0.708883	0.695889	NA	0.986269	0.41158	NA	NA	NA	NA	NA
355	ETS1	0.172458	0.118473	0.243566	0.20878	0.222219	0.298605	0.314609	0.275187	0.25614	0.0268186	0.201053	0.395305	0.120748	0.151946	0.360584	NA	NA	NA	NA	NA	NA	NA	NA	NA	NA	NA	NA	NA	3.22e-20	1.05e-06	0.0298352	3.96e-08	0.00166393	9.37e-24	1	1	1	0.614187	0.362219	0.623081	NA	0.889821	0.416023	NA	NA	NA	NA	NA
356	PSEN1	0.188976	0.151952	0.249594	0.205733	0.1332	0.260916	0.1887	0.202789	0.0897129	-0.0156885	-0.0214547	0.0689368	-0.17652	0.159127	-0.104011	0.0378655	NA	NA	NA	NA	NA	NA	NA	NA	NA	NA	NA	NA	3.53e-20	1.12e-06	0.0308538	4.23e-08	0.00171328	1.12e-23	1	1	1	0.613558	0.953268	0.967386	NA	0.882819	0.882289	-2.48417	NA	NA	NA	NA
357	AC027097.2	0.142254	0.188455	0.1444	0.217006	0.42801	0.250888	0.280075	0.17801	0.0241095	NA	NA	NA	NA	NA	NA	NA	NA	NA	NA	NA	NA	NA	NA	NA	NA	NA	NA	NA	4.7e-20	1.35e-06	0.0316201	4.83e-08	0.00188043	1.33e-23	1	1	1	NA	NA	NA	NA	NA	NA	NA	NA	NA	NA	NA
358	MRTFA	0.134231	0.123036	0.260495	0.200906	0.178424	0.253122	0.272416	0.302763	0.21968	0.106348	-0.0399297	0.404415	-0.00407717	-0.456367	-0.0379431	NA	NA	NA	NA	NA	NA	NA	NA	NA	NA	NA	NA	NA	1.04e-19	1.94e-06	0.0375415	5.37e-08	0.00211487	6.81e-23	1	1	1	0.0682672	0.9044	0.623081	NA	0.527338	0.96351	NA	NA	NA	NA	NA
359	RB1	0.15241	0.0768691	0.292192	0.137612	0.279441	0.257241	0.295904	0.282095	0.0875503	-0.0160771	0.0820992	0.111526	0.111888	-0.247641	0.157099	NA	NA	NA	NA	NA	NA	NA	NA	NA	NA	NA	NA	NA	1.79e-19	2.08e-06	0.0405655	5.72e-08	0.00252488	8.6e-23	1	1	1	0.776501	0.789141	0.943376	NA	0.827079	0.812124	NA	NA	NA	NA	NA
360	TMEM131	0.0356888	0.267823	0.211355	0.21397	0.0964385	0.274938	0.260833	0.259141	0.340301	0.0363326	0.0257605	0.383387	-0.213422	0.246872	-0.0980331	NA	NA	NA	NA	NA	NA	NA	NA	NA	NA	NA	NA	NA	2.02e-19	2.24e-06	0.040593	5.94e-08	0.00253131	8.7e-23	1	1	1	0.187299	0.94902	0.724021	NA	0.820981	0.903359	NA	NA	NA	NA	NA
361	FCHSD2	0.175009	0.00864665	0.198281	0.308093	0.146434	0.289786	0.29533	0.151624	0.106235	0.0324017	0.0384288	0.146388	-0.0686237	0.110473	0.125742	NA	NA	NA	NA	NA	NA	NA	NA	NA	NA	NA	NA	NA	2.16e-19	2.37e-06	0.040671	7.08e-08	0.002803	9.75e-23	1	1	1	0.477889	0.919574	0.928416	NA	0.931787	0.863424	NA	NA	NA	NA	NA
362	TIAM1	0.0944354	0.0146041	0.325977	0.275653	0.300388	0.247624	0.391277	0.372598	0.100198	-0.0238135	0.00436271	-0.41499	0.267678	0.482739	-0.359595	NA	NA	NA	NA	NA	NA	NA	NA	NA	NA	NA	NA	NA	2.36e-19	2.76e-06	0.0409812	7.91e-08	0.00347334	1.32e-22	1	1	1	0.633371	0.992469	0.720376	NA	0.528249	0.545087	NA	NA	NA	NA	NA
363	TBCK	0.153981	0.103807	0.223904	0.10844	0.194282	0.253177	0.0975195	0.232783	0.111988	0.0206808	0.178665	0.0105875	0.00576173	-0.00414072	0.779926	NA	NA	NA	NA	NA	NA	NA	NA	NA	NA	NA	NA	NA	2.64e-19	2.84e-06	0.046565	7.96e-08	0.00354008	1.34e-22	1	1	1	0.467984	0.562729	0.997108	NA	0.996974	NA	NA	NA	NA	NA	NA
364	UBR2	0.153599	0.136346	0.197012	0.332169	0.220037	0.2795	0.343515	0.349711	0.125437	0.0224188	0.132272	-0.279063	0.131092	0.219159	0.343484	NA	NA	NA	NA	NA	NA	NA	NA	NA	NA	NA	NA	NA	3.05e-19	3.53e-06	0.0477568	9.23e-08	0.00408616	1.61e-22	1	1	1	0.395825	0.57595	0.81104	NA	0.810095	0.424567	NA	NA	NA	NA	NA
365	VTI1A	0.230253	0.0189438	0.188052	0.245405	0.261968	0.218523	0.269316	0.264656	0.167734	2.47e-05	-0.0368386	0.350907	0.256865	-0.344867	-0.285005	NA	NA	NA	NA	NA	NA	NA	NA	NA	NA	NA	NA	NA	4.13e-19	3.8e-06	0.0641256	1.14e-07	0.00506508	1.61e-22	1	1	1	0.99959	0.944152	0.835847	NA	0.800596	NA	NA	NA	NA	NA	NA
366	ST6GAL1	0.0269043	0.284703	0.143172	0.241206	0.186563	0.211016	0.249365	0.148948	0.202264	-0.0329274	-0.075683	-0.260872	0.0766739	-0.190102	0.105713	NA	NA	NA	NA	NA	NA	NA	NA	NA	NA	NA	NA	NA	6.74e-19	4.18e-06	0.0698635	1.25e-07	0.00524844	1.95e-22	1	1	1	0.631058	0.863517	0.881485	NA	0.896045	NA	NA	NA	NA	NA	NA
367	SLFN5	0.156396	0.135529	0.255118	0.0327493	0.199205	0.287978	0.320312	0.206835	0.0881477	0.0249321	0.0620619	-0.098156	-0.232736	0.355258	0.278196	NA	NA	NA	NA	NA	NA	NA	NA	NA	NA	NA	NA	NA	7.7e-19	6.99e-06	0.0702505	1.58e-07	0.00622139	2.08e-22	1	1	1	0.677952	0.839426	0.950459	NA	0.621688	0.559143	NA	NA	NA	NA	NA
368	SETD5	0.152296	0.143365	0.289315	0.197121	0.313763	0.260746	0.216766	0.146054	0.236878	-0.016216	-0.097236	-0.234346	0.0118869	0.146387	-0.482166	NA	NA	NA	NA	NA	NA	NA	NA	NA	NA	NA	NA	NA	1.46e-18	9.25e-06	0.0721876	1.79e-07	0.0062904	2.4e-22	1	1	1	0.698781	0.743206	0.862095	NA	0.905565	0.328815	NA	NA	NA	NA	NA
369	USP3-AS1	0.182216	0.109242	0.236104	0.0789702	0.306557	0.257873	0.152003	0.150064	0.190298	NA	NA	NA	NA	NA	NA	NA	NA	NA	NA	NA	NA	NA	NA	NA	NA	NA	NA	NA	2.89e-18	9.99e-06	0.0736572	3.08e-07	0.00786702	3.15e-22	1	1	1	NA	NA	NA	NA	NA	NA	NA	NA	NA	NA	NA
370	TMEM165	0.0337172	0.193967	0.157673	0.156266	0.181837	0.280194	0.285179	0.128478	0.0818993	-0.0704398	-0.168593	0.0977998	-0.190867	-0.410281	-0.0219433	0.0303912	NA	NA	NA	NA	NA	NA	NA	NA	NA	NA	NA	NA	8.69e-18	1.17e-05	0.0769064	5.65e-07	0.00872353	6.59e-22	1	1	1	0.0220748	0.493161	0.944704	NA	0.60447	0.978142	-2.97935	NA	NA	NA	NA
371	NCOA3	0.193426	0.224251	0.127693	0.216075	0.158264	0.263672	0.291057	0.30076	0.118882	0.00724643	-0.0366457	0.216776	0.227855	0.030337	-0.688129	NA	NA	NA	NA	NA	NA	NA	NA	NA	NA	NA	NA	NA	9.73e-18	1.21e-05	0.0822188	5.74e-07	0.011031	6.93e-22	1	1	1	0.842134	0.937302	0.89642	NA	0.985323	0.204625	NA	NA	NA	NA	NA
372	FOXO3	0.0124927	0.234541	0.019856	0.175603	0.232119	0.257894	0.250297	0.217586	0.141704	-0.0447885	0.0802566	0.0494659	0.287152	0.0556604	-0.00505699	NA	NA	NA	NA	NA	NA	NA	NA	NA	NA	NA	NA	NA	1.1e-17	1.82e-05	0.084722	5.81e-07	0.012614	9.09e-22	1	1	1	0.259313	0.789609	0.97601	NA	0.962609	0.995112	NA	NA	NA	NA	NA
373	SVIL	0.158684	0.249278	0.44726	0.22212	0.090574	0.281306	0.221285	0.201958	0.323248	0.043493	-0.73045	-0.608302	-0.406435	-0.54208	-0.926295	NA	NA	NA	NA	NA	NA	NA	NA	NA	NA	NA	NA	NA	1.7e-17	1.88e-05	0.101088	6.77e-07	0.0128405	9.52e-22	1	1	1	0.335458	0.0415367	0.704282	NA	0.710736	0.0915807	NA	NA	NA	NA	NA
374	ATF6	0.203998	0.1547	0.294015	0.2401	0.125355	0.274289	0.251024	0.643819	0.242383	0.0225085	0.0638727	-0.490147	-0.139577	0.0797578	0.528692	NA	NA	NA	NA	NA	NA	NA	NA	NA	NA	NA	NA	NA	1.91e-17	2.12e-05	0.113874	1.03e-06	0.0128997	1.05e-21	1	1	1	0.410329	0.873453	0.720199	NA	0.957405	NA	NA	NA	NA	NA	NA
375	TRIP12	0.0687635	0.141322	0.146514	0.11888	0.109147	-0.391042	0.312036	0.163382	0.108934	-0.0101329	-0.0832532	-0.135005	0.163055	0.00978365	-0.279063	NA	NA	NA	NA	NA	NA	NA	NA	NA	NA	NA	NA	NA	2.24e-17	3.06e-05	0.120789	1.1e-06	0.0129875	1.22e-21	1	1	1	0.798471	0.750447	0.908499	NA	0.991648	0.560302	NA	NA	NA	NA	NA
376	CTBP2	0.13507	0.168395	0.306705	0.123707	0.159729	0.255124	0.28704	0.156914	0.0930484	0.018776	-0.17693	-0.309094	-0.504471	-0.109264	0.411676	NA	NA	NA	NA	NA	NA	NA	NA	NA	NA	NA	NA	NA	1.04e-16	3.46e-05	0.122812	1.2e-06	0.0134305	1.23e-21	1	1	1	0.712849	0.594042	0.797704	0.127433	0.933181	0.448768	NA	NA	NA	NA	NA
377	MAP3K5	0.0999153	0.153709	0.228318	0.180715	0.118134	0.316445	0.260995	0.348019	0.140171	0.0527786	-0.139418	-0.685663	0.232173	-0.155314	-0.176663	NA	NA	NA	NA	NA	NA	NA	NA	NA	NA	NA	NA	NA	1.47e-16	3.82e-05	0.127055	1.27e-06	0.0135315	1.27e-21	1	1	1	0.134647	0.58602	0.428197	NA	0.89287	0.770815	NA	NA	NA	NA	NA
378	PHIP	0.0229868	0.0130141	0.176935	0.281494	0.0108164	0.265075	-0.31054	0.157591	0.252411	0.0220475	0.104396	0.11574	0.157267	0.242003	-0.0166737	NA	NA	NA	NA	NA	NA	NA	NA	NA	NA	NA	NA	NA	1.97e-16	4.18e-05	0.137316	1.46e-06	0.0141573	1.63e-21	1	1	1	0.683251	0.761318	0.951041	NA	0.835738	0.985788	NA	NA	NA	NA	NA
379	ITPR2	0.131347	0.113697	0.175735	0.120848	0.199711	0.289451	0.0587672	0.119327	0.217733	0.0365119	-0.320406	-1.03882	-0.158948	-0.155969	-0.0839356	NA	NA	NA	NA	NA	NA	NA	NA	NA	NA	NA	NA	NA	2.17e-16	4.57e-05	0.139958	1.72e-06	0.0144883	1.93e-21	1	1	1	0.364819	0.168969	0.0538163	NA	0.893268	0.9176	NA	NA	NA	NA	NA
380	RNF149	0.0771999	0.172554	0.211343	0.214659	0.163364	0.259057	0.204183	0.179436	0.144655	-0.124719	-0.0607448	-0.150102	-0.0196578	-0.0608208	-0.0182238	NA	NA	NA	NA	NA	NA	NA	NA	NA	NA	NA	NA	NA	2.44e-16	4.8e-05	0.155311	2.25e-06	0.0148379	1.99e-21	1	1	1	0.00794052	0.844967	0.911384	NA	0.958703	0.982273	NA	NA	NA	NA	NA
381	SENP7	0.0716958	0.202676	0.159244	0.186346	0.307048	0.259064	0.274659	0.172217	0.153302	0.00825143	0.17954	0.25412	0.0318409	-0.301839	0.682282	0.0226793	NA	NA	NA	NA	NA	NA	NA	NA	NA	NA	NA	NA	2.53e-16	4.92e-05	0.169876	2.48e-06	0.0167007	2.16e-21	1	1	1	0.888691	0.458601	0.827543	NA	0.744162	0.0603355	-3.23046	NA	NA	NA	NA
382	ZNF207	0.0511625	0.351065	0.0794915	0.232564	0.215185	0.279061	0.228013	0.170499	0.140165	-0.0575565	-0.179133	-0.276297	-0.0104499	-0.0141707	-0.403403	NA	NA	NA	NA	NA	NA	NA	NA	NA	NA	NA	NA	NA	2.82e-16	6.48e-05	0.184564	2.87e-06	0.0241563	5.44e-21	1	1	1	0.083201	0.591652	0.879766	NA	0.99191	NA	NA	NA	NA	NA	NA
383	PRKCB	0.0119167	0.0603828	0.214151	0.185665	0.13593	0.262591	0.214711	0.196413	0.10672	0.0255357	0.141542	0.340342	0.195801	0.00148549	0.028985	NA	NA	NA	NA	NA	NA	NA	NA	NA	NA	NA	NA	NA	3.16e-16	7.24e-05	0.18886	3.18e-06	0.0264237	6.57e-21	1	1	1	0.727208	0.541843	0.718268	NA	0.99849	0.971129	NA	NA	NA	NA	NA
384	POU2F2	0.109272	0.16846	0.172075	0.0337869	0.147262	0.250161	0.235015	0.1374	0.0890649	0.0769928	-0.0258495	-0.433205	0.0444717	0.193076	0.0880951	NA	NA	NA	NA	NA	NA	NA	NA	NA	NA	NA	NA	NA	4.6e-16	8.65e-05	0.232631	3.56e-06	0.0294542	7.19e-21	1	1	1	0.408568	0.946654	0.718268	NA	0.859583	0.908046	NA	NA	NA	NA	NA
385	ARHGAP15	0.131267	0.0308992	0.16594	0.107899	0.115312	0.253411	0.245259	0.277731	0.157837	-0.0924344	0.0298657	0.0423561	0.101699	0.484942	-0.376218	NA	NA	NA	NA	NA	NA	NA	NA	NA	NA	NA	NA	NA	4.8e-16	9.27e-05	0.278751	3.94e-06	0.0304531	1.2e-20	1	1	1	0.193579	0.936308	0.982405	NA	0.479304	0.472882	NA	NA	NA	NA	NA
386	CERS6	0.149438	0.159255	0.198192	0.14074	0.0243214	0.18656	0.22153	0.177088	0.105931	0.0120567	0.0783143	-0.580548	0.0660636	0.47169	0.208116	NA	NA	NA	NA	NA	NA	NA	NA	NA	NA	NA	NA	NA	6.88e-16	9.57e-05	0.301483	5.14e-06	0.047032	2.74e-20	1	1	1	0.847622	0.786081	0.502413	NA	0.356131	0.693759	NA	NA	NA	NA	NA
387	FRYL	0.0631033	0.193187	0.235203	0.109356	0.244386	0.339457	0.29108	0.239544	0.214506	0.0225192	-0.241028	0.0783914	-0.365606	-0.0471314	-0.562769	NA	NA	NA	NA	NA	NA	NA	NA	NA	NA	NA	NA	NA	1.37e-15	9.6e-05	0.310139	8.46e-06	0.0527909	3.25e-20	1	1	1	0.441104	0.315542	0.961598	NA	0.970885	0.274214	NA	NA	NA	NA	NA
388	PTPRJ	0.129763	0.176225	0.169616	0.135768	0.150439	0.373047	0.18375	-0.125721	0.275608	0.0656508	0.0659559	0.415313	0.100854	0.0577897	-0.173569	0.0348612	NA	NA	NA	NA	NA	NA	NA	NA	NA	NA	NA	NA	1.75e-15	9.98e-05	0.33811	8.51e-06	0.0657965	3.46e-20	1	1	1	0.0459437	0.818221	0.595868	NA	0.962025	0.770815	-2.52931	NA	NA	NA	NA
389	COMMD10	0.0123838	0.155314	0.145605	0.189086	0.254622	0.224629	0.383731	0.298049	0.263638	0.00132265	0.0284161	-0.156102	0.0583238	-0.107131	0.330527	NA	NA	NA	NA	NA	NA	NA	NA	NA	NA	NA	NA	NA	2.42e-15	9.99e-05	0.356912	1.25e-05	0.0715974	5.61e-20	1	1	1	0.973348	0.936334	0.904532	NA	0.931228	0.469644	NA	NA	NA	NA	NA
390	SLC16A7	0.0285107	0.224813	0.179132	0.171952	0.152267	0.267289	0.227626	0.137314	0.00453402	-0.0641543	0.101082	0.449138	-0.00662979	0.294357	-0.0253489	NA	NA	NA	NA	NA	NA	NA	NA	NA	NA	NA	NA	NA	4.11e-15	0.000112392	0.378599	1.29e-05	0.0716115	8.5e-20	1	1	1	0.456196	0.697476	0.584063	NA	0.722262	0.975053	NA	NA	NA	NA	NA
391	NUTM2B-AS1	0.0160466	0.164701	0.16289	0.176169	0.26564	0.279225	0.226845	0.226991	0.178504	NA	NA	NA	NA	NA	NA	NA	NA	NA	NA	NA	NA	NA	NA	NA	NA	NA	NA	NA	4.62e-15	0.000121008	0.394311	1.35e-05	0.0734751	1.17e-19	1	1	1	NA	NA	NA	NA	NA	NA	NA	NA	NA	NA	NA
392	XYLT1	0.149676	0.110152	0.113511	0.327949	0.0302746	0.22717	0.25722	0.192961	0.258918	0.0634067	0.24475	0.35776	0.393952	0.00102143	0.130748	NA	NA	NA	NA	NA	NA	NA	NA	NA	NA	NA	NA	NA	4.72e-15	0.000125787	0.415669	1.35e-05	0.0883309	1.34e-19	1	1	1	0.105121	0.224045	0.683743	NA	0.999074	0.833176	NA	NA	NA	NA	NA
393	TAOK3	0.0690505	0.147615	0.0710813	0.141147	0.182316	0.224504	0.253749	0.203621	0.105643	0.0820261	-0.123379	0.224295	0.21252	-0.128378	-0.509486	NA	NA	NA	NA	NA	NA	NA	NA	NA	NA	NA	NA	NA	8.48e-15	0.000134331	0.418356	1.61e-05	0.0965362	1.38e-19	1	1	1	0.00447166	0.784841	0.899458	NA	0.932453	0.334783	NA	NA	NA	NA	NA
394	VRK2	0.371444	0.153816	0.0805712	0.175815	0.274602	0.293826	0.383251	0.645235	0.079263	-0.0161261	-0.129865	-0.0800498	-0.0791628	-0.536732	-0.0105655	NA	NA	NA	NA	NA	NA	NA	NA	NA	NA	NA	NA	NA	8.9e-15	0.000150536	0.433875	1.76e-05	0.100012	1.67e-19	1	1	1	0.783066	0.640374	0.964707	NA	0.479304	0.989843	NA	NA	NA	NA	NA
395	AOAH	0.207074	0.220877	0.161999	0.114073	0.148531	0.259422	0.274997	0.227947	0.184061	0.0126854	0.0902727	0.0877058	0.0314773	0.304413	0.0226814	NA	NA	NA	NA	NA	NA	NA	NA	NA	NA	NA	NA	NA	1.26e-14	0.000181887	0.466317	1.9e-05	0.100296	2.02e-19	1	1	1	0.928272	0.828757	0.972823	NA	0.838545	0.984564	NA	NA	NA	NA	NA
396	HDAC8	0.25323	0.169029	0.132962	0.282325	0.145282	0.241113	0.235047	0.303031	0.0980829	-0.0073925	0.191532	0.458194	0.109176	-0.567898	0.559614	NA	NA	NA	NA	NA	NA	NA	NA	NA	NA	NA	NA	NA	1.28e-14	0.000256903	0.472888	2.09e-05	0.102474	2.32e-19	1	1	1	0.850711	0.53914	0.718268	NA	0.574021	NA	NA	NA	NA	NA	NA
397	TBC1D1	0.0143522	0.141223	0.487118	0.23109	0.142004	0.236699	0.260849	0.161437	0.24442	0.0421891	-0.0179842	0.098461	0.047263	0.420598	-0.35894	NA	NA	NA	NA	NA	NA	NA	NA	NA	NA	NA	NA	NA	3.62e-14	0.000264992	0.550772	2.65e-05	0.116542	2.85e-19	1	1	1	0.2539	0.95743	0.939046	NA	0.442019	0.328873	NA	NA	NA	NA	NA
398	FAM13A	0.150155	0.145465	0.169026	0.120845	0.024796	0.246079	0.262665	0.155334	0.0542481	0.0687812	-0.0417837	-0.0787111	-0.124777	0.113571	-0.0537461	NA	NA	NA	NA	NA	NA	NA	NA	NA	NA	NA	NA	NA	3.84e-14	0.000269491	0.56842	3.79e-05	0.124441	2.99e-19	1	1	1	0.356585	0.913234	0.969907	NA	0.930361	0.949962	NA	NA	NA	NA	NA
399	APBB1IP	0.332402	0.299641	0.198832	0.216919	0.0402737	0.230714	0.199003	0.181582	0.438402	0.0302642	0.182981	0.336445	0.327931	0.310978	-0.296651	NA	NA	NA	NA	NA	NA	NA	NA	NA	NA	NA	NA	NA	4.05e-14	0.000316644	0.610998	3.99e-05	0.131198	3.06e-19	1	1	1	0.724946	0.577951	0.80473	NA	0.720968	0.652698	NA	NA	NA	NA	NA
400	AC079793.1	0.166703	0.198598	0.0487771	0.0143279	0.143286	0.217408	0.321277	0.568093	0.138598	NA	NA	NA	NA	NA	NA	NA	NA	NA	NA	NA	NA	NA	NA	NA	NA	NA	NA	NA	5.01e-14	0.000445363	0.691226	5.89e-05	0.135306	3.28e-19	1	1	1	NA	NA	NA	NA	NA	NA	NA	NA	NA	NA	NA
401	BOD1L1	0.112513	0.288461	0.0279832	0.175209	0.421739	0.449278	0.30171	0.130961	0.065482	-0.0137478	-0.0358116	0.0399838	-0.0773818	-0.0521607	-0.130504	NA	NA	NA	NA	NA	NA	NA	NA	NA	NA	NA	NA	NA	5.03e-14	0.0004587	0.703525	7.16e-05	0.138376	3.87e-19	1	1	1	0.733099	0.920729	0.982288	NA	0.969167	0.833847	NA	NA	NA	NA	NA
402	PELI2	0.143929	0.104814	0.190808	0.267812	0.180764	0.210385	0.221184	0.334629	0.834555	0.0648388	0.0998167	0.155377	0.431385	-0.0783452	-0.073293	NA	NA	NA	NA	NA	NA	NA	NA	NA	NA	NA	NA	NA	5.94e-14	0.000505209	0.803419	8.48e-05	0.164767	4.01e-19	1	1	1	0.0829593	0.780696	0.934842	NA	0.957405	NA	NA	NA	NA	NA	NA
403	CCNH	0.167929	0.185603	0.147495	0.180678	0.22023	0.200779	0.217568	0.118067	0.321212	-0.0245274	0.0546806	-0.0730225	0.34223	-0.0828036	-0.229827	NA	NA	NA	NA	NA	NA	NA	NA	NA	NA	NA	NA	NA	5.94e-14	0.000512571	0.812144	9.68e-05	0.167865	4.98e-19	1	1	1	0.637349	0.907317	0.97856	NA	0.958274	NA	NA	NA	NA	NA	NA
404	ZNF609	0.155521	0.178359	0.140635	0.163463	0.152989	0.236732	0.294212	0.139297	0.337324	0.0639459	-0.015668	-0.166971	0.0261194	0.116024	-0.0342066	NA	NA	NA	NA	NA	NA	NA	NA	NA	NA	NA	NA	NA	6.34e-14	0.000531204	1	9.69e-05	0.179814	5.56e-19	1	1	1	0.0946643	0.961966	0.879766	NA	0.911708	0.963278	NA	NA	NA	NA	NA
405	APC	0.2134	0.136173	0.0347765	0.198922	0.19943	0.259288	0.242715	0.129498	0.0574108	0.00895265	0.221875	0.697606	-0.0445086	0.448831	0.174588	NA	NA	NA	NA	NA	NA	NA	NA	NA	NA	NA	NA	NA	3.79e-13	0.000705946	1	0.00011588	0.188429	5.62e-19	1	1	1	0.819671	0.512898	0.589758	NA	0.66348	NA	NA	NA	NA	NA	NA
406	FAM120B	0.102116	0.203482	0.0741321	0.156568	0.145773	0.455774	0.104994	0.388529	0.328653	-0.0216319	-0.0156338	0.0447725	0.205671	0.0285413	-0.409748	NA	NA	NA	NA	NA	NA	NA	NA	NA	NA	NA	NA	NA	4.23e-13	0.000975139	1	0.000122802	0.225672	5.65e-19	1	1	1	0.412381	0.974586	0.982594	NA	0.981842	0.448768	NA	NA	NA	NA	NA
407	VPS13B	0.117205	0.120141	0.147277	0.151024	0.0843545	0.33089	0.218987	0.197559	0.088055	-0.0180618	-0.14001	0.106147	-0.0517989	-0.381439	-0.19819	0.025763	NA	NA	NA	NA	NA	NA	NA	NA	NA	NA	NA	NA	4.98e-13	0.00113517	1	0.000128449	0.372015	6.1e-19	1	1	1	0.586922	0.575307	0.943229	NA	0.641566	0.737517	-2.18463	NA	NA	NA	NA
408	TPK1	0.0790508	0.110401	0.0406489	0.146754	0.0132505	0.236497	0.271435	0.328361	0.249955	-0.0664758	0.329549	0.341767	0.463623	-0.0783119	0.516641	NA	NA	NA	NA	NA	NA	NA	NA	NA	NA	NA	NA	NA	7.44e-13	0.00135658	1	0.000139201	0.421772	7.17e-19	1	1	1	0.0632607	0.0939143	0.745274	NA	0.952668	0.209243	NA	NA	NA	NA	NA
409	RIN3	0.149578	0.254416	0.127579	0.170621	0.207823	0.302539	0.233551	0.10301	0.0102784	0.156171	0.0645207	-0.944961	0.188117	0.557598	0.111762	NA	NA	NA	NA	NA	NA	NA	NA	NA	NA	NA	NA	NA	7.98e-13	0.0014131	1	0.000150556	0.488059	8.15e-19	1	1	1	0.00271964	0.865968	0.334908	NA	0.436214	0.879196	NA	NA	NA	NA	NA
410	C22orf34	0.181875	0.0682657	0.0619001	0.171562	0.228487	0.176949	0.180965	0.293577	0.256762	NA	NA	NA	NA	NA	NA	NA	NA	NA	NA	NA	NA	NA	NA	NA	NA	NA	NA	NA	1.26e-12	0.00141534	1	0.000151332	0.516164	1.53e-18	1	1	1	NA	NA	NA	NA	NA	NA	NA	NA	NA	NA	NA
411	ARL15	0.141997	0.227731	0.164543	0.129284	0.130135	0.287518	0.184302	0.116338	0.120774	-8.03e-05	0.0825909	-0.279817	0.0679329	0.218578	0.371452	NA	NA	NA	NA	NA	NA	NA	NA	NA	NA	NA	NA	NA	1.31e-12	0.00193884	1	0.000251515	0.530356	4.98e-18	1	1	1	0.999243	0.77872	0.811903	NA	0.824989	0.44984	NA	NA	NA	NA	NA
412	ADD3	0.0882597	0.0900765	0.194903	0.137862	0.223376	0.193735	0.2346	0.180628	0.11898	0.0567344	-0.171741	0.169571	-0.189699	-0.453961	-0.0357922	NA	NA	NA	NA	NA	NA	NA	NA	NA	NA	NA	NA	NA	1.31e-12	0.00260338	1	0.000360131	0.552704	6.43e-18	1	1	1	0.0673561	0.436834	0.881618	NA	0.517531	0.963496	NA	NA	NA	NA	NA
413	DOP1A	0.106781	0.15659	0.123949	0.205281	0.148173	0.234032	0.228106	0.183772	0.119274	-0.00283112	0.202219	0.306922	0.0536706	-0.259709	0.715698	NA	NA	NA	NA	NA	NA	NA	NA	NA	NA	NA	NA	NA	2.07e-12	0.00261353	1	0.000416495	0.648773	1.1e-17	1	1	1	0.960883	0.38306	0.755115	NA	0.79948	0.0559775	NA	NA	NA	NA	NA
414	RPS6KC1	0.0549978	0.0810818	0.216021	0.192935	0.0409342	0.227887	0.195059	0.66885	0.594174	-0.0400375	0.0612161	0.113129	0.160464	-0.299449	0.0759944	NA	NA	NA	NA	NA	NA	NA	NA	NA	NA	NA	NA	NA	2.09e-12	0.00298082	1	0.000417743	0.649451	1.15e-17	1	1	1	0.247271	0.910915	0.967587	NA	0.862156	NA	NA	NA	NA	NA	NA
415	TNFAIP8	0.016545	0.178125	0.23284	0.107328	0.0169839	0.227468	0.177854	0.253887	0.150601	-0.0846843	0.149625	-0.00263399	-0.0278528	0.437416	0.229211	NA	NA	NA	NA	NA	NA	NA	NA	NA	NA	NA	NA	NA	2.75e-12	0.00354936	1	0.000623681	0.775885	1.19e-17	1	1	1	0.0383657	0.548321	0.998269	NA	0.537707	0.696224	NA	NA	NA	NA	NA
416	KDM7A	0.0289663	0.225971	0.168049	0.0725878	0.0938202	0.144417	0.189232	0.319501	0.038538	-0.0239462	-0.220982	-0.576527	-0.103843	-0.123594	-0.0772047	NA	NA	NA	NA	NA	NA	NA	NA	NA	NA	NA	NA	NA	2.91e-12	0.00494387	1	0.000693479	0.819637	1.23e-17	1	1	1	0.612303	0.398347	0.58291	NA	0.926923	0.930633	NA	NA	NA	NA	NA
417	SUMF1	0.0134224	0.101265	0.256904	0.120901	0.117036	0.293276	0.262967	0.154164	0.0340934	-0.0161525	0.0793	-0.143808	0.0831368	0.418018	-0.113644	NA	NA	NA	NA	NA	NA	NA	NA	NA	NA	NA	NA	NA	4.28e-12	0.00758769	1	0.000913412	0.98871	1.76e-17	1	1	1	0.594537	0.788909	0.927598	NA	0.545804	0.870686	NA	NA	NA	NA	NA
418	PIBF1	0.17164	0.0440947	0.221628	0.145411	0.204954	0.175865	0.204665	0.129865	0.0649217	0.0116149	0.0262769	0.259869	0.00834006	-0.117746	-0.0389656	NA	NA	NA	NA	NA	NA	NA	NA	NA	NA	NA	NA	NA	7.73e-12	0.00785518	1	0.00108036	1	2.76e-17	1	1	1	0.856417	0.951043	0.855094	NA	0.93462	NA	NA	NA	NA	NA	NA
419	SAMHD1	0.144043	0.163696	0.0660698	0.157061	0.302209	0.323934	0.228374	0.582308	0.0301127	0.079589	0.0926044	-0.151598	0.0501649	-0.115036	0.452715	NA	NA	NA	NA	NA	NA	NA	NA	NA	NA	NA	NA	NA	8.17e-12	0.00860558	1	0.00126104	1	3.07e-17	1	1	1	0.0155891	0.720727	0.908388	NA	0.916062	0.26839	NA	NA	NA	NA	NA
420	ANKRD17	0.0763502	0.0249423	0.108054	0.17205	0.0431057	0.223243	0.203546	0.0916669	0.0413682	-0.00510081	-0.185096	-0.43383	0.00171839	-0.16668	-0.0309732	NA	NA	NA	NA	NA	NA	NA	NA	NA	NA	NA	NA	NA	8.23e-12	0.00922508	1	0.00155956	1	6.62e-17	1	1	1	0.915383	0.528977	0.694271	NA	0.9018	0.973433	NA	NA	NA	NA	NA
421	CHCHD3	0.211067	0.0134943	0.252538	0.0890964	0.0664128	0.37603	0.227487	0.205407	0.0555123	0.00258085	-0.169376	-0.0845126	-0.334298	-0.612267	0.158752	0.0127252	NA	NA	NA	NA	NA	NA	NA	NA	NA	NA	NA	NA	8.84e-12	0.0117095	1	0.00158012	1	1.56e-16	1	1	1	0.962847	0.403476	0.947646	NA	0.26987	0.744599	2.92054	NA	NA	NA	NA
422	ANKRD36	0.0253153	0.11086	0.179417	0.0930499	0.0342798	0.165687	0.190746	0.0362891	0.162962	NA	-0.294516	-0.108206	-0.498774	-0.321966	-0.251005	NA	NA	NA	NA	NA	NA	NA	NA	NA	NA	NA	NA	NA	9.54e-12	0.0135105	1	0.0017657	1	1.7e-16	1	1	1	NA	0.151259	0.932014	0.0703303	0.657191	0.633888	NA	NA	NA	NA	NA
423	LRRFIP2	0.0964091	0.0181121	0.0811455	0.203994	0.145445	0.190838	0.100885	0.096972	0.305895	0.0207453	-0.169172	-0.286044	0.0667386	-0.0841454	-0.353133	NA	NA	NA	NA	NA	NA	NA	NA	NA	NA	NA	NA	NA	1.02e-11	0.0142332	1	0.00186621	1	2.22e-16	1	1	1	0.502723	0.439977	0.77281	NA	0.935839	0.438606	NA	NA	NA	NA	NA
424	SENP6	0.211692	0.0225528	0.133309	0.214297	0.0649301	0.2499	0.178806	0.0188702	0.0613348	-0.0271995	-0.185324	-0.185864	-0.183583	0.0485334	-0.275626	NA	NA	NA	NA	NA	NA	NA	NA	NA	NA	NA	NA	NA	1.6e-11	0.0175892	1	0.00211999	1	3.42e-16	1	1	1	0.515445	0.369857	0.861769	NA	0.965899	0.559406	NA	NA	NA	NA	NA
425	MAP2K5	0.0497239	0.127653	0.146435	0.159012	0.110766	0.200786	0.148211	0.191737	0.111117	-0.0185593	-0.310432	-0.4142	-0.0859179	-0.608582	-0.0102217	NA	NA	NA	NA	NA	NA	NA	NA	NA	NA	NA	NA	NA	2.38e-11	0.0177081	1	0.00220348	1	3.77e-16	1	1	1	0.451921	0.101065	0.623077	NA	0.306683	0.989213	NA	NA	NA	NA	NA
426	INTS6	0.0232774	0.102792	0.172167	0.0876571	0.135045	0.192243	0.202948	0.28005	0.144085	-0.0320239	-0.0334898	-0.090586	-0.233558	-0.0130657	0.349422	NA	NA	NA	NA	NA	NA	NA	NA	NA	NA	NA	NA	NA	2.68e-11	0.0180193	1	0.00229866	1	5.56e-16	1	1	1	0.474496	0.917799	0.937511	NA	0.990481	0.405436	NA	NA	NA	NA	NA
427	MIS18BP1	0.119373	0.0691237	0.135688	0.120869	0.165337	0.250588	0.284817	0.172113	0.270142	-0.0488821	0.125567	-0.391078	0.194065	-0.0488814	0.565056	NA	NA	NA	NA	NA	NA	NA	NA	NA	NA	NA	NA	NA	2.8e-11	0.0187977	1	0.00261233	1	7.07e-16	1	1	1	0.767645	0.664533	0.756885	NA	0.968706	0.197979	NA	NA	NA	NA	NA
428	RAPGEF2	0.019913	0.127397	0.0175864	0.0915601	0.128067	0.312326	0.166358	0.0366031	0.0760487	0.034939	0.149607	0.215988	-0.0529415	0.429519	-0.0601161	NA	NA	NA	NA	NA	NA	NA	NA	NA	NA	NA	NA	NA	3e-11	0.0204409	1	0.00285594	1	1.62e-15	1	1	1	0.08431	0.575307	0.861973	NA	0.483529	0.944202	NA	NA	NA	NA	NA
429	RBMS1	0.116343	0.157628	0.0442694	0.207747	0.20246	0.184495	0.178208	0.142976	0.134715	0.0462542	-0.0872561	0.0936037	0.238757	-0.258983	-0.505077	NA	NA	NA	NA	NA	NA	NA	NA	NA	NA	NA	NA	NA	3.76e-11	0.0240189	1	0.00322285	1	1.62e-15	1	1	1	0.134111	0.786985	0.957076	NA	0.806148	0.333485	NA	NA	NA	NA	NA
430	CAST	0.119713	0.131385	0.122074	0.0828444	0.0796561	0.216451	0.167538	0.0999111	1.07098	-0.00193637	-0.0464063	-0.509897	-0.00606149	-0.234384	0.271457	NA	NA	NA	NA	NA	NA	NA	NA	NA	NA	NA	NA	NA	3.9e-11	0.0317404	1	0.00330183	1	2.03e-15	1	1	1	0.975083	0.920637	0.703793	NA	0.862156	0.682737	NA	NA	NA	NA	NA
431	RALGAPA2	0.0921453	0.0326277	0.0787453	0.136959	0.130183	0.227569	0.173532	0.238879	0.350138	0.0423258	0.0478878	0.0422765	-0.064874	0.191201	0.177661	NA	NA	NA	NA	NA	NA	NA	NA	NA	NA	NA	NA	NA	5.42e-11	0.0322638	1	0.00367973	1	2.52e-15	1	1	1	0.21539	0.880654	0.981124	NA	0.845046	0.764324	NA	NA	NA	NA	NA
432	RFX3	0.116169	0.156424	0.173118	0.0593866	0.199964	0.194147	0.207448	0.0867282	0.0556073	-0.00544127	-0.0367281	0.00125913	0.0461578	-0.0331799	-0.010794	NA	NA	NA	NA	NA	NA	NA	NA	NA	NA	NA	NA	NA	5.85e-11	0.0418475	1	0.00456685	1	3.95e-15	1	1	1	0.940779	0.919654	0.999198	NA	0.976247	0.989579	NA	NA	NA	NA	NA
433	STAT1	0.0954534	0.142771	0.0956947	0.0806423	0.0982952	0.22211	0.129618	-0.12744	0.484525	0.0604164	0.0217675	-0.115929	0.082821	0.297768	-0.0693231	NA	NA	NA	NA	NA	NA	NA	NA	NA	NA	NA	NA	NA	5.97e-11	0.0432533	1	0.0051755	1	6.28e-15	1	1	1	0.140005	0.960041	0.950459	NA	0.764347	0.941182	NA	NA	NA	NA	NA
434	SNX2	0.125297	0.120382	0.296967	0.145626	0.0742239	0.184196	0.183888	0.0440298	0.0435502	-0.0382532	-0.041156	0.234137	0.157661	0.0450819	-0.507052	NA	NA	NA	NA	NA	NA	NA	NA	NA	NA	NA	NA	NA	6.01e-11	0.0447426	1	0.00544163	1	6.4e-15	1	1	1	0.266467	0.910479	0.85822	NA	0.970446	0.287886	NA	NA	NA	NA	NA
435	C2CD5	0.210577	0.0972691	0.152937	0.0538103	0.078629	0.271081	0.22122	0.206917	0.073284	0.0931825	-0.0635433	-0.144079	-0.178539	-0.225919	0.136391	NA	NA	NA	NA	NA	NA	NA	NA	NA	NA	NA	NA	NA	6.06e-11	0.0455573	1	0.00597919	1	6.48e-15	1	1	1	0.00162583	0.840294	0.928747	NA	0.812815	0.841	NA	NA	NA	NA	NA
436	PLCB1	0.312609	0.14172	0.167901	0.187329	0.0262361	0.18703	0.167592	0.289586	0.027919	0.186109	0.231742	0.419171	0.330922	0.277082	0.027933	NA	NA	NA	NA	NA	NA	NA	NA	NA	NA	NA	NA	NA	1.24e-10	0.0458556	1	0.0070806	1	8.46e-15	1	1	1	9.29e-06	0.391622	0.735701	NA	0.790966	0.975207	NA	NA	NA	NA	NA
437	LCP1	0.134552	0.106072	0.100181	0.122348	0.0583094	0.186904	0.226583	0.0921123	0.0580019	0.091204	0.152434	0.685274	0.115502	-0.0663337	-0.329075	NA	NA	NA	NA	NA	NA	NA	NA	NA	NA	NA	NA	NA	1.7e-10	0.0470822	1	0.00835636	1	1.32e-14	1	1	1	0.0681596	0.640374	0.428197	NA	0.966118	NA	NA	NA	NA	NA	NA
438	NAMPT	0.431312	0.199841	0.116643	0.0983238	0.114802	0.198361	-0.147361	0.214883	0.0787842	-0.0576453	-0.0434125	-0.268128	-0.458459	-0.0640253	0.370103	NA	NA	NA	NA	NA	NA	NA	NA	NA	NA	NA	NA	NA	6.1e-10	0.0476755	1	0.00926362	1	1.4e-14	1	1	1	0.326194	0.908258	0.848872	NA	0.962124	0.477781	NA	NA	NA	NA	NA
439	SH3BGRL	0.0599198	0.130511	0.0735584	0.162723	0.154653	0.200456	0.305192	-0.035711	0.0792817	0.0304807	-0.0524344	0.177637	0.179016	0.0345797	-0.421355	NA	NA	NA	NA	NA	NA	NA	NA	NA	NA	NA	NA	NA	7.31e-10	0.0502618	1	0.0119296	1	1.48e-14	1	1	1	0.655856	0.898259	0.912414	NA	0.977866	0.424567	NA	NA	NA	NA	NA
440	WDR70	0.0121665	0.0246471	0.036564	0.0788403	0.11123	0.195348	-0.0257184	0.136802	0.0184986	0.00134683	0.362263	0.97065	0.626813	0.196045	0.159241	0.036639	NA	NA	NA	NA	NA	NA	NA	NA	NA	NA	NA	NA	8.18e-10	0.0571087	1	0.0242516	1	1.88e-14	1	1	1	0.969474	0.340154	0.466518	NA	0.908718	NA	-3.5673	NA	NA	NA	NA
441	SATB1-AS1	0.137009	0.160349	0.160467	0.202457	0.134931	0.256004	0.170006	0.142213	0.0441946	NA	NA	NA	NA	NA	NA	NA	NA	NA	NA	NA	NA	NA	NA	NA	NA	NA	NA	NA	8.99e-10	0.0754683	1	0.0282066	1	2e-14	1	1	1	NA	NA	NA	NA	NA	NA	NA	NA	NA	NA	NA
442	MTAP	0.437006	0.124987	0.0226999	0.0348737	0.0910965	0.248095	0.113247	0.148263	0.155286	-0.0201544	-0.0325221	-0.0363001	-0.0790085	-0.0450391	0.177411	NA	NA	NA	NA	NA	NA	NA	NA	NA	NA	NA	NA	NA	1.38e-09	0.0838763	1	0.0298432	1	2.34e-14	1	1	1	0.698859	0.91825	0.981926	NA	0.968389	0.743646	NA	NA	NA	NA	NA
443	ASCC3	0.0599634	0.213516	0.246091	0.154962	0.090392	0.16612	0.135098	0.180795	0.00985571	-0.0138107	-0.0941392	-0.230902	-0.040842	-0.270008	0.357548	NA	NA	NA	NA	NA	NA	NA	NA	NA	NA	NA	NA	NA	1.5e-09	0.0926298	1	0.0331241	1	2.53e-14	1	1	1	0.785357	0.745161	0.841102	NA	0.781716	0.457443	NA	NA	NA	NA	NA
444	HERC4	0.0693221	0.0788854	0.0142527	0.149838	0.205795	0.159262	0.240979	-0.163614	0.0444312	-0.0762238	0.0159781	-0.0382384	-0.168735	0.580653	-0.228874	NA	NA	NA	NA	NA	NA	NA	NA	NA	NA	NA	NA	NA	2.24e-09	0.0992932	1	0.0392669	1	2.61e-14	1	1	1	0.0430084	0.963221	0.981926	NA	0.307982	0.678695	NA	NA	NA	NA	NA
445	MYO5A	0.10649	0.0127318	0.101631	0.149314	0.12889	0.209086	0.118935	0.145152	0.179169	-0.0193022	-0.130672	0.0108474	0.0875734	-0.0716036	-0.575136	NA	NA	NA	NA	NA	NA	NA	NA	NA	NA	NA	NA	NA	2.42e-09	0.122979	1	0.0497828	1	3.16e-14	1	1	1	0.746054	0.640374	0.997108	NA	0.957405	0.273526	NA	NA	NA	NA	NA
446	DIP2B	0.0443414	0.25154	0.142788	0.125558	0.0927942	0.231755	0.145167	0.0732752	0.201319	0.0184462	-0.139547	-0.38179	-0.0665902	-0.0544488	-0.0362982	NA	NA	NA	NA	NA	NA	NA	NA	NA	NA	NA	NA	NA	7.5e-09	0.159924	1	0.050828	1	7.21e-14	1	1	1	0.534994	0.614931	0.745373	NA	0.96754	0.969844	NA	NA	NA	NA	NA
447	MCL1	0.0371173	0.122858	0.1022	0.0335946	0.137815	0.148838	0.152825	0.0781983	0.0219761	-0.110839	-0.0351753	-0.207322	0.0791122	0.270229	-0.180139	NA	NA	NA	NA	NA	NA	NA	NA	NA	NA	NA	NA	NA	8.2e-09	0.178253	1	0.0510811	1	1.47e-13	1	1	1	0.00128751	0.935187	0.895732	NA	0.81151	0.808553	NA	NA	NA	NA	NA
448	PPP3CA	0.127504	0.0535657	0.164797	0.145396	0.103194	0.221	0.109976	0.150886	0.0499846	0.00686423	0.1034	0.286765	0.455261	-0.27594	2.04e-05	NA	NA	NA	NA	NA	NA	NA	NA	NA	NA	NA	NA	NA	9.04e-09	0.185164	1	0.0520122	1	1.6e-13	1	1	1	0.917558	0.804594	0.874395	NA	0.848722	NA	NA	NA	NA	NA	NA
449	R3HDM1	0.0705996	0.149631	0.0155777	0.109058	0.152151	0.195713	0.1556	0.224951	0.476674	0.0587295	0.328128	0.253679	0.628217	0.346953	0.157959	NA	NA	NA	NA	NA	NA	NA	NA	NA	NA	NA	NA	NA	9.62e-09	0.249581	1	0.0727275	1	9.03e-13	1	1	1	0.26068	0.241901	0.888856	NA	0.738315	NA	NA	NA	NA	NA	NA
450	SAT1	0.0542066	0.147337	0.164493	0.106427	0.140447	0.211036	0.120464	0.178387	0.19832	-0.109672	-0.094813	-0.333423	-0.0723354	-0.526945	0.335085	NA	NA	NA	NA	NA	NA	NA	NA	NA	NA	NA	NA	NA	1e-08	0.252408	1	0.0851528	1	1.27e-12	1	1	1	0.00162583	0.790077	0.725649	NA	0.548326	0.523145	NA	NA	NA	NA	NA
451	ITPR1	0.0766728	0.145445	0.238616	0.0612885	0.145574	0.177865	0.117685	0.172217	0.361405	0.111372	-0.0566391	-0.268971	-0.124986	0.0972398	-0.156619	NA	NA	NA	NA	NA	NA	NA	NA	NA	NA	NA	NA	NA	1.85e-08	0.308863	1	0.0926884	1	2.1e-12	1	1	1	2.52e-06	0.879717	0.858203	NA	0.945164	0.82212	NA	NA	NA	NA	NA
452	FBXW7	0.11145	0.0712866	0.0980194	0.181425	0.0831072	0.224992	0.0697851	-0.0888223	0.156648	-0.00498904	-0.257556	0.0491212	-0.103933	-0.35579	-0.727788	NA	NA	NA	NA	NA	NA	NA	NA	NA	NA	NA	NA	NA	2.38e-08	0.345091	1	0.0991565	1	2.89e-12	1	1	1	0.904388	0.315542	0.97601	NA	0.697576	0.101972	NA	NA	NA	NA	NA
453	TTN	0.174369	0.131944	0.12541	0.111528	0.110379	0.235188	0.436133	0.123209	0.0690032	-0.00322245	0.261663	0.526728	0.318416	0.113945	0.217548	0.0375089	NA	NA	NA	NA	NA	NA	NA	NA	NA	NA	NA	NA	2.6e-08	0.383962	1	0.103669	1	3.63e-12	1	1	1	0.993733	0.315542	0.584063	NA	0.935758	0.767797	-5.64505	NA	NA	NA	NA
454	CAB39	0.11115	0.0668664	0.149321	0.0949309	0.0463251	0.185675	0.148073	0.234141	0.0536934	-0.0356966	0.0570344	-0.30354	0.0577515	0.141881	0.359265	NA	NA	NA	NA	NA	NA	NA	NA	NA	NA	NA	NA	NA	3.23e-08	0.417326	1	0.106231	1	5.75e-12	1	1	1	0.275121	0.864759	0.794407	NA	0.89181	0.391958	NA	NA	NA	NA	NA
455	DIAPH1	0.160323	0.0556611	0.177542	0.137608	0.185094	0.188476	0.223418	0.0409784	0.0586249	0.086312	0.244354	0.28464	0.337926	0.233073	0.0704726	NA	NA	NA	NA	NA	NA	NA	NA	NA	NA	NA	NA	NA	3.71e-08	0.474113	1	0.136249	1	9.33e-12	1	1	1	0.00120415	0.462835	0.875541	NA	0.876431	NA	NA	NA	NA	NA	NA
456	CDK14	0.0813759	0.114191	0.0959307	0.0976771	0.0860006	0.245108	0.14659	-0.430874	0.203103	0.0710049	0.163522	0.0640599	0.238315	-0.0762067	0.382775	NA	NA	NA	NA	NA	NA	NA	NA	NA	NA	NA	NA	NA	4.82e-08	0.546323	1	0.164227	1	2.18e-11	1	1	1	0.0909863	0.506291	0.970884	NA	0.955637	0.351299	NA	NA	NA	NA	NA
457	FNDC3A	0.264249	0.140698	0.0346959	0.0291658	0.01218	0.179531	0.251406	0.243235	0.0977749	0.00410272	-0.0136584	-0.231415	-0.0732939	0.477605	-0.107684	NA	NA	NA	NA	NA	NA	NA	NA	NA	NA	NA	NA	NA	6.26e-08	0.642126	1	0.182185	1	2.6e-11	1	1	1	0.939137	0.970972	0.851326	NA	0.479304	0.870055	NA	NA	NA	NA	NA
458	MYO1F	0.200244	0.0852829	0.139633	0.0511772	0.0638653	0.226119	0.0910364	0.172891	0.0832422	0.0809256	0.059404	-0.188911	-0.194024	0.256761	0.343223	NA	NA	NA	NA	NA	NA	NA	NA	NA	NA	NA	NA	NA	6.91e-08	0.80593	1	0.236314	1	3.89e-11	1	1	1	0.229524	0.877122	0.902951	NA	0.831943	0.540724	NA	NA	NA	NA	NA
459	RERE	0.0244012	0.235892	0.139896	0.172119	0.121978	0.196957	0.0702014	0.15681	0.183466	0.0450135	0.269458	0.0501994	0.212784	0.262093	0.479735	NA	NA	NA	NA	NA	NA	NA	NA	NA	NA	NA	NA	NA	6.98e-08	1	1	0.26457	1	6.66e-11	1	1	1	0.214891	0.257462	0.981124	NA	0.794205	0.201847	NA	NA	NA	NA	NA
460	ROCK1	0.0452453	0.0865201	0.295533	0.128506	0.0930891	0.203092	0.104989	0.0678268	0.0295186	-0.0146225	0.0658962	0.203805	-0.1467	0.147123	0.112233	NA	NA	NA	NA	NA	NA	NA	NA	NA	NA	NA	NA	NA	7.38e-08	1	1	0.354539	1	8.98e-11	1	1	1	0.809763	0.831535	0.877845	NA	0.895691	0.861884	NA	NA	NA	NA	NA
461	STXBP5	0.17475	0.00774391	0.142094	0.179118	0.0302931	0.221671	0.178136	0.103239	0.0295861	0.0319931	0.0511127	0.172071	0.0967227	-0.942663	-0.129981	NA	NA	NA	NA	NA	NA	NA	NA	NA	NA	NA	NA	NA	8.08e-08	1	1	0.500867	1	9.67e-11	1	1	1	0.19212	0.881735	0.941823	NA	0.331387	0.917378	NA	NA	NA	NA	NA
462	BCL11A	0.164338	0.119706	0.0911757	1.17337	0.114972	0.173556	0.178503	0.165649	0.0118854	0.0155449	0.17546	0.0774257	0.293002	0.379255	0.12968	NA	NA	NA	NA	NA	NA	NA	NA	NA	NA	NA	NA	NA	9.38e-08	1	1	0.51568	1	1.25e-10	1	1	1	0.906225	0.495637	0.961813	NA	0.635433	0.859777	NA	NA	NA	NA	NA
463	CHD9	0.123712	0.0488378	0.122377	0.124578	0.119467	0.142204	-0.108714	-0.0624684	0.164847	0.0624835	0.0733488	0.0258041	0.0730688	-0.0215507	0.136277	NA	NA	NA	NA	NA	NA	NA	NA	NA	NA	NA	NA	NA	1.08e-07	1	1	0.522096	1	1.58e-10	1	1	1	0.0744774	0.800542	0.987424	NA	0.984636	0.823889	NA	NA	NA	NA	NA
464	FARS2	0.108751	0.106767	0.148847	-0.0759669	0.13635	0.184932	0.132913	0.166125	0.0269289	-0.0294989	-0.0641888	-0.317996	-0.0684348	-0.25125	0.303784	NA	NA	NA	NA	NA	NA	NA	NA	NA	NA	NA	NA	NA	1.12e-07	1	1	0.555231	1	2.16e-10	1	1	1	0.463852	0.852788	0.794164	NA	0.815318	0.589403	NA	NA	NA	NA	NA
465	ZCCHC7	0.146401	0.134605	0.172103	0.0902623	0.079544	0.164175	-0.0684933	0.116209	0.262024	-0.010928	-0.0170101	-0.187956	0.117208	-0.153664	0.0731238	NA	NA	NA	NA	NA	NA	NA	NA	NA	NA	NA	NA	NA	2.01e-07	1	1	0.736717	1	2.69e-10	1	1	1	0.886527	0.958824	0.865072	NA	0.871966	0.915954	NA	NA	NA	NA	NA
466	TCF7L2	0.0155937	0.118112	0.0520495	0.0551885	0.187704	0.166406	-0.130533	0.110437	-0.430803	0.0903695	-0.0116744	-0.292655	-0.0518585	0.354729	0.00483666	NA	NA	NA	NA	NA	NA	NA	NA	NA	NA	NA	NA	NA	2.02e-07	1	1	0.787595	1	3.15e-10	1	1	1	0.0279913	0.976541	0.784837	NA	0.665499	0.995112	NA	NA	NA	NA	NA
467	SSH2	0.206426	0.0111387	0.206436	0.0958604	0.150832	0.15153	-0.115373	0.0977634	-0.140035	0.0811435	0.11668	0.274472	-0.0371379	-0.0394246	0.277935	NA	NA	NA	NA	NA	NA	NA	NA	NA	NA	NA	NA	NA	4.42e-07	1	1	0.827567	1	4.37e-10	1	1	1	0.00429778	0.67072	0.789738	NA	0.969868	0.60102	NA	NA	NA	NA	NA
468	SP100	0.0190049	0.193665	0.195744	0.0731543	0.121153	0.194534	0.239004	0.0898531	-0.335557	NA	-0.0753123	-0.0307914	-0.0743771	0.0256143	-0.175928	NA	NA	NA	NA	NA	NA	NA	NA	NA	NA	NA	NA	NA	4.92e-07	1	1	0.829862	1	4.81e-10	1	1	1	NA	0.782169	0.98494	NA	0.98304	0.751706	NA	NA	NA	NA	NA
469	JMJD1C	0.126052	0.448342	0.129757	0.0928992	0.0682358	0.198913	0.103805	0.185443	0.059012	0.0213341	-0.197238	0.0812874	-0.489479	0.20857	-0.420419	NA	NA	NA	NA	NA	NA	NA	NA	NA	NA	NA	NA	NA	6.58e-07	1	1	0.869086	1	6.04e-10	1	1	1	0.604511	0.49017	0.967131	NA	0.864667	0.466421	NA	NA	NA	NA	NA
470	AGTPBP1	0.0801436	0.107845	0.0123618	0.0676748	0.0131315	0.114786	0.160153	0.0795506	-0.0538088	0.0368647	0.236485	0.30873	0.0141385	0.476447	0.251322	NA	NA	NA	NA	NA	NA	NA	NA	NA	NA	NA	NA	NA	9.17e-07	1	1	0.873259	1	6.61e-10	1	1	1	0.276192	0.355326	0.818005	NA	0.508573	0.641928	NA	NA	NA	NA	NA
471	DLEU1	0.140045	0.347274	0.137474	0.0825491	0.0484678	0.159747	0.187951	-0.0824903	0.0635693	NA	NA	NA	NA	NA	NA	NA	NA	NA	NA	NA	NA	NA	NA	NA	NA	NA	NA	NA	9.25e-07	1	1	1	1	6.75e-10	1	1	1	NA	NA	NA	NA	NA	NA	NA	NA	NA	NA	NA
472	ITGA4	0.232277	0.119537	0.031227	0.231214	0.0258969	0.16068	0.144287	0.107692	0.0694515	0.0305754	-0.0132084	0.159866	0.0496762	0.194132	-0.364539	NA	NA	NA	NA	NA	NA	NA	NA	NA	NA	NA	NA	NA	2.83e-06	1	1	1	1	1e-09	1	1	1	0.675078	0.976306	0.914902	NA	0.872826	NA	NA	NA	NA	NA	NA
473	MAML2	0.011158	0.10121	0.0705786	0.140726	0.0306666	0.211275	0.144604	0.167013	0.174674	0.0339351	-0.0765541	0.187983	-0.396188	-0.0451001	-0.0789561	NA	NA	NA	NA	NA	NA	NA	NA	NA	NA	NA	NA	NA	4.22e-06	1	1	1	1	1.56e-09	1	1	1	0.237138	0.848314	0.910443	NA	0.973954	NA	NA	NA	NA	NA	NA
474	CAMK2D	0.110715	0.0642027	0.0945053	0.121827	0.191118	-0.146349	0.126635	0.146562	0.135404	NA	0.0929229	0.0149454	-0.0173668	0.463947	0.0862638	NA	NA	NA	NA	NA	NA	NA	NA	NA	NA	NA	NA	NA	7.37e-06	1	1	1	1	9.33e-09	1	1	1	NA	0.739788	0.995101	NA	0.495285	0.910281	NA	NA	NA	NA	NA
475	MBP	0.137219	0.0475981	0.00659021	0.0416007	0.12433	0.138048	0.30153	0.203621	0.153068	0.0557611	-0.161131	0.195195	-0.152978	-0.210858	-0.423968	NA	NA	NA	NA	NA	NA	NA	NA	NA	NA	NA	NA	NA	7.4e-06	1	1	1	1	1.09e-08	1	1	1	0.347518	0.560083	0.869053	NA	0.850786	0.399667	NA	NA	NA	NA	NA
476	CEP85L	0.284694	0.153044	0.0610041	0.135935	0.0981371	0.146575	0.129833	0.213809	0.10496	0.0563681	0.354833	0.319432	-0.00900815	0.287227	0.749139	NA	NA	NA	NA	NA	NA	NA	NA	NA	NA	NA	NA	NA	8.67e-06	1	1	1	1	2.16e-08	1	1	1	0.420857	0.136712	0.817242	NA	0.764457	NA	NA	NA	NA	NA	NA
477	WWP1	0.102287	0.00593604	0.0971267	0.0958823	0.0675204	0.182392	0.199525	0.125496	-0.0209161	-0.0224068	-0.126773	-0.220171	-0.0958984	-0.0103656	0.0176899	NA	NA	NA	NA	NA	NA	NA	NA	NA	NA	NA	NA	NA	8.78e-06	1	1	1	1	2.25e-08	1	1	1	0.672711	0.636733	0.824408	NA	0.992672	0.983777	NA	NA	NA	NA	NA
478	EXOC4	0.0933622	0.142777	0.0259483	0.137132	0.0108728	-0.0140293	0.275632	0.147908	0.245383	0.0190581	-0.0460334	0.280419	-0.0629061	-0.0949405	-0.194054	NA	NA	NA	NA	NA	NA	NA	NA	NA	NA	NA	NA	NA	1.01e-05	1	1	1	1	2.5e-08	1	1	1	0.457777	0.919574	0.853173	NA	0.953272	0.830331	NA	NA	NA	NA	NA
479	SNHG14	0.0915635	0.0757262	0.0266907	0.0781246	0.102742	0.137015	0.12683	0.270692	0.3423	NA	NA	NA	NA	NA	NA	NA	NA	NA	NA	NA	NA	NA	NA	NA	NA	NA	NA	NA	1.53e-05	1	1	1	1	4.38e-08	1	1	1	NA	NA	NA	NA	NA	NA	NA	NA	NA	NA	NA
480	SIPA1L1	0.0132021	0.0891808	0.00976716	0.0841373	0.234447	0.145593	0.141237	0.113651	0.0406228	-0.0159012	0.0751728	0.114901	0.404279	0.0186461	-0.152502	NA	NA	NA	NA	NA	NA	NA	NA	NA	NA	NA	NA	NA	1.69e-05	1	1	1	1	4.79e-08	1	1	1	0.730614	0.861412	0.960744	NA	0.990299	NA	NA	NA	NA	NA	NA
481	WDR7	0.0698277	0.00927009	0.344367	0.0988212	0.0708261	0.160703	0.112769	0.0801473	0.142066	0.0116919	0.0586742	0.122595	0.215962	-0.112811	-0.112344	NA	NA	NA	NA	NA	NA	NA	NA	NA	NA	NA	NA	NA	2.12e-05	1	1	1	1	1.07e-07	1	1	1	0.628527	0.849104	0.930489	NA	0.922788	0.870975	NA	NA	NA	NA	NA
482	FAR1	0.0110512	0.00704987	0.0857092	0.105707	0.0194656	0.112465	-0.139337	0.160862	0.0220893	0.000801	0.0797284	0.0047101	-0.0447009	0.0745754	0.255929	NA	NA	NA	NA	NA	NA	NA	NA	NA	NA	NA	NA	NA	5.48e-05	1	1	1	1	1.25e-07	1	1	1	0.99449	0.757648	0.997728	NA	0.948869	0.557722	NA	NA	NA	NA	NA
483	SMARCA2	0.0748899	0.0309712	0.12504	-0.02039	0.089589	0.18068	0.343236	0.237225	0.0161255	0.0196545	-0.0895322	-0.382349	0.0664289	0.111915	-0.153659	NA	NA	NA	NA	NA	NA	NA	NA	NA	NA	NA	NA	NA	6.52e-05	1	1	1	1	1.46e-07	1	1	1	0.508768	0.771458	0.724406	NA	0.918901	0.786535	NA	NA	NA	NA	NA
484	OXR1	0.0692421	0.0900309	0.102909	0.103967	0.0962046	0.148747	0.175019	0.364883	0.145986	-0.0176649	-0.128505	-0.646634	0.100403	0.0968563	-0.212274	NA	NA	NA	NA	NA	NA	NA	NA	NA	NA	NA	NA	NA	8.38e-05	1	1	1	1	1.59e-07	1	1	1	0.687867	0.610488	0.432575	NA	0.931787	0.708759	NA	NA	NA	NA	NA
485	RBM26	-0.100951	0.0584757	0.0966756	0.065341	0.102447	0.18382	0.129081	0.131673	-0.0167802	-0.017059	0.0727457	0.100436	0.110926	-0.0259657	0.0941457	NA	NA	NA	NA	NA	NA	NA	NA	NA	NA	NA	NA	NA	0.000107378	1	1	1	1	2.38e-07	1	1	1	0.756087	0.796192	0.943376	NA	0.983159	0.8908	NA	NA	NA	NA	NA
486	TCF12	0.0187885	0.0434735	0.0605123	0.0802979	0.0197138	0.226831	-0.113352	-0.0484549	0.142496	0.0151603	0.200865	0.0555284	0.106205	0.0654832	0.525807	NA	NA	NA	NA	NA	NA	NA	NA	NA	NA	NA	NA	NA	0.000150526	1	1	1	1	2.99e-07	1	1	1	0.694655	0.423628	0.978324	NA	0.962124	0.218231	NA	NA	NA	NA	NA
487	ZFAND3	0.0738425	0.059696	0.0160052	-0.0690764	0.0808658	0.114088	0.0579822	-0.0816458	0.0867462	0.00947393	-0.271608	-0.332704	-0.239985	-0.145344	-0.430128	0.00307095	NA	NA	NA	NA	NA	NA	NA	NA	NA	NA	NA	NA	0.000180565	1	1	1	1	5.72e-07	1	1	1	0.825229	0.153932	0.724101	NA	0.889594	0.287886	-2.9351	NA	NA	NA	NA
488	SHOC2	0.0506174	0.147999	0.107349	0.0946446	0.0921327	0.177374	0.183232	0.138199	0.187003	-0.03753	0.21171	0.638235	0.229575	0.0457651	0.10881	NA	NA	NA	NA	NA	NA	NA	NA	NA	NA	NA	NA	NA	0.000184883	1	1	1	1	9.21e-07	1	1	1	0.299006	0.476867	0.541476	NA	0.974342	NA	NA	NA	NA	NA	NA
489	USP3	0.153835	0.0893958	0.0519866	0.161167	0.0723371	0.198585	-0.0231621	0.0889268	-0.174747	-0.0725535	0.0200476	0.0702702	-0.0249813	0.118086	-0.233848	NA	NA	NA	NA	NA	NA	NA	NA	NA	NA	NA	NA	NA	0.000206428	1	1	1	1	1.41e-06	1	1	1	0.00976493	0.960131	0.967131	NA	0.925275	0.719487	NA	NA	NA	NA	NA
490	LPP	0.0114801	0.0545233	0.0941562	0.177458	0.067585	-0.408201	0.0474705	0.0718149	-0.0859757	0.0145753	-0.2754	0.334679	0.261356	-0.224588	-0.670476	NA	NA	NA	NA	NA	NA	NA	NA	NA	NA	NA	NA	NA	0.000268339	1	1	1	1	1.83e-06	1	1	1	0.786118	0.567911	0.842596	NA	0.889821	0.204178	NA	NA	NA	NA	NA
491	PHF14	0.0863378	0.0445776	0.102452	-0.129149	0.00932933	0.150229	-0.0292671	0.126142	0.0486506	-0.0262011	0.0963437	0.090856	0.255605	-0.0236716	0.0819281	NA	NA	NA	NA	NA	NA	NA	NA	NA	NA	NA	NA	NA	0.00031513	1	1	1	1	1.98e-06	1	1	1	0.574796	0.708961	0.950459	NA	0.98431	0.907538	NA	NA	NA	NA	NA
492	FAM49B	0.123583	0.0149669	0.0335464	0.0744549	0.0640654	-0.0010965	0.0958328	0.116719	-0.0642476	NA	NA	NA	NA	NA	NA	NA	NA	NA	NA	NA	NA	NA	NA	NA	NA	NA	NA	NA	0.000426317	1	1	1	1	2.2e-06	1	1	1	NA	NA	NA	NA	NA	NA	NA	NA	NA	NA	NA
493	METTL15	0.100489	0.0885168	0.0710525	0.0810062	0.0449379	0.461686	0.0508812	1.03797	0.0331636	-0.00626081	0.0997953	-0.343011	-0.234288	0.604313	0.434399	NA	NA	NA	NA	NA	NA	NA	NA	NA	NA	NA	NA	NA	0.000427121	1	1	1	1	2.73e-06	1	1	1	0.894458	0.768327	0.759043	0.439698	0.352874	0.4009	NA	NA	NA	NA	NA
494	PRKCE	0.0101195	0.0520311	0.262937	0.0939425	0.0152892	0.127572	0.0845643	0.0766448	0.171201	0.055501	0.128126	0.245594	-0.0495726	0.26015	0.155836	NA	NA	NA	NA	NA	NA	NA	NA	NA	NA	NA	NA	NA	0.000529981	1	1	1	1	3.28e-06	1	1	1	0.0623939	0.672964	0.872415	NA	0.81151	0.824313	NA	NA	NA	NA	NA
495	MPP7	0.0926248	0.130526	0.0293634	0.193566	0.00796995	0.146079	0.100707	0.0728107	-0.182396	-0.107124	-0.257062	-0.310015	-0.021497	-0.410574	-0.185648	NA	NA	NA	NA	NA	NA	NA	NA	NA	NA	NA	NA	NA	0.00115894	1	1	1	1	5.61e-06	1	1	1	0.0125324	0.319525	0.801233	NA	0.669389	0.775043	NA	NA	NA	NA	NA
496	STAU2	0.0660086	0.0451752	1.29065	0.0737502	0.108187	0.13216	-0.0796576	0.0590617	0.0885935	-0.00239203	-0.00281789	-0.549459	0.241001	0.752342	0.355984	NA	NA	NA	NA	NA	NA	NA	NA	NA	NA	NA	NA	NA	0.0014799	1	1	1	1	6.13e-06	1	1	1	0.973366	0.99437	0.687408	NA	0.321793	0.621989	NA	NA	NA	NA	NA
497	EIF4G3	0.0925218	0.0184127	0.0142527	0.0363236	0.0220561	-0.299931	0.103571	-0.164193	0.124286	0.0722276	0.0830187	0.094639	0.188991	-0.232613	0.250449	0.0166083	NA	NA	NA	NA	NA	NA	NA	NA	NA	NA	NA	NA	0.00241903	1	1	1	1	7.17e-06	1	1	1	0.0205716	0.742892	0.947037	NA	0.793868	0.60117	-2.22679	NA	NA	NA	NA
498	GMDS-DT	0.0287405	0.0197077	0.00659021	0.0263524	0.0700661	0.136955	0.169637	0.101191	-0.0318311	NA	NA	NA	NA	NA	NA	NA	NA	NA	NA	NA	NA	NA	NA	NA	NA	NA	NA	NA	0.00347751	1	1	1	1	2.16e-05	1	1	1	NA	NA	NA	NA	NA	NA	NA	NA	NA	NA	NA
499	GPCPD1	0.0466077	0.0482692	0.0897548	0.0179416	-0.203719	0.125239	0.0586085	0.0604842	0.186581	-0.140164	0.0796201	0.175426	-0.148749	0.547249	-0.120399	NA	NA	NA	NA	NA	NA	NA	NA	NA	NA	NA	NA	NA	0.00440959	1	1	1	1	0.000243174	1	1	1	0.015069	0.808127	0.898899	NA	0.4418	0.870975	NA	NA	NA	NA	NA
500	NCOA1	0.0389436	0.080925	0.0692826	0.0832948	0.108639	0.129562	0.148768	0.213694	0.130597	0.0558673	0.221907	0.6432	0.098001	0.375923	0.000824089	NA	NA	NA	NA	NA	NA	NA	NA	NA	NA	NA	NA	NA	0.00493729	1	1	1	1	0.000387427	1	1	1	0.00270965	0.402659	0.562734	NA	0.668155	NA	NA	NA	NA	NA	NA
501	SCFD2	0.0925677	0.0287943	0.0547644	0.0264901	0.0664412	0.0901026	0.0929807	0.0998595	0.184409	-0.00926466	0.08272	0.00785368	0.342415	-0.0885224	0.041806	NA	NA	NA	NA	NA	NA	NA	NA	NA	NA	NA	NA	NA	0.0105973	1	1	1	1	0.000449276	1	1	1	0.756843	0.804758	0.997108	NA	0.951501	0.967223	NA	NA	NA	NA	NA
502	ATM	0.0483488	0.0573933	-0.0729689	0.073786	0.046367	0.08659	0.166358	0.223072	0.173457	-0.0392372	0.00268389	0.0463596	-0.506979	0.016382	0.412251	NA	NA	NA	NA	NA	NA	NA	NA	NA	NA	NA	NA	NA	0.0119879	1	1	1	1	0.000490233	1	1	1	0.26477	0.996399	0.98494	NA	0.991648	0.554763	NA	NA	NA	NA	NA
503	KDM4C	0.0624823	0.0116791	0.0129393	0.0181713	0.0169082	-0.10842	0.325316	0.0189409	0.317976	-0.0365365	-0.209029	-0.280384	-0.0519759	0.218221	-0.615466	NA	NA	NA	NA	NA	NA	NA	NA	NA	NA	NA	NA	NA	0.0144324	1	1	1	1	0.00118319	1	1	1	0.212664	0.332461	0.76161	NA	0.787537	0.125395	NA	NA	NA	NA	NA
504	FOXP1	0.0576865	0.0590126	0.0634411	0.0508981	0.203355	0.0904252	0.224171	-0.0455328	0.390212	-0.00825119	0.0057133	0.220033	-0.145285	0.361822	-0.180077	NA	NA	NA	NA	NA	NA	NA	NA	NA	NA	NA	NA	NA	0.0146813	1	1	1	1	0.00122109	1	1	1	0.830191	0.990323	0.869264	NA	0.686909	0.790744	NA	NA	NA	NA	NA
505	ZNF407	0.0627393	0.0791854	0.0918782	0.0451288	0.00563385	0.240432	0.0721759	-0.0267669	0.0055297	0.00691308	-0.0813903	-0.438348	-0.0607432	-0.183043	0.342861	NA	NA	NA	NA	NA	NA	NA	NA	NA	NA	NA	NA	NA	0.0186769	1	1	1	1	0.00242582	1	1	1	0.899431	0.808013	0.676498	NA	0.86348	0.527589	NA	NA	NA	NA	NA
506	PIP4K2A	0.0374455	0.0586149	0.0160872	0.0348062	0.0363106	0.137832	-0.0654861	0.14421	0.00714439	0.0301572	-0.245806	-0.260403	-0.0985851	-0.035396	-0.471817	NA	NA	NA	NA	NA	NA	NA	NA	NA	NA	NA	NA	NA	0.0230142	1	1	1	1	0.00301495	1	1	1	0.521075	0.367129	0.864956	NA	0.979948	0.311201	NA	NA	NA	NA	NA
507	SUCLG2	0.0224523	0.00954808	0.051002	0.164147	0.0377686	0.115157	-0.142007	0.0171449	0.202257	0.0181616	-0.0454826	-0.229665	0.226651	0.137821	-0.325783	NA	NA	NA	NA	NA	NA	NA	NA	NA	NA	NA	NA	NA	0.0242796	1	1	1	1	0.00685449	1	1	1	0.73768	0.891036	0.831434	NA	0.893284	0.525982	NA	NA	NA	NA	NA
508	ERC1	0.0484178	0.00844071	0.0723789	0.0663842	0.00539588	0.175573	-0.0367335	0.0409691	-0.0162153	0.0427717	0.00716013	-0.294469	0.0281415	0.0557739	0.0511041	NA	NA	NA	NA	NA	NA	NA	NA	NA	NA	NA	NA	NA	0.0268483	1	1	1	1	0.0107256	1	1	1	0.242325	0.987223	0.827869	NA	0.964685	0.951867	NA	NA	NA	NA	NA
509	ITFG1	0.176394	0.0178041	0.0351316	-0.0477869	0.0378823	-0.00559052	0.16984	0.057305	0.0193138	-0.0535483	0.234185	0.392431	0.120143	0.325841	0.174286	0.00724723	NA	NA	NA	NA	NA	NA	NA	NA	NA	NA	NA	NA	0.0314065	1	1	1	1	0.0167119	1	1	1	0.151243	0.302127	0.699071	NA	0.713849	0.796591	-8.17383	NA	NA	NA	NA
510	MBD5	0.0904946	0.140748	0.0845394	0.0367691	0.0101459	0.128139	0.0702777	-0.00968255	-0.00565718	0.0177227	0.0323186	-0.0156742	0.449614	-0.679863	0.253314	NA	NA	NA	NA	NA	NA	NA	NA	NA	NA	NA	NA	NA	0.0317589	1	1	1	1	0.0232732	1	1	1	0.680067	0.959849	0.997108	NA	0.550547	0.808632	NA	NA	NA	NA	NA
511	ATF7IP	0.0642074	0.114766	0.112314	0.0666248	0.0468794	0.234009	0.0552114	0.0168335	0.0810306	0.0323444	0.00399748	-0.12842	0.0714542	0.377186	-0.175616	NA	NA	NA	NA	NA	NA	NA	NA	NA	NA	NA	NA	NA	0.0496202	1	1	1	1	0.0252803	1	1	1	0.361426	0.992469	0.932794	NA	0.650911	0.784837	NA	NA	NA	NA	NA
512	VAV3	0.0591372	0.197797	0.0139373	0.0389168	0.0523781	0.108671	0.081572	0.0255232	-0.00886038	-0.0640331	0.133522	0.150837	-0.173116	-0.0781268	0.621152	NA	NA	NA	NA	NA	NA	NA	NA	NA	NA	NA	NA	NA	0.0496459	1	1	1	1	0.0346104	1	1	1	0.0683687	0.607087	0.898645	NA	0.952668	0.104578	NA	NA	NA	NA	NA
513	RSRC1	0.00822825	0.076025	0.0444126	0.0227377	0.0133795	0.0573908	0.0469788	-0.000339404	0.152711	-0.0213889	-0.234198	0.14479	-0.0608915	-0.641683	-0.303078	NA	NA	NA	NA	NA	NA	NA	NA	NA	NA	NA	NA	NA	0.0581838	1	1	1	1	0.0451853	1	1	1	0.383589	0.41231	0.939046	NA	0.413287	0.59168	NA	NA	NA	NA	NA
514	CD44	0.0139763	0.137973	0.0409279	-0.0135163	0.147103	0.101365	0.100905	0.0529927	0.00212926	-0.0321894	-0.58871	-0.647191	-0.812002	-0.213153	-0.783714	NA	NA	NA	NA	NA	NA	NA	NA	NA	NA	NA	NA	NA	0.0886277	1	1	1	1	0.054006	1	1	1	0.602941	0.00918972	0.368543	0.0227423	0.837599	0.0566863	NA	NA	NA	NA	NA
515	PPM1L	0.013484	0.0571947	0.0963596	0.0878824	0.0193656	0.1175	-0.0313283	0.0766774	0.248019	0.0367815	0.291108	0.157266	0.107677	0.614958	0.376298	NA	NA	NA	NA	NA	NA	NA	NA	NA	NA	NA	NA	NA	0.117158	1	1	1	1	0.0632984	1	1	1	0.415042	0.168393	0.906072	NA	0.298025	0.404672	NA	NA	NA	NA	NA
516	PBX3	0.00481634	0.159197	0.0367805	-0.00496246	0.0571306	-0.0307272	0.107131	-0.0621775	0.103366	0.029977	-0.0785833	-0.442119	-0.160659	-0.0651991	0.218057	NA	NA	NA	NA	NA	NA	NA	NA	NA	NA	NA	NA	NA	0.13248	1	1	1	1	0.0800066	1	1	1	0.3881	0.794398	0.667719	NA	0.957452	0.708759	NA	NA	NA	NA	NA
517	UMAD1	0.0391328	0.0644373	0.0617048	0.0653281	0.00373407	0.0717531	0.0588299	0.0371813	-0.0842885	-0.0225275	0.212262	0.0318315	0.3252	0.104256	0.270407	NA	NA	NA	NA	NA	NA	NA	NA	NA	NA	NA	NA	NA	0.252509	1	1	1	1	0.119483	1	1	1	0.526681	0.567832	0.991767	NA	0.954436	NA	NA	NA	NA	NA	NA
518	NCK2	0.00669218	0.0317447	0.0919918	0.0269089	0.0561988	0.194909	0.150522	0.0638669	0.0644087	0.00703425	-0.132181	-0.158239	-0.111869	-0.24734	-0.101904	NA	NA	NA	NA	NA	NA	NA	NA	NA	NA	NA	NA	NA	0.563895	1	1	1	1	0.14277	1	1	1	0.904847	0.618269	0.899428	NA	0.788942	0.885735	NA	NA	NA	NA	NA
519	FBXL17	0.139723	0.00238949	0.0146889	0.0659647	0.0257375	0.0727581	0.0417317	0.0956746	0.00318902	-0.00997728	0.017889	-0.124581	0.0825013	0.0297214	-0.12864	NA	NA	NA	NA	NA	NA	NA	NA	NA	NA	NA	NA	NA	0.713717	1	1	1	1	0.215745	1	1	1	0.762966	0.963245	0.937511	NA	0.981724	0.864775	NA	NA	NA	NA	NA
520	IQGAP2	0.00541067	0.0212101	0.0369707	0.0834647	0.133055	0.0923514	0.0532783	0.011087	-0.0989444	0.0767008	-0.0992549	-0.0843715	-0.0307034	-0.160401	-0.317445	NA	NA	NA	NA	NA	NA	NA	NA	NA	NA	NA	NA	NA	0.729323	1	1	1	1	0.305351	1	1	1	0.109872	0.715409	0.960744	NA	0.880145	0.54624	NA	NA	NA	NA	NA
521	SSBP2	0.0437638	0.232492	0.0103961	0.0712693	0.0986396	0.0875845	0.0119528	0.00225527	-0.109069	-0.0132667	-0.0090491	-0.35221	-0.0251075	0.130478	0.197207	NA	NA	NA	NA	NA	NA	NA	NA	NA	NA	NA	NA	NA	0.822129	1	1	1	1	0.37736	1	1	1	0.800497	0.986473	0.821951	NA	0.931003	0.796033	NA	NA	NA	NA	NA
522	ELP4	-0.075156	0.0593098	0.0718833	-0.0312004	0.012809	0.0756644	0.0825446	0.165771	-0.0804997	0.0263726	0.123702	0.629769	0.00247086	-0.208861	0.0445558	NA	NA	NA	NA	NA	NA	NA	NA	NA	NA	NA	NA	NA	1	1	1	1	1	0.721616	1	1	1	0.51164	0.682408	0.501899	NA	0.862111	0.962921	NA	NA	NA	NA	NA
523	HIF1A	0.0121609	0.0978599	0.054877	0.0475872	0.0511804	0.0915343	-0.0466353	0.0131933	0.143774	-0.0813712	-0.0136984	0.310624	-0.109079	0.156161	-0.337002	NA	NA	NA	NA	NA	NA	NA	NA	NA	NA	NA	NA	NA	1	1	1	1	1	0.741626	1	1	1	0.0475152	0.976306	0.8194	NA	0.904813	0.565405	NA	NA	NA	NA	NA
524	PDE7A	0.0336816	0.00329285	0.032957	0.050715	0.0090379	0.151624	-0.0351068	0.0598575	-0.0477279	-0.0130373	0.070877	0.170746	0.0472086	0.314485	-0.246024	NA	NA	NA	NA	NA	NA	NA	NA	NA	NA	NA	NA	NA	1	1	1	1	1	0.961079	1	1	1	0.811464	0.82302	0.887085	NA	0.680976	0.682755	NA	NA	NA	NA	NA
525	TAFA2	0.0584232	-0.0819842	0.0776884	0.0344892	0.0183083	0.162114	0.156591	-0.00602174	0.134777	-0.0519515	0.197676	0.415102	0.0191682	0.205379	0.171038	NA	NA	NA	NA	NA	NA	NA	NA	NA	NA	NA	NA	NA	1	1	1	1	1	1	1	1	1	0.881617	0.458601	0.718268	NA	0.859583	0.799761	NA	NA	NA	NA	NA
526	HIVEP2	0.0611559	0.00878774	0.183786	0.0646749	0.0433685	0.0663151	0.120097	0.0592623	0.303192	0.023374	-0.295565	-0.626765	-0.0571647	-0.544419	-0.44338	NA	NA	NA	NA	NA	NA	NA	NA	NA	NA	NA	NA	NA	1	1	1	1	1	1	1	1	1	0.592218	0.329712	0.63152	NA	0.668158	NA	NA	NA	NA	NA	NA
527	AC105402.3	0.0426593	0.0391933	0.0450553	0.0231602	0.0527038	0.0894874	0.0842269	0.0806486	-0.0992302	NA	NA	NA	NA	NA	NA	NA	NA	NA	NA	NA	NA	NA	NA	NA	NA	NA	NA	NA	1	1	1	1	1	1	1	1	1	NA	NA	NA	NA	NA	NA	NA	NA	NA	NA	NA
528	CD55	0.0562226	0.0424685	-0.00965777	0.0191239	0.0348098	0.0614873	-0.0218315	0.0527913	-0.00663552	-0.0211078	-0.0132105	-0.16743	0.00987205	-0.0190206	0.103319	NA	NA	NA	NA	NA	NA	NA	NA	NA	NA	NA	NA	NA	1	1	1	1	1	1	1	1	1	0.832565	0.975001	0.914053	NA	0.987158	0.877643	NA	NA	NA	NA	NA
529	CD55	0.0562226	0.0424685	-0.00965777	0.0191239	0.0348098	0.0614873	-0.0218315	0.0527913	-0.00663552	0.192553	-0.0132105	-0.16743	0.00987205	-0.0190206	0.103319	NA	NA	NA	NA	NA	NA	NA	NA	NA	NA	NA	NA	NA	1	1	1	1	1	1	1	1	1	0.357711	0.975001	0.914053	NA	0.987158	0.877643	NA	NA	NA	NA	NA
530	LINC02328	0.059299	0.031219	-0.054463	0.0471421	0.0148511	0.0612585	-0.0435181	-0.000451477	-0.130838	NA	NA	NA	NA	NA	NA	NA	NA	NA	NA	NA	NA	NA	NA	NA	NA	NA	NA	NA	1	1	1	1	1	1	1	1	1	NA	NA	NA	NA	NA	NA	NA	NA	NA	NA	NA
531	PAG1	0.0039429	0.0487494	0.0606515	0.0179161	0.0443635	-0.00186032	0.0132791	0.118395	-0.026148	0.0264392	0.460869	0.120785	0.190959	0.946899	0.303478	NA	NA	NA	NA	NA	NA	NA	NA	NA	NA	NA	NA	NA	1	1	1	1	1	1	1	1	1	0.638042	0.128066	0.956385	NA	0.0928296	0.665777	NA	NA	NA	NA	NA
532	PRKACB	0.0194954	0.0125671	0.0393724	0.00870344	0.0276692	0.12129	0.0253008	0.107	-0.0233345	-0.026407	0.0286473	0.0290073	-0.0392372	0.291081	-0.0577349	NA	NA	NA	NA	NA	NA	NA	NA	NA	NA	NA	NA	NA	1	1	1	1	1	1	1	1	1	0.323035	0.941709	0.987597	NA	0.764457	0.942709	NA	NA	NA	NA	NA
533	FMN1	0.0669875	0.0547429	-0.00823206	0.11264	0.0207692	-0.138592	0.0168648	0.131413	-0.00509043	0.0300155	0.124862	0.335939	-0.324306	0.473432	-0.307937	NA	NA	NA	NA	NA	NA	NA	NA	NA	NA	NA	NA	NA	1	1	1	1	1	1	1	1	1	0.561655	0.747758	0.816247	NA	0.550872	NA	NA	NA	NA	NA	NA
534	KHDRBS2	0.0242431	-0.0568162	0.0281893	-0.0899889	0.138602	-0.0336084	0.0154784	0.0135865	0.352742	0.207316	0.244174	0.0626301	0.174808	0.648652	0.147788	NA	NA	NA	NA	NA	NA	NA	NA	NA	NA	NA	NA	NA	1	1	1	1	1	1	1	1	1	0.512144	0.273452	0.974119	NA	0.284518	0.828014	NA	NA	NA	NA	NA
535	OXNAD1	0.0773502	0.00830136	-0.00720212	0.0234889	0.00826177	0.0780044	0.0428194	-0.674339	0.0295861	0.0520449	0.142387	0.125906	0.0666111	0.506538	-0.0590084	NA	NA	NA	NA	NA	NA	NA	NA	NA	NA	NA	NA	NA	1	1	1	1	1	1	1	1	1	0.162671	0.555311	0.930893	NA	0.403955	0.93767	NA	NA	NA	NA	NA
536	PARP8	0.00954829	0.0604492	0.0221847	0.0493296	0.0188672	0.221456	0.0724344	0.143386	0.0401604	0.0395806	0.254134	0.287459	0.235217	0.691456	-0.00256129	NA	NA	NA	NA	NA	NA	NA	NA	NA	NA	NA	NA	NA	1	1	1	1	1	1	1	1	1	0.326655	0.259539	0.789738	NA	0.255871	0.997448	NA	NA	NA	NA	NA
537	AC139720.1	0.00258943	0.0045541	-0.0421259	-0.0278499	-0.0650175	0.0757515	-0.0234258	0.223924	0.30679	NA	NA	NA	NA	NA	NA	NA	NA	NA	NA	NA	NA	NA	NA	NA	NA	NA	NA	NA	1	1	1	1	1	1	1	1	1	NA	NA	NA	NA	NA	NA	NA	NA	NA	NA	NA
538	XIST	0.0186391	0.0340733	0.0227948	0.0807528	0.0272147	0.0432333	-0.0318128	0.150231	-0.0418555	NA	NA	NA	NA	NA	NA	NA	NA	NA	NA	NA	NA	NA	NA	NA	NA	NA	NA	NA	1	1	1	1	1	1	1	1	1	NA	NA	NA	NA	NA	NA	NA	NA	NA	NA	NA
539	ATXN1	0.0189341	0.527945	0.00127458	0.080067	0.00666717	0.0558611	0.071462	0.124427	0.0482654	0.0571305	0.137056	0.345922	0.173896	-0.209935	0.156457	NA	NA	NA	NA	NA	NA	NA	NA	NA	NA	NA	NA	NA	1	1	1	1	1	1	1	1	1	0.0625525	0.575307	0.725008	NA	0.842476	0.78363	NA	NA	NA	NA	NA
540	RAD51B	0.00642898	-0.047872	-0.0604454	0.0872055	-0.0316046	0.0695022	0.0639967	0.0577761	0.0533051	-0.0648541	0.0972045	0.0871395	0.105351	0.362001	-0.0373879	NA	NA	NA	NA	NA	NA	NA	NA	NA	NA	NA	NA	NA	1	1	1	1	1	1	1	1	1	0.405511	0.738943	0.958086	NA	0.649016	0.963869	NA	NA	NA	NA	NA
541	DOCK10	0.00655044	0.0140146	-0.0176511	-0.00391064	0.0535039	0.0537836	0.0705994	0.0732183	-0.0734617	0.0232596	0.13824	0.0437824	0.197019	-0.0699463	0.294323	NA	NA	NA	NA	NA	NA	NA	NA	NA	NA	NA	NA	NA	1	1	1	1	1	1	1	1	1	0.716534	0.638692	0.981926	NA	0.962124	0.604726	NA	NA	NA	NA	NA
542	MGAT5	0.00837981	0.00946316	0.0169361	-0.00522422	0.0198823	0.113039	0.169526	0.0524314	-0.00651992	0.00842927	0.143948	0.292319	-0.186768	0.289422	0.283511	NA	NA	NA	NA	NA	NA	NA	NA	NA	NA	NA	NA	NA	1	1	1	1	1	1	1	1	1	0.867775	0.576795	0.804853	NA	0.746369	0.587935	NA	NA	NA	NA	NA
543	IGF1R	0.0349743	-0.0461947	0.000710187	0.0140292	0.0306332	0.0353707	-0.0331336	0.00216053	-0.125931	-0.0380383	-0.138166	0.177464	-0.209374	-0.120261	-0.421159	NA	NA	NA	NA	NA	NA	NA	NA	NA	NA	NA	NA	NA	1	1	1	1	1	1	1	1	1	0.277558	0.579433	0.887985	NA	0.915699	0.345435	NA	NA	NA	NA	NA
544	RUNX2	0.0244559	0.0161887	0.00188044	-0.0112143	0.00322392	-0.0169067	-0.0464292	-0.00453412	-0.0364207	0.0430028	-0.0798217	0.358616	0.273881	-0.267248	-0.746716	NA	NA	NA	NA	NA	NA	NA	NA	NA	NA	NA	NA	NA	1	1	1	1	1	1	1	1	1	0.516839	0.815076	0.750351	NA	0.809708	0.101682	NA	NA	NA	NA	NA
545	PDE4B	0.0463289	0.0864756	0.00207004	0.0308126	0.0613415	-0.00751984	0.0537442	-0.0106472	-0.0224974	0.0696358	0.0702829	0.366236	0.452114	0.227316	-0.514564	NA	NA	NA	NA	NA	NA	NA	NA	NA	NA	NA	NA	NA	1	1	1	1	1	1	1	1	1	0.181558	0.874898	0.81104	NA	0.862674	NA	NA	NA	NA	NA	NA
546	NR3C2	0.027679	-0.02877	-0.0128029	0.0419368	0.0274441	0.00239081	0.0405945	-0.00542143	-0.0961874	0.0764234	0.235739	0.0758601	0.082912	0.48942	0.480366	NA	NA	NA	NA	NA	NA	NA	NA	NA	NA	NA	NA	NA	1	1	1	1	1	1	1	1	1	0.100065	0.35778	0.970183	NA	0.511092	0.298108	NA	NA	NA	NA	NA
547	LIX1-AS1	0.0088099	0.04997	-0.00322645	0.0196744	0.00096456	0.0085322	-0.0380001	-0.00219118	0.0391542	NA	NA	NA	NA	NA	NA	NA	NA	NA	NA	NA	NA	NA	NA	NA	NA	NA	NA	NA	1	1	1	1	1	1	1	1	1	NA	NA	NA	NA	NA	NA	NA	NA	NA	NA	NA
548	TXK	0.00660682	0.00366092	-0.00243744	0.00246802	0.118667	0.028865	-0.0309866	0.0825562	0.232858	-0.0850374	0.00906253	0.0618704	-0.0110611	0.257733	-0.00794284	NA	NA	NA	NA	NA	NA	NA	NA	NA	NA	NA	NA	NA	1	1	1	1	1	1	1	1	1	0.453779	0.986755	0.981119	NA	0.846981	NA	NA	NA	NA	NA	NA
549	MLLT3	0.00480064	0.143895	-0.003422	0.0474331	0.0464662	0.0622333	-0.0172903	0.147615	-0.0286235	-0.0213705	0.000770033	-0.173874	-0.000620649	-0.153188	0.0187077	NA	NA	NA	NA	NA	NA	NA	NA	NA	NA	NA	NA	NA	1	1	1	1	1	1	1	1	1	0.671813	0.998762	0.916153	NA	0.893794	0.981722	NA	NA	NA	NA	NA
550	THEMIS	0.027931	0.0133898	-0.00189878	0.433928	0.00384413	0.211588	0.0122352	-0.0218455	0.648925	-0.22272	0.0936726	0.0399469	0.133408	0.265136	-0.201685	NA	NA	NA	NA	NA	NA	NA	NA	NA	NA	NA	NA	NA	1	1	1	1	1	1	1	1	1	0.249821	0.76623	0.983233	NA	0.796908	0.775005	NA	NA	NA	NA	NA
551	IMMP2L	0.114572	0.015839	-0.00189878	0.0367412	-0.0222902	0.0151925	-0.0439849	0.101532	-0.0320392	-0.0246614	0.0652946	0.0670969	0.285989	-0.128274	-0.0335839	NA	NA	NA	NA	NA	NA	NA	NA	NA	NA	NA	NA	NA	1	1	1	1	1	1	1	1	1	0.715373	0.838028	0.967953	NA	0.917166	0.970861	NA	NA	NA	NA	NA
552	ARID5B	0.0187156	0.00932936	0.00411738	0.0446986	-0.0343601	0.0368063	-0.0193339	-0.0114566	0.0510198	0.144394	0.174695	0.297707	-0.57951	0.0880411	0.128358	NA	NA	NA	NA	NA	NA	NA	NA	NA	NA	NA	NA	NA	1	1	1	1	1	1	1	1	1	8.57e-06	0.511338	0.887985	NA	0.964685	0.917741	NA	NA	NA	NA	NA
553	FHIT	0.00590634	0.0325013	0.0144334	0.0665081	0.00131948	0.031332	0.00995683	0.279401	0.00869511	-0.05587	0.276676	0.211131	0.0175139	0.557689	0.448673	NA	NA	NA	NA	NA	NA	NA	NA	NA	NA	NA	NA	NA	1	1	1	1	1	1	1	1	1	0.177875	0.180878	0.872866	NA	0.399596	0.311983	NA	NA	NA	NA	NA
554	LEF1	0.0148968	0.00649625	-0.0222966	0.21187	0.181006	0.0234715	-0.105265	0.0556865	-0.149507	-0.160309	0.0130037	-0.05845	0.0469412	0.322278	-0.348755	NA	NA	NA	NA	NA	NA	NA	NA	NA	NA	NA	NA	NA	1	1	1	1	1	1	1	1	1	0.151609	0.976933	0.978852	NA	0.731747	NA	NA	NA	NA	NA	NA
555	RALGPS2	0.00994185	0.014477	0.119374	-0.00292763	-0.000540657	0.150424	-0.00914506	0.078097	0.0403597	-0.0611048	-0.126905	-0.152169	-0.198013	0.14793	-0.234322	NA	NA	NA	NA	NA	NA	NA	NA	NA	NA	NA	NA	NA	1	1	1	1	1	1	1	1	1	0.0673561	0.697	0.932794	NA	0.911708	0.738582	NA	NA	NA	NA	NA
556	FCRL1	0.0436194	0.00873812	-0.000759813	0.00987489	0.0101253	-0.00409645	0.0306404	0.045483	0.0076961	-0.182252	0.243092	0.556862	-0.0229934	0.221549	0.384992	NA	NA	NA	NA	NA	NA	NA	NA	NA	NA	NA	NA	NA	1	1	1	1	1	1	1	1	1	0.451948	0.289211	0.502413	NA	0.844487	0.413699	NA	NA	NA	NA	NA
557	AFF3	0.00100336	0.0128519	0.00981169	0.0228695	0.0262639	0.04336	-0.000675442	0.0606547	0.131097	0.039417	0.0695248	-0.0821166	0.178892	0.0092499	0.177187	NA	NA	NA	NA	NA	NA	NA	NA	NA	NA	NA	NA	NA	1	1	1	1	1	1	1	1	1	0.439882	0.807251	0.956788	NA	0.993756	0.748395	NA	NA	NA	NA	NA
558	ITK	-0.00634816	0.000749428	0.0504632	-0.0424427	-0.0745876	0.0282296	0.0395284	0.042792	-0.154986	-0.0812332	0.0493551	0.24732	0.19059	0.125563	-0.40479	NA	NA	NA	NA	NA	NA	NA	NA	NA	NA	NA	NA	NA	1	1	1	1	1	1	1	1	1	0.409499	0.881699	0.830824	NA	0.911373	0.421787	NA	NA	NA	NA	NA
559	IL7R	0.0132873	-0.00364572	-0.00417336	0.0208162	0.0260396	0.00997391	-0.0156069	-0.0203298	0.0330309	-0.0510663	0.444333	0.792489	0.312549	0.439251	0.393289	NA	NA	NA	NA	NA	NA	NA	NA	NA	NA	NA	NA	NA	1	1	1	1	1	1	1	1	1	0.664838	0.0447625	0.334908	NA	0.600614	NA	NA	NA	NA	NA	NA
560	EBF1	-0.0147107	-0.00244917	0.00376554	0.0237805	-0.0572953	0.0643766	0.0334641	0.016611	0.0555544	0.0945449	-0.120654	-0.19908	-0.0750513	0.127275	-0.277339	NA	NA	NA	NA	NA	NA	NA	NA	NA	NA	NA	NA	NA	1	1	1	1	1	1	1	1	1	0.0985511	0.67293	0.887085	NA	0.914192	0.623649	NA	NA	NA	NA	NA
561	IKZF2	-0.0281257	0.00982162	0.0575902	0.0616933	0.000334211	0.064403	0.0379344	0.0115566	-0.0214116	0.0281644	0.0727179	0.111649	0.142846	0.0429474	-0.0274105	NA	NA	NA	NA	NA	NA	NA	NA	NA	NA	NA	NA	NA	1	1	1	1	1	1	1	1	1	0.704964	0.851427	0.954129	NA	0.975813	NA	NA	NA	NA	NA	NA
562	BANK1	-0.0378829	-0.00552362	0.00876863	0.042892	-0.0012514	-0.024599	-0.0165616	-0.0430687	-0.0693528	-0.0034092	-0.383663	-0.71965	-0.255046	-0.440201	-0.363943	NA	NA	NA	NA	NA	NA	NA	NA	NA	NA	NA	NA	NA	1	1	1	1	1	1	1	1	1	0.986577	0.0941922	0.384805	NA	0.599512	0.537732	NA	NA	NA	NA	NA
563	KCNQ5	-0.0199937	-0.0477988	0.000506321	0.0539421	-0.00521189	0.0665909	-0.00197071	-0.0328004	0.204276	0.12726	-0.0380237	-0.214066	-0.129052	0.505111	-0.134782	NA	NA	NA	NA	NA	NA	NA	NA	NA	NA	NA	NA	NA	1	1	1	1	1	1	1	1	1	0.142499	0.919813	0.873712	NA	0.487931	0.854642	NA	NA	NA	NA	NA
564	PLCL1	0.160987	0.00598322	-0.00612031	0.0767841	-0.00764582	-0.0656462	-0.0198491	-0.00296196	0.742358	-0.010089	0.0281286	-0.00246899	-0.127854	-0.00503023	0.0525701	NA	NA	NA	NA	NA	NA	NA	NA	NA	NA	NA	NA	NA	1	1	1	1	1	1	1	1	1	0.875066	0.949018	0.99861	NA	0.9959	0.955293	NA	NA	NA	NA	NA
565	TAFA1	0.00443764	0.00186467	-0.0208525	0.00401116	0.0036242	0.00811624	0.0661817	-0.016159	-0.0122563	0.0338964	0.13361	0.733205	0.140231	-0.317787	-0.0434116	NA	NA	NA	NA	NA	NA	NA	NA	NA	NA	NA	NA	NA	1	1	1	1	1	1	1	1	1	0.885305	0.641901	0.334908	NA	0.755532	0.961107	NA	NA	NA	NA	NA
566	INPP4B	-0.0405415	-0.0011411	-0.0144967	0.0695869	0.00748948	0.0265209	-0.00149408	-0.126018	-0.297707	-0.0171804	-0.179966	0.00759029	-0.335595	-0.6262	0.104778	NA	NA	NA	NA	NA	NA	NA	NA	NA	NA	NA	NA	NA	1	1	1	1	1	1	1	1	1	0.832085	0.433969	0.997108	NA	0.33045	0.874674	NA	NA	NA	NA	NA
567	BCL2	0.0428896	-0.00250889	0.00311604	0.00608571	0.00285848	-0.129574	0.024596	0.0211958	-0.0885206	-0.00253184	0.192554	0.140555	0.243504	0.171758	0.441321	NA	NA	NA	NA	NA	NA	NA	NA	NA	NA	NA	NA	NA	1	1	1	1	1	1	1	1	1	0.967823	0.468616	0.927909	NA	0.878047	0.383427	NA	NA	NA	NA	NA
568	AL589693.1	-0.00485852	-0.00259721	0.01762	0.00158511	0.000805734	-0.0115332	0.013	0.00267687	-0.014671	NA	NA	NA	NA	NA	NA	NA	NA	NA	NA	NA	NA	NA	NA	NA	NA	NA	NA	NA	1	1	1	1	1	1	1	1	1	NA	NA	NA	NA	NA	NA	NA	NA	NA	NA	NA
569	RPL22	-0.791173	-1.5418	-1.9538	-1.96713	-1.73602	-0.999217	-1.98015	-2.68247	-1.38098	-0.129229	-0.286538	-0.362305	-0.592795	-0.151287	-0.103844	NA	NA	NA	NA	NA	NA	NA	NA	NA	NA	NA	NA	NA	0	0	6.19e-147	0	9.86e-179	9.98e-245	7.53e-62	2e-38	7.45e-34	5e-06	0.287717	0.693045	0.0554521	0.887101	0.881588	NA	NA	NA	NA	NA
570	RPL11	-1.72939	-1.94655	-1.68014	-1.80503	-1.42358	-1.08771	-2.22493	-2.58413	-1.29123	-0.0971064	-0.368861	-0.650001	-0.126695	0.117788	-0.632622	NA	NA	NA	NA	NA	NA	NA	NA	NA	NA	NA	NA	NA	0	0	8.69e-147	4.13e-289	2.14e-173	1.41e-231	8.54e-61	2.85e-38	2.61e-33	0.0155099	0.170376	0.394396	NA	0.927286	0.190524	NA	NA	NA	NA	NA
571	CD52	-1.36445	-1.72018	-1.90274	-1.80071	-1.82034	-0.985364	-2.31294	-2.60985	-1.45339	-0.137077	0.0583623	0.810614	0.179706	-0.533706	-0.0417348	NA	NA	NA	NA	NA	NA	NA	NA	NA	NA	NA	NA	NA	0	0	9.15e-142	3.6e-288	1.06e-169	1.9e-230	8.76e-61	2.87e-38	2.89e-33	0.132807	0.900392	0.470814	NA	0.625515	NA	NA	NA	NA	NA	NA
572	RPS8	-1.02671	-1.53832	-1.78782	-1.88066	-1.52927	-0.937114	-2.20785	-2.44261	-1.32847	-0.0657592	-0.509962	-0.705646	-0.651939	-0.332016	-0.640828	NA	NA	NA	NA	NA	NA	NA	NA	NA	NA	NA	NA	NA	0	0	8.95e-136	8.94e-288	4.3e-158	4.27e-215	2.61e-60	7.49e-38	4.47e-33	0.297191	0.113372	0.502413	0.110377	0.793213	0.282395	NA	NA	NA	NA	NA
573	RPL5	-2.09303	-1.55445	-1.73819	-1.80896	-1.60324	-1.16443	-2.19479	-2.51735	-1.30281	NA	-0.304898	-0.389158	-0.532145	-0.0710145	-0.148254	NA	NA	NA	NA	NA	NA	NA	NA	NA	NA	NA	NA	NA	0	0	2.07e-134	3.55e-286	2.46e-156	1.55e-202	1.02e-59	1.01e-37	1.02e-32	NA	0.160977	0.611983	0.0554521	0.94945	0.795165	NA	NA	NA	NA	NA
574	S100A6	-1.22172	-1.87887	-1.79418	-1.79514	-1.49587	-0.99135	-2.03253	-2.47357	-1.20741	-0.0476862	-0.528512	-0.092111	-0.479159	0.0683239	-0.865943	NA	NA	NA	NA	NA	NA	NA	NA	NA	NA	NA	NA	NA	0	0	2.89e-134	8.61e-286	1.32e-153	8.09e-202	6.64e-58	1.08e-37	6.66e-31	0.586993	0.168969	0.964707	0.185605	0.968793	0.0626433	NA	NA	NA	NA	NA
575	S100A4	-1.86829	-1.93265	-1.75363	-1.79438	-1.49281	-1.13168	-1.99783	-2.36911	-1.21368	-0.0219768	-0.0519931	0.430534	-0.232889	-0.0249784	-0.205791	NA	NA	NA	NA	NA	NA	NA	NA	NA	NA	NA	NA	NA	0	0	1.01e-133	6.8e-282	9.01e-153	1.64e-196	1.66e-56	1.19e-37	1.63e-30	0.842525	0.903095	0.681958	NA	0.985874	0.71511	NA	NA	NA	NA	NA
576	RPS27	-0.949022	-1.90586	-1.7066	-1.76936	-1.52429	-1.12069	-2.02908	-2.43432	-1.34912	-0.0986546	-0.274538	-0.55607	-0.369376	-0.125521	-0.00189475	NA	NA	NA	NA	NA	NA	NA	NA	NA	NA	NA	NA	NA	0	0	1.34e-133	1.99e-278	2.32e-149	1.84e-196	3.12e-56	1.31e-37	2.11e-29	0.158033	0.161999	0.336724	0.132345	0.891359	0.997646	NA	NA	NA	NA	NA
577	H3F3A	-1.13198	-1.75575	-1.78701	-1.69301	-1.44446	-0.864809	-1.88087	-2.31029	-1.35371	NA	NA	NA	NA	NA	NA	NA	NA	NA	NA	NA	NA	NA	NA	NA	NA	NA	NA	NA	0	0	1.86e-133	4.71e-274	1.25e-143	2.03e-196	1.64e-55	1.57e-37	4.25e-29	NA	NA	NA	NA	NA	NA	NA	NA	NA	NA	NA
578	RPS7	-0.793417	-1.82612	-1.78689	-1.65653	-1.4777	-1.075	-1.83253	-2.4072	-1.23518	-0.111214	-0.21466	-0.339395	-0.353035	-0.0028095	0.062042	NA	NA	NA	NA	NA	NA	NA	NA	NA	NA	NA	NA	NA	0	0	1.49e-132	4.55e-269	1.15e-142	1.83e-191	2.09e-55	1.68e-37	8.13e-29	0.00236488	0.384701	0.650344	0.158912	0.996974	0.928221	NA	NA	NA	NA	NA
579	ZFP36L2	-1.66886	-1.50786	-1.64735	-1.72439	-1.43614	-1.04039	-2.02789	-2.15966	-1.28498	-0.0376332	-0.416346	-0.483079	-0.328582	0.0837274	-0.45946	NA	NA	NA	NA	NA	NA	NA	NA	NA	NA	NA	NA	NA	0	0	1.64e-127	4.64e-268	2.95e-140	6.48e-191	6.32e-55	2.52e-37	9.05e-29	0.460415	0.080213	0.529283	NA	0.95025	0.34327	NA	NA	NA	NA	NA
580	RPS27A	-1.54552	-1.59157	-1.68341	-1.70669	-1.42311	-1.00269	-1.87187	-2.42886	-1.20695	-0.11564	-0.370754	-0.565687	-0.639187	-0.240944	-0.0333274	NA	NA	NA	NA	NA	NA	NA	NA	NA	NA	NA	NA	NA	0	0	6.64e-127	6.16e-268	1.02e-136	2.35e-188	1.89e-54	2.56e-37	3.72e-28	0.00547953	0.0794687	0.394396	0.0451432	0.782339	0.968336	NA	NA	NA	NA	NA
581	TMSB10	-1.17899	-1.99948	-1.68315	-1.65292	-1.38124	-0.964478	-1.76644	-2.2215	-1.25686	NA	-0.402578	0.174577	-0.532839	-0.210948	-0.836267	NA	NA	NA	NA	NA	NA	NA	NA	NA	NA	NA	NA	NA	0	0	2.95e-124	1.31e-266	2.83e-136	2.13e-184	6.1e-54	4.14e-37	4.45e-28	NA	0.0863583	0.902951	NA	0.859583	0.025523	NA	NA	NA	NA	NA
582	RPL31	-1.15387	-1.56161	-1.63633	-1.60281	-1.30334	-1.06815	-1.72234	-2.2949	-1.31115	NA	-0.240868	-0.285193	-0.629103	-0.121333	0.0083314	NA	NA	NA	NA	NA	NA	NA	NA	NA	NA	NA	NA	NA	0	0	8.56e-124	1.89e-264	6.87e-130	1.1e-182	2.27e-53	4.61e-37	8.1e-28	NA	0.327676	0.755115	0.0517221	0.910654	0.990679	NA	NA	NA	NA	NA
583	CXCR4	-1.08539	-1.46805	-1.58822	-1.66792	-1.29196	-0.975831	-2.02485	-2.06521	-1.20548	-0.13129	-0.205106	-0.336198	0.0112373	-0.330916	-0.116896	NA	NA	NA	NA	NA	NA	NA	NA	NA	NA	NA	NA	NA	0	0	3.8e-122	8.33e-264	1.82e-128	6.57e-182	6.75e-53	5.72e-37	9.9e-28	0.0831603	0.318216	0.722778	NA	0.598023	0.841074	NA	NA	NA	NA	NA
584	EEF1B2	-1.23732	-1.75681	-1.60699	-1.57708	-1.33381	-0.973296	-1.81254	-2.26858	-1.20865	-0.110923	-0.248198	-0.4336	-0.334156	-0.388881	0.0673884	NA	NA	NA	NA	NA	NA	NA	NA	NA	NA	NA	NA	NA	0	0	3.81e-122	6.06e-258	1.55e-127	4.88e-180	7.83e-53	9.45e-37	1.38e-27	0.000418	0.290383	0.451577	0.167151	0.483529	0.917741	NA	NA	NA	NA	NA
585	RPL37A	-0.946275	-1.70248	-1.6071	-1.59933	-1.32441	-0.944016	-1.666	-2.28891	-1.14691	-0.0794408	-0.548448	-0.495247	-0.525786	-0.586224	-0.749239	NA	NA	NA	NA	NA	NA	NA	NA	NA	NA	NA	NA	NA	0	0	7.88e-121	1.34e-257	2.83e-126	1.84e-179	8.21e-53	1.09e-36	5.25e-27	0.1985	0.0498404	0.660737	0.160052	0.499582	0.135548	NA	NA	NA	NA	NA
586	PTMA	-1.38648	-1.54526	-1.59074	-1.62762	-1.31484	-0.838478	-1.79464	-2.25946	-1.07072	NA	-0.525124	-0.687476	-0.544761	-0.446624	-0.388441	NA	NA	NA	NA	NA	NA	NA	NA	NA	NA	NA	NA	NA	0	0	1.72e-118	3.18e-257	5.2e-123	1.38e-178	1.42e-52	1.28e-36	9.08e-27	NA	0.134174	0.504775	0.163	0.6784	0.570397	NA	NA	NA	NA	NA
587	RPL32	-1.38477	-1.97101	-1.54492	-1.55895	-1.28496	-0.901893	-1.90205	-2.24008	-1.11486	-0.083975	-0.332997	-0.326862	-0.413681	-0.268819	-0.233951	NA	NA	NA	NA	NA	NA	NA	NA	NA	NA	NA	NA	NA	0	0	1.76e-118	4.19e-253	1.89e-122	2.12e-177	2.37e-52	1.3e-36	3.81e-26	0.0927601	0.132109	0.729308	0.148657	0.756161	0.66824	NA	NA	NA	NA	NA
588	RPL15	-1.7096	-1.61388	-1.51552	-1.52586	-1.13068	-1.05412	-1.77029	-2.09784	-1.05175	NA	-0.311905	-0.307268	-0.506421	-0.0856256	-0.431431	NA	NA	NA	NA	NA	NA	NA	NA	NA	NA	NA	NA	NA	0	0	4.11e-118	1.99e-246	3.57e-121	1.41e-174	4.98e-52	2.36e-36	4.49e-26	NA	0.224045	0.763214	0.101827	0.945298	0.364099	NA	NA	NA	NA	NA
589	RPSA	-1.40147	-1.59099	-1.56466	-1.50502	-1.26516	-0.963139	-1.61782	-2.05434	-1.15957	-0.0918226	-0.20251	-0.242284	-0.377725	-0.177341	0.0560429	NA	NA	NA	NA	NA	NA	NA	NA	NA	NA	NA	NA	NA	0	0	2.6e-117	1.92e-245	1.27e-120	8.77e-174	2.95e-51	3.4e-36	6.44e-26	0.125048	0.531935	0.834244	0.194578	0.867748	0.946553	NA	NA	NA	NA	NA
590	RPL14	-1.47659	-1.62538	-1.5241	-1.50967	-1.27251	-0.942115	-1.6052	-2.10947	-1.1352	-0.0745063	-0.276739	-0.386132	-0.338975	-0.261694	-0.165986	NA	NA	NA	NA	NA	NA	NA	NA	NA	NA	NA	NA	NA	0	0	5.86e-116	4.2e-242	7.41e-118	1.53e-171	3.14e-51	3.58e-36	7.99e-26	0.0236929	0.180524	0.595269	0.176446	0.726441	0.752503	NA	NA	NA	NA	NA
591	RPL29	-1.56701	-1.55497	-1.53385	-1.48807	-1.25844	-0.870914	-1.65604	-2.15343	-1.11026	-0.0267021	-0.448453	-0.721107	-0.424904	-0.107054	-0.509044	NA	NA	NA	NA	NA	NA	NA	NA	NA	NA	NA	NA	NA	0	0	1.09e-114	3.6e-240	1.11e-117	5.51e-171	3.87e-51	6.25e-36	1.1e-25	0.821766	0.0359172	0.217216	0.127207	0.919994	0.204315	NA	NA	NA	NA	NA
592	RPL24	-1.93448	-1.70166	-1.51326	-1.48108	-1.23232	-1.11008	-1.75086	-2.33501	-1.04831	-0.07408	-0.398734	-0.586688	-0.234865	-0.40318	-0.465705	NA	NA	NA	NA	NA	NA	NA	NA	NA	NA	NA	NA	NA	0	0	1.11e-114	2.22e-238	3.15e-116	1.64e-170	4.11e-51	1.15e-35	1.91e-24	0.0480888	0.0603616	0.424328	0.401595	0.592761	0.294136	NA	NA	NA	NA	NA
593	RPL35A	-0.834566	-1.64789	-1.50716	-1.47486	-1.23665	-0.840255	-1.56471	-2.0708	-1.16174	-0.08744	-0.298228	-0.409034	-0.466318	-0.229033	-0.126167	NA	NA	NA	NA	NA	NA	NA	NA	NA	NA	NA	NA	NA	0	0	1.17e-114	2.43e-238	4.4e-116	2.03e-167	4.36e-50	1.57e-35	2.02e-24	0.0171698	0.161999	0.584277	0.0849606	0.780724	0.832164	NA	NA	NA	NA	NA
594	RPL9	-0.961887	-1.47472	-1.51093	-1.49007	-1.3013	-0.805006	-1.61956	-1.92174	-1.05812	NA	-0.300497	-0.365417	-0.503486	-0.00718222	-0.322778	NA	NA	NA	NA	NA	NA	NA	NA	NA	NA	NA	NA	NA	0	0	2.03e-113	3.43e-238	8.1e-115	1.69e-166	6.06e-50	1.93e-35	4.3e-24	NA	0.254474	0.725649	0.124831	0.994767	0.565082	NA	NA	NA	NA	NA
595	RPL34	-0.977731	-1.79832	-1.36365	-1.47314	-1.2206	-0.738291	-1.61103	-2.02736	-1.19676	-0.116114	-0.237444	-0.249392	-0.450648	-0.152013	-0.0523359	NA	NA	NA	NA	NA	NA	NA	NA	NA	NA	NA	NA	NA	0	0	2.94e-112	3.4e-237	3.6e-113	1.99e-166	1.01e-49	2.27e-35	5.63e-24	0.0547704	0.381381	0.815077	0.120519	0.882702	0.946173	NA	NA	NA	NA	NA
596	RPS3A	-2.05951	-1.53972	-1.49331	-1.49301	-1.17362	-0.948555	-1.65843	-1.96753	-1.03299	-0.122827	-0.275069	-0.438863	-0.448401	-0.115444	-0.0665629	NA	NA	NA	NA	NA	NA	NA	NA	NA	NA	NA	NA	NA	0	0	7.39e-112	1.45e-236	2e-109	2.5e-166	1.22e-49	2.32e-35	6.8e-24	0.0072219	0.337093	0.628703	0.144096	0.923635	0.934532	NA	NA	NA	NA	NA
597	RPL37	-1.13927	-1.89403	-1.47026	-1.4728	-1.28085	-0.790405	-1.65231	-1.8469	-1.11407	-0.0948386	-0.431519	-0.682118	-0.620739	-0.191975	-0.180558	NA	NA	NA	NA	NA	NA	NA	NA	NA	NA	NA	NA	NA	0	0	2.37e-111	6.57e-236	3.81e-108	3.44e-165	1.35e-49	2.74e-35	8.79e-24	0.0927471	0.126109	0.345555	0.061305	0.858556	0.789024	NA	NA	NA	NA	NA
598	BTF3	-1.65023	-1.54005	-1.46171	-1.4587	-1.19135	-0.838619	-1.6169	-1.99199	-1.09884	NA	-0.231802	-0.222434	-0.448151	-0.0524621	-0.0957752	NA	NA	NA	NA	NA	NA	NA	NA	NA	NA	NA	NA	NA	0	0	3.27e-111	1.73e-235	7.77e-108	1.71e-164	1.24e-48	3.36e-35	9.63e-24	NA	0.367698	0.831284	0.110377	0.962961	0.888455	NA	NA	NA	NA	NA
599	RPS23	-2.07989	-1.84294	-1.45591	-1.42853	-1.18306	-0.847571	-1.87838	-2.02623	-1.08669	-0.0988902	-0.435244	-0.58731	-0.50195	-0.28606	-0.730309	NA	NA	NA	NA	NA	NA	NA	NA	NA	NA	NA	NA	NA	0	0	3.74e-108	1.33e-233	9.7e-108	9.7e-164	1.63e-48	3.44e-35	1.09e-23	0.00774733	0.0732249	0.428197	0.105176	0.746415	0.0600759	NA	NA	NA	NA	NA
600	COX7C	-1.46427	-1.49235	-1.44336	-1.38859	-1.15575	-0.799603	-1.52437	-2.06823	-1.09916	-0.0629222	-0.272204	-0.18539	-0.492037	-0.351807	-0.0381995	NA	NA	NA	NA	NA	NA	NA	NA	NA	NA	NA	NA	NA	0	4.89e-301	3.88e-107	3.21e-220	2.3e-107	2.78e-163	3.15e-48	4.05e-35	1.81e-23	0.170298	0.164597	0.872478	0.0796212	0.640135	0.961471	NA	NA	NA	NA	NA
601	HINT1	-1.09696	-1.44334	-1.42375	-1.3508	-1.14634	-0.997597	-1.53615	-1.94964	-1.04908	-0.0529768	-0.286703	-0.483702	-0.232374	0.0983212	-0.38225	NA	NA	NA	NA	NA	NA	NA	NA	NA	NA	NA	NA	NA	0	4.71e-299	8.67e-106	2.19e-218	1.95e-106	1.05e-162	4.13e-48	5e-35	1.87e-23	0.121146	0.199248	0.558485	NA	0.932452	0.445273	NA	NA	NA	NA	NA
602	RPS14	-1.91871	-1.44615	-1.40683	-1.26541	-1.15305	-0.875892	-1.68528	-1.91709	-1.10967	-0.146401	-0.45162	-0.67068	-0.434219	-0.156963	-0.625967	NA	NA	NA	NA	NA	NA	NA	NA	NA	NA	NA	NA	NA	0	4.9e-288	2.61e-105	9.58e-216	9.68e-105	2.25e-161	1.58e-47	5.55e-35	7e-23	0.0161671	0.112069	0.497328	0.233234	0.911373	0.25197	NA	NA	NA	NA	NA
603	RACK1	-1.10956	-1.36618	-1.39611	-1.38381	-1.10353	-0.828808	-1.69935	-1.93825	-0.871346	-0.106478	-0.468221	-0.786228	-0.487185	-0.12212	-0.187085	NA	NA	NA	NA	NA	NA	NA	NA	NA	NA	NA	NA	NA	0	1.37e-284	1.34e-102	3.56e-213	3.62e-99	6.47e-161	4.85e-47	6.18e-35	1.34e-22	0.0268217	0.0958428	0.334908	NA	0.930639	0.80975	NA	NA	NA	NA	NA
604	HLA-A	-1.44851	-1.37446	-1.32543	-1.28981	-1.13311	-0.808979	-1.4893	-1.92626	-1.16449	NA	-0.741959	-0.798266	-0.813741	-0.623833	-0.378626	0.009016	NA	NA	NA	NA	NA	NA	NA	NA	NA	NA	NA	NA	0	9.52e-283	3.38e-99	1.36e-210	9.23e-98	5.62e-159	5.07e-47	1.14e-34	1.5e-22	NA	0.0268091	0.384805	0.0554521	0.494218	0.613872	-2.37947	NA	NA	NA	NA
605	HLA-C	-0.933132	-1.41734	-1.36397	-1.29844	-1.0565	-1.22828	-1.58879	-1.8754	-1.01178	NA	-0.176246	-0.135843	-0.399586	0.109535	-0.0153707	0.0409307	NA	NA	NA	NA	NA	NA	NA	NA	NA	NA	NA	NA	0	1.42e-279	5.52e-99	6.1e-209	2.1e-96	3.33e-158	1.69e-46	2.05e-34	1.63e-22	NA	0.495774	0.908388	0.143183	0.918901	0.984598	-1.81908	NA	NA	NA	NA
606	HLA-B	-1.09022	-1.35564	-1.31277	-1.30104	-1.10389	-0.885198	-1.44719	-1.87478	-0.957865	NA	-0.828627	-0.734039	-0.923911	-0.931845	-0.975334	0.0399578	NA	NA	NA	NA	NA	NA	NA	NA	NA	NA	NA	NA	0	9.82e-278	5.28e-94	5.34e-206	1.09e-93	7.21e-157	3.73e-46	2.22e-34	1.86e-22	NA	0.0163342	0.543294	0.0543087	0.30293	0.097073	-1.93013	NA	NA	NA	NA
607	LTB	-1.10796	-1.44267	-1.2921	-1.30872	-1.07594	-0.811052	-1.46585	-1.86573	-1.01437	-0.128019	-0.00347579	-0.526983	0.207699	-0.419669	0.405899	NA	NA	NA	NA	NA	NA	NA	NA	NA	NA	NA	NA	NA	0	2.9e-273	1.38e-93	4.29e-205	1.13e-93	2.1e-154	4.62e-46	2.24e-34	1.89e-22	0.451234	0.993868	0.615545	NA	0.619826	0.351299	NA	NA	NA	NA	NA
608	RPS18	-1.13723	-1.39715	-1.25072	-1.29527	-1.07791	-1.06082	-1.46639	-1.83462	-1.00137	-0.0921794	-0.347698	-0.408508	-0.661785	-0.265895	-0.0977852	NA	NA	NA	NA	NA	NA	NA	NA	NA	NA	NA	NA	NA	0	5.94e-272	1.75e-93	1.61e-204	1.62e-92	5.8e-153	4.67e-46	2.34e-34	1.93e-22	0.223897	0.188632	0.648158	0.0517221	0.77329	0.894517	NA	NA	NA	NA	NA
609	RPS10	-1.93825	-1.32017	-1.13577	-1.32776	-1.07858	-0.719094	-1.50659	-2.00378	-0.889561	-0.0886655	-0.330773	-0.354861	-0.514784	-0.262655	-0.154878	NA	NA	NA	NA	NA	NA	NA	NA	NA	NA	NA	NA	NA	0	5.93e-269	6.36e-91	4.45e-204	2.67e-92	4.46e-150	1.04e-45	3.25e-34	2.43e-22	0.145606	0.191354	0.694271	0.0849606	0.760911	0.802899	NA	NA	NA	NA	NA
610	RPL10A	-1.60486	-1.33599	-1.21569	-1.25902	-1.06864	-0.816772	-1.27576	-1.81044	-0.972885	-0.0966865	-0.433288	-0.589184	-0.44128	-0.459797	-0.243647	NA	NA	NA	NA	NA	NA	NA	NA	NA	NA	NA	NA	NA	0	1.81e-265	3.08e-88	1.5e-198	3.39e-91	2.14e-149	1.22e-45	5.18e-34	2.6e-22	0.0388259	0.0917204	0.504775	0.179235	0.592761	0.707042	NA	NA	NA	NA	NA
611	EEF1A1	-1.37961	-1.36591	-1.26654	-1.24222	-1.0618	-0.834358	-1.46763	-1.93331	-0.847465	NA	NA	NA	NA	NA	NA	NA	NA	NA	NA	NA	NA	NA	NA	NA	NA	NA	NA	NA	0	1.07e-263	5.85e-88	2.75e-198	1.67e-90	1.84e-148	3.14e-45	7.6e-34	2.46e-21	NA	NA	NA	NA	NA	NA	NA	NA	NA	NA	NA
612	RPS12	-0.924439	-1.30776	-1.22875	-1.25248	-0.895946	-0.753079	-1.5322	-1.90451	-0.96734	-0.0689351	-0.494061	-0.655861	-0.5063	-0.52928	-0.36073	NA	NA	NA	NA	NA	NA	NA	NA	NA	NA	NA	NA	NA	0	2.07e-262	2.19e-87	5.88e-197	7.78e-90	1.57e-142	3.3e-45	1.05e-33	8.87e-20	0.22301	0.0916239	0.417479	0.126589	0.486475	0.523145	NA	NA	NA	NA	NA
613	ACTB	-1.42936	-1.34134	-1.23966	-1.25116	-1.32893	-0.702349	-1.40357	-1.76966	-0.900975	0.078992	NA	NA	NA	NA	NA	NA	NA	NA	NA	NA	NA	NA	NA	NA	NA	NA	NA	NA	0	3.53e-259	7.89e-87	1.93e-196	9.72e-87	2.1e-142	6.37e-45	1.49e-33	1.45e-18	0.0829258	NA	NA	NA	NA	NA	NA	NA	NA	NA	NA
614	TOMM7	-1.66276	-1.3355	-1.17093	-1.25938	-1.0131	-0.823228	-1.46283	-1.81137	-0.889023	-0.0828661	-0.20378	-0.476858	-0.0864737	-0.373472	0.0454088	NA	NA	NA	NA	NA	NA	NA	NA	NA	NA	NA	NA	NA	0	7.94e-259	2.33e-84	2.31e-194	7.31e-86	6.68e-142	2.44e-44	3.1e-33	3.08e-18	0.00877351	0.349917	0.554197	NA	0.624772	0.951613	NA	NA	NA	NA	NA
615	RPS20	-1.47803	-1.28371	-1.20195	-1.33641	-1.01158	-0.725265	-1.74265	-1.80508	-1.08086	-0.124888	-0.329029	-0.578899	-0.447173	0.00429797	-0.374579	NA	NA	NA	NA	NA	NA	NA	NA	NA	NA	NA	NA	NA	0	1.59e-255	9.32e-84	2.11e-191	9.71e-86	3.53e-141	4.14e-44	3.48e-33	1.16e-17	4.31e-05	0.149205	0.433572	0.132345	0.996211	0.433719	NA	NA	NA	NA	NA
616	RPL7	-1.30985	-1.38651	-1.18027	-1.09683	-0.998216	-0.782148	-1.37327	-1.81594	-0.911721	-0.0859767	-0.148519	-0.204738	-0.527742	-0.179738	0.368076	NA	NA	NA	NA	NA	NA	NA	NA	NA	NA	NA	NA	NA	0	2.71e-253	1.37e-83	1.51e-188	3.58e-84	4.74e-141	6.2e-44	3.89e-33	3.45e-17	0.00146151	0.63404	0.85822	0.0743056	0.852835	0.416228	NA	NA	NA	NA	NA
617	RPL30	-2.16202	-1.2668	-1.16446	-1.20075	-0.991727	-0.712305	-1.42902	-1.81235	-0.936303	-0.0832752	-0.442467	-0.633231	-0.592715	-0.0426112	-0.584976	NA	NA	NA	NA	NA	NA	NA	NA	NA	NA	NA	NA	NA	0	1.09e-248	2.46e-83	5.57e-188	2.28e-82	6.02e-141	1.42e-43	6.6e-33	3.63e-17	0.0152228	0.0958428	0.431431	0.0886247	0.97352	0.223983	NA	NA	NA	NA	NA
618	PABPC1	-0.898825	-1.27202	-1.15357	-1.22421	-0.999537	-0.719682	-1.34808	-1.87778	-0.911981	NA	-0.768125	-0.89025	-0.931606	-0.606798	-0.6301	NA	NA	NA	NA	NA	NA	NA	NA	NA	NA	NA	NA	NA	0	6.6e-247	4.3e-81	3.55e-187	2.75e-82	4.97e-139	4.91e-43	6.95e-33	7.89e-17	NA	0.00194474	0.260486	0.0295521	0.474675	0.227021	NA	NA	NA	NA	NA
619	EEF1D	-0.827488	-1.25641	-1.18262	-1.21083	-0.966162	-0.70645	-1.4094	-1.74399	-0.85947	-0.0363247	-0.42568	-0.778205	-0.362207	-0.150664	-0.433719	NA	NA	NA	NA	NA	NA	NA	NA	NA	NA	NA	NA	NA	0	6.69e-246	1.29e-80	3.7e-186	5.22e-81	4.91e-138	5.08e-43	9.86e-33	9.34e-17	0.538545	0.0447625	0.172562	0.180096	0.880792	0.305499	NA	NA	NA	NA	NA
620	RPL8	-1.52568	-1.26471	-1.11143	-1.21539	-0.939133	-0.876199	-1.294	-1.69152	-0.900674	-0.0841611	-0.685244	-0.555497	-0.541838	-0.928915	-1.03659	NA	NA	NA	NA	NA	NA	NA	NA	NA	NA	NA	NA	NA	0	4.65e-243	2.32e-79	5.63e-186	1.23e-77	7.3e-135	5.69e-42	1.22e-32	2.17e-16	0.363078	0.0145649	0.58291	0.136673	0.162588	0.0208664	NA	NA	NA	NA	NA
621	RPS6	-1.45408	-1.2628	-1.12152	-1.1923	-0.969107	-0.694499	-1.36096	-1.69496	-0.865166	-0.107586	-0.408876	-0.55629	-0.4804	-0.218166	-0.509091	NA	NA	NA	NA	NA	NA	NA	NA	NA	NA	NA	NA	NA	0	8.96e-239	2.63e-79	3.47e-183	2.47e-77	5.11e-134	6.32e-42	1.25e-32	6.05e-16	0.000844	0.151259	0.504775	0.130267	0.841735	0.284435	NA	NA	NA	NA	NA
622	RPL35	-1.67378	-1.23488	-1.14121	-1.17359	-0.96015	-0.67513	-1.29174	-1.83726	-0.937093	-0.0705149	-0.462907	-0.677149	-0.631671	-0.252078	-0.376082	NA	NA	NA	NA	NA	NA	NA	NA	NA	NA	NA	NA	NA	0	3.49e-238	3.26e-79	4.46e-177	4.7e-77	5.3e-134	7.29e-42	1.41e-32	7.3e-16	0.34712	0.0490615	0.292755	0.0517221	0.780196	0.416782	NA	NA	NA	NA	NA
623	RPL35	-1.67378	-1.23488	-1.14121	-1.17359	-0.96015	-0.67513	-1.29174	-1.83726	-0.937093	-0.0901013	-0.462907	-0.677149	-0.631671	-0.252078	-0.376082	NA	NA	NA	NA	NA	NA	NA	NA	NA	NA	NA	NA	NA	0	3.49e-238	3.26e-79	4.46e-177	4.7e-77	5.3e-134	7.29e-42	1.41e-32	7.3e-16	0.233618	0.0490615	0.292755	0.0517221	0.780196	0.416782	NA	NA	NA	NA	NA
624	RPL12	-1.27352	-1.20373	-1.1191	-1.16384	-0.793039	-0.685194	-1.37018	-1.69532	-0.855417	-0.0919475	-0.270409	-0.301096	-0.512223	-0.110566	-0.0454398	NA	NA	NA	NA	NA	NA	NA	NA	NA	NA	NA	NA	NA	0	2.78e-230	1.1e-78	1.17e-176	1.41e-76	1.76e-131	7.84e-42	1.49e-32	7.95e-16	0.0362061	0.289264	0.739566	0.0743056	0.917064	0.95253	NA	NA	NA	NA	NA
625	RPL7A	-1.85921	-1.20958	-1.06834	-1.12665	-0.957078	-0.661686	-1.34434	-1.69806	-0.839869	-0.0917049	-0.255692	-0.411457	-0.477634	-0.161689	0.0373218	NA	NA	NA	NA	NA	NA	NA	NA	NA	NA	NA	NA	NA	0	2.2e-229	4.74e-77	1.04e-173	1.22e-75	3.31e-131	1.09e-41	6.19e-32	1.96e-15	0.110904	0.33144	0.600729	0.089326	0.864918	0.962076	NA	NA	NA	NA	NA
626	RPS24	-1.38637	-1.19964	-1.1183	-1.14565	-0.99706	-0.680471	-1.2205	-1.84421	-0.871426	NA	-0.16768	-0.180001	-0.555873	-0.132961	0.103751	NA	NA	NA	NA	NA	NA	NA	NA	NA	NA	NA	NA	NA	0	4.28e-229	7.42e-77	3.28e-171	1.45e-74	2.54e-128	3.79e-41	9.08e-32	2.79e-15	NA	0.586806	0.887985	0.0849606	0.911708	0.88963	NA	NA	NA	NA	NA
627	RPLP2	-1.7589	-1.1637	-1.10839	-1.09334	-0.920203	-0.681841	-1.43751	-1.66328	-0.795412	-0.0755404	-0.624109	-0.679085	-0.328731	-0.737407	-0.833474	NA	NA	NA	NA	NA	NA	NA	NA	NA	NA	NA	NA	NA	0	9.05e-228	2.71e-76	5.29e-164	1.15e-72	4.48e-125	7.01e-41	1.7e-31	3.91e-15	0.339328	0.00377132	0.424328	0.315632	0.298025	0.0522852	NA	NA	NA	NA	NA
628	RPL27A	-1.66835	-1.15272	-1.41364	-1.115	-0.906953	-0.665607	-1.34107	-1.55738	-0.88731	NA	-0.402076	-0.508566	-0.48501	-0.291288	-0.417177	NA	NA	NA	NA	NA	NA	NA	NA	NA	NA	NA	NA	NA	0	8.84e-225	4.02e-76	9.45e-164	3.82e-72	4.9e-125	1e-40	2.46e-31	4.58e-15	NA	0.179336	0.652931	0.19117	0.819177	0.510946	NA	NA	NA	NA	NA
629	RPS13	-2.0433	-1.10977	-0.989899	-1.10709	-0.91378	-0.657096	-1.33152	-1.57995	-0.862832	-0.11974	-0.275669	-0.462896	-0.458342	-0.206083	-0.047369	NA	NA	NA	NA	NA	NA	NA	NA	NA	NA	NA	NA	NA	0	3.86e-216	1.54e-73	3.58e-163	5.09e-71	1.92e-124	1.17e-40	4.59e-31	2.13e-14	0.00148966	0.219605	0.528688	0.105176	0.826526	0.949612	NA	NA	NA	NA	NA
630	EEF1G	-1.32205	-1.12671	-1.10023	-1.16217	-0.914023	-1.03012	-1.22502	-1.59205	-0.802757	0.0024716	-0.427004	-0.564286	-0.517336	-0.306614	-0.437891	NA	NA	NA	NA	NA	NA	NA	NA	NA	NA	NA	NA	NA	0	8.22e-213	4.8e-73	1.29e-162	5.94e-71	2.46e-124	1.38e-40	5.34e-31	1.41e-13	0.972332	0.134174	0.543606	0.135394	0.769145	0.440166	NA	NA	NA	NA	NA
631	FAU	-1.41624	-1.0671	-1.11416	-1.08863	-0.898503	-0.6284	-1.28794	-1.59762	-0.856815	-0.0897511	-0.518937	-0.498241	-0.46929	-0.724912	-0.357842	NA	NA	NA	NA	NA	NA	NA	NA	NA	NA	NA	NA	NA	0	2.57e-210	1.61e-72	9.5e-162	2.91e-69	3.04e-124	3.62e-40	8.52e-31	6.91e-13	0.0898939	0.00819552	0.512523	0.126196	0.165664	0.457443	NA	NA	NA	NA	NA
632	CFL1	-1.34607	-1.0967	-1.10919	-1.05838	-0.944497	-0.708566	-1.23797	-1.45316	-0.895975	0.0520881	-0.537582	-0.696217	-0.585424	-0.230594	-0.648976	NA	NA	NA	NA	NA	NA	NA	NA	NA	NA	NA	NA	NA	0	2.12e-205	5.83e-72	2.77e-161	3.04e-69	3.67e-124	6.45e-40	7.53e-30	4.16e-12	0.223664	0.00438847	0.217216	0.0517221	0.780724	0.074033	NA	NA	NA	NA	NA
633	RPS3	-1.7648	-1.08973	-1.01655	-1.10232	-0.865315	-0.611751	-1.22144	-1.46961	-0.811641	-0.126547	-0.515353	-0.586221	-0.670076	-0.682309	-0.238347	NA	NA	NA	NA	NA	NA	NA	NA	NA	NA	NA	NA	NA	0	2.01e-204	6.96e-72	3.95e-160	9.6e-69	2e-123	1.58e-39	4.31e-29	4.46e-12	0.00592325	0.0833726	0.516706	0.0673907	0.338253	0.728575	NA	NA	NA	NA	NA
634	CD3D	-0.900918	-1.09527	-1.08295	-1.09511	-0.905493	-0.697253	-1.30724	-1.46379	-0.792077	-0.484396	-0.0315336	0.247988	0.0157786	-0.10497	-0.48385	NA	NA	NA	NA	NA	NA	NA	NA	NA	NA	NA	NA	NA	0	1.98e-203	3.91e-71	6.13e-160	1.92e-68	4.54e-123	2.36e-39	9.58e-29	7.51e-12	0.00605881	0.934725	0.841102	NA	0.932453	0.362566	NA	NA	NA	NA	NA
635	RPS25	-0.963202	-1.14364	-1.08567	-1.05818	-0.902195	-0.644174	-1.24606	-1.53078	-0.72729	NA	-0.312709	-0.282835	-0.246911	-0.494728	-0.364925	NA	NA	NA	NA	NA	NA	NA	NA	NA	NA	NA	NA	NA	0	8.2e-201	5.88e-71	5.38e-158	2.9e-68	3.57e-120	2.48e-39	1.31e-28	3.77e-11	NA	0.239362	0.820114	0.452751	0.553341	0.528801	NA	NA	NA	NA	NA
636	PFDN5	-1.06112	-1.04016	-1.08665	-1.07724	-0.920853	-0.696217	-1.22529	-1.51099	-0.902238	-0.10978	-0.275037	-0.142088	-0.431759	-0.835452	-0.0888441	NA	NA	NA	NA	NA	NA	NA	NA	NA	NA	NA	NA	NA	0	8.43e-193	7.74e-71	1.32e-155	2.02e-67	1.94e-119	4.38e-39	1.48e-28	5.83e-11	0.0275648	0.284639	0.922366	NA	0.255871	0.910824	NA	NA	NA	NA	NA
637	RPS26	-1.34979	-1.09682	-1.18187	-1.0544	-0.865997	-0.655263	-1.44274	-1.42896	-0.683663	-0.105944	-0.280299	-0.535802	-0.405534	-0.000462109	-0.13928	NA	NA	NA	NA	NA	NA	NA	NA	NA	NA	NA	NA	NA	0	4.55e-192	3.53e-70	3.15e-155	8.44e-67	7.92e-118	9.96e-39	1.69e-28	6e-11	0.175315	0.243605	0.451577	0.135928	0.999147	0.820799	NA	NA	NA	NA	NA
638	RPL41	-1.66872	-1.03929	-1.05083	-1.05772	-0.843377	-0.651838	-1.28168	-1.48778	-0.765987	NA	-0.347661	-0.456918	-0.488329	-0.177318	-0.329153	NA	NA	NA	NA	NA	NA	NA	NA	NA	NA	NA	NA	NA	0	6.01e-191	1.28e-69	2.39e-152	2.87e-63	2.37e-116	1.22e-38	1.74e-28	9.99e-11	NA	0.183075	0.604447	0.119666	0.867775	0.532431	NA	NA	NA	NA	NA
639	MYL6	-1.30531	-1.07723	-1.0587	-0.97239	-0.856985	-0.665055	-1.35862	-1.38867	-0.784349	-0.0245672	-0.704471	-0.378136	-0.488749	-0.230062	-1.06984	NA	NA	NA	NA	NA	NA	NA	NA	NA	NA	NA	NA	NA	0	3.15e-189	3.84e-69	1.89e-142	7.68e-62	7.23e-116	1.22e-38	1.77e-28	1.36e-10	0.678072	0.0217402	0.756885	0.179235	0.85638	0.00861328	NA	NA	NA	NA	NA
640	NACA	-1.73974	-1.03296	-1.03319	-1.00069	-0.828874	-0.645863	-1.26363	-1.40195	-0.736577	-0.1107	-0.372809	-0.814329	-0.551941	-0.150292	-0.0298761	NA	NA	NA	NA	NA	NA	NA	NA	NA	NA	NA	NA	NA	0	1.56e-185	1.14e-67	4.3e-141	2.05e-61	9.88e-114	8.8e-38	1.51e-27	1.43e-10	9.21e-05	0.128244	0.217216	0.0896985	0.897091	0.973676	NA	NA	NA	NA	NA
641	BTG1	-1.67494	-1.0126	-1.12814	-0.976569	-0.800952	-0.615242	-1.18582	-1.56132	-0.54842	0.000124	-0.343356	-0.244146	-0.165903	-0.402053	-0.542745	NA	NA	NA	NA	NA	NA	NA	NA	NA	NA	NA	NA	NA	0	5.29e-184	5.35e-67	4.24e-137	1.1e-59	3e-113	2.33e-37	1.8e-27	7.63e-10	0.99878	0.155781	0.810325	NA	0.632369	0.222457	NA	NA	NA	NA	NA
642	RPL6	-1.13366	-0.995817	-1.0382	-0.938165	-0.813215	-0.849371	-1.18146	-1.40227	-0.698761	-0.0580037	-0.266531	-0.282348	-0.44873	-0.284378	-0.0321469	NA	NA	NA	NA	NA	NA	NA	NA	NA	NA	NA	NA	NA	0	2.68e-181	1.21e-66	3.12e-129	6.08e-59	4.68e-113	3.34e-37	3.18e-27	5.01e-09	0.153779	0.298848	0.773837	0.118752	0.725882	0.970144	NA	NA	NA	NA	NA
643	RPLP0	-1.80876	-1.02732	-1.01703	-0.962061	-0.851553	-0.634326	-1.18536	-1.46861	-0.732858	NA	-0.472663	-0.734539	-0.359556	-0.413931	-0.419116	NA	NA	NA	NA	NA	NA	NA	NA	NA	NA	NA	NA	NA	0	2.93e-181	6.6e-66	1.05e-127	2.07e-58	1.13e-110	5.83e-37	3.35e-27	5.44e-09	NA	0.1227	0.292755	0.251271	0.61581	0.444899	NA	NA	NA	NA	NA
644	UBC	-1.68335	-1.0037	-1.05736	-0.920039	-0.793993	-0.681042	-1.16201	-1.49684	-0.530754	0.137895	NA	NA	NA	NA	NA	NA	NA	NA	NA	NA	NA	NA	NA	NA	NA	NA	NA	NA	0	9.18e-181	6.64e-66	1.62e-126	3.62e-58	8.56e-110	3.22e-36	3.67e-27	6.97e-09	0.026489	NA	NA	NA	NA	NA	NA	NA	NA	NA	NA
645	RPL21	-1.55569	-0.944028	-1.02142	-0.912433	-0.794926	-0.633874	-1.16655	-1.37293	0.538701	NA	-0.196941	-0.269049	-0.484501	0.0827419	0.0191907	NA	NA	NA	NA	NA	NA	NA	NA	NA	NA	NA	NA	NA	0	6.27e-175	7.24e-65	5.35e-126	2.29e-57	9.53e-110	5.87e-36	6.67e-27	7.54e-09	NA	0.498511	0.79855	0.103435	0.945298	0.980559	NA	NA	NA	NA	NA
646	TPT1	-1.97613	-0.973513	-1.01116	-0.867589	-0.803851	-0.54037	-1.2266	-1.3431	-0.557258	-0.0475217	NA	NA	NA	NA	NA	NA	NA	NA	NA	NA	NA	NA	NA	NA	NA	NA	NA	NA	0	4.94e-173	1.42e-64	1.27e-125	8.14e-57	3.24e-109	1.14e-35	1.81e-26	4.43e-08	0.212037	NA	NA	NA	NA	NA	NA	NA	NA	NA	NA
647	RPS29	-1.77131	-0.963688	-0.983751	-0.936059	-0.80023	-0.559478	-1.13392	-1.30926	-0.617888	-0.0522788	-0.156089	-0.24511	-0.373831	0.0354045	-0.0129101	NA	NA	NA	NA	NA	NA	NA	NA	NA	NA	NA	NA	NA	0	5.54e-173	9.22e-64	8.1e-125	4.79e-56	1.58e-108	1.46e-35	5.31e-26	8.95e-07	0.438639	0.577951	0.806563	0.163825	0.97339	0.985806	NA	NA	NA	NA	NA
648	RPL36AL	-1.27648	-0.975666	-1.01037	-0.913767	-0.807099	-0.606095	-1.17713	-1.33078	-0.494054	0.0196342	0.0702241	-0.15433	0.0181295	0.373244	-0.0283601	NA	NA	NA	NA	NA	NA	NA	NA	NA	NA	NA	NA	NA	0	6.75e-173	2.68e-63	1.63e-124	6.99e-56	2.55e-108	3.52e-35	6.94e-26	1.44e-06	0.928115	0.800542	0.902027	NA	0.563081	0.971129	NA	NA	NA	NA	NA
649	CALM1	-1.9883	-0.969589	-0.972593	-0.957744	-0.756969	-0.571871	-1.1811	-1.29753	-0.63685	0.00999607	-0.392168	-0.356059	-0.0379054	0.155326	-0.915247	NA	NA	NA	NA	NA	NA	NA	NA	NA	NA	NA	NA	NA	0	2.4e-166	2.74e-61	2.81e-122	2.08e-55	2.73e-108	7.55e-35	1.09e-25	6.28e-06	0.823567	0.208943	0.765747	NA	0.904829	0.0157769	NA	NA	NA	NA	NA
650	HSP90AA1	-1.22454	-0.892676	-1.00358	-0.957202	-0.878715	-0.558644	-1.16011	-1.31751	-0.507204	-0.0109545	-0.108329	-0.142777	-0.410085	0.0883394	0.0995206	NA	NA	NA	NA	NA	NA	NA	NA	NA	NA	NA	NA	NA	0	5.94e-153	2.22e-58	1.71e-119	2.54e-54	5.65e-107	1.45e-34	1.51e-25	9.31e-05	0.894123	0.695605	0.901103	0.135394	0.933238	0.87922	NA	NA	NA	NA	NA
651	SERF2	-1.5613	-0.900033	-0.920829	-0.891545	-0.792008	-0.542091	-1.20991	-1.32825	0.241152	NA	-0.315815	-0.679087	-0.38193	0.413124	-0.819054	NA	NA	NA	NA	NA	NA	NA	NA	NA	NA	NA	NA	NA	0	9.21e-151	1.28e-57	1.57e-118	3.21e-54	9.6e-105	4.82e-34	2.26e-25	0.000204053	NA	0.337093	0.504775	NA	0.696023	0.140238	NA	NA	NA	NA	NA
652	B2M	-1.48372	-0.867954	-0.959803	-0.851514	-0.778599	-0.551831	-1.11426	-1.31796	-0.43234	0.0345569	-0.515453	-0.482304	-0.640957	-0.243295	-0.391669	NA	NA	NA	NA	NA	NA	NA	NA	NA	NA	NA	NA	NA	0	1.56e-147	1.49e-55	8.79e-115	4.35e-54	1.38e-103	1.19e-33	3.21e-25	0.000232799	0.631729	0.158191	0.755115	0.167948	0.887745	0.661966	NA	NA	NA	NA	NA
653	RPL4	-1.18612	-0.871721	-0.920874	-0.917843	-0.789932	-0.555279	-1.15386	-1.39231	-0.612671	-0.0487703	-0.405721	-0.624982	-0.451087	-0.122662	-0.377261	NA	NA	NA	NA	NA	NA	NA	NA	NA	NA	NA	NA	NA	0	6.25e-147	2.42e-55	3.5e-111	9.65e-54	2.44e-100	2.04e-33	4.74e-25	0.000543804	0.101301	0.196333	0.513893	0.205649	0.932453	0.552568	NA	NA	NA	NA	NA
654	RPLP1	-1.50462	-0.879078	-0.887637	-0.814252	-0.883232	-0.476491	-1.09255	-1.85959	0.301253	-0.0878885	-0.724036	-0.844641	-0.809445	-0.930812	-0.621001	NA	NA	NA	NA	NA	NA	NA	NA	NA	NA	NA	NA	NA	0	7.09e-134	3.58e-55	8.11e-108	2.06e-53	1.73e-96	5.01e-33	9.36e-25	0.000610245	0.240887	0.00654411	0.309466	0.0517221	0.157758	0.238152	NA	NA	NA	NA	NA
655	RPS17	-1.22292	-0.806232	-0.83426	-0.80519	-0.759948	-0.53258	-1.1476	-1.65555	-0.468326	-0.0818312	-0.243813	-0.201697	-0.480417	0.0693784	-0.477304	NA	NA	NA	NA	NA	NA	NA	NA	NA	NA	NA	NA	NA	0	2.36e-130	6.76e-55	3.17e-100	3.22e-53	7.74e-95	1.11e-32	1.28e-23	0.00149627	0.0313174	0.408024	0.872011	0.123946	0.957364	0.305391	NA	NA	NA	NA	NA
656	RPS2	-1.68353	-0.776514	-0.899458	-0.839739	-0.820888	-0.527684	-1.03793	-1.30548	-0.470481	NA	-0.627059	-0.664608	-0.587854	-0.824058	-0.519316	NA	NA	NA	NA	NA	NA	NA	NA	NA	NA	NA	NA	NA	0	4.73e-130	7.17e-55	3.45e-99	5.84e-51	9.1e-95	1.61e-32	8.99e-23	0.00256552	NA	0.0469161	0.451577	0.105176	0.220192	0.346218	NA	NA	NA	NA	NA
657	IL32	-2.04908	-0.827155	-0.915559	-0.803362	-0.700388	-0.54889	-1.0631	-1.83145	-0.326395	NA	-0.0749715	-0.15016	-0.22721	0.533077	-0.2751	NA	NA	NA	NA	NA	NA	NA	NA	NA	NA	NA	NA	NA	0	7.08e-130	3.08e-54	9.79e-97	3.02e-50	2.01e-94	7.28e-32	1.02e-22	0.00470586	NA	0.814638	0.922366	NA	0.407344	0.644182	NA	NA	NA	NA	NA
658	RPS15A	-0.815369	-0.980836	-1.0253	-0.793595	-0.754543	-0.551283	-1.084	-1.24005	-0.485084	-0.105455	-0.0978194	-0.358654	-0.317903	0.264318	0.163434	NA	NA	NA	NA	NA	NA	NA	NA	NA	NA	NA	NA	NA	0	1.04e-125	4.15e-53	1.64e-96	4.55e-49	5.92e-94	1.09e-31	1.45e-22	0.00490214	0.0108724	0.763837	0.694097	0.249456	0.757889	0.795165	NA	NA	NA	NA	NA
659	COX4I1	-0.750878	-0.769239	-0.877136	-0.799243	-0.815234	-0.719346	-1.11931	-1.45811	-0.402041	-0.0220014	-0.314194	-0.661966	-0.281263	0.114339	-0.249629	NA	NA	NA	NA	NA	NA	NA	NA	NA	NA	NA	NA	NA	4.43e-281	2.34e-119	1.17e-51	6.08e-96	1.94e-48	8.23e-90	2.54e-31	2.02e-22	0.00523186	0.808916	0.168969	0.367313	NA	0.924682	0.655511	NA	NA	NA	NA	NA
660	CYBA	-0.697865	-0.800062	-0.873855	-0.777937	-0.703198	-0.516355	-0.982662	-1.21672	-0.271488	0.00675717	-0.252527	-0.55965	-0.193441	-0.174204	-0.323054	NA	NA	NA	NA	NA	NA	NA	NA	NA	NA	NA	NA	NA	3.58e-274	7.5e-119	6.15e-50	2.55e-95	1.65e-47	1.34e-89	4.64e-31	1.63e-20	0.0242056	0.960788	0.272757	0.584063	NA	0.880792	0.562982	NA	NA	NA	NA	NA
661	RPL13	-0.703344	-0.738222	-0.904872	-0.71863	-0.718555	-0.483798	-0.998386	-1.10212	-0.284928	-0.0709321	-0.450583	-0.496539	-0.684892	-0.365743	-0.653902	NA	NA	NA	NA	NA	NA	NA	NA	NA	NA	NA	NA	NA	3.55e-259	1.15e-108	3.58e-49	3.56e-92	2.17e-47	2.86e-87	1.02e-30	1.33e-19	0.0281637	0.176578	0.212409	0.691628	0.105176	0.764607	0.293128	NA	NA	NA	NA	NA
662	PFN1	-0.703364	-0.735363	-0.933966	-0.733227	-0.739085	-0.456872	-0.988781	-1.09254	-0.399633	0.0370645	-0.583031	-0.474969	-0.460294	-0.617534	-0.825058	NA	NA	NA	NA	NA	NA	NA	NA	NA	NA	NA	NA	NA	1.39e-255	1.6e-107	6.55e-45	2.1e-88	2.92e-47	6.37e-87	3.45e-30	5.49e-19	0.0520469	0.449559	0.00284831	0.595502	0.15437	0.361915	0.0301557	NA	NA	NA	NA	NA
663	RPL26	-0.678217	-0.685099	-0.944435	-0.826378	-0.707902	-0.707321	-1.00574	-1.05941	-0.394635	-0.130518	-0.267825	-0.431749	-0.519545	-0.066237	-0.133505	NA	NA	NA	NA	NA	NA	NA	NA	NA	NA	NA	NA	NA	8.56e-254	2.89e-98	1.07e-44	7.03e-88	7.13e-47	6.39e-87	3.5e-30	8.51e-19	0.273644	0.0373221	0.260463	0.516706	0.0554521	0.95025	0.808997	NA	NA	NA	NA	NA
664	RPL23A	-0.760755	-0.678737	-0.798124	-0.71971	-0.697328	-0.483523	-0.995386	-1.07704	-0.353836	NA	-0.116988	0.0218202	-0.631943	0.0247103	0.225508	NA	NA	NA	NA	NA	NA	NA	NA	NA	NA	NA	NA	NA	8.54e-253	1.99e-94	1.23e-44	2.52e-86	1.69e-45	6.01e-86	8.01e-30	2.61e-17	0.368847	NA	0.782262	0.995101	NA	0.988167	0.798455	NA	NA	NA	NA	NA
665	RPL23	-0.725901	-0.629193	-0.780398	-0.663766	-0.708929	-0.57405	-1.00607	-1.21081	0.153254	-0.0730209	-0.360272	-0.366057	-0.510715	-0.207683	-0.411852	NA	NA	NA	NA	NA	NA	NA	NA	NA	NA	NA	NA	NA	1.04e-236	5.31e-91	4.1e-44	1.38e-74	2.6e-45	1.52e-82	8.02e-30	1.05e-16	0.408983	0.00446571	0.0635951	0.643653	0.0721003	0.814494	0.345496	NA	NA	NA	NA	NA
666	RPL19	-0.711297	-0.648296	-0.793442	-0.623978	-0.690616	-0.566229	-1.11779	-0.942674	0.166302	-0.0615438	-0.416088	-0.524489	-0.473381	-0.338448	-0.430926	NA	NA	NA	NA	NA	NA	NA	NA	NA	NA	NA	NA	NA	4.27e-236	3.02e-89	1.83e-43	1.17e-70	4.04e-44	3.93e-81	4.72e-28	1.46e-16	0.457287	0.255097	0.126663	0.573264	0.149233	0.716207	0.409774	NA	NA	NA	NA	NA
667	EIF1	-0.615248	-0.709755	-0.805651	-0.581259	-0.67824	-0.460724	-0.928271	-1.14605	-0.465486	-0.0385495	-0.144028	-0.360486	-0.0952709	-0.0452455	-0.0979562	NA	NA	NA	NA	NA	NA	NA	NA	NA	NA	NA	NA	NA	2.29e-231	5.75e-88	8.66e-42	2.98e-63	1.24e-43	3.66e-79	4.73e-28	3.47e-16	0.57972	0.376645	0.62543	0.733597	NA	0.971323	0.896437	NA	NA	NA	NA	NA
668	RPL27	-0.640562	-0.664349	-0.746793	-0.735622	-0.695547	-0.463119	-0.9869	-0.949247	-0.421919	-0.109208	-0.213022	-0.273956	-0.331491	-0.226149	-0.128482	NA	NA	NA	NA	NA	NA	NA	NA	NA	NA	NA	NA	NA	4.06e-226	6.4e-87	1.41e-40	3.24e-63	9.94e-43	1.16e-76	5.13e-28	4.29e-16	1	0.136541	0.311648	0.7628	0.194836	0.791573	0.826275	NA	NA	NA	NA	NA
669	RPL38	-0.66181	-0.780837	-1.02906	-0.63038	-0.669699	-0.551935	-0.956357	-0.919053	0.137574	-0.0830677	-0.376976	-0.397695	-0.527723	-0.311945	-0.384065	NA	NA	NA	NA	NA	NA	NA	NA	NA	NA	NA	NA	NA	8.35e-224	1.74e-82	4.47e-40	4.58e-63	9.98e-43	1.08e-74	6.31e-28	1.03e-15	1	0.0346166	0.142195	0.663555	0.103435	0.726624	0.445362	NA	NA	NA	NA	NA
670	H3F3B	-0.826007	-0.589497	-0.829936	-0.645537	-0.714985	-0.471423	-0.950299	-1.24548	-0.276291	NA	NA	NA	NA	NA	NA	NA	NA	NA	NA	NA	NA	NA	NA	NA	NA	NA	NA	NA	7.65e-223	2.67e-81	6.97e-40	1.53e-61	7.94e-42	2.99e-72	2.13e-27	6.42e-15	1	NA	NA	NA	NA	NA	NA	NA	NA	NA	NA	NA
671	MYL12A	-0.652325	-0.71771	-0.781629	-0.650935	-0.656862	-0.470837	-0.919757	-0.969941	-0.422927	-0.0463122	-0.18871	-0.161627	0.318755	-0.303039	-0.304627	NA	NA	NA	NA	NA	NA	NA	NA	NA	NA	NA	NA	NA	3.04e-207	4.62e-81	2.15e-39	6.7e-61	2.09e-39	4.55e-69	5.49e-27	1.47e-14	1	0.212963	0.619849	0.929239	NA	0.809648	0.611272	NA	NA	NA	NA	NA
672	RPL17	-0.54147	-0.61666	-0.731814	-0.540061	-0.817328	-0.483886	-0.954788	-0.897589	-0.306712	NA	-0.292473	-0.46688	-0.434014	-0.214798	-0.0107129	NA	NA	NA	NA	NA	NA	NA	NA	NA	NA	NA	NA	NA	2.14e-178	2.47e-78	3.22e-39	4.23e-57	2.36e-39	1.14e-64	1.23e-26	2.55e-14	1	NA	0.280393	0.584063	0.144096	0.8341	0.989562	NA	NA	NA	NA	NA
673	RPS15	-0.732313	-0.631248	-0.761356	-0.717577	-0.569443	-0.420505	-0.904381	-0.88872	-0.252858	-0.0979648	-0.501114	-0.664301	-0.640833	-0.385097	-0.331576	NA	NA	NA	NA	NA	NA	NA	NA	NA	NA	NA	NA	NA	7.83e-178	5.27e-77	2.29e-37	6.42e-57	4.38e-39	4.55e-63	2e-26	2.7e-14	1	0.2861	0.0506668	0.384805	0.0595619	0.64919	0.557885	NA	NA	NA	NA	NA
674	RPL36	-0.563629	-0.56078	-0.75775	-0.544832	-0.63455	-0.420806	-0.989939	-0.930008	-0.312494	NA	-0.284413	-0.190482	-0.317884	-0.245036	-0.402981	NA	NA	NA	NA	NA	NA	NA	NA	NA	NA	NA	NA	NA	4.18e-177	3.02e-72	1.18e-36	5.18e-56	1.35e-37	3.07e-59	3.19e-26	6.07e-14	1	NA	0.201092	0.847192	0.216344	0.739221	0.333696	NA	NA	NA	NA	NA
675	RPS28	-0.510637	-0.544006	-0.757509	-0.568348	-0.674426	-0.414773	-0.867657	-0.826577	-0.464067	-0.0700454	-0.39114	-0.576377	-0.376608	-0.218218	-0.536647	NA	NA	NA	NA	NA	NA	NA	NA	NA	NA	NA	NA	NA	9.48e-164	1.88e-71	6.39e-36	3.65e-53	3.72e-37	2.86e-56	2.4e-25	2.49e-13	1	0.196348	0.207707	0.600729	0.303127	0.87209	0.370818	NA	NA	NA	NA	NA
676	JUNB	-0.621203	-0.603558	-0.720089	-0.527266	-0.63572	-0.401666	-0.817821	-0.802394	0.106138	0.155107	-0.0928495	-0.404486	0.00452023	-0.36269	0.581616	NA	NA	NA	NA	NA	NA	NA	NA	NA	NA	NA	NA	NA	1.58e-163	3.19e-71	3.24e-35	1.99e-50	4.79e-37	2.7e-55	1.49e-23	3.73e-13	1	0.201834	0.777387	0.630619	NA	0.626022	0.167949	NA	NA	NA	NA	NA
677	RPL18A	-0.634043	-0.570429	-0.690807	-1.94957	-0.620433	-0.35748	-0.769445	-0.843647	-0.3732	-0.102046	-0.382657	-0.48825	-0.550718	-0.263224	-0.232695	NA	NA	NA	NA	NA	NA	NA	NA	NA	NA	NA	NA	NA	4.92e-160	5.28e-69	1.18e-34	2.73e-49	7.97e-37	2.85e-49	1.64e-23	4.65e-13	1	0.106174	0.0951387	0.451577	0.0524171	0.725598	0.636072	NA	NA	NA	NA	NA
678	UBA52	-0.661216	-0.627094	-0.748866	-0.48696	-0.649388	-0.366954	-0.890812	-0.804557	-0.299485	-0.0901575	-0.487529	-0.458576	-0.379522	-0.654871	-0.701458	NA	NA	NA	NA	NA	NA	NA	NA	NA	NA	NA	NA	NA	2.28e-157	2.09e-68	5.92e-34	8.62e-48	2.76e-36	2.22e-45	2.48e-23	1.12e-12	1	0.283606	0.00992498	0.51252	0.158638	0.256352	0.0494199	NA	NA	NA	NA	NA
679	HCST	-0.587176	-0.634687	-0.760692	-0.481389	-0.636653	-0.31928	-0.873603	-0.763337	0.0564497	0.0128052	0.109841	0.279645	0.00368602	0.103643	0.16601	NA	NA	NA	NA	NA	NA	NA	NA	NA	NA	NA	NA	NA	4.4e-153	3.11e-67	1.82e-33	8.04e-47	5.91e-36	5.57e-45	2.9e-23	2.55e-12	1	0.963036	0.680848	0.783446	NA	0.928841	0.793051	NA	NA	NA	NA	NA
680	RPS16	-0.539324	-0.731303	-0.685944	-0.564546	-0.768836	-0.423264	-0.855378	-0.768337	-0.24644	-0.070894	-0.426162	-0.391099	-0.765904	-0.252137	-0.32532	NA	NA	NA	NA	NA	NA	NA	NA	NA	NA	NA	NA	NA	3.76e-151	3.85e-67	3.08e-33	8.3e-46	1.72e-35	1.2e-44	5.19e-23	1.49e-11	1	0.24071	0.0481957	0.630619	0.0227423	0.756419	0.501129	NA	NA	NA	NA	NA
681	RPS19	-0.479504	-0.746478	-1.66994	-0.503603	-0.639378	-0.395671	-0.829182	-0.875915	0.136162	-0.0729424	-0.359254	-0.614351	-0.394487	-0.0691643	-0.280692	NA	NA	NA	NA	NA	NA	NA	NA	NA	NA	NA	NA	NA	1.46e-146	6.47e-66	6.11e-33	5.23e-45	1.27e-34	6.25e-44	8.41e-23	1.37e-10	1	0.322645	0.165555	0.394396	0.17814	0.956626	0.613003	NA	NA	NA	NA	NA
682	RPL18	-0.581028	-0.631095	-0.693164	-0.58798	-0.560726	-0.29309	-0.815063	-0.974427	-0.331479	-0.0647257	-0.592285	-0.856555	-0.597824	-0.60602	-0.400481	NA	NA	NA	NA	NA	NA	NA	NA	NA	NA	NA	NA	NA	1.77e-145	1.14e-65	6.42e-33	5.74e-45	1.58e-33	1.02e-43	8.9e-23	5.4e-10	1	0.491606	0.0311474	0.254114	0.102353	0.436413	0.497402	NA	NA	NA	NA	NA
683	RPL13A	-0.475596	-1.16688	-0.711591	-0.458938	-0.744595	-0.385751	-0.862373	-0.731567	-0.267273	-0.12036	-0.240697	-0.457966	-0.292864	-0.132689	-0.147903	NA	NA	NA	NA	NA	NA	NA	NA	NA	NA	NA	NA	NA	1.2e-142	6.41e-65	1.78e-32	3.85e-44	2.82e-32	4.63e-43	2.13e-22	6.11e-10	1	0.00940963	0.38844	0.561764	NA	0.906191	0.824324	NA	NA	NA	NA	NA
684	RPS11	-0.479972	-0.500395	-0.607295	-0.516889	-0.560223	-0.410175	-0.826224	-0.778785	0.0819187	-0.0965152	-0.373236	-0.381343	-0.75119	-0.575692	-0.122084	NA	NA	NA	NA	NA	NA	NA	NA	NA	NA	NA	NA	NA	6.73e-138	6.9e-61	3.02e-32	5.39e-41	1e-31	4.83e-42	3.96e-22	6.92e-10	1	0.0142133	0.184638	0.732468	NA	0.508573	0.879688	NA	NA	NA	NA	NA
685	NKG7	-0.465884	-0.482851	-0.626293	-0.468502	-0.57438	-0.490529	-0.843305	-1.24965	0.0920763	0.0106194	0.161771	0.620531	-0.0303282	0.323895	-0.153759	NA	NA	NA	NA	NA	NA	NA	NA	NA	NA	NA	NA	NA	1.46e-134	6.4e-56	6.24e-32	5.87e-41	7.53e-31	3.13e-40	5.12e-21	7.09e-10	1	0.96644	0.512898	0.384805	NA	0.713899	0.810704	NA	NA	NA	NA	NA
686	RPS9	-0.501312	-0.529609	-0.682117	-0.489091	-0.554446	-0.282501	-0.832876	-0.697113	-0.181338	-0.0993381	-0.612733	-0.623865	-0.756042	-0.728311	-0.516135	NA	NA	NA	NA	NA	NA	NA	NA	NA	NA	NA	NA	NA	2.05e-131	1.87e-55	1.46e-30	9.5e-41	1.61e-30	4.87e-40	1.09e-20	1.57e-09	1	0.153296	0.0333683	0.476889	0.0524171	0.321836	0.351299	NA	NA	NA	NA	NA
687	RPL28	-0.456764	-0.470727	-0.678074	-0.499329	-0.583045	-0.374368	-0.765364	-0.900298	0.100818	-0.0241398	-0.446751	-0.474998	-0.656243	-0.268039	-0.543826	NA	NA	NA	NA	NA	NA	NA	NA	NA	NA	NA	NA	NA	5.44e-129	1.04e-54	2.46e-29	8.51e-37	9.18e-29	2.05e-39	1.47e-20	3.13e-09	1	0.806045	0.0951387	0.63152	0.0743056	0.813711	0.299987	NA	NA	NA	NA	NA
688	RPS5	-0.421746	-0.567268	-0.910928	-0.39818	-0.486298	-0.352556	-0.727392	-0.709937	-0.315946	-0.115018	-0.470372	-0.597387	-0.386012	-0.181896	-0.638302	NA	NA	NA	NA	NA	NA	NA	NA	NA	NA	NA	NA	NA	2.36e-121	8.03e-51	5.37e-29	1.55e-35	2.02e-28	2.91e-37	1.5e-20	3.98e-09	1	0.0575788	0.0278994	0.405768	0.185605	0.862156	0.106173	NA	NA	NA	NA	NA
689	RPS21	-0.471441	-0.513945	-0.599594	-0.529601	-0.633426	-0.323953	-0.812402	-0.718309	0.0554229	-0.102468	-0.375687	-0.413165	-0.433045	0.187798	-0.724897	NA	NA	NA	NA	NA	NA	NA	NA	NA	NA	NA	NA	NA	5.12e-121	9.78e-50	1.78e-28	2.96e-35	6.98e-28	1.25e-35	3.8e-20	8.64e-09	1	0.0217702	0.1764	0.623629	0.161878	0.857026	0.0695898	NA	NA	NA	NA	NA
690	RPL3	-0.45462	-0.435191	-0.646483	-0.487715	-0.491509	-0.370984	-0.77878	-0.766157	-0.189688	-0.099611	NA	NA	NA	NA	NA	NA	NA	NA	NA	NA	NA	NA	NA	NA	NA	NA	NA	NA	5.2e-118	7.29e-48	1.07e-27	2.86e-34	7.66e-27	1.69e-34	4.99e-20	9.71e-09	1	0.00909907	NA	NA	NA	NA	NA	NA	NA	NA	NA	NA
691	TMSB4X	-0.59179	-0.556105	-0.581923	-0.4561	-0.466014	-0.306443	-0.745438	-0.685009	-0.225068	NA	-0.417566	-0.522919	-0.501465	-0.148049	-0.684951	NA	NA	NA	NA	NA	NA	NA	NA	NA	NA	NA	NA	NA	4.13e-115	6.87e-45	1.76e-26	9.19e-34	1.83e-26	8.35e-34	6.4e-19	1.56e-08	1	NA	0.0878308	0.623081	0.155278	0.914619	0.168603	NA	NA	NA	NA	NA
692	RPS4X	-0.386811	-0.500417	-0.55834	-0.389932	-0.563751	-0.240088	-0.700693	-0.69049	-0.146044	NA	-0.30629	-0.520148	-0.546986	-0.0156875	-0.140314	NA	NA	NA	NA	NA	NA	NA	NA	NA	NA	NA	NA	NA	1.03e-103	3.92e-44	4.76e-26	1.43e-31	6.29e-26	4.28e-33	1.46e-17	2.13e-08	1	NA	0.266332	0.584063	0.105176	0.990515	0.854202	NA	NA	NA	NA	NA
693	RPL36A	-0.528257	-0.403484	-0.595357	-0.386827	-0.551575	-0.331762	-0.677901	-0.643321	-0.435503	-0.0882822	-0.169742	-0.300154	-0.416078	-0.275039	0.135945	NA	NA	NA	NA	NA	NA	NA	NA	NA	NA	NA	NA	NA	4.5e-102	6.63e-44	9.28e-26	8.45e-31	3.06e-25	1.37e-32	1.74e-17	4.29e-08	1	0.006132	0.48794	0.694603	0.105176	0.695422	0.801211	NA	NA	NA	NA	NA
694	RPL39	-0.615166	-0.492346	-0.590628	-0.540382	-0.511728	-0.259985	-0.685189	-0.648526	-0.306993	-0.115137	-0.282798	-0.262107	-0.556762	-0.300429	-0.0168111	NA	NA	NA	NA	NA	NA	NA	NA	NA	NA	NA	NA	NA	1.01e-92	8.28e-44	2.35e-25	2.9e-29	9.8e-25	4.99e-32	1.78e-17	7.47e-08	1	0.0182735	0.219883	0.75329	0.0517221	0.657191	0.981151	NA	NA	NA	NA	NA
695	RPL10	-0.453401	-0.414733	-0.55971	-0.342945	-0.482949	-0.31221	-0.681747	-0.613609	-0.162134	NA	0.376852	0.197176	0.356722	0.385008	0.395594	NA	NA	NA	NA	NA	NA	NA	NA	NA	NA	NA	NA	NA	1.32e-91	1.73e-42	3.8e-25	1.85e-27	4.44e-24	5.7e-32	2.19e-17	9.02e-08	1	NA	0.0732249	0.887985	NA	0.690948	0.428875	NA	NA	NA	NA	NA
696	MT-ND1	-0.339476	-0.369851	-0.58019	-0.307972	-0.446871	-0.321065	-0.686931	-0.630841	0.0845442	0.0415592	NA	NA	NA	NA	NA	NA	NA	NA	NA	NA	NA	NA	NA	NA	NA	NA	NA	NA	1.65e-84	5.71e-40	4.94e-25	3.21e-23	1.52e-23	1.52e-30	2.3e-17	1.14e-07	1	0.670072	NA	NA	NA	NA	NA	NA	NA	NA	NA	NA
697	MT-CO2	-0.394633	-0.451309	-0.594736	-0.322989	-0.456849	-0.220242	-0.767695	-0.606205	0.125515	0.070039	NA	NA	NA	NA	NA	NA	NA	NA	NA	NA	NA	NA	NA	NA	NA	NA	NA	NA	2.57e-83	5.85e-40	7.55e-23	3.74e-23	1.61e-22	4.73e-29	1.5e-16	2.05e-07	1	0.616368	NA	NA	NA	NA	NA	NA	NA	NA	NA	NA
698	MT-ATP6	-0.32156	-0.435933	-0.575503	-0.420487	-0.435434	-0.30043	-0.708111	-0.738755	-0.47293	0.0458064	NA	NA	NA	NA	NA	NA	NA	NA	NA	NA	NA	NA	NA	NA	NA	NA	NA	NA	3.91e-82	7.09e-40	7.55e-23	4.78e-23	3.49e-22	6.42e-29	1.58e-16	3.55e-07	1	0.725996	NA	NA	NA	NA	NA	NA	NA	NA	NA	NA
699	MT-CO3	-0.434307	-0.904785	-0.519427	-0.293698	-0.473534	-0.197339	-0.678445	-0.75777	0.0493493	0.0574571	NA	NA	NA	NA	NA	NA	NA	NA	NA	NA	NA	NA	NA	NA	NA	NA	NA	NA	1.1e-79	7.79e-40	5.55e-22	1.55e-22	5.03e-22	1.66e-25	2.24e-16	3.57e-07	1	0.662681	NA	NA	NA	NA	NA	NA	NA	NA	NA	NA
700	MT-ND3	-0.291479	-0.442789	-0.494256	-0.414851	-0.460949	-0.293795	-0.733301	-0.586074	-0.244134	-0.008556	NA	NA	NA	NA	NA	NA	NA	NA	NA	NA	NA	NA	NA	NA	NA	NA	NA	NA	3.03e-78	6.21e-39	6.34e-22	7.87e-22	1.8e-21	3.04e-24	2.76e-16	7.64e-07	1	0.956905	NA	NA	NA	NA	NA	NA	NA	NA	NA	NA
701	MT-CYB	-0.3562	-0.470554	-0.522842	-0.30656	-0.80774	-0.26364	-0.631771	-0.59561	-0.337294	0.0178615	NA	NA	NA	NA	NA	NA	NA	NA	NA	NA	NA	NA	NA	NA	NA	NA	NA	NA	1.1e-77	1.16e-38	1.52e-21	4.13e-21	2.37e-21	2.48e-23	2.82e-16	1.22e-06	1	0.87538	NA	NA	NA	NA	NA	NA	NA	NA	NA	NA
702	UBB	-0.376039	-0.358267	-0.542528	-0.37479	-0.44117	-0.192778	-0.671974	-0.617794	-0.435511	-0.0015729	-0.249201	-0.332431	-0.27422	-0.67364	0.00577519	NA	NA	NA	NA	NA	NA	NA	NA	NA	NA	NA	NA	NA	5.52e-77	2.5e-38	2.44e-21	6.81e-21	2.64e-21	1.1e-22	3.1e-16	1.37e-06	1	0.987004	0.257214	0.708435	NA	0.267955	0.99403	NA	NA	NA	NA	NA
703	HLA-E	-0.395006	-0.516562	-0.506047	-0.406651	-0.470643	-0.176034	-0.682133	-0.591537	-0.310067	NA	-0.574006	-0.51222	-0.568603	-0.83133	-0.595739	0.0399213	NA	NA	NA	NA	NA	NA	NA	NA	NA	NA	NA	NA	7.84e-77	7.48e-38	6.98e-21	1.21e-20	9.23e-21	1.15e-21	3.97e-16	1.85e-06	1	NA	0.0969817	0.724101	0.185818	0.431756	0.406507	-1.69609	NA	NA	NA	NA
704	ZNF331	-0.373756	-0.386747	-0.49293	-0.323944	-0.481434	-0.285309	-0.644344	-0.543785	-0.380392	NA	0.075731	0.31876	0.151426	0.0653588	-0.253285	NA	NA	NA	NA	NA	NA	NA	NA	NA	NA	NA	NA	NA	1.28e-76	1.33e-36	7.38e-21	2.43e-19	1.08e-20	3.05e-21	9.09e-16	4.84e-06	1	NA	0.818078	0.78352	NA	0.962124	0.698443	NA	NA	NA	NA	NA
705	IFITM2	-0.291655	-0.333018	-0.476929	-0.255729	-0.487228	-0.200686	-0.670065	-0.561324	-0.120379	-0.056817	-0.26943	-0.442986	-0.283686	-0.445349	0.0460254	NA	NA	NA	NA	NA	NA	NA	NA	NA	NA	NA	NA	NA	1.55e-75	5.63e-35	5.32e-20	5.74e-19	3.45e-20	3.94e-21	9.45e-16	8.28e-06	1	0.58126	0.18806	0.554128	0.267252	0.483077	0.951311	NA	NA	NA	NA	NA
706	IFITM2	-0.291655	-0.333018	-0.476929	-0.255729	-0.487228	-0.200686	-0.670065	-0.561324	-0.120379	-0.00611538	-0.26943	-0.442986	-0.283686	-0.445349	0.0460254	NA	NA	NA	NA	NA	NA	NA	NA	NA	NA	NA	NA	NA	1.55e-75	5.63e-35	5.32e-20	5.74e-19	3.45e-20	3.94e-21	9.45e-16	8.28e-06	1	0.950824	0.18806	0.554128	0.267252	0.483077	0.951311	NA	NA	NA	NA	NA
707	IFITM2	-0.291655	-0.333018	-0.476929	-0.255729	-0.487228	-0.200686	-0.670065	-0.561324	-0.120379	0.150845	-0.26943	-0.442986	-0.283686	-0.445349	0.0460254	NA	NA	NA	NA	NA	NA	NA	NA	NA	NA	NA	NA	NA	1.55e-75	5.63e-35	5.32e-20	5.74e-19	3.45e-20	3.94e-21	9.45e-16	8.28e-06	1	0.00909907	0.18806	0.554128	0.267252	0.483077	0.951311	NA	NA	NA	NA	NA
708	IFITM2	-0.291655	-0.333018	-0.476929	-0.255729	-0.487228	-0.200686	-0.670065	-0.561324	-0.120379	0.0382496	-0.26943	-0.442986	-0.283686	-0.445349	0.0460254	NA	NA	NA	NA	NA	NA	NA	NA	NA	NA	NA	NA	NA	1.55e-75	5.63e-35	5.32e-20	5.74e-19	3.45e-20	3.94e-21	9.45e-16	8.28e-06	1	0.952877	0.18806	0.554128	0.267252	0.483077	0.951311	NA	NA	NA	NA	NA
709	EIF3K	-0.27552	-0.530054	-0.536057	-0.254137	-0.407646	-0.249786	-0.632246	-0.536536	-0.0404046	-0.0823738	-0.169199	-0.187826	0.0925953	-0.303094	-0.327349	NA	NA	NA	NA	NA	NA	NA	NA	NA	NA	NA	NA	NA	1.11e-74	7.84e-34	5.71e-20	7.24e-19	3.62e-19	1.01e-20	1.19e-15	1.2e-05	1	0.106061	0.487245	0.871699	NA	0.713849	0.473573	NA	NA	NA	NA	NA
710	SSR4	-0.430349	-0.431246	-0.59101	-0.308617	-0.531011	-0.206997	-0.706011	-0.655636	-0.192706	-0.0932748	-0.085358	-0.485904	0.166831	-0.222409	0.060663	NA	NA	NA	NA	NA	NA	NA	NA	NA	NA	NA	NA	NA	3.08e-72	2.91e-32	1.14e-19	3.06e-18	6.43e-19	1.7e-19	1.59e-15	1.34e-05	1	0.019748	0.770776	0.600729	NA	0.835168	0.933279	NA	NA	NA	NA	NA
711	CNOT6L	-0.353315	-0.339457	-0.461351	-0.267082	-0.509947	-0.301189	-0.617345	-0.535911	0.0560611	-0.0521273	0.204839	0.486868	0.112465	0.239556	0.0294629	NA	NA	NA	NA	NA	NA	NA	NA	NA	NA	NA	NA	NA	9.43e-69	9.16e-32	1.42e-19	4.13e-18	6.49e-19	2.43e-19	8.19e-15	2.42e-05	1	0.24872	0.397814	0.605018	NA	0.8236	0.974295	NA	NA	NA	NA	NA
712	PPIA	-0.295584	-0.493384	-0.641329	-0.333284	-0.38705	-0.181409	-0.603735	-0.526586	-0.315821	-0.0793841	-0.305102	-0.449591	-0.510025	-0.315044	0.131236	NA	NA	NA	NA	NA	NA	NA	NA	NA	NA	NA	NA	NA	2.02e-68	1.12e-31	6e-18	4.5e-17	1.59e-18	5.03e-19	2.04e-14	2.43e-05	1	0.00613983	0.249747	0.589758	0.0896985	0.701985	0.84312	NA	NA	NA	NA	NA
713	SH3BGRL3	-0.332521	-0.359966	-0.452511	-0.34513	-0.402455	-0.205058	-0.643753	-0.526236	-0.127253	0.00320727	-0.0792787	-0.327509	-0.120417	-0.0197726	0.0108863	NA	NA	NA	NA	NA	NA	NA	NA	NA	NA	NA	NA	NA	3.9e-68	1.89e-31	2.06e-16	4.91e-17	1.72e-18	2.46e-18	2.71e-14	3.34e-05	1	0.978673	0.788009	0.725649	NA	0.986269	0.988928	NA	NA	NA	NA	NA
714	UQCRB	-0.273415	-0.333161	-0.592967	-0.324813	-0.37976	-0.206038	-0.596423	-0.548124	-0.207104	-0.0224418	-0.0629169	0.0312957	0.17911	0.191069	-0.476036	NA	NA	NA	NA	NA	NA	NA	NA	NA	NA	NA	NA	NA	1.76e-67	1.18e-30	2.74e-16	9.55e-17	7.71e-18	1.53e-16	1.29e-13	4.95e-05	1	0.785407	0.869726	0.986285	NA	0.861436	0.283088	NA	NA	NA	NA	NA
715	TNFAIP3	-0.36111	-0.330688	-0.495058	-0.260047	-0.408039	-0.153707	-0.598952	-0.760669	-0.174573	0.0773603	0.269052	0.35659	0.448511	-0.229089	0.419858	NA	NA	NA	NA	NA	NA	NA	NA	NA	NA	NA	NA	NA	1.31e-66	1.44e-30	5.84e-16	2.68e-16	1.55e-17	1.17e-15	1.4e-13	5.04e-05	1	0.0666632	0.22152	0.734033	NA	0.824703	0.352369	NA	NA	NA	NA	NA
716	NOP53	-0.490365	-0.495909	-0.463911	-0.252762	-0.511225	-0.250378	-0.573467	-0.531316	-0.256351	-0.0149448	-0.317914	-0.486928	-0.634691	0.19799	-0.346128	NA	NA	NA	NA	NA	NA	NA	NA	NA	NA	NA	NA	NA	2.39e-66	1.91e-30	6.7e-16	7.45e-16	4.92e-17	7.36e-15	2.84e-13	8.15e-05	1	0.831933	0.241602	0.575103	0.0660334	0.85204	0.526755	NA	NA	NA	NA	NA
717	CD69	-0.289934	-0.389434	-0.525676	-0.337281	-0.375296	-0.172761	-0.60529	-0.752355	-0.205361	-0.177746	0.0315425	-0.289076	0.0709244	0.624332	-0.140144	NA	NA	NA	NA	NA	NA	NA	NA	NA	NA	NA	NA	NA	4.99e-66	1.07e-29	2.23e-15	7.8e-16	1.02e-16	3.84e-14	3.61e-13	9.97e-05	1	0.293115	0.944672	0.861973	NA	0.40296	0.851365	NA	NA	NA	NA	NA
718	CHCHD2	-0.284814	-0.333001	-0.40406	-0.344071	-0.440659	-0.20415	-0.683463	-0.496206	-0.280465	-0.043636	-0.224412	-0.276913	-0.53156	-0.3072	0.193779	NA	NA	NA	NA	NA	NA	NA	NA	NA	NA	NA	NA	NA	3.26e-61	3.14e-29	1.82e-14	8.08e-16	1.03e-16	9.83e-14	4.76e-12	0.000159551	1	0.279451	0.289993	0.732468	0.0524171	0.650966	0.689371	NA	NA	NA	NA	NA
719	SARAF	-0.334483	-0.570021	-0.42003	-0.274596	-0.366343	-0.200741	-0.566127	-0.605521	-0.0241323	-0.0415362	-0.0307147	0.0117183	0.0789723	0.150814	-0.156708	NA	NA	NA	NA	NA	NA	NA	NA	NA	NA	NA	NA	NA	3.16e-60	4.92e-29	2.77e-12	8.86e-15	1.15e-16	2.13e-13	9.95e-12	0.000283448	1	0.23665	0.941209	0.996295	NA	0.902062	0.819658	NA	NA	NA	NA	NA
720	MIF	-0.27462	-0.28099	-0.389098	-0.272772	-0.407879	-0.231853	-0.521105	-0.562578	-0.0981098	0.0254009	-0.421577	-0.44211	-0.0359699	-0.6877	-0.461796	NA	NA	NA	NA	NA	NA	NA	NA	NA	NA	NA	NA	NA	3.79e-60	9.53e-29	8.67e-12	9.01e-15	6.32e-16	1.26e-12	2.32e-11	0.000474782	1	0.848114	0.068191	0.605018	NA	0.287518	0.353964	NA	NA	NA	NA	NA
721	NDUFA13	-0.384364	-0.39581	-0.388107	-0.241127	-0.318886	-0.110672	-0.668831	-0.465998	-0.185919	-0.0475988	-0.485346	-0.557868	-0.724526	-0.754199	-0.0113795	NA	NA	NA	NA	NA	NA	NA	NA	NA	NA	NA	NA	NA	1.03e-58	3.25e-28	8.92e-12	2.21e-14	1.84e-15	3.55e-12	2.66e-11	0.000856893	1	0.628742	0.101065	0.696288	NA	0.487208	0.991653	NA	NA	NA	NA	NA
722	COX6A1	-0.356437	-0.291999	-0.635055	-0.321583	-0.370993	-0.147315	-0.619048	-0.467176	-0.136588	-0.0445918	-0.113143	-0.0783875	-0.153108	-0.0177329	-0.150618	NA	NA	NA	NA	NA	NA	NA	NA	NA	NA	NA	NA	NA	6.97e-58	7.71e-28	9.83e-12	2.75e-14	2.09e-15	4.14e-12	3.88e-11	0.000980663	1	0.489275	0.640374	0.951041	0.526557	0.986269	0.790744	NA	NA	NA	NA	NA
723	SRP14	-0.423759	-0.374998	-0.381025	-0.312654	-0.341744	-0.111766	-0.548633	-0.501482	-0.288943	-0.0474103	-0.185491	-0.273801	-0.18282	0.116065	-0.313462	NA	NA	NA	NA	NA	NA	NA	NA	NA	NA	NA	NA	NA	1.67e-57	1.01e-27	1.35e-11	3.66e-14	2.39e-14	5.18e-12	3.7e-10	0.00100829	1	0.147794	0.415177	0.755115	NA	0.909245	0.503963	NA	NA	NA	NA	NA
724	CD7	-0.330042	-0.292828	-0.411998	-0.219092	-0.368638	-0.144503	-0.502573	-0.85366	-0.00737021	-0.0497733	0.349433	-0.0205117	0.565344	-0.167878	0.695688	NA	NA	NA	NA	NA	NA	NA	NA	NA	NA	NA	NA	NA	3.27e-57	1.04e-27	2.57e-11	9.48e-14	3.18e-14	6.8e-12	5.58e-10	0.00253572	1	0.850051	0.264125	0.996192	NA	0.905565	NA	NA	NA	NA	NA	NA
725	TRBC2	-0.382868	-0.344969	-0.381664	-0.240677	-0.33041	-0.126996	-0.479563	-0.452474	0.00996959	-0.36551	NA	NA	NA	NA	NA	NA	NA	NA	NA	NA	NA	NA	NA	NA	NA	NA	NA	NA	6.85e-57	3.02e-27	5.33e-11	1.97e-13	5.66e-14	2.93e-11	1e-09	0.0026483	1	0.0323022	NA	NA	NA	NA	NA	NA	NA	NA	NA	NA
726	TRBC2	-0.382868	-0.344969	-0.381664	-0.240677	-0.33041	-0.126996	-0.479563	-0.452474	0.00996959	-0.348292	NA	NA	NA	NA	NA	NA	NA	NA	NA	NA	NA	NA	NA	NA	NA	NA	NA	NA	6.85e-57	3.02e-27	5.33e-11	1.97e-13	5.66e-14	2.93e-11	1e-09	0.0026483	1	0.0147785	NA	NA	NA	NA	NA	NA	NA	NA	NA	NA
727	TRAC	-0.27214	-0.31396	-0.371368	-0.211308	-0.356522	-0.193129	-0.497774	-0.421754	0.0598239	NA	-0.0141898	0.0121629	0.0648647	-0.116317	-0.0958846	NA	NA	NA	NA	NA	NA	NA	NA	NA	NA	NA	NA	NA	9.53e-56	5.75e-27	6.87e-11	5.95e-13	6.44e-14	5.55e-11	1.05e-09	0.00444783	1	NA	0.975124	0.997108	NA	0.934343	NA	NA	NA	NA	NA	NA
728	ATP5F1E	-0.262708	-0.333518	-0.36407	-0.277886	-0.377843	-0.158251	-0.485631	-0.433198	-0.0243033	-0.0576549	0.153864	0.0432644	-0.18236	0.456649	0.399948	NA	NA	NA	NA	NA	NA	NA	NA	NA	NA	NA	NA	NA	4.14e-55	6.81e-26	1.26e-10	7.32e-13	6.54e-14	8.24e-11	1.75e-09	0.00564758	1	0.389808	0.713442	0.987424	NA	0.731747	NA	NA	NA	NA	NA	NA
729	GNLY	-0.285167	-0.380497	-0.333603	-0.233962	-0.421261	-0.221485	-0.482567	-0.562281	-0.0134588	NA	0.103612	0.333535	0.427044	0.0172908	-0.437906	NA	NA	NA	NA	NA	NA	NA	NA	NA	NA	NA	NA	NA	1.55e-54	7.25e-26	1.61e-10	8.93e-13	9.41e-14	2.97e-10	2.05e-09	0.00699399	1	NA	0.780116	0.822393	NA	0.990481	NA	NA	NA	NA	NA	NA
730	TMA7	-0.271254	-0.48635	-0.318678	-0.22988	-0.442357	-0.155437	-0.474314	-0.491931	-0.114924	-0.105452	-0.493783	-0.52902	-0.590658	-0.466056	-0.670737	NA	NA	NA	NA	NA	NA	NA	NA	NA	NA	NA	NA	NA	1.57e-54	7.58e-26	3.49e-10	1.95e-12	2.81e-13	4.5e-10	8.22e-09	0.00960335	1	0.00288989	0.110902	0.636131	0.124993	0.634113	0.211684	NA	NA	NA	NA	NA
731	ATP5MG	-0.307229	-0.347529	-0.409581	-0.251953	-0.348085	-0.133118	-0.4699	-0.554551	-0.120488	-0.0850566	-0.164195	-0.178159	0.186959	-0.475034	-0.370986	NA	NA	NA	NA	NA	NA	NA	NA	NA	NA	NA	NA	NA	2.82e-52	1.75e-25	6.96e-10	2.52e-12	1.47e-12	4.51e-10	1.2e-08	0.0127555	1	0.0344202	0.562234	0.902874	0.544995	0.550547	0.499842	NA	NA	NA	NA	NA
732	SLC25A6	-0.24787	-0.305238	-0.315055	-0.269526	-0.437809	-0.137516	-0.438504	-0.433859	0.0317353	NA	-0.482863	-0.474975	-0.374158	-0.738428	-0.498577	NA	NA	NA	NA	NA	NA	NA	NA	NA	NA	NA	NA	NA	1.91e-50	1e-24	1.04e-09	3.16e-12	2.82e-11	1.72e-09	2.67e-07	0.0150985	1	NA	0.0411203	0.58291	0.222683	0.292791	0.265066	NA	NA	NA	NA	NA
733	TRBC1	-0.242379	-0.346392	-0.343073	-0.221849	-0.298399	-0.0897639	-0.452121	-0.457447	-0.000212087	-0.36551	-0.170228	0.0227906	-0.28294	-7.2e-05	-0.264295	NA	NA	NA	NA	NA	NA	NA	NA	NA	NA	NA	NA	NA	6.51e-50	1.19e-24	1.38e-09	4.7e-12	3.86e-11	2.15e-09	3.8e-07	0.0297334	1	0.0323022	0.463924	0.98851	NA	0.999863	0.617698	NA	NA	NA	NA	NA
734	TRBC1	-0.242379	-0.346392	-0.343073	-0.221849	-0.298399	-0.0897639	-0.452121	-0.457447	-0.000212087	-0.348292	-0.170228	0.0227906	-0.28294	-7.2e-05	-0.264295	NA	NA	NA	NA	NA	NA	NA	NA	NA	NA	NA	NA	NA	6.51e-50	1.19e-24	1.38e-09	4.7e-12	3.86e-11	2.15e-09	3.8e-07	0.0297334	1	0.0147785	0.463924	0.98851	NA	0.999863	0.617698	NA	NA	NA	NA	NA
735	CRIP1	-0.297866	-0.316266	-0.387436	-0.234464	-0.334208	-0.12912	-0.43835	-0.448854	0.0295153	-0.0432568	-0.575117	-0.934772	-0.438031	-0.416858	-0.40956	NA	NA	NA	NA	NA	NA	NA	NA	NA	NA	NA	NA	NA	9.94e-50	1.46e-24	1.51e-09	7.92e-12	5.37e-10	1.29e-08	3.86e-07	0.0345137	1	0.672673	0.0579043	0.217216	0.224092	0.680774	0.525982	NA	NA	NA	NA	NA
736	COMMD6	-0.265633	-0.48414	-0.36394	-0.262927	-0.296862	-0.196838	-0.434775	-0.452568	-0.212969	-0.082908	-0.10658	-0.229546	-0.135385	0.218452	-0.394546	NA	NA	NA	NA	NA	NA	NA	NA	NA	NA	NA	NA	NA	1.06e-49	2.35e-24	2.26e-09	3.44e-11	5.4e-10	7.92e-08	4.72e-07	0.0398675	1	0.00205249	0.643454	0.820214	NA	0.787159	0.345644	NA	NA	NA	NA	NA
737	ACTG1	-0.249822	-0.449503	-0.329068	-0.217979	-0.308202	-0.165795	-0.416078	-0.34582	0.0455969	0.0459412	NA	NA	NA	NA	NA	NA	NA	NA	NA	NA	NA	NA	NA	NA	NA	NA	NA	NA	3.14e-49	2.81e-24	2.28e-09	9.59e-11	1.01e-09	1.25e-07	5.55e-07	0.138688	1	0.323511	NA	NA	NA	NA	NA	NA	NA	NA	NA	NA
738	CST7	-0.267988	-0.294813	-0.423925	-0.298443	-0.271339	-0.126932	-0.395615	-0.370386	-0.128622	-0.186695	0.139585	0.259759	0.446917	0.433689	-0.211922	NA	NA	NA	NA	NA	NA	NA	NA	NA	NA	NA	NA	NA	3.43e-48	4.01e-24	2.63e-09	1.83e-10	3.11e-09	2.32e-07	1.44e-06	0.1925	1	0.337344	0.688006	0.872878	NA	0.649016	NA	NA	NA	NA	NA	NA
739	COX6C	-0.256869	-0.291356	-0.320713	-2.24293	-0.363787	-0.113777	-0.471072	-0.363714	-0.0411504	-0.0719704	-0.430401	-0.631332	-0.00416534	-0.153307	-0.853486	NA	NA	NA	NA	NA	NA	NA	NA	NA	NA	NA	NA	NA	4.23e-46	1.21e-23	3.62e-09	2.08e-10	3.96e-09	8.6e-07	1.78e-06	0.338825	1	0.114402	0.0454011	0.466518	NA	0.899546	0.027323	NA	NA	NA	NA	NA
740	PPP1R16B	-0.305188	-0.275691	-0.369865	-0.234542	-0.289955	-0.095704	-0.425422	-0.409197	-0.0694151	0.031915	-0.0110016	-0.252059	0.284266	-0.10164	-0.0708114	NA	NA	NA	NA	NA	NA	NA	NA	NA	NA	NA	NA	NA	1.54e-45	7.45e-23	9.2e-09	2.95e-10	7.75e-09	9.32e-07	2.09e-06	0.367521	1	0.572533	0.982725	0.880685	NA	0.948647	NA	NA	NA	NA	NA	NA
741	HSP90AB1	-0.299102	-0.280294	-0.307064	-0.217336	-0.300143	-0.1267	-0.392285	-0.338087	-0.0276338	-0.00822123	-0.337476	-0.613868	-0.309963	0.0658483	-0.399064	NA	NA	NA	NA	NA	NA	NA	NA	NA	NA	NA	NA	NA	2.14e-45	5.48e-22	9.76e-09	9.7e-10	1.14e-08	1.37e-06	2.25e-05	0.542616	1	0.873043	0.155781	0.432575	0.303127	0.959793	0.437166	NA	NA	NA	NA	NA
742	SUMO2	-0.290492	-0.338263	-0.411359	-0.244104	-0.277407	-0.162292	-0.341003	-0.339118	-0.1722	NA	-0.312059	-0.226305	-0.658968	-0.048953	-0.232354	NA	NA	NA	NA	NA	NA	NA	NA	NA	NA	NA	NA	NA	1.04e-44	6.99e-22	2.51e-08	1.23e-09	1.24e-08	1.84e-06	7.24e-05	0.712028	1	NA	0.153013	0.821247	0.0295521	0.964685	0.667097	NA	NA	NA	NA	NA
743	TLE5	-0.266853	-0.324194	-0.329029	-0.307398	-0.25389	-0.213804	-0.366005	-0.284014	0.00164331	0.0429769	-0.642971	-0.470704	-0.368782	-0.621456	-0.972483	NA	NA	NA	NA	NA	NA	NA	NA	NA	NA	NA	NA	NA	2.3e-44	8.86e-22	2.72e-08	3.33e-09	2.26e-08	2.79e-06	0.000322558	1	1	0.578522	0.0345235	0.693272	0.324858	0.514688	0.0334261	NA	NA	NA	NA	NA
744	NDUFA4	-0.227852	-0.308064	-0.302559	-0.179669	-0.279974	-0.194292	-0.377003	-0.326409	-0.154095	-0.0348888	-0.563635	-0.429918	-0.610099	-0.38524	-0.728973	NA	NA	NA	NA	NA	NA	NA	NA	NA	NA	NA	NA	NA	1.27e-42	5.08e-21	7e-08	8.31e-09	5.11e-08	6.93e-06	0.00143673	1	1	0.55895	0.00819552	0.665418	NA	0.680976	0.0448501	NA	NA	NA	NA	NA
745	ARHGDIB	-0.260878	-0.277091	-0.321081	-0.195986	-0.320899	-0.108608	-0.395905	-0.324756	-0.110738	-0.0571888	-0.073504	-0.0155271	-0.0449384	0.0688822	-0.307944	NA	NA	NA	NA	NA	NA	NA	NA	NA	NA	NA	NA	NA	2.67e-42	1.96e-20	7.53e-08	1.01e-08	1.34e-07	1.73e-05	0.00254354	1	1	0.360369	0.828226	0.995698	NA	0.962124	0.592663	NA	NA	NA	NA	NA
746	CTSW	-0.265397	-0.400457	-0.402179	-0.186828	-0.255584	-0.0970984	-0.395761	-0.356018	-0.095055	-0.0828949	0.222449	0.441496	0.088667	0.539838	0.166626	NA	NA	NA	NA	NA	NA	NA	NA	NA	NA	NA	NA	NA	1.37e-41	2.06e-20	9.4e-08	1.48e-08	1.7e-07	2.32e-05	0.00413959	1	1	0.644202	0.355992	0.650344	NA	0.431756	0.795165	NA	NA	NA	NA	NA
747	ITM2B	-0.395129	-0.279876	-0.377803	-0.221702	-0.402161	-0.137982	-0.255426	-0.409743	-0.00899412	-0.0335534	-0.340046	-0.38423	-0.428771	-0.396574	-0.137143	0.0414984	NA	NA	NA	NA	NA	NA	NA	NA	NA	NA	NA	NA	5.34e-40	2.72e-20	9.93e-08	1.45e-07	2.47e-07	2.59e-05	0.00935096	1	1	0.39559	0.234341	0.729733	0.209001	0.66348	0.869948	-2.02958	NA	NA	NA	NA
748	GZMA	-0.215012	-0.264147	-0.419562	-0.299272	-0.35865	-0.135598	-0.302574	-0.350723	-0.164574	-0.0388404	0.025274	0.411204	0.0145355	-0.0684917	-0.172086	NA	NA	NA	NA	NA	NA	NA	NA	NA	NA	NA	NA	NA	4.48e-39	4.99e-20	1.54e-07	1.69e-07	2.96e-07	4.55e-05	0.0101126	1	1	0.869629	0.956839	0.735701	NA	0.963563	0.824313	NA	NA	NA	NA	NA
749	MT-ND2	-0.237187	-0.265285	-0.252785	-0.271724	-0.376545	-0.108304	-0.253929	-0.282535	-0.0608987	0.08394	NA	NA	NA	NA	NA	NA	NA	NA	NA	NA	NA	NA	NA	NA	NA	NA	NA	NA	3.16e-38	2.37e-19	1.98e-07	1.88e-07	3.76e-07	5.5e-05	0.0110557	1	1	0.410527	NA	NA	NA	NA	NA	NA	NA	NA	NA	NA
750	GAPDH	-0.269744	-1.16231	-0.390597	-0.173938	-0.267015	-0.0858969	-0.293778	-0.316322	-0.0139001	0.158338	NA	NA	NA	NA	NA	NA	-0.36	-0.61	-0.55	NA	NA	-0.57	-0.61	NA	NA	-0.65	NA	NA	5.75e-38	4.75e-19	2.03e-07	5.41e-07	9.44e-07	5.56e-05	0.0976309	1	1	0.0281098	NA	NA	NA	NA	NA	NA	0.021	1.35e-05	4.68e-06	NA
751	GAPDH	-0.269744	-1.16231	-0.390597	-0.173938	-0.267015	-0.0858969	-0.293778	-0.316322	-0.0139001	0.0643388	NA	NA	NA	NA	NA	NA	-0.36	-0.61	-0.55	NA	NA	-0.57	-0.61	NA	NA	-0.65	NA	NA	5.75e-38	4.75e-19	2.03e-07	5.41e-07	9.44e-07	5.56e-05	0.0976309	1	1	0.74225	NA	NA	NA	NA	NA	NA	0.021	1.35e-05	4.68e-06	NA
752	ATP5MC2	-0.227021	-0.325279	-0.371139	-0.199552	-0.321246	-0.102491	-0.243621	-0.23871	-0.0310178	-0.0352755	-0.437445	-0.515337	-0.409872	-0.175599	-0.72095	NA	NA	NA	NA	NA	NA	NA	NA	NA	NA	NA	NA	NA	1.26e-37	5.21e-18	3.96e-07	8.82e-07	3.2e-06	0.000217272	0.121188	1	1	0.673014	0.0126188	0.505493	0.15437	0.859431	0.0425224	NA	NA	NA	NA	NA
753	SRGN	-0.213219	-0.288325	-0.379952	-0.200895	-0.238715	-0.131239	-0.238237	-0.336634	-0.0106941	-0.0590165	0.153986	0.0836382	0.264795	-0.253496	0.371245	NA	NA	NA	NA	NA	NA	NA	NA	NA	NA	NA	NA	NA	1.37e-37	1.49e-17	7.1e-07	1.17e-06	7.78e-06	0.00026092	0.212108	1	1	0.34856	0.607876	0.962322	NA	0.845046	0.448797	NA	NA	NA	NA	NA
754	ATP6V1G1	-0.230626	-0.252395	-0.372152	-0.278933	-0.218905	-0.103328	-0.276307	-0.292958	-0.147929	-0.0668629	-0.0866091	-0.40767	-0.223364	-0.0946685	0.402976	NA	NA	NA	NA	NA	NA	NA	NA	NA	NA	NA	NA	NA	1.7e-37	4.73e-17	1.19e-06	1.67e-06	8.78e-06	0.000261075	0.474402	1	1	0.0411333	0.740166	0.585382	NA	0.928514	0.299969	NA	NA	NA	NA	NA
755	CDC42SE2	-0.278197	-0.308762	-0.283294	-0.204066	-0.300462	-0.147279	-0.265672	-0.250091	0.164129	-0.0135643	0.413527	0.42552	0.0863564	0.837745	0.494685	NA	NA	NA	NA	NA	NA	NA	NA	NA	NA	NA	NA	NA	1.14e-36	5.78e-16	1.83e-06	4.52e-06	9.56e-06	0.000487808	0.545173	1	1	0.602065	0.0278332	0.648801	NA	0.0774651	0.278396	NA	NA	NA	NA	NA
756	NPM1	-0.199335	-0.230218	-0.268213	-0.241363	-0.275594	-0.14875	-0.521506	-0.253263	-0.00195928	-0.139545	-0.239039	-0.401323	-0.459075	-0.126259	0.0269591	NA	NA	NA	NA	NA	NA	NA	NA	NA	NA	NA	NA	NA	2.93e-36	2.8e-15	2.03e-06	5.19e-06	1.94e-05	0.000922627	1	1	1	0.000426	0.224045	0.541785	0.0660334	0.888571	0.970861	NA	NA	NA	NA	NA
757	MT-ND4	-0.284697	-0.26938	-0.367064	-0.19964	-0.337562	-0.0834493	-0.242829	-0.298165	-0.239122	0.0363413	NA	NA	NA	NA	NA	NA	NA	NA	NA	NA	NA	NA	NA	NA	NA	NA	NA	NA	4.25e-36	2.88e-15	2.18e-06	7.2e-06	2.23e-05	0.00116766	1	1	1	0.758204	NA	NA	NA	NA	NA	NA	NA	NA	NA	NA
758	CORO1A	-0.223882	-0.283608	-0.273898	-0.225451	-0.385477	-0.0830019	-0.169925	-0.272034	-0.0945666	-0.0119707	0.23796	0.278176	0.612147	-0.240573	0.161994	NA	NA	NA	NA	NA	NA	NA	NA	NA	NA	NA	NA	NA	9.98e-36	5.67e-15	4.68e-06	8.2e-06	5.49e-05	0.00255749	1	1	1	0.931005	0.347241	0.841714	NA	0.841607	0.808632	NA	NA	NA	NA	NA
759	SRSF5	-0.208384	-0.274346	-0.284151	-0.165578	-0.223591	-0.129422	-0.269366	-0.272181	-0.136355	-0.0242421	-0.29719	-0.157526	-0.436849	-0.153182	-0.798351	NA	NA	NA	NA	NA	NA	NA	NA	NA	NA	NA	NA	NA	3.52e-35	7.17e-15	6.72e-06	2.44e-05	6.91e-05	0.00286008	1	1	1	0.603936	0.35377	0.91928	0.195051	0.904829	0.083133	NA	NA	NA	NA	NA
760	RBM39	-0.259416	-0.232465	-0.328283	-0.214744	-0.271797	-0.141684	-0.283662	-0.29653	-0.0981998	-0.0609035	-0.150542	-0.117907	-0.252579	-0.0125262	-0.108852	NA	NA	NA	NA	NA	NA	NA	NA	NA	NA	NA	NA	NA	1.31e-34	7.6e-15	2.03e-05	4.08e-05	9.14e-05	0.00377826	1	1	1	0.108197	0.578274	0.929736	0.351486	0.99107	0.876104	NA	NA	NA	NA	NA
761	MYL12B	-0.246862	-0.283481	-0.327349	-0.216503	-0.208458	-0.0999715	-0.204813	-0.282285	-0.0573003	0.0268526	-0.319672	-0.141977	-0.368589	-0.302511	-0.321475	NA	NA	NA	NA	NA	NA	NA	NA	NA	NA	NA	NA	NA	5.38e-33	8.45e-15	5.33e-05	6.45e-05	0.000126656	0.0113463	1	1	1	0.49156	0.151096	0.870251	0.110377	0.517531	0.376241	NA	NA	NA	NA	NA
762	PSME1	-0.262169	-0.240928	-0.266858	-0.172754	-0.330395	-0.108043	-0.267145	-0.447164	-0.132977	0.0164179	-0.115426	0.045996	-0.0847735	0.0356178	-0.309268	NA	NA	NA	NA	NA	NA	NA	NA	NA	NA	NA	NA	NA	1.72e-32	1.77e-14	0.000143268	7.37e-05	0.000156991	0.0182488	1	1	1	0.672416	0.644155	0.978504	NA	0.97397	0.516698	NA	NA	NA	NA	NA
763	GZMM	-0.241654	-0.279676	-0.265779	-0.159819	-0.197818	-0.0975252	-0.191364	-0.195507	-0.0803963	0.0599212	0.23326	0.37102	0.0583883	0.755213	0.0234218	NA	NA	NA	NA	NA	NA	NA	NA	NA	NA	NA	NA	NA	3.79e-30	2.85e-14	0.000152103	0.000232358	0.000556614	0.0257729	1	1	1	0.410217	0.366844	0.745373	NA	0.275007	NA	NA	NA	NA	NA	NA
764	SYTL3	-0.237372	-0.301122	-0.316589	-0.155246	-0.259527	-0.0973566	-0.202531	-0.139659	-0.193428	-0.0128441	0.102083	0.0676792	-0.0577415	0.583725	-0.0280956	NA	NA	NA	NA	NA	NA	NA	NA	NA	NA	NA	NA	NA	1.58e-29	4.5e-14	0.00123647	0.000546971	0.000599085	0.0493574	1	1	1	0.94362	0.663789	0.963067	NA	0.252493	0.970861	NA	NA	NA	NA	NA
765	FXYD5	-0.211179	-0.306747	-0.324188	-0.143361	-0.218873	-0.101516	-0.13556	-0.117494	-0.141614	NA	0.162998	0.391477	0.0580799	0.309759	0.0635662	NA	NA	NA	NA	NA	NA	NA	NA	NA	NA	NA	NA	NA	2.73e-27	8.26e-14	0.00199842	0.000715719	0.000659953	0.117704	1	1	1	NA	0.560899	0.757489	NA	0.744815	0.937052	NA	NA	NA	NA	NA
766	CRY1	-0.246084	-0.300924	-0.317387	-0.176315	-0.26286	-0.0718677	-0.185852	-0.118389	-0.0369751	0.0868686	0.0908295	-0.0483845	0.0760495	0.0477081	0.187547	NA	NA	NA	NA	NA	NA	NA	NA	NA	NA	NA	NA	NA	3.59e-27	1.32e-13	0.00288248	0.00161881	0.00129622	0.139064	1	1	1	0.0746621	0.755458	0.980171	NA	0.968706	0.761692	NA	NA	NA	NA	NA
767	GMFG	-0.278665	-0.257473	-0.314004	-0.426815	-0.255821	-0.0509116	-0.176196	-0.119769	-0.131775	-0.0749656	0.0358825	0.328137	-0.085024	-0.0337161	0.033961	NA	NA	NA	NA	NA	NA	NA	NA	NA	NA	NA	NA	NA	8.22e-26	1.38e-13	0.00642523	0.00296424	0.00139264	0.148465	1	1	1	0.271014	0.92203	0.768581	NA	0.978643	0.970861	NA	NA	NA	NA	NA
768	ZFAS1	-0.22153	-0.232011	-0.293371	0.141071	-0.347409	-0.112719	-0.116414	-0.132055	-0.0723729	NA	NA	NA	NA	NA	NA	NA	NA	NA	NA	NA	NA	NA	NA	NA	NA	NA	NA	NA	1.93e-23	1.07e-12	0.00660466	0.00346296	0.00163047	0.36154	1	1	1	NA	NA	NA	NA	NA	NA	NA	NA	NA	NA	NA
769	DYNLT1	-0.266279	-0.279724	-0.263852	-0.168612	-0.209562	-0.11746	-0.184572	-0.111576	-0.0942681	-0.0578422	-0.150402	0.0395675	-0.0639681	-0.389192	-0.185574	NA	NA	NA	NA	NA	NA	NA	NA	NA	NA	NA	NA	NA	1.26e-22	3.72e-12	0.00689129	0.00569496	0.00204133	0.689032	1	1	1	0.242325	0.586806	0.982932	NA	0.646342	0.795165	NA	NA	NA	NA	NA
770	DYNLT1	-0.266279	-0.279724	-0.263852	-0.168612	-0.209562	-0.11746	-0.184572	-0.111576	-0.0942681	-0.087734	-0.150402	0.0395675	-0.0639681	-0.389192	-0.185574	NA	NA	NA	NA	NA	NA	NA	NA	NA	NA	NA	NA	NA	1.26e-22	3.72e-12	0.00689129	0.00569496	0.00204133	0.689032	1	1	1	0.0898939	0.586806	0.982932	NA	0.646342	0.795165	NA	NA	NA	NA	NA
771	DYNLT1	-0.266279	-0.279724	-0.263852	-0.168612	-0.209562	-0.11746	-0.184572	-0.111576	-0.0942681	0.0069306	-0.150402	0.0395675	-0.0639681	-0.389192	-0.185574	NA	NA	NA	NA	NA	NA	NA	NA	NA	NA	NA	NA	NA	1.26e-22	3.72e-12	0.00689129	0.00569496	0.00204133	0.689032	1	1	1	0.9371	0.586806	0.982932	NA	0.646342	0.795165	NA	NA	NA	NA	NA
772	DYNLT1	-0.266279	-0.279724	-0.263852	-0.168612	-0.209562	-0.11746	-0.184572	-0.111576	-0.0942681	-0.0621211	-0.150402	0.0395675	-0.0639681	-0.389192	-0.185574	NA	NA	NA	NA	NA	NA	NA	NA	NA	NA	NA	NA	NA	1.26e-22	3.72e-12	0.00689129	0.00569496	0.00204133	0.689032	1	1	1	0.106334	0.586806	0.982932	NA	0.646342	0.795165	NA	NA	NA	NA	NA
773	GAS5	-0.175382	-0.230116	-0.25078	-0.126576	-0.293332	-0.0452861	-0.105426	-0.223641	-0.0919067	NA	NA	NA	NA	NA	NA	NA	NA	NA	NA	NA	NA	NA	NA	NA	NA	NA	NA	NA	6.98e-21	1.05e-11	0.00913542	0.0071085	0.00647853	1	1	1	1	NA	NA	NA	NA	NA	NA	NA	NA	NA	NA	NA
774	EML4	-0.206712	-0.230939	-0.24389	-0.190534	-0.16686	-0.0602577	-0.203957	-0.225229	-0.0731245	0.0148048	0.118077	0.644274	-0.113596	-0.206702	0.15565	NA	NA	NA	NA	NA	NA	NA	NA	NA	NA	NA	NA	NA	1.53e-20	1.97e-11	0.015472	0.00849004	0.00681826	1	1	1	1	0.733546	0.670876	0.384805	NA	0.855647	0.815628	NA	NA	NA	NA	NA
775	OAZ1	-0.165728	-0.225514	-0.223612	-0.208019	-0.138284	-0.0363789	-0.131322	-0.133671	0.0185459	0.00387309	-0.329353	-0.391566	-0.0968451	-0.217251	-0.555415	NA	NA	NA	NA	NA	NA	NA	NA	NA	NA	NA	NA	NA	1.27e-19	2.54e-11	0.0296305	0.0164256	0.00767721	1	1	1	1	0.962931	0.199248	0.722778	0.779782	0.851398	0.259381	NA	NA	NA	NA	NA
776	YWHAZ	-0.246684	-0.264709	-0.255523	-0.174524	-0.24344	-0.0305288	-0.124747	-0.0937429	-0.0660357	NA	-0.101859	-0.170487	-0.378159	0.182143	0.0606301	NA	NA	NA	NA	NA	NA	NA	NA	NA	NA	NA	NA	NA	1.92e-19	1.25e-10	0.0505525	0.0261473	0.0604756	1	1	1	1	NA	0.694707	0.851602	0.110377	0.81183	0.924428	NA	NA	NA	NA	NA
777	HNRNPA1	-0.218957	-0.226244	-0.275693	-0.126555	-0.2352	-0.0823134	-0.105844	-0.0975667	-0.0386781	-0.0971016	-0.347965	-0.503788	-0.606116	-0.22631	0.128906	NA	NA	NA	NA	NA	NA	NA	NA	NA	NA	NA	NA	NA	8.16e-18	2.76e-10	0.089879	0.0288051	0.106787	1	1	1	1	0.000424	0.238222	0.589758	0.0743056	0.84123	0.865932	NA	NA	NA	NA	NA
778	CCL5	-0.20247	-0.311335	-0.240237	-0.0900903	-0.193853	-0.0259468	-0.128954	-0.123432	-0.115877	NA	-0.121111	-0.0310475	-0.0137027	-0.227113	-0.262381	0.0425256	NA	NA	NA	NA	NA	NA	NA	NA	NA	NA	NA	NA	1.63e-17	6.32e-10	0.301963	0.0564064	0.124314	1	1	1	1	NA	0.624201	0.98494	NA	0.813711	0.634561	-2.63262	NA	NA	NA	NA
779	DDX24	-0.183005	-0.335782	-0.186604	-0.176884	-0.22758	-0.0650037	-0.0897041	-0.0580774	-0.00542197	-0.0045609	-0.125581	-0.394753	-0.131118	0.107178	-0.0525692	NA	NA	NA	NA	NA	NA	NA	NA	NA	NA	NA	NA	NA	8.49e-15	2.16e-09	0.512373	0.0772099	0.323982	1	1	1	1	0.901336	0.728558	0.800574	NA	0.947063	NA	NA	NA	NA	NA	NA
780	RNF125	-0.361199	-0.219916	-0.207016	-0.0905401	-0.276504	-0.0198298	-0.108264	-0.0890442	-0.0412569	0.249679	0.251458	-0.176274	0.0266861	0.875819	0.31031	NA	NA	NA	NA	NA	NA	NA	NA	NA	NA	NA	NA	NA	1.34e-13	1.65e-08	0.605845	0.163791	0.340996	1	1	1	1	7.86e-05	0.39089	0.927917	NA	0.189361	0.649715	NA	NA	NA	NA	NA
781	FTL	-0.186289	-0.224086	-0.286209	-0.0834154	-0.222178	-0.0172947	-0.0756512	-0.0552751	-0.096148	-0.0271611	NA	NA	NA	NA	NA	NA	NA	NA	NA	NA	NA	NA	NA	NA	NA	NA	NA	NA	1.44e-12	2.93e-06	0.888078	0.297275	0.573885	1	1	1	1	0.810174	NA	NA	NA	NA	NA	NA	NA	NA	NA	NA
782	FTL	-0.186289	-0.224086	-0.286209	-0.0834154	-0.222178	-0.0172947	-0.0756512	-0.0552751	-0.096148	-0.0784973	NA	NA	NA	NA	NA	NA	NA	NA	NA	NA	NA	NA	NA	NA	NA	NA	NA	NA	1.44e-12	2.93e-06	0.888078	0.297275	0.573885	1	1	1	1	0.367702	NA	NA	NA	NA	NA	NA	NA	NA	NA	NA
783	GZMH	-0.0873532	-0.203593	-0.277855	-0.0898093	-0.198015	-0.0225794	-0.109443	-0.0862171	-0.052291	NA	0.0496225	0.282509	0.0317909	-0.260098	-0.0035799	NA	NA	NA	NA	NA	NA	NA	NA	NA	NA	NA	NA	NA	1.11e-10	4.1e-05	1	0.430323	0.7169	1	1	1	1	NA	0.89489	0.821951	NA	0.82143	0.996674	NA	NA	NA	NA	NA
784	SF1	-0.192175	-0.197936	-0.116243	-0.172392	-0.182364	-0.0664773	-0.0746497	-0.104188	0.0614538	0.0327023	-0.374996	-0.594202	-0.100154	-0.0941824	-0.516768	NA	NA	NA	NA	NA	NA	NA	NA	NA	NA	NA	NA	NA	3.66e-10	8.37e-05	1	0.978448	0.734976	1	1	1	1	0.29949	0.208949	0.508501	NA	0.953802	0.278273	NA	NA	NA	NA	NA
785	NDFIP1	-0.148427	-0.164861	-0.206243	-0.10934	-0.152407	-0.015194	-0.0736639	-0.057401	-0.102874	-0.0562324	0.0603857	0.253986	-0.0910475	-0.104152	0.372647	NA	NA	NA	NA	NA	NA	NA	NA	NA	NA	NA	NA	NA	2.56e-05	0.00333839	1	1	1	1	1	1	1	0.142359	0.869838	0.850713	NA	0.933424	0.471531	NA	NA	NA	NA	NA
786	KLRB1	-0.0719273	-0.11152	-0.183097	-0.0694938	-0.183971	-0.0291327	-0.120305	-0.0703535	-0.0318066	0.110712	0.0316114	0.156642	-0.000339021	-0.0164174	-0.182066	NA	NA	NA	NA	NA	NA	NA	NA	NA	NA	NA	NA	NA	4.12e-05	0.00916725	1	1	1	1	1	1	1	0.557803	0.928296	0.902624	NA	0.989059	0.770815	NA	NA	NA	NA	NA
787	KLRB1	-0.0719273	-0.11152	-0.183097	-0.0694938	-0.183971	-0.0291327	-0.120305	-0.0703535	-0.0318066	-0.168827	0.0316114	0.156642	-0.000339021	-0.0164174	-0.182066	NA	NA	NA	NA	NA	NA	NA	NA	NA	NA	NA	NA	NA	4.12e-05	0.00916725	1	1	1	1	1	1	1	0.428084	0.928296	0.902624	NA	0.989059	0.770815	NA	NA	NA	NA	NA
788	KLRB1	-0.0719273	-0.11152	-0.183097	-0.0694938	-0.183971	-0.0291327	-0.120305	-0.0703535	-0.0318066	0.0825346	0.0316114	0.156642	-0.000339021	-0.0164174	-0.182066	NA	NA	NA	NA	NA	NA	NA	NA	NA	NA	NA	NA	NA	4.12e-05	0.00916725	1	1	1	1	1	1	1	0.720364	0.928296	0.902624	NA	0.989059	0.770815	NA	NA	NA	NA	NA
789	KLRB1	-0.0719273	-0.11152	-0.183097	-0.0694938	-0.183971	-0.0291327	-0.120305	-0.0703535	-0.0318066	-0.206311	0.0316114	0.156642	-0.000339021	-0.0164174	-0.182066	NA	NA	NA	NA	NA	NA	NA	NA	NA	NA	NA	NA	NA	4.12e-05	0.00916725	1	1	1	1	1	1	1	0.125221	0.928296	0.902624	NA	0.989059	0.770815	NA	NA	NA	NA	NA
790	YPEL5	-0.168753	-0.207973	-0.199973	-0.194533	-0.227375	-0.0293863	-0.0308101	-0.114221	-0.16206	-0.108422	-0.0435461	0.186414	0.0422989	0.0379233	-0.282815	NA	NA	NA	NA	NA	NA	NA	NA	NA	NA	NA	NA	NA	4.53e-05	0.0414527	1	1	1	1	1	1	1	0.000544	0.896976	0.883063	NA	0.97339	0.581542	NA	NA	NA	NA	NA
791	FGFBP2	-0.0751366	-0.159843	-0.173965	-0.123431	-0.182211	-0.0293515	0.126687	-0.132925	-0.0751914	NA	0.0839933	0.0440113	0.173805	0.37192	-0.241074	NA	NA	NA	NA	NA	NA	NA	NA	NA	NA	NA	NA	NA	0.00034818	0.0472164	1	1	1	1	1	1	1	NA	0.781631	0.981853	NA	0.649016	0.684226	NA	NA	NA	NA	NA
792	LEPROTL1	-0.0598425	-0.20027	-0.2146	-0.0701706	-0.122001	0.0335391	-0.127932	-0.0693466	-0.0763182	-0.0419292	0.229973	0.138455	0.125021	0.465886	0.2769	NA	NA	NA	NA	NA	NA	NA	NA	NA	NA	NA	NA	NA	0.00186079	0.0924107	1	1	1	1	1	1	1	0.07866	0.355992	0.932794	NA	0.53623	0.644182	NA	NA	NA	NA	NA
793	GZMB	-0.0533556	-0.16702	-0.190243	-0.065897	-0.114139	-0.024657	-0.0616586	-0.168968	-0.140441	0.0751833	0.225582	0.0139686	0.139359	0.55319	0.247919	NA	NA	NA	NA	NA	NA	NA	NA	NA	NA	NA	NA	NA	0.0584421	0.449956	1	1	1	1	1	1	1	0.634981	0.371086	0.996254	NA	0.487931	0.679077	NA	NA	NA	NA	NA
794	GZMB	-0.0533556	-0.16702	-0.190243	-0.065897	-0.114139	-0.024657	-0.0616586	-0.168968	-0.140441	-0.374562	0.225582	0.0139686	0.139359	0.55319	0.247919	NA	NA	NA	NA	NA	NA	NA	NA	NA	NA	NA	NA	NA	0.0584421	0.449956	1	1	1	1	1	1	1	0.0451426	0.371086	0.996254	NA	0.487931	0.679077	NA	NA	NA	NA	NA
795	TSC22D3	-0.109499	-0.199787	-0.198512	-0.141698	-0.131715	-0.0189685	-0.0424556	-0.035092	-0.047845	0.110699	-0.0484798	-0.0733408	0.0813872	-0.211271	-0.0209266	NA	NA	NA	NA	NA	NA	NA	NA	NA	NA	NA	NA	NA	0.0775334	1	1	1	1	1	1	1	1	0.106061	0.905681	0.972823	NA	0.861436	0.980469	NA	NA	NA	NA	NA
796	CHD1	0.0187938	-0.0755175	-0.134375	-0.04454	-0.165413	-0.00661544	-0.0543575	0.0375088	-0.0831035	-0.0368042	0.152759	0.478817	0.366481	0.165873	-0.533499	NA	NA	NA	NA	NA	NA	NA	NA	NA	NA	NA	NA	NA	1	1	1	1	1	1	1	1	1	0.369058	0.549712	0.584063	NA	0.880792	0.266473	NA	NA	NA	NA	NA
797	YES1	-0.0830125	-0.140211	-0.148007	-0.0874701	-0.187352	-0.0321459	-0.0501575	0.00164603	-0.108484	-0.0198516	-0.0961101	-0.232461	0.0664838	-0.0147556	-0.183757	NA	NA	NA	NA	NA	NA	NA	NA	NA	NA	NA	NA	NA	1	1	1	1	1	1	1	1	1	0.737992	0.750994	0.862292	NA	0.990864	0.782583	NA	NA	NA	NA	NA
798	P2RY8	-0.0739055	-0.101242	-0.109049	-0.0719611	-0.0681998	-0.0119497	-0.0479818	-0.0430687	-0.159707	NA	-0.0583549	0.121942	-0.143695	0.0411202	-0.0671195	NA	NA	NA	NA	NA	NA	NA	NA	NA	NA	NA	NA	NA	1	1	1	1	1	1	1	1	1	NA	0.877702	0.936571	NA	0.974655	0.939597	NA	NA	NA	NA	NA
799	LITAF	-0.053081	-0.12173	-0.0722906	-0.152865	-0.0478392	0.000607225	-0.0706808	-0.155179	-0.0224378	0.0925807	-0.037961	-0.0123664	-0.05642	0.0157314	-0.066617	NA	NA	NA	NA	NA	NA	NA	NA	NA	NA	NA	NA	NA	1	1	1	1	1	1	1	1	1	0.0225894	0.906043	0.996192	NA	0.98894	0.928832	NA	NA	NA	NA	NA
800	CEMIP2	-0.0231328	-0.113296	-0.07579	-0.0347899	-0.0784202	-0.0191364	-0.016233	-0.019854	-0.0895031	0.0415087	0.118355	-0.365123	0.296528	0.173002	0.263739	NA	NA	NA	NA	NA	NA	NA	NA	NA	NA	NA	NA	NA	1	1	1	1	1	1	1	1	1	0.206645	0.662943	0.739566	NA	0.869597	0.639582	NA	NA	NA	NA	NA
801	PRF1	-0.0576242	-0.144293	-0.0593487	-0.00501791	-0.0494957	-0.0329414	-0.0531845	-0.056301	-0.0393562	-0.0150122	0.0220577	0.173469	-0.0842887	0.177407	-0.0740852	NA	NA	NA	NA	NA	NA	NA	NA	NA	NA	NA	NA	NA	1	1	1	1	1	1	1	1	1	0.959366	0.947103	0.870266	NA	0.845046	0.916321	NA	NA	NA	NA	NA
802	CDK17	-0.0211946	-0.108106	-0.0531826	-0.0729875	-0.0612368	-0.0479752	-0.0417878	0.00498635	-0.127122	-0.0266701	0.0875366	0.503033	-0.059736	0.278324	-0.0837083	0.0267179	NA	NA	NA	NA	NA	NA	NA	NA	NA	NA	NA	NA	1	1	1	1	1	1	1	1	1	0.573853	0.813789	0.660109	NA	0.806283	0.928384	-2.19987	NA	NA	NA	NA
803	IGLC2	-0.080793	-0.137106	-0.0461495	-0.0391208	-0.086078	-0.010701	0.012788	0.0612127	-0.0285492	-0.353644	NA	NA	NA	NA	NA	NA	-1.47	-2.72	-2.6	-3.29	-1.55	-2.7	-2.5	-3.59	-1.33	-2.75	-2.69	-2.91	1	1	1	1	1	1	1	1	1	0.219235	NA	NA	NA	NA	NA	NA	5.88e-06	6.94e-21	4.33e-09	3.97e-06
804	IGLC2	-0.080793	-0.137106	-0.0461495	-0.0391208	-0.086078	-0.010701	0.012788	0.0612127	-0.0285492	0.0551293	NA	NA	NA	NA	NA	NA	-1.47	-2.72	-2.6	-3.29	-1.55	-2.7	-2.5	-3.59	-1.33	-2.75	-2.69	-2.91	1	1	1	1	1	1	1	1	1	0.898808	NA	NA	NA	NA	NA	NA	5.88e-06	6.94e-21	4.33e-09	3.97e-06
805	IGLC2	-0.080793	-0.137106	-0.0461495	-0.0391208	-0.086078	-0.010701	0.012788	0.0612127	-0.0285492	0.11654	NA	NA	NA	NA	NA	NA	-1.47	-2.72	-2.6	-3.29	-1.55	-2.7	-2.5	-3.59	-1.33	-2.75	-2.69	-2.91	1	1	1	1	1	1	1	1	1	0.632008	NA	NA	NA	NA	NA	NA	5.88e-06	6.94e-21	4.33e-09	3.97e-06
806	IGKC	-0.0303366	-0.088684	-0.0327884	-0.0144337	0.00377115	0.00933394	-0.0137423	-0.0341572	-0.0928231	0.131518	0.114594	-0.102992	0.0527506	0.169175	0.199225	NA	-1.07	-2.25	-2.26	-3.05	-1	-2.32	-2.14	-3.06	-1.09	-2.19	-2.37	-2.98	1	1	1	1	1	1	1	1	1	0.551854	0.725205	0.960744	NA	0.895691	0.770815	NA	2.44e-05	1.96e-22	1.9e-09	1.65e-09
[truncated: 8 more columns]

## Sheet: pathways.i4.pbmc
	pathway	pval	padj	log2err	ES	NES	size	timepoint	celltype	sample	info
1	HALLMARK_MITOTIC_SPINDLE	0.000541	0.00901	0.477271	0.724069	1.40232	199	Immediately Post-flight	CD4_T	Inspiration4	Hallmark
2	HALLMARK_MYC_TARGETS_V1	5.1e-08	2.55e-06	0.719513	-0.788236	-1.89882	196	Immediately Post-flight	CD4_T	Inspiration4	Hallmark
3	HALLMARK_OXIDATIVE_PHOSPHORYLATION	0.00102	0.0127	0.45506	-0.65393	-1.58722	200	Immediately Post-flight	CD4_T	Inspiration4	Hallmark
4	HALLMARK_UV_RESPONSE_DN	2.32e-05	0.000581	0.57561	0.777762	1.46138	140	Immediately Post-flight	CD4_T	Inspiration4	Hallmark
5	HALLMARK_MITOTIC_SPINDLE	9.11e-05	0.00152	0.538434	0.728382	1.43673	199	Immediately Post-flight	CD8_T	Inspiration4	Hallmark
6	HALLMARK_MYC_TARGETS_V1	5.34e-08	2.67e-06	0.719513	-0.780374	-1.87877	196	Immediately Post-flight	CD8_T	Inspiration4	Hallmark
7	HALLMARK_OXIDATIVE_PHOSPHORYLATION	0.000128	0.0016	0.518848	-0.663366	-1.60584	200	Immediately Post-flight	CD8_T	Inspiration4	Hallmark
8	HALLMARK_UV_RESPONSE_DN	1.33e-05	0.000333	0.593325	0.775295	1.47782	140	Immediately Post-flight	CD8_T	Inspiration4	Hallmark
9	HALLMARK_MITOTIC_SPINDLE	0.001	0.0167	0.45506	0.706321	1.3957	199	Immediately Post-flight	other_T	Inspiration4	Hallmark
10	HALLMARK_MYC_TARGETS_V1	1.85e-08	9.23e-07	0.733762	-0.769463	-1.87058	196	Immediately Post-flight	other_T	Inspiration4	Hallmark
11	HALLMARK_OXIDATIVE_PHOSPHORYLATION	0.000153	0.00383	0.518848	-0.658484	-1.58225	200	Immediately Post-flight	other_T	Inspiration4	Hallmark
12	HALLMARK_UV_RESPONSE_DN	0.0029	0.029	0.431708	0.725743	1.38772	140	Immediately Post-flight	other_T	Inspiration4	Hallmark
13	HALLMARK_MITOTIC_SPINDLE	0.00041	0.0103	0.498493	0.72777	1.42916	199	Immediately Post-flight	B	Inspiration4	Hallmark
14	HALLMARK_MYC_TARGETS_V1	5.05e-09	2.53e-07	0.761461	-0.799581	-1.93061	196	Immediately Post-flight	B	Inspiration4	Hallmark
15	HALLMARK_OXIDATIVE_PHOSPHORYLATION	0.00157	0.0262	0.45506	-0.635779	-1.54722	200	Immediately Post-flight	B	Inspiration4	Hallmark
16	HALLMARK_MITOTIC_SPINDLE	0.00219	0.0219	0.431708	0.689641	1.39661	199	Immediately Post-flight	NK	Inspiration4	Hallmark
17	HALLMARK_MYC_TARGETS_V1	2.15e-09	1.07e-07	0.774939	-0.776327	-2.00015	196	Immediately Post-flight	NK	Inspiration4	Hallmark
18	HALLMARK_OXIDATIVE_PHOSPHORYLATION	1.36e-05	0.00034	0.593325	-0.679375	-1.74411	200	Immediately Post-flight	NK	Inspiration4	Hallmark
19	HALLMARK_UV_RESPONSE_DN	0.000252	0.00315	0.498493	0.746385	1.45892	140	Immediately Post-flight	NK	Inspiration4	Hallmark
20	HALLMARK_MYC_TARGETS_V1	3.33e-11	1.66e-09	0.851339	-0.823846	-2.06777	196	Immediately Post-flight	CD14_Mono	Inspiration4	Hallmark
21	HALLMARK_MYC_TARGETS_V1	1.52e-13	7.61e-12	0.943632	-0.870203	-2.00492	196	Immediately Post-flight	CD16_Mono	Inspiration4	Hallmark
22	HALLMARK_OXIDATIVE_PHOSPHORYLATION	9.35e-08	2.34e-06	0.704976	-0.788628	-1.8284	200	Immediately Post-flight	CD16_Mono	Inspiration4	Hallmark
23	HALLMARK_UV_RESPONSE_DN	0.000798	0.0133	0.477271	0.697997	1.56142	140	Immediately Post-flight	CD16_Mono	Inspiration4	Hallmark
24	HALLMARK_MYC_TARGETS_V1	7.36e-14	3.68e-12	0.954542	-0.861718	-2.0641	196	Immediately Post-flight	DC	Inspiration4	Hallmark
25	HALLMARK_OXIDATIVE_PHOSPHORYLATION	2.92e-10	7.31e-09	0.814036	-0.821383	-1.97772	200	Immediately Post-flight	DC	Inspiration4	Hallmark
26	HALLMARK_UV_RESPONSE_DN	0.000457	0.00762	0.498493	0.695091	1.62323	140	Immediately Post-flight	DC	Inspiration4	Hallmark
27	HALLMARK_MITOTIC_SPINDLE	0.000665	0.0166	0.477271	0.718478	1.2993	199	Immediately Post-flight	other	Inspiration4	Hallmark
28	HALLMARK_UV_RESPONSE_DN	0.00218	0.0363	0.431708	0.723236	1.28765	140	Immediately Post-flight	other	Inspiration4	Hallmark
29	ABE_INNER_EAR	1.09e-05	0.000912	0.593325	-0.935462	-1.69604	43	Immediately Post-flight	CD4_T	Inspiration4	C2
30	ACEVEDO_LIVER_TUMOR_VS_NORMAL_ADJACENT_TISSUE_UP	0.00014	0.00846	0.518848	-0.510467	-1.35509	835	Immediately Post-flight	CD4_T	Inspiration4	C2
31	ACEVEDO_METHYLATED_IN_LIVER_CANCER_DN	0.000252	0.0134	0.498493	0.644337	1.37267	701	Immediately Post-flight	CD4_T	Inspiration4	C2
32	ANDERSEN_LIVER_CANCER_KRT19_UP	6.47e-06	0.000573	0.610527	-0.962522	-1.68906	33	Immediately Post-flight	CD4_T	Inspiration4	C2
33	BENPORATH_MYC_MAX_TARGETS	3.3e-07	3.81e-05	0.674963	-0.586904	-1.57825	742	Immediately Post-flight	CD4_T	Inspiration4	C2
34	BENPORATH_MYC_TARGETS_WITH_EBOX	4.5e-07	5.06e-05	0.674963	-0.771351	-1.85767	218	Immediately Post-flight	CD4_T	Inspiration4	C2
35	BHATI_G2M_ARREST_BY_2METHOXYESTRADIOL_DN	5.8e-05	0.00405	0.557332	-0.802336	-1.76989	118	Immediately Post-flight	CD4_T	Inspiration4	C2
36	BHATTACHARYA_EMBRYONIC_STEM_CELL	0.000114	0.00715	0.538434	-0.837028	-1.72988	79	Immediately Post-flight	CD4_T	Inspiration4	C2
37	BILANGES_RAPAMYCIN_SENSITIVE_VIA_TSC1_AND_TSC2	3.66e-06	0.000348	0.627257	-0.89793	-1.80354	68	Immediately Post-flight	CD4_T	Inspiration4	C2
38	BILANGES_SERUM_AND_RAPAMYCIN_SENSITIVE_GENES	2.51e-16	5.44e-14	1.0377	-0.982344	-1.9731	68	Immediately Post-flight	CD4_T	Inspiration4	C2
39	BILANGES_SERUM_RESPONSE_TRANSLATION	5.66e-06	0.000508	0.610527	-0.964101	-1.69883	32	Immediately Post-flight	CD4_T	Inspiration4	C2
40	BONOME_OVARIAN_CANCER_SURVIVAL_SUBOPTIMAL_DEBULKING	0.000691	0.0299	0.477271	0.658471	1.36938	488	Immediately Post-flight	CD4_T	Inspiration4	C2
41	BOUDOUKHA_BOUND_BY_IGF2BP2	4.38e-05	0.0032	0.557332	-0.820165	-1.77141	102	Immediately Post-flight	CD4_T	Inspiration4	C2
42	BRUINS_UVC_RESPONSE_LATE	0.000513	0.0233	0.477271	0.615673	1.32534	1092	Immediately Post-flight	CD4_T	Inspiration4	C2
43	CAIRO_HEPATOBLASTOMA_CLASSES_UP	1.98e-08	2.65e-06	0.733762	-0.633496	-1.69746	599	Immediately Post-flight	CD4_T	Inspiration4	C2
44	CHAUHAN_RESPONSE_TO_METHOXYESTRADIOL_DN	0.000215	0.0116	0.518848	-0.804628	-1.73367	101	Immediately Post-flight	CD4_T	Inspiration4	C2
45	CHICAS_RB1_TARGETS_LOW_SERUM	0.000397	0.0192	0.498493	-0.792555	-1.69852	95	Immediately Post-flight	CD4_T	Inspiration4	C2
46	CHNG_MULTIPLE_MYELOMA_HYPERPLOID_UP	9.4e-13	1.79e-10	0.91012	-0.981617	-1.86941	52	Immediately Post-flight	CD4_T	Inspiration4	C2
47	CUI_TCF21_TARGETS_2_DN	1.84e-08	2.52e-06	0.733762	0.690267	1.47363	825	Immediately Post-flight	CD4_T	Inspiration4	C2
48	DACOSTA_UV_RESPONSE_VIA_ERCC3_COMMON_DN	6.47e-15	1.36e-12	0.996986	0.777963	1.60853	457	Immediately Post-flight	CD4_T	Inspiration4	C2
49	DACOSTA_UV_RESPONSE_VIA_ERCC3_DN	2.94e-24	7.7e-22	1.27903	0.769435	1.64431	845	Immediately Post-flight	CD4_T	Inspiration4	C2
50	DACOSTA_UV_RESPONSE_VIA_ERCC3_UP	0.000256	0.0135	0.498493	-0.622885	-1.54533	308	Immediately Post-flight	CD4_T	Inspiration4	C2
51	DACOSTA_UV_RESPONSE_VIA_ERCC3_XPCS_DN	0.000695	0.0299	0.477271	0.790499	1.39841	84	Immediately Post-flight	CD4_T	Inspiration4	C2
52	DANG_MYC_TARGETS_UP	1.26e-09	1.94e-07	0.788187	-0.886933	-2.00862	128	Immediately Post-flight	CD4_T	Inspiration4	C2
53	DAVICIONI_MOLECULAR_ARMS_VS_ERMS_UP	2.03e-06	0.000209	0.627257	0.729264	1.4637	322	Immediately Post-flight	CD4_T	Inspiration4	C2
54	DAZARD_RESPONSE_TO_UV_NHEK_DN	1.09e-09	1.72e-07	0.788187	0.776782	1.549	295	Immediately Post-flight	CD4_T	Inspiration4	C2
55	DAZARD_RESPONSE_TO_UV_NHEK_UP	5.88e-10	9.69e-08	0.801216	-0.835616	-1.99008	200	Immediately Post-flight	CD4_T	Inspiration4	C2
56	DAZARD_UV_RESPONSE_CLUSTER_G1	3.84e-06	0.00036	0.610527	-0.911219	-1.77912	59	Immediately Post-flight	CD4_T	Inspiration4	C2
57	DAZARD_UV_RESPONSE_CLUSTER_G6	6.83e-06	0.000596	0.610527	0.791159	1.47608	142	Immediately Post-flight	CD4_T	Inspiration4	C2
58	DIRMEIER_LMP1_RESPONSE_EARLY	0.000339	0.0166	0.498493	-0.862695	-1.68914	61	Immediately Post-flight	CD4_T	Inspiration4	C2
59	ENK_UV_RESPONSE_KERATINOCYTE_UP	2.92e-26	9.18e-24	1.32672	-0.840486	-2.23113	505	Immediately Post-flight	CD4_T	Inspiration4	C2
60	FARMER_BREAST_CANCER_APOCRINE_VS_LUMINAL	4.22e-05	0.00316	0.557332	0.712935	1.42749	309	Immediately Post-flight	CD4_T	Inspiration4	C2
61	FLORIO_NEOCORTEX_BASAL_RADIAL_GLIA_UP	4.43e-05	0.0032	0.557332	0.7046	1.42329	357	Immediately Post-flight	CD4_T	Inspiration4	C2
62	FLOTHO_PEDIATRIC_ALL_THERAPY_RESPONSE_UP	1.48e-06	0.000156	0.643552	-0.931943	-1.77481	52	Immediately Post-flight	CD4_T	Inspiration4	C2
63	GABRIELY_MIR21_TARGETS	3.15e-06	0.000309	0.627257	0.741531	1.47527	287	Immediately Post-flight	CD4_T	Inspiration4	C2
64	GENTILE_UV_LOW_DOSE_DN	0.00125	0.0481	0.45506	0.811179	1.37948	62	Immediately Post-flight	CD4_T	Inspiration4	C2
65	GEORGES_TARGETS_OF_MIR192_AND_MIR215	9.76e-05	0.00632	0.538434	0.642633	1.37398	871	Immediately Post-flight	CD4_T	Inspiration4	C2
66	GOBERT_OLIGODENDROCYTE_DIFFERENTIATION_DN	2.6e-06	0.000259	0.627257	0.653458	1.40403	1048	Immediately Post-flight	CD4_T	Inspiration4	C2
67	GOZGIT_ESR1_TARGETS_DN	0.000826	0.0342	0.477271	0.63474	1.35205	731	Immediately Post-flight	CD4_T	Inspiration4	C2
68	GRAESSMANN_APOPTOSIS_BY_DOXORUBICIN_DN	1.37e-05	0.00109	0.593325	0.614509	1.33915	1733	Immediately Post-flight	CD4_T	Inspiration4	C2
69	GRUETZMANN_PANCREATIC_CANCER_DN	0.000404	0.0194	0.498493	-0.675801	-1.59385	189	Immediately Post-flight	CD4_T	Inspiration4	C2
70	HAMAI_APOPTOSIS_VIA_TRAIL_UP	3.37e-09	4.92e-07	0.774939	0.715366	1.51508	647	Immediately Post-flight	CD4_T	Inspiration4	C2
71	HILLION_HMGA1B_TARGETS	6.58e-07	7.25e-05	0.659444	-0.895289	-1.85449	83	Immediately Post-flight	CD4_T	Inspiration4	C2
72	HILLION_HMGA1_TARGETS	8.07e-08	9.94e-06	0.704976	-0.9131	-1.8851	81	Immediately Post-flight	CD4_T	Inspiration4	C2
73	HOLLEMAN_ASPARAGINASE_RESISTANCE_B_ALL_UP	5.31e-05	0.00375	0.557332	-0.963171	-1.66776	27	Immediately Post-flight	CD4_T	Inspiration4	C2
74	HSIAO_HOUSEKEEPING_GENES	8.94e-39	5.62e-35	1.6217	-0.922884	-2.36001	382	Immediately Post-flight	CD4_T	Inspiration4	C2
75	IRITANI_MAD1_TARGETS_DN	4.12e-05	0.00312	0.557332	-0.928668	-1.68259	44	Immediately Post-flight	CD4_T	Inspiration4	C2
76	IVANOVA_HEMATOPOIESIS_STEM_CELL_LONG_TERM	0.000136	0.0083	0.518848	0.728813	1.40971	201	Immediately Post-flight	CD4_T	Inspiration4	C2
77	JISON_SICKLE_CELL_DISEASE_DN	5.82e-08	7.46e-06	0.719513	-0.811359	-1.9019	180	Immediately Post-flight	CD4_T	Inspiration4	C2
78	JOHNSTONE_PARVB_TARGETS_2_DN	7.25e-05	0.00485	0.538434	0.707997	1.42526	334	Immediately Post-flight	CD4_T	Inspiration4	C2
79	JOHNSTONE_PARVB_TARGETS_2_UP	0.000181	0.0101	0.518848	-0.744845	-1.69701	143	Immediately Post-flight	CD4_T	Inspiration4	C2
80	KEGG_OXIDATIVE_PHOSPHORYLATION	6.67e-05	0.00451	0.538434	-0.791489	-1.78594	127	Immediately Post-flight	CD4_T	Inspiration4	C2
81	KEGG_PARKINSONS_DISEASE	1.27e-05	0.00102	0.593325	-0.803003	-1.79288	122	Immediately Post-flight	CD4_T	Inspiration4	C2
82	KEGG_RIBOSOME	2.79e-36	4.39e-33	1.56979	-0.995805	-2.08672	86	Immediately Post-flight	CD4_T	Inspiration4	C2
83	KIM_ALL_DISORDERS_DURATION_CORR_DN	0.000145	0.00869	0.518848	-0.748516	-1.70538	143	Immediately Post-flight	CD4_T	Inspiration4	C2
84	KIM_ALL_DISORDERS_OLIGODENDROCYTE_NUMBER_CORR_UP	6.73e-19	1.63e-16	1.12391	-0.736213	-1.98868	738	Immediately Post-flight	CD4_T	Inspiration4	C2
85	KIM_BIPOLAR_DISORDER_OLIGODENDROCYTE_DENSITY_CORR_UP	1.4e-16	3.14e-14	1.04763	-0.734478	-1.98858	659	Immediately Post-flight	CD4_T	Inspiration4	C2
86	LEE_LIVER_CANCER_MYC_UP	1.13e-05	0.000937	0.593325	-0.921484	-1.7265	50	Immediately Post-flight	CD4_T	Inspiration4	C2
87	LEE_LIVER_CANCER_SURVIVAL_DN	1.49e-06	0.000156	0.643552	-0.799604	-1.87434	173	Immediately Post-flight	CD4_T	Inspiration4	C2
88	LI_AMPLIFIED_IN_LUNG_CANCER	4.69e-18	1.09e-15	1.09593	-0.926225	-2.17731	171	Immediately Post-flight	CD4_T	Inspiration4	C2
89	LOPEZ_MBD_TARGETS	8.22e-08	9.94e-06	0.704976	-0.560806	-1.50397	919	Immediately Post-flight	CD4_T	Inspiration4	C2
90	LUI_TARGETS_OF_PAX8_PPARG_FUSION	0.000176	0.00992	0.518848	-0.937759	-1.64561	33	Immediately Post-flight	CD4_T	Inspiration4	C2
91	LUI_THYROID_CANCER_CLUSTER_3	0.000518	0.0233	0.477271	-0.945079	-1.63643	27	Immediately Post-flight	CD4_T	Inspiration4	C2
92	LUI_THYROID_CANCER_PAX8_PPARG_DN	4.12e-05	0.00312	0.557332	-0.928874	-1.68296	44	Immediately Post-flight	CD4_T	Inspiration4	C2
93	LU_EZH2_TARGETS_DN	0.000172	0.00992	0.518848	0.690156	1.4059	384	Immediately Post-flight	CD4_T	Inspiration4	C2
94	MALONEY_RESPONSE_TO_17AAG_DN	2.6e-05	0.00202	0.57561	-0.867923	-1.77341	73	Immediately Post-flight	CD4_T	Inspiration4	C2
95	MANNE_COVID19_COMBINED_COHORT_VS_HEALTHY_DONOR_PLATELETS_DN	0.000273	0.014	0.498493	0.724829	1.40732	215	Immediately Post-flight	CD4_T	Inspiration4	C2
96	MANNE_COVID19_ICU_VS_HEALTHY_DONOR_PLATELETS_DN	0.000216	0.0116	0.518848	0.758158	1.4175	148	Immediately Post-flight	CD4_T	Inspiration4	C2
97	MANNE_COVID19_NONICU_VS_HEALTHY_DONOR_PLATELETS_DN	0.000613	0.0268	0.477271	0.723227	1.39842	199	Immediately Post-flight	CD4_T	Inspiration4	C2
98	MARTENS_TRETINOIN_RESPONSE_DN	8.73e-37	2.74e-33	1.57637	-0.831214	-2.23732	764	Immediately Post-flight	CD4_T	Inspiration4	C2
99	MARTINEZ_RB1_AND_TP53_TARGETS_DN	0.000112	0.00711	0.538434	-0.555344	-1.4577	552	Immediately Post-flight	CD4_T	Inspiration4	C2
100	MARTINEZ_RB1_TARGETS_DN	4.55e-06	0.000415	0.610527	-0.607633	-1.60815	507	Immediately Post-flight	CD4_T	Inspiration4	C2
101	MARTINEZ_RESPONSE_TO_TRABECTEDIN	1.84e-05	0.00145	0.57561	0.868774	1.45328	50	Immediately Post-flight	CD4_T	Inspiration4	C2
102	MARTINEZ_TP53_TARGETS_DN	6.37e-05	0.0044	0.538434	-0.560901	-1.47252	556	Immediately Post-flight	CD4_T	Inspiration4	C2
103	MEISSNER_BRAIN_HCP_WITH_H3K4ME3_AND_H3K27ME3	0.000518	0.0233	0.477271	0.619221	1.3302	998	Immediately Post-flight	CD4_T	Inspiration4	C2
104	MODY_HIPPOCAMPUS_PRENATAL	1.19e-07	1.41e-05	0.704976	-0.969981	-1.75661	39	Immediately Post-flight	CD4_T	Inspiration4	C2
105	MOOTHA_VOXPHOS	4.62e-05	0.0033	0.557332	-0.847157	-1.77523	86	Immediately Post-flight	CD4_T	Inspiration4	C2
106	NATSUME_RESPONSE_TO_INTERFERON_BETA_DN	7.56e-05	0.00495	0.538434	-0.892361	-1.68253	51	Immediately Post-flight	CD4_T	Inspiration4	C2
107	NUTT_GBM_VS_AO_GLIOMA_DN	0.000276	0.014	0.498493	-0.903807	-1.63755	44	Immediately Post-flight	CD4_T	Inspiration4	C2
108	NUYTTEN_NIPP1_TARGETS_UP	0.000921	0.0373	0.477271	0.636878	1.35623	720	Immediately Post-flight	CD4_T	Inspiration4	C2
109	ONKEN_UVEAL_MELANOMA_DN	8.18e-06	0.000704	0.593325	-0.605302	-1.61028	510	Immediately Post-flight	CD4_T	Inspiration4	C2
110	OSMAN_BLADDER_CANCER_DN	4.29e-09	6.13e-07	0.761461	-0.706662	-1.83433	406	Immediately Post-flight	CD4_T	Inspiration4	C2
111	OSMAN_BLADDER_CANCER_UP	0.000177	0.00992	0.518848	0.686725	1.40024	395	Immediately Post-flight	CD4_T	Inspiration4	C2
112	PARENT_MTOR_SIGNALING_UP	0.000275	0.014	0.498493	0.660674	1.38557	540	Immediately Post-flight	CD4_T	Inspiration4	C2
113	PECE_MAMMARY_STEM_CELL_UP	1.11e-19	2.79e-17	1.14219	-0.959653	-2.17097	129	Immediately Post-flight	CD4_T	Inspiration4	C2
114	PEREZ_TP53_TARGETS	8.56e-07	9.27e-05	0.659444	0.653102	1.40724	1120	Immediately Post-flight	CD4_T	Inspiration4	C2
115	PILON_KLF1_TARGETS_UP	0.000452	0.0212	0.498493	0.671638	1.39151	469	Immediately Post-flight	CD4_T	Inspiration4	C2
116	PLASARI_TGFB1_TARGETS_10HR_DN	0.000719	0.0306	0.477271	0.702833	1.38553	245	Immediately Post-flight	CD4_T	Inspiration4	C2
117	POMEROY_MEDULLOBLASTOMA_DESMOPLASIC_VS_CLASSIC_DN	4.3e-05	0.00318	0.557332	-0.896413	-1.73955	57	Immediately Post-flight	CD4_T	Inspiration4	C2
118	POMEROY_MEDULLOBLASTOMA_PROGNOSIS_DN	3.47e-06	0.000336	0.627257	-0.94877	-1.72291	42	Immediately Post-flight	CD4_T	Inspiration4	C2
119	REACTOME_ACTIVATION_OF_THE_MRNA_UPON_BINDING_OF_THE_CAP_BINDING_COMPLEX_AND_EIFS_AND_SUBSEQUENT_BINDING_TO_43S	4.54e-13	8.91e-11	0.932595	-0.976749	-1.90412	60	Immediately Post-flight	CD4_T	Inspiration4	C2
120	REACTOME_CELLULAR_RESPONSES_TO_EXTERNAL_STIMULI	2.58e-28	1.08e-25	1.38026	-0.82322	-2.22213	625	Immediately Post-flight	CD4_T	Inspiration4	C2
121	REACTOME_CELLULAR_RESPONSE_TO_STARVATION	2.46e-27	9.11e-25	1.35757	-0.968527	-2.25291	156	Immediately Post-flight	CD4_T	Inspiration4	C2
122	REACTOME_DEFECTIVE_CHST3_CAUSES_SEDCJD	0.00123	0.0478	0.45506	0.984388	1.38448	7	Immediately Post-flight	CD4_T	Inspiration4	C2
123	REACTOME_DEVELOPMENTAL_BIOLOGY	9.31e-30	4.5e-27	1.41728	-0.774135	-2.08656	907	Immediately Post-flight	CD4_T	Inspiration4	C2
124	REACTOME_EUKARYOTIC_TRANSLATION_ELONGATION	8.69e-35	7.81e-32	1.53646	-0.994445	-2.11831	93	Immediately Post-flight	CD4_T	Inspiration4	C2
125	REACTOME_EUKARYOTIC_TRANSLATION_INITIATION	4.9e-27	1.71e-24	1.34993	-0.981029	-2.17717	119	Immediately Post-flight	CD4_T	Inspiration4	C2
126	REACTOME_INFECTIOUS_DISEASE	6.77e-27	2.24e-24	1.34223	-0.772934	-2.05366	832	Immediately Post-flight	CD4_T	Inspiration4	C2
127	REACTOME_INFLUENZA_INFECTION	7.56e-25	2.07e-22	1.29512	-0.962136	-2.23805	156	Immediately Post-flight	CD4_T	Inspiration4	C2
128	REACTOME_METABOLISM_OF_AMINO_ACIDS_AND_DERIVATIVES	1.53e-36	3.21e-33	1.56979	-0.924318	-2.34873	358	Immediately Post-flight	CD4_T	Inspiration4	C2
129	REACTOME_METABOLISM_OF_RNA	2.98e-30	1.56e-27	1.43181	-0.822554	-2.20574	666	Immediately Post-flight	CD4_T	Inspiration4	C2
130	REACTOME_NERVOUS_SYSTEM_DEVELOPMENT	1.4e-31	9.81e-29	1.46045	-0.851532	-2.24965	569	Immediately Post-flight	CD4_T	Inspiration4	C2
131	REACTOME_NONSENSE_MEDIATED_DECAY_NMD	7.21e-25	2.06e-22	1.29512	-0.980975	-2.14971	115	Immediately Post-flight	CD4_T	Inspiration4	C2
132	REACTOME_REGULATION_OF_EXPRESSION_OF_SLITS_AND_ROBOS	4.91e-28	1.93e-25	1.37274	-0.964966	-2.2777	170	Immediately Post-flight	CD4_T	Inspiration4	C2
133	REACTOME_RESPIRATORY_ELECTRON_TRANSPORT	0.000318	0.0158	0.498493	-0.787131	-1.705	103	Immediately Post-flight	CD4_T	Inspiration4	C2
134	REACTOME_RESPIRATORY_ELECTRON_TRANSPORT_ATP_SYNTHESIS_BY_CHEMIOSMOTIC_COUPLING_AND_HEAT_PRODUCTION_BY_UNCOUPLING_PROTEINS	0.000157	0.00921	0.518848	-0.776466	-1.75204	127	Immediately Post-flight	CD4_T	Inspiration4	C2
135	REACTOME_RESPONSE_OF_EIF2AK4_GCN2_TO_AMINO_ACID_DEFICIENCY	9.01e-36	9.44e-33	1.55654	-0.99368	-2.14101	101	Immediately Post-flight	CD4_T	Inspiration4	C2
136	REACTOME_RRNA_MODIFICATION_IN_THE_NUCLEUS_AND_CYTOSOL	0.000985	0.0395	0.45506	-0.826423	-1.61356	59	Immediately Post-flight	CD4_T	Inspiration4	C2
137	REACTOME_RRNA_PROCESSING	2.34e-30	1.34e-27	1.43181	-0.959616	-2.28758	201	Immediately Post-flight	CD4_T	Inspiration4	C2
138	REACTOME_SELENOAMINO_ACID_METABOLISM	4.56e-36	5.73e-33	1.56318	-0.992334	-2.16246	107	Immediately Post-flight	CD4_T	Inspiration4	C2
139	REACTOME_SIGNALING_BY_ROBO_RECEPTORS	1.2e-25	3.59e-23	1.31101	-0.941567	-2.24309	213	Immediately Post-flight	CD4_T	Inspiration4	C2
140	REACTOME_SRP_DEPENDENT_COTRANSLATIONAL_PROTEIN_TARGETING_TO_MEMBRANE	4.27e-29	1.92e-26	1.40259	-0.985983	-2.16251	112	Immediately Post-flight	CD4_T	Inspiration4	C2
141	REACTOME_THE_CITRIC_ACID_TCA_CYCLE_AND_RESPIRATORY_ELECTRON_TRANSPORT	0.00123	0.0478	0.45506	-0.687479	-1.61945	177	Immediately Post-flight	CD4_T	Inspiration4	C2
142	REACTOME_TRANSLATION	5.76e-32	4.53e-29	1.46752	-0.937252	-2.31642	274	Immediately Post-flight	CD4_T	Inspiration4	C2
143	RODRIGUES_THYROID_CARCINOMA_POORLY_DIFFERENTIATED_DN	7.35e-05	0.00487	0.538434	0.651614	1.38876	788	Immediately Post-flight	CD4_T	Inspiration4	C2
144	SANA_RESPONSE_TO_IFNG_DN	6.53e-05	0.00446	0.538434	-0.845359	-1.75398	82	Immediately Post-flight	CD4_T	Inspiration4	C2
145	SCHAEFFER_PROSTATE_DEVELOPMENT_48HR_DN	0.000122	0.0075	0.538434	0.688573	1.40362	389	Immediately Post-flight	CD4_T	Inspiration4	C2
146	SHEN_SMARCA2_TARGETS_UP	0.000273	0.014	0.498493	0.682721	1.39968	422	Immediately Post-flight	CD4_T	Inspiration4	C2
147	SMID_BREAST_CANCER_BASAL_DN	1.16e-05	0.000949	0.593325	0.673988	1.43059	658	Immediately Post-flight	CD4_T	Inspiration4	C2
148	SMIRNOV_CIRCULATING_ENDOTHELIOCYTES_IN_CANCER_DN	0.000287	0.0144	0.498493	-0.998403	-1.50686	5	Immediately Post-flight	CD4_T	Inspiration4	C2
149	SPIELMAN_LYMPHOBLAST_EUROPEAN_VS_ASIAN_UP	3.1e-09	4.64e-07	0.774939	-0.683693	-1.8156	478	Immediately Post-flight	CD4_T	Inspiration4	C2
150	STARK_PREFRONTAL_CORTEX_22Q11_DELETION_DN	2.55e-06	0.000259	0.627257	-0.624826	-1.64819	514	Immediately Post-flight	CD4_T	Inspiration4	C2
151	TAKAO_RESPONSE_TO_UVB_RADIATION_UP	3.33e-07	3.81e-05	0.674963	-0.900687	-1.86567	83	Immediately Post-flight	CD4_T	Inspiration4	C2
152	TARTE_PLASMA_CELL_VS_PLASMABLAST_UP	4.15e-11	7.24e-09	0.851339	-0.759653	-1.91032	350	Immediately Post-flight	CD4_T	Inspiration4	C2
153	TIEN_INTESTINE_PROBIOTICS_24HR_DN	2.43e-11	4.49e-09	0.863415	-0.844008	-1.997	205	Immediately Post-flight	CD4_T	Inspiration4	C2
154	TIEN_INTESTINE_PROBIOTICS_6HR_UP	1.12e-08	1.56e-06	0.74774	-0.964658	-1.80739	50	Immediately Post-flight	CD4_T	Inspiration4	C2
155	TONG_INTERACT_WITH_PTTG1	0.00101	0.0401	0.45506	-0.84877	-1.6471	57	Immediately Post-flight	CD4_T	Inspiration4	C2
156	WANG_TUMOR_INVASIVENESS_UP	3.61e-14	7.31e-12	0.965328	-0.794958	-2.03049	374	Immediately Post-flight	CD4_T	Inspiration4	C2
157	WEST_ADRENOCORTICAL_TUMOR_DN	0.000302	0.015	0.498493	-0.561419	-1.48594	515	Immediately Post-flight	CD4_T	Inspiration4	C2
158	WONG_EMBRYONIC_STEM_CELL_CORE	3.02e-11	5.42e-09	0.851339	-0.772668	-1.92875	332	Immediately Post-flight	CD4_T	Inspiration4	C2
159	WP_CANONICAL_AND_NONCANONICAL_NOTCH_SIGNALING	0.000839	0.0345	0.477271	0.883897	1.38153	26	Immediately Post-flight	CD4_T	Inspiration4	C2
160	WP_CYTOPLASMIC_RIBOSOMAL_PROTEINS	1.19e-30	7.48e-28	1.43903	-0.993235	-2.09357	88	Immediately Post-flight	CD4_T	Inspiration4	C2
161	WP_ELECTRON_TRANSPORT_CHAIN_OXPHOS_SYSTEM_IN_MITOCHONDRIA	9.56e-06	0.000812	0.593325	-0.840417	-1.81516	102	Immediately Post-flight	CD4_T	Inspiration4	C2
162	WP_OXIDATIVE_PHOSPHORYLATION	0.000409	0.0195	0.498493	-0.843097	-1.64357	60	Immediately Post-flight	CD4_T	Inspiration4	C2
163	WP_PROTEASOME_DEGRADATION	0.000568	0.0251	0.477271	-0.839275	-1.63865	59	Immediately Post-flight	CD4_T	Inspiration4	C2
164	YAGI_AML_WITH_INV_16_TRANSLOCATION	6.01e-10	9.69e-08	0.801216	-0.729729	-1.87145	392	Immediately Post-flight	CD4_T	Inspiration4	C2
165	YAMASHITA_LIVER_CANCER_WITH_EPCAM_UP	4.9e-08	6.41e-06	0.719513	-0.954523	-1.79973	51	Immediately Post-flight	CD4_T	Inspiration4	C2
166	YAO_TEMPORAL_RESPONSE_TO_PROGESTERONE_CLUSTER_13	0.000597	0.0262	0.477271	-0.709073	-1.66213	173	Immediately Post-flight	CD4_T	Inspiration4	C2
167	ZHANG_RESPONSE_TO_CANTHARIDIN_DN	0.000157	0.00921	0.518848	-0.853688	-1.70725	66	Immediately Post-flight	CD4_T	Inspiration4	C2
168	ZHENG_BOUND_BY_FOXP3	6.99e-08	8.79e-06	0.704976	0.721713	1.50183	486	Immediately Post-flight	CD4_T	Inspiration4	C2
169	ZHONG_SECRETOME_OF_LUNG_CANCER_AND_FIBROBLAST	0.000469	0.0217	0.498493	-0.746973	-1.68599	130	Immediately Post-flight	CD4_T	Inspiration4	C2
170	ZHONG_SECRETOME_OF_LUNG_CANCER_AND_MACROPHAGE	0.00124	0.0479	0.45506	-0.805168	-1.65323	75	Immediately Post-flight	CD4_T	Inspiration4	C2
171	ABE_INNER_EAR	2.14e-05	0.00145	0.57561	-0.921425	-1.68861	43	Immediately Post-flight	CD8_T	Inspiration4	C2
172	ACEVEDO_LIVER_TUMOR_VS_NORMAL_ADJACENT_TISSUE_UP	3.15e-05	0.00196	0.557332	-0.512477	-1.42746	835	Immediately Post-flight	CD8_T	Inspiration4	C2
173	ACEVEDO_METHYLATED_IN_LIVER_CANCER_DN	0.000296	0.0138	0.498493	0.635712	1.39799	701	Immediately Post-flight	CD8_T	Inspiration4	C2
174	ANDERSEN_LIVER_CANCER_KRT19_UP	2.16e-05	0.00145	0.57561	-0.95338	-1.68719	33	Immediately Post-flight	CD8_T	Inspiration4	C2
175	BENPORATH_MYC_MAX_TARGETS	1.06e-07	1.15e-05	0.704976	-0.578178	-1.59492	742	Immediately Post-flight	CD8_T	Inspiration4	C2
176	BENPORATH_MYC_TARGETS_WITH_EBOX	1.11e-08	1.46e-06	0.74774	-0.769528	-1.91295	218	Immediately Post-flight	CD8_T	Inspiration4	C2
177	BHATI_G2M_ARREST_BY_2METHOXYESTRADIOL_DN	1.63e-05	0.00117	0.57561	-0.795847	-1.79593	118	Immediately Post-flight	CD8_T	Inspiration4	C2
178	BHATTACHARYA_EMBRYONIC_STEM_CELL	0.000111	0.00561	0.538434	-0.819027	-1.71403	79	Immediately Post-flight	CD8_T	Inspiration4	C2
179	BILANGES_RAPAMYCIN_SENSITIVE_VIA_TSC1_AND_TSC2	1.57e-06	0.000142	0.643552	-0.900142	-1.82566	68	Immediately Post-flight	CD8_T	Inspiration4	C2
180	BILANGES_SERUM_AND_RAPAMYCIN_SENSITIVE_GENES	7.74e-17	1.62e-14	1.05746	-0.980964	-1.98958	68	Immediately Post-flight	CD8_T	Inspiration4	C2
181	BILANGES_SERUM_RESPONSE_TRANSLATION	3.99e-06	0.000334	0.610527	-0.965235	-1.69912	32	Immediately Post-flight	CD8_T	Inspiration4	C2
182	BONOME_OVARIAN_CANCER_SURVIVAL_SUBOPTIMAL_DEBULKING	0.000244	0.0115	0.518848	0.657838	1.42738	488	Immediately Post-flight	CD8_T	Inspiration4	C2
183	BOUDOUKHA_BOUND_BY_IGF2BP2	2.35e-05	0.00154	0.57561	-0.818832	-1.80157	102	Immediately Post-flight	CD8_T	Inspiration4	C2
184	BROWNE_HCMV_INFECTION_14HR_DN	0.000643	0.0256	0.477271	0.684968	1.40856	268	Immediately Post-flight	CD8_T	Inspiration4	C2
185	BRUINS_UVC_RESPONSE_LATE	0.000791	0.0297	0.477271	0.600358	1.33361	1092	Immediately Post-flight	CD8_T	Inspiration4	C2
186	CAIRO_HEPATOBLASTOMA_CLASSES_UP	3.4e-08	3.96e-06	0.719513	-0.619277	-1.68974	599	Immediately Post-flight	CD8_T	Inspiration4	C2
187	CHAUHAN_RESPONSE_TO_METHOXYESTRADIOL_DN	7.55e-06	0.000586	0.610527	-0.823059	-1.80253	101	Immediately Post-flight	CD8_T	Inspiration4	C2
188	CHICAS_RB1_TARGETS_LOW_SERUM	0.000357	0.0159	0.498493	-0.780473	-1.6963	95	Immediately Post-flight	CD8_T	Inspiration4	C2
189	CHNG_MULTIPLE_MYELOMA_HYPERPLOID_UP	9.57e-12	1.77e-09	0.875325	-0.97725	-1.85889	52	Immediately Post-flight	CD8_T	Inspiration4	C2
190	CUI_TCF21_TARGETS_2_DN	3.67e-10	5.49e-08	0.814036	0.693623	1.53256	825	Immediately Post-flight	CD8_T	Inspiration4	C2
191	DACOSTA_UV_RESPONSE_VIA_ERCC3_COMMON_DN	1.54e-18	3.45e-16	1.11466	0.78495	1.69025	457	Immediately Post-flight	CD8_T	Inspiration4	C2
192	DACOSTA_UV_RESPONSE_VIA_ERCC3_DN	1.28e-30	6.18e-28	1.43903	0.778056	1.72055	845	Immediately Post-flight	CD8_T	Inspiration4	C2
193	DACOSTA_UV_RESPONSE_VIA_ERCC3_TTD_DN	0.000496	0.0208	0.477271	0.78223	1.42177	84	Immediately Post-flight	CD8_T	Inspiration4	C2
194	DACOSTA_UV_RESPONSE_VIA_ERCC3_UP	4.17e-05	0.00245	0.557332	-0.621066	-1.60204	308	Immediately Post-flight	CD8_T	Inspiration4	C2
195	DACOSTA_UV_RESPONSE_VIA_ERCC3_XPCS_DN	5.82e-05	0.00324	0.557332	0.808475	1.46947	84	Immediately Post-flight	CD8_T	Inspiration4	C2
196	DANG_MYC_TARGETS_UP	8.83e-11	1.39e-08	0.839089	-0.885691	-2.04448	128	Immediately Post-flight	CD8_T	Inspiration4	C2
197	DAVICIONI_MOLECULAR_ARMS_VS_ERMS_UP	2.12e-06	0.000188	0.627257	0.720905	1.51569	322	Immediately Post-flight	CD8_T	Inspiration4	C2
198	DAZARD_RESPONSE_TO_UV_NHEK_DN	9.58e-11	1.47e-08	0.839089	0.774667	1.61162	295	Immediately Post-flight	CD8_T	Inspiration4	C2
199	DAZARD_RESPONSE_TO_UV_NHEK_UP	3.54e-11	6.01e-09	0.851339	-0.834464	-2.07391	200	Immediately Post-flight	CD8_T	Inspiration4	C2
200	DAZARD_UV_RESPONSE_CLUSTER_G1	6.03e-06	0.00048	0.610527	-0.905195	-1.78476	59	Immediately Post-flight	CD8_T	Inspiration4	C2
201	DAZARD_UV_RESPONSE_CLUSTER_G6	4.82e-06	0.000389	0.610527	0.787244	1.52744	142	Immediately Post-flight	CD8_T	Inspiration4	C2
202	DIRMEIER_LMP1_RESPONSE_EARLY	7.43e-05	0.00392	0.538434	-0.867307	-1.73751	61	Immediately Post-flight	CD8_T	Inspiration4	C2
203	DUTERTRE_ESTRADIOL_RESPONSE_24HR_DN	0.000794	0.0297	0.477271	0.648665	1.41099	494	Immediately Post-flight	CD8_T	Inspiration4	C2
204	ENK_UV_RESPONSE_KERATINOCYTE_UP	3.9e-28	1.23e-25	1.38026	-0.83885	-2.25723	505	Immediately Post-flight	CD8_T	Inspiration4	C2
205	FARMER_BREAST_CANCER_APOCRINE_VS_LUMINAL	0.000149	0.00738	0.518848	0.695997	1.45534	309	Immediately Post-flight	CD8_T	Inspiration4	C2
206	FERNANDEZ_BOUND_BY_MYC	0.0011	0.0384	0.45506	-0.65688	-1.59418	174	Immediately Post-flight	CD8_T	Inspiration4	C2
207	FLORIO_NEOCORTEX_BASAL_RADIAL_GLIA_UP	1.04e-05	0.000781	0.593325	0.707024	1.49478	357	Immediately Post-flight	CD8_T	Inspiration4	C2
208	FLOTHO_PEDIATRIC_ALL_THERAPY_RESPONSE_UP	1.36e-06	0.000128	0.643552	-0.930522	-1.77001	52	Immediately Post-flight	CD8_T	Inspiration4	C2
209	FULCHER_INFLAMMATORY_RESPONSE_LECTIN_VS_LPS_DN	0.000579	0.0235	0.477271	0.653362	1.40596	444	Immediately Post-flight	CD8_T	Inspiration4	C2
210	GABRIELY_MIR21_TARGETS	2.16e-08	2.56e-06	0.733762	0.755819	1.56928	287	Immediately Post-flight	CD8_T	Inspiration4	C2
211	GENTILE_UV_LOW_DOSE_DN	3.46e-05	0.00212	0.557332	0.853287	1.49624	62	Immediately Post-flight	CD8_T	Inspiration4	C2
212	GEORGES_TARGETS_OF_MIR192_AND_MIR215	7.39e-05	0.00392	0.538434	0.631708	1.398	871	Immediately Post-flight	CD8_T	Inspiration4	C2
213	GOBERT_OLIGODENDROCYTE_DIFFERENTIATION_DN	2.67e-06	0.000233	0.627257	0.637985	1.41582	1048	Immediately Post-flight	CD8_T	Inspiration4	C2
214	GRAESSMANN_APOPTOSIS_BY_DOXORUBICIN_DN	9.7e-07	9.53e-05	0.643552	0.613055	1.3684	1733	Immediately Post-flight	CD8_T	Inspiration4	C2
215	GRUETZMANN_PANCREATIC_CANCER_DN	0.000102	0.00524	0.538434	-0.679377	-1.67074	189	Immediately Post-flight	CD8_T	Inspiration4	C2
216	HAMAI_APOPTOSIS_VIA_TRAIL_UP	3.43e-11	5.99e-09	0.851339	0.720437	1.58014	647	Immediately Post-flight	CD8_T	Inspiration4	C2
217	HILLION_HMGA1B_TARGETS	2.2e-07	2.31e-05	0.690133	-0.889771	-1.88464	83	Immediately Post-flight	CD8_T	Inspiration4	C2
218	HILLION_HMGA1_TARGETS	3.59e-08	4.1e-06	0.719513	-0.90557	-1.89981	81	Immediately Post-flight	CD8_T	Inspiration4	C2
219	HOLLEMAN_ASPARAGINASE_RESISTANCE_B_ALL_UP	3.48e-05	0.00212	0.557332	-0.963257	-1.64243	27	Immediately Post-flight	CD8_T	Inspiration4	C2
220	HSIAO_HOUSEKEEPING_GENES	5.4e-41	3.4e-37	1.66579	-0.922698	-2.42937	382	Immediately Post-flight	CD8_T	Inspiration4	C2
221	IRITANI_MAD1_TARGETS_DN	2.09e-05	0.00144	0.57561	-0.927017	-1.71817	44	Immediately Post-flight	CD8_T	Inspiration4	C2
222	IVANOVA_HEMATOPOIESIS_STEM_CELL_LONG_TERM	1.76e-05	0.00124	0.57561	0.737664	1.48727	201	Immediately Post-flight	CD8_T	Inspiration4	C2
223	JISON_SICKLE_CELL_DISEASE_DN	1.47e-07	1.56e-05	0.690133	-0.790405	-1.93743	180	Immediately Post-flight	CD8_T	Inspiration4	C2
224	JOHNSTONE_PARVB_TARGETS_2_DN	2.81e-05	0.00179	0.57561	0.698816	1.46966	334	Immediately Post-flight	CD8_T	Inspiration4	C2
225	JOHNSTONE_PARVB_TARGETS_2_UP	2.17e-05	0.00145	0.57561	-0.769675	-1.82779	143	Immediately Post-flight	CD8_T	Inspiration4	C2
226	KEGG_OXIDATIVE_PHOSPHORYLATION	1.58e-06	0.000142	0.643552	-0.81702	-1.88365	127	Immediately Post-flight	CD8_T	Inspiration4	C2
227	KEGG_PARKINSONS_DISEASE	9.03e-07	9.01e-05	0.659444	-0.82718	-1.88834	122	Immediately Post-flight	CD8_T	Inspiration4	C2
228	KEGG_RIBOSOME	2.9e-36	3.04e-33	1.56979	-0.995089	-2.13263	86	Immediately Post-flight	CD8_T	Inspiration4	C2
229	KIM_ALL_DISORDERS_DURATION_CORR_DN	0.000188	0.00922	0.518848	-0.731581	-1.73733	143	Immediately Post-flight	CD8_T	Inspiration4	C2
230	KIM_ALL_DISORDERS_OLIGODENDROCYTE_NUMBER_CORR_UP	3.26e-19	7.59e-17	1.13309	-0.718412	-1.95815	738	Immediately Post-flight	CD8_T	Inspiration4	C2
231	KIM_BIPOLAR_DISORDER_OLIGODENDROCYTE_DENSITY_CORR_UP	3.2e-17	6.93e-15	1.06721	-0.723895	-1.98598	659	Immediately Post-flight	CD8_T	Inspiration4	C2
232	LEE_LIVER_CANCER_MYC_UP	4.42e-06	0.000366	0.610527	-0.92124	-1.76021	50	Immediately Post-flight	CD8_T	Inspiration4	C2
233	LEE_LIVER_CANCER_SURVIVAL_DN	4.75e-08	5.34e-06	0.719513	-0.801325	-1.95155	173	Immediately Post-flight	CD8_T	Inspiration4	C2
234	LI_AMPLIFIED_IN_LUNG_CANCER	3.17e-19	7.59e-17	1.13309	-0.923973	-2.25261	171	Immediately Post-flight	CD8_T	Inspiration4	C2
235	LOPEZ_MBD_TARGETS	8.19e-09	1.1e-06	0.74774	-0.5649	-1.58673	919	Immediately Post-flight	CD8_T	Inspiration4	C2
236	LUI_TARGETS_OF_PAX8_PPARG_FUSION	7.25e-05	0.00392	0.538434	-0.941885	-1.66685	33	Immediately Post-flight	CD8_T	Inspiration4	C2
237	LUI_THYROID_CANCER_CLUSTER_3	0.000236	0.0115	0.518848	-0.945376	-1.61194	27	Immediately Post-flight	CD8_T	Inspiration4	C2
238	LUI_THYROID_CANCER_PAX8_PPARG_DN	7.75e-06	0.000594	0.593325	-0.935453	-1.73381	44	Immediately Post-flight	CD8_T	Inspiration4	C2
239	LU_EZH2_TARGETS_DN	9.61e-05	0.00499	0.538434	0.680587	1.45117	384	Immediately Post-flight	CD8_T	Inspiration4	C2
240	MALONEY_RESPONSE_TO_17AAG_DN	3e-05	0.00189	0.57561	-0.872775	-1.77494	73	Immediately Post-flight	CD8_T	Inspiration4	C2
241	MANNE_COVID19_COMBINED_COHORT_VS_HEALTHY_DONOR_PLATELETS_DN	4.58e-05	0.00259	0.557332	0.729312	1.47282	215	Immediately Post-flight	CD8_T	Inspiration4	C2
242	MANNE_COVID19_ICU_VS_HEALTHY_DONOR_PLATELETS_DN	2.7e-05	0.00173	0.57561	0.763468	1.49016	148	Immediately Post-flight	CD8_T	Inspiration4	C2
243	MANNE_COVID19_NONICU_VS_HEALTHY_DONOR_PLATELETS_DN	0.000446	0.0192	0.498493	0.714006	1.43426	199	Immediately Post-flight	CD8_T	Inspiration4	C2
244	MARTENS_TRETINOIN_RESPONSE_DN	4.45e-38	9.33e-35	1.60888	-0.819599	-2.26595	764	Immediately Post-flight	CD8_T	Inspiration4	C2
245	MARTINEZ_RB1_AND_TP53_TARGETS_DN	0.000588	0.0236	0.477271	-0.53213	-1.44004	552	Immediately Post-flight	CD8_T	Inspiration4	C2
246	MARTINEZ_RB1_TARGETS_DN	8.27e-06	0.000627	0.593325	-0.591214	-1.59353	507	Immediately Post-flight	CD8_T	Inspiration4	C2
247	MARTINEZ_RESPONSE_TO_TRABECTEDIN	4.73e-06	0.000386	0.610527	0.887592	1.52633	50	Immediately Post-flight	CD8_T	Inspiration4	C2
248	MARTINEZ_TP53_TARGETS_DN	0.000319	0.0146	0.498493	-0.538687	-1.46203	556	Immediately Post-flight	CD8_T	Inspiration4	C2
249	MEISSNER_BRAIN_HCP_WITH_H3K4ME3_AND_H3K27ME3	0.000756	0.0288	0.477271	0.603629	1.33938	998	Immediately Post-flight	CD8_T	Inspiration4	C2
250	MODY_HIPPOCAMPUS_PRENATAL	9.9e-08	1.09e-05	0.704976	-0.962981	-1.76515	39	Immediately Post-flight	CD8_T	Inspiration4	C2
251	MOOTHA_VOXPHOS	2.83e-06	0.000244	0.627257	-0.854401	-1.83111	86	Immediately Post-flight	CD8_T	Inspiration4	C2
252	MUNSHI_MULTIPLE_MYELOMA_UP	0.000398	0.0174	0.498493	-0.8047	-1.66742	77	Immediately Post-flight	CD8_T	Inspiration4	C2
253	NATSUME_RESPONSE_TO_INTERFERON_BETA_DN	4.06e-05	0.00241	0.557332	-0.901276	-1.72046	51	Immediately Post-flight	CD8_T	Inspiration4	C2
254	NUTT_GBM_VS_AO_GLIOMA_DN	0.000254	0.0119	0.498493	-0.898168	-1.6647	44	Immediately Post-flight	CD8_T	Inspiration4	C2
255	NUYTTEN_NIPP1_TARGETS_UP	5.23e-05	0.00294	0.557332	0.648385	1.42819	720	Immediately Post-flight	CD8_T	Inspiration4	C2
256	ONKEN_UVEAL_MELANOMA_DN	1.47e-05	0.00108	0.593325	-0.580896	-1.56471	510	Immediately Post-flight	CD8_T	Inspiration4	C2
257	OSMAN_BLADDER_CANCER_DN	1.88e-08	2.36e-06	0.733762	-0.6844	-1.80929	406	Immediately Post-flight	CD8_T	Inspiration4	C2
258	OSMAN_BLADDER_CANCER_UP	0.00144	0.0479	0.45506	0.659364	1.41024	395	Immediately Post-flight	CD8_T	Inspiration4	C2
259	PARENT_MTOR_SIGNALING_UP	0.000117	0.00587	0.538434	0.662377	1.4447	540	Immediately Post-flight	CD8_T	Inspiration4	C2
260	PECE_MAMMARY_STEM_CELL_UP	4.05e-21	1.02e-18	1.18665	-0.960568	-2.22347	129	Immediately Post-flight	CD8_T	Inspiration4	C2
261	PEREZ_TP53_TARGETS	1.44e-06	0.000133	0.643552	0.638836	1.41848	1120	Immediately Post-flight	CD8_T	Inspiration4	C2
262	PILON_KLF1_TARGETS_UP	0.000324	0.0148	0.498493	0.658563	1.4217	469	Immediately Post-flight	CD8_T	Inspiration4	C2
263	PLASARI_TGFB1_TARGETS_10HR_DN	0.000735	0.0283	0.477271	0.696563	1.42346	245	Immediately Post-flight	CD8_T	Inspiration4	C2
264	POMEROY_MEDULLOBLASTOMA_DESMOPLASIC_VS_CLASSIC_DN	3.57e-05	0.00214	0.557332	-0.886131	-1.72761	57	Immediately Post-flight	CD8_T	Inspiration4	C2
265	POMEROY_MEDULLOBLASTOMA_PROGNOSIS_DN	1.05e-06	0.0001	0.643552	-0.945368	-1.72896	42	Immediately Post-flight	CD8_T	Inspiration4	C2
266	REACTOME_ABC_TRANSPORTER_DISORDERS	0.000967	0.0352	0.477271	-0.784637	-1.62585	77	Immediately Post-flight	CD8_T	Inspiration4	C2
267	REACTOME_ACTIVATION_OF_THE_MRNA_UPON_BINDING_OF_THE_CAP_BINDING_COMPLEX_AND_EIFS_AND_SUBSEQUENT_BINDING_TO_43S	1.92e-13	3.78e-11	0.943632	-0.975357	-1.93997	60	Immediately Post-flight	CD8_T	Inspiration4	C2
268	REACTOME_ASYMMETRIC_LOCALIZATION_OF_PCP_PROTEINS	0.00107	0.0379	0.45506	-0.799205	-1.61104	64	Immediately Post-flight	CD8_T	Inspiration4	C2
269	REACTOME_CELLULAR_RESPONSES_TO_EXTERNAL_STIMULI	2.12e-29	8.31e-27	1.40995	-0.809966	-2.20314	625	Immediately Post-flight	CD8_T	Inspiration4	C2
270	REACTOME_CELLULAR_RESPONSE_TO_STARVATION	2.13e-28	7.04e-26	1.38026	-0.965492	-2.3232	156	Immediately Post-flight	CD8_T	Inspiration4	C2
271	REACTOME_DEFECTIVE_CHST3_CAUSES_SEDCJD	0.000723	0.0283	0.477271	0.984892	1.40514	7	Immediately Post-flight	CD8_T	Inspiration4	C2
272	REACTOME_DEVELOPMENTAL_BIOLOGY	1.83e-32	1.15e-29	1.48157	-0.768278	-2.1523	907	Immediately Post-flight	CD8_T	Inspiration4	C2
273	REACTOME_EUKARYOTIC_TRANSLATION_ELONGATION	3.19e-38	9.33e-35	1.60888	-0.994462	-2.16706	93	Immediately Post-flight	CD8_T	Inspiration4	C2
274	REACTOME_EUKARYOTIC_TRANSLATION_INITIATION	7.49e-28	2.24e-25	1.37274	-0.979481	-2.22808	119	Immediately Post-flight	CD8_T	Inspiration4	C2
275	REACTOME_INFECTIOUS_DISEASE	4.8e-29	1.78e-26	1.40259	-0.767556	-2.12951	832	Immediately Post-flight	CD8_T	Inspiration4	C2
276	REACTOME_INFLUENZA_INFECTION	6.25e-25	1.64e-22	1.29512	-0.956564	-2.30171	156	Immediately Post-flight	CD8_T	Inspiration4	C2
277	REACTOME_METABOLISM_OF_AMINO_ACIDS_AND_DERIVATIVES	1.81e-35	1.63e-32	1.54988	-0.913354	-2.40359	358	Immediately Post-flight	CD8_T	Inspiration4	C2
278	REACTOME_METABOLISM_OF_RNA	1.7e-30	7.63e-28	1.43181	-0.812359	-2.19724	666	Immediately Post-flight	CD8_T	Inspiration4	C2
279	REACTOME_NERVOUS_SYSTEM_DEVELOPMENT	3.03e-33	2.38e-30	1.50239	-0.847586	-2.3155	569	Immediately Post-flight	CD8_T	Inspiration4	C2
280	REACTOME_NONSENSE_MEDIATED_DECAY_NMD	1.07e-26	3.07e-24	1.34223	-0.978997	-2.20917	115	Immediately Post-flight	CD8_T	Inspiration4	C2
281	REACTOME_REGULATION_OF_EXPRESSION_OF_SLITS_AND_ROBOS	7.89e-29	2.75e-26	1.39519	-0.960087	-2.33775	170	Immediately Post-flight	CD8_T	Inspiration4	C2
282	REACTOME_RESPIRATORY_ELECTRON_TRANSPORT	1.58e-05	0.00114	0.57561	-0.815124	-1.80555	103	Immediately Post-flight	CD8_T	Inspiration4	C2
283	REACTOME_RESPIRATORY_ELECTRON_TRANSPORT_ATP_SYNTHESIS_BY_CHEMIOSMOTIC_COUPLING_AND_HEAT_PRODUCTION_BY_UNCOUPLING_PROTEINS	6.74e-06	0.00053	0.610527	-0.801008	-1.84673	127	Immediately Post-flight	CD8_T	Inspiration4	C2
284	REACTOME_RESPONSE_OF_EIF2AK4_GCN2_TO_AMINO_ACID_DEFICIENCY	3.18e-37	4e-34	1.58946	-0.993046	-2.1748	101	Immediately Post-flight	CD8_T	Inspiration4	C2
285	REACTOME_RRNA_MODIFICATION_IN_THE_NUCLEUS_AND_CYTOSOL	0.000738	0.0283	0.477271	-0.834353	-1.64508	59	Immediately Post-flight	CD8_T	Inspiration4	C2
286	REACTOME_RRNA_PROCESSING	6.56e-33	4.58e-30	1.48854	-0.95828	-2.38085	201	Immediately Post-flight	CD8_T	Inspiration4	C2
287	REACTOME_SELENOAMINO_ACID_METABOLISM	1.33e-37	2.08e-34	1.59596	-0.991758	-2.23036	107	Immediately Post-flight	CD8_T	Inspiration4	C2
288	REACTOME_SIGNALING_BY_ROBO_RECEPTORS	5.65e-26	1.54e-23	1.31889	-0.933996	-2.33414	213	Immediately Post-flight	CD8_T	Inspiration4	C2
289	REACTOME_SRP_DEPENDENT_COTRANSLATIONAL_PROTEIN_TARGETING_TO_MEMBRANE	1.18e-29	4.96e-27	1.41728	-0.984798	-2.23462	112	Immediately Post-flight	CD8_T	Inspiration4	C2
290	REACTOME_THE_CITRIC_ACID_TCA_CYCLE_AND_RESPIRATORY_ELECTRON_TRANSPORT	4.56e-05	0.00259	0.557332	-0.715265	-1.7438	177	Immediately Post-flight	CD8_T	Inspiration4	C2
291	REACTOME_THE_ROLE_OF_GTSE1_IN_G2_M_PROGRESSION_AFTER_G2_CHECKPOINT	0.000372	0.0165	0.498493	-0.806626	-1.67141	77	Immediately Post-flight	CD8_T	Inspiration4	C2
292	REACTOME_TRANSLATION	3.03e-32	1.73e-29	1.47456	-0.931837	-2.39573	274	Immediately Post-flight	CD8_T	Inspiration4	C2
293	RODRIGUES_THYROID_CARCINOMA_ANAPLASTIC_UP	0.00124	0.0422	0.45506	0.619916	1.36203	695	Immediately Post-flight	CD8_T	Inspiration4	C2
294	RODRIGUES_THYROID_CARCINOMA_POORLY_DIFFERENTIATED_DN	1.78e-05	0.00124	0.57561	0.651562	1.43619	788	Immediately Post-flight	CD8_T	Inspiration4	C2
295	SANA_RESPONSE_TO_IFNG_DN	2.66e-05	0.00172	0.57561	-0.847925	-1.78518	82	Immediately Post-flight	CD8_T	Inspiration4	C2
296	SHEN_SMARCA2_TARGETS_UP	2.29e-05	0.00151	0.57561	0.683298	1.46431	422	Immediately Post-flight	CD8_T	Inspiration4	C2
297	SMID_BREAST_CANCER_BASAL_DN	1.05e-06	0.0001	0.643552	0.677905	1.48621	658	Immediately Post-flight	CD8_T	Inspiration4	C2
298	SPIELMAN_LYMPHOBLAST_EUROPEAN_VS_ASIAN_UP	7.17e-10	1.02e-07	0.801216	-0.684344	-1.86226	478	Immediately Post-flight	CD8_T	Inspiration4	C2
299	STARK_PREFRONTAL_CORTEX_22Q11_DELETION_DN	2.12e-08	2.56e-06	0.733762	-0.631881	-1.70195	514	Immediately Post-flight	CD8_T	Inspiration4	C2
300	TAKAO_RESPONSE_TO_UVB_RADIATION_UP	1.59e-08	2.03e-06	0.733762	-0.907003	-1.92114	83	Immediately Post-flight	CD8_T	Inspiration4	C2
301	TARTE_PLASMA_CELL_VS_PLASMABLAST_UP	3.81e-11	6.3e-09	0.851339	-0.748714	-1.96781	350	Immediately Post-flight	CD8_T	Inspiration4	C2
302	TIEN_INTESTINE_PROBIOTICS_24HR_DN	3.38e-11	5.99e-09	0.851339	-0.839759	-2.08198	205	Immediately Post-flight	CD8_T	Inspiration4	C2
303	TIEN_INTESTINE_PROBIOTICS_6HR_UP	2.73e-09	3.82e-07	0.774939	-0.963603	-1.84115	50	Immediately Post-flight	CD8_T	Inspiration4	C2
304	WANG_TUMOR_INVASIVENESS_UP	1.34e-14	2.71e-12	0.986546	-0.782292	-2.06115	374	Immediately Post-flight	CD8_T	Inspiration4	C2
305	WEST_ADRENOCORTICAL_TUMOR_DN	0.000243	0.0115	0.518848	-0.540804	-1.45623	515	Immediately Post-flight	CD8_T	Inspiration4	C2
306	WONG_EMBRYONIC_STEM_CELL_CORE	8.43e-12	1.61e-09	0.875325	-0.762497	-1.97219	332	Immediately Post-flight	CD8_T	Inspiration4	C2
307	WP_CYTOPLASMIC_RIBOSOMAL_PROTEINS	1.14e-31	5.98e-29	1.46045	-0.992416	-2.14609	88	Immediately Post-flight	CD8_T	Inspiration4	C2
308	WP_ELECTRON_TRANSPORT_CHAIN_OXPHOS_SYSTEM_IN_MITOCHONDRIA	4.38e-07	4.44e-05	0.674963	-0.861173	-1.89472	102	Immediately Post-flight	CD8_T	Inspiration4	C2
309	WP_OXIDATIVE_PHOSPHORYLATION	4.5e-05	0.00259	0.557332	-0.881941	-1.75417	60	Immediately Post-flight	CD8_T	Inspiration4	C2
310	WP_PROTEASOME_DEGRADATION	0.000388	0.017	0.498493	-0.845004	-1.66608	59	Immediately Post-flight	CD8_T	Inspiration4	C2
311	YAGI_AML_WITH_INV_16_TRANSLOCATION	4.32e-10	6.31e-08	0.814036	-0.717762	-1.88284	392	Immediately Post-flight	CD8_T	Inspiration4	C2
312	YAMASHITA_LIVER_CANCER_WITH_EPCAM_UP	2.06e-08	2.54e-06	0.733762	-0.955553	-1.82408	51	Immediately Post-flight	CD8_T	Inspiration4	C2
313	YAO_TEMPORAL_RESPONSE_TO_PROGESTERONE_CLUSTER_13	3.58e-06	0.000304	0.627257	-0.753849	-1.83593	173	Immediately Post-flight	CD8_T	Inspiration4	C2
314	ZHANG_RESPONSE_TO_CANTHARIDIN_DN	0.000327	0.0148	0.498493	-0.835525	-1.69022	66	Immediately Post-flight	CD8_T	Inspiration4	C2
315	ZHENG_BOUND_BY_FOXP3	4.93e-09	6.74e-07	0.761461	0.723334	1.56913	486	Immediately Post-flight	CD8_T	Inspiration4	C2
316	ZHONG_SECRETOME_OF_LUNG_CANCER_AND_FIBROBLAST	9.39e-05	0.00492	0.538434	-0.750738	-1.73484	130	Immediately Post-flight	CD8_T	Inspiration4	C2
317	ZHONG_SECRETOME_OF_LUNG_CANCER_AND_MACROPHAGE	0.000738	0.0283	0.477271	-0.801199	-1.65036	75	Immediately Post-flight	CD8_T	Inspiration4	C2
318	ABE_INNER_EAR	1.32e-05	0.000996	0.593325	-0.917605	-1.74773	43	Immediately Post-flight	other_T	Inspiration4	C2
319	ACEVEDO_METHYLATED_IN_LIVER_CANCER_DN	0.000192	0.00937	0.518848	0.635919	1.36016	701	Immediately Post-flight	other_T	Inspiration4	C2
320	ANDERSEN_LIVER_CANCER_KRT19_UP	1.19e-05	0.000939	0.593325	-0.948691	-1.77163	33	Immediately Post-flight	other_T	Inspiration4	C2
321	BEGUM_TARGETS_OF_PAX3_FOXO1_FUSION_UP	0.000434	0.0187	0.498493	0.816261	1.41796	58	Immediately Post-flight	other_T	Inspiration4	C2
322	BENPORATH_MYC_MAX_TARGETS	1.76e-07	1.84e-05	0.690133	-0.550802	-1.5246	742	Immediately Post-flight	other_T	Inspiration4	C2
323	BENPORATH_MYC_TARGETS_WITH_EBOX	6.24e-08	7.54e-06	0.704976	-0.746067	-1.82169	218	Immediately Post-flight	other_T	Inspiration4	C2
324	BHATI_G2M_ARREST_BY_2METHOXYESTRADIOL_DN	2.3e-05	0.00162	0.57561	-0.777793	-1.80363	118	Immediately Post-flight	other_T	Inspiration4	C2
325	BHATTACHARYA_EMBRYONIC_STEM_CELL	0.000234	0.0112	0.518848	-0.806015	-1.7415	79	Immediately Post-flight	other_T	Inspiration4	C2
326	BILANGES_RAPAMYCIN_SENSITIVE_VIA_TSC1_AND_TSC2	1.09e-05	0.000875	0.593325	-0.871708	-1.81248	68	Immediately Post-flight	other_T	Inspiration4	C2
327	BILANGES_SERUM_AND_RAPAMYCIN_SENSITIVE_GENES	2.36e-16	5.48e-14	1.0377	-0.978817	-2.03518	68	Immediately Post-flight	other_T	Inspiration4	C2
328	BILANGES_SERUM_RESPONSE_TRANSLATION	1.75e-05	0.00128	0.57561	-0.9553	-1.75846	32	Immediately Post-flight	other_T	Inspiration4	C2
329	BONOME_OVARIAN_CANCER_SURVIVAL_SUBOPTIMAL_DEBULKING	0.000159	0.00799	0.518848	0.661641	1.39939	488	Immediately Post-flight	other_T	Inspiration4	C2
330	BOUDOUKHA_BOUND_BY_IGF2BP2	2.91e-05	0.00196	0.57561	-0.797013	-1.80038	102	Immediately Post-flight	other_T	Inspiration4	C2
331	BROWNE_HCMV_INFECTION_14HR_DN	0.000929	0.0337	0.477271	0.69082	1.40515	268	Immediately Post-flight	other_T	Inspiration4	C2
332	CAIRO_HEPATOBLASTOMA_CLASSES_UP	1.17e-07	1.26e-05	0.704976	-0.589369	-1.585	599	Immediately Post-flight	other_T	Inspiration4	C2
333	CHAUHAN_RESPONSE_TO_METHOXYESTRADIOL_DN	1.01e-05	0.000821	0.593325	-0.814451	-1.83916	101	Immediately Post-flight	other_T	Inspiration4	C2
334	CHICAS_RB1_TARGETS_LOW_SERUM	0.000502	0.0207	0.477271	-0.740129	-1.66104	95	Immediately Post-flight	other_T	Inspiration4	C2
335	CHNG_MULTIPLE_MYELOMA_HYPERPLOID_UP	1.54e-11	2.85e-09	0.863415	-0.973382	-1.942	52	Immediately Post-flight	other_T	Inspiration4	C2
336	CREIGHTON_ENDOCRINE_THERAPY_RESISTANCE_3	0.00156	0.0484	0.45506	0.613468	1.31188	700	Immediately Post-flight	other_T	Inspiration4	C2
337	CUI_TCF21_TARGETS_2_DN	3.19e-10	5.14e-08	0.814036	0.693218	1.48888	825	Immediately Post-flight	other_T	Inspiration4	C2
338	DACOSTA_UV_RESPONSE_VIA_ERCC3_COMMON_DN	4.61e-16	1.03e-13	1.02767	0.778565	1.64272	457	Immediately Post-flight	other_T	Inspiration4	C2
339	DACOSTA_UV_RESPONSE_VIA_ERCC3_DN	9.49e-29	4.26e-26	1.39519	0.774925	1.66529	845	Immediately Post-flight	other_T	Inspiration4	C2
340	DACOSTA_UV_RESPONSE_VIA_ERCC3_TTD_DN	0.000175	0.00871	0.518848	0.797746	1.43754	84	Immediately Post-flight	other_T	Inspiration4	C2
341	DACOSTA_UV_RESPONSE_VIA_ERCC3_UP	2.17e-05	0.00155	0.57561	-0.620837	-1.57927	308	Immediately Post-flight	other_T	Inspiration4	C2
342	DACOSTA_UV_RESPONSE_VIA_ERCC3_XPCS_DN	3.7e-05	0.00233	0.557332	0.814788	1.46825	84	Immediately Post-flight	other_T	Inspiration4	C2
343	DANG_MYC_TARGETS_UP	3.5e-10	5.49e-08	0.814036	-0.874964	-2.02528	128	Immediately Post-flight	other_T	Inspiration4	C2
344	DAVICIONI_MOLECULAR_ARMS_VS_ERMS_UP	2.36e-05	0.00165	0.57561	0.70713	1.45623	322	Immediately Post-flight	other_T	Inspiration4	C2
345	DAZARD_RESPONSE_TO_UV_NHEK_DN	2.5e-10	4.13e-08	0.814036	0.775624	1.58884	295	Immediately Post-flight	other_T	Inspiration4	C2
346	DAZARD_RESPONSE_TO_UV_NHEK_UP	1.51e-10	2.63e-08	0.826657	-0.81181	-1.9586	200	Immediately Post-flight	other_T	Inspiration4	C2
347	DAZARD_UV_RESPONSE_CLUSTER_G1	1.21e-05	0.000939	0.593325	-0.888444	-1.81547	59	Immediately Post-flight	other_T	Inspiration4	C2
348	DAZARD_UV_RESPONSE_CLUSTER_G6	1.95e-05	0.00141	0.57561	0.770901	1.48316	142	Immediately Post-flight	other_T	Inspiration4	C2
349	DIRMEIER_LMP1_RESPONSE_EARLY	8.83e-05	0.00487	0.538434	-0.858654	-1.74584	61	Immediately Post-flight	other_T	Inspiration4	C2
350	DUTERTRE_ESTRADIOL_RESPONSE_24HR_DN	0.00158	0.0484	0.45506	0.646278	1.36773	494	Immediately Post-flight	other_T	Inspiration4	C2
351	DUTERTRE_ESTRADIOL_RESPONSE_6HR_DN	0.00128	0.0415	0.45506	0.765634	1.38942	91	Immediately Post-flight	other_T	Inspiration4	C2
352	ENK_UV_RESPONSE_KERATINOCYTE_UP	1.28e-27	5.04e-25	1.36518	-0.820373	-2.1698	505	Immediately Post-flight	other_T	Inspiration4	C2
353	FARMER_BREAST_CANCER_APOCRINE_VS_LUMINAL	0.000821	0.0313	0.477271	0.677296	1.39505	309	Immediately Post-flight	other_T	Inspiration4	C2
354	FERNANDEZ_BOUND_BY_MYC	0.00114	0.0383	0.45506	-0.638763	-1.536	174	Immediately Post-flight	other_T	Inspiration4	C2
355	FLORIO_NEOCORTEX_BASAL_RADIAL_GLIA_UP	0.000124	0.00657	0.518848	0.686012	1.42866	357	Immediately Post-flight	other_T	Inspiration4	C2
356	FLOTHO_PEDIATRIC_ALL_THERAPY_RESPONSE_UP	2.79e-06	0.000258	0.627257	-0.915281	-1.82609	52	Immediately Post-flight	other_T	Inspiration4	C2
357	GABRIELY_MIR21_TARGETS	4.24e-12	8.33e-10	0.887075	0.792184	1.62097	287	Immediately Post-flight	other_T	Inspiration4	C2
358	GENTILE_UV_LOW_DOSE_DN	0.000702	0.0279	0.477271	0.806062	1.40813	62	Immediately Post-flight	other_T	Inspiration4	C2
359	GEORGES_TARGETS_OF_MIR192_AND_MIR215	3.2e-05	0.00207	0.557332	0.638779	1.37246	871	Immediately Post-flight	other_T	Inspiration4	C2
360	GOBERT_OLIGODENDROCYTE_DIFFERENTIATION_DN	8.32e-06	0.000687	0.593325	0.63665	1.37571	1048	Immediately Post-flight	other_T	Inspiration4	C2
361	GRAESSMANN_APOPTOSIS_BY_DOXORUBICIN_DN	1.02e-06	0.000103	0.643552	0.614697	1.33791	1733	Immediately Post-flight	other_T	Inspiration4	C2
362	GRUETZMANN_PANCREATIC_CANCER_DN	0.000481	0.0204	0.498493	-0.653503	-1.55743	189	Immediately Post-flight	other_T	Inspiration4	C2
363	HAMAI_APOPTOSIS_VIA_TRAIL_UP	9.41e-13	1.91e-10	0.91012	0.729572	1.55859	647	Immediately Post-flight	other_T	Inspiration4	C2
364	HILLION_HMGA1B_TARGETS	1.04e-07	1.14e-05	0.704976	-0.890022	-1.93009	83	Immediately Post-flight	other_T	Inspiration4	C2
365	HILLION_HMGA1_TARGETS	5.28e-08	6.5e-06	0.719513	-0.898101	-1.9371	81	Immediately Post-flight	other_T	Inspiration4	C2
366	HOLLEMAN_ASPARAGINASE_RESISTANCE_B_ALL_UP	1.2e-05	0.000939	0.593325	-0.9606	-1.75461	27	Immediately Post-flight	other_T	Inspiration4	C2
367	HSIAO_HOUSEKEEPING_GENES	1.99e-40	1.25e-36	1.65331	-0.91299	-2.43114	382	Immediately Post-flight	other_T	Inspiration4	C2
368	IRITANI_MAD1_TARGETS_DN	0.000143	0.00744	0.518848	-0.902305	-1.73993	44	Immediately Post-flight	other_T	Inspiration4	C2
369	IVANOVA_HEMATOPOIESIS_STEM_CELL_LONG_TERM	8.14e-05	0.00457	0.538434	0.735121	1.46825	201	Immediately Post-flight	other_T	Inspiration4	C2
370	JISON_SICKLE_CELL_DISEASE_DN	8.04e-08	9.19e-06	0.704976	-0.776614	-1.86408	180	Immediately Post-flight	other_T	Inspiration4	C2
371	JOHNSTONE_PARVB_TARGETS_2_DN	8.68e-05	0.00483	0.538434	0.695746	1.43686	334	Immediately Post-flight	other_T	Inspiration4	C2
372	JOHNSTONE_PARVB_TARGETS_2_UP	1.74e-05	0.00128	0.57561	-0.749045	-1.75782	143	Immediately Post-flight	other_T	Inspiration4	C2
373	KEGG_OXIDATIVE_PHOSPHORYLATION	4.92e-09	6.57e-07	0.761461	-0.851755	-1.98134	127	Immediately Post-flight	other_T	Inspiration4	C2
374	KEGG_PARKINSONS_DISEASE	4.9e-09	6.57e-07	0.761461	-0.8584	-1.98238	122	Immediately Post-flight	other_T	Inspiration4	C2
375	KEGG_RIBOSOME	2.64e-34	2.36e-31	1.52292	-0.994194	-2.18409	86	Immediately Post-flight	other_T	Inspiration4	C2
376	KIM_ALL_DISORDERS_DURATION_CORR_DN	0.000314	0.0144	0.498493	-0.696864	-1.63537	143	Immediately Post-flight	other_T	Inspiration4	C2
377	KIM_ALL_DISORDERS_OLIGODENDROCYTE_NUMBER_CORR_UP	1.77e-19	4.62e-17	1.14219	-0.703598	-1.94785	738	Immediately Post-flight	other_T	Inspiration4	C2
378	KIM_BIPOLAR_DISORDER_OLIGODENDROCYTE_DENSITY_CORR_UP	2.81e-17	6.79e-15	1.06721	-0.699773	-1.92811	659	Immediately Post-flight	other_T	Inspiration4	C2
379	LEE_LIVER_CANCER_MYC_UP	5.41e-05	0.0033	0.557332	-0.89095	-1.75931	50	Immediately Post-flight	other_T	Inspiration4	C2
380	LEE_LIVER_CANCER_SURVIVAL_DN	7.26e-08	8.45e-06	0.704976	-0.768535	-1.84587	173	Immediately Post-flight	other_T	Inspiration4	C2
381	LI_AMPLIFIED_IN_LUNG_CANCER	2.6e-18	6.53e-16	1.10534	-0.911891	-2.1764	171	Immediately Post-flight	other_T	Inspiration4	C2
382	LUI_TARGETS_OF_PAX8_PPARG_FUSION	3.85e-05	0.0024	0.557332	-0.939638	-1.75473	33	Immediately Post-flight	other_T	Inspiration4	C2
383	LUI_THYROID_CANCER_CLUSTER_3	6.22e-05	0.00372	0.538434	-0.948816	-1.73308	27	Immediately Post-flight	other_T	Inspiration4	C2
384	LUI_THYROID_CANCER_PAX8_PPARG_DN	7.65e-06	0.000641	0.593325	-0.933302	-1.79971	44	Immediately Post-flight	other_T	Inspiration4	C2
385	LU_EZH2_TARGETS_DN	0.000963	0.0346	0.477271	0.664551	1.38476	384	Immediately Post-flight	other_T	Inspiration4	C2
386	MALONEY_RESPONSE_TO_17AAG_DN	4.58e-05	0.00282	0.557332	-0.853983	-1.8205	73	Immediately Post-flight	other_T	Inspiration4	C2
387	MANNE_COVID19_COMBINED_COHORT_VS_HEALTHY_DONOR_PLATELETS_DN	6.7e-06	0.000569	0.610527	0.749502	1.50318	215	Immediately Post-flight	other_T	Inspiration4	C2
388	MANNE_COVID19_ICU_VS_HEALTHY_DONOR_PLATELETS_DN	3.16e-05	0.00207	0.557332	0.763845	1.46924	148	Immediately Post-flight	other_T	Inspiration4	C2
389	MANNE_COVID19_NONICU_VS_HEALTHY_DONOR_PLATELETS_DN	0.000104	0.00555	0.538434	0.730099	1.45748	199	Immediately Post-flight	other_T	Inspiration4	C2
390	MARTENS_TRETINOIN_RESPONSE_DN	6.08e-36	1.27e-32	1.55654	-0.797281	-2.22845	764	Immediately Post-flight	other_T	Inspiration4	C2
391	MARTINEZ_RB1_AND_TP53_TARGETS_DN	0.00115	0.0383	0.45506	-0.494522	-1.31296	552	Immediately Post-flight	other_T	Inspiration4	C2
392	MARTINEZ_RB1_TARGETS_DN	7.02e-05	0.00408	0.538434	-0.554236	-1.47074	507	Immediately Post-flight	other_T	Inspiration4	C2
393	MARTINEZ_RESPONSE_TO_TRABECTEDIN	3.43e-06	0.000308	0.627257	0.880764	1.50981	50	Immediately Post-flight	other_T	Inspiration4	C2
394	MARTINEZ_TP53_TARGETS_DN	0.000335	0.0152	0.498493	-0.510733	-1.35299	556	Immediately Post-flight	other_T	Inspiration4	C2
395	MODY_HIPPOCAMPUS_PRENATAL	6.26e-06	0.000539	0.610527	-0.94465	-1.80093	39	Immediately Post-flight	other_T	Inspiration4	C2
396	MOOTHA_VOXPHOS	3.4e-06	0.000308	0.627257	-0.845668	-1.8578	86	Immediately Post-flight	other_T	Inspiration4	C2
397	MUNSHI_MULTIPLE_MYELOMA_UP	6.42e-05	0.00381	0.538434	-0.824702	-1.77417	77	Immediately Post-flight	other_T	Inspiration4	C2
398	NATSUME_RESPONSE_TO_INTERFERON_BETA_DN	2.96e-05	0.00196	0.57561	-0.898991	-1.7819	51	Immediately Post-flight	other_T	Inspiration4	C2
399	NUTT_GBM_VS_AO_GLIOMA_DN	0.000701	0.0279	0.477271	-0.875033	-1.68734	44	Immediately Post-flight	other_T	Inspiration4	C2
400	NUYTTEN_NIPP1_TARGETS_UP	0.000355	0.0158	0.498493	0.631904	1.35231	720	Immediately Post-flight	other_T	Inspiration4	C2
401	ONKEN_UVEAL_MELANOMA_DN	0.00018	0.00889	0.518848	-0.530368	-1.40394	510	Immediately Post-flight	other_T	Inspiration4	C2
402	OSMAN_BLADDER_CANCER_DN	5.1e-08	6.41e-06	0.719513	-0.657971	-1.7468	406	Immediately Post-flight	other_T	Inspiration4	C2
403	OSMAN_BLADDER_CANCER_UP	0.000987	0.0352	0.45506	0.659548	1.37588	395	Immediately Post-flight	other_T	Inspiration4	C2
404	PARENT_MTOR_SIGNALING_UP	9.57e-05	0.00519	0.538434	0.6635	1.41166	540	Immediately Post-flight	other_T	Inspiration4	C2
405	PECE_MAMMARY_STEM_CELL_UP	6.27e-21	1.71e-18	1.18665	-0.951902	-2.20216	129	Immediately Post-flight	other_T	Inspiration4	C2
406	PEREZ_TP53_TARGETS	8.36e-08	9.38e-06	0.704976	0.651071	1.40958	1120	Immediately Post-flight	other_T	Inspiration4	C2
407	PILON_KLF1_TARGETS_UP	0.000155	0.00783	0.518848	0.67133	1.41888	469	Immediately Post-flight	other_T	Inspiration4	C2
408	PLASARI_TGFB1_TARGETS_10HR_DN	2.6e-06	0.000244	0.627257	0.746998	1.50707	245	Immediately Post-flight	other_T	Inspiration4	C2
409	POMEROY_MEDULLOBLASTOMA_DESMOPLASIC_VS_CLASSIC_DN	0.00049	0.0206	0.477271	-0.847909	-1.72417	57	Immediately Post-flight	other_T	Inspiration4	C2
410	POMEROY_MEDULLOBLASTOMA_PROGNOSIS_DN	1.26e-06	0.000124	0.643552	-0.944955	-1.79502	42	Immediately Post-flight	other_T	Inspiration4	C2
411	REACTOME_ABC_TRANSPORTER_DISORDERS	0.000689	0.0277	0.477271	-0.774937	-1.66711	77	Immediately Post-flight	other_T	Inspiration4	C2
412	REACTOME_ACTIVATION_OF_THE_MRNA_UPON_BINDING_OF_THE_CAP_BINDING_COMPLEX_AND_EIFS_AND_SUBSEQUENT_BINDING_TO_43S	1.02e-11	1.93e-09	0.875325	-0.965132	-1.97441	60	Immediately Post-flight	other_T	Inspiration4	C2
413	REACTOME_CELLULAR_RESPONSES_TO_EXTERNAL_STIMULI	2.95e-26	9.28e-24	1.32672	-0.78278	-2.12148	625	Immediately Post-flight	other_T	Inspiration4	C2
414	REACTOME_CELLULAR_RESPONSE_TO_STARVATION	7.73e-26	2.31e-23	1.31889	-0.956948	-2.27338	156	Immediately Post-flight	other_T	Inspiration4	C2
415	REACTOME_DEFECTIVE_CHST3_CAUSES_SEDCJD	0.00091	0.0337	0.477271	0.986147	1.39928	7	Immediately Post-flight	other_T	Inspiration4	C2
416	REACTOME_EUKARYOTIC_TRANSLATION_ELONGATION	1.69e-35	2.65e-32	1.54988	-0.993194	-2.23076	93	Immediately Post-flight	other_T	Inspiration4	C2
417	REACTOME_EUKARYOTIC_TRANSLATION_INITIATION	4.68e-27	1.63e-24	1.34993	-0.977025	-2.25018	119	Immediately Post-flight	other_T	Inspiration4	C2
418	REACTOME_INFLUENZA_INFECTION	1.85e-23	5.29e-21	1.25451	-0.948481	-2.25326	156	Immediately Post-flight	other_T	Inspiration4	C2
419	REACTOME_METABOLISM_OF_AMINO_ACIDS_AND_DERIVATIVES	5.1e-37	1.6e-33	1.58293	-0.908556	-2.38237	358	Immediately Post-flight	other_T	Inspiration4	C2
420	REACTOME_METABOLISM_OF_LIPIDS	5.51e-05	0.00333	0.557332	0.644883	1.37988	717	Immediately Post-flight	other_T	Inspiration4	C2
421	REACTOME_METABOLISM_OF_RNA	2.89e-29	1.46e-26	1.40259	-0.787919	-2.17297	666	Immediately Post-flight	other_T	Inspiration4	C2
422	REACTOME_NERVOUS_SYSTEM_DEVELOPMENT	5.56e-30	3.88e-27	1.42456	-0.818095	-2.17349	569	Immediately Post-flight	other_T	Inspiration4	C2
423	REACTOME_NONSENSE_MEDIATED_DECAY_NMD	1.94e-26	6.42e-24	1.3345	-0.976476	-2.23655	115	Immediately Post-flight	other_T	Inspiration4	C2
424	REACTOME_REGULATION_OF_EXPRESSION_OF_SLITS_AND_ROBOS	3.03e-29	1.46e-26	1.40259	-0.958921	-2.28335	170	Immediately Post-flight	other_T	Inspiration4	C2
425	REACTOME_RESPIRATORY_ELECTRON_TRANSPORT	1.72e-06	0.000166	0.643552	-0.83843	-1.89322	103	Immediately Post-flight	other_T	Inspiration4	C2
426	REACTOME_RESPIRATORY_ELECTRON_TRANSPORT_ATP_SYNTHESIS_BY_CHEMIOSMOTIC_COUPLING_AND_HEAT_PRODUCTION_BY_UNCOUPLING_PROTEINS	1.74e-08	2.23e-06	0.733762	-0.841723	-1.958	127	Immediately Post-flight	other_T	Inspiration4	C2
427	REACTOME_RESPONSE_OF_EIF2AK4_GCN2_TO_AMINO_ACID_DEFICIENCY	1.56e-34	1.63e-31	1.52971	-0.991038	-2.23792	101	Immediately Post-flight	other_T	Inspiration4	C2
428	REACTOME_RRNA_PROCESSING	1.06e-29	6.63e-27	1.41728	-0.947374	-2.28373	201	Immediately Post-flight	other_T	Inspiration4	C2
429	REACTOME_SELENOAMINO_ACID_METABOLISM	6.48e-35	8.14e-32	1.53646	-0.989483	-2.24926	107	Immediately Post-flight	other_T	Inspiration4	C2
430	REACTOME_SIGNALING_BY_ROBO_RECEPTORS	1.79e-27	6.63e-25	1.35757	-0.931304	-2.2685	213	Immediately Post-flight	other_T	Inspiration4	C2
431	REACTOME_SRP_DEPENDENT_COTRANSLATIONAL_PROTEIN_TARGETING_TO_MEMBRANE	1.47e-28	6.17e-26	1.38775	-0.98048	-2.23439	112	Immediately Post-flight	other_T	Inspiration4	C2
432	REACTOME_THE_CITRIC_ACID_TCA_CYCLE_AND_RESPIRATORY_ELECTRON_TRANSPORT	4.48e-06	0.000397	0.610527	-0.747025	-1.79996	177	Immediately Post-flight	other_T	Inspiration4	C2
433	REACTOME_THE_ROLE_OF_GTSE1_IN_G2_M_PROGRESSION_AFTER_G2_CHECKPOINT	0.0004	0.0174	0.498493	-0.791999	-1.70382	77	Immediately Post-flight	other_T	Inspiration4	C2
434	REACTOME_TRANSLATION	3.26e-31	2.56e-28	1.45334	-0.919172	-2.32335	274	Immediately Post-flight	other_T	Inspiration4	C2
435	RODRIGUES_THYROID_CARCINOMA_ANAPLASTIC_UP	9.03e-05	0.00493	0.538434	0.640473	1.36845	695	Immediately Post-flight	other_T	Inspiration4	C2
436	RODRIGUES_THYROID_CARCINOMA_POORLY_DIFFERENTIATED_DN	1.32e-05	0.000996	0.593325	0.649227	1.3909	788	Immediately Post-flight	other_T	Inspiration4	C2
437	SANA_RESPONSE_TO_IFNG_DN	2.89e-05	0.00196	0.57561	-0.817453	-1.77154	82	Immediately Post-flight	other_T	Inspiration4	C2
438	SENGUPTA_NASOPHARYNGEAL_CARCINOMA_WITH_LMP1_UP	0.0011	0.0374	0.45506	0.665388	1.38884	394	Immediately Post-flight	other_T	Inspiration4	C2
439	SHEN_SMARCA2_TARGETS_UP	5.31e-06	0.000464	0.610527	0.694865	1.46191	422	Immediately Post-flight	other_T	Inspiration4	C2
440	SMID_BREAST_CANCER_BASAL_DN	3.7e-05	0.00233	0.557332	0.655779	1.4003	658	Immediately Post-flight	other_T	Inspiration4	C2
441	SMIRNOV_CIRCULATING_ENDOTHELIOCYTES_IN_CANCER_DN	0.000749	0.029	0.477271	-0.997383	-1.50325	5	Immediately Post-flight	other_T	Inspiration4	C2
442	SPIELMAN_LYMPHOBLAST_EUROPEAN_VS_ASIAN_UP	1.48e-09	2.11e-07	0.788187	-0.658251	-1.73731	478	Immediately Post-flight	other_T	Inspiration4	C2
443	STARK_PREFRONTAL_CORTEX_22Q11_DELETION_DN	6.45e-08	7.64e-06	0.704976	-0.611876	-1.62211	514	Immediately Post-flight	other_T	Inspiration4	C2
444	TAKAO_RESPONSE_TO_UVB_RADIATION_UP	7.79e-09	1.02e-06	0.74774	-0.906825	-1.96653	83	Immediately Post-flight	other_T	Inspiration4	C2
445	TARTE_PLASMA_CELL_VS_PLASMABLAST_UP	4.33e-13	9.39e-11	0.932595	-0.760459	-1.98012	350	Immediately Post-flight	other_T	Inspiration4	C2
446	TIEN_INTESTINE_PROBIOTICS_24HR_DN	2.03e-10	3.44e-08	0.826657	-0.8065	-1.96002	205	Immediately Post-flight	other_T	Inspiration4	C2
447	TIEN_INTESTINE_PROBIOTICS_6HR_UP	2.76e-09	3.85e-07	0.774939	-0.959398	-1.89448	50	Immediately Post-flight	other_T	Inspiration4	C2
448	TORCHIA_TARGETS_OF_EWSR1_FLI1_FUSION_UP	0.00108	0.037	0.45506	0.683172	1.3882	265	Immediately Post-flight	other_T	Inspiration4	C2
449	VECCHI_GASTRIC_CANCER_ADVANCED_VS_EARLY_UP	0.000146	0.00753	0.518848	0.738832	1.44979	166	Immediately Post-flight	other_T	Inspiration4	C2
450	WANG_TUMOR_INVASIVENESS_UP	6.84e-13	1.43e-10	0.921426	-0.750327	-1.97839	374	Immediately Post-flight	other_T	Inspiration4	C2
451	WEST_ADRENOCORTICAL_TUMOR_DN	6.75e-05	0.00396	0.538434	-0.538753	-1.43246	515	Immediately Post-flight	other_T	Inspiration4	C2
452	WONG_EMBRYONIC_STEM_CELL_CORE	6.7e-11	1.2e-08	0.839089	-0.734564	-1.90456	332	Immediately Post-flight	other_T	Inspiration4	C2
453	WONG_MITOCHONDRIA_GENE_MODULE	0.00121	0.0401	0.45506	-0.588555	-1.43763	217	Immediately Post-flight	other_T	Inspiration4	C2
454	WP_CYTOPLASMIC_RIBOSOMAL_PROTEINS	1.19e-29	6.79e-27	1.41728	-0.991086	-2.19354	88	Immediately Post-flight	other_T	Inspiration4	C2
455	WP_ELECTRON_TRANSPORT_CHAIN_OXPHOS_SYSTEM_IN_MITOCHONDRIA	7.17e-10	1.1e-07	0.801216	-0.894507	-2.02061	102	Immediately Post-flight	other_T	Inspiration4	C2
456	WP_OXIDATIVE_PHOSPHORYLATION	2.4e-06	0.000228	0.627257	-0.899075	-1.83927	60	Immediately Post-flight	other_T	Inspiration4	C2
457	WP_PROTEASOME_DEGRADATION	0.000326	0.0148	0.498493	-0.842659	-1.72192	59	Immediately Post-flight	other_T	Inspiration4	C2
458	YAGI_AML_WITH_INV_16_TRANSLOCATION	1.02e-09	1.52e-07	0.788187	-0.688668	-1.83015	392	Immediately Post-flight	other_T	Inspiration4	C2
459	YAMASHITA_LIVER_CANCER_WITH_EPCAM_UP	1.57e-07	1.67e-05	0.690133	-0.940109	-1.8634	51	Immediately Post-flight	other_T	Inspiration4	C2
460	YAO_TEMPORAL_RESPONSE_TO_PROGESTERONE_CLUSTER_13	1.2e-06	0.00012	0.643552	-0.738971	-1.77486	173	Immediately Post-flight	other_T	Inspiration4	C2
461	YAO_TEMPORAL_RESPONSE_TO_PROGESTERONE_CLUSTER_17	0.0016	0.0489	0.45506	-0.631687	-1.51721	181	Immediately Post-flight	other_T	Inspiration4	C2
462	ZHANG_RESPONSE_TO_CANTHARIDIN_DN	0.001	0.0356	0.45506	-0.791866	-1.62993	66	Immediately Post-flight	other_T	Inspiration4	C2
463	ZHENG_BOUND_BY_FOXP3	1.22e-09	1.78e-07	0.788187	0.725124	1.53301	486	Immediately Post-flight	other_T	Inspiration4	C2
464	ZHONG_SECRETOME_OF_LUNG_CANCER_AND_FIBROBLAST	3.52e-05	0.00226	0.557332	-0.746567	-1.73598	130	Immediately Post-flight	other_T	Inspiration4	C2
465	ZHONG_SECRETOME_OF_LUNG_CANCER_AND_MACROPHAGE	0.000138	0.00724	0.518848	-0.815027	-1.74362	75	Immediately Post-flight	other_T	Inspiration4	C2
466	ABE_INNER_EAR	3.23e-06	0.00029	0.627257	-0.936405	-1.71696	43	Immediately Post-flight	B	Inspiration4	C2
467	ACEVEDO_LIVER_TUMOR_VS_NORMAL_ADJACENT_TISSUE_UP	0.000626	0.0229	0.477271	-0.481028	-1.30177	835	Immediately Post-flight	B	Inspiration4	C2
468	ANDERSEN_LIVER_CANCER_KRT19_UP	2.91e-05	0.00192	0.57561	-0.947135	-1.66732	33	Immediately Post-flight	B	Inspiration4	C2
469	BENPORATH_MYC_MAX_TARGETS	7.23e-06	0.00059	0.610527	-0.536874	-1.45283	742	Immediately Post-flight	B	Inspiration4	C2
470	BENPORATH_MYC_TARGETS_WITH_EBOX	5.83e-07	5.91e-05	0.659444	-0.739476	-1.81212	218	Immediately Post-flight	B	Inspiration4	C2
471	BHATI_G2M_ARREST_BY_2METHOXYESTRADIOL_DN	0.000221	0.0107	0.518848	-0.744495	-1.68406	118	Immediately Post-flight	B	Inspiration4	C2
472	BHATTACHARYA_EMBRYONIC_STEM_CELL	0.000366	0.0157	0.498493	-0.79386	-1.67664	79	Immediately Post-flight	B	Inspiration4	C2
473	BILANGES_RAPAMYCIN_SENSITIVE_VIA_TSC1_AND_TSC2	4.08e-06	0.000351	0.610527	-0.889689	-1.80121	68	Immediately Post-flight	B	Inspiration4	C2
474	BILANGES_SERUM_AND_RAPAMYCIN_SENSITIVE_GENES	1.48e-15	3.32e-13	1.01754	-0.977075	-1.97813	68	Immediately Post-flight	B	Inspiration4	C2
475	BILANGES_SERUM_RESPONSE_TRANSLATION	1.45e-05	0.00107	0.593325	-0.952372	-1.65894	32	Immediately Post-flight	B	Inspiration4	C2
476	BONOME_OVARIAN_CANCER_SURVIVAL_SUBOPTIMAL_DEBULKING	0.000555	0.0213	0.477271	0.664243	1.38765	488	Immediately Post-flight	B	Inspiration4	C2
477	BOUDOUKHA_BOUND_BY_IGF2BP2	7.24e-05	0.00421	0.538434	-0.785212	-1.74502	102	Immediately Post-flight	B	Inspiration4	C2
478	BROWNE_HCMV_INFECTION_14HR_DN	6.69e-05	0.00401	0.538434	0.718573	1.43666	268	Immediately Post-flight	B	Inspiration4	C2
479	BRUINS_UVC_RESPONSE_LATE	0.00015	0.00778	0.518848	0.622666	1.33146	1092	Immediately Post-flight	B	Inspiration4	C2
480	CAIRO_HEPATOBLASTOMA_CLASSES_UP	4.67e-07	4.81e-05	0.674963	-0.596463	-1.59985	599	Immediately Post-flight	B	Inspiration4	C2
481	CHAUHAN_RESPONSE_TO_METHOXYESTRADIOL_DN	3.26e-05	0.00213	0.557332	-0.807902	-1.78972	101	Immediately Post-flight	B	Inspiration4	C2
482	CHICAS_RB1_TARGETS_LOW_SERUM	0.000165	0.00846	0.518848	-0.784407	-1.72121	95	Immediately Post-flight	B	Inspiration4	C2
483	CHNG_MULTIPLE_MYELOMA_HYPERPLOID_UP	6.45e-12	1.23e-09	0.887075	-0.977159	-1.84803	52	Immediately Post-flight	B	Inspiration4	C2
484	CUI_TCF21_TARGETS_2_DN	2.73e-11	5.04e-09	0.863415	0.711103	1.51449	825	Immediately Post-flight	B	Inspiration4	C2
485	DACOSTA_UV_RESPONSE_VIA_ERCC3_COMMON_DN	1.3e-14	2.73e-12	0.986546	0.778042	1.61835	457	Immediately Post-flight	B	Inspiration4	C2
486	DACOSTA_UV_RESPONSE_VIA_ERCC3_DN	4.88e-28	2.05e-25	1.37274	0.780525	1.66333	845	Immediately Post-flight	B	Inspiration4	C2
487	DACOSTA_UV_RESPONSE_VIA_ERCC3_TTD_DN	0.000483	0.0193	0.498493	0.790641	1.39627	84	Immediately Post-flight	B	Inspiration4	C2
488	DACOSTA_UV_RESPONSE_VIA_ERCC3_UP	0.00155	0.0467	0.45506	-0.567601	-1.4447	308	Immediately Post-flight	B	Inspiration4	C2
489	DACOSTA_UV_RESPONSE_VIA_ERCC3_XPCS_DN	0.000578	0.0218	0.477271	0.788257	1.39206	84	Immediately Post-flight	B	Inspiration4	C2
490	DANG_MYC_TARGETS_UP	7.51e-10	1.15e-07	0.801216	-0.872213	-1.97888	128	Immediately Post-flight	B	Inspiration4	C2
491	DAVICIONI_MOLECULAR_ARMS_VS_ERMS_UP	3.46e-07	3.75e-05	0.674963	0.743559	1.50606	322	Immediately Post-flight	B	Inspiration4	C2
492	DAZARD_RESPONSE_TO_UV_NHEK_DN	4.7e-09	6.71e-07	0.761461	0.770488	1.5534	295	Immediately Post-flight	B	Inspiration4	C2
493	DAZARD_RESPONSE_TO_UV_NHEK_UP	4.58e-09	6.69e-07	0.761461	-0.790251	-1.89484	200	Immediately Post-flight	B	Inspiration4	C2
494	DAZARD_UV_RESPONSE_CLUSTER_G1	1.02e-05	0.00079	0.593325	-0.892691	-1.76421	59	Immediately Post-flight	B	Inspiration4	C2
495	DAZARD_UV_RESPONSE_CLUSTER_G6	1.84e-05	0.0013	0.57561	0.777448	1.45939	142	Immediately Post-flight	B	Inspiration4	C2
496	DIRMEIER_LMP1_RESPONSE_EARLY	0.000814	0.0284	0.477271	-0.820299	-1.65315	61	Immediately Post-flight	B	Inspiration4	C2
497	DUTERTRE_ESTRADIOL_RESPONSE_24HR_DN	0.000218	0.0106	0.518848	0.671842	1.40447	494	Immediately Post-flight	B	Inspiration4	C2
498	DUTERTRE_ESTRADIOL_RESPONSE_6HR_DN	0.00106	0.0346	0.45506	0.777148	1.38815	91	Immediately Post-flight	B	Inspiration4	C2
499	ENK_UV_RESPONSE_KERATINOCYTE_UP	2.09e-26	5.71e-24	1.3345	-0.827184	-2.16407	505	Immediately Post-flight	B	Inspiration4	C2
500	FARMER_BREAST_CANCER_APOCRINE_VS_LUMINAL	4.71e-05	0.00299	0.557332	0.713115	1.44081	309	Immediately Post-flight	B	Inspiration4	C2
501	FERNANDEZ_BOUND_BY_MYC	0.00127	0.0402	0.45506	-0.649371	-1.52147	174	Immediately Post-flight	B	Inspiration4	C2
502	FLORIO_NEOCORTEX_BASAL_RADIAL_GLIA_UP	0.000572	0.0218	0.477271	0.683059	1.39839	357	Immediately Post-flight	B	Inspiration4	C2
503	FLOTHO_PEDIATRIC_ALL_THERAPY_RESPONSE_UP	2.31e-07	2.59e-05	0.690133	-0.944086	-1.78548	52	Immediately Post-flight	B	Inspiration4	C2
504	FULCHER_INFLAMMATORY_RESPONSE_LECTIN_VS_LPS_DN	0.000838	0.0286	0.477271	0.6674	1.38356	444	Immediately Post-flight	B	Inspiration4	C2
505	GABRIELY_MIR21_TARGETS	3.69e-06	0.000325	0.627257	0.736214	1.47934	287	Immediately Post-flight	B	Inspiration4	C2
506	GENTILE_UV_LOW_DOSE_DN	0.000374	0.016	0.498493	0.819737	1.40073	62	Immediately Post-flight	B	Inspiration4	C2
507	GEORGES_TARGETS_OF_MIR192_AND_MIR215	7.94e-05	0.00442	0.538434	0.639678	1.36426	871	Immediately Post-flight	B	Inspiration4	C2
508	GOBERT_OLIGODENDROCYTE_DIFFERENTIATION_DN	1.82e-05	0.0013	0.57561	0.636834	1.36165	1048	Immediately Post-flight	B	Inspiration4	C2
509	GOZGIT_ESR1_TARGETS_DN	0.00168	0.0492	0.45506	0.623898	1.32574	731	Immediately Post-flight	B	Inspiration4	C2
510	GRAESSMANN_APOPTOSIS_BY_DOXORUBICIN_DN	3.83e-07	4.08e-05	0.674963	0.629864	1.35575	1733	Immediately Post-flight	B	Inspiration4	C2
511	GRUETZMANN_PANCREATIC_CANCER_DN	0.000257	0.0119	0.498493	-0.662091	-1.58374	189	Immediately Post-flight	B	Inspiration4	C2
512	GRYDER_PAX3FOXO1_ENHANCERS_IN_TADS	0.00127	0.0402	0.45506	0.60669	1.29672	990	Immediately Post-flight	B	Inspiration4	C2
513	HAMAI_APOPTOSIS_VIA_TRAIL_UP	4.84e-11	8.45e-09	0.851339	0.729079	1.54154	647	Immediately Post-flight	B	Inspiration4	C2
514	HILLION_HMGA1B_TARGETS	2.15e-07	2.46e-05	0.690133	-0.899548	-1.92293	83	Immediately Post-flight	B	Inspiration4	C2
515	HILLION_HMGA1_TARGETS	1.22e-08	1.6e-06	0.74774	-0.911022	-1.93623	81	Immediately Post-flight	B	Inspiration4	C2
516	HOELZEL_NF1_TARGETS_DN	0.000176	0.00892	0.518848	0.77972	1.42495	109	Immediately Post-flight	B	Inspiration4	C2
517	HOLLEMAN_ASPARAGINASE_RESISTANCE_B_ALL_UP	4.62e-05	0.00296	0.557332	-0.958197	-1.65013	27	Immediately Post-flight	B	Inspiration4	C2
518	HSIAO_HOUSEKEEPING_GENES	7.9e-41	4.97e-37	1.66579	-0.921643	-2.36891	382	Immediately Post-flight	B	Inspiration4	C2
519	IRITANI_MAD1_TARGETS_DN	0.000281	0.0127	0.498493	-0.890519	-1.63614	44	Immediately Post-flight	B	Inspiration4	C2
520	IVANOVA_HEMATOPOIESIS_LATE_PROGENITOR	0.00134	0.0417	0.45506	0.651068	1.36228	501	Immediately Post-flight	B	Inspiration4	C2
521	IVANOVA_HEMATOPOIESIS_MATURE_CELL	0.000787	0.028	0.477271	0.692886	1.39217	283	Immediately Post-flight	B	Inspiration4	C2
522	IVANOVA_HEMATOPOIESIS_STEM_CELL_LONG_TERM	6.57e-06	0.000543	0.610527	0.762769	1.48387	201	Immediately Post-flight	B	Inspiration4	C2
523	JISON_SICKLE_CELL_DISEASE_DN	5.2e-10	8.17e-08	0.801216	-0.835406	-1.97247	180	Immediately Post-flight	B	Inspiration4	C2
524	JOHNSTONE_PARVB_TARGETS_2_DN	0.000312	0.0138	0.498493	0.69786	1.42253	334	Immediately Post-flight	B	Inspiration4	C2
525	JOHNSTONE_PARVB_TARGETS_2_UP	3.73e-06	0.000325	0.627257	-0.779926	-1.81995	143	Immediately Post-flight	B	Inspiration4	C2
526	KEGG_OXIDATIVE_PHOSPHORYLATION	8.03e-07	7.76e-05	0.659444	-0.814704	-1.84721	127	Immediately Post-flight	B	Inspiration4	C2
527	KEGG_PARKINSONS_DISEASE	6.78e-07	6.77e-05	0.659444	-0.826302	-1.85732	122	Immediately Post-flight	B	Inspiration4	C2
528	KEGG_RIBOSOME	2.75e-37	5.75e-34	1.58946	-0.994763	-2.14164	86	Immediately Post-flight	B	Inspiration4	C2
529	KIM_ALL_DISORDERS_DURATION_CORR_DN	0.00128	0.0402	0.45506	-0.667715	-1.55811	143	Immediately Post-flight	B	Inspiration4	C2
530	KIM_ALL_DISORDERS_OLIGODENDROCYTE_NUMBER_CORR_UP	4.11e-18	9.56e-16	1.09593	-0.705525	-1.89922	738	Immediately Post-flight	B	Inspiration4	C2
531	KIM_BIPOLAR_DISORDER_OLIGODENDROCYTE_DENSITY_CORR_UP	8.08e-15	1.75e-12	0.986546	-0.697279	-1.91296	659	Immediately Post-flight	B	Inspiration4	C2
532	LEE_LIVER_CANCER_MYC_UP	2.44e-05	0.00167	0.57561	-0.914135	-1.718	50	Immediately Post-flight	B	Inspiration4	C2
533	LEE_LIVER_CANCER_SURVIVAL_DN	1.11e-06	0.000106	0.643552	-0.770006	-1.79445	173	Immediately Post-flight	B	Inspiration4	C2
534	LI_AMPLIFIED_IN_LUNG_CANCER	3.19e-19	8.01e-17	1.13309	-0.92797	-2.16704	171	Immediately Post-flight	B	Inspiration4	C2
535	LOPEZ_MBD_TARGETS	1.08e-07	1.3e-05	0.704976	-0.551947	-1.47361	919	Immediately Post-flight	B	Inspiration4	C2
536	LUI_TARGETS_OF_PAX8_PPARG_FUSION	0.000225	0.0108	0.518848	-0.928615	-1.63472	33	Immediately Post-flight	B	Inspiration4	C2
537	LUI_THYROID_CANCER_CLUSTER_3	0.000796	0.0281	0.477271	-0.930241	-1.60199	27	Immediately Post-flight	B	Inspiration4	C2
538	LUI_THYROID_CANCER_PAX8_PPARG_DN	2.18e-05	0.0015	0.57561	-0.920447	-1.69113	44	Immediately Post-flight	B	Inspiration4	C2
539	LU_EZH2_TARGETS_DN	0.00165	0.049	0.45506	0.665764	1.37172	384	Immediately Post-flight	B	Inspiration4	C2
540	MALONEY_RESPONSE_TO_17AAG_DN	0.00014	0.00732	0.518848	-0.823657	-1.70098	73	Immediately Post-flight	B	Inspiration4	C2
541	MARTENS_TRETINOIN_RESPONSE_DN	4.15e-36	6.52e-33	1.56318	-0.81093	-2.19636	764	Immediately Post-flight	B	Inspiration4	C2
542	MARTINELLI_IMMATURE_NEUTROPHIL_UP	0.000204	0.01	0.518848	0.987972	1.42091	8	Immediately Post-flight	B	Inspiration4	C2
543	MARTINEZ_RB1_AND_TP53_TARGETS_DN	0.00011	0.00585	0.538434	-0.529332	-1.37888	552	Immediately Post-flight	B	Inspiration4	C2
544	MARTINEZ_RB1_TARGETS_DN	1.9e-06	0.000178	0.643552	-0.592784	-1.54985	507	Immediately Post-flight	B	Inspiration4	C2
545	MARTINEZ_RESPONSE_TO_TRABECTEDIN	2.86e-06	0.000261	0.627257	0.890378	1.50619	50	Immediately Post-flight	B	Inspiration4	C2
546	MARTINEZ_TP53_TARGETS_DN	7.03e-05	0.00417	0.538434	-0.537813	-1.41076	556	Immediately Post-flight	B	Inspiration4	C2
547	MATTIOLI_MGUS_VS_PCL	0.000589	0.022	0.477271	-0.728966	-1.64917	119	Immediately Post-flight	B	Inspiration4	C2
548	MEISSNER_BRAIN_HCP_WITH_H3K4ME3_AND_H3K27ME3	0.00165	0.049	0.45506	0.598504	1.27866	998	Immediately Post-flight	B	Inspiration4	C2
549	MODY_HIPPOCAMPUS_PRENATAL	1.52e-07	1.77e-05	0.690133	-0.961266	-1.74128	39	Immediately Post-flight	B	Inspiration4	C2
550	MOOTHA_VOXPHOS	2.76e-05	0.00184	0.57561	-0.833222	-1.79386	86	Immediately Post-flight	B	Inspiration4	C2
551	MUNSHI_MULTIPLE_MYELOMA_UP	6.43e-05	0.0039	0.538434	-0.830919	-1.74964	77	Immediately Post-flight	B	Inspiration4	C2
552	NATSUME_RESPONSE_TO_INTERFERON_BETA_DN	1.11e-05	0.000851	0.593325	-0.914244	-1.71736	51	Immediately Post-flight	B	Inspiration4	C2
553	NUTT_GBM_VS_AO_GLIOMA_DN	0.00047	0.0189	0.498493	-0.882701	-1.62178	44	Immediately Post-flight	B	Inspiration4	C2
554	NUYTTEN_NIPP1_TARGETS_UP	0.000847	0.0288	0.477271	0.636418	1.35204	720	Immediately Post-flight	B	Inspiration4	C2
555	ONKEN_UVEAL_MELANOMA_DN	0.00032	0.0141	0.498493	-0.5403	-1.41769	510	Immediately Post-flight	B	Inspiration4	C2
556	OSMAN_BLADDER_CANCER_DN	1.13e-08	1.51e-06	0.74774	-0.67893	-1.75411	406	Immediately Post-flight	B	Inspiration4	C2
557	OSMAN_BLADDER_CANCER_UP	0.00028	0.0127	0.498493	0.679711	1.40348	395	Immediately Post-flight	B	Inspiration4	C2
558	PECE_MAMMARY_STEM_CELL_UP	2.78e-18	6.73e-16	1.10534	-0.946308	-2.15207	129	Immediately Post-flight	B	Inspiration4	C2
559	PEREZ_TP53_TARGETS	8.02e-07	7.76e-05	0.659444	0.655791	1.4038	1120	Immediately Post-flight	B	Inspiration4	C2
560	PILON_KLF1_TARGETS_UP	0.000244	0.0114	0.518848	0.675438	1.4074	469	Immediately Post-flight	B	Inspiration4	C2
561	PLASARI_TGFB1_TARGETS_10HR_DN	0.000966	0.0318	0.477271	0.706639	1.39941	245	Immediately Post-flight	B	Inspiration4	C2
562	POMEROY_MEDULLOBLASTOMA_DESMOPLASIC_VS_CLASSIC_DN	0.000508	0.02	0.477271	-0.838085	-1.64234	57	Immediately Post-flight	B	Inspiration4	C2
563	POMEROY_MEDULLOBLASTOMA_PROGNOSIS_DN	1.4e-05	0.00104	0.593325	-0.930022	-1.68933	42	Immediately Post-flight	B	Inspiration4	C2
564	REACTOME_ACTIVATION_OF_THE_MRNA_UPON_BINDING_OF_THE_CAP_BINDING_COMPLEX_AND_EIFS_AND_SUBSEQUENT_BINDING_TO_43S	2.25e-12	4.55e-10	0.898671	-0.971962	-1.93837	60	Immediately Post-flight	B	Inspiration4	C2
565	REACTOME_ASYMMETRIC_LOCALIZATION_OF_PCP_PROTEINS	0.000577	0.0218	0.477271	-0.822742	-1.66235	64	Immediately Post-flight	B	Inspiration4	C2
566	REACTOME_AUF1_HNRNP_D0_BINDS_AND_DESTABILIZES_MRNA	0.00061	0.0224	0.477271	-0.834696	-1.60999	55	Immediately Post-flight	B	Inspiration4	C2
567	REACTOME_CELLULAR_RESPONSES_TO_EXTERNAL_STIMULI	3.63e-27	1.27e-24	1.34993	-0.802868	-2.18575	625	Immediately Post-flight	B	Inspiration4	C2
568	REACTOME_CELLULAR_RESPONSE_TO_STARVATION	2.57e-27	9.52e-25	1.35757	-0.962993	-2.22795	156	Immediately Post-flight	B	Inspiration4	C2
569	REACTOME_DEFECTIVE_CFTR_CAUSES_CYSTIC_FIBROSIS	0.00144	0.0443	0.45506	-0.809759	-1.63191	61	Immediately Post-flight	B	Inspiration4	C2
570	REACTOME_DEFECTIVE_CHST14_CAUSES_EDS_MUSCULOCONTRACTURAL_TYPE	0.000354	0.0154	0.498493	0.989072	1.40984	7	Immediately Post-flight	B	Inspiration4	C2
571	REACTOME_DEFECTIVE_CHST3_CAUSES_SEDCJD	0.000188	0.00946	0.518848	0.991044	1.41265	7	Immediately Post-flight	B	Inspiration4	C2
572	REACTOME_DEGRADATION_OF_DVL	0.000784	0.028	0.477271	-0.829798	-1.6261	57	Immediately Post-flight	B	Inspiration4	C2
573	REACTOME_DEVELOPMENTAL_BIOLOGY	8.51e-28	3.34e-25	1.36518	-0.746726	-2.04645	907	Immediately Post-flight	B	Inspiration4	C2
574	REACTOME_EUKARYOTIC_TRANSLATION_ELONGATION	3.84e-38	1.21e-34	1.60888	-0.993976	-2.162	93	Immediately Post-flight	B	Inspiration4	C2
575	REACTOME_EUKARYOTIC_TRANSLATION_INITIATION	8.71e-27	2.88e-24	1.34223	-0.977716	-2.21193	119	Immediately Post-flight	B	Inspiration4	C2
576	REACTOME_HEDGEHOG_LIGAND_BIOGENESIS	0.00172	0.0497	0.45506	-0.799148	-1.60452	65	Immediately Post-flight	B	Inspiration4	C2
577	REACTOME_IMMUNOREGULATORY_INTERACTIONS_BETWEEN_A_LYMPHOID_AND_A_NON_LYMPHOID_CELL	0.000193	0.00965	0.518848	-0.685471	-1.61846	180	Immediately Post-flight	B	Inspiration4	C2
578	REACTOME_INFECTIOUS_DISEASE	1.54e-26	4.59e-24	1.3345	-0.754045	-2.03425	832	Immediately Post-flight	B	Inspiration4	C2
579	REACTOME_INFLUENZA_INFECTION	5.36e-26	1.4e-23	1.31889	-0.959453	-2.21976	156	Immediately Post-flight	B	Inspiration4	C2
580	REACTOME_METABOLISM_OF_AMINO_ACIDS_AND_DERIVATIVES	4.03e-35	4.22e-32	1.54318	-0.909336	-2.32851	358	Immediately Post-flight	B	Inspiration4	C2
581	REACTOME_METABOLISM_OF_RNA	2.3e-30	1.2e-27	1.43181	-0.8099	-2.23199	666	Immediately Post-flight	B	Inspiration4	C2
582	REACTOME_NERVOUS_SYSTEM_DEVELOPMENT	1.34e-29	6.47e-27	1.40995	-0.833724	-2.20386	569	Immediately Post-flight	B	Inspiration4	C2
583	REACTOME_NONSENSE_MEDIATED_DECAY_NMD	1.68e-26	4.81e-24	1.3345	-0.978903	-2.2157	115	Immediately Post-flight	B	Inspiration4	C2
584	REACTOME_REGULATION_OF_EXPRESSION_OF_SLITS_AND_ROBOS	3.65e-28	1.64e-25	1.38026	-0.961217	-2.23772	170	Immediately Post-flight	B	Inspiration4	C2
585	REACTOME_RESPIRATORY_ELECTRON_TRANSPORT	8.07e-05	0.00445	0.538434	-0.790549	-1.75308	103	Immediately Post-flight	B	Inspiration4	C2
586	REACTOME_RESPIRATORY_ELECTRON_TRANSPORT_ATP_SYNTHESIS_BY_CHEMIOSMOTIC_COUPLING_AND_HEAT_PRODUCTION_BY_UNCOUPLING_PROTEINS	7.92e-06	0.000638	0.593325	-0.789208	-1.7894	127	Immediately Post-flight	B	Inspiration4	C2
587	REACTOME_RESPONSE_OF_EIF2AK4_GCN2_TO_AMINO_ACID_DEFICIENCY	1.04e-35	1.31e-32	1.55654	-0.991769	-2.19703	101	Immediately Post-flight	B	Inspiration4	C2
588	REACTOME_RRNA_PROCESSING	3.61e-32	2.27e-29	1.47456	-0.956546	-2.29567	201	Immediately Post-flight	B	Inspiration4	C2
589	REACTOME_SCF_SKP2_MEDIATED_DEGRADATION_OF_P27_P21	0.000829	0.0285	0.477271	-0.823463	-1.64222	60	Immediately Post-flight	B	Inspiration4	C2
590	REACTOME_SELENOAMINO_ACID_METABOLISM	5.41e-34	4.85e-31	1.51611	-0.989666	-2.2109	107	Immediately Post-flight	B	Inspiration4	C2
591	REACTOME_SIGNALING_BY_ROBO_RECEPTORS	1.07e-26	3.37e-24	1.34223	-0.938089	-2.28285	213	Immediately Post-flight	B	Inspiration4	C2
592	REACTOME_SRP_DEPENDENT_COTRANSLATIONAL_PROTEIN_TARGETING_TO_MEMBRANE	1.92e-31	1.1e-28	1.46045	-0.986035	-2.22341	112	Immediately Post-flight	B	Inspiration4	C2
593	REACTOME_THE_CITRIC_ACID_TCA_CYCLE_AND_RESPIRATORY_ELECTRON_TRANSPORT	4.91e-05	0.00309	0.557332	-0.710315	-1.67861	177	Immediately Post-flight	B	Inspiration4	C2
594	REACTOME_THE_ROLE_OF_GTSE1_IN_G2_M_PROGRESSION_AFTER_G2_CHECKPOINT	0.000381	0.0161	0.498493	-0.799252	-1.68296	77	Immediately Post-flight	B	Inspiration4	C2
595	REACTOME_TRANSLATION	3.61e-32	2.27e-29	1.47456	-0.933472	-2.32088	274	Immediately Post-flight	B	Inspiration4	C2
596	RODRIGUES_THYROID_CARCINOMA_ANAPLASTIC_UP	4.22e-05	0.00274	0.557332	0.660398	1.40227	695	Immediately Post-flight	B	Inspiration4	C2
597	RODRIGUES_THYROID_CARCINOMA_POORLY_DIFFERENTIATED_DN	0.000786	0.028	0.477271	0.627394	1.33613	788	Immediately Post-flight	B	Inspiration4	C2
598	SANA_RESPONSE_TO_IFNG_DN	7.44e-05	0.00425	0.538434	-0.821685	-1.74873	82	Immediately Post-flight	B	Inspiration4	C2
599	SENGUPTA_NASOPHARYNGEAL_CARCINOMA_WITH_LMP1_UP	0.00109	0.0354	0.45506	0.668038	1.37846	394	Immediately Post-flight	B	Inspiration4	C2
600	SHEN_SMARCA2_TARGETS_UP	7.65e-05	0.00433	0.538434	0.692917	1.43476	422	Immediately Post-flight	B	Inspiration4	C2
601	SMID_BREAST_CANCER_BASAL_DN	6.45e-05	0.0039	0.538434	0.66317	1.40427	658	Immediately Post-flight	B	Inspiration4	C2
602	SMIRNOV_CIRCULATING_ENDOTHELIOCYTES_IN_CANCER_DN	0.000942	0.0312	0.477271	-0.997743	-1.5449	5	Immediately Post-flight	B	Inspiration4	C2
603	SPIELMAN_LYMPHOBLAST_EUROPEAN_VS_ASIAN_UP	4.24e-08	5.44e-06	0.719513	-0.644237	-1.70698	478	Immediately Post-flight	B	Inspiration4	C2
604	STARK_PREFRONTAL_CORTEX_22Q11_DELETION_DN	9.14e-06	0.000727	0.593325	-0.577786	-1.51115	514	Immediately Post-flight	B	Inspiration4	C2
605	TAKAO_RESPONSE_TO_UVB_RADIATION_UP	4.02e-10	6.48e-08	0.814036	-0.93298	-1.9944	83	Immediately Post-flight	B	Inspiration4	C2
606	TARTE_PLASMA_CELL_VS_PLASMABLAST_UP	1.07e-10	1.82e-08	0.839089	-0.744454	-1.89155	350	Immediately Post-flight	B	Inspiration4	C2
607	TIEN_INTESTINE_PROBIOTICS_24HR_DN	1.3e-10	2.16e-08	0.826657	-0.820652	-1.97937	205	Immediately Post-flight	B	Inspiration4	C2
608	TIEN_INTESTINE_PROBIOTICS_6HR_UP	6.27e-08	7.73e-06	0.704976	-0.9556	-1.79592	50	Immediately Post-flight	B	Inspiration4	C2
609	TONG_INTERACT_WITH_PTTG1	0.000415	0.0172	0.498493	-0.842166	-1.65034	57	Immediately Post-flight	B	Inspiration4	C2
610	WANG_TUMOR_INVASIVENESS_UP	2.66e-12	5.22e-10	0.898671	-0.763408	-1.95048	374	Immediately Post-flight	B	Inspiration4	C2
611	WEST_ADRENOCORTICAL_TUMOR_DN	7.19e-05	0.00421	0.538434	-0.562636	-1.46471	515	Immediately Post-flight	B	Inspiration4	C2
612	WONG_EMBRYONIC_STEM_CELL_CORE	3.69e-11	6.62e-09	0.851339	-0.756755	-1.91234	332	Immediately Post-flight	B	Inspiration4	C2
613	WP_CYTOPLASMIC_RIBOSOMAL_PROTEINS	1.75e-32	1.37e-29	1.48157	-0.992685	-2.14902	88	Immediately Post-flight	B	Inspiration4	C2
614	WP_ELECTRON_TRANSPORT_CHAIN_OXPHOS_SYSTEM_IN_MITOCHONDRIA	5.44e-08	6.84e-06	0.719513	-0.872123	-1.93816	102	Immediately Post-flight	B	Inspiration4	C2
615	WP_OXIDATIVE_PHOSPHORYLATION	2.6e-05	0.00176	0.57561	-0.881243	-1.75745	60	Immediately Post-flight	B	Inspiration4	C2
616	WP_PROTEASOME_DEGRADATION	1.89e-05	0.00132	0.57561	-0.886181	-1.75134	59	Immediately Post-flight	B	Inspiration4	C2
617	YAGI_AML_WITH_INV_16_TRANSLOCATION	6.12e-09	8.54e-07	0.761461	-0.691546	-1.7794	392	Immediately Post-flight	B	Inspiration4	C2
618	YAMASHITA_LIVER_CANCER_WITH_EPCAM_UP	4.38e-07	4.59e-05	0.674963	-0.939574	-1.76494	51	Immediately Post-flight	B	Inspiration4	C2
619	ZHANG_RESPONSE_TO_CANTHARIDIN_DN	9.24e-05	0.00496	0.538434	-0.852749	-1.70382	66	Immediately Post-flight	B	Inspiration4	C2
620	ZHENG_BOUND_BY_FOXP3	0.000237	0.0113	0.518848	0.668649	1.39712	486	Immediately Post-flight	B	Inspiration4	C2
621	ZHONG_SECRETOME_OF_LUNG_CANCER_AND_FIBROBLAST	7.44e-05	0.00425	0.538434	-0.757088	-1.72569	130	Immediately Post-flight	B	Inspiration4	C2
622	ZHONG_SECRETOME_OF_LUNG_CANCER_AND_MACROPHAGE	0.000609	0.0224	0.477271	-0.794222	-1.65256	75	Immediately Post-flight	B	Inspiration4	C2
623	ABE_INNER_EAR	3.65e-05	0.00216	0.557332	-0.906325	-1.78126	43	Immediately Post-flight	NK	Inspiration4	C2
624	ACEVEDO_LIVER_TUMOR_VS_NORMAL_ADJACENT_TISSUE_UP	1.82e-05	0.00118	0.57561	-0.477017	-1.35922	835	Immediately Post-flight	NK	Inspiration4	C2
625	ACEVEDO_METHYLATED_IN_LIVER_CANCER_DN	0.00015	0.00701	0.518848	0.639205	1.39166	701	Immediately Post-flight	NK	Inspiration4	C2
626	ANDERSEN_LIVER_CANCER_KRT19_UP	2.89e-05	0.00176	0.57561	-0.928253	-1.74724	33	Immediately Post-flight	NK	Inspiration4	C2
627	BENPORATH_MYC_MAX_TARGETS	1.56e-07	1.72e-05	0.690133	-0.532195	-1.51441	742	Immediately Post-flight	NK	Inspiration4	C2
628	BENPORATH_MYC_TARGETS_WITH_EBOX	7.54e-10	1.13e-07	0.801216	-0.768239	-1.93721	218	Immediately Post-flight	NK	Inspiration4	C2
629	BHATI_G2M_ARREST_BY_2METHOXYESTRADIOL_DN	9.89e-05	0.00501	0.538434	-0.720639	-1.69014	118	Immediately Post-flight	NK	Inspiration4	C2
630	BHATTACHARYA_EMBRYONIC_STEM_CELL	4.67e-05	0.0026	0.557332	-0.798062	-1.73693	79	Immediately Post-flight	NK	Inspiration4	C2
631	BILANGES_RAPAMYCIN_SENSITIVE_VIA_TSC1_AND_TSC2	5.41e-06	0.000436	0.610527	-0.865694	-1.82013	68	Immediately Post-flight	NK	Inspiration4	C2
632	BILANGES_SERUM_AND_RAPAMYCIN_SENSITIVE_GENES	2.99e-15	6.27e-13	1.00732	-0.971703	-2.04302	68	Immediately Post-flight	NK	Inspiration4	C2
633	BILANGES_SERUM_RESPONSE_TRANSLATION	5.72e-06	0.00045	0.610527	-0.946963	-1.77716	32	Immediately Post-flight	NK	Inspiration4	C2
634	BONOME_OVARIAN_CANCER_SURVIVAL_SUBOPTIMAL_DEBULKING	0.000242	0.0105	0.518848	0.648741	1.39613	488	Immediately Post-flight	NK	Inspiration4	C2
635	BOUDOUKHA_BOUND_BY_IGF2BP2	0.000118	0.00572	0.538434	-0.749965	-1.72997	102	Immediately Post-flight	NK	Inspiration4	C2
636	BROWNE_HCMV_INFECTION_14HR_DN	0.000419	0.0162	0.498493	0.689223	1.43325	268	Immediately Post-flight	NK	Inspiration4	C2
637	BROWNE_HCMV_INFECTION_20HR_DN	0.00103	0.0316	0.45506	0.755435	1.40938	94	Immediately Post-flight	NK	Inspiration4	C2
638	BRUINS_UVC_RESPONSE_VIA_TP53_GROUP_A	0.00124	0.037	0.45506	0.597171	1.30568	821	Immediately Post-flight	NK	Inspiration4	C2
639	CAIRO_HEPATOBLASTOMA_CLASSES_UP	4.32e-07	4.28e-05	0.674963	-0.560056	-1.55703	599	Immediately Post-flight	NK	Inspiration4	C2
640	CHAUHAN_RESPONSE_TO_METHOXYESTRADIOL_DN	1.1e-05	0.000771	0.593325	-0.795913	-1.8372	101	Immediately Post-flight	NK	Inspiration4	C2
641	CHICAS_RB1_TARGETS_LOW_SERUM	0.000474	0.0178	0.498493	-0.718063	-1.63561	95	Immediately Post-flight	NK	Inspiration4	C2
642	CHNG_MULTIPLE_MYELOMA_HYPERPLOID_UP	7.81e-12	1.4e-09	0.875325	-0.969645	-1.98246	52	Immediately Post-flight	NK	Inspiration4	C2
643	CUI_TCF21_TARGETS_2_DN	9.85e-11	1.59e-08	0.839089	0.693531	1.51598	825	Immediately Post-flight	NK	Inspiration4	C2
644	DACOSTA_UV_RESPONSE_VIA_ERCC3_COMMON_DN	2.67e-16	5.8e-14	1.0377	0.776025	1.6647	457	Immediately Post-flight	NK	Inspiration4	C2
645	DACOSTA_UV_RESPONSE_VIA_ERCC3_DN	4.57e-29	2.05e-26	1.40259	0.771094	1.68755	845	Immediately Post-flight	NK	Inspiration4	C2
646	DACOSTA_UV_RESPONSE_VIA_ERCC3_TTD_DN	0.000102	0.00509	0.538434	0.800394	1.47139	84	Immediately Post-flight	NK	Inspiration4	C2
647	DACOSTA_UV_RESPONSE_VIA_ERCC3_UP	6.82e-07	6.5e-05	0.659444	-0.653215	-1.69675	308	Immediately Post-flight	NK	Inspiration4	C2
648	DACOSTA_UV_RESPONSE_VIA_ERCC3_XPCS_DN	0.000173	0.00801	0.518848	0.795378	1.46217	84	Immediately Post-flight	NK	Inspiration4	C2
649	DANG_MYC_TARGETS_UP	4.97e-10	7.63e-08	0.801216	-0.857468	-2.01815	128	Immediately Post-flight	NK	Inspiration4	C2
650	DAVICIONI_MOLECULAR_ARMS_VS_ERMS_UP	2.82e-05	0.00174	0.57561	0.700692	1.47352	322	Immediately Post-flight	NK	Inspiration4	C2
651	DAZARD_RESPONSE_TO_UV_NHEK_DN	2.53e-07	2.74e-05	0.674963	0.73987	1.54801	295	Immediately Post-flight	NK	Inspiration4	C2
652	DAZARD_RESPONSE_TO_UV_NHEK_UP	4.94e-12	9.13e-10	0.887075	-0.819075	-2.06197	200	Immediately Post-flight	NK	Inspiration4	C2
653	DAZARD_UV_RESPONSE_CLUSTER_G1	1.41e-05	0.000941	0.593325	-0.879984	-1.80637	59	Immediately Post-flight	NK	Inspiration4	C2
654	DAZARD_UV_RESPONSE_CLUSTER_G6	8.98e-05	0.00459	0.538434	0.749293	1.4711	142	Immediately Post-flight	NK	Inspiration4	C2
655	DIRMEIER_LMP1_RESPONSE_EARLY	8.83e-06	0.000624	0.593325	-0.873496	-1.80834	61	Immediately Post-flight	NK	Inspiration4	C2
656	DUTERTRE_ESTRADIOL_RESPONSE_24HR_DN	0.000833	0.0266	0.477271	0.637768	1.37504	494	Immediately Post-flight	NK	Inspiration4	C2
657	ENK_UV_RESPONSE_KERATINOCYTE_UP	5.11e-33	4.59e-30	1.49548	-0.834098	-2.278	505	Immediately Post-flight	NK	Inspiration4	C2
658	FERNANDEZ_BOUND_BY_MYC	0.000118	0.00572	0.538434	-0.663872	-1.60967	174	Immediately Post-flight	NK	Inspiration4	C2
659	FLORIO_NEOCORTEX_BASAL_RADIAL_GLIA_UP	0.0002	0.00909	0.518848	0.68341	1.4464	357	Immediately Post-flight	NK	Inspiration4	C2
660	FLOTHO_PEDIATRIC_ALL_THERAPY_RESPONSE_UP	1.94e-06	0.000169	0.627257	-0.901713	-1.84357	52	Immediately Post-flight	NK	Inspiration4	C2
661	GABRIELY_MIR21_TARGETS	6.01e-09	8.21e-07	0.761461	0.761317	1.59306	287	Immediately Post-flight	NK	Inspiration4	C2
662	GENTILE_UV_LOW_DOSE_DN	4.37e-05	0.0025	0.557332	0.827275	1.47982	62	Immediately Post-flight	NK	Inspiration4	C2
663	GEORGES_TARGETS_OF_MIR192_AND_MIR215	0.00115	0.0348	0.45506	0.596322	1.30566	871	Immediately Post-flight	NK	Inspiration4	C2
664	GOBERT_OLIGODENDROCYTE_DIFFERENTIATION_DN	7.91e-06	0.000578	0.593325	0.622472	1.36595	1048	Immediately Post-flight	NK	Inspiration4	C2
665	GRAESSMANN_APOPTOSIS_BY_DOXORUBICIN_DN	7.12e-07	6.68e-05	0.659444	0.6015	1.32363	1733	Immediately Post-flight	NK	Inspiration4	C2
666	GRUETZMANN_PANCREATIC_CANCER_DN	0.000818	0.0262	0.477271	-0.619215	-1.52514	189	Immediately Post-flight	NK	Inspiration4	C2
667	HAMAI_APOPTOSIS_VIA_TRAIL_UP	7.86e-11	1.3e-08	0.839089	0.713219	1.55155	647	Immediately Post-flight	NK	Inspiration4	C2
668	HILLION_HMGA1B_TARGETS	1.78e-08	2.29e-06	0.733762	-0.885533	-1.97646	83	Immediately Post-flight	NK	Inspiration4	C2
669	HILLION_HMGA1_TARGETS	2.33e-08	2.79e-06	0.733762	-0.888513	-1.96257	81	Immediately Post-flight	NK	Inspiration4	C2
670	HOLLEMAN_ASPARAGINASE_RESISTANCE_B_ALL_UP	0.000257	0.011	0.498493	-0.923933	-1.70657	27	Immediately Post-flight	NK	Inspiration4	C2
671	HSIAO_HOUSEKEEPING_GENES	1.78e-42	1.12e-38	1.69659	-0.908494	-2.39497	382	Immediately Post-flight	NK	Inspiration4	C2
672	IRITANI_MAD1_TARGETS_DN	0.000145	0.00687	0.518848	-0.889465	-1.76916	44	Immediately Post-flight	NK	Inspiration4	C2
673	IVANOVA_HEMATOPOIESIS_STEM_CELL_LONG_TERM	1.17e-05	0.000809	0.593325	0.743893	1.51437	201	Immediately Post-flight	NK	Inspiration4	C2
674	JISON_SICKLE_CELL_DISEASE_DN	2.23e-08	2.79e-06	0.733762	-0.769549	-1.88185	180	Immediately Post-flight	NK	Inspiration4	C2
675	JOHNSTONE_PARVB_TARGETS_2_DN	0.000419	0.0162	0.498493	0.674934	1.42342	334	Immediately Post-flight	NK	Inspiration4	C2
676	JOHNSTONE_PARVB_TARGETS_2_UP	6.45e-05	0.00343	0.538434	-0.704811	-1.66699	143	Immediately Post-flight	NK	Inspiration4	C2
677	KEGG_OXIDATIVE_PHOSPHORYLATION	2.33e-08	2.79e-06	0.733762	-0.8274	-1.94712	127	Immediately Post-flight	NK	Inspiration4	C2
678	KEGG_PARKINSONS_DISEASE	3.5e-08	4.07e-06	0.719513	-0.833048	-1.94585	122	Immediately Post-flight	NK	Inspiration4	C2
679	KEGG_RIBOSOME	6.26e-35	7.86e-32	1.53646	-0.993457	-2.23581	86	Immediately Post-flight	NK	Inspiration4	C2
680	KIM_ALL_DISORDERS_DURATION_CORR_DN	0.000228	0.01	0.518848	-0.678861	-1.60561	143	Immediately Post-flight	NK	Inspiration4	C2
681	KIM_ALL_DISORDERS_OLIGODENDROCYTE_NUMBER_CORR_UP	4.9e-21	1.18e-18	1.18665	-0.693523	-1.96824	738	Immediately Post-flight	NK	Inspiration4	C2
682	KIM_BIPOLAR_DISORDER_OLIGODENDROCYTE_DENSITY_CORR_UP	4.99e-20	1.16e-17	1.16018	-0.709941	-1.98875	659	Immediately Post-flight	NK	Inspiration4	C2
683	LEE_LIVER_CANCER_MYC_UP	4.55e-05	0.00256	0.557332	-0.890837	-1.81333	50	Immediately Post-flight	NK	Inspiration4	C2
684	LEE_LIVER_CANCER_SURVIVAL_DN	2.28e-06	0.000196	0.627257	-0.733999	-1.78434	173	Immediately Post-flight	NK	Inspiration4	C2
685	LI_AMPLIFIED_IN_LUNG_CANCER	5.3e-18	1.19e-15	1.09593	-0.900254	-2.18796	171	Immediately Post-flight	NK	Inspiration4	C2
686	LOPEZ_MBD_TARGETS	5.81e-09	8.12e-07	0.761461	-0.535233	-1.53672	919	Immediately Post-flight	NK	Inspiration4	C2
687	LUI_TARGETS_OF_PAX8_PPARG_FUSION	6.81e-06	0.000518	0.610527	-0.940436	-1.77017	33	Immediately Post-flight	NK	Inspiration4	C2
688	LUI_THYROID_CANCER_CLUSTER_3	4.71e-05	0.0026	0.557332	-0.941298	-1.73865	27	Immediately Post-flight	NK	Inspiration4	C2
689	LUI_THYROID_CANCER_PAX8_PPARG_DN	1.93e-06	0.000169	0.627257	-0.932183	-1.85413	44	Immediately Post-flight	NK	Inspiration4	C2
690	MALONEY_RESPONSE_TO_17AAG_DN	1.77e-05	0.00116	0.57561	-0.834924	-1.79011	73	Immediately Post-flight	NK	Inspiration4	C2
691	MANNE_COVID19_COMBINED_COHORT_VS_HEALTHY_DONOR_PLATELETS_DN	0.000247	0.0106	0.498493	0.707922	1.44718	215	Immediately Post-flight	NK	Inspiration4	C2
692	MANNE_COVID19_ICU_VS_HEALTHY_DONOR_PLATELETS_DN	0.000201	0.00909	0.518848	0.74294	1.4603	148	Immediately Post-flight	NK	Inspiration4	C2
693	MANNE_COVID19_NONICU_VS_HEALTHY_DONOR_PLATELETS_DN	0.000646	0.0223	0.477271	0.708	1.44039	199	Immediately Post-flight	NK	Inspiration4	C2
694	MARTENS_TRETINOIN_RESPONSE_DN	3.47e-35	5.46e-32	1.54318	-0.780489	-2.21365	764	Immediately Post-flight	NK	Inspiration4	C2
695	MARTINEZ_RB1_AND_TP53_TARGETS_DN	0.000487	0.0181	0.498493	-0.483483	-1.33682	552	Immediately Post-flight	NK	Inspiration4	C2
696	MARTINEZ_RB1_TARGETS_DN	3.39e-06	0.00028	0.627257	-0.552722	-1.50402	507	Immediately Post-flight	NK	Inspiration4	C2
697	MARTINEZ_RESPONSE_TO_TRABECTEDIN	2.32e-05	0.00146	0.57561	0.872753	1.52117	50	Immediately Post-flight	NK	Inspiration4	C2
698	MARTINEZ_TP53_TARGETS_DN	0.000353	0.0145	0.498493	-0.491793	-1.36637	556	Immediately Post-flight	NK	Inspiration4	C2
699	MATTIOLI_MGUS_VS_PCL	0.000625	0.0218	0.477271	-0.677999	-1.58813	119	Immediately Post-flight	NK	Inspiration4	C2
700	MEISSNER_BRAIN_HCP_WITH_H3K4ME3_AND_H3K27ME3	0.00156	0.0445	0.45506	0.582616	1.27936	998	Immediately Post-flight	NK	Inspiration4	C2
701	MODY_HIPPOCAMPUS_PRENATAL	7.71e-07	7.12e-05	0.659444	-0.939045	-1.79061	39	Immediately Post-flight	NK	Inspiration4	C2
702	MOOTHA_VOXPHOS	7.12e-08	7.99e-06	0.704976	-0.869862	-1.95765	86	Immediately Post-flight	NK	Inspiration4	C2
703	MUNSHI_MULTIPLE_MYELOMA_UP	4.09e-05	0.00236	0.557332	-0.81196	-1.75507	77	Immediately Post-flight	NK	Inspiration4	C2
704	NATSUME_RESPONSE_TO_INTERFERON_BETA_DN	2.65e-07	2.82e-05	0.674963	-0.923275	-1.88215	51	Immediately Post-flight	NK	Inspiration4	C2
705	NUYTTEN_NIPP1_TARGETS_UP	3.99e-05	0.00234	0.557332	0.641225	1.39718	720	Immediately Post-flight	NK	Inspiration4	C2
706	ONKEN_UVEAL_MELANOMA_DN	0.000126	0.00603	0.518848	-0.508312	-1.38584	510	Immediately Post-flight	NK	Inspiration4	C2
707	OSMAN_BLADDER_CANCER_DN	7.54e-09	1.01e-06	0.74774	-0.645707	-1.70467	406	Immediately Post-flight	NK	Inspiration4	C2
708	PARENT_MTOR_SIGNALING_UP	0.000374	0.0151	0.498493	0.635944	1.37635	540	Immediately Post-flight	NK	Inspiration4	C2
709	PECE_MAMMARY_STEM_CELL_UP	4.7e-21	1.18e-18	1.18665	-0.947337	-2.2244	129	Immediately Post-flight	NK	Inspiration4	C2
710	PEREZ_TP53_TARGETS	3.19e-06	0.000268	0.627257	0.62656	1.37792	1120	Immediately Post-flight	NK	Inspiration4	C2
711	PILON_KLF1_TARGETS_UP	0.0008	0.0262	0.477271	0.639595	1.37271	469	Immediately Post-flight	NK	Inspiration4	C2
712	PLASARI_TGFB1_TARGETS_10HR_DN	0.000651	0.0223	0.477271	0.686748	1.42679	245	Immediately Post-flight	NK	Inspiration4	C2
713	POMEROY_MEDULLOBLASTOMA_DESMOPLASIC_VS_CLASSIC_DN	0.000118	0.00572	0.538434	-0.838841	-1.72635	57	Immediately Post-flight	NK	Inspiration4	C2
714	POMEROY_MEDULLOBLASTOMA_PROGNOSIS_DN	4.86e-06	0.000397	0.610527	-0.92846	-1.80938	42	Immediately Post-flight	NK	Inspiration4	C2
715	REACTOME_ABC_FAMILY_PROTEINS_MEDIATED_TRANSPORT	0.000994	0.0309	0.45506	-0.69442	-1.60538	103	Immediately Post-flight	NK	Inspiration4	C2
716	REACTOME_ABC_TRANSPORTER_DISORDERS	8.16e-06	0.000583	0.593325	-0.835561	-1.80608	77	Immediately Post-flight	NK	Inspiration4	C2
717	REACTOME_ACTIVATION_OF_THE_MRNA_UPON_BINDING_OF_THE_CAP_BINDING_COMPLEX_AND_EIFS_AND_SUBSEQUENT_BINDING_TO_43S	4.61e-13	9.05e-11	0.921426	-0.964353	-1.99355	60	Immediately Post-flight	NK	Inspiration4	C2
718	REACTOME_ASYMMETRIC_LOCALIZATION_OF_PCP_PROTEINS	5.83e-05	0.00316	0.557332	-0.842298	-1.75453	64	Immediately Post-flight	NK	Inspiration4	C2
719	REACTOME_AUF1_HNRNP_D0_BINDS_AND_DESTABILIZES_MRNA	8.09e-06	0.000583	0.593325	-0.87906	-1.79452	55	Immediately Post-flight	NK	Inspiration4	C2
720	REACTOME_CELLULAR_RESPONSES_TO_EXTERNAL_STIMULI	1.62e-27	5.36e-25	1.35757	-0.767153	-2.13761	625	Immediately Post-flight	NK	Inspiration4	C2
721	REACTOME_CELLULAR_RESPONSE_TO_STARVATION	6.26e-26	1.71e-23	1.31889	-0.948737	-2.28569	156	Immediately Post-flight	NK	Inspiration4	C2
722	REACTOME_DEFECTIVE_CFTR_CAUSES_CYSTIC_FIBROSIS	1.99e-05	0.00128	0.57561	-0.863284	-1.7872	61	Immediately Post-flight	NK	Inspiration4	C2
723	REACTOME_DEFECTIVE_CHST3_CAUSES_SEDCJD	0.0016	0.0451	0.45506	0.980082	1.40731	7	Immediately Post-flight	NK	Inspiration4	C2
724	REACTOME_DEGRADATION_OF_DVL	2.6e-05	0.00162	0.57561	-0.862189	-1.7744	57	Immediately Post-flight	NK	Inspiration4	C2
725	REACTOME_DEVELOPMENTAL_BIOLOGY	5.64e-28	2.08e-25	1.37274	-0.709921	-2.02601	907	Immediately Post-flight	NK	Inspiration4	C2
726	REACTOME_EUKARYOTIC_TRANSLATION_ELONGATION	5.14e-37	1.61e-33	1.58293	-0.992572	-2.26086	93	Immediately Post-flight	NK	Inspiration4	C2
727	REACTOME_EUKARYOTIC_TRANSLATION_INITIATION	1.31e-26	3.91e-24	1.3345	-0.972572	-2.27813	119	Immediately Post-flight	NK	Inspiration4	C2
728	REACTOME_HEDGEHOG_LIGAND_BIOGENESIS	4.51e-05	0.00255	0.557332	-0.841885	-1.75099	65	Immediately Post-flight	NK	Inspiration4	C2
729	REACTOME_INFECTIOUS_DISEASE	5.11e-27	1.6e-24	1.34993	-0.71602	-2.03524	832	Immediately Post-flight	NK	Inspiration4	C2
730	REACTOME_INFLUENZA_INFECTION	1.23e-24	3.22e-22	1.2871	-0.943765	-2.27371	156	Immediately Post-flight	NK	Inspiration4	C2
731	REACTOME_METABOLISM_OF_AMINO_ACIDS_AND_DERIVATIVES	1.79e-36	3.74e-33	1.56979	-0.896852	-2.35732	358	Immediately Post-flight	NK	Inspiration4	C2
732	REACTOME_METABOLISM_OF_LIPIDS	0.00114	0.0348	0.45506	0.609213	1.32749	717	Immediately Post-flight	NK	Inspiration4	C2
733	REACTOME_METABOLISM_OF_RNA	7.88e-33	6.19e-30	1.48854	-0.790985	-2.22611	666	Immediately Post-flight	NK	Inspiration4	C2
734	REACTOME_NERVOUS_SYSTEM_DEVELOPMENT	1.25e-29	6.06e-27	1.41728	-0.797504	-2.21391	569	Immediately Post-flight	NK	Inspiration4	C2
735	REACTOME_NONSENSE_MEDIATED_DECAY_NMD	5.19e-26	1.48e-23	1.31889	-0.970762	-2.27411	115	Immediately Post-flight	NK	Inspiration4	C2
736	REACTOME_REGULATION_OF_EXPRESSION_OF_SLITS_AND_ROBOS	8.16e-30	4.27e-27	1.41728	-0.954874	-2.30506	170	Immediately Post-flight	NK	Inspiration4	C2
737	REACTOME_RESPIRATORY_ELECTRON_TRANSPORT	1.66e-06	0.000151	0.643552	-0.811859	-1.87688	103	Immediately Post-flight	NK	Inspiration4	C2
738	REACTOME_RESPIRATORY_ELECTRON_TRANSPORT_ATP_SYNTHESIS_BY_CHEMIOSMOTIC_COUPLING_AND_HEAT_PRODUCTION_BY_UNCOUPLING_PROTEINS	3.4e-07	3.5e-05	0.674963	-0.80271	-1.88901	127	Immediately Post-flight	NK	Inspiration4	C2
739	REACTOME_RESPONSE_OF_EIF2AK4_GCN2_TO_AMINO_ACID_DEFICIENCY	5.01e-32	3.5e-29	1.46752	-0.987229	-2.27881	101	Immediately Post-flight	NK	Inspiration4	C2
740	REACTOME_RRNA_PROCESSING	3e-30	1.72e-27	1.43181	-0.941464	-2.36803	201	Immediately Post-flight	NK	Inspiration4	C2
741	REACTOME_SCF_SKP2_MEDIATED_DEGRADATION_OF_P27_P21	6.42e-05	0.00343	0.538434	-0.834908	-1.72596	60	Immediately Post-flight	NK	Inspiration4	C2
742	REACTOME_SELENOAMINO_ACID_METABOLISM	1.82e-33	1.9e-30	1.50239	-0.986139	-2.30714	107	Immediately Post-flight	NK	Inspiration4	C2
743	REACTOME_SIGNALING_BY_ROBO_RECEPTORS	1.83e-28	7.65e-26	1.38775	-0.926554	-2.33578	213	Immediately Post-flight	NK	Inspiration4	C2
744	REACTOME_SRP_DEPENDENT_COTRANSLATIONAL_PROTEIN_TARGETING_TO_MEMBRANE	1.15e-27	4.01e-25	1.36518	-0.976939	-2.29165	112	Immediately Post-flight	NK	Inspiration4	C2
745	REACTOME_THE_CITRIC_ACID_TCA_CYCLE_AND_RESPIRATORY_ELECTRON_TRANSPORT	3.09e-06	0.000263	0.627257	-0.708906	-1.73778	177	Immediately Post-flight	NK	Inspiration4	C2
746	REACTOME_THE_ROLE_OF_GTSE1_IN_G2_M_PROGRESSION_AFTER_G2_CHECKPOINT	5.58e-06	0.000444	0.610527	-0.842658	-1.82142	77	Immediately Post-flight	NK	Inspiration4	C2
747	REACTOME_TRANSLATION	1.66e-31	1.04e-28	1.46045	-0.910754	-2.34129	274	Immediately Post-flight	NK	Inspiration4	C2
748	RODRIGUES_THYROID_CARCINOMA_ANAPLASTIC_UP	0.000623	0.0218	0.477271	0.618197	1.34527	695	Immediately Post-flight	NK	Inspiration4	C2
749	RODRIGUES_THYROID_CARCINOMA_POORLY_DIFFERENTIATED_DN	6.35e-07	6.14e-05	0.659444	0.657423	1.43677	788	Immediately Post-flight	NK	Inspiration4	C2
750	SANA_RESPONSE_TO_IFNG_DN	2.13e-05	0.00135	0.57561	-0.801721	-1.77621	82	Immediately Post-flight	NK	Inspiration4	C2
751	SHEN_SMARCA2_TARGETS_UP	4.93e-05	0.00269	0.557332	0.671253	1.4387	422	Immediately Post-flight	NK	Inspiration4	C2
752	SMID_BREAST_CANCER_BASAL_DN	1.41e-05	0.000941	0.593325	0.652316	1.41842	658	Immediately Post-flight	NK	Inspiration4	C2
753	SMIRNOV_CIRCULATING_ENDOTHELIOCYTES_IN_CANCER_DN	0.000907	0.0287	0.477271	-0.996157	-1.50761	5	Immediately Post-flight	NK	Inspiration4	C2
754	SPIELMAN_LYMPHOBLAST_EUROPEAN_VS_ASIAN_UP	2.77e-11	4.71e-09	0.863415	-0.661916	-1.78825	478	Immediately Post-flight	NK	Inspiration4	C2
755	STARK_PREFRONTAL_CORTEX_22Q11_DELETION_DN	2.35e-08	2.79e-06	0.733762	-0.603066	-1.64016	514	Immediately Post-flight	NK	Inspiration4	C2
756	TAKAO_RESPONSE_TO_UVB_RADIATION_UP	1.56e-09	2.23e-07	0.788187	-0.902649	-2.01466	83	Immediately Post-flight	NK	Inspiration4	C2
757	TARTE_PLASMA_CELL_VS_PLASMABLAST_UP	2.07e-12	3.93e-10	0.898671	-0.730933	-1.92396	350	Immediately Post-flight	NK	Inspiration4	C2
758	TIEN_INTESTINE_PROBIOTICS_24HR_DN	1.53e-10	2.41e-08	0.826657	-0.794597	-1.996	205	Immediately Post-flight	NK	Inspiration4	C2
759	TIEN_INTESTINE_PROBIOTICS_6HR_UP	1.38e-08	1.81e-06	0.74774	-0.95142	-1.93665	50	Immediately Post-flight	NK	Inspiration4	C2
760	TONG_INTERACT_WITH_PTTG1	0.00179	0.0492	0.45506	-0.786363	-1.61835	57	Immediately Post-flight	NK	Inspiration4	C2
761	VECCHI_GASTRIC_CANCER_ADVANCED_VS_EARLY_UP	0.00133	0.0386	0.45506	0.713187	1.42034	166	Immediately Post-flight	NK	Inspiration4	C2
762	WANG_TUMOR_INVASIVENESS_UP	3.75e-14	7.6e-12	0.965328	-0.744288	-1.96564	374	Immediately Post-flight	NK	Inspiration4	C2
763	WEST_ADRENOCORTICAL_TUMOR_DN	1.36e-05	0.000928	0.593325	-0.541204	-1.47398	515	Immediately Post-flight	NK	Inspiration4	C2
764	WONG_EMBRYONIC_STEM_CELL_CORE	2.06e-11	3.59e-09	0.863415	-0.719695	-1.86378	332	Immediately Post-flight	NK	Inspiration4	C2
765	WONG_MITOCHONDRIA_GENE_MODULE	0.000213	0.00943	0.518848	-0.617963	-1.56082	217	Immediately Post-flight	NK	Inspiration4	C2
766	WP_CYTOPLASMIC_RIBOSOMAL_PROTEINS	4.23e-28	1.66e-25	1.37274	-0.987261	-2.22202	88	Immediately Post-flight	NK	Inspiration4	C2
767	WP_ELECTRON_TRANSPORT_CHAIN_OXPHOS_SYSTEM_IN_MITOCHONDRIA	5.6e-08	6.4e-06	0.719513	-0.855312	-1.97298	102	Immediately Post-flight	NK	Inspiration4	C2
768	WP_OXIDATIVE_PHOSPHORYLATION	7.64e-06	0.000571	0.593325	-0.86688	-1.79205	60	Immediately Post-flight	NK	Inspiration4	C2
769	WP_PROTEASOME_DEGRADATION	1.44e-05	0.000955	0.593325	-0.879564	-1.80551	59	Immediately Post-flight	NK	Inspiration4	C2
770	YAGI_AML_WITH_INV_16_TRANSLOCATION	1.03e-09	1.51e-07	0.788187	-0.672074	-1.78303	392	Immediately Post-flight	NK	Inspiration4	C2
771	YAMASHITA_LIVER_CANCER_WITH_EPCAM_UP	4.06e-07	4.11e-05	0.674963	-0.920108	-1.8757	51	Immediately Post-flight	NK	Inspiration4	C2
772	YAO_TEMPORAL_RESPONSE_TO_PROGESTERONE_CLUSTER_13	6.38e-06	0.000495	0.610527	-0.719565	-1.74925	173	Immediately Post-flight	NK	Inspiration4	C2
773	YAO_TEMPORAL_RESPONSE_TO_PROGESTERONE_CLUSTER_17	4.08e-05	0.00236	0.557332	-0.669379	-1.63508	181	Immediately Post-flight	NK	Inspiration4	C2
774	ZHANG_RESPONSE_TO_CANTHARIDIN_DN	0.000196	0.009	0.518848	-0.811666	-1.69164	66	Immediately Post-flight	NK	Inspiration4	C2
775	ZHENG_BOUND_BY_FOXP3	4.36e-07	4.28e-05	0.674963	0.696169	1.49715	486	Immediately Post-flight	NK	Inspiration4	C2
776	ZHONG_SECRETOME_OF_LUNG_CANCER_AND_FIBROBLAST	1.89e-06	0.000169	0.643552	-0.775937	-1.82209	130	Immediately Post-flight	NK	Inspiration4	C2
777	ZHONG_SECRETOME_OF_LUNG_CANCER_AND_MACROPHAGE	6.84e-06	0.000518	0.610527	-0.84906	-1.82785	75	Immediately Post-flight	NK	Inspiration4	C2
778	ABE_INNER_EAR	8.83e-06	0.000939	0.593325	-0.919001	-1.8177	43	Immediately Post-flight	CD14_Mono	Inspiration4	C2
779	ACEVEDO_METHYLATED_IN_LIVER_CANCER_DN	2.84e-05	0.00237	0.57561	0.680874	1.35797	701	Immediately Post-flight	CD14_Mono	Inspiration4	C2
780	ANDERSEN_LIVER_CANCER_KRT19_UP	0.000203	0.0125	0.518848	-0.911907	-1.73187	33	Immediately Post-flight	CD14_Mono	Inspiration4	C2
781	BENPORATH_MYC_TARGETS_WITH_EBOX	3.68e-07	4.92e-05	0.674963	-0.727552	-1.81291	218	Immediately Post-flight	CD14_Mono	Inspiration4	C2
782	BENPORATH_SUZ12_TARGETS	0.000527	0.0254	0.477271	0.642795	1.28512	883	Immediately Post-flight	CD14_Mono	Inspiration4	C2
783	BHATTACHARYA_EMBRYONIC_STEM_CELL	0.000189	0.012	0.518848	-0.797533	-1.7186	79	Immediately Post-flight	CD14_Mono	Inspiration4	C2
784	BILANGES_RAPAMYCIN_SENSITIVE_VIA_TSC1_AND_TSC2	5.9e-05	0.00446	0.557332	-0.837651	-1.77649	68	Immediately Post-flight	CD14_Mono	Inspiration4	C2
785	BILANGES_SERUM_AND_RAPAMYCIN_SENSITIVE_GENES	2.06e-15	6.15e-13	1.00732	-0.971401	-2.06015	68	Immediately Post-flight	CD14_Mono	Inspiration4	C2
786	BILANGES_SERUM_RESPONSE_TRANSLATION	2.83e-06	0.000323	0.627257	-0.955569	-1.79729	32	Immediately Post-flight	CD14_Mono	Inspiration4	C2
787	BLANCO_MELO_BETA_INTERFERON_TREATED_BRONCHIAL_EPITHELIAL_CELLS_UP	0.00124	0.0445	0.45506	0.692	1.35922	362	Immediately Post-flight	CD14_Mono	Inspiration4	C2
788	BOUDOUKHA_BOUND_BY_IGF2BP2	0.000706	0.0301	0.477271	-0.721268	-1.62679	102	Immediately Post-flight	CD14_Mono	Inspiration4	C2
789	BROWNE_HCMV_INFECTION_20HR_DN	0.000218	0.013	0.518848	0.811969	1.46512	94	Immediately Post-flight	CD14_Mono	Inspiration4	C2
790	BRUINS_UVC_RESPONSE_LATE	0.000221	0.0131	0.518848	0.636637	1.27572	1092	Immediately Post-flight	CD14_Mono	Inspiration4	C2
791	CHAUHAN_RESPONSE_TO_METHOXYESTRADIOL_DN	2.28e-05	0.00196	0.57561	-0.800839	-1.81151	101	Immediately Post-flight	CD14_Mono	Inspiration4	C2
792	CHICAS_RB1_TARGETS_LOW_SERUM	0.000657	0.0288	0.477271	-0.725636	-1.61725	95	Immediately Post-flight	CD14_Mono	Inspiration4	C2
793	CHNG_MULTIPLE_MYELOMA_HYPERPLOID_UP	6.94e-10	1.28e-07	0.801216	-0.960633	-1.95145	52	Immediately Post-flight	CD14_Mono	Inspiration4	C2
794	CUI_TCF21_TARGETS_2_DN	2.46e-10	4.98e-08	0.814036	0.722716	1.44071	825	Immediately Post-flight	CD14_Mono	Inspiration4	C2
795	DACOSTA_UV_RESPONSE_VIA_ERCC3_COMMON_DN	2.21e-15	6.3e-13	1.00732	0.795598	1.57929	457	Immediately Post-flight	CD14_Mono	Inspiration4	C2
796	DACOSTA_UV_RESPONSE_VIA_ERCC3_DN	1.87e-27	1.3e-24	1.35757	0.79768	1.59199	845	Immediately Post-flight	CD14_Mono	Inspiration4	C2
797	DACOSTA_UV_RESPONSE_VIA_ERCC3_TTD_DN	1.28e-05	0.00127	0.593325	0.849733	1.51089	84	Immediately Post-flight	CD14_Mono	Inspiration4	C2
798	DACOSTA_UV_RESPONSE_VIA_ERCC3_UP	1.05e-07	1.47e-05	0.704976	-0.678696	-1.70895	308	Immediately Post-flight	CD14_Mono	Inspiration4	C2
799	DACOSTA_UV_RESPONSE_VIA_ERCC3_XPCS_DN	0.000144	0.00952	0.518848	0.828051	1.47233	84	Immediately Post-flight	CD14_Mono	Inspiration4	C2
800	DANG_MYC_TARGETS_UP	1.65e-09	2.8e-07	0.788187	-0.855722	-2.01263	128	Immediately Post-flight	CD14_Mono	Inspiration4	C2
801	DAVICIONI_MOLECULAR_ARMS_VS_ERMS_UP	3.88e-05	0.00312	0.557332	0.731493	1.43209	322	Immediately Post-flight	CD14_Mono	Inspiration4	C2
802	DAZARD_RESPONSE_TO_UV_NHEK_DN	5.94e-08	8.87e-06	0.719513	0.774685	1.51386	295	Immediately Post-flight	CD14_Mono	Inspiration4	C2
803	DAZARD_RESPONSE_TO_UV_NHEK_UP	4.19e-10	8.21e-08	0.814036	-0.798332	-1.97069	200	Immediately Post-flight	CD14_Mono	Inspiration4	C2
804	DAZARD_UV_RESPONSE_CLUSTER_G1	0.000893	0.0352	0.477271	-0.824652	-1.69922	59	Immediately Post-flight	CD14_Mono	Inspiration4	C2
805	DAZARD_UV_RESPONSE_CLUSTER_G6	3.29e-05	0.00271	0.557332	0.798759	1.49809	142	Immediately Post-flight	CD14_Mono	Inspiration4	C2
806	DIRMEIER_LMP1_RESPONSE_EARLY	8.32e-05	0.00607	0.538434	-0.848684	-1.74715	61	Immediately Post-flight	CD14_Mono	Inspiration4	C2
807	DUTERTRE_ESTRADIOL_RESPONSE_24HR_DN	0.000238	0.0138	0.518848	0.683661	1.35932	494	Immediately Post-flight	CD14_Mono	Inspiration4	C2
808	ENK_UV_RESPONSE_KERATINOCYTE_UP	1.81e-23	6.3e-21	1.25451	-0.786727	-2.08175	505	Immediately Post-flight	CD14_Mono	Inspiration4	C2
809	FLOTHO_PEDIATRIC_ALL_THERAPY_RESPONSE_UP	1.4e-05	0.00131	0.593325	-0.897097	-1.82238	52	Immediately Post-flight	CD14_Mono	Inspiration4	C2
810	FOSTER_TOLERANT_MACROPHAGE_DN	0.000402	0.0214	0.498493	0.692996	1.3691	405	Immediately Post-flight	CD14_Mono	Inspiration4	C2
811	FULCHER_INFLAMMATORY_RESPONSE_LECTIN_VS_LPS_DN	0.000871	0.035	0.477271	0.673495	1.33669	444	Immediately Post-flight	CD14_Mono	Inspiration4	C2
812	GABRIELY_MIR21_TARGETS	5.15e-08	8.08e-06	0.719513	0.777082	1.5136	287	Immediately Post-flight	CD14_Mono	Inspiration4	C2
813	GENTILE_UV_LOW_DOSE_DN	0.000567	0.0262	0.477271	0.839197	1.44957	62	Immediately Post-flight	CD14_Mono	Inspiration4	C2
814	GEORGES_TARGETS_OF_MIR192_AND_MIR215	1.31e-05	0.00129	0.593325	0.665806	1.33051	871	Immediately Post-flight	CD14_Mono	Inspiration4	C2
815	GOBERT_OLIGODENDROCYTE_DIFFERENTIATION_DN	0.000142	0.00945	0.518848	0.637509	1.27715	1048	Immediately Post-flight	CD14_Mono	Inspiration4	C2
816	GRAESSMANN_APOPTOSIS_BY_DOXORUBICIN_DN	1.97e-05	0.00172	0.57561	0.624968	1.25591	1733	Immediately Post-flight	CD14_Mono	Inspiration4	C2
817	GRUETZMANN_PANCREATIC_CANCER_DN	0.000565	0.0262	0.477271	-0.611083	-1.49082	189	Immediately Post-flight	CD14_Mono	Inspiration4	C2
818	GRYDER_PAX3FOXO1_ENHANCERS_IN_TADS	0.000903	0.0352	0.477271	0.627483	1.25653	990	Immediately Post-flight	CD14_Mono	Inspiration4	C2
819	HAMAI_APOPTOSIS_VIA_TRAIL_UP	9.05e-07	0.000111	0.659444	0.702566	1.39887	647	Immediately Post-flight	CD14_Mono	Inspiration4	C2
820	HILLION_HMGA1B_TARGETS	4.56e-05	0.00362	0.557332	-0.816423	-1.7866	83	Immediately Post-flight	CD14_Mono	Inspiration4	C2
821	HILLION_HMGA1_TARGETS	8.99e-07	0.000111	0.659444	-0.863107	-1.8759	81	Immediately Post-flight	CD14_Mono	Inspiration4	C2
822	HOELZEL_NF1_TARGETS_DN	0.000701	0.0301	0.477271	0.795009	1.45646	109	Immediately Post-flight	CD14_Mono	Inspiration4	C2
823	HOLLEMAN_ASPARAGINASE_RESISTANCE_B_ALL_UP	0.000386	0.0209	0.498493	-0.932309	-1.75191	27	Immediately Post-flight	CD14_Mono	Inspiration4	C2
824	HSIAO_HOUSEKEEPING_GENES	2.68e-43	1.68e-39	1.7148	-0.916787	-2.3969	382	Immediately Post-flight	CD14_Mono	Inspiration4	C2
825	IRITANI_MAD1_TARGETS_DN	1.26e-05	0.00127	0.593325	-0.916485	-1.82274	44	Immediately Post-flight	CD14_Mono	Inspiration4	C2
826	JISON_SICKLE_CELL_DISEASE_DN	4.68e-14	1.22e-11	0.965328	-0.861773	-2.07775	180	Immediately Post-flight	CD14_Mono	Inspiration4	C2
827	JOHNSTONE_PARVB_TARGETS_2_DN	0.000421	0.022	0.498493	0.710729	1.39397	334	Immediately Post-flight	CD14_Mono	Inspiration4	C2
828	JOHNSTONE_PARVB_TARGETS_2_UP	9.16e-11	1.98e-08	0.839089	-0.855692	-2.00363	143	Immediately Post-flight	CD14_Mono	Inspiration4	C2
829	KEGG_OXIDATIVE_PHOSPHORYLATION	1.42e-08	2.34e-06	0.74774	-0.847808	-2.00175	127	Immediately Post-flight	CD14_Mono	Inspiration4	C2
830	KEGG_PARKINSONS_DISEASE	7.26e-08	1.03e-05	0.704976	-0.821881	-1.91823	122	Immediately Post-flight	CD14_Mono	Inspiration4	C2
831	KEGG_RIBOSOME	2.43e-32	3.04e-29	1.48157	-0.99124	-2.18589	86	Immediately Post-flight	CD14_Mono	Inspiration4	C2
832	KRIGE_RESPONSE_TO_TOSEDOSTAT_24HR_UP	0.0013	0.0458	0.45506	0.643516	1.28349	743	Immediately Post-flight	CD14_Mono	Inspiration4	C2
833	LEE_LIVER_CANCER_MYC_UP	0.000518	0.0254	0.477271	-0.85452	-1.7452	50	Immediately Post-flight	CD14_Mono	Inspiration4	C2
834	LEE_LIVER_CANCER_SURVIVAL_DN	0.000122	0.00831	0.538434	-0.684643	-1.66039	173	Immediately Post-flight	CD14_Mono	Inspiration4	C2
835	LIM_MAMMARY_STEM_CELL_UP	0.000471	0.0236	0.498493	0.675726	1.34217	463	Immediately Post-flight	CD14_Mono	Inspiration4	C2
836	LI_AMPLIFIED_IN_LUNG_CANCER	8.59e-17	2.69e-14	1.05746	-0.892916	-2.16112	171	Immediately Post-flight	CD14_Mono	Inspiration4	C2
837	LUCAS_HNF4A_TARGETS_DN	0.000201	0.0125	0.518848	0.991224	1.41576	8	Immediately Post-flight	CD14_Mono	Inspiration4	C2
838	LUI_TARGETS_OF_PAX8_PPARG_FUSION	0.000548	0.026	0.477271	-0.898365	-1.70615	33	Immediately Post-flight	CD14_Mono	Inspiration4	C2
839	LUI_THYROID_CANCER_PAX8_PPARG_DN	9.97e-05	0.00695	0.538434	-0.892324	-1.77469	44	Immediately Post-flight	CD14_Mono	Inspiration4	C2
840	LU_EZH2_TARGETS_DN	1.93e-05	0.00172	0.57561	0.721164	1.42452	384	Immediately Post-flight	CD14_Mono	Inspiration4	C2
841	MALONEY_RESPONSE_TO_17AAG_DN	0.000218	0.013	0.518848	-0.810634	-1.72974	73	Immediately Post-flight	CD14_Mono	Inspiration4	C2
842	MARTINEZ_RB1_TARGETS_DN	0.000164	0.0106	0.518848	-0.508845	-1.34643	507	Immediately Post-flight	CD14_Mono	Inspiration4	C2
843	MARTINEZ_RESPONSE_TO_TRABECTEDIN	0.000134	0.00901	0.518848	0.873368	1.47354	50	Immediately Post-flight	CD14_Mono	Inspiration4	C2
844	MASSARWEH_TAMOXIFEN_RESISTANCE_UP	0.00056	0.0262	0.477271	0.669471	1.33333	568	Immediately Post-flight	CD14_Mono	Inspiration4	C2
845	MATTIOLI_MGUS_VS_PCL	0.0012	0.0437	0.45506	-0.684854	-1.58193	119	Immediately Post-flight	CD14_Mono	Inspiration4	C2
846	MIYAGAWA_TARGETS_OF_EWSR1_ETS_FUSIONS_DN	0.000204	0.0125	0.518848	0.741282	1.43434	227	Immediately Post-flight	CD14_Mono	Inspiration4	C2
847	MODY_HIPPOCAMPUS_PRENATAL	4.49e-06	0.000502	0.610527	-0.935747	-1.79178	39	Immediately Post-flight	CD14_Mono	Inspiration4	C2
848	MOOTHA_VOXPHOS	0.00012	0.0083	0.538434	-0.792683	-1.74803	86	Immediately Post-flight	CD14_Mono	Inspiration4	C2
849	NATSUME_RESPONSE_TO_INTERFERON_BETA_DN	0.000426	0.0221	0.498493	-0.846855	-1.7212	51	Immediately Post-flight	CD14_Mono	Inspiration4	C2
850	NUYTTEN_NIPP1_TARGETS_UP	0.000464	0.0236	0.498493	0.65435	1.30531	720	Immediately Post-flight	CD14_Mono	Inspiration4	C2
851	ONKEN_UVEAL_MELANOMA_DN	0.00133	0.0464	0.45506	-0.471838	-1.25171	510	Immediately Post-flight	CD14_Mono	Inspiration4	C2
852	OSMAN_BLADDER_CANCER_DN	1.5e-10	3.13e-08	0.826657	-0.677656	-1.76148	406	Immediately Post-flight	CD14_Mono	Inspiration4	C2
853	OSMAN_BLADDER_CANCER_UP	0.000491	0.0243	0.477271	0.690814	1.3657	395	Immediately Post-flight	CD14_Mono	Inspiration4	C2
854	PECE_MAMMARY_STEM_CELL_UP	7.81e-19	2.58e-16	1.12391	-0.938579	-2.20371	129	Immediately Post-flight	CD14_Mono	Inspiration4	C2
855	PEREZ_TP53_TARGETS	0.000527	0.0254	0.477271	0.626583	1.25541	1120	Immediately Post-flight	CD14_Mono	Inspiration4	C2
856	PILON_KLF1_TARGETS_UP	1.86e-05	0.00169	0.57561	0.704314	1.40006	469	Immediately Post-flight	CD14_Mono	Inspiration4	C2
857	POMEROY_MEDULLOBLASTOMA_PROGNOSIS_DN	5.54e-08	8.47e-06	0.719513	-0.956582	-1.88219	42	Immediately Post-flight	CD14_Mono	Inspiration4	C2
858	REACTOME_ACTIVATION_OF_THE_MRNA_UPON_BINDING_OF_THE_CAP_BINDING_COMPLEX_AND_EIFS_AND_SUBSEQUENT_BINDING_TO_43S	9.36e-12	2.17e-09	0.875325	-0.964882	-1.98937	60	Immediately Post-flight	CD14_Mono	Inspiration4	C2
859	REACTOME_AUF1_HNRNP_D0_BINDS_AND_DESTABILIZES_MRNA	0.000799	0.0328	0.477271	-0.818294	-1.68258	55	Immediately Post-flight	CD14_Mono	Inspiration4	C2
860	REACTOME_CELLULAR_RESPONSE_TO_STARVATION	1.29e-24	4.74e-22	1.2871	-0.947469	-2.24041	156	Immediately Post-flight	CD14_Mono	Inspiration4	C2
861	REACTOME_DEFECTIVE_CHST14_CAUSES_EDS_MUSCULOCONTRACTURAL_TYPE	8.69e-05	0.00627	0.538434	0.992999	1.41007	7	Immediately Post-flight	CD14_Mono	Inspiration4	C2
862	REACTOME_DEFECTIVE_CHST3_CAUSES_SEDCJD	5.23e-05	0.00405	0.557332	0.993822	1.41124	7	Immediately Post-flight	CD14_Mono	Inspiration4	C2
863	REACTOME_EUKARYOTIC_TRANSLATION_ELONGATION	4.04e-38	1.27e-34	1.60888	-0.992462	-2.22395	93	Immediately Post-flight	CD14_Mono	Inspiration4	C2
864	REACTOME_EUKARYOTIC_TRANSLATION_INITIATION	1.96e-26	9.45e-24	1.3345	-0.972416	-2.24615	119	Immediately Post-flight	CD14_Mono	Inspiration4	C2
865	REACTOME_GLYCOSAMINOGLYCAN_METABOLISM	0.000901	0.0352	0.477271	0.771905	1.4244	122	Immediately Post-flight	CD14_Mono	Inspiration4	C2
866	REACTOME_IMMUNOREGULATORY_INTERACTIONS_BETWEEN_A_LYMPHOID_AND_A_NON_LYMPHOID_CELL	1.37e-05	0.00131	0.593325	-0.693887	-1.67297	180	Immediately Post-flight	CD14_Mono	Inspiration4	C2
867	REACTOME_INFLUENZA_INFECTION	2.35e-26	1.05e-23	1.3345	-0.952774	-2.25295	156	Immediately Post-flight	CD14_Mono	Inspiration4	C2
868	REACTOME_METABOLISM_OF_AMINO_ACIDS_AND_DERIVATIVES	7.14e-31	6.39e-28	1.4462	-0.880075	-2.32458	358	Immediately Post-flight	CD14_Mono	Inspiration4	C2
869	REACTOME_METABOLISM_OF_LIPIDS	0.000188	0.012	0.518848	0.662625	1.3222	717	Immediately Post-flight	CD14_Mono	Inspiration4	C2
870	REACTOME_NONSENSE_MEDIATED_DECAY_NMD	1.27e-25	5.32e-23	1.31101	-0.970786	-2.19708	115	Immediately Post-flight	CD14_Mono	Inspiration4	C2
871	REACTOME_REGULATION_OF_EXPRESSION_OF_SLITS_AND_ROBOS	7.6e-30	5.95e-27	1.41728	-0.95572	-2.31438	170	Immediately Post-flight	CD14_Mono	Inspiration4	C2
872	REACTOME_RESPIRATORY_ELECTRON_TRANSPORT	2.4e-06	0.000284	0.627257	-0.823881	-1.86895	103	Immediately Post-flight	CD14_Mono	Inspiration4	C2
873	REACTOME_RESPIRATORY_ELECTRON_TRANSPORT_ATP_SYNTHESIS_BY_CHEMIOSMOTIC_COUPLING_AND_HEAT_PRODUCTION_BY_UNCOUPLING_PROTEINS	7.21e-08	1.03e-05	0.704976	-0.833618	-1.96824	127	Immediately Post-flight	CD14_Mono	Inspiration4	C2
874	REACTOME_RESPONSE_OF_EIF2AK4_GCN2_TO_AMINO_ACID_DEFICIENCY	5.16e-31	5.4e-28	1.4462	-0.98615	-2.23069	101	Immediately Post-flight	CD14_Mono	Inspiration4	C2
875	REACTOME_RRNA_MODIFICATION_IN_THE_NUCLEUS_AND_CYTOSOL	0.000444	0.0228	0.498493	-0.839017	-1.72882	59	Immediately Post-flight	CD14_Mono	Inspiration4	C2
876	REACTOME_RRNA_PROCESSING	2.03e-32	3.04e-29	1.48157	-0.949248	-2.35107	201	Immediately Post-flight	CD14_Mono	Inspiration4	C2
877	REACTOME_SELENOAMINO_ACID_METABOLISM	4.68e-27	2.63e-24	1.34993	-0.978313	-2.21402	107	Immediately Post-flight	CD14_Mono	Inspiration4	C2
878	REACTOME_SIGNALING_BY_ROBO_RECEPTORS	1.91e-25	7.47e-23	1.31101	-0.922465	-2.2936	213	Immediately Post-flight	CD14_Mono	Inspiration4	C2
879	REACTOME_SRP_DEPENDENT_COTRANSLATIONAL_PROTEIN_TARGETING_TO_MEMBRANE	2.68e-27	1.68e-24	1.35757	-0.975826	-2.22565	112	Immediately Post-flight	CD14_Mono	Inspiration4	C2
880	REACTOME_THE_CITRIC_ACID_TCA_CYCLE_AND_RESPIRATORY_ELECTRON_TRANSPORT	3.86e-07	5.04e-05	0.674963	-0.752392	-1.81177	177	Immediately Post-flight	CD14_Mono	Inspiration4	C2
881	REACTOME_TRANSLATION	9.65e-33	2.02e-29	1.48854	-0.921176	-2.29323	274	Immediately Post-flight	CD14_Mono	Inspiration4	C2
882	RODRIGUES_THYROID_CARCINOMA_ANAPLASTIC_UP	0.000619	0.0276	0.477271	0.652534	1.30167	695	Immediately Post-flight	CD14_Mono	Inspiration4	C2
883	SENESE_HDAC3_TARGETS_UP	0.000471	0.0236	0.498493	0.678769	1.35111	478	Immediately Post-flight	CD14_Mono	Inspiration4	C2
884	SHEN_SMARCA2_TARGETS_UP	1.38e-05	0.00131	0.593325	0.718937	1.42519	422	Immediately Post-flight	CD14_Mono	Inspiration4	C2
885	SMID_BREAST_CANCER_BASAL_DN	0.000567	0.0262	0.477271	0.654335	1.3034	658	Immediately Post-flight	CD14_Mono	Inspiration4	C2
886	SMIRNOV_CIRCULATING_ENDOTHELIOCYTES_IN_CANCER_DN	0.000721	0.0304	0.477271	-0.995395	-1.5369	5	Immediately Post-flight	CD14_Mono	Inspiration4	C2
887	SPIELMAN_LYMPHOBLAST_EUROPEAN_VS_ASIAN_UP	4.57e-10	8.69e-08	0.814036	-0.65105	-1.73	478	Immediately Post-flight	CD14_Mono	Inspiration4	C2
888	STARK_PREFRONTAL_CORTEX_22Q11_DELETION_DN	8.94e-05	0.0063	0.538434	-0.514278	-1.37383	514	Immediately Post-flight	CD14_Mono	Inspiration4	C2
889	TAKAO_RESPONSE_TO_UVB_RADIATION_UP	4.48e-08	7.21e-06	0.719513	-0.892956	-1.95408	83	Immediately Post-flight	CD14_Mono	Inspiration4	C2
890	TAKEDA_TARGETS_OF_NUP98_HOXA9_FUSION_8D_DN	0.00113	0.0421	0.45506	0.733195	1.40072	193	Immediately Post-flight	CD14_Mono	Inspiration4	C2
891	TARTE_PLASMA_CELL_VS_PLASMABLAST_UP	4.5e-12	1.08e-09	0.887075	-0.733246	-1.92474	350	Immediately Post-flight	CD14_Mono	Inspiration4	C2
892	TIEN_INTESTINE_PROBIOTICS_24HR_DN	1.03e-09	1.84e-07	0.788187	-0.787058	-1.96172	205	Immediately Post-flight	CD14_Mono	Inspiration4	C2
893	TIEN_INTESTINE_PROBIOTICS_6HR_UP	1.18e-09	2.06e-07	0.788187	-0.961827	-1.96435	50	Immediately Post-flight	CD14_Mono	Inspiration4	C2
894	WANG_TUMOR_INVASIVENESS_UP	3.83e-15	1.04e-12	0.996986	-0.763432	-1.99957	374	Immediately Post-flight	CD14_Mono	Inspiration4	C2
895	WEST_ADRENOCORTICAL_TUMOR_DN	0.000348	0.0192	0.498493	-0.505533	-1.34818	515	Immediately Post-flight	CD14_Mono	Inspiration4	C2
896	WONG_EMBRYONIC_STEM_CELL_CORE	8.55e-13	2.14e-10	0.921426	-0.747946	-1.92242	332	Immediately Post-flight	CD14_Mono	Inspiration4	C2
897	WP_CYTOPLASMIC_RIBOSOMAL_PROTEINS	5.04e-27	2.63e-24	1.34993	-0.985399	-2.17197	88	Immediately Post-flight	CD14_Mono	Inspiration4	C2
898	WP_ELECTRON_TRANSPORT_CHAIN_OXPHOS_SYSTEM_IN_MITOCHONDRIA	2.33e-11	5.21e-09	0.863415	-0.91077	-2.05421	102	Immediately Post-flight	CD14_Mono	Inspiration4	C2
899	WP_OXIDATIVE_PHOSPHORYLATION	1.33e-06	0.000161	0.643552	-0.907622	-1.87132	60	Immediately Post-flight	CD14_Mono	Inspiration4	C2
900	WP_PROTEASOME_DEGRADATION	0.000591	0.0269	0.477271	-0.831928	-1.71422	59	Immediately Post-flight	CD14_Mono	Inspiration4	C2
901	YAGI_AML_WITH_INV_16_TRANSLOCATION	2.77e-07	3.78e-05	0.674963	-0.61709	-1.62195	392	Immediately Post-flight	CD14_Mono	Inspiration4	C2
902	YAMASHITA_LIVER_CANCER_WITH_EPCAM_UP	1.17e-05	0.00121	0.593325	-0.899707	-1.82862	51	Immediately Post-flight	CD14_Mono	Inspiration4	C2
903	YAO_TEMPORAL_RESPONSE_TO_PROGESTERONE_CLUSTER_17	0.00121	0.0437	0.45506	-0.61627	-1.48252	181	Immediately Post-flight	CD14_Mono	Inspiration4	C2
904	ZHANG_RESPONSE_TO_CANTHARIDIN_DN	0.000322	0.018	0.498493	-0.824943	-1.7319	66	Immediately Post-flight	CD14_Mono	Inspiration4	C2
905	ZHENG_BOUND_BY_FOXP3	7.41e-06	0.000815	0.610527	0.71016	1.41409	486	Immediately Post-flight	CD14_Mono	Inspiration4	C2
906	ZHONG_SECRETOME_OF_LUNG_CANCER_AND_FIBROBLAST	7.17e-07	9.17e-05	0.659444	-0.802171	-1.88512	130	Immediately Post-flight	CD14_Mono	Inspiration4	C2
907	ZHONG_SECRETOME_OF_LUNG_CANCER_AND_MACROPHAGE	9.24e-06	0.000966	0.593325	-0.852666	-1.82442	75	Immediately Post-flight	CD14_Mono	Inspiration4	C2
908	ABE_INNER_EAR	5.66e-05	0.00216	0.557332	-0.916613	-1.73136	43	Immediately Post-flight	CD16_Mono	Inspiration4	C2
909	ACEVEDO_LIVER_TUMOR_VS_NORMAL_ADJACENT_TISSUE_UP	9.2e-08	7.93e-06	0.704976	-0.61259	-1.61794	835	Immediately Post-flight	CD16_Mono	Inspiration4	C2
910	ACEVEDO_METHYLATED_IN_LIVER_CANCER_DN	0.000124	0.00386	0.518848	0.547144	1.43778	701	Immediately Post-flight	CD16_Mono	Inspiration4	C2
911	ANDERSEN_LIVER_CANCER_KRT19_UP	3.77e-05	0.00156	0.557332	-0.934018	-1.71562	33	Immediately Post-flight	CD16_Mono	Inspiration4	C2
912	BEGUM_TARGETS_OF_PAX3_FOXO1_FUSION_UP	0.00139	0.0265	0.45506	0.789751	1.58279	58	Immediately Post-flight	CD16_Mono	Inspiration4	C2
913	BENPORATH_MYC_MAX_TARGETS	2.87e-09	3.28e-07	0.774939	-0.645403	-1.69722	742	Immediately Post-flight	CD16_Mono	Inspiration4	C2
914	BENPORATH_MYC_TARGETS_WITH_EBOX	2.22e-09	2.59e-07	0.774939	-0.804889	-1.88642	218	Immediately Post-flight	CD16_Mono	Inspiration4	C2
915	BENPORATH_SUZ12_TARGETS	0.000124	0.00386	0.518848	0.51534	1.37448	883	Immediately Post-flight	CD16_Mono	Inspiration4	C2
916	BHATI_G2M_ARREST_BY_2METHOXYESTRADIOL_DN	3.83e-06	0.000232	0.610527	-0.822192	-1.79065	118	Immediately Post-flight	CD16_Mono	Inspiration4	C2
917	BHATTACHARYA_EMBRYONIC_STEM_CELL	1.09e-05	0.000551	0.593325	-0.859183	-1.77049	79	Immediately Post-flight	CD16_Mono	Inspiration4	C2
918	BILANGES_RAPAMYCIN_SENSITIVE_VIA_TSC1_AND_TSC2	2.71e-06	0.000172	0.627257	-0.900089	-1.81273	68	Immediately Post-flight	CD16_Mono	Inspiration4	C2
919	BILANGES_SERUM_AND_RAPAMYCIN_SENSITIVE_GENES	3.89e-15	7.42e-13	0.996986	-0.975411	-1.96443	68	Immediately Post-flight	CD16_Mono	Inspiration4	C2
920	BILANGES_SERUM_RESPONSE_TRANSLATION	0.000151	0.00447	0.518848	-0.932342	-1.70467	32	Immediately Post-flight	CD16_Mono	Inspiration4	C2
921	BOUDOUKHA_BOUND_BY_IGF2BP2	8.62e-05	0.00301	0.538434	-0.799961	-1.69462	102	Immediately Post-flight	CD16_Mono	Inspiration4	C2
922	BROWNE_HCMV_INFECTION_20HR_DN	0.00186	0.0328	0.45506	0.727257	1.55295	94	Immediately Post-flight	CD16_Mono	Inspiration4	C2
923	CAIRO_HEPATOBLASTOMA_CLASSES_UP	1.31e-12	2.16e-10	0.91012	-0.709998	-1.83949	599	Immediately Post-flight	CD16_Mono	Inspiration4	C2
924	CHAUHAN_RESPONSE_TO_METHOXYESTRADIOL_DN	3.77e-08	3.54e-06	0.719513	-0.877191	-1.85399	101	Immediately Post-flight	CD16_Mono	Inspiration4	C2
925	CHICAS_RB1_TARGETS_LOW_SERUM	1.6e-06	0.000107	0.643552	-0.861003	-1.81853	95	Immediately Post-flight	CD16_Mono	Inspiration4	C2
926	CHNG_MULTIPLE_MYELOMA_HYPERPLOID_UP	2.79e-08	2.7e-06	0.733762	-0.947508	-1.83863	52	Immediately Post-flight	CD16_Mono	Inspiration4	C2
927	CREIGHTON_ENDOCRINE_THERAPY_RESISTANCE_3	0.00167	0.0299	0.45506	0.509566	1.33901	700	Immediately Post-flight	CD16_Mono	Inspiration4	C2
928	CREIGHTON_ENDOCRINE_THERAPY_RESISTANCE_5	0.000514	0.0116	0.477271	0.562213	1.43535	480	Immediately Post-flight	CD16_Mono	Inspiration4	C2
929	CUI_TCF21_TARGETS_2_DN	2.7e-12	4.25e-10	0.898671	0.647631	1.71835	825	Immediately Post-flight	CD16_Mono	Inspiration4	C2
930	DACOSTA_UV_RESPONSE_VIA_ERCC3_COMMON_DN	3.04e-21	7.09e-19	1.19534	0.787928	2.00146	457	Immediately Post-flight	CD16_Mono	Inspiration4	C2
931	DACOSTA_UV_RESPONSE_VIA_ERCC3_DN	3.98e-35	8.34e-32	1.54318	0.77528	2.06036	845	Immediately Post-flight	CD16_Mono	Inspiration4	C2
932	DACOSTA_UV_RESPONSE_VIA_ERCC3_TTD_DN	2.98e-05	0.0013	0.57561	0.803856	1.7009	84	Immediately Post-flight	CD16_Mono	Inspiration4	C2
933	DACOSTA_UV_RESPONSE_VIA_ERCC3_UP	4.93e-11	6.6e-09	0.851339	-0.781782	-1.8954	308	Immediately Post-flight	CD16_Mono	Inspiration4	C2
934	DACOSTA_UV_RESPONSE_VIA_ERCC3_XPCS_DN	8.69e-05	0.00302	0.538434	0.790056	1.6717	84	Immediately Post-flight	CD16_Mono	Inspiration4	C2
935	DANG_MYC_TARGETS_UP	3.23e-10	3.98e-08	0.814036	-0.880534	-1.94793	128	Immediately Post-flight	CD16_Mono	Inspiration4	C2
936	DAVICIONI_MOLECULAR_ARMS_VS_ERMS_UP	2.08e-05	0.00096	0.57561	0.658216	1.62278	322	Immediately Post-flight	CD16_Mono	Inspiration4	C2
937	DAZARD_RESPONSE_TO_UV_NHEK_DN	3.46e-09	3.89e-07	0.774939	0.733783	1.80114	295	Immediately Post-flight	CD16_Mono	Inspiration4	C2
938	DAZARD_RESPONSE_TO_UV_NHEK_UP	8.33e-12	1.22e-09	0.875325	-0.846657	-1.95896	200	Immediately Post-flight	CD16_Mono	Inspiration4	C2
939	DAZARD_UV_RESPONSE_CLUSTER_G1	4.86e-06	0.000283	0.610527	-0.896482	-1.77486	59	Immediately Post-flight	CD16_Mono	Inspiration4	C2
940	DAZARD_UV_RESPONSE_CLUSTER_G6	7.8e-06	0.000423	0.593325	0.764162	1.71688	142	Immediately Post-flight	CD16_Mono	Inspiration4	C2
941	DIRMEIER_LMP1_RESPONSE_EARLY	0.000134	0.00408	0.518848	-0.848432	-1.69255	61	Immediately Post-flight	CD16_Mono	Inspiration4	C2
942	DUTERTRE_ESTRADIOL_RESPONSE_24HR_DN	0.00031	0.00782	0.498493	0.562221	1.43752	494	Immediately Post-flight	CD16_Mono	Inspiration4	C2
943	DUTERTRE_ESTRADIOL_RESPONSE_6HR_DN	9.08e-06	0.000476	0.593325	0.80318	1.70625	91	Immediately Post-flight	CD16_Mono	Inspiration4	C2
944	ENK_UV_RESPONSE_KERATINOCYTE_UP	5.27e-32	5.52e-29	1.46752	-0.855167	-2.17671	505	Immediately Post-flight	CD16_Mono	Inspiration4	C2
945	FERNANDEZ_BOUND_BY_MYC	6.42e-05	0.00235	0.538434	-0.735986	-1.66115	174	Immediately Post-flight	CD16_Mono	Inspiration4	C2
946	FLORIO_NEOCORTEX_BASAL_RADIAL_GLIA_UP	0.00012	0.00379	0.538434	0.610012	1.52241	357	Immediately Post-flight	CD16_Mono	Inspiration4	C2
947	FLOTHO_PEDIATRIC_ALL_THERAPY_RESPONSE_UP	1.64e-06	0.000108	0.643552	-0.924671	-1.79432	52	Immediately Post-flight	CD16_Mono	Inspiration4	C2
948	FOSTER_TOLERANT_MACROPHAGE_DN	0.000256	0.00681	0.498493	0.586089	1.47711	405	Immediately Post-flight	CD16_Mono	Inspiration4	C2
949	GABRIELY_MIR21_TARGETS	1.28e-08	1.3e-06	0.74774	0.731178	1.78598	287	Immediately Post-flight	CD16_Mono	Inspiration4	C2
950	GENTILE_UV_LOW_DOSE_DN	4.69e-05	0.00184	0.557332	0.839532	1.69006	62	Immediately Post-flight	CD16_Mono	Inspiration4	C2
951	GEORGES_TARGETS_OF_MIR192_AND_MIR215	3.54e-05	0.00149	0.557332	0.537883	1.43145	871	Immediately Post-flight	CD16_Mono	Inspiration4	C2
952	GOBERT_OLIGODENDROCYTE_DIFFERENTIATION_DN	6.58e-06	0.000366	0.610527	0.531561	1.43269	1048	Immediately Post-flight	CD16_Mono	Inspiration4	C2
953	GOZGIT_ESR1_TARGETS_DN	0.00246	0.0409	0.431708	0.494462	1.29908	731	Immediately Post-flight	CD16_Mono	Inspiration4	C2
954	GRAESSMANN_APOPTOSIS_BY_DOXORUBICIN_DN	1.28e-06	8.77e-05	0.643552	0.500494	1.38906	1733	Immediately Post-flight	CD16_Mono	Inspiration4	C2
955	GRUETZMANN_PANCREATIC_CANCER_DN	0.000364	0.00899	0.498493	-0.699171	-1.59898	189	Immediately Post-flight	CD16_Mono	Inspiration4	C2
956	GRYDER_PAX3FOXO1_ENHANCERS_IN_TADS	0.00131	0.0253	0.45506	0.482692	1.29361	990	Immediately Post-flight	CD16_Mono	Inspiration4	C2
957	HAMAI_APOPTOSIS_VIA_TRAIL_UP	4.93e-07	3.69e-05	0.659444	0.611754	1.60069	647	Immediately Post-flight	CD16_Mono	Inspiration4	C2
958	HILLION_HMGA1B_TARGETS	3.73e-08	3.54e-06	0.719513	-0.898213	-1.87203	83	Immediately Post-flight	CD16_Mono	Inspiration4	C2
959	HILLION_HMGA1_TARGETS	7.51e-09	8.15e-07	0.74774	-0.90759	-1.88667	81	Immediately Post-flight	CD16_Mono	Inspiration4	C2
960	HOELZEL_NF1_TARGETS_DN	0.000602	0.013	0.477271	0.731023	1.59931	109	Immediately Post-flight	CD16_Mono	Inspiration4	C2
961	HOLLEMAN_ASPARAGINASE_RESISTANCE_B_ALL_UP	7.36e-05	0.00262	0.538434	-0.950545	-1.67023	27	Immediately Post-flight	CD16_Mono	Inspiration4	C2
962	HSIAO_HOUSEKEEPING_GENES	1.01e-46	6.34e-43	1.77998	-0.931661	-2.31355	382	Immediately Post-flight	CD16_Mono	Inspiration4	C2
963	IRITANI_MAD1_TARGETS_DN	0.000114	0.00366	0.538434	-0.893038	-1.69771	44	Immediately Post-flight	CD16_Mono	Inspiration4	C2
964	IVANOVA_HEMATOPOIESIS_STEM_CELL_LONG_TERM	0.000112	0.00362	0.538434	0.683461	1.59874	201	Immediately Post-flight	CD16_Mono	Inspiration4	C2
965	JISON_SICKLE_CELL_DISEASE_DN	1.86e-11	2.6e-09	0.863415	-0.855809	-1.94769	180	Immediately Post-flight	CD16_Mono	Inspiration4	C2
966	JOHNSTONE_PARVB_TARGETS_2_DN	0.00137	0.0262	0.45506	0.584419	1.44947	334	Immediately Post-flight	CD16_Mono	Inspiration4	C2
967	JOHNSTONE_PARVB_TARGETS_2_UP	3.67e-10	4.45e-08	0.814036	-0.869259	-1.942	143	Immediately Post-flight	CD16_Mono	Inspiration4	C2
968	KEGG_OXIDATIVE_PHOSPHORYLATION	5.29e-12	7.92e-10	0.887075	-0.897861	-1.97896	127	Immediately Post-flight	CD16_Mono	Inspiration4	C2
969	KEGG_PARKINSONS_DISEASE	5.56e-10	6.6e-08	0.801216	-0.879881	-1.92683	122	Immediately Post-flight	CD16_Mono	Inspiration4	C2
970	KEGG_RIBOSOME	3.69e-29	2.32e-26	1.40259	-0.990252	-2.0651	86	Immediately Post-flight	CD16_Mono	Inspiration4	C2
971	KIM_ALL_DISORDERS_DURATION_CORR_DN	8.6e-05	0.00301	0.538434	-0.767304	-1.71422	143	Immediately Post-flight	CD16_Mono	Inspiration4	C2
972	KIM_ALL_DISORDERS_OLIGODENDROCYTE_NUMBER_CORR_UP	3.23e-26	1.19e-23	1.32672	-0.783016	-2.05856	738	Immediately Post-flight	CD16_Mono	Inspiration4	C2
973	KIM_BIPOLAR_DISORDER_OLIGODENDROCYTE_DENSITY_CORR_UP	4.76e-26	1.66e-23	1.32672	-0.802339	-2.09606	659	Immediately Post-flight	CD16_Mono	Inspiration4	C2
974	LEE_LIVER_CANCER_MYC_UP	0.000189	0.00545	0.518848	-0.885615	-1.71934	50	Immediately Post-flight	CD16_Mono	Inspiration4	C2
975	LEE_LIVER_CANCER_SURVIVAL_DN	4.09e-08	3.78e-06	0.719513	-0.809943	-1.82288	173	Immediately Post-flight	CD16_Mono	Inspiration4	C2
976	LI_AMPLIFIED_IN_LUNG_CANCER	4.85e-17	1.02e-14	1.06721	-0.911425	-2.0483	171	Immediately Post-flight	CD16_Mono	Inspiration4	C2
977	LOPEZ_MBD_TARGETS	2.46e-15	5e-13	1.00732	-0.688311	-1.8197	919	Immediately Post-flight	CD16_Mono	Inspiration4	C2
978	LUI_TARGETS_OF_PAX8_PPARG_FUSION	8.74e-05	0.00302	0.538434	-0.926974	-1.70268	33	Immediately Post-flight	CD16_Mono	Inspiration4	C2
979	LUI_THYROID_CANCER_CLUSTER_3	0.000609	0.0131	0.477271	-0.927951	-1.63053	27	Immediately Post-flight	CD16_Mono	Inspiration4	C2
980	LUI_THYROID_CANCER_PAX8_PPARG_DN	1.04e-05	0.000525	0.593325	-0.919347	-1.74773	44	Immediately Post-flight	CD16_Mono	Inspiration4	C2
981	LU_EZH2_TARGETS_DN	2.64e-05	0.00118	0.57561	0.623315	1.56194	384	Immediately Post-flight	CD16_Mono	Inspiration4	C2
982	MALONEY_RESPONSE_TO_17AAG_DN	9.98e-06	0.000511	0.593325	-0.873923	-1.77512	73	Immediately Post-flight	CD16_Mono	Inspiration4	C2
983	MANNE_COVID19_NONICU_VS_HEALTHY_DONOR_PLATELETS_DN	0.00207	0.0352	0.431708	0.630639	1.47455	199	Immediately Post-flight	CD16_Mono	Inspiration4	C2
984	MARTENS_TRETINOIN_RESPONSE_DN	8.01e-39	2.52e-35	1.6217	-0.834161	-2.19632	764	Immediately Post-flight	CD16_Mono	Inspiration4	C2
985	MARTINEZ_RB1_AND_TP53_TARGETS_DN	0.000131	0.00399	0.518848	-0.592033	-1.52105	552	Immediately Post-flight	CD16_Mono	Inspiration4	C2
986	MARTINEZ_RB1_TARGETS_DN	5.97e-07	4.37e-05	0.659444	-0.649706	-1.65315	507	Immediately Post-flight	CD16_Mono	Inspiration4	C2
987	MARTINEZ_RESPONSE_TO_TRABECTEDIN	4.32e-07	3.27e-05	0.674963	0.904235	1.77499	50	Immediately Post-flight	CD16_Mono	Inspiration4	C2
988	MARTINEZ_TP53_TARGETS_DN	4.34e-05	0.00173	0.557332	-0.600867	-1.54375	556	Immediately Post-flight	CD16_Mono	Inspiration4	C2
989	MASSARWEH_TAMOXIFEN_RESISTANCE_UP	2.12e-05	0.000965	0.57561	0.585684	1.5174	568	Immediately Post-flight	CD16_Mono	Inspiration4	C2
990	MATTIOLI_MGUS_VS_PCL	8.58e-06	0.000453	0.593325	-0.805112	-1.75513	119	Immediately Post-flight	CD16_Mono	Inspiration4	C2
991	MEISSNER_BRAIN_HCP_WITH_H3K4ME3_AND_H3K27ME3	0.00083	0.0171	0.477271	0.490921	1.3152	998	Immediately Post-flight	CD16_Mono	Inspiration4	C2
992	MIKKELSEN_IPS_WITH_HCP_H3K27ME3	0.00162	0.0293	0.45506	0.747654	1.58194	82	Immediately Post-flight	CD16_Mono	Inspiration4	C2
993	MODY_HIPPOCAMPUS_PRENATAL	1.83e-07	1.49e-05	0.690133	-0.954372	-1.77847	39	Immediately Post-flight	CD16_Mono	Inspiration4	C2
994	MOOTHA_VOXPHOS	2.43e-08	2.39e-06	0.733762	-0.900021	-1.87693	86	Immediately Post-flight	CD16_Mono	Inspiration4	C2
995	MUNSHI_MULTIPLE_MYELOMA_UP	9.48e-06	0.000493	0.593325	-0.868112	-1.7822	77	Immediately Post-flight	CD16_Mono	Inspiration4	C2
996	NATSUME_RESPONSE_TO_INTERFERON_BETA_DN	3.6e-06	0.000224	0.627257	-0.915747	-1.77737	51	Immediately Post-flight	CD16_Mono	Inspiration4	C2
997	NUTT_GBM_VS_AO_GLIOMA_DN	0.00046	0.0108	0.498493	-0.872717	-1.65908	44	Immediately Post-flight	CD16_Mono	Inspiration4	C2
998	NUYTTEN_NIPP1_TARGETS_UP	0.000618	0.0133	0.477271	0.528391	1.3875	720	Immediately Post-flight	CD16_Mono	Inspiration4	C2
999	ONKEN_UVEAL_MELANOMA_DN	2.1e-05	0.000963	0.57561	-0.62204	-1.58453	510	Immediately Post-flight	CD16_Mono	Inspiration4	C2
1000	OSMAN_BLADDER_CANCER_DN	2.65e-10	3.33e-08	0.814036	-0.742672	-1.85334	406	Immediately Post-flight	CD16_Mono	Inspiration4	C2
1001	OSMAN_BLADDER_CANCER_UP	0.00247	0.0409	0.431708	0.564677	1.4204	395	Immediately Post-flight	CD16_Mono	Inspiration4	C2
1002	PECE_MAMMARY_STEM_CELL_UP	2.9e-20	6.52e-18	1.16018	-0.950477	-2.10219	129	Immediately Post-flight	CD16_Mono	Inspiration4	C2
1003	PEREZ_TP53_TARGETS	1.31e-06	8.89e-05	0.643552	0.540789	1.46563	1120	Immediately Post-flight	CD16_Mono	Inspiration4	C2
1004	PILON_KLF1_TARGETS_UP	0.000365	0.00899	0.498493	0.573945	1.45887	469	Immediately Post-flight	CD16_Mono	Inspiration4	C2
1005	PLASARI_TGFB1_TARGETS_10HR_DN	0.000377	0.00922	0.498493	0.645402	1.54658	245	Immediately Post-flight	CD16_Mono	Inspiration4	C2
1006	POMEROY_MEDULLOBLASTOMA_DESMOPLASIC_VS_CLASSIC_DN	1.63e-05	0.000781	0.57561	-0.886646	-1.749	57	Immediately Post-flight	CD16_Mono	Inspiration4	C2
1007	POMEROY_MEDULLOBLASTOMA_PROGNOSIS_DN	8.77e-07	6.27e-05	0.659444	-0.94228	-1.77334	42	Immediately Post-flight	CD16_Mono	Inspiration4	C2
1008	REACTOME_ABC_FAMILY_PROTEINS_MEDIATED_TRANSPORT	0.00024	0.00655	0.518848	-0.778685	-1.65071	103	Immediately Post-flight	CD16_Mono	Inspiration4	C2
1009	REACTOME_ABC_TRANSPORTER_DISORDERS	3.27e-05	0.00141	0.557332	-0.85513	-1.75555	77	Immediately Post-flight	CD16_Mono	Inspiration4	C2
1010	REACTOME_ACTIVATION_OF_THE_MRNA_UPON_BINDING_OF_THE_CAP_BINDING_COMPLEX_AND_EIFS_AND_SUBSEQUENT_BINDING_TO_43S	1.28e-10	1.68e-08	0.826657	-0.956275	-1.89702	60	Immediately Post-flight	CD16_Mono	Inspiration4	C2
1011	REACTOME_ASYMMETRIC_LOCALIZATION_OF_PCP_PROTEINS	1.36e-05	0.000662	0.593325	-0.881163	-1.76308	64	Immediately Post-flight	CD16_Mono	Inspiration4	C2
1012	REACTOME_AUF1_HNRNP_D0_BINDS_AND_DESTABILIZES_MRNA	2.82e-05	0.00124	0.57561	-0.891452	-1.74237	55	Immediately Post-flight	CD16_Mono	Inspiration4	C2
1013	REACTOME_CELLULAR_RESPONSES_TO_EXTERNAL_STIMULI	1.38e-26	5.43e-24	1.3345	-0.809763	-2.1017	625	Immediately Post-flight	CD16_Mono	Inspiration4	C2
1014	REACTOME_CELLULAR_RESPONSE_TO_STARVATION	2.35e-23	6.17e-21	1.25451	-0.948432	-2.12499	156	Immediately Post-flight	CD16_Mono	Inspiration4	C2
1015	REACTOME_DEFECTIVE_CFTR_CAUSES_CYSTIC_FIBROSIS	4.04e-05	0.00164	0.557332	-0.865784	-1.72716	61	Immediately Post-flight	CD16_Mono	Inspiration4	C2
1016	REACTOME_DEGRADATION_OF_DVL	3.08e-05	0.00134	0.557332	-0.879903	-1.7357	57	Immediately Post-flight	CD16_Mono	Inspiration4	C2
1017	REACTOME_DEVELOPMENTAL_BIOLOGY	6.28e-26	1.97e-23	1.31889	-0.758071	-2.0053	907	Immediately Post-flight	CD16_Mono	Inspiration4	C2
1018	REACTOME_EUKARYOTIC_TRANSLATION_ELONGATION	8.52e-32	7.65e-29	1.46752	-0.990631	-2.09465	93	Immediately Post-flight	CD16_Mono	Inspiration4	C2
1019	REACTOME_EUKARYOTIC_TRANSLATION_INITIATION	4.02e-23	1.01e-20	1.24623	-0.965395	-2.10454	119	Immediately Post-flight	CD16_Mono	Inspiration4	C2
1020	REACTOME_HEDGEHOG_LIGAND_BIOGENESIS	0.000139	0.00421	0.518848	-0.857298	-1.72086	65	Immediately Post-flight	CD16_Mono	Inspiration4	C2
1021	REACTOME_IMMUNOREGULATORY_INTERACTIONS_BETWEEN_A_LYMPHOID_AND_A_NON_LYMPHOID_CELL	1.76e-05	0.000838	0.57561	-0.74639	-1.69867	180	Immediately Post-flight	CD16_Mono	Inspiration4	C2
1022	REACTOME_INFECTIOUS_DISEASE	4.12e-24	1.18e-21	1.27091	-0.76156	-2.00685	832	Immediately Post-flight	CD16_Mono	Inspiration4	C2
1023	REACTOME_INFLUENZA_INFECTION	6.32e-24	1.73e-21	1.27091	-0.950312	-2.1292	156	Immediately Post-flight	CD16_Mono	Inspiration4	C2
1024	REACTOME_METABOLISM_OF_AMINO_ACIDS_AND_DERIVATIVES	1.83e-33	2.3e-30	1.50239	-0.902726	-2.22394	358	Immediately Post-flight	CD16_Mono	Inspiration4	C2
1025	REACTOME_METABOLISM_OF_RNA	2.12e-34	3.34e-31	1.52292	-0.836983	-2.18319	666	Immediately Post-flight	CD16_Mono	Inspiration4	C2
1026	REACTOME_NERVOUS_SYSTEM_DEVELOPMENT	2.01e-29	1.4e-26	1.40995	-0.8337	-2.14053	569	Immediately Post-flight	CD16_Mono	Inspiration4	C2
1027	REACTOME_NONSENSE_MEDIATED_DECAY_NMD	3.41e-25	1.02e-22	1.30309	-0.97288	-2.10496	115	Immediately Post-flight	CD16_Mono	Inspiration4	C2
1028	REACTOME_REGULATION_OF_EXPRESSION_OF_SLITS_AND_ROBOS	2.21e-27	9.25e-25	1.35757	-0.953356	-2.13833	170	Immediately Post-flight	CD16_Mono	Inspiration4	C2
1029	REACTOME_RESPIRATORY_ELECTRON_TRANSPORT	1.02e-08	1.07e-06	0.74774	-0.88358	-1.87308	103	Immediately Post-flight	CD16_Mono	Inspiration4	C2
1030	REACTOME_RESPIRATORY_ELECTRON_TRANSPORT_ATP_SYNTHESIS_BY_CHEMIOSMOTIC_COUPLING_AND_HEAT_PRODUCTION_BY_UNCOUPLING_PROTEINS	1.65e-11	2.36e-09	0.863415	-0.892992	-1.96822	127	Immediately Post-flight	CD16_Mono	Inspiration4	C2
1031	REACTOME_RESPONSE_OF_EIF2AK4_GCN2_TO_AMINO_ACID_DEFICIENCY	5.52e-29	3.16e-26	1.39519	-0.985787	-2.08351	101	Immediately Post-flight	CD16_Mono	Inspiration4	C2
1032	REACTOME_RRNA_MODIFICATION_IN_THE_NUCLEUS_AND_CYTOSOL	0.000514	0.0116	0.477271	-0.836218	-1.65555	59	Immediately Post-flight	CD16_Mono	Inspiration4	C2
1033	REACTOME_RRNA_PROCESSING	3.46e-30	2.72e-27	1.42456	-0.948137	-2.19465	201	Immediately Post-flight	CD16_Mono	Inspiration4	C2
1034	REACTOME_SCF_SKP2_MEDIATED_DEGRADATION_OF_P27_P21	1.8e-05	0.000844	0.57561	-0.880115	-1.74594	60	Immediately Post-flight	CD16_Mono	Inspiration4	C2
1035	REACTOME_SELENOAMINO_ACID_METABOLISM	7.33e-28	3.55e-25	1.37274	-0.981273	-2.09286	107	Immediately Post-flight	CD16_Mono	Inspiration4	C2
1036	REACTOME_SIGNALING_BY_ROBO_RECEPTORS	5.82e-26	1.93e-23	1.31889	-0.931541	-2.17313	213	Immediately Post-flight	CD16_Mono	Inspiration4	C2
1037	REACTOME_SRP_DEPENDENT_COTRANSLATIONAL_PROTEIN_TARGETING_TO_MEMBRANE	5.56e-23	1.35e-20	1.2379	-0.969879	-2.08855	112	Immediately Post-flight	CD16_Mono	Inspiration4	C2
1038	REACTOME_THE_CITRIC_ACID_TCA_CYCLE_AND_RESPIRATORY_ELECTRON_TRANSPORT	9.56e-09	1.02e-06	0.74774	-0.82153	-1.86537	177	Immediately Post-flight	CD16_Mono	Inspiration4	C2
1039	REACTOME_THE_ROLE_OF_GTSE1_IN_G2_M_PROGRESSION_AFTER_G2_CHECKPOINT	4.41e-06	0.000262	0.610527	-0.875672	-1.79772	77	Immediately Post-flight	CD16_Mono	Inspiration4	C2
1040	REACTOME_TRANSLATION	6.8e-29	3.57e-26	1.39519	-0.913992	-2.18526	274	Immediately Post-flight	CD16_Mono	Inspiration4	C2
1041	RODRIGUES_THYROID_CARCINOMA_ANAPLASTIC_UP	0.00304	0.0482	0.431708	0.498015	1.30789	695	Immediately Post-flight	CD16_Mono	Inspiration4	C2
1042	RODRIGUES_THYROID_CARCINOMA_POORLY_DIFFERENTIATED_DN	0.000567	0.0125	0.477271	0.525625	1.38651	788	Immediately Post-flight	CD16_Mono	Inspiration4	C2
1043	SANA_RESPONSE_TO_IFNG_DN	2.33e-05	0.00105	0.57561	-0.848644	-1.76317	82	Immediately Post-flight	CD16_Mono	Inspiration4	C2
1044	SENESE_HDAC3_TARGETS_UP	0.000194	0.00558	0.518848	0.580039	1.47985	478	Immediately Post-flight	CD16_Mono	Inspiration4	C2
1045	SENGUPTA_NASOPHARYNGEAL_CARCINOMA_WITH_LMP1_UP	0.000877	0.0178	0.477271	0.573585	1.44282	394	Immediately Post-flight	CD16_Mono	Inspiration4	C2
1046	SMIRNOV_CIRCULATING_ENDOTHELIOCYTES_IN_CANCER_DN	7.26e-05	0.00259	0.538434	-0.997762	-1.4059	5	Immediately Post-flight	CD16_Mono	Inspiration4	C2
1047	SPIELMAN_LYMPHOBLAST_EUROPEAN_VS_ASIAN_UP	6.13e-15	1.13e-12	0.996986	-0.77128	-1.95401	478	Immediately Post-flight	CD16_Mono	Inspiration4	C2
1048	STARK_PREFRONTAL_CORTEX_22Q11_DELETION_DN	1.64e-12	2.65e-10	0.91012	-0.733621	-1.87387	514	Immediately Post-flight	CD16_Mono	Inspiration4	C2
1049	STARK_PREFRONTAL_CORTEX_22Q11_DELETION_UP	0.0016	0.0291	0.45506	0.633502	1.47223	192	Immediately Post-flight	CD16_Mono	Inspiration4	C2
1050	TAKAO_RESPONSE_TO_UVB_RADIATION_UP	1.47e-08	1.46e-06	0.74774	-0.904232	-1.88457	83	Immediately Post-flight	CD16_Mono	Inspiration4	C2
1051	TARTE_PLASMA_CELL_VS_PLASMABLAST_UP	2.66e-13	4.52e-11	0.932595	-0.795284	-1.95205	350	Immediately Post-flight	CD16_Mono	Inspiration4	C2
1052	TIEN_INTESTINE_PROBIOTICS_24HR_DN	3.12e-11	4.27e-09	0.851339	-0.835428	-1.94018	205	Immediately Post-flight	CD16_Mono	Inspiration4	C2
1053	TIEN_INTESTINE_PROBIOTICS_6HR_UP	1.53e-10	1.96e-08	0.826657	-0.968048	-1.87938	50	Immediately Post-flight	CD16_Mono	Inspiration4	C2
1054	TONG_INTERACT_WITH_PTTG1	0.000554	0.0123	0.477271	-0.836491	-1.65006	57	Immediately Post-flight	CD16_Mono	Inspiration4	C2
1055	TORCHIA_TARGETS_OF_EWSR1_FLI1_FUSION_UP	0.00132	0.0255	0.45506	0.609303	1.47458	265	Immediately Post-flight	CD16_Mono	Inspiration4	C2
1056	VECCHI_GASTRIC_CANCER_ADVANCED_VS_EARLY_UP	6.23e-05	0.00231	0.538434	0.703986	1.62376	166	Immediately Post-flight	CD16_Mono	Inspiration4	C2
1057	WANG_MLL_TARGETS	0.000409	0.00977	0.498493	0.632494	1.53618	273	Immediately Post-flight	CD16_Mono	Inspiration4	C2
1058	WANG_TUMOR_INVASIVENESS_UP	7.9e-18	1.71e-15	1.08644	-0.823376	-2.03177	374	Immediately Post-flight	CD16_Mono	Inspiration4	C2
1059	WEST_ADRENOCORTICAL_TUMOR_DN	9.65e-06	0.000498	0.593325	-0.623653	-1.5937	515	Immediately Post-flight	CD16_Mono	Inspiration4	C2
1060	WONG_EMBRYONIC_STEM_CELL_CORE	1.85e-13	3.23e-11	0.943632	-0.80364	-1.96289	332	Immediately Post-flight	CD16_Mono	Inspiration4	C2
1061	WONG_MITOCHONDRIA_GENE_MODULE	1.1e-07	9.36e-06	0.704976	-0.7735	-1.81327	217	Immediately Post-flight	CD16_Mono	Inspiration4	C2
1062	WP_CYTOPLASMIC_RIBOSOMAL_PROTEINS	2.19e-27	9.25e-25	1.35757	-0.987472	-2.07477	88	Immediately Post-flight	CD16_Mono	Inspiration4	C2
1063	WP_ELECTRON_TRANSPORT_CHAIN_OXPHOS_SYSTEM_IN_MITOCHONDRIA	4.76e-12	7.31e-10	0.887075	-0.922351	-1.95388	102	Immediately Post-flight	CD16_Mono	Inspiration4	C2
1064	WP_OXIDATIVE_PHOSPHORYLATION	3.92e-07	3.05e-05	0.674963	-0.912851	-1.81088	60	Immediately Post-flight	CD16_Mono	Inspiration4	C2
1065	WP_PROTEASOME_DEGRADATION	5.84e-06	0.000331	0.610527	-0.894439	-1.77082	59	Immediately Post-flight	CD16_Mono	Inspiration4	C2
1066	YAGI_AML_WITH_INV_16_TRANSLOCATION	6.42e-09	7.09e-07	0.761461	-0.721317	-1.79499	392	Immediately Post-flight	CD16_Mono	Inspiration4	C2
1067	YAMASHITA_LIVER_CANCER_WITH_EPCAM_UP	5.17e-07	3.83e-05	0.659444	-0.930008	-1.80505	51	Immediately Post-flight	CD16_Mono	Inspiration4	C2
1068	YAO_TEMPORAL_RESPONSE_TO_PROGESTERONE_CLUSTER_13	1.14e-07	9.53e-06	0.704976	-0.800556	-1.80175	173	Immediately Post-flight	CD16_Mono	Inspiration4	C2
[truncated: 1,837 more rows]

## Sheet: pathways.i4.skin
	pathway	pval	padj	log2err	ES	NES	size	timepoint	info	sample	celltype
[truncated: 273 more rows]

[truncated: 3 more sheets: pathways.NASA.Twins, pathways.i4.secretome, pathways.GeneLab]
