# Supplementary material for: Single-cell multi-ome and immune profiles of the Inspiration4 crew reveal conserved, cell-type, and sex-specific responses to spaceflight
Source: Nat Commun. 2024 Jun 11;15:4954. doi: 10.1038/s41467-024-49211-2 (PMC11166952; doi:10.1038/s41467-024-49211-2)
Supplement: Supplementary file 4 — Supplementary Data 1-15 [file 41467_2024_49211_MOESM4_ESM.zip › Supplementary.Data/Supplementary Data 8.xlsx]

## Sheet: Sheet1
Extended Data Table 8. Significantly enriched pathways of over-representation analysis of the i4 immune cell DEGs with KEGG pathway
source	term_name	term_id	highlighted	adjusted_p_value	negative_log10_of_adjusted_p_value	term_size	query_size	intersection_size	effective_domain_size	intersections	cell_type
KEGG	Ribosome	KEGG:03010	FALSE	1.50499e-61	60.8225	153	421	80	8161	RPL22,RPL11,RPS8,RPL5,RPS27,RPS7,RPS27A,RPL31,RPL37A,RPL32,RPL15,RPSA,RPL14,RPL29,RPL24,RPL35A,RPL9,RPL34,RPS3A,RPL37,RPS23,RPS14,RPS18,RPS10,RPL10A,RPS12,RPS20,RPL7,RPL30,RPL8,RPS6,RPL35,RPL12,RPL7A,RPS24,RPLP2,RPL27A,RPS13,FAU,RPS3,RPS25,RPS26,RPL41,RPL6,RPLP0,RPL21,RPS29,RPL36AL,RPL4,RPLP1,RPS17,RPS2,RPS15A,RPL13,RPL26,RPL23A,RPL23,RPL19,RPL27,RPL38,RPL17,RPS15,RPL36,RPS28,RPL18A,UBA52,RPS16,R…	PBMC
KEGG	Coronavirus disease - COVID-19	KEGG:05171	FALSE	2.19493e-54	53.6586	231	421	89	8161	RPL22,RPL11,RPS8,RPL5,RPS27,RPS7,RPS27A,RPL31,RPL37A,RPL32,RPL15,RPSA,RPL14,RPL29,RPL24,RPL35A,RPL9,RPL34,RPS3A,TLR2,RPL37,RPS23,RPS14,F13A1,RPS18,RPS10,RPL10A,RPS12,RPS20,RPL7,RPL30,RPL8,RPS6,SYK,RPL35,RPL12,RPL7A,RPS24,RPLP2,RPL27A,RPS13,FAU,RPS3,RPS25,RPS26,RPL41,RPL6,RPLP0,RPL21,RPS29,RPL36AL,RPL4,RPLP1,RPS17,RPS2,RPS15A,PLCG2,RPL13,RPL26,RPL23A,RPL23,RPL19,RPL27,RPL38,RPL17,RPS15,RPL36,RPS28…	PBMC
KEGG	Diabetic cardiomyopathy	KEGG:05415	FALSE	1.63643e-05	4.7861	203	421	30	8161	NCF2,COX7C,CD36,PTEN,COX4I1,CYBA,CYBB,MT-ND1,MT-CO2,MT-ATP6,MT-CO3,MT-ND3,MT-CYB,MAPK14,MT-ATP8,UQCRB,NDUFA13,COX6A1,SMAD2,ATP5F1E,SLC25A6,COX6C,PRKCB,NDUFA4,MT-ND2,GAPDH,ATP5MC2,MT-ND4,PLCB1,CAMK2D	PBMC
KEGG	Thermogenesis	KEGG:04714	FALSE	9.93056e-05	4.00303	232	421	31	8161	ACSL1,COX7C,ACTB,CREB5,RPS6,COX4I1,ZNF516,MT-ND1,MT-CO2,MT-ATP6,MT-CO3,MT-ND3,MT-CYB,MAPK14,PRKAG2,MT-ATP8,UQCRB,NDUFA13,COX6A1,ATP5F1E,ATP5MG,CREB1,ACTG1,COX6C,MAP3K5,NDUFA4,MT-ND2,ATP5MC2,MT-ND4,SMARCA2,PRKACB	PBMC
KEGG	Leukocyte transendothelial migration	KEGG:04670	FALSE	0.000136483	3.86492	114	421	20	8161	NCF2,CXCR4,ACTB,PTK2B,PLCG2,CYBA,PECAM1,MYL12A,CYBB,MAPK14,ROCK2,VCL,ACTG1,PRKCB,MYL12B,ROCK1,ITGA4,VAV3,TXK,ITK	PBMC
KEGG	Kaposi sarcoma-associated herpesvirus infection	KEGG:05167	FALSE	0.000232257	3.63403	194	421	27	8161	RPS27A,CD86,HLA-A,HLA-C,HLA-B,JAK2,SYK,UBC,CALM1,PLCG2,UBA52,HCK,MAPK14,UBB,HLA-E,IFNAR2,CREB1,LYN,PREX1,RB1,ITPR2,STAT1,PPP3CA,ITPR1,TCF7L2,HIF1A,LEF1	PBMC
KEGG	Chemical carcinogenesis - reactive oxygen species	KEGG:05208	FALSE	0.00105117	2.97833	222	421	28	8161	NCF2,COX7C,AHR,PTEN,COX4I1,CYBA,MT-ND1,MT-CO2,MT-ATP6,MT-CO3,MT-ND3,MT-CYB,MAPK14,MT-ATP8,UQCRB,NDUFA13,COX6A1,ATP5F1E,SLC25A6,COX6C,FOXO3,MAP3K5,PTPRJ,NDUFA4,MT-ND2,ATP5MC2,MT-ND4,HIF1A	PBMC
KEGG	Chemokine signaling pathway	KEGG:04062	FALSE	0.00152383	2.81706	190	421	25	8161	FGR,CXCR4,PF4,PPBP,DOCK2,ELMO1,PTK2B,JAK2,PLCG2,HCK,GRK3,ROCK2,GNAQ,LYN,PREX1,TIAM1,FOXO3,PRKCB,STAT1,PLCB1,ROCK1,CCL5,VAV3,PRKACB,ITK	PBMC
KEGG	Oxidative phosphorylation	KEGG:00190	FALSE	0.00175366	2.75605	134	421	20	8161	COX7C,COX4I1,MT-ND1,MT-CO2,MT-ATP6,MT-CO3,MT-ND3,MT-CYB,MT-ATP8,UQCRB,NDUFA13,COX6A1,ATP5F1E,ATP5MG,COX6C,NDUFA4,MT-ND2,ATP5MC2,ATP6V1G1,MT-ND4	PBMC
KEGG	Parkinson disease	KEGG:05012	FALSE	0.00177507	2.75078	266	421	31	8161	RPS27A,COX7C,LRRK2,UBC,CALM1,COX4I1,UBA52,MT-ND1,MT-CO2,MT-ATP6,MT-CO3,MT-ND3,MT-CYB,UBB,MT-ATP8,UQCRB,NDUFA13,COX6A1,ATP5F1E,SLC25A6,COX6C,ATF6,MAP3K5,ITPR2,NDUFA4,MT-ND2,ATP5MC2,MT-ND4,ITPR1,CAMK2D,PRKACB	PBMC
KEGG	Platelet activation	KEGG:04611	FALSE	0.00678756	2.16829	124	421	18	8161	LCP2,ACTB,TBXAS1,SYK,PLCG2,MYL12A,MAPK14,ROCK2,GNAQ,LYN,ACTG1,ITPR2,APBB1IP,MYL12B,PLCB1,ITPR1,ROCK1,PRKACB	PBMC
KEGG	Prion disease	KEGG:05020	FALSE	0.0069643	2.15712	272	421	30	8161	NCF2,COX7C,CREB5,COX4I1,CYBA,CYBB,MT-ND1,MT-CO2,MT-ATP6,MT-CO3,MT-ND3,MT-CYB,MAPK14,MT-ATP8,UQCRB,NDUFA13,COX6A1,ATP5F1E,SLC25A6,CREB1,COX6C,ITPR2,NDUFA4,MT-ND2,ATP5MC2,MT-ND4,PPP3CA,ITPR1,CCL5,PRKACB	PBMC
KEGG	Shigellosis	KEGG:05131	FALSE	0.007032	2.15292	246	421	28	8161	H3F3A,RPS27A,NAIP,ACTB,ELMO1,UBC,PLCG2,PFN1,MYL12A,UBA52,MAPK14,UBB,ROCK2,VCL,ACTG1,FOXO3,ITPR2,MYL12B,CAST,PLCB1,ITPR1,DIAPH1,ROCK1,CCL5,PRKCE,ATM,CD44,BCL2	PBMC
KEGG	Pathways of neurodegeneration - multiple diseases	KEGG:05022	FALSE	0.0207464	1.68306	474	421	43	8161	RPS27A,COX7C,C9ORF72,LRRK2,UBC,CALM1,COX4I1,UBA52,CYBB,MT-ND1,MT-CO2,MT-ATP6,MT-CO3,MT-ND3,MT-CYB,MAPK14,TANK,UBB,MT-ATP8,UQCRB,GNAQ,SPG11,NDUFA13,COX6A1,ATP5F1E,SLC25A6,PSEN1,COX6C,ATF6,MAP3K5,ITPR2,PRKCB,NDUFA4,MT-ND2,APC,ATP5MC2,MT-ND4,PLCB1,PPP3CA,ITPR1,CAMK2D,ATXN1,BCL2	PBMC
KEGG	Parathyroid hormone synthesis, secretion and action	KEGG:04928	FALSE	0.0330838	1.48038	105	421	15	8161	MEF2C,CREB5,NACA,MEF2A,GNAQ,AKAP13,CREB1,ITPR2,PRKCB,PLCB1,ITPR1,PRKACB,RUNX2,PDE4B,BCL2	PBMC
KEGG	Ribosome	KEGG:03010	FALSE	3.06028e-73	72.5142	153	309	80	8161	RPL22,RPL11,RPS8,RPL5,RPS27,RPS7,RPS27A,RPL31,RPL37A,RPL32,RPL15,RPSA,RPL14,RPL29,RPL24,RPL35A,RPL9,RPL34,RPS3A,RPL37,RPS23,RPS14,RPS18,RPL10A,RPS12,RPS20,RPL7,RPL30,RPL8,RPS6,RPL35,RPL12,RPL7A,RPS24,RPLP2,RPL27A,RPS13,FAU,RPS3,RPS25,RPS26,RPL41,RPL6,RPLP0,RPL21,RPS29,RPLP1,RPS17,RPS2,RPS15A,RPL13,RPL26,RPL23A,RPL23,RPL19,RPL27,RPL38,RPL17,RPS15,RPL36,RPS28,RPL18A,UBA52,RPS16,RPS19,RPL18,RPL13A,R…	CD4 T
KEGG	Coronavirus disease - COVID-19	KEGG:05171	FALSE	3.0465e-63	62.5162	231	309	86	8161	RPL22,RPL11,RPS8,RPL5,RPS27,RPS7,RPS27A,RPL31,RPL37A,RPL32,RPL15,RPSA,RPL14,RPL29,RPL24,RPL35A,RPL9,RPL34,RPS3A,RPL37,RPS23,RPS14,RPS18,RPL10A,RPS12,RPS20,RPL7,RPL30,RPL8,RPS6,RPL35,RPL12,RPL7A,RPS24,RPLP2,RPL27A,RPS13,FAU,RPS3,RPS25,RPS26,RPL41,RPL6,RPLP0,RPL21,RPS29,RPLP1,RPS17,RPS2,RPS15A,PLCG2,RPL13,RPL26,RPL23A,RPL23,RPL19,RPL27,RPL38,RPL17,RPS15,RPL36,RPS28,RPL18A,UBA52,RPS16,RPS19,RPL18,RP…	CD4 T
KEGG	Diabetic cardiomyopathy	KEGG:05415	FALSE	6.94611e-05	4.15826	203	309	24	8161	MT-CO3,MT-ND3,MT-CO2,MT-CYB,COX4I1,MT-ND1,MT-ATP6,COX7C,MT-ATP8,SMAD2,CYBA,UQCRB,COX6A1,SLC25A6,PTEN,ATP5F1E,CAMK2D,PRKCA,NDUFA13,COX6C,SMAD3,MT-ND2,AKT3,PPP1CB	CD4 T
KEGG	Cellular senescence	KEGG:04218	FALSE	0.000683738	3.16511	156	309	19	8161	HLA-C,HLA-B,ETS1,HLA-A,CALM1,ATM,ZFP36L2,SMAD2,SLC25A6,PTEN,NFATC3,CCND3,MAP2K6,SMAD3,CDK6,AKT3,ITPR2,PPP1CB,PPP3CA	CD4 T
KEGG	Parkinson disease	KEGG:05012	FALSE	0.000878555	3.05623	266	309	26	8161	RPS27A,UBA52,MT-CO3,MT-ND3,MT-CO2,MT-CYB,COX4I1,CALM1,MT-ND1,MT-ATP6,COX7C,UBC,PRKACB,MT-ATP8,SLC39A10,UQCRB,COX6A1,SLC25A6,ATP5F1E,CAMK2D,NDUFA13,COX6C,MT-ND2,PRKN,ITPR2,PSMA1	CD4 T
KEGG	Oxidative phosphorylation	KEGG:00190	FALSE	0.00477521	2.32101	134	309	16	8161	MT-CO3,MT-ND3,MT-CO2,MT-CYB,COX4I1,MT-ND1,MT-ATP6,COX7C,MT-ATP8,UQCRB,COX6A1,ATP5F1E,ATP5MG,NDUFA13,COX6C,MT-ND2	CD4 T
KEGG	Thermogenesis	KEGG:04714	FALSE	0.0201203	1.69637	232	309	21	8161	RPS6,MT-CO3,MT-ND3,MT-CO2,MT-CYB,COX4I1,ACTB,MT-ND1,MT-ATP6,COX7C,PRKACB,MT-ATP8,SMARCA2,UQCRB,COX6A1,ATP5F1E,ATP5MG,NDUFA13,COX6C,MT-ND2,ACTG1	CD4 T
KEGG	Human immunodeficiency virus 1 infection	KEGG:05170	FALSE	0.0409695	1.38754	210	309	19	8161	HLA-C,HLA-B,B2M,PLCG2,HLA-A,CALM1,CXCR4,ATM,CFL1,CD3D,TAB2,NFATC3,PRKCA,MAP2K6,BCL2,AKT3,GNAQ,ITPR2,PPP3CA	CD4 T
KEGG	Kaposi sarcoma-associated herpesvirus infection	KEGG:05167	FALSE	0.0429717	1.36682	194	309	18	8161	RPS27A,HLA-C,HLA-B,PLCG2,UBA52,HLA-A,LEF1,CALM1,UBC,IFNAR2,NFATC3,MAP2K6,CDK6,STAT3,IL6ST,AKT3,ITPR2,PPP3CA	CD4 T
KEGG	Ribosome	KEGG:03010	FALSE	2.29301e-70	69.6396	153	333	80	8161	RPL11,RPS27,RPS27A,RPL37A,RPL34,RPS14,RPS18,RPS12,RPL30,RPLP2,RPL27A,RPS3,RPL41,RPS29,RPLP1,RPS2,RPS15A,RPL13,RPL19,RPS15,RPS28,RPL18A,RPS16,RPS19,RPL18,RPL13A,RPS11,RPL28,RPL39,RPL10,RPS23,RPL3,RPL32,FAU,RPS20,RPL21,RPL23A,RPS21,RPL17,RPS25,RPL37,RPS4X,RPS6,RPL9,RPS8,RPS17,RPL35A,RPS13,RPS3A,RPL23,RPS26,RPS9,RPL36,RPL26,RPL15,RPS24,RPS5,RPS7,RPSA,RPL29,RPL12,RPL36A,UBA52,RPL31,RPL7,RPL8,RPL10A,R…	CD8 T
KEGG	Coronavirus disease - COVID-19	KEGG:05171	FALSE	1.09329e-57	56.9613	231	333	84	8161	RPL11,RPS27,RPS27A,RPL37A,RPL34,RPS14,RPS18,RPS12,RPL30,RPLP2,RPL27A,RPS3,RPL41,RPS29,RPLP1,RPS2,RPS15A,PLCG2,RPL13,RPL19,RPS15,RPS28,RPL18A,RPS16,RPS19,RPL18,RPL13A,RPS11,RPL28,RPL39,RPL10,RPS23,RPL3,RPL32,FAU,RPS20,RPL21,RPL23A,RPS21,RPL17,RPS25,RPL37,RPS4X,RPS6,RPL9,RPS8,RPS17,RPL35A,RPS13,RPS3A,RPL23,RPS26,RPS9,RPL36,RPL26,RPL15,RPS24,RPS5,RPS7,RPSA,RPL29,RPL12,RPL36A,UBA52,RPL31,RPL7,RPL8,RP…	CD8 T
KEGG	Diabetic cardiomyopathy	KEGG:05415	FALSE	1.27184e-06	5.89557	203	333	28	8161	MT-CO3,MT-CO2,MT-ND3,MT-CYB,MT-ATP6,MT-ND1,COX4I1,CYBA,COX7C,MT-ND4,MT-ND5,UQCRB,MT-ND2,MT-CO1,NDUFA13,COX6A1,MT-ATP8,PTEN,CAMK2D,SMAD2,SLC25A6,ATP5F1E,NDUFA4,COX6C,GAPDH,AKT3,PRKCA,PLCB1	CD8 T
KEGG	Parkinson disease	KEGG:05012	FALSE	3.2782e-06	5.48436	266	333	32	8161	RPS27A,UBA52,MT-CO3,MT-CO2,MT-ND3,MT-CYB,MT-ATP6,MT-ND1,CALM1,COX4I1,UBC,PRKACB,COX7C,MT-ND4,MT-ND5,UQCRB,MT-ND2,MT-CO1,UBB,NDUFA13,COX6A1,MT-ATP8,CAMK2D,SLC25A6,SLC39A10,ATP5F1E,NDUFA4,ITPR1,COX6C,PSMA1,PRKN,ITPR2	CD8 T
KEGG	Oxidative phosphorylation	KEGG:00190	FALSE	1.00041e-05	4.99982	134	333	21	8161	MT-CO3,MT-CO2,MT-ND3,MT-CYB,MT-ATP6,MT-ND1,COX4I1,COX7C,MT-ND4,MT-ND5,UQCRB,MT-ND2,MT-CO1,NDUFA13,COX6A1,MT-ATP8,ATP5MG,ATP6V1G1,ATP5F1E,NDUFA4,COX6C	CD8 T
KEGG	Thermogenesis	KEGG:04714	FALSE	2.33827e-05	4.63111	232	333	28	8161	RPS6,MT-CO3,MT-CO2,MT-ND3,MT-CYB,MT-ATP6,MT-ND1,ACTB,COX4I1,PRKACB,COX7C,MT-ND4,MT-ND5,UQCRB,MT-ND2,MT-CO1,NDUFA13,SMARCA2,COX6A1,MT-ATP8,ATP5MG,ATP5F1E,NDUFA4,COX6C,SOS1,RPS6KA3,ACTG1,COA1	CD8 T
KEGG	Cellular senescence	KEGG:04218	FALSE	0.000528607	3.27687	156	333	20	8161	HLA-B,HLA-C,HLA-A,ETS1,ATM,CALM1,HLA-E,PTEN,SMAD2,NFATC3,SLC25A6,ZFP36L2,ITPR1,RBL2,NFATC2,CCND3,CDK6,ITPR2,AKT3,PPP3CA	CD8 T
KEGG	Chemical carcinogenesis - reactive oxygen species	KEGG:05208	FALSE	0.00122704	2.91114	222	333	24	8161	MT-CO3,MT-CO2,MT-ND3,MT-CYB,MT-ATP6,MT-ND1,COX4I1,CYBA,COX7C,MT-ND4,MT-ND5,UQCRB,MT-ND2,MT-CO1,NDUFA13,COX6A1,MT-ATP8,PTEN,SLC25A6,ATP5F1E,NDUFA4,COX6C,SOS1,AKT3	CD8 T
KEGG	Prion disease	KEGG:05020	FALSE	0.00168996	2.77212	272	333	27	8161	MT-CO3,MT-CO2,MT-ND3,MT-CYB,MT-ATP6,MT-ND1,COX4I1,CYBA,PRKACB,COX7C,MT-ND4,CCL5,MT-ND5,UQCRB,MT-ND2,MT-CO1,NDUFA13,COX6A1,MT-ATP8,SLC25A6,ATP5F1E,NDUFA4,ITPR1,COX6C,PSMA1,ITPR2,PPP3CA	CD8 T
KEGG	Kaposi sarcoma-associated herpesvirus infection	KEGG:05167	FALSE	0.00428748	2.3678	194	333	21	8161	RPS27A,PLCG2,HLA-B,HLA-C,UBA52,HLA-A,CALM1,UBC,LEF1,PIK3C3,UBB,HLA-E,NFATC3,ITPR1,NFATC2,CDK6,STAT1,ITPR2,AKT3,IL6ST,PPP3CA	CD8 T
KEGG	T cell receptor signaling pathway	KEGG:04660	FALSE	0.00744011	2.12842	103	333	14	8161	PTPRC,CD3D,LCP2,ITK,NCK2,GRAP2,PRKCQ,NFATC3,RASGRP1,SOS1,NFATC2,CBLB,AKT3,PPP3CA	CD8 T
KEGG	Human cytomegalovirus infection	KEGG:05163	FALSE	0.011512	1.93885	223	333	22	8161	B2M,HLA-B,HLA-C,HLA-A,CALM1,CXCR4,PRKACB,CCL5,PTK2B,HLA-E,ARHGEF1,NFATC3,ITPR1,SOS1,NFATC2,CDK6,ITPR2,AKAP13,AKT3,PPP3CA,PRKCA,PLCB1	CD8 T
KEGG	Alzheimer disease	KEGG:05010	FALSE	0.0196918	1.70571	382	333	31	8161	MT-CO3,MT-CO2,MT-ND3,MT-CYB,MT-ATP6,MT-ND1,CALM1,COX4I1,COX7C,MT-ND4,MT-ND5,UQCRB,MT-ND2,PIK3C3,MT-CO1,NDUFA13,COX6A1,MT-ATP8,SLC25A6,SLC39A10,ATP5F1E,ADAM10,NDUFA4,ITPR1,COX6C,GAPDH,PSMA1,ITPR2,AKT3,PPP3CA,PLCB1	CD8 T
KEGG	Long-term potentiation	KEGG:04720	FALSE	0.0376556	1.42417	67	333	10	8161	CALM1,PRKACB,CAMK4,CAMK2D,ITPR1,RPS6KA3,ITPR2,PPP3CA,PRKCA,PLCB1	CD8 T
KEGG	Human immunodeficiency virus 1 infection	KEGG:05170	FALSE	0.0377889	1.42264	210	333	20	8161	B2M,PLCG2,HLA-B,HLA-C,HLA-A,ATM,CALM1,CD3D,CXCR4,CFL1,PTK2B,HLA-E,NFATC3,ITPR1,NFATC2,BCL2,ITPR2,AKT3,PPP3CA,PRKCA	CD8 T
KEGG	Pathways of neurodegeneration - multiple diseases	KEGG:05022	FALSE	0.0468527	1.32927	474	333	35	8161	RPS27A,UBA52,MT-CO3,MT-CO2,MT-ND3,MT-CYB,MT-ATP6,MT-ND1,CALM1,COX4I1,UBC,COX7C,MT-ND4,MT-ND5,UQCRB,MT-ND2,PIK3C3,MT-CO1,UBB,NDUFA13,COX6A1,MT-ATP8,CAMK2D,SLC25A6,ATP5F1E,NDUFA4,ITPR1,COX6C,PSMA1,PRKN,BCL2,ITPR2,PPP3CA,PRKCA,PLCB1	CD8 T
KEGG	Ribosome	KEGG:03010	FALSE	4.34874e-60	59.3616	153	438	80	8161	RPL41,RPL13,RPS18,RPS27,RPL10,RPS14,RPL13A,RPL28,RPLP1,RPS16,RPS2,RPS12,RPLP2,RPS27A,RPS15,RPL19,RPL3,RPS11,RPS29,RPS28,RPL30,RPS19,RPL18A,RPS15A,RPS3,RPL27A,RPL11,RPL34,RPS23,RPL39,FAU,RPL18,RPL32,RPL37A,RPL17,RPL23A,RPS4X,RPS20,RPS21,RPL21,RPS6,RPL35A,RPS25,RPL15,RPS17,RPS24,RPL9,RPL37,RPS8,RPS9,RPS13,RPL23,RPS5,RPSA,RPL36,RPL26,RPS7,UBA52,RPS3A,RPS26,RPL8,RPL29,RPL12,RPL10A,RPL7A,RPL14,RPL36A,…	other T
KEGG	Coronavirus disease - COVID-19	KEGG:05171	FALSE	1.9599e-49	48.7078	231	438	86	8161	PLCG2,RPL41,RPL13,RPS18,RPS27,RPL10,RPS14,RPL13A,RPL28,RPLP1,RPS16,RPS2,RPS12,RPLP2,RPS27A,RPS15,RPL19,RPL3,RPS11,RPS29,RPS28,RPL30,RPS19,RPL18A,RPS15A,RPS3,RPL27A,RPL11,RPL34,RPS23,RPL39,FAU,RPL18,RPL32,RPL37A,RPL17,RPL23A,RPS4X,RPS20,RPS21,RPL21,RPS6,RPL35A,RPS25,RPL15,RPS17,RPS24,RPL9,RPL37,RPS8,RPS9,RPS13,RPL23,RPS5,RPSA,RPL36,RPL26,RPS7,UBA52,RPS3A,RPS26,RPL8,RPL29,RPL12,RPL10A,RPL7A,RPL14,R…	other T
KEGG	Diabetic cardiomyopathy	KEGG:05415	FALSE	1.53395e-08	7.81419	203	438	36	8161	MT-CO3,MT-CO2,MT-ND3,MT-ND1,MT-ATP6,MT-CYB,CYBA,MT-ND4,MT-ND2,MT-ND5,PLCB1,COX4I1,MT-CO1,CAMK2D,SMAD2,COX7C,TGFBR1,GAPDH,COX6A1,PTEN,NDUFA13,ATP5F1E,NDUFA4,COX8A,SLC25A6,SMAD3,NDUFC2,NDUFA1,COX6C,UQCRB,UQCR11,ATP5MC2,TGFBR2,AKT3,MT-ATP8,TGFB1	other T
KEGG	Parkinson disease	KEGG:05012	FALSE	2.39942e-07	6.61989	266	438	40	8161	RPS27A,MT-CO3,MT-CO2,MT-ND3,UBA52,MT-ND1,MT-ATP6,MT-CYB,CALM1,UBC,MT-ND4,MT-ND2,MT-ND5,UBB,COX4I1,DUSP1,MT-CO1,CAMK2D,PRKACB,MAP3K5,COX7C,COX6A1,NDUFA13,ATP5F1E,NDUFA4,COX8A,SLC25A6,NDUFC2,ERN1,ITPR2,ATF6,NDUFA1,COX6C,UQCRB,UQCR11,ATP5MC2,ITPR1,SLC39A11,PSMA1,MT-ATP8	other T
KEGG	Oxidative phosphorylation	KEGG:00190	FALSE	8.78946e-07	6.05604	134	438	26	8161	MT-CO3,MT-CO2,MT-ND3,MT-ND1,MT-ATP6,MT-CYB,MT-ND4,MT-ND2,MT-ND5,COX4I1,MT-CO1,COX7C,ATP6V1G1,COX6A1,ATP5MG,NDUFA13,ATP5F1E,NDUFA4,COX8A,NDUFC2,NDUFA1,COX6C,UQCRB,UQCR11,ATP5MC2,MT-ATP8	other T
KEGG	Thermogenesis	KEGG:04714	FALSE	7.8776e-06	5.10361	232	438	34	8161	MT-CO3,RPS6,MT-CO2,MT-ND3,MT-ND1,MT-ATP6,MT-CYB,ACTB,MT-ND4,MT-ND2,MT-ND5,COX4I1,MT-CO1,PRKACB,SMARCA2,MAP3K5,RPTOR,COX7C,COX6A1,ATP5MG,NDUFA13,ATP5F1E,NDUFA4,COX8A,NDUFC2,NDUFA1,COX6C,UQCRB,ACTG1,UQCR11,RPS6KA3,ATP5MC2,ARID1B,MT-ATP8	other T
KEGG	Chemical carcinogenesis - reactive oxygen species	KEGG:05208	FALSE	8.74714e-06	5.05813	222	438	33	8161	MT-CO3,MT-CO2,MT-ND3,MT-ND1,MT-ATP6,MT-CYB,CYBA,MT-ND4,MT-ND2,MT-ND5,FOS,COX4I1,MT-CO1,MAP3K5,COX7C,NFKBIA,COX6A1,PTEN,NDUFA13,ATP5F1E,NDUFA4,COX8A,SLC25A6,NDUFC2,NDUFA1,JUN,COX6C,UQCRB,UQCR11,ATP5MC2,PTPRJ,AKT3,MT-ATP8	other T
KEGG	Th17 cell differentiation	KEGG:04659	FALSE	1.44893e-05	4.83895	105	438	21	8161	CD3D,PRKCQ,FOS,RUNX1,STAT5B,HSP90AA1,SMAD2,TGFBR1,NFKBIA,NFATC3,JAK2,HSP90AB1,SMAD3,JUN,PPP3CC,NFATC2,TGFBR2,STAT1,RORA,PPP3CA,TGFB1	other T
KEGG	Cellular senescence	KEGG:04218	FALSE	2.23817e-05	4.65011	156	438	26	8161	HLA-B,HLA-C,HLA-A,ETS1,CALM1,ATM,ZFP36L2,SMAD2,TGFBR1,ATR,RBL2,NFATC3,CCND3,PTEN,HLA-E,SLC25A6,SMAD3,ITPR2,CDK6,ITPR1,PPP3CC,NFATC2,TGFBR2,AKT3,PPP3CA,TGFB1	other T
KEGG	Human T-cell leukemia virus 1 infection	KEGG:05166	FALSE	6.67172e-05	4.17576	219	438	31	8161	B2M,HLA-B,HLA-C,HLA-A,ETS1,ATM,CD3D,FOS,STAT5B,PRKACB,KAT2B,SMAD2,TGFBR1,NFKBIA,ATR,NFATC3,CCND3,PTEN,HLA-E,SLC25A6,SMAD3,XPO1,RELB,JUN,ZFP36,PPP3CC,NFATC2,TGFBR2,AKT3,PPP3CA,TGFB1	other T
KEGG	Kaposi sarcoma-associated herpesvirus infection	KEGG:05167	FALSE	0.000160239	3.79523	194	438	28	8161	PLCG2,RPS27A,HLA-B,HLA-C,HLA-A,UBA52,CALM1,UBC,UBB,FOS,IFNAR2,PREX1,NFKBIA,NFATC3,JAK2,HLA-E,ITPR2,JUN,CDK6,ITPR1,PIK3R5,ZFP36,PPP3CC,NFATC2,AKT3,STAT1,PPP3CA,LEF1	other T
KEGG	T cell receptor signaling pathway	KEGG:04660	FALSE	0.000879505	3.05576	103	438	18	8161	LCP2,CD3D,PTPRC,PRKCQ,FOS,ITK,GRAP2,NCK2,NFKBIA,CBLB,NFATC3,RASGRP1,JUN,VAV3,PPP3CC,NFATC2,AKT3,PPP3CA	other T
KEGG	Prion disease	KEGG:05020	FALSE	0.000937809	3.02789	272	438	33	8161	MT-CO3,MT-CO2,MT-ND3,MT-ND1,MT-ATP6,MT-CYB,CCL5,CYBA,MT-ND4,MT-ND2,MT-ND5,COX4I1,MT-CO1,PRKACB,COX7C,COX6A1,NDUFA13,ATP5F1E,NDUFA4,COX8A,SLC25A6,NDUFC2,ITPR2,NDUFA1,COX6C,UQCRB,UQCR11,ATP5MC2,ITPR1,PPP3CC,PPP3CA,PSMA1,MT-ATP8	other T
KEGG	Alzheimer disease	KEGG:05010	FALSE	0.00162806	2.78833	382	438	41	8161	MT-CO3,MT-CO2,MT-ND3,MT-ND1,MT-ATP6,MT-CYB,CALM1,MT-ND4,MT-ND2,MT-ND5,PLCB1,COX4I1,MT-CO1,MAP3K5,COX7C,ADAM10,GAPDH,COX6A1,APC,NDUFA13,ATP5F1E,NDUFA4,COX8A,SLC25A6,NDUFC2,ERN1,ITPR2,ATF6,NDUFA1,COX6C,UQCRB,UQCR11,ATP5MC2,ITPR1,PPP3CC,AKT3,SLC39A11,PPP3CA,PSMA1,MT-ATP8,GNAQ	other T
KEGG	Amyotrophic lateral sclerosis	KEGG:05014	FALSE	0.00243958	2.61269	362	438	39	8161	MT-CO3,MT-CO2,MT-ND3,PFN1,MT-ND1,MT-ATP6,MT-CYB,ACTB,MT-ND4,MT-ND2,MT-ND5,COX4I1,MT-CO1,MAP3K5,SETX,BCL2,SPG11,COX7C,COX6A1,NDUFA13,ATP5F1E,ATXN2,NDUFA4,COX8A,NDUFC2,ERN1,ATF6,NDUFA1,COX6C,UQCRB,ACTG1,UQCR11,ATP5MC2,TPR,TANK,PPP3CC,PPP3CA,PSMA1,MT-ATP8	other T
KEGG	Pathways of neurodegeneration - multiple diseases	KEGG:05022	FALSE	0.00306628	2.51339	474	438	47	8161	RPS27A,MT-CO3,MT-CO2,MT-ND3,UBA52,MT-ND1,MT-ATP6,MT-CYB,CALM1,UBC,MT-ND4,MT-ND2,MT-ND5,UBB,PLCB1,COX4I1,MT-CO1,CAMK2D,MAP3K5,BCL2,SPG11,COX7C,COX6A1,APC,NDUFA13,ATP5F1E,ATXN2,NDUFA4,COX8A,SLC25A6,NDUFC2,ERN1,ITPR2,ATF6,NDUFA1,COX6C,UQCRB,UQCR11,ATP5MC2,ATXN1,ITPR1,TANK,PPP3CC,PPP3CA,PSMA1,MT-ATP8,GNAQ	other T
KEGG	Human immunodeficiency virus 1 infection	KEGG:05170	FALSE	0.00613166	2.21242	210	438	26	8161	PLCG2,B2M,HLA-B,HLA-C,HLA-A,CXCR4,CALM1,CFL1,ATM,CD3D,FOS,PTK2B,BCL2,NFKBIA,ATR,NFATC3,HLA-E,ITPR2,JUN,ITPR1,PPP3CC,SAMHD1,NFATC2,AKT3,PPP3CA,GNAQ	other T
KEGG	PD-L1 expression and PD-1 checkpoint pathway in cancer	KEGG:05235	FALSE	0.00779062	2.10843	89	438	15	8161	CD3D,PRKCQ,FOS,NFKBIA,NFATC3,JAK2,PTEN,RASGRP1,JUN,PPP3CC,NFATC2,AKT3,STAT1,PPP3CA,EML4	other T
KEGG	Non-alcoholic fatty liver disease	KEGG:04932	FALSE	0.00795709	2.09925	154	438	21	8161	MT-CO3,MT-CO2,MT-CYB,FOS,COX4I1,MT-CO1,MAP3K5,COX7C,COX6A1,NDUFA13,NDUFA4,COX8A,NDUFC2,ERN1,NDUFA1,JUN,COX6C,UQCRB,UQCR11,AKT3,TGFB1	other T
KEGG	Yersinia infection	KEGG:05135	FALSE	0.0126292	1.89862	136	438	19	8161	ACTB,LCP2,FOS,FYB1,PTK2B,ITGA4,ELMO1,NFKBIA,NFATC3,WIPF1,JUN,ACTG1,SKAP2,RPS6KA3,VAV3,NFATC2,ARPC2,AKT3,GNAQ	other T
KEGG	Osteoclast differentiation	KEGG:04380	FALSE	0.0128528	1.891	125	438	18	8161	PLCG2,LCP2,CYBA,FOS,JUNB,IFNAR2,TGFBR1,NFKBIA,CAMK4,RELB,JUN,PPP3CC,NFATC2,TGFBR2,AKT3,STAT1,PPP3CA,TGFB1	other T
KEGG	Oxytocin signaling pathway	KEGG:04921	FALSE	0.0232594	1.6334	154	438	20	8161	CALM1,ACTB,MYL6,PLCB1,FOS,CAMK2D,PRKACB,CAMK4,NFATC3,MAP2K5,ITPR2,JUN,ACTG1,ITPR1,PIK3R5,PPP3CC,NFATC2,PPP3CA,GNAQ,PPP1R12B	other T
KEGG	Th1 and Th2 cell differentiation	KEGG:04658	FALSE	0.0288773	1.53944	89	438	14	8161	CD3D,PRKCQ,FOS,STAT5B,NFKBIA,NFATC3,JAK2,JUN,MAML2,PPP3CC,NFATC2,STAT4,STAT1,PPP3CA	other T
KEGG	Platelet activation	KEGG:04611	FALSE	0.0361958	1.44134	124	438	17	8161	PLCG2,ACTB,LCP2,MYL12A,PLCB1,PRKACB,APBB1IP,ARHGAP35,RASGRP1,MYL12B,ITPR2,STIM1,ACTG1,ITPR1,PIK3R5,AKT3,GNAQ	other T
KEGG	Ribosome	KEGG:03010	FALSE	1.92244e-66	65.7161	153	369	80	8161	RPL41,RPS11,RPS27,RPS18,RPL13,RPL13A,RPL10,RPL28,RPL30,RPLP2,RPLP1,RPS12,RPS16,RPS27A,RPS14,RPL11,RPS19,RPS2,RPL18A,RPL19,RPL27A,RPL34,RPS15,RPL39,RPS29,RPL37A,RPS23,RPS28,RPS3,RPL18,FAU,RPS15A,RPL21,RPL3,RPL32,RPL23A,RPL37,RPS20,RPS21,RPS6,RPS25,RPL9,RPS8,RPS17,RPS4X,RPS3A,RPS5,RPS9,RPS13,RPL17,RPL35A,RPL23,RPL26,RPL15,RPL8,RPL7A,RPS26,RPL29,RPL36,RPS7,RPL12,RPSA,RPS24,RPL10A,UBA52,RPL7,RPL36A,R…	B
KEGG	Coronavirus disease - COVID-19	KEGG:05171	FALSE	2.77613e-57	56.5566	231	369	87	8161	RPL41,PLCG2,RPS11,RPS27,RPS18,RPL13,RPL13A,RPL10,RPL28,RPL30,RPLP2,RPLP1,RPS12,RPS16,RPS27A,RPS14,RPL11,RPS19,RPS2,RPL18A,RPL19,RPL27A,RPL34,RPS15,RPL39,RPS29,RPL37A,RPS23,RPS28,RPS3,RPL18,FAU,RPS15A,RPL21,RPL3,RPL32,RPL23A,RPL37,RPS20,RPS21,RPS6,RPS25,RPL9,RPS8,RPS17,RPS4X,RPS3A,RPS5,RPS9,RPS13,RPL17,RPL35A,RPL23,RPL26,RPL15,RPL8,RPL7A,RPS26,RPL29,RPL36,RPS7,RPL12,RPSA,RPS24,RPL10A,UBA52,RPL7,RP…	B
KEGG	B cell receptor signaling pathway	KEGG:04662	FALSE	2.35383e-07	6.62823	81	369	19	8161	PLCG2,BANK1,BLNK,CD79A,SYK,PIK3AP1,BLK,BTK,RASGRP3,PPP3CA,PRKCB,DAPP1,VAV3,NFKBIA,CD22,PPP3CC,SOS1,CD79B,NFKB1	B
KEGG	Antigen processing and presentation	KEGG:04612	FALSE	3.53899e-05	4.45112	69	369	15	8161	B2M,HLA-B,CD74,HLA-C,HLA-DRA,HLA-A,CIITA,CTSS,HLA-DPA1,HSP90AB1,HLA-DPB1,HLA-E,HSP90AA1,HLA-DQB1,HLA-DRB1	B
KEGG	Diabetic cardiomyopathy	KEGG:05415	FALSE	4.44966e-05	4.35167	203	369	27	8161	MT-CO3,MT-ND3,MT-CO2,MT-ND1,MT-CYB,MT-ATP6,CYBB,COX4I1,MT-ND4,CYBA,MT-ND2,MT-CO1,CAMK2D,PRKCB,PTEN,COX7C,NDUFA13,SLC25A6,MAPK14,COX6A1,MT-ND5,SMAD2,UQCRB,MT-ATP8,GAPDH,SMAD3,NFKB1	B
KEGG	Leishmaniasis	KEGG:05140	FALSE	6.37063e-05	4.19582	72	369	15	8161	EEF1A1,HLA-DRA,CYBB,CYBA,PRKCB,ITGA4,JAK2,HLA-DPA1,NFKBIA,HLA-DPB1,MAPK14,HLA-DQB1,CR1,HLA-DRB1,NFKB1	B
KEGG	Th17 cell differentiation	KEGG:04659	FALSE	0.000102211	3.9905	105	369	18	8161	HLA-DRA,PPP3CA,JAK2,RUNX1,HLA-DPA1,NFKBIA,IL4R,HSP90AB1,HLA-DPB1,MAPK14,PPP3CC,SMAD2,HSP90AA1,HLA-DQB1,SMAD3,HLA-DRB1,CD247,NFKB1	B
KEGG	Parkinson disease	KEGG:05012	FALSE	0.000117995	3.92814	266	369	31	8161	RPS27A,MT-CO3,MT-ND3,UBA52,MT-CO2,MT-ND1,MT-CYB,MT-ATP6,COX4I1,UBC,MT-ND4,MT-ND2,ITPR1,MT-CO1,CAMK2D,CALM1,COX7C,LRRK2,SLC39A10,UBB,PRKACB,MFN1,NDUFA13,SLC25A6,COX6A1,MT-ND5,ITPR2,UQCRB,MT-ATP8,MAP3K5,PRKN	B
KEGG	Cellular senescence	KEGG:04218	FALSE	0.000202889	3.69274	156	369	22	8161	HLA-B,HLA-C,HLA-A,ITPR1,PPP3CA,PTEN,CALM1,RB1,ETS1,ATM,E2F5,CCND3,SLC25A6,MAPK14,PPP3CC,SMAD2,ITPR2,HLA-E,SMAD3,FOXO1,ZFP36L2,NFKB1	B
KEGG	Epstein-Barr virus infection	KEGG:05169	FALSE	0.000320446	3.49425	198	369	25	8161	PLCG2,B2M,HLA-B,HLA-C,HLA-DRA,BLNK,HLA-A,SYK,BTK,TRAF5,RB1,ENTPD1,HLA-DPA1,NFKBIA,CCND3,HLA-DPB1,MAPK14,HLA-E,RELB,HLA-DQB1,BCL2,TNFAIP3,HLA-DRB1,CD247,NFKB1	B
KEGG	Viral myocarditis	KEGG:05416	FALSE	0.000643824	3.19123	56	369	12	8161	HLA-B,HLA-C,HLA-DRA,HLA-A,ACTB,HLA-DPA1,EIF4G3,HLA-DPB1,HLA-E,HLA-DQB1,HLA-DRB1,ACTG1	B
KEGG	Th1 and Th2 cell differentiation	KEGG:04658	FALSE	0.00104147	2.98235	89	369	15	8161	HLA-DRA,NOTCH2,PPP3CA,JAK2,HLA-DPA1,NFKBIA,IL4R,HLA-DPB1,MAPK14,PPP3CC,HLA-DQB1,HLA-DRB1,MAML2,CD247,NFKB1	B
KEGG	Allograft rejection	KEGG:05330	FALSE	0.0015756	2.80255	34	369	9	8161	HLA-B,HLA-C,HLA-DRA,HLA-A,HLA-DPA1,HLA-DPB1,HLA-E,HLA-DQB1,HLA-DRB1	B
KEGG	Thermogenesis	KEGG:04714	FALSE	0.00182857	2.73789	232	369	26	8161	RPS6,MT-CO3,MT-ND3,MT-CO2,MT-ND1,MT-CYB,MT-ATP6,COX4I1,MT-ND4,MT-ND2,MT-CO1,ACTB,COX7C,PRKACB,ARID1B,NDUFA13,MAPK14,COX6A1,MT-ND5,ATP5MG,UQCRB,SMARCA2,MT-ATP8,SOS1,MAP3K5,ACTG1	B
KEGG	Human T-cell leukemia virus 1 infection	KEGG:05166	FALSE	0.00194136	2.71189	219	369	25	8161	B2M,HLA-B,HLA-C,HLA-DRA,HLA-A,PPP3CA,PTEN,RB1,ETS1,MAP3K1,ATM,HLA-DPA1,NFKBIA,PRKACB,CCND3,SLC25A6,HLA-DPB1,PPP3CC,SMAD2,HLA-E,RELB,HLA-DQB1,SMAD3,HLA-DRB1,NFKB1	B
KEGG	Chemical carcinogenesis - reactive oxygen species	KEGG:05208	FALSE	0.00245551	2.60986	222	369	25	8161	MT-CO3,MT-ND3,MT-CO2,MT-ND1,MT-CYB,MT-ATP6,COX4I1,MT-ND4,CYBA,MT-ND2,MT-CO1,PTEN,COX7C,NFKBIA,NDUFA13,SLC25A6,MAPK14,COX6A1,MT-ND5,UQCRB,MT-ATP8,SOS1,PTPRJ,MAP3K5,NFKB1	B
KEGG	Graft-versus-host disease	KEGG:05332	FALSE	0.00331257	2.47984	37	369	9	8161	HLA-B,HLA-C,HLA-DRA,HLA-A,HLA-DPA1,HLA-DPB1,HLA-E,HLA-DQB1,HLA-DRB1	B
KEGG	Type I diabetes mellitus	KEGG:04940	FALSE	0.00645502	2.1901	40	369	9	8161	HLA-B,HLA-C,HLA-DRA,HLA-A,HLA-DPA1,HLA-DPB1,HLA-E,HLA-DQB1,HLA-DRB1	B
KEGG	Human immunodeficiency virus 1 infection	KEGG:05170	FALSE	0.00813121	2.08984	210	369	23	8161	PLCG2,B2M,HLA-B,HLA-C,HLA-A,CXCR4,TRIM5,ITPR1,PTK2B,PPP3CA,TRAF5,CFL1,PRKCB,CALM1,ATM,NFKBIA,MAPK14,PPP3CC,ITPR2,HLA-E,BCL2,CD247,NFKB1	B
KEGG	Oxidative phosphorylation	KEGG:00190	FALSE	0.012059	1.91869	134	369	17	8161	MT-CO3,MT-ND3,MT-CO2,MT-ND1,MT-CYB,MT-ATP6,COX4I1,MT-ND4,MT-ND2,MT-CO1,COX7C,NDUFA13,COX6A1,MT-ND5,ATP5MG,UQCRB,MT-ATP8	B
KEGG	Kaposi sarcoma-associated herpesvirus infection	KEGG:05167	FALSE	0.0197641	1.70412	194	369	21	8161	PLCG2,RPS27A,HLA-B,UBA52,HLA-C,HLA-A,SYK,UBC,ITPR1,PPP3CA,CALM1,RB1,JAK2,UBB,NFKBIA,PIK3C3,MAPK14,PPP3CC,ITPR2,HLA-E,NFKB1	B
KEGG	Pathways of neurodegeneration - multiple diseases	KEGG:05022	FALSE	0.0209364	1.6791	474	369	39	8161	RPS27A,MT-CO3,MT-ND3,UBA52,MT-CO2,MT-ND1,MT-CYB,MT-ATP6,CYBB,COX4I1,UBC,MT-ND4,MT-ND2,ITPR1,PPP3CA,MT-CO1,FIG4,CAMK2D,PRKCB,CALM1,COX7C,LRRK2,UBB,MFN1,PIK3C3,NDUFA13,IFT57,SLC25A6,MAPK14,PPP3CC,COX6A1,MT-ND5,ITPR2,UQCRB,MT-ATP8,BCL2,MAP3K5,PRKN,NFKB1	B
KEGG	NF-kappa B signaling pathway	KEGG:04064	FALSE	0.0211256	1.67519	102	369	14	8161	PLCG2,BLNK,BIRC3,SYK,LTB,BTK,TRAF5,PRKCB,ATM,NFKBIA,RELB,BCL2,TNFAIP3,NFKB1	B
KEGG	Prion disease	KEGG:05020	FALSE	0.0268673	1.57078	272	369	26	8161	MT-CO3,MT-ND3,MT-CO2,MT-ND1,MT-CYB,MT-ATP6,CYBB,COX4I1,MT-ND4,CYBA,MT-ND2,ITPR1,PPP3CA,MT-CO1,LAMC1,COX7C,PRKACB,NDUFA13,SLC25A6,MAPK14,PPP3CC,COX6A1,MT-ND5,ITPR2,UQCRB,MT-ATP8	B
KEGG	Autoimmune thyroid disease	KEGG:05320	FALSE	0.0338256	1.47075	49	369	9	8161	HLA-B,HLA-C,HLA-DRA,HLA-A,HLA-DPA1,HLA-DPB1,HLA-E,HLA-DQB1,HLA-DRB1	B
KEGG	Tuberculosis	KEGG:05152	FALSE	0.0385475	1.414	175	369	19	8161	CD74,HLA-DRA,CIITA,SYK,PPP3CA,CAMK2D,CTSS,CALM1,JAK2,HLA-DPA1,PIK3C3,HLA-DPB1,MAPK14,PPP3CC,HLA-DQB1,BCL2,CR1,HLA-DRB1,NFKB1	B
KEGG	Toxoplasmosis	KEGG:05145	FALSE	0.0427459	1.36911	109	369	14	8161	HLA-DRA,CIITA,BIRC3,ALOX5,LAMC1,JAK2,HLA-DPA1,NFKBIA,HLA-DPB1,MAPK14,HLA-DQB1,BCL2,HLA-DRB1,NFKB1	B
KEGG	Ribosome	KEGG:03010	FALSE	7.13275e-63	62.1467	153	406	80	8161	RPL41,RPS27,RPLP1,RPL13A,RPL13,RPS14,RPL28,RPL10,RPS18,RPLP2,RPS29,RPS27A,RPL19,RPS12,RPS15,RPS11,RPS16,RPS28,RPS15A,RPL30,RPS2,RPS3,FAU,RPL37A,RPS19,RPL27A,RPL34,RPL39,RPL18A,RPL11,RPL18,RPL3,RPL21,RPS23,RPS24,RPS20,RPL15,RPL37,RPL32,RPL17,RPL9,RPS26,RPL23A,RPL23,RPS25,RPL35A,RPS17,RPS8,UBA52,RPS21,RPS4X,RPL26,RPS13,RPL36,RPL8,RPL12,RPL24,RPS7,RPS3A,RPS9,RPSA,RPL29,RPS6,RPS5,RPL7A,RPL31,RPL14,RP…	NK
KEGG	Coronavirus disease - COVID-19	KEGG:05171	FALSE	2.4593e-52	51.6092	231	406	86	8161	RPL41,PLCG2,RPS27,RPLP1,RPL13A,RPL13,RPS14,RPL28,RPL10,RPS18,RPLP2,RPS29,RPS27A,RPL19,RPS12,RPS15,RPS11,RPS16,RPS28,RPS15A,RPL30,RPS2,RPS3,FAU,RPL37A,RPS19,RPL27A,RPL34,RPL39,RPL18A,RPL11,RPL18,RPL3,RPL21,RPS23,RPS24,RPS20,RPL15,RPL37,RPL32,RPL17,RPL9,RPS26,RPL23A,RPL23,RPS25,RPL35A,RPS17,RPS8,UBA52,RPS21,RPS4X,RPL26,RPS13,RPL36,RPL8,RPL12,RPL24,RPS7,RPS3A,RPS9,RPSA,RPL29,RPS6,RPS5,RPL7A,RPL31,RP…	NK
KEGG	Natural killer cell mediated cytotoxicity	KEGG:04650	FALSE	3.00317e-08	7.52242	124	406	26	8161	PLCG2,HLA-C,HLA-B,HLA-A,KLRC2,TYROBP,GZMB,HCST,LCP2,VAV3,FCER1G,KLRC3,HLA-E,KLRD1,NFATC2,IFNAR2,PRF1,KLRC1,PTK2B,PPP3CA,ITGAL,SYK,NCR1,KLRK1,SOS1,PPP3CC	NK
KEGG	Diabetic cardiomyopathy	KEGG:05415	FALSE	7.5515e-06	5.12197	203	406	30	8161	MT-CO3,MT-CO2,CYBA,MT-ND3,MT-ATP6,MT-CYB,SMAD2,COX4I1,TGFBR1,MT-ND1,NDUFA13,PLCB1,COX7C,MT-ATP8,ATP5F1E,COX6A1,COX6C,GAPDH,COX8A,NDUFA4,COX7A2,NDUFB7,ATP5F1D,MT-CO1,GSK3B,ATP5MC2,AKT3,CAMK2D,TGFB1,NFKB1	NK
KEGG	Kaposi sarcoma-associated herpesvirus infection	KEGG:05167	FALSE	3.48031e-05	4.45838	194	406	28	8161	PLCG2,HLA-C,RPS27A,HLA-B,HLA-A,UBA52,CALM1,UBC,UBB,NFATC3,HLA-E,JAK2,NFATC2,IFNAR2,PREX1,PIK3C3,PPP3CA,SYK,FOS,ITPR2,GSK3B,AKT3,ZFP36,PIK3R5,NFKBIA,PPP3CC,CDK6,NFKB1	NK
KEGG	Oxidative phosphorylation	KEGG:00190	FALSE	7.24298e-05	4.14008	134	406	22	8161	MT-CO3,MT-CO2,MT-ND3,MT-ATP6,MT-CYB,COX4I1,MT-ND1,NDUFA13,COX7C,MT-ATP8,ATP5F1E,COX6A1,COX6C,ATP5MG,COX8A,NDUFA4,COX7A2,NDUFB7,ATP5F1D,MT-CO1,ATP6V1G1,ATP5MC2	NK
KEGG	Antigen processing and presentation	KEGG:04612	FALSE	0.000121459	3.91557	69	406	15	8161	B2M,HLA-C,HLA-B,HLA-A,KLRC2,KLRC4,HSP90AA1,KLRC3,HLA-E,KLRD1,CTSS,KLRC1,PSME1,HSP90AB1,PDIA3	NK
KEGG	Thermogenesis	KEGG:04714	FALSE	0.000145739	3.83642	232	406	30	8161	MT-CO3,MT-CO2,RPS6,ACTB,MT-ND3,MT-ATP6,MT-CYB,COX4I1,MAP3K5,MT-ND1,PRKACB,ACTG1,NDUFA13,COX7C,MT-ATP8,ATP5F1E,COX6A1,ADCY7,COX6C,ATP5MG,SMARCA2,COX8A,NDUFA4,COX7A2,NDUFB7,ATP5F1D,RPS6KA3,MT-CO1,ATP5MC2,SOS1	NK
KEGG	Cellular senescence	KEGG:04218	FALSE	0.000280261	3.55244	156	406	23	8161	HLA-C,HLA-B,HLA-A,CALM1,ATM,ETS1,SMAD2,TGFBR1,NFATC3,HLA-E,NFATC2,PPP3CA,HIPK2,CCND3,ITPR2,AKT3,ZFP36L2,TGFB1,RBL2,ATR,PPP3CC,CDK6,NFKB1	NK
KEGG	Yersinia infection	KEGG:05135	FALSE	0.000363927	3.43899	136	406	21	8161	ACTB,FYB1,LCP2,VAV3,ITGA4,NFATC3,ROCK2,NFATC2,ACTG1,SKAP2,ELMO1,PTK2B,RPS6KA3,FOS,ARPC2,WIPF1,GSK3B,AKT3,NFKBIA,ARPC3,NFKB1	NK
KEGG	Chemical carcinogenesis - reactive oxygen species	KEGG:05208	FALSE	0.000544247	3.2642	222	406	28	8161	MT-CO3,MT-CO2,CYBA,MT-ND3,MT-ATP6,MT-CYB,COX4I1,MAP3K5,MT-ND1,NDUFA13,COX7C,MT-ATP8,ATP5F1E,COX6A1,COX6C,COX8A,NDUFA4,COX7A2,NDUFB7,ATP5F1D,FOS,MT-CO1,ATP5MC2,AKT3,SOS1,NFKBIA,PTPRJ,NFKB1	NK
KEGG	Human T-cell leukemia virus 1 infection	KEGG:05166	FALSE	0.00123705	2.90761	219	406	27	8161	B2M,HLA-C,HLA-B,HLA-A,ATM,ETS1,SMAD2,TGFBR1,NFATC3,HLA-E,NFATC2,PRKACB,KAT2B,ADCY7,PPP3CA,CCND3,ITGAL,SMAD4,FOS,XPO1,AKT3,ZFP36,TGFB1,NFKBIA,ATR,PPP3CC,NFKB1	NK
KEGG	Th17 cell differentiation	KEGG:04659	FALSE	0.0016759	2.77575	105	406	17	8161	SMAD2,TGFBR1,HSP90AA1,NFATC3,JAK2,NFATC2,PRKCQ,RUNX1,RORA,PPP3CA,SMAD4,FOS,TGFB1,HSP90AB1,NFKBIA,PPP3CC,NFKB1	NK
KEGG	Human cytomegalovirus infection	KEGG:05163	FALSE	0.00172926	2.76214	223	406	27	8161	B2M,HLA-C,HLA-B,HLA-A,CALM1,NFATC3,HLA-E,CCL5,ROCK2,NFATC2,PRKACB,PLCB1,ADCY7,PTK2B,PPP3CA,CXCR4,AKAP13,ITPR2,GSK3B,AKT3,SOS1,CCL4,NFKBIA,PPP3CC,CDK6,PDIA3,NFKB1	NK
KEGG	Parkinson disease	KEGG:05012	FALSE	0.00237352	2.62461	266	406	30	8161	RPS27A,MT-CO3,MT-CO2,UBA52,CALM1,MT-ND3,UBC,MT-ATP6,UBB,MT-CYB,COX4I1,MAP3K5,MT-ND1,PRKACB,NDUFA13,COX7C,MT-ATP8,ATP5F1E,COX6A1,COX6C,COX8A,NDUFA4,COX7A2,NDUFB7,ATP5F1D,DUSP1,MT-CO1,ITPR2,ATP5MC2,CAMK2D	NK
KEGG	Shigellosis	KEGG:05131	FALSE	0.00380425	2.41973	246	406	28	8161	PLCG2,RPS27A,PFN1,UBA52,ATM,ACTB,H3F3A,MYL12A,UBC,UBB,CCL5,ROCK2,PRKCQ,MYL12B,ACTG1,PIK3C3,PLCB1,ELMO1,ARPC2,ITPR2,VCL,CAST,GSK3B,AKT3,NFKBIA,ARPC3,BCL2,NFKB1	NK
KEGG	Platelet activation	KEGG:04611	FALSE	0.00435623	2.36089	124	406	18	8161	PLCG2,ACTB,MYL12A,LCP2,FCER1G,ROCK2,PRKACB,MYL12B,ACTG1,PLCB1,APBB1IP,ADCY7,PPP1R12A,SYK,ITPR2,AKT3,TBXAS1,PIK3R5	NK
KEGG	B cell receptor signaling pathway	KEGG:04662	FALSE	0.00452213	2.34466	81	406	14	8161	PLCG2,VAV3,NFATC3,NFATC2,PPP3CA,SYK,FOS,IFITM1,GSK3B,AKT3,SOS1,NFKBIA,PPP3CC,NFKB1	NK
KEGG	Human immunodeficiency virus 1 infection	KEGG:05170	FALSE	0.00478177	2.32041	210	406	25	8161	PLCG2,B2M,HLA-C,HLA-B,HLA-A,CFL1,CALM1,ATM,NFATC3,HLA-E,NFATC2,PTK2B,PPP3CA,SAMHD1,CXCR4,ELOB,FOS,ITPR2,AKT3,NFKBIA,ATR,PPP3CC,BCL2,PDIA3,NFKB1	NK
KEGG	T cell receptor signaling pathway	KEGG:04660	FALSE	0.0050609	2.29577	103	406	16	8161	PTPRC,LCP2,VAV3,NFATC3,NFATC2,PRKCQ,CBLB,GRAP2,PPP3CA,FOS,GSK3B,AKT3,SOS1,NFKBIA,PPP3CC,NFKB1	NK
KEGG	Regulation of actin cytoskeleton	KEGG:04810	FALSE	0.0171381	1.76604	227	406	25	8161	TMSB4X,PFN1,CFL1,PIP4K2A,ACTB,MYL12A,IQGAP2,VAV3,ITGA4,ROCK2,MYL12B,ACTG1,PDGFD,SSH2,PPP1R12A,ITGAL,CXCR4,APC,IQGAP1,ARPC2,VCL,AKT3,SOS1,ARPC3,DIAPH2	NK
KEGG	Chemokine signaling pathway	KEGG:04062	FALSE	0.0207565	1.68285	190	406	22	8161	PPBP,PLCG2,CX3CR1,VAV3,DOCK2,CCL5,JAK2,ROCK2,PRKACB,PREX1,PLCB1,ADCY7,ELMO1,PTK2B,CXCR4,GSK3B,AKT3,SOS1,PIK3R5,CCL4,NFKBIA,NFKB1	NK
KEGG	Prion disease	KEGG:05020	FALSE	0.0223089	1.65152	272	406	28	8161	MT-CO3,MT-CO2,CYBA,MT-ND3,MT-ATP6,MT-CYB,COX4I1,CCL5,MT-ND1,PRKACB,NDUFA13,NCAM1,COX7C,MT-ATP8,ATP5F1E,COX6A1,COX6C,COX8A,PPP3CA,NDUFA4,COX7A2,NDUFB7,ATP5F1D,MT-CO1,ITPR2,GSK3B,ATP5MC2,PPP3CC	NK
KEGG	Non-alcoholic fatty liver disease	KEGG:04932	FALSE	0.0250328	1.60149	154	406	19	8161	MT-CO3,MT-CO2,MT-CYB,COX4I1,MAP3K5,NDUFA13,COX7C,COX6A1,COX6C,COX8A,NDUFA4,COX7A2,NDUFB7,FOS,MT-CO1,GSK3B,AKT3,TGFB1,NFKB1	NK
KEGG	Graft-versus-host disease	KEGG:05332	FALSE	0.0438587	1.35794	37	406	8	8161	HLA-C,HLA-B,HLA-A,GZMB,HLA-E,KLRD1,PRF1,KLRC1	NK
KEGG	Ribosome	KEGG:03010	FALSE	2.23803e-62	61.6501	153	381	78	8161	RPL41,RPL13,RPS11,RPL13A,RPS27,RPL37A,RPL10,RPS2,RPS14,RPLP2,RPS12,RPS16,RPS18,RPL28,RPS19,RPL30,RPS3,RPL34,RPL18A,RPL19,RPS28,RPL27A,RPL11,RPL3,RPS15,RPS27A,RPL21,RPLP1,RPS23,RPL39,RPL23A,RPS29,RPS15A,RPL37,RPL18,FAU,RPL32,RPL9,RPS17,RPL35A,RPL8,RPS20,RPS8,RPL23,RPS25,RPL15,RPS6,RPL36,RPL36A,RPS21,RPL17,RPS9,RPS13,RPS3A,RPS24,RPL26,RPL29,RPL35,RPL38,UBA52,RPS4X,RPL7,RPS7,RPS26,RPS5,RPL7A,RPL5,RP…	CD14 Mono
KEGG	Coronavirus disease - COVID-19	KEGG:05171	FALSE	2.01857e-58	57.695	231	381	89	8161	RPL41,RPL13,RPS11,RPL13A,RPS27,RPL37A,RPL10,RPS2,RPS14,RPLP2,RPS12,RPS16,RPS18,RPL28,RPS19,RPL30,RPS3,RPL34,RPL18A,RPL19,RPS28,RPL27A,TLR2,RPL11,RPL3,RPS15,RPS27A,RPL21,RPLP1,RPS23,RPL39,RPL23A,RPS29,RPS15A,RPL37,RPL18,FAU,RPL32,RPL9,RPS17,RPL35A,RPL8,RPS20,RPS8,RPL23,RPS25,RPL15,RPS6,RPL36,RPL36A,RPS21,RPL17,RPS9,PLCG2,RPS13,RPS3A,RPS24,RPL26,RPL29,RPL35,RPL38,UBA52,RPS4X,RPL7,RPS7,RPS26,RPS5,RP…	CD14 Mono
KEGG	Leishmaniasis	KEGG:05140	FALSE	3.44857e-07	6.46236	72	381	18	8161	EEF1A1,TLR2,JAK2,CYBA,MAPK14,HLA-DRA,CYBB,NFKBIA,ITGB2,CR1,MAPK1,PRKCB,NCF2,FOS,ITGA4,HLA-DPB1,HLA-DPA1,HLA-DRB5	CD14 Mono
KEGG	Viral myocarditis	KEGG:05416	FALSE	2.02208e-05	4.6942	56	381	14	8161	HLA-B,HLA-A,ACTB,HLA-C,HLA-E,HLA-DRA,ITGB2,ACTG1,FYN,CD55,EIF4G3,HLA-DPB1,HLA-DPA1,HLA-DRB5	CD14 Mono
KEGG	Phagosome	KEGG:04145	FALSE	0.000123109	3.90971	147	381	22	8161	HLA-B,HLA-A,TLR2,ACTB,HLA-C,HLA-E,CD36,CYBA,CLEC7A,HLA-DRA,CYBB,STX7,ATP6V0C,ITGB2,ACTG1,CORO1A,NCF2,TUBA1A,HLA-DPB1,HLA-DPA1,CD14,HLA-DRB5	CD14 Mono
KEGG	Chemokine signaling pathway	KEGG:04062	FALSE	0.000264431	3.57769	190	381	25	8161	PPBP,PLCG2,PLCB1,JAK2,GNAQ,PF4,GRK3,DOCK2,ELMO1,NFKBIA,PAK1,ROCK2,GNAI2,GSK3B,HCK,MAPK1,PRKCB,FOXO3,VAV3,MAP2K1,LYN,PTK2B,RAP1B,TIAM1,SOS1	CD14 Mono
KEGG	Chemical carcinogenesis - reactive oxygen species	KEGG:05208	FALSE	0.000481948	3.317	222	381	27	8161	MT-CO3,MT-ND3,MT-CO2,MT-ND1,MT-CYB,MT-ND2,MT-ATP6,MT-ND4,MT-CO1,AHR,CYBA,MAPK14,PTEN,MAP3K5,MT-ND5,COX4I1,NFKBIA,MT-ND4L,PTPRJ,MAPK1,SLC25A6,PLD1,FOXO3,NCF2,MAP2K1,FOS,SOS1	CD14 Mono
KEGG	Diabetic cardiomyopathy	KEGG:05415	FALSE	0.000880947	3.05505	203	381	25	8161	MT-CO3,MT-ND3,MT-CO2,MT-ND1,MT-CYB,MT-ND2,MT-ATP6,MT-ND4,MT-CO1,CD36,PLCB1,CYBA,MAPK14,PTEN,CYBB,MT-ND5,CTSD,COX4I1,MT-ND4L,GSK3B,GAPDH,SLC25A6,SMAD2,PRKCB,NCF2	CD14 Mono
KEGG	Sphingolipid signaling pathway	KEGG:04071	FALSE	0.00128959	2.88955	121	381	18	8161	SGMS2,PLCB1,GNAQ,SPTLC2,MAPK14,PTEN,MAP3K5,CTSD,ROCK2,GNAI2,MAPK1,PLD1,FYN,PRKCB,SGMS1,CERS6,MAP2K1,PRKCE	CD14 Mono
KEGG	EGFR tyrosine kinase inhibitor resistance	KEGG:01521	FALSE	0.00162357	2.78953	79	381	14	8161	RPS6,PLCG2,JAK2,PTEN,GSK3B,GAB1,MAPK1,PDGFC,PRKCB,NF1,FOXO3,MAP2K1,NRG1,SOS1	CD14 Mono
KEGG	Antigen processing and presentation	KEGG:04612	FALSE	0.00165301	2.78172	69	381	13	8161	HLA-B,B2M,HLA-A,HLA-C,HLA-E,HLA-DRA,CD74,HSP90AA1,CREB1,IFI30,HLA-DPB1,HLA-DPA1,HLA-DRB5	CD14 Mono
KEGG	Parathyroid hormone synthesis, secretion and action	KEGG:04928	FALSE	0.0029164	2.53515	105	381	16	8161	CREB5,PLCB1,AKAP13,GNAQ,MEF2C,NACA,GNAI2,ITPR2,MAPK1,PLD1,PRKCB,MEF2A,MAP2K1,FOS,CREB1,PDE4D	CD14 Mono
KEGG	Growth hormone synthesis, secretion and action	KEGG:04935	FALSE	0.00431907	2.36461	120	381	17	8161	CREB5,PLCG2,PLCB1,JAK2,GNAQ,MAPK14,JUNB,GNAI2,GSK3B,ITPR2,MAPK1,PRKCB,MAP2K1,FOS,CREB1,SOS1,MAP3K1	CD14 Mono
KEGG	Neutrophil extracellular trap formation	KEGG:04613	FALSE	0.00631837	2.19939	187	381	22	8161	TLR2,ACTB,PLCG2,ATG7,PLCB1,CYBA,CLEC7A,MAPK14,AQP9,CYBB,HDAC9,H3F3A,ITGB2,HMGB1,ACTG1,CR1,MAPK1,SLC25A6,PRKCB,NCF2,MAP2K1,HDAC8	CD14 Mono
KEGG	Lipid and atherosclerosis	KEGG:05417	FALSE	0.00637402	2.19559	214	381	24	8161	TLR2,CD36,PLCB1,JAK2,CYBA,MAPK14,CALM1,MAP3K5,CYBB,NFKBIA,ROCK2,ATF6,GSK3B,HSP90AA1,APAF1,PPP3CA,MAPK1,TANK,VAV3,NCF2,FOS,LYN,RAP1B,CD14	CD14 Mono
KEGG	Yersinia infection	KEGG:05135	FALSE	0.00647159	2.18899	136	381	18	8161	ACTB,SKAP2,GNAQ,MAPK14,FYB1,ELMO1,NFKBIA,ROCK2,GSK3B,PKN2,ACTG1,MAPK1,VAV3,MAP2K1,FOS,PTK2B,RPS6KA3,ITGA4	CD14 Mono
KEGG	Tuberculosis	KEGG:05152	FALSE	0.00696369	2.15716	175	381	21	8161	TLR2,JAK2,CLEC7A,MAPK14,HLA-DRA,CD74,CALM1,CTSD,ATP6V0C,ITGB2,CR1,APAF1,PPP3CA,MAPK1,CORO1A,LSP1,CREB1,HLA-DPB1,HLA-DPA1,CD14,HLA-DRB5	CD14 Mono
KEGG	Human T-cell leukemia virus 1 infection	KEGG:05166	FALSE	0.00923075	2.03476	219	381	24	8161	HLA-B,B2M,HLA-A,CREB5,HLA-C,HLA-E,HLA-DRA,PTEN,IL15,NFKBIA,TSPO,ITGB2,PPP3CA,MAPK1,SLC25A6,SMAD2,RB1,MAP2K1,FOS,CREB1,MAP3K1,HLA-DPB1,HLA-DPA1,HLA-DRB5	CD14 Mono
KEGG	Pathways of neurodegeneration - multiple diseases	KEGG:05022	FALSE	0.00947928	2.02322	474	381	41	8161	MT-CO3,MT-ND3,MT-CO2,MT-ND1,MT-CYB,MT-ND2,MT-ATP6,RPS27A,MT-ND4,LRRK2,UBA52,MT-CO1,PLCB1,GNAQ,MAPK14,CALM1,MAP3K5,CYBB,MT-ND5,COX4I1,FIG4,MT-ND4L,SPG11,ATF6,GSK3B,ITPR2,ATXN1,APAF1,UBC,APC,PPP3CA,MAPK1,SLC25A6,C9ORF72,PRKCB,TANK,MAP2K1,TUBA1A,SQSTM1,CSNK1A1,TNFRSF1B	CD14 Mono
KEGG	Kaposi sarcoma-associated herpesvirus infection	KEGG:05167	FALSE	0.0110072	1.95832	194	381	22	8161	HLA-B,HLA-A,RPS27A,HLA-C,HLA-E,PLCG2,UBA52,JAK2,MAPK14,CALM1,NFKBIA,GSK3B,ITPR2,HCK,UBC,PPP3CA,MAPK1,RB1,MAP2K1,FOS,CREB1,LYN	CD14 Mono
KEGG	Th17 cell differentiation	KEGG:04659	FALSE	0.0111614	1.95228	105	381	15	8161	JAK2,AHR,MAPK14,HLA-DRA,IL1RAP,NFKBIA,HSP90AA1,RUNX1,PPP3CA,MAPK1,SMAD2,FOS,HLA-DPB1,HLA-DPA1,HLA-DRB5	CD14 Mono
KEGG	Human cytomegalovirus infection	KEGG:05163	FALSE	0.0122891	1.91048	223	381	24	8161	HLA-B,B2M,HLA-A,CREB5,HLA-C,HLA-E,PLCB1,AKAP13,GNAQ,MAPK14,CALM1,NFKBIA,ROCK2,GNAI2,GSK3B,ITPR2,PPP3CA,MAPK1,PRKCB,RB1,MAP2K1,CREB1,PTK2B,SOS1	CD14 Mono
KEGG	Neurotrophin signaling pathway	KEGG:04722	FALSE	0.0124422	1.9051	118	381	16	8161	IRAK3,PLCG2,MAPK14,CALM1,MAP3K5,NFKBIA,GSK3B,GAB1,MAPK1,MAP2K5,FOXO3,MAP2K1,RPS6KA3,RAP1B,SOS1,MAP3K1	CD14 Mono
KEGG	Human immunodeficiency virus 1 infection	KEGG:05170	FALSE	0.0130943	1.88292	210	381	23	8161	HLA-B,B2M,HLA-A,TLR2,HLA-C,HLA-E,PLCG2,GNAQ,CFL1,MAPK14,CALM1,AP1S2,NFKBIA,PAK1,GNAI2,ITPR2,PPP3CA,MAPK1,PRKCB,MAP2K1,FOS,PTK2B,TNFRSF1B	CD14 Mono
KEGG	Allograft rejection	KEGG:05330	FALSE	0.0148344	1.82873	34	381	8	8161	HLA-B,HLA-A,HLA-C,HLA-E,HLA-DRA,HLA-DPB1,HLA-DPA1,HLA-DRB5	CD14 Mono
KEGG	Shigellosis	KEGG:05131	FALSE	0.0221717	1.6542	246	381	25	8161	ACTB,RPS27A,PLCG2,UBA52,CD44,PLCB1,PFN1,MAPK14,NAIP,ELMO1,H3F3A,NFKBIA,ROCK2,GSK3B,ITPR2,DIAPH1,ACTG1,UBC,MAPK1,CAST,FOXO3,UBE2D1,PRKCE,SQSTM1,CD14	CD14 Mono
KEGG	Natural killer cell mediated cytotoxicity	KEGG:04650	FALSE	0.022473	1.64834	124	381	16	8161	HLA-B,HLA-A,HLA-C,HLA-E,PLCG2,PAK1,ITGB2,TYROBP,PPP3CA,MAPK1,FYN,PRKCB,VAV3,MAP2K1,PTK2B,SOS1	CD14 Mono
KEGG	Thermogenesis	KEGG:04714	FALSE	0.0226848	1.64427	232	381	24	8161	MT-CO3,MT-ND3,MT-CO2,MT-ND1,MT-CYB,MT-ND2,MT-ATP6,CREB5,ACTB,MT-ND4,RPS6,MT-CO1,MAPK14,MAP3K5,MT-ND5,ZNF516,COX4I1,MT-ND4L,ACTG1,PRKAG2,CREB1,ACSL4,RPS6KA3,SOS1	CD14 Mono
KEGG	Th1 and Th2 cell differentiation	KEGG:04658	FALSE	0.0257575	1.5891	89	381	13	8161	JAK2,MAML3,MAPK14,HLA-DRA,NOTCH2,NFKBIA,PPP3CA,MAPK1,FOS,MAML2,HLA-DPB1,HLA-DPA1,HLA-DRB5	CD14 Mono
KEGG	Graft-versus-host disease	KEGG:05332	FALSE	0.0278958	1.55446	37	381	8	8161	HLA-B,HLA-A,HLA-C,HLA-E,HLA-DRA,HLA-DPB1,HLA-DPA1,HLA-DRB5	CD14 Mono
KEGG	Leukocyte transendothelial migration	KEGG:04670	FALSE	0.0284864	1.54536	114	381	15	8161	ACTB,PLCG2,CYBA,MAPK14,CYBB,ROCK2,ITGB2,GNAI2,ACTG1,PRKCB,VAV3,NCF2,PTK2B,RAP1B,ITGA4	CD14 Mono
KEGG	Oxytocin signaling pathway	KEGG:04921	FALSE	0.0323418	1.49024	154	381	18	8161	ACTB,PLCB1,GNAQ,MEF2C,CALM1,MYL6,ROCK2,EEF2,GNAI2,ITPR2,ACTG1,PPP3CA,MAPK1,MAP2K5,PRKCB,PRKAG2,MAP2K1,FOS	CD14 Mono
KEGG	B cell receptor signaling pathway	KEGG:04662	FALSE	0.0390395	1.4085	81	381	12	8161	PLCG2,NFKBIA,DAPP1,GSK3B,PPP3CA,MAPK1,PRKCB,VAV3,MAP2K1,FOS,LYN,SOS1	CD14 Mono
KEGG	Prion disease	KEGG:05020	FALSE	0.0438907	1.35763	272	381	26	8161	MT-CO3,MT-ND3,MT-CO2,MT-ND1,MT-CYB,MT-ND2,MT-ATP6,CREB5,MT-ND4,MT-CO1,CYBA,MAPK14,CYBB,MT-ND5,COX4I1,MT-ND4L,GSK3B,ITPR2,APAF1,PPP3CA,MAPK1,SLC25A6,FYN,NCF2,CREB1,TUBA1A	CD14 Mono
KEGG	Type I diabetes mellitus	KEGG:04940	FALSE	0.0491493	1.30848	40	381	8	8161	HLA-B,HLA-A,HLA-C,HLA-E,HLA-DRA,HLA-DPB1,HLA-DPA1,HLA-DRB5	CD14 Mono
KEGG	Ribosome	KEGG:03010	FALSE	1.45204e-51	50.838	153	575	81	8161	RPS11,RPS19,RPL41,RPS27,RPL13,RPL10,RPL13A,RPL34,RPLP1,RPS27A,RPS12,RPL11,RPS2,RPL28,RPL30,RPL27A,RPL37A,RPS16,RPS14,FAU,RPS29,RPLP2,RPL19,RPS18,RPS15,RPS15A,RPL23,RPS23,RPL8,RPS9,RPL18A,RPS28,RPL21,RPL3,RPL37,RPL26,RPS24,RPL23A,RPS3,RPS25,RPS6,RPS17,RPL35A,RPL18,RPL36A,RPS20,RPL39,RPS3A,RPL15,RPS4X,RPL9,RPS8,RPS26,RPL17,UBA52,RPS13,RPL36,RPL7,RPL12,RPL38,RPL7A,RPS21,RPL32,RPL35,RPL14,RPL5,RPL27,…	CD16 Mono
KEGG	Coronavirus disease - COVID-19	KEGG:05171	FALSE	2.46693e-47	46.6078	231	575	94	8161	RPS11,RPS19,RPL41,RPS27,RPL13,RPL10,RPL13A,RPL34,RPLP1,RPS27A,PLCG2,RPS12,RPL11,RPS2,RPL28,RPL30,RPL27A,RPL37A,RPS16,RPS14,FAU,RPS29,RPLP2,RPL19,RPS18,RPS15,RPS15A,RPL23,RPS23,RPL8,RPS9,RPL18A,RPS28,RPL21,RPL3,RPL37,RPL26,RPS24,RPL23A,RPS3,RPS25,RPS6,RPS17,RPL35A,RPL18,RPL36A,RPS20,RPL39,RPS3A,RPL15,RPS4X,RPL9,RPS8,RPS26,RPL17,UBA52,RPS13,RPL36,RPL7,RPL12,RPL38,RPL7A,RPS21,RPL32,RPL35,CFD,RPL14,R…	CD16 Mono
KEGG	Diabetic cardiomyopathy	KEGG:05415	FALSE	1.74428e-18	17.7584	203	575	57	8161	MT-CO3,MT-ND3,MT-CO2,MT-CYB,MT-ND1,CYBA,MT-ATP6,MT-ND2,COX4I1,ATP5F1E,SLC25A6,MT-ND4,NDUFA13,COX7C,UQCRB,MT-CO1,NDUFA4,CYBB,GAPDH,PDK4,COX8A,MT-ND5,COX6A1,COX6B1,PRKCB,CD36,COX6C,ATP5MC2,COX7A2,MAPK14,PPP1CA,PTEN,UQCR11,COX5B,SLC25A5,RAC1,RAC2,SMAD2,NDUFS6,ATP5F1B,COX7B,NDUFB7,NDUFA1,ATP5F1D,ATP5PO,NDUFC2,UQCR10,UQCRH,ATP5MC3,NDUFB2,NFKB1,COX5A,UQCRFS1,ATP5F1A,PLCB1,MT-ND4L,GSK3B	CD16 Mono
KEGG	Prion disease	KEGG:05020	FALSE	7.86198e-18	17.1045	272	575	66	8161	MT-CO3,MT-ND3,MT-CO2,MT-CYB,MT-ND1,CYBA,MT-ATP6,MT-ND2,COX4I1,ATP5F1E,SLC25A6,MT-ND4,NDUFA13,COX7C,UQCRB,MT-CO1,NDUFA4,CYBB,COX8A,PSMA7,MT-ND5,COX6A1,COX6B1,TUBA1B,PSMB1,SOD1,COX6C,ATP5MC2,COX7A2,MAPK14,TUBA1A,ITPR2,UQCR11,COX5B,SLC25A5,RAC1,RAC2,NDUFS6,HSPA5,HSPA8,ATP5F1B,COX7B,NDUFB7,PSMB4,NDUFA1,ATP5F1D,CREB1,ATP5PO,NDUFC2,UQCR10,PSMB3,PSMD8,UQCRH,ATP5MC3,NDUFB2,PPP3CA,COX5A,UQCRFS1,ATP5F1A,PS…	CD16 Mono
KEGG	Oxidative phosphorylation	KEGG:00190	FALSE	9.22425e-18	17.0351	134	575	45	8161	MT-CO3,MT-ND3,MT-CO2,MT-CYB,MT-ND1,MT-ATP6,MT-ND2,COX4I1,ATP5F1E,MT-ND4,NDUFA13,COX7C,UQCRB,MT-CO1,NDUFA4,ATP6V0C,COX8A,MT-ND5,ATP5MG,COX6A1,COX6B1,COX6C,ATP5MC2,ATP6V1G1,COX7A2,UQCR11,COX5B,ATP6V0B,NDUFS6,ATP5F1B,COX7B,NDUFB7,NDUFA1,ATP5MF,ATP5F1D,ATP5PO,NDUFC2,UQCR10,UQCRH,ATP5MC3,NDUFB2,COX5A,UQCRFS1,ATP5F1A,MT-ND4L	CD16 Mono
KEGG	Parkinson disease	KEGG:05012	FALSE	1.03151e-17	16.9865	266	575	65	8161	RPS27A,MT-CO3,MT-ND3,MT-CO2,UBC,MT-CYB,MT-ND1,UBA52,MT-ATP6,MT-ND2,CALM2,GNAI2,COX4I1,CALM1,ATP5F1E,LRRK2,SLC25A6,MT-ND4,NDUFA13,COX7C,UQCRB,MT-CO1,NDUFA4,COX8A,UBB,PSMA7,MT-ND5,COX6A1,COX6B1,TUBA1B,PSMB1,SOD1,COX6C,ATP5MC2,COX7A2,DUSP1,TUBA1A,ITPR2,UQCR11,COX5B,SLC25A5,MAP3K5,NDUFS6,HSPA5,ATP5F1B,COX7B,NDUFB7,PSMB4,NDUFA1,ATP5F1D,ATP5PO,NDUFC2,UQCR10,PSMB3,PARK7,PSMD8,UQCRH,ATP5MC3,NDUFB2,COX5A,…	CD16 Mono
KEGG	Chemical carcinogenesis - reactive oxygen species	KEGG:05208	FALSE	4.43208e-15	14.3534	222	575	55	8161	MT-CO3,MT-ND3,MT-CO2,MT-CYB,MT-ND1,CYBA,MT-ATP6,MT-ND2,COX4I1,ATP5F1E,SLC25A6,MT-ND4,NDUFA13,COX7C,UQCRB,MT-CO1,NDUFA4,PTPRJ,HGF,COX8A,MT-ND5,COX6A1,COX6B1,SOD1,COX6C,ATP5MC2,COX7A2,MAPK14,PTEN,UQCR11,COX5B,SLC25A5,RAC1,MAP3K5,NDUFS6,ATP5F1B,COX7B,NDUFB7,NDUFA1,ATP5F1D,ATP5PO,NFKBIA,NDUFC2,UQCR10,UQCRH,ATP5MC3,NDUFB2,NFKB1,COX5A,UQCRFS1,ATP5F1A,SOD2,MT-ND4L,MAPK1,FOS	CD16 Mono
KEGG	Amyotrophic lateral sclerosis	KEGG:05014	FALSE	2.54783e-13	12.5938	362	575	70	8161	ACTB,MT-CO3,PFN1,MT-ND3,MT-CO2,MT-CYB,MT-ND1,MT-ATP6,MT-ND2,ACTG1,COX4I1,ATP5F1E,MT-ND4,NDUFA13,COX7C,UQCRB,MT-CO1,NDUFA4,COX8A,PSMA7,MT-ND5,COX6A1,COX6B1,C9ORF72,TUBA1B,PSMB1,SOD1,COX6C,ATP5MC2,HNRNPA1,SPG11,COX7A2,MAPK14,TUBA1A,UQCR11,COX5B,RAC1,MAP3K5,NDUFS6,HSPA5,PIK3C3,ATP5F1B,SRSF3,ULK2,COX7B,NDUFB7,PSMB4,NDUFA1,ATP5F1D,TANK,ATP5PO,NDUFC2,SRSF7,BID,UQCR10,PSMB3,PSMD8,UQCRH,ATP5MC3,SQSTM1,ND…	CD16 Mono
KEGG	Pathways of neurodegeneration - multiple diseases	KEGG:05022	FALSE	6.71316e-13	12.1731	474	575	82	8161	RPS27A,MT-CO3,MT-ND3,MT-CO2,UBC,MT-CYB,MT-ND1,UBA52,MT-ATP6,MT-ND2,CALM2,COX4I1,CALM1,ATP5F1E,LRRK2,SLC25A6,MT-ND4,NDUFA13,COX7C,UQCRB,MT-CO1,GNAQ,NDUFA4,CYBB,COX8A,UBB,PSMA7,MT-ND5,COX6A1,COX6B1,PRKCB,C9ORF72,TUBA1B,PSMB1,SOD1,COX6C,ATP5MC2,SPG11,COX7A2,MAPK14,TUBA1A,ATXN1,ITPR2,UQCR11,COX5B,SLC25A5,RAC1,MAP3K5,NDUFS6,HSPA5,PIK3C3,ATP5F1B,ULK2,COX7B,NDUFB7,PSMB4,NDUFA1,ATP5F1D,TANK,ATP5PO,NDUFC2…	CD16 Mono
KEGG	Thermogenesis	KEGG:04714	FALSE	1.19704e-11	10.9219	232	575	51	8161	ACTB,MT-CO3,MT-ND3,MT-CO2,RPS6,MT-CYB,MT-ND1,MT-ATP6,MT-ND2,ACTG1,COX4I1,ATP5F1E,MT-ND4,NDUFA13,COX7C,UQCRB,MT-CO1,NDUFA4,COX8A,MT-ND5,ATP5MG,COX6A1,COX6B1,COX6C,ATP5MC2,COX7A2,MAPK14,UQCR11,COX5B,MAP3K5,NDUFS6,ATP5F1B,COX7B,NDUFB7,NDUFA1,ATP5MF,ATP5F1D,CREB1,ATP5PO,NDUFC2,UQCR10,UQCRH,SMARCA2,ATP5MC3,NDUFB2,COX5A,UQCRFS1,ATP5F1A,ARID1B,RPS6KA3,MT-ND4L	CD16 Mono
KEGG	Alzheimer disease	KEGG:05010	FALSE	4.55067e-11	10.3419	382	575	68	8161	MT-CO3,MT-ND3,MT-CO2,MT-CYB,MT-ND1,MT-ATP6,MT-ND2,CALM2,COX4I1,CALM1,ATP5F1E,SLC25A6,MT-ND4,NDUFA13,COX7C,UQCRB,MT-CO1,GNAQ,NDUFA4,CYBB,GAPDH,COX8A,PSMA7,MT-ND5,COX6A1,COX6B1,TUBA1B,PSMB1,COX6C,ATP5MC2,COX7A2,TUBA1A,ITPR2,UQCR11,ADAM10,COX5B,SLC25A5,MAP3K5,NDUFS6,PIK3C3,ATP5F1B,ULK2,COX7B,NDUFB7,PSMB4,NDUFA1,ATP5F1D,ATP5PO,NDUFC2,BID,UQCR10,PSMB3,PSMD8,UQCRH,ATP5MC3,NDUFB2,PPP3CA,NFKB1,COX5A,APC,…	CD16 Mono
KEGG	Huntington disease	KEGG:05016	FALSE	1.92321e-10	9.71597	306	575	58	8161	MT-CO3,MT-ND3,MT-CO2,MT-CYB,MT-ND1,MT-ATP6,MT-ND2,COX4I1,ATP5F1E,SLC25A6,MT-ND4,NDUFA13,COX7C,UQCRB,MT-CO1,GNAQ,NDUFA4,COX8A,PSMA7,MT-ND5,COX6A1,COX6B1,TUBA1B,PSMB1,SOD1,COX6C,ATP5MC2,COX7A2,TUBA1A,UQCR11,COX5B,SLC25A5,MAP3K5,NDUFS6,PIK3C3,ATP5F1B,ULK2,COX7B,NDUFB7,PSMB4,NDUFA1,ATP5F1D,CREB1,ATP5PO,NDUFC2,UQCR10,PSMB3,PSMD8,UQCRH,ATP5MC3,NDUFB2,COX5A,UQCRFS1,ATP5F1A,PSMA4,SOD2,PLCB1,MT-ND4L	CD16 Mono
KEGG	Antigen processing and presentation	KEGG:04612	FALSE	1.9218e-09	8.71629	69	575	24	8161	B2M,HLA-B,HLA-C,HLA-A,HLA-E,HLA-DRA,CD74,HLA-DPA1,HSP90AA1,HLA-DPB1,HSP90AB1,IFI30,PSME1,CTSS,HLA-DRB5,PSME2,HLA-DRB1,HLA-F,HSPA5,HSPA8,CREB1,HLA-DQA2,PDIA3,CTSL	CD16 Mono
KEGG	Leishmaniasis	KEGG:05140	FALSE	5.41703e-09	8.26624	72	575	24	8161	EEF1A1,CYBA,HLA-DRA,HLA-DPA1,JAK2,TLR2,FCGR3A,ITGA4,HLA-DPB1,CYBB,HLA-DRB5,PRKCB,HLA-DRB1,MAPK14,ITGB2,NFKBIA,FCGR2A,MARCKSL1,IFNGR2,HLA-DQA2,PTPN6,NFKB1,MAPK1,FOS	CD16 Mono
KEGG	Viral myocarditis	KEGG:05416	FALSE	7.02931e-09	8.15309	56	575	21	8161	ACTB,HLA-B,HLA-C,HLA-A,HLA-E,HLA-DRA,ACTG1,HLA-DPA1,HLA-DPB1,HLA-DRB5,HLA-DRB1,HLA-F,ITGB2,RAC1,RAC2,BID,HLA-DQA2,CD86,ITGAL,FYN,CD55	CD16 Mono
KEGG	Phagosome	KEGG:04145	FALSE	4.32323e-08	7.36419	147	575	34	8161	ACTB,HLA-B,HLA-C,HLA-A,CYBA,HLA-E,HLA-DRA,CORO1A,ACTG1,HLA-DPA1,TLR2,FCGR3A,HLA-DPB1,CYBB,ATP6V0C,CTSS,HLA-DRB5,TUBA1B,HLA-DRB1,STX7,CD36,ATP6V1G1,HLA-F,ITGB2,TUBA1A,ATP6V0B,RAC1,PIK3C3,FCGR2A,CLEC7A,HLA-DQA2,SEC61B,CTSL,MSR1	CD16 Mono
KEGG	Non-alcoholic fatty liver disease	KEGG:04932	FALSE	1.6112e-07	6.79285	154	575	34	8161	MT-CO3,MT-CO2,MT-CYB,COX4I1,NDUFA13,COX7C,UQCRB,MT-CO1,NDUFA4,COX8A,COX6A1,COX6B1,COX6C,COX7A2,MAPK14,UQCR11,COX5B,RAC1,MAP3K5,NDUFS6,COX7B,NDUFB7,NDUFA1,NDUFC2,BID,CDC42,UQCR10,UQCRH,NDUFB2,NFKB1,COX5A,UQCRFS1,FOS,GSK3B	CD16 Mono
KEGG	Fc gamma R-mediated phagocytosis	KEGG:04666	FALSE	7.39133e-07	6.13128	96	575	25	8161	PLCG2,CFL1,PTPRC,ARPC1B,FCGR3A,ARPC3,ASAP1,PRKCB,PAK1,RAC1,RAC2,SYK,HCK,PLA2G4A,ARPC2,ARPC4,VAV3,CDC42,FCGR2A,MARCKSL1,ARF6,LYN,MARCKS,MAPK1,PRKCE	CD16 Mono
KEGG	Yersinia infection	KEGG:05135	FALSE	1.56671e-06	5.80501	136	575	30	8161	ACTB,FYB1,ACTG1,ARPC1B,RHOG,ARPC3,ITGA4,GNAQ,SKAP2,PYCARD,ELMO1,MAPK14,RHOA,RAC1,RAC2,ARPC2,NFKBIA,PKN2,ARPC4,VAV3,CDC42,FCGR2A,LCP2,ARF6,NFKB1,RPS6KA3,ROCK1,MAPK1,FOS,GSK3B	CD16 Mono
KEGG	Tuberculosis	KEGG:05152	FALSE	5.03399e-06	5.29809	175	575	34	8161	FCER1G,HLA-DRA,CORO1A,CALM2,CD74,CALM1,HLA-DPA1,JAK2,TLR2,FCGR3A,HLA-DPB1,ATP6V0C,CTSS,HLA-DRB5,LSP1,CEBPB,HLA-DRB1,MAPK14,ITGB2,KSR1,RHOA,ATP6V0B,PIK3C3,SYK,CREB1,BID,FCGR2A,CLEC7A,IFNGR2,HLA-DQA2,PPP3CA,NFKB1,ITGAX,MAPK1	CD16 Mono
KEGG	Kaposi sarcoma-associated herpesvirus infection	KEGG:05167	FALSE	6.90803e-06	5.16065	194	575	36	8161	RPS27A,PLCG2,HLA-B,HLA-C,UBC,HLA-A,UBA52,HLA-E,TCF7L2,CALM2,CALM1,JAK2,UBB,HLA-F,MAPK14,RB1,ITPR2,CDK6,RAC1,PIK3C3,SYK,HCK,CREB1,NFKBIA,BID,CLEC2B,GNB2,LYN,PPP3CA,NFKB1,GNG5,CD86,ZFP36,MAPK1,FOS,GSK3B	CD16 Mono
KEGG	Cardiac muscle contraction	KEGG:04260	FALSE	1.07816e-05	4.96732	87	575	22	8161	MT-CO3,MT-CO2,MT-CYB,SLC8A1,COX4I1,COX7C,UQCRB,MT-CO1,COX8A,COX6A1,COX6B1,COX6C,COX7A2,UQCR11,COX5B,COX7B,UQCR10,UQCRH,COX5A,UQCRFS1,ATP1B3,TPM3	CD16 Mono
KEGG	Salmonella infection	KEGG:05132	FALSE	2.63993e-05	4.57841	249	575	41	8161	ACTB,PFN1,RPS3,TCF7L2,PTPRC,MYL12A,ACTG1,FLNA,TLR2,MYL12B,ARPC1B,RHOG,HSP90AA1,ARPC3,HSP90AB1,GAPDH,PYCARD,S100A10,ELMO1,TUBA1B,MAPK14,TUBA1A,RHOA,PAK1,RAC1,EXOC4,PIK3C3,ARPC2,NFKBIA,ARPC4,CDC42,RRAS,ARF1,ARF6,NFKB1,SKP1,DYNLT1,SNX9,ABI1,MAPK1,FOS	CD16 Mono
KEGG	Platelet activation	KEGG:04611	FALSE	4.29032e-05	4.36751	124	575	26	8161	ACTB,PLCG2,FCER1G,MYL12A,ACTG1,GNAI2,MYL12B,TBXAS1,GNAQ,MAPK14,PPP1CA,ITPR2,RHOA,TLN1,SYK,PLA2G4A,FCGR2A,LCP2,LYN,VAMP8,RAP1A,APBB1IP,PLCB1,ROCK1,MAPK1,FYN	CD16 Mono
KEGG	Natural killer cell mediated cytotoxicity	KEGG:04650	FALSE	0.000156146	3.80647	124	575	25	8161	PLCG2,HLA-B,HLA-C,HLA-A,TYROBP,FCER1G,HLA-E,FCGR3A,PRKCB,ITGB2,HCST,PAK1,RAC1,RAC2,SYK,CD48,BID,VAV3,LCP2,IFNGR2,PTPN6,PPP3CA,ITGAL,MAPK1,FYN	CD16 Mono
KEGG	Allograft rejection	KEGG:05330	FALSE	0.000209388	3.67905	34	575	12	8161	HLA-B,HLA-C,HLA-A,HLA-E,HLA-DRA,HLA-DPA1,HLA-DPB1,HLA-DRB5,HLA-DRB1,HLA-F,HLA-DQA2,CD86	CD16 Mono
KEGG	Shigellosis	KEGG:05131	FALSE	0.000372541	3.42883	246	575	38	8161	ACTB,RPS27A,PLCG2,PFN1,H3F3A,UBC,UBA52,MYL12A,ACTG1,MYL12B,ARPC1B,ARPC3,PYCARD,UBB,ELMO1,MAPK14,CAPNS1,ITPR2,RHOA,RAC1,PIK3C3,TLN1,VCL,ARPC2,NFKBIA,ARPC4,CDC42,ATM,ARF1,ARF6,SQSTM1,NFKB1,SKP1,PLCB1,ROCK1,MAPK1,GSK3B,PRKCE	CD16 Mono
KEGG	Leukocyte transendothelial migration	KEGG:04670	FALSE	0.000409332	3.38792	114	575	23	8161	ACTB,PLCG2,CYBA,MYL12A,ACTG1,GNAI2,MYL12B,ITGA4,CYBB,PRKCB,MAPK14,ITGB2,RHOA,RAC1,RAC2,VCL,VAV3,CDC42,CTNND1,CXCR4,RAP1A,ITGAL,ROCK1	CD16 Mono
KEGG	Human immunodeficiency virus 1 infection	KEGG:05170	FALSE	0.000431443	3.36508	210	575	34	8161	B2M,PLCG2,HLA-B,HLA-C,CFL1,HLA-A,HLA-E,CALM2,GNAI2,CALM1,TLR2,GNAQ,PRKCB,HLA-F,MAPK14,ITPR2,BST2,PAK1,ELOB,RAC1,RAC2,NFKBIA,BID,ATM,GNB2,CXCR4,PPP3CA,NFKB1,PDIA3,SKP1,GNG5,ATR,MAPK1,FOS	CD16 Mono
KEGG	Graft-versus-host disease	KEGG:05332	FALSE	0.000581395	3.23553	37	575	12	8161	HLA-B,HLA-C,HLA-A,HLA-E,HLA-DRA,HLA-DPA1,HLA-DPB1,HLA-DRB5,HLA-DRB1,HLA-F,HLA-DQA2,CD86	CD16 Mono
KEGG	Type I diabetes mellitus	KEGG:04940	FALSE	0.0014415	2.84119	40	575	12	8161	HLA-B,HLA-C,HLA-A,HLA-E,HLA-DRA,HLA-DPA1,HLA-DPB1,HLA-DRB5,HLA-DRB1,HLA-F,HLA-DQA2,CD86	CD16 Mono
KEGG	Pathogenic Escherichia coli infection	KEGG:05130	FALSE	0.00188611	2.72443	196	575	31	8161	ACTB,RPS3,ACTG1,ARPC1B,ARPC3,GAPDH,PYCARD,TMBIM6,TUBA1B,MAPK14,TUBA1A,RHOA,PAK1,RAC1,NCL,ARPC2,NFKBIA,ARPC4,CDC42,FCGR2A,ARF1,ARF6,PTPN6,NFKB1,MYH9,ABI1,ROCK1,MAPK1,MYO5A,FYN,FOS	CD16 Mono
KEGG	Regulation of actin cytoskeleton	KEGG:04810	FALSE	0.00242496	2.6153	227	575	34	8161	TMSB4X,ACTB,PFN1,CFL1,MYL12A,ACTG1,MYL12B,ARPC1B,ARPC3,ITGA4,DIAPH2,SSH2,PDGFC,ITGB2,PPP1CA,RHOA,PAK1,RAC1,RAC2,PIP4K2A,VCL,ARPC2,ARPC4,VAV3,CDC42,RRAS,CXCR4,APC,ITGAX,IQGAP2,MYH9,ITGAL,ROCK1,MAPK1	CD16 Mono
KEGG	Human T-cell leukemia virus 1 infection	KEGG:05166	FALSE	0.00282939	2.54831	219	575	33	8161	B2M,HLA-B,HLA-C,HLA-A,HLA-E,HLA-DRA,HLA-DPA1,SLC25A6,TSPO,HLA-DPB1,HLA-DRB5,HLA-DRB1,HLA-F,ITGB2,RB1,PTEN,SLC25A5,SMAD2,TLN1,MAP3K1,CREB1,IL15,NFKBIA,ATM,SPI1,HLA-DQA2,PPP3CA,NFKB1,ZFP36,ITGAL,ATR,MAPK1,FOS	CD16 Mono
KEGG	Cellular senescence	KEGG:04218	FALSE	0.00362553	2.44063	156	575	26	8161	HLA-B,HLA-C,HLA-A,HLA-E,CALM2,CALM1,SLC25A6,HLA-F,MAPK14,PPP1CA,RB1,PTEN,ITPR2,SLC25A5,CDK6,SMAD2,ZFP36L2,ATM,RRAS,SQSTM1,PPP3CA,NFKB1,HIPK3,MCU,ATR,MAPK1	CD16 Mono
KEGG	C-type lectin receptor signaling pathway	KEGG:04625	FALSE	0.00371004	2.43062	104	575	20	8161	PLCG2,FCER1G,CALM2,CALM1,CLEC1B,PYCARD,LSP1,MAPK14,KSR1,ITPR2,RHOA,PAK1,SYK,NFKBIA,CLEC7A,RRAS,PPP3CA,NFKB1,IRF1,MAPK1	CD16 Mono
KEGG	B cell receptor signaling pathway	KEGG:04662	FALSE	0.00453515	2.34341	81	575	17	8161	PLCG2,PRKCB,RAC1,RAC2,SYK,PIK3AP1,NFKBIA,VAV3,DAPP1,LYN,PTPN6,PPP3CA,NFKB1,LILRA5,MAPK1,FOS,GSK3B	CD16 Mono
KEGG	Osteoclast differentiation	KEGG:04380	FALSE	0.00631659	2.19952	125	575	22	8161	PLCG2,TYROBP,CYBA,FCGR3A,JUNB,MAPK14,RAC1,JUND,SYK,CREB1,NFKBIA,FCGR2A,LCP2,SPI1,IFNGR2,SQSTM1,PPP3CA,NFKB1,LILRA5,MAPK1,FYN,FOS	CD16 Mono
KEGG	Proteasome	KEGG:03050	FALSE	0.00679049	2.1681	46	575	12	8161	PSME1,PSMA7,PSME2,PSMB9,PSMB1,PSMB8,PSMB10,PSMB4,PSMB3,PSMD8,POMP,PSMA4	CD16 Mono
KEGG	Rap1 signaling pathway	KEGG:04015	FALSE	0.00745441	2.12759	210	575	31	8161	ACTB,PFN1,FYB1,CALM2,ACTG1,GNAI2,CALM1,GNAQ,HGF,PDGFC,PRKCB,MAPK14,ITGB2,RHOA,SIPA1L2,RAC1,RAC2,TLN1,VAV3,CDC42,CTNND1,LCP2,RRAS,RAP1A,SIPA1L1,SIPA1L3,APBB1IP,RAPGEF2,PLCB1,ITGAL,MAPK1	CD16 Mono
KEGG	Human cytomegalovirus infection	KEGG:05163	FALSE	0.00993988	2.00262	223	575	32	8161	B2M,HLA-B,HLA-C,HLA-A,HLA-E,CALM2,GNAI2,CALM1,GNAQ,PRKCB,HLA-F,MAPK14,AKAP13,RB1,ITPR2,RHOA,CDK6,RAC1,RAC2,CREB1,NFKBIA,BID,GNB2,CXCR4,PPP3CA,NFKB1,PDIA3,GNG5,PLCB1,ROCK1,MAPK1,GSK3B	CD16 Mono
KEGG	Fluid shear stress and atherosclerosis	KEGG:05418	FALSE	0.0103401	1.98548	138	575	23	8161	ACTB,CYBA,CALM2,ACTG1,CALM1,HSP90AA1,HSP90AB1,GSTP1,MEF2A,MEF2C,SUMO2,MAPK14,KLF2,DUSP1,RHOA,RAC1,RAC2,MAP3K5,SQSTM1,NFKB1,CTSL,MAP2K5,FOS	CD16 Mono
KEGG	Autoimmune thyroid disease	KEGG:05320	FALSE	0.0132473	1.87787	49	575	12	8161	HLA-B,HLA-C,HLA-A,HLA-E,HLA-DRA,HLA-DPA1,HLA-DPB1,HLA-DRB5,HLA-DRB1,HLA-F,HLA-DQA2,CD86	CD16 Mono
KEGG	Rheumatoid arthritis	KEGG:05323	FALSE	0.0136243	1.86569	88	575	17	8161	HLA-DRA,HLA-DPA1,TLR2,HLA-DPB1,ATP6V0C,HLA-DRB5,HLA-DRB1,ATP6V1G1,ITGB2,ATP6V0B,LTB,IL15,HLA-DQA2,CD86,CTSL,ITGAL,FOS	CD16 Mono
KEGG	Epstein-Barr virus infection	KEGG:05169	FALSE	0.0147581	1.83097	198	575	29	8161	B2M,PLCG2,HLA-B,HLA-C,HLA-A,HLA-E,HLA-DRA,HLA-DPA1,TLR2,VIM,HLA-DPB1,HLA-DRB5,HLA-DRB1,HLA-F,MAPK14,POLK,RB1,CDK6,RAC1,ENTPD1,SYK,NFKBIA,BID,PSMD8,HLA-DQA2,LYN,NFKB1,PDIA3,ITGAL	CD16 Mono
KEGG	Chemokine signaling pathway	KEGG:04062	FALSE	0.0172927	1.76214	190	575	28	8161	PPBP,PLCG2,DOCK2,GNAI2,JAK2,GNAQ,GRK3,ELMO1,PRKCB,RHOA,PAK1,RAC1,RAC2,HCK,NFKBIA,VAV3,CDC42,GNB2,LYN,CXCR4,RAP1A,NFKB1,GNG5,CX3CR1,PLCB1,ROCK1,MAPK1,GSK3B	CD16 Mono
KEGG	Lipid and atherosclerosis	KEGG:05417	FALSE	0.0251654	1.5992	214	575	30	8161	CYBA,CALM2,CALM1,JAK2,TLR2,HSP90AA1,HSP90AB1,CYBB,PYCARD,CD36,MAPK14,RHOA,RAC1,MAP3K5,HSPA5,HSPA8,TANK,NFKBIA,BID,VAV3,CDC42,LYN,RAP1A,PPP3CA,NFKB1,SOD2,PLCB1,MAPK1,FOS,GSK3B	CD16 Mono
KEGG	Th17 cell differentiation	KEGG:04659	FALSE	0.0417869	1.37896	105	575	18	8161	HLA-DRA,HLA-DPA1,JAK2,HSP90AA1,HLA-DPB1,HSP90AB1,HLA-DRB5,HLA-DRB1,MAPK14,SMAD2,NFKBIA,IFNGR2,HLA-DQA2,PPP3CA,NFKB1,MAPK1,FOS,RUNX1	CD16 Mono
KEGG	Ribosome	KEGG:03010	FALSE	2.36047e-53	52.627	153	547	81	8161	RPS11,RPL10,RPL41,RPS14,RPL13,RPLP1,RPS18,RPS12,RPS27A,RPL28,RPS16,RPL13A,RPLP2,RPL37A,RPL18A,RPS27,RPS23,RPS2,RPL19,RPS19,RPS28,RPL34,RPL11,RPL30,RPS15A,RPS13,RPS29,RPS6,RPL27A,RPS3A,RPL37,RPL23,RPL9,RPL21,RPL18,RPL26,RPS3,RPS4X,RPL35A,RPS15,RPL23A,RPS8,RPS17,RPS20,RPS9,RPL3,FAU,RPS24,RPL17,RPL15,RPS7,RPL32,RPS25,RPS21,RPL39,RPSA,RPL7A,RPL6,UBA52,RPL24,RPLP0,RPL29,RPS26,RPL12,RPL5,RPL7,RPL31,RPL…	DC
KEGG	Coronavirus disease - COVID-19	KEGG:05171	FALSE	3.16089e-46	45.5002	231	547	91	8161	RPS11,RPL10,RPL41,RPS14,RPL13,RPLP1,RPS18,RPS12,RPS27A,RPL28,RPS16,RPL13A,RPLP2,RPL37A,RPL18A,RPS27,RPS23,RPS2,RPL19,RPS19,RPS28,RPL34,PLCG2,RPL11,RPL30,RPS15A,RPS13,RPS29,RPS6,RPL27A,RPS3A,RPL37,RPL23,RPL9,RPL21,RPL18,RPL26,RPS3,RPS4X,RPL35A,RPS15,RPL23A,RPS8,RPS17,RPS20,RPS9,RPL3,FAU,RPS24,RPL17,RPL15,RPS7,RPL32,RPS25,RPS21,RPL39,RPSA,RPL7A,RPL6,UBA52,RPL24,RPLP0,RPL29,RPS26,RPL12,RPL5,RPL7,RPL…	DC
KEGG	Parkinson disease	KEGG:05012	FALSE	3.34256e-18	17.4759	266	547	64	8161	RPS27A,UBA52,ATP5F1E,UBC,COX4I1,SLC25A6,COX7C,ATP5MC2,UQCRB,MT-ND1,MT-CO3,COX8A,SLC25A5,MT-CO2,COX6B1,COX6A1,ATP5F1A,UBB,NDUFA4,GNAI2,TUBA1B,MT-ND3,TXN,CALM1,NDUFA13,CALM2,MT-ATP8,PARK7,COX6C,MT-ATP6,NDUFC2,ATP5MC3,NDUFA1,ATP5F1D,LRRK2,PSMA7,NDUFB11,COX7A2,UQCRH,MT-CYB,PSMB3,UQCR11,COX5A,COX7B,NDUFA11,PSMB4,ATP5F1B,NDUFB7,MAP3K5,ATP5PO,SOD1,COX5B,NDUFS6,NDUFB2,PSMA2,TUBB6,PSMB1,CAMK2D,MT-ND6,HSPA…	DC
KEGG	Oxidative phosphorylation	KEGG:00190	FALSE	6.56195e-17	16.183	134	547	43	8161	ATP5F1E,COX4I1,COX7C,ATP5MC2,UQCRB,ATP5MG,MT-ND1,MT-CO3,COX8A,MT-CO2,COX6B1,COX6A1,ATP5F1A,NDUFA4,MT-ND3,NDUFA13,MT-ATP8,COX6C,MT-ATP6,NDUFC2,ATP5MC3,ATP6V0C,NDUFA1,ATP5F1D,ATP6V0B,NDUFB11,COX7A2,UQCRH,MT-CYB,UQCR11,ATP6V1G1,COX5A,COX7B,ATP5ME,NDUFA11,ATP5F1B,NDUFB7,ATP5PO,ATP5MF,COX5B,NDUFS6,NDUFB2,MT-ND6	DC
KEGG	Diabetic cardiomyopathy	KEGG:05415	FALSE	1.04147e-13	12.9824	203	547	49	8161	CYBA,ATP5F1E,COX4I1,SLC25A6,GAPDH,COX7C,ATP5MC2,UQCRB,MT-ND1,MT-CO3,COX8A,SLC25A5,MT-CO2,COX6B1,COX6A1,ATP5F1A,NDUFA4,MT-ND3,NDUFA13,MT-ATP8,COX6C,RAC1,MT-ATP6,NDUFC2,ATP5MC3,NDUFA1,ATP5F1D,NDUFB11,COX7A2,PPP1CA,UQCRH,MT-CYB,UQCR11,COX5A,COX7B,NDUFA11,ATP5F1B,NDUFB7,ATP5PO,TGFB1,COX5B,NDUFS6,NDUFB2,MAPK14,PRKCB,CAMK2D,MT-ND6,PIK3CB,TBC1D4	DC
KEGG	Prion disease	KEGG:05020	FALSE	3.75222e-13	12.4257	272	547	57	8161	CYBA,ATP5F1E,COX4I1,SLC25A6,COX7C,ATP5MC2,UQCRB,MT-ND1,MT-CO3,COX8A,SLC25A5,MT-CO2,COX6B1,COX6A1,ATP5F1A,NDUFA4,TUBA1B,MT-ND3,NDUFA13,MT-ATP8,COX6C,RAC1,MT-ATP6,NDUFC2,ATP5MC3,NDUFA1,ATP5F1D,PSMA7,NDUFB11,COX7A2,UQCRH,MT-CYB,PSMB3,UQCR11,COX5A,COX7B,NDUFA11,PSMB4,ATP5F1B,NDUFB7,ATP5PO,SOD1,COX5B,NDUFS6,NDUFB2,PSMA2,MAPK14,TUBB6,PSMB1,MT-ND6,CREB5,PIK3CB,PPP3CA,HSPA5,PRKACB,KLC1,ITPR1	DC
KEGG	Thermogenesis	KEGG:04714	FALSE	1.57355e-12	11.8031	232	547	51	8161	RPS6,ACTB,ATP5F1E,COX4I1,ACTG1,COX7C,ATP5MC2,UQCRB,ATP5MG,MT-ND1,MT-CO3,COX8A,MT-CO2,COX6B1,COX6A1,ATP5F1A,NDUFA4,MT-ND3,NDUFA13,MT-ATP8,COX6C,MT-ATP6,NDUFC2,ATP5MC3,RPS6KA3,NDUFA1,ATP5F1D,NDUFB11,COX7A2,UQCRH,MT-CYB,UQCR11,COX5A,COX7B,ATP5ME,NDUFA11,ATP5F1B,NDUFB7,MAP3K5,ATP5PO,ATP5MF,COX5B,NDUFS6,NDUFB2,MAPK14,MT-ND6,CREB5,ARID1A,ARID1B,RPS6KA2,PRKACB	DC
KEGG	Chemical carcinogenesis - reactive oxygen species	KEGG:05208	FALSE	4.53959e-12	11.343	222	547	49	8161	CYBA,ATP5F1E,COX4I1,SLC25A6,COX7C,ATP5MC2,UQCRB,MT-ND1,MT-CO3,COX8A,SLC25A5,MT-CO2,COX6B1,COX6A1,ATP5F1A,NDUFA4,MT-ND3,NDUFA13,MT-ATP8,COX6C,RAC1,MT-ATP6,NDUFC2,ATP5MC3,NDUFA1,ATP5F1D,AHR,NDUFB11,COX7A2,UQCRH,MT-CYB,NFKBIA,UQCR11,COX5A,COX7B,NDUFA11,ATP5F1B,NDUFB7,MAP3K5,ATP5PO,SOD1,COX5B,NDUFS6,NDUFB2,MAPK14,MT-ND6,PRKD1,FOS,PIK3CB	DC
KEGG	Huntington disease	KEGG:05016	FALSE	2.68559e-10	9.57096	306	547	56	8161	ATP5F1E,COX4I1,SLC25A6,COX7C,ATP5MC2,UQCRB,MT-ND1,MT-CO3,COX8A,SLC25A5,MT-CO2,COX6B1,COX6A1,ATP5F1A,NDUFA4,TUBA1B,MT-ND3,NDUFA13,MT-ATP8,COX6C,MT-ATP6,NDUFC2,ATP5MC3,NDUFA1,ATP5F1D,GNAQ,PSMA7,NDUFB11,COX7A2,PIK3C3,UQCRH,MT-CYB,PSMB3,UQCR11,COX5A,AP2S1,COX7B,NDUFA11,PSMB4,AP2M1,ATP5F1B,NDUFB7,MAP3K5,ATP5PO,HIP1,SOD1,COX5B,NDUFS6,NDUFB2,PSMA2,TUBB6,PSMB1,MT-ND6,CREB5,KLC1,ITPR1	DC
KEGG	Amyotrophic lateral sclerosis	KEGG:05014	FALSE	9.80226e-09	8.00867	362	547	59	8161	PFN1,ACTB,ATP5F1E,COX4I1,ACTG1,COX7C,ATP5MC2,UQCRB,MT-ND1,MT-CO3,COX8A,HNRNPA1,MT-CO2,COX6B1,COX6A1,ATP5F1A,NDUFA4,TUBA1B,MT-ND3,NDUFA13,MT-ATP8,COX6C,RAC1,MT-ATP6,NDUFC2,ATP5MC3,NDUFA1,ATP5F1D,PSMA7,NDUFB11,COX7A2,PIK3C3,UQCRH,MT-CYB,PSMB3,UQCR11,COX5A,COX7B,NDUFA11,PSMB4,TPR,ATP5F1B,NDUFB7,MAP3K5,ATP5PO,SOD1,COX5B,NDUFS6,NDUFB2,PSMA2,MAPK14,TUBB6,PSMB1,RANBP2,MT-ND6,SETX,PPP3CA,HSPA5,KLC1	DC
KEGG	Antigen processing and presentation	KEGG:04612	FALSE	3.5233e-08	7.45305	69	547	22	8161	B2M,HLA-B,CD74,HLA-A,HLA-C,HLA-DRA,HLA-DPA1,HLA-DMA,HSP90AA1,HSP90AB1,HLA-DPB1,PSME1,CIITA,HLA-DRB5,HLA-DQA2,PSME2,HLA-DRB1,HLA-E,HLA-DQB1,HSPA5,TAPBP,IFI30	DC
KEGG	Pathways of neurodegeneration - multiple diseases	KEGG:05022	FALSE	4.06828e-08	7.39059	474	547	69	8161	RPS27A,UBA52,ATP5F1E,UBC,COX4I1,SLC25A6,COX7C,ATP5MC2,UQCRB,MT-ND1,MT-CO3,COX8A,SLC25A5,MT-CO2,COX6B1,COX6A1,ATP5F1A,UBB,NDUFA4,TUBA1B,MT-ND3,CALM1,NDUFA13,CALM2,MT-ATP8,PARK7,COX6C,RAC1,MT-ATP6,NDUFC2,ATP5MC3,NDUFA1,ATP5F1D,GNAQ,LRRK2,PSMA7,NDUFB11,COX7A2,PIK3C3,UQCRH,MT-CYB,PSMB3,UQCR11,COX5A,COX7B,NDUFA11,PSMB4,ATP5F1B,NDUFB7,MAP3K5,APC,ATP5PO,HIP1,SOD1,COX5B,NDUFS6,NDUFB2,PSMA2,MAPK14,TUBB6,P…	DC
KEGG	Alzheimer disease	KEGG:05010	FALSE	8.76166e-08	7.05741	382	547	59	8161	ATP5F1E,COX4I1,SLC25A6,GAPDH,COX7C,ATP5MC2,UQCRB,MT-ND1,MT-CO3,COX8A,SLC25A5,MT-CO2,COX6B1,COX6A1,ATP5F1A,NDUFA4,TUBA1B,MT-ND3,CALM1,NDUFA13,CALM2,MT-ATP8,COX6C,MT-ATP6,NDUFC2,ATP5MC3,NDUFA1,ATP5F1D,GNAQ,PSMA7,NDUFB11,COX7A2,PIK3C3,UQCRH,MT-CYB,PSMB3,UQCR11,COX5A,COX7B,NDUFA11,PSMB4,ATP5F1B,NDUFB7,MAP3K5,APC,ATP5PO,COX5B,NDUFS6,NDUFB2,PSMA2,TUBB6,PSMB1,MT-ND6,PIK3CB,PSEN1,PPP3CA,SLC39A11,KLC1,ITP…	DC
KEGG	Non-alcoholic fatty liver disease	KEGG:04932	FALSE	2.6693e-06	5.5736	154	547	31	8161	COX4I1,COX7C,UQCRB,MT-CO3,COX8A,MT-CO2,COX6B1,COX6A1,NDUFA4,NDUFA13,COX6C,RAC1,NDUFC2,NDUFA1,NDUFB11,COX7A2,UQCRH,MT-CYB,UQCR11,COX5A,COX7B,NDUFA11,NDUFB7,MAP3K5,TGFB1,COX5B,NDUFS6,NDUFB2,MAPK14,FOS,PIK3CB	DC
KEGG	Phagosome	KEGG:04145	FALSE	3.25155e-06	5.48791	147	547	30	8161	CYBA,HLA-B,ACTB,HLA-A,HLA-C,ACTG1,HLA-DRA,CORO1A,HLA-DPA1,HLA-DMA,SEC61B,HLA-DPB1,TUBA1B,RAC1,ATP6V0C,ATP6V0B,HLA-DRB5,HLA-DQA2,PIKFYVE,STX7,PIK3C3,ATP6V1G1,DYNC1I2,ITGB2,HLA-DRB1,HLA-E,TLR2,SEC61G,TUBB6,HLA-DQB1	DC
KEGG	Leishmaniasis	KEGG:05140	FALSE	3.26554e-06	5.48604	72	547	20	8161	EEF1A1,CYBA,HLA-DRA,JAK2,HLA-DPA1,HLA-DMA,HLA-DPB1,ITGA4,HLA-DRB5,HLA-DQA2,NFKBIA,ITGB2,HLA-DRB1,TGFB1,TLR2,MAPK14,PRKCB,HLA-DQB1,FOS,TAB2	DC
KEGG	Salmonella infection	KEGG:05132	FALSE	6.54184e-06	5.1843	249	547	41	8161	RPS3,PFN1,ACTB,MYL12A,ACTG1,GAPDH,ELMO1,ARPC1B,HSP90AA1,HSP90AB1,MYL12B,ARPC3,TUBA1B,TXN,RHOA,ARPC2,RAC1,PYCARD,EXOC4,PIK3C3,NFKBIA,DYNC1I2,S100A10,RHOG,BRK1,DYNLL1,TLR2,MAPK14,TUBB6,PTPRC,FOS,HSP90B1,PIK3CB,PAK1,CYTH1,KLC1,AHNAK,TAB2,SNX9,KPNA4,ANXA2	DC
KEGG	Allograft rejection	KEGG:05330	FALSE	1.41859e-05	4.84814	34	547	13	8161	HLA-B,HLA-A,HLA-C,HLA-DRA,HLA-DPA1,HLA-DMA,HLA-DPB1,GZMB,HLA-DRB5,HLA-DQA2,HLA-DRB1,HLA-E,HLA-DQB1	DC
KEGG	Graft-versus-host disease	KEGG:05332	FALSE	4.51569e-05	4.34528	37	547	13	8161	HLA-B,HLA-A,HLA-C,HLA-DRA,HLA-DPA1,HLA-DMA,HLA-DPB1,GZMB,HLA-DRB5,HLA-DQA2,HLA-DRB1,HLA-E,HLA-DQB1	DC
KEGG	Viral myocarditis	KEGG:05416	FALSE	5.3123e-05	4.27472	56	547	16	8161	HLA-B,ACTB,HLA-A,HLA-C,ACTG1,HLA-DRA,HLA-DPA1,HLA-DMA,HLA-DPB1,RAC1,HLA-DRB5,HLA-DQA2,ITGB2,HLA-DRB1,HLA-E,HLA-DQB1	DC
KEGG	Epstein-Barr virus infection	KEGG:05169	FALSE	0.000101327	3.99427	198	547	33	8161	PLCG2,B2M,HLA-B,HLA-A,HLA-C,HLA-DRA,HLA-DPA1,HLA-DMA,VIM,HLA-DPB1,RAC1,HLA-DRB5,HLA-DQA2,SYK,NFKBIA,IFNAR2,ENTPD1,HLA-DRB1,CDK6,HLA-E,BLNK,IRF7,E2F3,POLK,TLR2,MAPK14,HLA-DQB1,PIK3CB,CD44,RBPJ,TAPBP,RB1,TAB2	DC
KEGG	Type I diabetes mellitus	KEGG:04940	FALSE	0.000126498	3.89792	40	547	13	8161	HLA-B,HLA-A,HLA-C,HLA-DRA,HLA-DPA1,HLA-DMA,HLA-DPB1,GZMB,HLA-DRB5,HLA-DQA2,HLA-DRB1,HLA-E,HLA-DQB1	DC
KEGG	Human T-cell leukemia virus 1 infection	KEGG:05166	FALSE	0.00036523	3.43743	219	547	34	8161	B2M,HLA-B,HLA-A,HLA-C,SLC25A6,HLA-DRA,HLA-DPA1,HLA-DMA,SLC25A5,HLA-DPB1,MAP3K1,HLA-DRB5,HLA-DQA2,RAN,TSPO,NFKBIA,ITGB2,HLA-DRB1,HLA-E,TGFB1,E2F3,TLN1,XPO1,HLA-DQB1,CREB5,FOS,ATM,PIK3CB,SPI1,PPP3CA,ZFP36,ATR,PRKACB,RB1	DC
KEGG	Asthma	KEGG:05310	FALSE	0.000593435	3.22663	27	547	10	8161	FCER1G,HLA-DRA,HLA-DPA1,HLA-DMA,HLA-DPB1,HLA-DRB5,HLA-DQA2,HLA-DRB1,FCER1A,HLA-DQB1	DC
KEGG	Platelet activation	KEGG:04611	FALSE	0.000769698	3.11368	124	547	23	8161	PLCG2,ACTB,MYL12A,FCER1G,ACTG1,VAMP8,MYL12B,GNAI2,RHOA,GNAQ,SYK,PPP1CA,ROCK1,TLN1,MAPK14,GUCY1A1,PIK3CB,PPP1R12A,GNA13,PRKACB,APBB1IP,ITPR1,TBXAS1	DC
KEGG	Yersinia infection	KEGG:05135	FALSE	0.00118649	2.92574	136	547	24	8161	ACTB,ACTG1,ELMO1,ARPC1B,VAV3,ITGA4,ARPC3,RHOA,ARPC2,RAC1,PYCARD,RPS6KA3,GNAQ,NFKBIA,ROCK1,RHOG,MAPK14,FOS,PIK3CB,WIPF1,RPS6KA2,SKAP2,PKN2,TAB2	DC
KEGG	Tuberculosis	KEGG:05152	FALSE	0.00153523	2.81383	175	547	28	8161	CD74,FCER1G,HLA-DRA,JAK2,CORO1A,HLA-DPA1,HLA-DMA,LSP1,HLA-DPB1,CALM1,CIITA,RHOA,CALM2,ATP6V0C,ATP6V0B,HLA-DRB5,HLA-DQA2,SYK,TLR1,PIK3C3,ITGB2,HLA-DRB1,TGFB1,TLR2,MAPK14,HLA-DQB1,CAMK2D,PPP3CA	DC
KEGG	Autoimmune thyroid disease	KEGG:05320	FALSE	0.00157632	2.80236	49	547	13	8161	HLA-B,HLA-A,HLA-C,HLA-DRA,HLA-DPA1,HLA-DMA,HLA-DPB1,GZMB,HLA-DRB5,HLA-DQA2,HLA-DRB1,HLA-E,HLA-DQB1	DC
KEGG	Cardiac muscle contraction	KEGG:04260	FALSE	0.00165012	2.78249	87	547	18	8161	COX4I1,COX7C,UQCRB,MT-CO3,COX8A,MT-CO2,COX6B1,COX6A1,COX6C,COX7A2,UQCRH,MT-CYB,SLC8A1,UQCR11,COX5A,COX7B,COX5B,CACNA2D3	DC
KEGG	Kaposi sarcoma-associated herpesvirus infection	KEGG:05167	FALSE	0.00404568	2.39301	194	547	29	8161	RPS27A,PLCG2,UBA52,HLA-B,HLA-A,HLA-C,UBC,JAK2,UBB,CALM1,CALM2,RAC1,GNG5,SYK,PIK3C3,NFKBIA,IFNAR2,CDK6,HLA-E,IRF7,E2F3,MAPK14,FOS,PIK3CB,PPP3CA,ZFP36,RB1,ITPR1,MAPKAPK2	DC
KEGG	Th1 and Th2 cell differentiation	KEGG:04658	FALSE	0.0083575	2.07792	89	547	17	8161	HLA-DRA,JAK2,HLA-DPA1,HLA-DMA,HLA-DPB1,MAML3,MAML2,HLA-DRB5,HLA-DQA2,NOTCH2,NFKBIA,HLA-DRB1,MAPK14,HLA-DQB1,FOS,PPP3CA,RBPJ	DC
KEGG	Shigellosis	KEGG:05131	FALSE	0.0109434	1.96085	246	547	33	8161	RPS27A,PLCG2,UBA52,PFN1,ACTB,MYL12A,H3F3A,UBC,ACTG1,ELMO1,ARPC1B,MYL12B,UBB,ARPC3,RHOA,ARPC2,RAC1,PYCARD,CAPNS1,PIK3C3,NFKBIA,ROCK1,PRKCE,TLN1,MAPK14,CAST,ATM,PIK3CB,CD44,CYTH1,SEPTIN11,TAB2,ITPR1	DC
KEGG	Intestinal immune network for IgA production	KEGG:04672	FALSE	0.0131674	1.8805	44	547	11	8161	HLA-DRA,HLA-DPA1,HLA-DMA,HLA-DPB1,ITGA4,CXCR4,HLA-DRB5,HLA-DQA2,HLA-DRB1,TGFB1,HLA-DQB1	DC
KEGG	Proteasome	KEGG:03050	FALSE	0.0202618	1.69332	46	547	11	8161	PSME1,PSMB10,PSMA7,PSMB3,PSME2,PSMB4,POMP,PSMA2,PSMB8,PSMB1,PSMB9	DC
KEGG	Th17 cell differentiation	KEGG:04659	FALSE	0.0221553	1.65452	105	547	18	8161	HLA-DRA,JAK2,HLA-DPA1,HLA-DMA,HSP90AA1,HSP90AB1,HLA-DPB1,HLA-DRB5,HLA-DQA2,AHR,NFKBIA,HLA-DRB1,TGFB1,MAPK14,HLA-DQB1,FOS,PPP3CA,RUNX1	DC
KEGG	Rheumatoid arthritis	KEGG:05323	FALSE	0.0248118	1.60534	88	547	16	8161	HLA-DRA,HLA-DPA1,HLA-DMA,HLA-DPB1,LTB,ATP6V0C,ATP6V0B,HLA-DRB5,HLA-DQA2,ATP6V1G1,ITGB2,HLA-DRB1,TGFB1,TLR2,HLA-DQB1,FOS	DC
KEGG	Oxytocin signaling pathway	KEGG:04921	FALSE	0.0262598	1.58071	154	547	23	8161	ACTB,MYL6,ACTG1,EEF2,MEF2C,GNAI2,CALM1,RHOA,CALM2,GNAQ,PPP1CA,ROCK1,MAP2K5,PRKCB,CAMK1D,CAMK2D,GUCY1A1,FOS,PPP1R12A,CACNA2D3,PPP3CA,PRKACB,ITPR1	DC
KEGG	Regulation of actin cytoskeleton	KEGG:04810	FALSE	0.0295659	1.52921	227	547	30	8161	PFN1,TMSB4X,ACTB,CFL1,MYL12A,ACTG1,ARPC1B,VAV3,MYL12B,ITGA4,ARPC3,IQGAP2,RHOA,ARPC2,RAC1,CXCR4,PIP4K2A,PIKFYVE,PPP1CA,ROCK1,TIAM1,ITGB2,PDGFC,APC,BRK1,DIAPH2,PIK3CB,PPP1R12A,PAK1,GNA13	DC
KEGG	Cellular senescence	KEGG:04218	FALSE	0.0318712	1.4966	156	547	23	8161	HLA-B,HLA-A,HLA-C,SLC25A6,SLC25A5,CALM1,CALM2,RAD50,E2F5,PPP1CA,CDK6,HLA-E,TGFB1,ZFP36L2,E2F3,MAPK14,ATM,PIK3CB,PPP3CA,ATR,RB1,ITPR1,MAPKAPK2	DC
KEGG	Human immunodeficiency virus 1 infection	KEGG:05170	FALSE	0.0407558	1.38981	210	547	28	8161	PLCG2,B2M,HLA-B,CFL1,HLA-A,HLA-C,GNAI2,CALM1,CALM2,RAC1,GNG5,GNAQ,CXCR4,BST2,NFKBIA,HLA-E,TLR2,MAPK14,PRKCB,FOS,ATM,PIK3CB,PPP3CA,PAK1,TAPBP,ATR,TAB2,ITPR1	DC
KEGG	Ribosome	KEGG:03010	FALSE	1.20587e-59	58.9187	153	427	79	8161	RPL28,RPL30,RPL41,RPL39,RPLP2,RPL19,RPS11,RPS12,RPS27,RPL26,RPS29,RPL32,RPL10,RPL13,RPS15A,RPS14,RPS26,RPL37,RPL18A,RPL27A,RPS27A,RPS20,RPS19,RPL18,RPS23,RPL21,RPS18,RPS15,RPS4X,RPL11,RPS3,RPL37A,RPS21,RPL34,RPL3,RPL13A,RPL17,RPS8,RPS13,RPS28,RPS16,RPL23A,FAU,RPL23,RPL36,RPLP1,RPS25,RPS3A,RPL31,RPS9,RPS24,RPL9,RPS6,RPL35A,RPS17,RPL36A,RPS7,RPL15,RPL38,RPL12,RPS2,RPL7,RPL10A,UBA52,RPL8,RPL7A,RPL29…	other
KEGG	Coronavirus disease - COVID-19	KEGG:05171	FALSE	1.5644e-51	50.8057	231	427	87	8161	F13A1,PLCG2,RPL28,RPL30,RPL41,RPL39,RPLP2,RPL19,RPS11,RPS12,RPS27,RPL26,RPS29,RPL32,RPL10,RPL13,RPS15A,RPS14,RPS26,RPL37,RPL18A,RPL27A,RPS27A,RPS20,RPS19,RPL18,RPS23,RPL21,RPS18,RPS15,RPS4X,RPL11,RPS3,RPL37A,RPS21,RPL34,RPL3,RPL13A,RPL17,RPS8,RPS13,RPS28,RPS16,RPL23A,FAU,RPL23,RPL36,RPLP1,RPS25,RPS3A,RPL31,RPS9,RPS24,RPL9,RPS6,RPL35A,RPS17,RPL36A,RPS7,RPL15,RPL38,RPL12,RPS2,RPL7,RPL10A,UBA52,RPL8…	other
KEGG	T cell receptor signaling pathway	KEGG:04660	FALSE	1.28045e-06	5.89264	103	427	22	8161	NCK2,RASGRP1,MALT1,GRAP2,PRKCQ,NFATC2,PTPRC,LCK,CD28,PPP3CB,GSK3B,DLG1,MAP3K7,LCP2,CARD11,MAP3K8,PPP3CC,SOS1,PIK3CA,ITK,CD247,VAV3	other
KEGG	Human T-cell leukemia virus 1 infection	KEGG:05166	FALSE	0.0209982	1.67782	219	427	25	8161	TLN1,NFATC2,TRRAP,ETS1,XPO1,LCK,ATR,PPP3CB,DLG1,SMAD4,SMAD2,CRTC3,STAT5B,PRKACB,CREB1,SMAD3,KAT2B,HLA-F,HLA-A,PPP3CC,PIK3CA,ATM,CCND3,HLA-C,HLA-B	other
KEGG	Kaposi sarcoma-associated herpesvirus infection	KEGG:05167	FALSE	0.0216071	1.6654	194	427	23	8161	GNG11,PLCG2,RPS27A,ANGPT2,UBA52,NFATC2,TCF7,CALM3,PPP3CB,GSK3B,CASP8,IL6ST,CREB1,HLA-F,HLA-A,PPP3CC,CDK6,PIK3CA,STAT1,HLA-C,HLA-B,LEF1,CD200R1	other
