# Supplementary material for: Single-cell multi-ome and immune profiles of the Inspiration4 crew reveal conserved, cell-type, and sex-specific responses to spaceflight
Source: Nat Commun. 2024 Jun 11;15:4954. doi: 10.1038/s41467-024-49211-2 (PMC11166952; doi:10.1038/s41467-024-49211-2)
Supplement: Supplementary file 4 — Supplementary Data 1-15 [file 41467_2024_49211_MOESM4_ESM.zip › Supplementary.Data/Supplementary Data 5.xlsx]

## Sheet: Sheet1
Extended Data Table 5. DEGs identified from the meta-analysis of the GeneLab database
gene	baseMean	log2FoldChange	lfcSE	stat	pvalue	padj
0610040B10Rik	68.3467	-0.121576	0.0335647	-3.62214	0.000292181	0.00738936
1110004F10Rik	1634.3	-0.0579975	0.0158099	-3.66843	0.000244049	0.00652847
1110038B12Rik	326.441	-0.116298	0.0387774	-2.99911	0.00270772	0.0332165
1110059E24Rik	747.603	-0.0856968	0.0294993	-2.90504	0.003672	0.0405055
1110059G10Rik	434.791	-0.0960177	0.0256702	-3.74043	0.000183707	0.00536222
1500004A13Rik	62.9928	0.106948	0.0344365	3.10566	0.00189854	0.0263703
1500011B03Rik	211.534	-0.0872348	0.0264295	-3.30065	0.000964595	0.0167764
1700003E16Rik	13.3235	0.335956	0.118082	2.84512	0.00443953	0.0462545
1700017B05Rik	594.286	0.132389	0.0415272	3.18802	0.00143252	0.0217829
1700097N02Rik	40.4775	-0.407908	0.114643	-3.55806	0.000373607	0.00876647
1700123O20Rik	660.611	-0.0895585	0.0203932	-4.39158	1.1253e-05	0.000768132
1810037I17Rik	1045.78	-0.102467	0.0296216	-3.4592	0.00054178	0.0112035
1810073O08Rik	15.8968	-0.295481	0.101494	-2.91131	0.00359922	0.0399251
2310014F06Rik	31.1652	0.223396	0.061843	3.61231	0.000303487	0.00756979
2310022B05Rik	940.706	0.118069	0.0291225	4.05422	5.03009e-05	0.00222171
2310061I04Rik	396.124	0.0918758	0.0267374	3.43623	0.000589876	0.0119262
2410002F23Rik	893.203	-0.086547	0.0243956	-3.54765	0.00038869	0.00900244
2410006H16Rik	402.745	-0.164903	0.0409268	-4.02922	5.5962e-05	0.00236488
2510009E07Rik	1578.22	0.0783523	0.0211881	3.69795	0.00021735	0.00605217
2610035D17Rik	122.432	-0.213998	0.0676197	-3.16473	0.00155229	0.0228696
2610306M01Rik	101.101	-0.0927402	0.0305254	-3.03814	0.00238047	0.0304263
2810013P06Rik	509.134	-0.079575	0.0229383	-3.46909	0.00052222	0.0109025
2810430I11Rik	10.54	0.249958	0.0823355	3.03585	0.00239859	0.0305792
2900005J15Rik	47.2184	0.174791	0.049616	3.52288	0.000426883	0.00953372
2900026A02Rik	3024.37	0.0945576	0.0300125	3.15061	0.00162931	0.0236163
3830408C21Rik	40.4735	0.118673	0.0382192	3.10506	0.0019024	0.0263899
4732463B04Rik	21.5255	-0.53331	0.140604	-3.79299	0.000148846	0.00459733
4732491K20Rik	78.7375	0.0895709	0.0310388	2.88577	0.00390461	0.0424055
4833412C15Rik	61.3766	0.206881	0.0509749	4.05848	4.93929e-05	0.00218864
4930417O13Rik	75.0169	-0.30942	0.103943	-2.97682	0.00291258	0.034658
4930438A08Rik	447.309	-0.585129	0.146231	-4.00141	6.2967e-05	0.00254852
4931440P22Rik	20.9486	0.21974	0.0540389	4.06633	4.77596e-05	0.00214426
4933415A04Rik	7.33175	0.373782	0.0923584	4.04709	5.1859e-05	0.00226299
4933421O10Rik	224.37	0.0831097	0.0249495	3.33111	0.000864996	0.0155921
4933431E20Rik	362.586	0.0906937	0.0321556	2.82046	0.00479544	0.0484101
5330431K02Rik	17.1962	0.278848	0.0915223	3.04678	0.00231309	0.0298556
5830454E08Rik	28.0637	-0.116826	0.0340026	-3.43579	0.000590822	0.0119343
6230400D17Rik	73.2097	-0.109683	0.0353395	-3.10371	0.00191111	0.026489
8430426J06Rik	9.62991	0.348906	0.105437	3.30914	0.000935824	0.0164243
9330121J05Rik	11.4792	0.311445	0.0993054	3.13624	0.0017113	0.0243607
9330162012Rik	129.471	0.0938189	0.0303355	3.09271	0.00198338	0.0270942
9430081H08Rik	20.9356	-0.174583	0.0414545	-4.21144	2.53745e-05	0.0013588
9630050E16Rik	150.668	0.21991	0.0530786	4.1431	3.42649e-05	0.0016507
9930012K11Rik	72.7311	-0.119515	0.0385446	-3.1007	0.00193064	0.0266429
9930111J21Rik1	568.094	0.105916	0.0350561	3.02134	0.00251657	0.0315114
A130010J15Rik	353.16	-0.0548247	0.0175715	-3.12009	0.00180796	0.0254481
A430033K04Rik	405.212	-0.0831286	0.0235233	-3.53389	0.000409494	0.00930766
A530001N23Rik	10.1611	0.489492	0.0969615	5.04831	4.45735e-07	7.7647e-05
A530020G20Rik	83.3691	0.230302	0.0810806	2.8404	0.00450563	0.0466969
A730049H05Rik	8.17627	0.424089	0.11628	3.64713	0.00026519	0.00692387
A830082N09Rik	185.622	-0.131436	0.0402786	-3.26318	0.00110171	0.0184143
AA465934	47.911	-0.130238	0.042316	-3.07774	0.00208576	0.0279541
Aars	3694.3	0.129874	0.0299906	4.3305	1.48771e-05	0.000917699
Aars2	449.095	0.137554	0.0429203	3.20486	0.00135127	0.0209721
Abat	1921.61	0.126779	0.0366094	3.463	0.000534183	0.0110779
Abca2	2197.53	0.156144	0.0435626	3.58437	0.000337895	0.008139
Abca3	4275.52	0.094491	0.0306975	3.07813	0.00208302	0.0279541
Abcc8	64.0734	0.503873	0.110692	4.55204	5.31278e-06	0.00043987
Abcd1	917.598	0.105226	0.0313641	3.35496	0.000793754	0.0147979
Abhd13	2094.14	-0.102354	0.0238065	-4.29941	1.71257e-05	0.0010273
Ablim3	600.046	0.181704	0.0435631	4.17106	3.03188e-05	0.00152404
Abr	1953.12	0.0678675	0.0226526	2.99601	0.00273541	0.0334438
Abracl	532.109	-0.109398	0.0365212	-2.99547	0.0027402	0.0334771
Abtb2	918.429	0.187738	0.0464132	4.04493	5.23385e-05	0.00227479
Acly	12559.9	0.211383	0.0526671	4.01357	5.98077e-05	0.0024554
Acot1	563.394	-0.162379	0.0561346	-2.89267	0.00381987	0.0416931
Acss2	3880.65	0.139879	0.0493994	2.8316	0.00463164	0.0474383
Actr6	384.929	-0.0949396	0.0308515	-3.07731	0.00208876	0.0279549
Adam19	515.361	0.088434	0.0270091	3.27423	0.00105951	0.0179679
Adamts12	354.754	0.182179	0.050622	3.59881	0.000319674	0.00783886
Adamts13	11.9299	-0.577884	0.146518	-3.94411	8.0097e-05	0.00294613
Adamts15	361.49	0.238516	0.0483101	4.93718	7.92583e-07	0.000106729
Adamts4	51.357	0.435374	0.0742038	5.86727	4.43037e-09	1.89159e-06
Adamts7	120.642	0.157983	0.0474173	3.33175	0.000863007	0.0155891
Adamts9	1017.16	0.134512	0.0390691	3.44293	0.000575456	0.0117327
Adamtsl2	275.984	0.18349	0.0568544	3.22737	0.00124935	0.0200329
Adap2	381.197	0.0977693	0.0304806	3.20759	0.00133853	0.0208862
Adar	1706.39	0.113849	0.0269447	4.22529	2.3863e-05	0.00131549
Adarb2	12.4972	0.377555	0.122918	3.0716	0.00212914	0.0283213
Adck1	585.627	0.0699652	0.0238264	2.93646	0.00331984	0.0380271
Adcy1	628.636	0.195302	0.0531758	3.67275	0.000239955	0.00645862
Adcy2	162.394	0.193952	0.06007	3.22877	0.00124325	0.0199644
Adgra1	58.1063	0.32635	0.111337	2.93119	0.00337669	0.0383657
Adgrd1	237.7	0.164893	0.0559095	2.94928	0.0031851	0.0369306
Adm	137.662	0.160165	0.0444133	3.60624	0.00031066	0.00770459
Adra1a	312.675	0.234755	0.0468161	5.01441	5.31972e-07	8.9796e-05
Afap1	1036.38	0.0857426	0.0227779	3.76428	0.000167027	0.00502232
Aff1	5046.67	0.09442	0.0212098	4.45171	8.51887e-06	0.000630947
Agap1	2409.95	0.122726	0.0241947	5.07242	3.92794e-07	7.21053e-05
Agfg2	721.353	0.132388	0.0328664	4.02805	5.62408e-05	0.00236488
Ago4	668.049	0.0706189	0.0236476	2.98631	0.00282367	0.034064
Agrn	2944.47	0.138943	0.038375	3.62067	0.000293839	0.00742267
Ahcyl2	3810.14	0.0863842	0.0208042	4.15225	3.29218e-05	0.00162188
Ahdc1	1186.87	0.247217	0.0531643	4.65006	3.31844e-06	0.000311461
Ahr	1522.16	0.0879167	0.0294868	2.98157	0.00286779	0.034311
Aifm3	31.057	0.260496	0.0738853	3.52568	0.000422393	0.00946271
Aimp1	1416.88	-0.0806615	0.0171256	-4.70999	2.47726e-06	0.000248912
Ak6	1540.8	-0.0960174	0.0230126	-4.17238	3.01428e-05	0.00152288
Akap6	538.568	0.160388	0.0513036	3.12625	0.00177051	0.0250343
Aktip	1851.25	-0.0697376	0.0173767	-4.0133	5.98769e-05	0.0024554
Aldh1l2	128.851	0.345072	0.0744898	4.63247	3.61333e-06	0.000331984
Alg11	1296.92	-0.0620742	0.0208891	-2.97161	0.0029624	0.0350747
Alox15	26.8622	0.49994	0.145801	3.42893	0.000605968	0.0121725
Alox5	84.1005	0.209398	0.067909	3.08351	0.00204576	0.027703
Alpl	391.426	0.174543	0.047017	3.71234	0.000205355	0.00581484
Als2cl	1063.11	0.13818	0.0412016	3.35376	0.000797228	0.0148042
Ammecr1l	1596.96	-0.0515783	0.0151908	-3.39537	0.000685366	0.0133487
Amot	1379.13	0.114072	0.0400911	2.84532	0.00443669	0.0462545
Anapc15	344.316	-0.0594179	0.019374	-3.06689	0.00216298	0.0285448
Angptl2	2043.34	-0.105421	0.0371936	-2.8344	0.0045912	0.0471687
Ank1	371.712	0.299141	0.087814	3.40654	0.000657931	0.0129534
Ankfn1	69.0316	0.419516	0.121632	3.44907	0.000562514	0.0114998
Ankrd12	3036.55	-0.145095	0.0290907	-4.98768	6.11073e-07	9.21315e-05
Ankrd33b	1235.91	0.169372	0.039006	4.3422	1.41062e-05	0.000889799
Ankrd40	3125.44	0.0683875	0.0173945	3.93157	8.43923e-05	0.00307298
Ankrd49	695.793	-0.085248	0.026629	-3.20133	0.00136795	0.0211107
Anks6	98.08	0.173208	0.0512838	3.37744	0.000731646	0.0139751
Ano6	3220.59	0.0806495	0.020999	3.84064	0.000122713	0.00398818
Anp32b	1180.48	-0.0865364	0.028269	-3.06118	0.00220468	0.028885
Antxr2	1815.85	0.0816821	0.0267392	3.05477	0.00225236	0.0293348
Anxa13	38.0567	0.322851	0.111197	2.90341	0.00369125	0.0406543
Anxa4	2245.72	0.0643083	0.0226708	2.83661	0.00455952	0.0470315
Anxa5	3760.87	0.0967817	0.0226519	4.27257	1.93234e-05	0.00113005
Anxa7	4256.2	-0.0660693	0.01925	-3.43217	0.000598768	0.0120612
Aox1	993.428	0.133826	0.042067	3.18126	0.00146638	0.0220748
Ap1ar	1408.11	-0.0474327	0.0154538	-3.06932	0.00214544	0.0284584
Ap1g2	400.002	0.0987199	0.0326037	3.02787	0.00246282	0.0310706
Ap1m1	872.908	0.117466	0.0302302	3.88571	0.000102033	0.00355482
Ap2b1	4941.64	0.0617297	0.0139625	4.42111	9.81938e-06	0.000705474
Ap3d1	3896.28	0.0674221	0.023749	2.83894	0.00452632	0.0468119
Apbb2	1839.6	0.11585	0.0178292	6.49774	8.15332e-11	6.5755e-08
Apex1	663.974	-0.0814593	0.0258829	-3.14722	0.00164831	0.0238011
Apex2	588.199	0.0917924	0.0263512	3.48342	0.000495052	0.010558
Apol9a	106.388	0.395447	0.0803647	4.92066	8.62533e-07	0.000113608
Apol9b	101.105	0.352203	0.0765049	4.60367	4.15117e-06	0.000361516
Aqp8	27.7964	0.687917	0.223153	3.08272	0.0020512	0.0277421
Ar	2418.66	0.157292	0.0341654	4.60385	4.1475e-06	0.000361516
Arap3	659.466	0.151709	0.0384496	3.94567	7.95759e-05	0.00293689
Arfgef2	4100.3	0.0603815	0.0167559	3.6036	0.000313835	0.00775683
Arhgap17	1264.99	0.0715995	0.0188586	3.79665	0.000146663	0.00455572
Arhgap20	247.56	0.322809	0.094683	3.40936	0.000651148	0.0128431
Arhgap26	1318.49	0.187344	0.0225904	8.2931	1.10332e-16	3.00311e-13
Arhgap28	221.959	0.135288	0.032065	4.21918	2.45194e-05	0.00134826
Arhgap31	2203.84	0.0606766	0.0202795	2.99202	0.00277141	0.0336573
Arhgap44	316.322	0.120818	0.0334402	3.61295	0.000302733	0.00755965
Arhgap8	38.5267	0.207268	0.0708036	2.92737	0.00341844	0.0386684
Arhgef11	2860.73	0.0542528	0.0173966	3.11858	0.00181723	0.0255127
Arhgef12	13253.9	0.0665114	0.0191261	3.47753	0.000506065	0.0107613
Arhgef28	537.756	0.106171	0.037787	2.80972	0.00495851	0.0495792
Arhgef37	608.026	0.156936	0.0329896	4.75713	1.96364e-06	0.000210632
Arhgef38	608.702	0.561095	0.182244	3.07882	0.00207822	0.0279341
Arid5b	3748.97	0.144394	0.0260864	5.5352	3.10866e-08	8.5685e-06
Arih2	2334.93	-0.0627659	0.0135915	-4.61803	3.87404e-06	0.000348583
Arl1	4381.96	-0.101926	0.0265141	-3.84423	0.000120934	0.00395163
Arl4d	553.806	0.247984	0.0440752	5.62639	1.84021e-08	5.80732e-06
Arl6ip1	4407.84	-0.0829096	0.0220437	-3.76115	0.000169133	0.00505888
Arl8b	4223.62	-0.0819496	0.0230615	-3.55352	0.00038011	0.00887126
Armc10	806.402	-0.0799775	0.0197749	-4.04439	5.24601e-05	0.00227553
Armc2	40.3217	0.204	0.0702747	2.90289	0.00369737	0.0406823
Armcx4	630.543	0.196861	0.0337563	5.83184	5.48209e-09	2.19234e-06
Armt1	727.155	-0.0779121	0.0168184	-4.63256	3.6117e-06	0.000331984
Arntl	956.234	0.513471	0.0568509	9.03189	1.68733e-19	9.18539e-16
Arpc1a	1942.37	-0.0789917	0.0247058	-3.1973	0.00138722	0.0213029
Arpc2	4012.17	-0.0441458	0.0155169	-2.84501	0.00444099	0.0462545
Arpc5l	1833.44	-0.0857329	0.0201067	-4.26389	2.00901e-05	0.00116038
Arrb1	3375.23	0.110267	0.0265934	4.14641	3.3773e-05	0.0016395
Arrdc2	486.64	0.176373	0.0535632	3.29281	0.000991928	0.0171422
Arsa	590.472	0.109408	0.0346515	3.15737	0.00159199	0.0232499
Arsb	1044.7	0.0905731	0.0268996	3.36708	0.000759691	0.0143971
Arsj	15.6216	0.477655	0.110139	4.33682	1.44557e-05	0.000901927
Art5	17.1235	-0.577085	0.165549	-3.48589	0.000490495	0.0104917
As3mt	879.586	0.072764	0.0248053	2.9334	0.00335267	0.0382021
Asap1	1640.32	0.0511177	0.0173642	2.94385	0.00324155	0.037386
Asap2	809.778	0.103392	0.0271499	3.8082	0.000139981	0.00441279
Asb1	732.487	0.0611351	0.0212243	2.88043	0.00397133	0.0428734
Asb3	580.149	-0.0649203	0.0226091	-2.87143	0.00408624	0.0436808
Asic4	138.521	0.456223	0.149779	3.04596	0.00231936	0.0299018
Asns	275.223	0.18822	0.0516167	3.6465	0.000265837	0.00693245
Asnsd1	1895.66	-0.0769765	0.0254355	-3.02634	0.00247534	0.0311677
Asxl3	37.0421	0.33962	0.0717674	4.73223	2.22065e-06	0.000231361
Atad3aos	27.2988	-0.107423	0.0376899	-2.85019	0.00436937	0.0457858
Atf5	1057.72	0.143171	0.0361081	3.96507	7.33755e-05	0.0028035
Atf6b	699.316	0.1213	0.0378828	3.20199	0.00136482	0.0210843
Atf7	2714.41	0.105487	0.0239301	4.40813	1.04267e-05	0.000734763
Atg12	1916.85	-0.0572849	0.0175301	-3.2678	0.00108386	0.018267
Atg4c	535.652	0.0644114	0.0213709	3.01398	0.00257847	0.0320763
Atic	1336.48	-0.0488456	0.0171869	-2.84203	0.00448274	0.0465482
Atn1	783.424	0.156496	0.0471512	3.31903	0.000903311	0.0160699
Atp11a	5036.05	0.0722256	0.024576	2.93886	0.00329419	0.0378067
Atp1a3	104.376	0.292585	0.0761067	3.84441	0.000120842	0.00395163
Atp1b2	255.785	0.16119	0.0512201	3.14701	0.0016495	0.0238024
Atp2b2	105.953	0.222622	0.0547222	4.06822	4.73729e-05	0.0021357
Atp5l	6165.24	-0.0850566	0.0285448	-2.97975	0.00288481	0.0344202
Atp5md	3745.15	-0.11407	0.0392235	-2.90821	0.00363504	0.0401792
Atp6ap2	2786.45	-0.0845513	0.0263695	-3.20641	0.00134403	0.0208896
Atp6v1c1	1915.88	-0.0623958	0.016127	-3.86904	0.000109266	0.00371761
Atp6v1d	2016.38	-0.0645802	0.0172711	-3.73921	0.000184598	0.00536586
Atp6v1e1	3434.96	-0.0513871	0.0162877	-3.15496	0.00160518	0.0233641
Atp6v1g1	3655.07	-0.0668629	0.0230695	-2.89833	0.00375159	0.0411333
Atp6v1g3	260.506	0.373855	0.125272	2.98434	0.00284191	0.0341704
Atpif1	1844.52	-0.120064	0.0237411	-5.05722	4.25403e-07	7.53101e-05
Atxn2	2638.33	0.0893375	0.0214754	4.16	3.18243e-05	0.00158238
Atxn7l1	788.111	0.130204	0.0284466	4.57716	4.71332e-06	0.000400908
Auts2	584.37	0.227055	0.0302477	7.50652	6.07182e-14	1.10178e-10
Avpr1a	195.318	0.31866	0.0576602	5.52652	3.26652e-08	8.89105e-06
Azin2	140.769	-0.238411	0.0557707	-4.27483	1.9128e-05	0.00112267
B130024G19Rik	108.914	0.161038	0.0489634	3.28895	0.00100561	0.0173237
B230206H07Rik	8.17596	0.387975	0.126056	3.0778	0.00208535	0.0279541
B3galt1	197.336	0.201729	0.0530968	3.79928	0.00014512	0.00452072
B3gnt3	179.74	0.144221	0.0431463	3.34262	0.000829922	0.0152117
BB123696	8.72236	0.513076	0.139008	3.69097	0.000223396	0.006132
BC024978	385.413	0.0859522	0.0236531	3.63387	0.000279206	0.00714419
BC034090	305.948	0.101639	0.0358775	2.83295	0.00461204	0.0473266
Bach1	2683.22	-0.102497	0.0217971	-4.70231	2.57232e-06	0.000254601
Bahcc1	654.597	0.267531	0.0452182	5.91644	3.28975e-09	1.53318e-06
Bambi	297.968	-0.217076	0.0546633	-3.97114	7.15286e-05	0.00279216
Bcar1	921.698	0.129161	0.0452828	2.85231	0.00434025	0.0455245
Bcas2	1280.08	-0.0551299	0.0150848	-3.65467	0.00025751	0.00681039
Bcl2l1	1816.62	0.0927603	0.0320369	2.89542	0.00378648	0.0413909
Bcl3	143.842	0.187004	0.0505012	3.70297	0.000213089	0.00596135
Bcl9	514.332	0.0922649	0.030425	3.03254	0.00242507	0.0307727
Bcl9l	1585.59	0.196209	0.050846	3.85888	0.000113907	0.0037946
Bclaf1	6621.95	-0.0878453	0.0261139	-3.36393	0.000768416	0.0144887
Bco2	96.5297	0.147042	0.0501153	2.93407	0.0033455	0.0381656
Bcs1l	393.795	0.0740679	0.0215751	3.43302	0.00059689	0.0120345
Bend7	235.609	0.104072	0.0285191	3.64921	0.000263051	0.00688453
Bet1l	649.421	-0.140959	0.0320236	-4.40173	1.07392e-05	0.000749507
Bfar	2028.74	-0.0753378	0.0160957	-4.68061	2.86017e-06	0.000274362
Bhlhb9	405.483	-0.127525	0.0330484	-3.85875	0.000113969	0.0037946
Bhlhe40	3057.16	-0.154362	0.0329049	-4.69116	2.71656e-06	0.000265253
Bhlhe41	494.217	-0.325197	0.0505113	-6.43811	1.20968e-10	8.49704e-08
Bicc1	914.555	0.112113	0.029859	3.75475	0.000173514	0.00515255
Bicra	522.253	0.161384	0.0417523	3.86527	0.000110966	0.00374617
Bicral	1372.09	0.0703272	0.017557	4.00564	6.18491e-05	0.00251262
Blmh	2080.51	-0.102513	0.0206711	-4.95924	7.07697e-07	0.000102054
Bloc1s2	489.428	-0.0962088	0.0232272	-4.14207	3.44192e-05	0.00165448
Blzf1	987.756	-0.0680904	0.0192995	-3.52808	0.00041858	0.00945292
Bmp4	308.16	-0.127847	0.0370425	-3.45136	0.000557769	0.0114579
Bmyc	64.899	0.130589	0.0367788	3.55066	0.00038426	0.00893029
Bnip3l	5382.08	-0.125722	0.0254723	-4.93563	7.98932e-07	0.000106729
Bpnt1	1505.89	0.0709522	0.0226238	3.13617	0.00171168	0.0243607
Bpnt2	6471.41	-0.0841362	0.0263001	-3.19908	0.00137867	0.0212442
Brap	3007.59	-0.0636976	0.0183932	-3.4631	0.00053399	0.0110779
Brd4	2358.09	0.0767081	0.0264213	2.90326	0.00369296	0.0406543
Brinp1	6.99401	0.542818	0.125457	4.32672	1.51349e-05	0.000928346
Brox	2349.8	-0.0577842	0.0159083	-3.63234	0.000280865	0.00716979
Brpf3	1034.58	0.112678	0.0334123	3.37234	0.000745326	0.0141742
Brsk1	42.7081	0.157059	0.0556486	2.82234	0.00476746	0.0482843
Btbd19	112.565	-0.0939878	0.0288674	-3.25584	0.00113057	0.0187781
Btf3	6228.19	-0.108511	0.0226501	-4.79073	1.66175e-06	0.000187485
Btla	140.199	-0.357157	0.0807122	-4.42507	9.64126e-06	0.00069747
Btrc	1030.78	0.0688455	0.0224362	3.0685	0.0021514	0.0284584
Bud31	1280.08	-0.084367	0.025887	-3.25905	0.00111785	0.0186339
C030017B01Rik	25.1662	0.360851	0.116616	3.09436	0.00197235	0.0270453
C030037D09Rik	78.8047	0.21429	0.0352872	6.07276	1.25734e-09	6.3671e-07
C1d	1432.29	-0.0994279	0.0297018	-3.34754	0.000815325	0.01502
C1qtnf6	153.92	0.154134	0.0494185	3.11895	0.00181497	0.0255095
C1qtnf9	94.1496	0.16691	0.0578507	2.88518	0.00391191	0.0424522
C1rl	275.933	0.153952	0.0460726	3.34151	0.00083323	0.0152421
C2cd2	3204.5	0.0709762	0.0225579	3.14639	0.00165297	0.0238367
C2cd5	1110.73	0.0931825	0.0224557	4.14961	3.33046e-05	0.00162583
C5ar1	92.8965	0.151924	0.0479792	3.16645	0.00154312	0.0227806
C630044B11Rik	18.0073	0.41724	0.110032	3.79198	0.000149448	0.00460939
Cables2	737.796	0.0935685	0.0211574	4.4225	9.75674e-06	0.000703487
Cabp1	28.5472	0.257579	0.0669772	3.84577	0.000120174	0.00394094
Cachd1	710.106	0.0700646	0.0247485	2.83107	0.00463924	0.0474938
Cacna1c	424.708	0.147557	0.0334522	4.41099	1.02899e-05	0.000729844
Cacna1d	247.912	0.0858997	0.0305971	2.80744	0.00499364	0.0498105
Cacng7	53.5532	0.153348	0.0513625	2.9856	0.00283022	0.0340863
Cad	1154.39	0.112824	0.0401794	2.80801	0.00498485	0.0497685
Cadps2	511.264	0.134599	0.0413177	3.25765	0.00112338	0.0186873
Calcoco1	2034.33	-0.118214	0.0292882	-4.03623	5.43169e-05	0.00231458
Camk2d	3086.14	0.109498	0.0252378	4.33866	1.43356e-05	0.000899593
Camk2n2	24.6882	0.156082	0.0456079	3.42226	0.000621026	0.0124177
Camkk2	896.767	0.101372	0.0211305	4.79742	1.60724e-06	0.00018228
Camsap3	492.459	0.151849	0.0426881	3.55717	0.000374876	0.00877735
Camta2	980.139	0.193723	0.0386809	5.00824	5.49293e-07	9.06353e-05
Capn1	2012.33	0.10588	0.0370468	2.85801	0.00426302	0.0449963
Capn2	3704.95	0.0523853	0.0179248	2.9225	0.00347234	0.0390347
Car4	1853.73	0.374021	0.102212	3.65929	0.000252916	0.00672435
Car7	45.9558	0.106746	0.0372177	2.86816	0.00412864	0.04394
Card6	389.762	0.0811228	0.0274269	2.95779	0.00309856	0.0362312
Carm1	1209.5	0.106225	0.0279408	3.80177	0.000143668	0.00450124
Castor2	943.598	0.190383	0.0308394	6.17335	6.6856e-10	3.63947e-07
Cavin1	3303.19	0.12826	0.0316425	4.0534	5.04779e-05	0.00222501
Cbfa2t3	463.482	0.116632	0.0394008	2.96015	0.00307494	0.036082
Ccdc125	100.926	0.0998822	0.0309574	3.22644	0.0012534	0.0200449
Ccdc137	491.012	-0.0857862	0.0170181	-5.04088	4.6339e-07	7.88306e-05
Ccdc141	708.877	0.156161	0.034681	4.50278	6.70691e-06	0.000525334
Ccdc149	144.954	0.110376	0.0297118	3.71489	0.000203291	0.00577742
Ccdc184	27.0916	0.299467	0.0962574	3.1111	0.00186389	0.0260002
Ccdc34	212.847	-0.122237	0.0354302	-3.45007	0.000560438	0.0114695
Ccdc69	88.6725	0.163472	0.0470233	3.47641	0.000508172	0.0107866
Ccdc85b	244.248	-0.101136	0.0314579	-3.21496	0.00130463	0.0205716
Ccm2l	105.937	0.152588	0.0436292	3.49739	0.000469842	0.01019
Ccn1	1006.91	0.155213	0.0509091	3.04882	0.00229741	0.0297243
Ccndbp1	1104.68	-0.0527428	0.0164481	-3.20662	0.00134302	0.0208888
Ccne1	69.5371	-0.152415	0.0542578	-2.80909	0.00496823	0.0496253
Ccne2	266.669	-0.236476	0.0511536	-4.62286	3.78492e-06	0.000344839
Ccng2	1687.45	-0.100717	0.0330112	-3.05099	0.00228087	0.0295807
Ccnjl	26.5907	0.186044	0.052754	3.52663	0.000420882	0.00946271
Cct4	5631.73	-0.0669034	0.0231653	-2.88809	0.00387595	0.0422205
Cd207	186.002	-0.323514	0.0896219	-3.60976	0.000306476	0.00761817
Cd247	87.7271	-0.188139	0.0661559	-2.84387	0.00445686	0.0463901
Cd24a	3403.78	-0.122633	0.0426018	-2.87858	0.00399469	0.0430084
Cd2bp2	1461.15	-0.0690391	0.0190226	-3.62932	0.000284172	0.0072288
Cd3d	33.5259	-0.484396	0.131025	-3.69698	0.000218181	0.00605881
Cd3g	75.2331	-0.438306	0.119937	-3.65447	0.000257716	0.00681039
Cd83	255.226	-0.183931	0.0563645	-3.26324	0.00110147	0.0184143
Cd93	1843.45	0.112192	0.0336876	3.33036	0.000867326	0.0156212
Cd99l2	1917.63	-0.067439	0.0193528	-3.48472	0.000492651	0.0105275
Cdc123	1445.51	-0.0673346	0.0146638	-4.5919	4.39219e-06	0.000376535
Cdc26	972.987	-0.0509746	0.0160264	-3.18067	0.00146937	0.0220748
Cdc42bpa	3984.75	0.0655105	0.0232993	2.81169	0.00492816	0.0493382
Cdc42bpb	3244.4	0.11886	0.0327684	3.62729	0.000286417	0.00727739
Cdc42ep2	369.617	0.0927012	0.0318568	2.90993	0.00361507	0.0400403
Cdca4	491.198	-0.146655	0.0252019	-5.81921	5.9126e-09	2.25872e-06
Cdh11	574.019	0.155019	0.0429183	3.61196	0.000303888	0.00757113
Cdh2	588.132	0.173675	0.0377789	4.59713	4.28344e-06	0.000370126
Cdh5	1885.97	0.150175	0.0390448	3.84623	0.000119948	0.00393948
Cdk16	2422.26	0.0610389	0.0215012	2.83886	0.00452748	0.0468119
Cdk4	1849.19	-0.110578	0.0274853	-4.02317	5.74189e-05	0.00238707
Cdk7	872.14	-0.0729286	0.0170868	-4.26812	1.97123e-05	0.00114463
Cdkn1a	907.136	0.430069	0.058669	7.33044	2.29402e-13	3.84249e-10
Cdkn2aip	682.327	-0.0720646	0.0190234	-3.78822	0.000151732	0.00465348
Cdkn2aipnl	891.512	-0.0581794	0.0191888	-3.03194	0.00242988	0.0308158
Cdon	1056.2	0.0929527	0.0271205	3.42739	0.000609411	0.0122078
Ceacam1	1267.95	0.204871	0.0410317	4.993	5.94472e-07	9.21093e-05
Cebpd	477.379	0.178216	0.0511082	3.48703	0.000488415	0.0104756
Cenpa	286.984	-0.131515	0.0449698	-2.92453	0.00344982	0.0388617
Cenpp	70.3566	-0.138027	0.0461008	-2.99403	0.00275315	0.0335164
Cenpw	57.4644	-0.15979	0.0455954	-3.50451	0.000457444	0.0100117
Cep19	371.184	-0.0752534	0.0206991	-3.63559	0.00027734	0.00712997
Cep20	1490.7	-0.0655164	0.0224649	-2.91638	0.00354115	0.0395226
Cep43	990.929	-0.129541	0.0246247	-5.26061	1.43577e-07	3.09544e-05
Cers5	998.625	-0.0840833	0.0261612	-3.21404	0.0013088	0.0205836
Cetn3	1264.3	-0.0877607	0.0281465	-3.118	0.00182083	0.0255137
Cfap221	17.7746	0.453039	0.161003	2.81385	0.00489525	0.0491444
Cfap91	7.79407	0.395966	0.128471	3.08213	0.00205522	0.0277631
Cgn	622.764	0.248689	0.0502101	4.95298	7.30859e-07	0.000102674
Chchd4	630.948	-0.0584766	0.019663	-2.97394	0.00294003	0.0349069
Chchd5	280.572	-0.114554	0.0337271	-3.39649	0.000682566	0.0133149
Chchd7	499.508	-0.118533	0.0270102	-4.38844	1.14165e-05	0.000774437
Chfr	1167.72	-0.0483319	0.0143889	-3.35897	0.000782345	0.0146985
Chka	1427.87	0.122015	0.0422026	2.89118	0.00383795	0.0418484
Chmp2a	2454.05	-0.0726003	0.0217334	-3.34049	0.000836311	0.0152518
Chmp5	2255.88	-0.0810267	0.0204763	-3.95709	7.58675e-05	0.00283364
Chrd	117.843	0.180531	0.0458784	3.93498	8.32035e-05	0.00305009
Chrm1	13.5511	0.497826	0.132218	3.7652	0.000166417	0.00501207
Chrm3	68.7041	0.184989	0.0536377	3.44885	0.000562975	0.0114998
Chrnb1	145.953	0.0950527	0.032523	2.92263	0.00347088	0.0390347
Chrnb2	87.569	-0.123989	0.0324239	-3.82401	0.0001313	0.00422311
Ciao1	1226.1	-0.064071	0.0205605	-3.11622	0.00183186	0.0256354
Ciart	171.286	-0.821847	0.090691	-9.06205	1.28019e-19	9.18539e-16
Cibar1	572.849	-0.0905957	0.0280779	-3.22658	0.0012528	0.0200449
Cic	2272.45	0.135439	0.0461678	2.93362	0.00335035	0.0381958
Cipc	2125.02	-0.0857905	0.018308	-4.68597	2.78639e-06	0.000269416
Cisd3	522.827	0.15751	0.0349492	4.50682	6.58065e-06	0.000517306
Cited2	982.662	0.089253	0.0292829	3.04795	0.00230405	0.0297925
Cited4	82.1051	0.251889	0.0863331	2.91764	0.00352687	0.0394238
Cks1b	164.535	-0.14236	0.0377362	-3.7725	0.000161621	0.00488113
Clca3a1	327.14	0.177676	0.0545947	3.25445	0.00113613	0.0188149
Cldn12	1713.95	-0.150112	0.0293962	-5.10651	3.28162e-07	6.21368e-05
Clec16a	1694.35	0.0829058	0.0169685	4.88585	1.02982e-06	0.000127411
Clip2	610.763	0.143752	0.0462024	3.11135	0.00186236	0.0259955
Clmp	367.915	0.159799	0.0395562	4.03979	5.34998e-05	0.00228423
Cln5	1465.4	-0.0695036	0.0241363	-2.87963	0.00398136	0.0429179
Clns1a	1310.04	-0.0701845	0.0182271	-3.85057	0.000117845	0.00387623
Clock	4502.79	0.181521	0.0279908	6.48503	8.87152e-11	6.89919e-08
Clp1	443.555	-0.112438	0.0202686	-5.54737	2.89994e-08	8.09565e-06
Cluap1	485.161	-0.06371	0.0156804	-4.06305	4.8436e-05	0.00215684
Cluh	5834.9	0.175942	0.0382953	4.59436	4.34079e-06	0.0003736
Cmc1	335.284	-0.0697045	0.024676	-2.82479	0.00473122	0.0480739
Cmip	1303.25	0.14572	0.0354245	4.11355	3.89619e-05	0.00182844
Cmpk2	407.858	0.227094	0.0412041	5.51143	3.55926e-08	9.29235e-06
Cmtm6	2885.87	0.0587979	0.0189365	3.10501	0.00190274	0.0263899
Cmtr1	2567.68	0.0599405	0.0195702	3.06285	0.0021924	0.0288077
Cmtr2	354.197	-0.0554215	0.0171036	-3.24034	0.00119385	0.0194582
Cnbp	10308.1	-0.0679304	0.0211021	-3.21913	0.0012858	0.020407
Cnih4	1174.88	-0.0665407	0.0201006	-3.31039	0.000931657	0.0163735
Cnot8	1500.34	-0.0491879	0.0167009	-2.94523	0.00322719	0.0372713
Cnp	775.872	0.124619	0.0357407	3.48676	0.000488903	0.0104756
Cnppd1	1534.54	-0.0900141	0.0242752	-3.70807	0.000208842	0.00588297
Cnpy2	1426.24	-0.0937911	0.0243	-3.85972	0.000113518	0.0037946
Cntn3	23.5582	0.862092	0.181119	4.75981	1.93776e-06	0.000208884
Coa4	215.911	-0.0796002	0.0230672	-3.4508	0.00055892	0.01146
Cobl	1788.76	0.084533	0.0291139	2.90353	0.00368981	0.0406543
Cog3	1656.54	-0.0488238	0.0114736	-4.25531	2.08758e-05	0.00118687
Col13a1	81.3095	0.164448	0.0496291	3.31353	0.000921251	0.0162431
Col4a1	8955.34	0.232644	0.0481877	4.82787	1.37999e-06	0.000162428
Col4a2	4872.97	0.232112	0.0513049	4.52416	6.0635e-06	0.000485712
Col4a3	292.208	0.133409	0.0470371	2.83625	0.00456463	0.0470397
Col4a4	340.323	0.147002	0.0423209	3.47351	0.000513707	0.0108495
Col5a1	1952.14	0.156678	0.0481431	3.25442	0.00113624	0.0188149
Col5a3	644.708	0.363658	0.0620901	5.85695	4.71453e-09	1.93696e-06
Commd1	1062.6	-0.0586055	0.0200011	-2.93011	0.00338843	0.0384087
Commd1b	1029.49	-0.138201	0.0384335	-3.59586	0.000323319	0.00789407
Commd2	568.655	-0.0775037	0.020935	-3.70211	0.000213815	0.00596135
Commd6	907.538	-0.082908	0.0203211	-4.0799	4.50557e-05	0.00205249
Commd8	1312.69	-0.0640833	0.0215662	-2.97146	0.00296384	0.0350747
Cops4	2103.42	-0.0572802	0.0152518	-3.75564	0.000172899	0.00514329
Cops5	2181.02	-0.0567879	0.019672	-2.88674	0.00389256	0.0423167
Cops9	1498.84	-0.0907662	0.0322753	-2.81225	0.00491965	0.049287
Coq10b	1562.2	-0.292484	0.0537258	-5.44402	5.20925e-08	1.27451e-05
Coro2b	273.956	0.148196	0.0341908	4.33438	1.46169e-05	0.000906787
Cotl1	892.637	0.151657	0.0491079	3.08824	0.00201345	0.0274361
Cox10	518.624	0.100075	0.0327825	3.05268	0.00226804	0.029467
Cox7a2l	4857.31	-0.0911129	0.0230112	-3.9595	7.51056e-05	0.00282259
Cpeb1	427.241	-0.108211	0.0294967	-3.66856	0.000243916	0.00652847
Cpne2	317.592	0.107001	0.0316592	3.37978	0.000725435	0.013893
Cpped1	1408.19	0.0493066	0.0168015	2.93466	0.00333911	0.0381656
Cpsf4	505.668	-0.0992616	0.0285807	-3.47302	0.000514628	0.0108495
Cpt1a	6140.8	-0.134176	0.0309472	-4.33566	1.45323e-05	0.00090412
Crbn	1955.39	-0.107567	0.0238327	-4.51342	6.37905e-06	0.000503275
Creb3l1	195.006	0.246759	0.0517834	4.76522	1.8865e-06	0.000206425
Creb3l2	2106.01	0.113172	0.0207509	5.45382	4.92983e-08	1.21985e-05
Crebrf	4766.31	-0.083238	0.0290744	-2.86293	0.00419747	0.0445201
Crhbp	36.6399	-0.565578	0.185102	-3.0555	0.00224687	0.0292967
Crisp1	75.3701	-0.667815	0.204921	-3.2589	0.00111846	0.0186339
Crlf3	973.113	-0.0517375	0.0179851	-2.87668	0.00401879	0.0431293
Crtc3	1052.2	0.0909979	0.0271038	3.35739	0.000786815	0.0147407
Cry2	1504.08	-0.10748	0.0307973	-3.48993	0.000483154	0.0103959
Cryl1	592.886	-0.100283	0.0285116	-3.51728	0.00043599	0.00969275
Cs	10769.9	0.0818555	0.0273725	2.99042	0.00278591	0.033758
Csf2ra	210.893	0.120527	0.039998	3.01331	0.00258413	0.0321172
Csgalnact1	327.056	-0.0900964	0.0308975	-2.91597	0.0035458	0.0395374
Cstb	1247.96	-0.172305	0.0345641	-4.98509	6.19323e-07	9.23262e-05
Cstdc5	420.551	-0.709531	0.252531	-2.80968	0.00495906	0.0495792
Ctsf	1107.39	-0.0933593	0.0317701	-2.93859	0.00329713	0.0378067
Cttnbp2	402.085	0.123048	0.0298237	4.12584	3.69381e-05	0.00175617
Ctu1	203.506	-0.0634672	0.0225037	-2.8203	0.00479782	0.0484118
Cul4b	1744.84	-0.0836881	0.0290092	-2.88488	0.0039156	0.0424522
Cutal	138.178	0.308809	0.0778637	3.96602	7.30837e-05	0.0028035
Cx3cr1	160.198	0.180923	0.049061	3.68771	0.000226282	0.00617454
Cxcl17	74.6135	0.684775	0.21773	3.14507	0.00166048	0.0239133
Cxcr6	63.4615	-0.275255	0.0975807	-2.8208	0.00479042	0.0483976
Cyb5b	8565.04	0.0793014	0.0263789	3.00624	0.002645	0.0326872
Cyb5d1	410.118	-0.0501316	0.0145654	-3.44182	0.000577814	0.0117698
Cyb5rl	323.13	0.0828234	0.0261617	3.16582	0.00154644	0.0228142
Cyp26b1	651.169	0.326326	0.0604609	5.39731	6.7647e-08	1.58388e-05
Cyp2a5	213.156	-0.561616	0.17527	-3.20428	0.001354	0.0209996
Cyp2b10	1560.94	0.387296	0.131504	2.94513	0.00322818	0.0372713
Cyp2c55	356.901	0.870665	0.196228	4.437	9.12231e-06	0.000668816
Cyp2d22	772.208	0.105865	0.035491	2.98287	0.00285561	0.0342218
Cyp2e1	3131.94	-0.322421	0.101944	-3.16272	0.00156301	0.0230119
Cyp2j9	255.812	0.1007	0.0349096	2.88459	0.00391922	0.0424522
Cyp2u1	343.155	0.141864	0.039226	3.61659	0.000298509	0.0075145
Cyp3a16	972.431	-0.70186	0.234878	-2.98819	0.00280631	0.0339291
Cyp4f41-ps	9.81839	-0.230577	0.073649	-3.13075	0.00174361	0.0247665
Cys1	172.286	-0.119623	0.0367884	-3.25165	0.00114739	0.0189132
D030056L22Rik	395.3	-0.0933974	0.0310718	-3.00586	0.00264831	0.0327096
Daam2	491.291	0.146867	0.0348293	4.21678	2.47815e-05	0.00135236
Dag1	6640.1	0.0890969	0.0264831	3.3643	0.000767389	0.0144887
Dap	1183.67	0.128825	0.0273242	4.7147	2.42066e-06	0.000246308
Dapk1	2155.23	0.227227	0.0254495	8.92854	4.31682e-19	1.34284e-15
Dazap2	4551.19	-0.0473167	0.0149212	-3.1711	0.00151865	0.0225417
Dbh	487.773	0.631905	0.222667	2.83789	0.00454128	0.04691
Dbndd2	503.265	-0.0802083	0.0263554	-3.04333	0.00233973	0.0300533
Dbp	1274.63	-0.781846	0.0806166	-9.69832	3.06509e-22	3.33712e-18
Dctn3	902.413	-0.072238	0.0236304	-3.05699	0.00223573	0.0292215
Dctn6	759.515	-0.0600527	0.0135432	-4.43415	9.24355e-06	0.000675431
Dcun1d5	1404.56	-0.0858382	0.0276021	-3.10984	0.00187189	0.0260782
Ddc	155.298	0.169946	0.0509074	3.33834	0.000842817	0.0153319
Ddhd2	1495.97	0.0990626	0.0318717	3.10817	0.00188252	0.0262096
Ddit4	1011.83	0.272878	0.0549221	4.96846	6.74865e-07	9.92918e-05
Ddit4l	320.898	0.169219	0.0553768	3.05578	0.00224474	0.0292866
Ddr1	1159.57	0.142346	0.046326	3.07271	0.00212126	0.028251
Ddx20	726.294	-0.0752626	0.0215806	-3.48751	0.000487538	0.0104696
Ddx47	1220.67	-0.0443327	0.0111357	-3.98115	6.85836e-05	0.00270964
Ddx50	3084.81	-0.0770009	0.0202598	-3.80067	0.000144306	0.00451476
Dedd2	869.441	-0.199426	0.0372917	-5.34775	8.90563e-08	2.02e-05
Degs2	31.2715	-0.291974	0.103351	-2.82506	0.0047272	0.0480739
Dennd2b	1407.47	0.13197	0.0314099	4.20153	2.65113e-05	0.00140458
Dennd3	408.264	0.181029	0.038445	4.70878	2.49201e-06	0.000248915
Dennd5a	3944.18	0.0596576	0.0175521	3.39889	0.000676596	0.013249
Depp1	478.543	0.301303	0.0749107	4.02216	5.76679e-05	0.00239184
Dffb	135.338	-0.074266	0.0226296	-3.28181	0.00103143	0.0176291
Dgkb	86.5415	0.175751	0.05763	3.04965	0.00229108	0.0296778
Dglucy	825.172	0.0939984	0.0311628	3.01637	0.00255823	0.0319411
Dhps	403.449	-0.0979272	0.0219134	-4.46882	7.86533e-06	0.000592622
Dhrs3	2499.13	0.0742472	0.024864	2.98614	0.00282524	0.034064
Dhx32	1519.34	0.119631	0.0267603	4.47046	7.80522e-06	0.000590135
Dhx58	200.264	0.202032	0.0418291	4.82993	1.3658e-06	0.000161632
Diaph1	4334.64	0.086312	0.0203016	4.25149	2.1235e-05	0.00120415
Dip2a	1016.15	0.0904165	0.0241803	3.73926	0.000184566	0.00536586
Dipk2a	1557.74	-0.0940469	0.0318261	-2.95502	0.00312646	0.0364252
Disc1	38.1443	0.22551	0.054277	4.15479	3.25581e-05	0.0016076
Dlg5	885.528	0.155158	0.0321009	4.83347	1.34177e-06	0.000159655
Dll1	463.679	0.109364	0.0370228	2.95396	0.00313727	0.0364926
Dmxl2	2094.26	0.0670008	0.0232255	2.88479	0.00391674	0.0424522
Dnaaf10	463.091	-0.0681235	0.0164188	-4.14912	3.33753e-05	0.00162583
Dnaaf2	119.518	-0.0732251	0.0257332	-2.84555	0.00443346	0.0462545
Dnaaf9	2116.18	0.0652294	0.0196081	3.32666	0.00087892	0.0157518
Dnajb14	2178.72	0.0807452	0.0216639	3.72718	0.000193638	0.00555528
Dnajb5	564.172	0.134785	0.0388424	3.47005	0.000520363	0.0108857
Dnajc10	3114.64	-0.0668879	0.0223514	-2.99256	0.00276649	0.0336539
Dnajc11	1784.32	0.0628857	0.0216063	2.91052	0.00360824	0.0400048
Dnajc8	1628.02	-0.0523504	0.0158934	-3.29385	0.000988239	0.0171056
Dnhd1	137.596	0.113805	0.0338343	3.36359	0.000769371	0.0144923
Dnttip2	1569.61	-0.0926968	0.0240489	-3.85451	0.000115962	0.00383749
Dock1	3383.97	0.0501276	0.0161094	3.1117	0.00186013	0.0259809
Dock4	1686.67	0.107273	0.0220219	4.87121	1.10914e-06	0.000135683
Dock6	1144.87	0.167379	0.0422323	3.9633	7.39194e-05	0.00281398
Dot1l	1220.79	0.129621	0.0428821	3.02272	0.00250511	0.0314402
Dpep1	602.661	0.157045	0.0504938	3.11019	0.00186967	0.026064
Dpf3	134.023	0.191609	0.0452325	4.23608	2.27451e-05	0.00126669
Dpm1	954.888	-0.0883063	0.0300316	-2.94045	0.00327739	0.0376796
Dpp9	1414.87	0.16644	0.0415001	4.01059	6.05667e-05	0.00246974
Dpy19l3	576.372	0.0755885	0.0231644	3.26313	0.0011019	0.0184143
Dpyd	1463.25	0.146148	0.0465816	3.13747	0.00170413	0.0243008
Dpysl2	2859.12	0.103952	0.0213329	4.87286	1.09993e-06	0.000135317
Dpysl3	1054.29	0.112097	0.0294971	3.80027	0.000144539	0.00451537
Drg1	1834.84	-0.0501877	0.0166713	-3.01043	0.00260876	0.0323312
Drg2	950.244	0.0831229	0.0288865	2.87757	0.00400748	0.0430522
Dsn1	133.432	-0.138929	0.0352025	-3.94657	7.92785e-05	0.00293088
Dst	32516.8	0.07137	0.0253193	2.8188	0.00482031	0.0485711
Dtx3l	1893.67	0.0744633	0.0262539	2.83627	0.00456433	0.0470397
Dtx4	974.607	0.272294	0.0304256	8.9495	3.57089e-19	1.34284e-15
Dtymk	598.547	-0.0660284	0.0192291	-3.43379	0.000595215	0.0120119
Dusp1	2575.53	0.191657	0.0482684	3.97064	7.16794e-05	0.00279216
Dusp2	91.6496	-0.270752	0.0804527	-3.36535	0.000764458	0.0144623
Dusp28	254.179	-0.0709802	0.0249677	-2.84288	0.00447073	0.0464733
Dusp8	302.911	0.209595	0.050902	4.11761	3.82826e-05	0.00180825
Dynll2	2297.32	0.1379	0.0200073	6.89246	5.48363e-12	5.72142e-09
Dysf	914.587	0.237162	0.0404528	5.86268	4.55442e-09	1.90716e-06
E230001N04Rik	101.562	0.373654	0.0783515	4.76894	1.85194e-06	0.000203667
Ebf3	93.2943	0.248497	0.0820781	3.02756	0.00246535	0.0310845
Ecrg4	11.678	0.368008	0.12984	2.83432	0.00459232	0.0471687
Edn1	124.566	0.152211	0.0446974	3.40537	0.000660752	0.0129972
Edrf1	1340.16	-0.058606	0.0150987	-3.88154	0.000103797	0.00358191
Eef1a1	152932	-0.0912929	0.0203649	-4.48286	7.36495e-06	0.000562708
Eef1akmt2	367.988	-0.0826462	0.0274533	-3.01043	0.00260876	0.0323312
Eef1b2	7969.06	-0.110923	0.024294	-4.56586	4.97452e-06	0.000418225
Efnb1	914.426	0.140101	0.046198	3.03261	0.00242447	0.0307727
Efr3b	188.71	0.20501	0.0404764	5.06493	4.08558e-07	7.29209e-05
Ehbp1l1	1932.31	0.154554	0.0378118	4.08745	4.36149e-05	0.00200355
Ehd1	1948.6	0.126473	0.0317184	3.98736	6.68139e-05	0.0026744
Ehd2	1641.87	0.131806	0.0371498	3.54795	0.000388243	0.00900244
Ehd3	1093.53	0.0758745	0.0259349	2.92558	0.00343815	0.0388025
Eif2a	2075.4	-0.093771	0.0224125	-4.18387	2.86589e-05	0.0014823
Eif2ak4	827.852	0.045775	0.0136078	3.36389	0.000768518	0.0144887
Eif2s1	2510.45	-0.0899688	0.0303055	-2.96873	0.00299038	0.0353696
Eif3e	5759.24	-0.101524	0.0295445	-3.4363	0.000589724	0.0119262
Eif3h	4367.72	-0.0968676	0.0222605	-4.35156	1.35175e-05	0.000868271
Eif3i	2953.93	-0.10112	0.0345136	-2.92985	0.00339124	0.0384205
Eif3m	3344.32	-0.0961826	0.0242914	-3.95954	7.50946e-05	0.00282259
Eif4b	12311.7	-0.0588907	0.0169659	-3.47113	0.000518279	0.0108724
Eif4e2	1974.34	-0.0458828	0.0128151	-3.58037	0.000343109	0.00823725
Eif4g3	4011.5	0.0722276	0.0224637	3.21531	0.00130306	0.0205716
Elmo1	783.6	0.0919099	0.0256963	3.57678	0.000347859	0.00832376
Eln	563.215	0.273861	0.0476295	5.74983	8.93357e-09	3.13756e-06
Elovl3	69.8812	0.831509	0.205689	4.04255	5.28721e-05	0.00228423
Elovl5	5889.18	0.274726	0.0500771	5.48605	4.11013e-08	1.04068e-05
Emc4	1189.26	-0.0594678	0.0175096	-3.39631	0.000683019	0.0133149
Eml6	341.633	0.131691	0.0298508	4.41165	1.02584e-05	0.000729844
Emx2os	8.57732	0.686906	0.201099	3.41576	0.000636053	0.0126254
Endou	129.109	-0.284215	0.0682334	-4.16533	3.10899e-05	0.00155271
Eno1	7466.26	0.12631	0.0418278	3.01976	0.00252977	0.0316402
Eno1b	152.353	0.362452	0.121426	2.98497	0.00283606	0.0341377
Enpp3	385.963	0.160157	0.0522927	3.0627	0.00219349	0.0288077
Ep400	5058.71	0.0516421	0.0161554	3.19657	0.0013907	0.0213408
Epas1	7162.29	0.107337	0.0341521	3.14291	0.00167278	0.024011
Epb41l4aos	134.021	-0.148895	0.0406523	-3.66265	0.000249617	0.00665289
Epb41l4b	1250.6	-0.0765351	0.0240522	-3.18204	0.0014624	0.0220524
Ercc6	1382.28	-0.0567717	0.0194304	-2.9218	0.00348016	0.039045
Ercc8	313	-0.0550941	0.0184835	-2.98072	0.00287576	0.0343686
Ergic1	2183.45	0.0934603	0.0248336	3.76346	0.00016758	0.00502625
Eri2	368.086	-0.092055	0.0290261	-3.17145	0.00151678	0.0225292
Errfi1	6748.26	0.124805	0.0395522	3.15545	0.0016025	0.0233408
Esrrb	59.3532	0.370739	0.0971092	3.81775	0.000134673	0.00429355
Esyt1	2010.99	0.0947831	0.0333125	2.84527	0.00443732	0.0462545
Etl4	2548.92	0.0692178	0.0237537	2.91398	0.00356852	0.0397166
Etv3	2036.21	-0.0520265	0.0162183	-3.20789	0.00133714	0.0208862
Etv6	1548.2	0.083696	0.0190988	4.38226	1.17457e-05	0.000789389
Exoc3l	64.3493	0.174684	0.0483343	3.61407	0.000301426	0.00755581
Exosc1	392.593	-0.0481255	0.014771	-3.2581	0.00112163	0.0186723
F3	571.989	-0.13931	0.0425199	-3.27635	0.00105159	0.0178755
F630042J09Rik	11.6867	0.385196	0.112008	3.43902	0.000583817	0.0118588
F830115B05Rik	31.8018	0.310657	0.0664753	4.67328	2.96433e-06	0.000283107
Fadd	332.508	0.0540634	0.019028	2.84125	0.00449366	0.0466171
Fads1	3295.5	0.0976119	0.031027	3.14603	0.00165501	0.0238503
Fam107a	244.433	0.267525	0.0803385	3.32998	0.000868522	0.0156298
Fam110d	29.6635	0.28846	0.0983154	2.93403	0.00334595	0.0381656
Fam114a2	1896.92	-0.0413131	0.0126885	-3.25595	0.00113013	0.0187781
Fam124a	227.679	0.115839	0.0391738	2.95705	0.00310597	0.036264
Fam124b	11.0919	0.511269	0.118916	4.29942	1.71249e-05	0.0010273
Fam13c	202.742	0.124708	0.035873	3.47637	0.000508245	0.0107866
Fam149a	586.212	0.0942237	0.029025	3.24629	0.0011692	0.0191856
Fam168a	2370.56	0.070299	0.0140435	5.00581	5.56265e-07	9.06353e-05
Fam184a	79.6339	0.192872	0.0356244	5.41404	6.16171e-08	1.46341e-05
Fam20c	545.344	0.182152	0.0417283	4.36518	1.27015e-05	0.000833059
Fam216a	240.36	-0.0838121	0.023193	-3.61368	0.000301886	0.00755581
Fam222a	46.3233	0.25946	0.0621952	4.17169	3.02343e-05	0.00152396
Fam222b	461.93	0.0762194	0.021255	3.58596	0.000335844	0.00810446
Fam53b	1898.07	0.123587	0.0291343	4.24199	2.21548e-05	0.00124016
Fam76a	1208.13	-0.104933	0.0172121	-6.09645	1.08451e-09	5.62268e-07
Fam78b	84.7041	0.257054	0.0591202	4.348	1.37385e-05	0.000874727
Fam91a1	4198.4	-0.0593352	0.0185029	-3.2068	0.00134222	0.0208888
Fastkd3	386.516	-0.0692514	0.0153978	-4.49748	6.87652e-06	0.000534772
Fbn1	3699.42	0.142842	0.0400515	3.56646	0.000361843	0.00855496
Fbxl16	69.1357	0.206605	0.0560815	3.68402	0.000229584	0.00624899
Fbxl3	3486.12	-0.0781529	0.0202421	-3.86092	0.000112961	0.0037842
Fbxl5	4056.84	-0.11039	0.0222308	-4.96563	6.84775e-07	9.98865e-05
Fbxl7	164.585	0.145583	0.0316288	4.60286	4.16719e-06	0.000361516
Fbxo21	1345.9	-0.0920777	0.0322322	-2.8567	0.00428066	0.0451387
Fbxo28	1450.37	-0.0399149	0.0127128	-3.13974	0.001691	0.024161
Fbxo38	2173.46	-0.0403778	0.0113052	-3.57163	0.00035477	0.00846125
Fcf1	664.027	-0.0758937	0.0185923	-4.08199	4.46516e-05	0.00204262
Fermt2	3342.25	0.0971294	0.0292778	3.31751	0.00090825	0.0161052
Fes	332.529	0.140237	0.0439808	3.18859	0.00142969	0.0217702
Fgd5	792.194	0.142493	0.0333785	4.26899	1.96357e-05	0.00114323
Fgf11	146.582	0.0986977	0.0279475	3.53154	0.000413151	0.00936497
Fgf18	16.9317	0.405055	0.131623	3.07739	0.00208824	0.0279549
Fgfr4	216.286	0.199094	0.0678391	2.9348	0.00333768	0.0381656
Fhip1a	1033.55	0.109311	0.0310479	3.52072	0.000430383	0.0095922
Fibin	216.572	0.155162	0.048811	3.17882	0.00147874	0.0221389
Fign	288.304	0.219936	0.0457815	4.80404	1.55498e-06	0.000178209
Fignl2	180.572	0.12279	0.0305214	4.02308	5.74432e-05	0.00238707
Filip1	460.917	0.137626	0.0471584	2.91838	0.00351858	0.039389
Fis1	1948.56	-0.11321	0.0374681	-3.02149	0.0025153	0.0315114
Fkbpl	135.789	-0.0871445	0.022386	-3.89281	9.90912e-05	0.00347458
Flad1	1022.75	0.112547	0.0340721	3.3032	0.000955891	0.0166654
Flt1	2112.92	0.112253	0.0301027	3.72899	0.000192245	0.00552991
Flywch1	1093.02	0.13223	0.0367829	3.59488	0.000324547	0.00791379
Fmo1	2241.74	0.104792	0.0364649	2.87377	0.00405599	0.0434427
Fmo5	1323.53	0.154876	0.0448641	3.45212	0.000556197	0.0114473
Fn3krp	620.188	0.10454	0.0231401	4.5177	6.25154e-06	0.000498635
Fndc3b	2772.35	0.124718	0.0223311	5.58497	2.33745e-08	6.94568e-06
Fnip1	4018.91	-0.120015	0.031447	-3.81643	0.000135397	0.00429778
Fos	897.163	0.272251	0.0832094	3.27188	0.00106836	0.0180758
Fosb	182.033	0.462815	0.100439	4.60794	4.06677e-06	0.000361444
Fosl2	2725.21	0.0914171	0.0289074	3.16241	0.00156468	0.0230208
Foxo1	2578.01	0.0889703	0.025841	3.44299	0.000575314	0.0117327
Foxp4	452.201	0.20355	0.0522515	3.89558	9.79649e-05	0.00344481
Foxs1	28.9537	0.3524	0.0718466	4.9049	9.34762e-07	0.00011834
Frg1	743.68	-0.0788217	0.0272389	-2.89372	0.00380711	0.0415746
Frmpd3	27.176	0.293396	0.104001	2.82109	0.00478609	0.0483976
Fry	2370.6	0.117966	0.0279984	4.21331	2.51656e-05	0.0013588
Fsbp	80.6921	-0.153116	0.043441	-3.5247	0.000423959	0.00947815
Fuca1	1927.37	-0.0774488	0.0274214	-2.82439	0.0047371	0.0480888
Fyco1	5599.64	0.0736459	0.0215624	3.41547	0.000636715	0.012627
Fyttd1	2828.88	-0.0728507	0.0240299	-3.03167	0.00243204	0.0308252
Gab2	841.267	0.10333	0.0259528	3.98146	6.84942e-05	0.00270964
Gabarapl2	2866.11	-0.0824182	0.0216698	-3.80337	0.000142739	0.0044786
Gabbr2	27.3676	0.353069	0.114402	3.08623	0.00202715	0.0275492
Gabrb1	55.4294	0.443721	0.127763	3.47299	0.000514695	0.0108495
Gadd45g	425.689	0.268297	0.0807859	3.32108	0.000896694	0.0159783
Gale	237.771	0.229042	0.0597764	3.83165	0.000127285	0.00411833
Galnt18	471.242	0.127973	0.0381956	3.35048	0.000806718	0.0149246
Gapdh	29174.8	0.158338	0.0514992	3.07457	0.00210808	0.0281098
Gas5	2364.41	-0.135206	0.0327543	-4.12788	3.66116e-05	0.00174614
Gas6	5881.58	0.119395	0.0413921	2.88448	0.00392061	0.0424522
Gas7	1730.43	0.153077	0.0321563	4.76042	1.93192e-06	0.000208884
Gata4	105.434	0.964511	0.162701	5.92814	3.06386e-09	1.48257e-06
Gata6	275.364	0.296313	0.0585014	5.06505	4.08282e-07	7.29209e-05
Gata6os	23.6474	0.41858	0.11759	3.55967	0.000371326	0.00872235
Gatad2a	2432.48	0.0965136	0.0313762	3.07601	0.0020979	0.0279913
Gbf1	3584.22	0.076354	0.0161067	4.74051	2.13177e-06	0.000225337
Gca	273.404	0.134974	0.0368624	3.66155	0.000250689	0.0066733
Gck	84.5803	0.447661	0.119415	3.74877	0.000177703	0.0052361
Gcnt3	276.241	0.539576	0.180624	2.98728	0.00281469	0.0339744
Gem	414.751	0.10861	0.0373587	2.90721	0.00364667	0.0402668
Gfm1	2467.22	0.0614303	0.0194642	3.15606	0.00159915	0.0233076
Gfod1	524.946	0.108343	0.0329707	3.28602	0.00101613	0.0174497
Ggcx	1257.78	0.0805044	0.0206483	3.89884	9.66533e-05	0.00341106
Ggnbp2	3155	-0.0643748	0.0202726	-3.17546	0.00149601	0.0222983
Ghdc	388.349	0.123427	0.0311639	3.96057	7.47714e-05	0.00282174
Gigyf2	3574.13	-0.0391342	0.0135897	-2.87969	0.00398063	0.0429179
Gipr	8.23394	0.400959	0.114228	3.51016	0.000447837	0.00987753
Git2	2111.87	0.0622602	0.021282	2.92548	0.00343921	0.0388025
Gja5	111.52	0.184692	0.0429505	4.30013	1.70701e-05	0.0010273
Gjc1	192.304	0.0878968	0.0286891	3.06377	0.00218567	0.0287571
Gldc	357.586	0.235311	0.079377	2.96447	0.00303204	0.0357459
Glipr2	238.669	0.121456	0.0358748	3.38555	0.000710345	0.0137004
Glp1r	19.3052	0.350046	0.12424	2.81751	0.00483979	0.0487223
Glrx3	3033.26	-0.0658413	0.0228245	-2.88468	0.00391816	0.0424522
Glt28d2	342.483	0.0972878	0.0335628	2.89867	0.00374744	0.0411086
Gm10032	6.43867	0.592726	0.16878	3.51183	0.000445037	0.00982827
Gm10076	1285.71	-0.140637	0.0468443	-3.00222	0.00268017	0.0330281
Gm10167	7.93752	0.22268	0.0741865	3.00162	0.00268543	0.0330555
Gm10177	810.531	-0.153451	0.0395463	-3.88028	0.000104337	0.00359484
Gm10258	6.15929	0.38819	0.126502	3.06864	0.00215035	0.0284584
Gm10288	47.0945	-0.125688	0.0379828	-3.30907	0.000936053	0.0164243
Gm10309	6.21895	0.355501	0.106087	3.35104	0.000805083	0.014907
Gm10400	63.4719	0.188507	0.0655101	2.87752	0.00400809	0.0430522
Gm10605	51.2851	0.117681	0.0413987	2.84264	0.00447423	0.046482
Gm10687	50.5035	0.150961	0.0423065	3.56826	0.000359357	0.00852396
Gm11437	80.3274	0.581552	0.183366	3.17154	0.00151632	0.0225292
Gm11611	17.9415	0.518371	0.117113	4.42624	9.58906e-06	0.000696006
Gm11827	12.6557	0.431558	0.0881562	4.89538	9.81145e-07	0.000122784
Gm12097	37.4079	0.212483	0.0595161	3.57018	0.00035674	0.00848037
Gm12098	8.28392	0.353183	0.112456	3.14062	0.00168592	0.0241044
Gm12263	21.3755	-0.075594	0.0259455	-2.91357	0.00357318	0.0397374
Gm12840	165.434	0.436992	0.0623302	7.01092	2.36751e-12	2.71329e-09
Gm12934	6.26736	0.301426	0.104053	2.89686	0.00376921	0.041285
Gm13680	12.2652	-0.132766	0.0472108	-2.81219	0.00492057	0.049287
Gm13889	77.4112	0.278714	0.0685929	4.06331	4.83812e-05	0.00215684
Gm14062	13.3279	-0.546862	0.190632	-2.86868	0.00412183	0.0439104
Gm14326	745.233	-0.119794	0.0328404	-3.64777	0.000264524	0.00691478
Gm14853	15.3055	0.266846	0.0934449	2.85566	0.00429479	0.0451564
Gm15382	8.62638	0.324499	0.0927635	3.49814	0.00046852	0.0101715
Gm15401	6.32898	0.389142	0.11737	3.31553	0.00091471	0.0161671
Gm15411	68.6664	-0.131654	0.0419043	-3.14177	0.00167928	0.0240254
Gm15500	2571.5	-0.14105	0.044366	-3.17923	0.00147667	0.0221389
Gm15519	9.22137	0.374442	0.123082	3.04223	0.00234835	0.0301099
Gm15743	13.9482	-0.377181	0.10998	-3.42954	0.000604598	0.0121594
Gm15772	275.36	-0.27341	0.077942	-3.50787	0.000451707	0.00994532
Gm16701	21.5356	0.231556	0.0654858	3.53598	0.000406269	0.00925368
Gm17229	48.1856	0.143888	0.0471413	3.05228	0.00227114	0.0294896
Gm17494	49.0705	-0.13006	0.0445295	-2.92077	0.0034917	0.0391513
Gm17823	32.5154	0.195145	0.0635243	3.07198	0.00212647	0.0283031
Gm19689	11.0563	0.328856	0.108645	3.0269	0.00247079	0.0311351
Gm20186	296.74	0.138365	0.0339359	4.07724	4.55743e-05	0.00207178
Gm20604	224.052	-0.0764805	0.0235502	-3.24755	0.00116404	0.0191236
Gm20632	74.0483	-0.126191	0.0355746	-3.54721	0.000389328	0.00900244
Gm20682	89.4267	0.171111	0.0537478	3.18358	0.00145465	0.0219813
Gm21847	11.373	0.880768	0.268323	3.2825	0.00102892	0.0176139
Gm26660	53.3467	0.112283	0.0396971	2.8285	0.00467663	0.0477073
Gm26814	25.7943	0.213313	0.0692536	3.08018	0.00206878	0.0278761
Gm2788	16.0132	-0.438752	0.126447	-3.46985	0.00052075	0.0108857
Gm2814	10.6341	-0.260863	0.0872795	-2.98882	0.00280056	0.0338978
Gm28320	17.4367	0.336208	0.11379	2.95464	0.00313038	0.0364514
Gm29438	59.6531	0.252055	0.0616023	4.09165	4.28308e-05	0.00198421
Gm29666	78.5391	-0.136567	0.0438682	-3.11313	0.00185115	0.0258721
Gm30329	9.67203	0.340631	0.1078	3.15984	0.00157856	0.0231441
Gm30571	11.3997	0.396606	0.138568	2.86218	0.00420742	0.0445606
Gm32031	23.6202	-0.142325	0.0475303	-2.99441	0.00274975	0.0335064
Gm32391	9.94844	0.236097	0.0786842	3.00056	0.00269481	0.0330775
Gm33195	12.9139	-0.21469	0.0673589	-3.18725	0.00143631	0.0218144
Gm35028	6.13854	-0.427574	0.102396	-4.17567	2.97112e-05	0.00151159
Gm35315	84.5835	-0.129565	0.0431718	-3.00115	0.00268965	0.0330775
Gm36401	18.6755	-0.342141	0.11166	-3.06412	0.00218312	0.0287571
Gm36660	19.6793	-0.383338	0.0844207	-4.54081	5.60385e-06	0.000460467
Gm37006	29.9312	0.230176	0.0790524	2.91169	0.00359476	0.0399251
Gm37065	87.6654	-0.62291	0.169204	-3.68142	0.000231942	0.00629744
Gm37090	80.6325	0.134095	0.0455117	2.94639	0.0032151	0.0371794
Gm37160	25.5464	0.180249	0.060904	2.95956	0.00308082	0.0361254
Gm37240	210.182	0.128243	0.0375637	3.41402	0.000640122	0.0126715
Gm37269	19.271	0.352932	0.123011	2.86911	0.00411631	0.0439104
Gm37314	68.5414	0.237346	0.0659456	3.59912	0.0003193	0.00783851
Gm37329	12.3491	0.342064	0.106422	3.21423	0.00130794	0.0205836
Gm37333	35.3513	0.206349	0.0577906	3.57063	0.00035613	0.00848037
Gm37403	23.9947	0.324502	0.0801748	4.04743	5.17836e-05	0.00226299
Gm37521	33.7172	0.184572	0.0615529	2.9986	0.00271227	0.0332356
Gm37524	182.511	0.182171	0.0551502	3.30319	0.000955918	0.0166654
Gm37652	29.851	0.295032	0.10161	2.90356	0.00368946	0.0406543
Gm37694	72.6446	0.175885	0.0530035	3.31836	0.000905473	0.0160821
Gm37891	9.08713	0.31831	0.109004	2.92016	0.0034985	0.0392073
Gm37940	178.752	0.157031	0.0507243	3.09578	0.00196298	0.0269508
Gm37964	22.2369	0.232522	0.063451	3.66459	0.000247737	0.00661088
Gm38009	78.2402	0.143421	0.0467423	3.06834	0.00215251	0.0284584
Gm38042	143.861	0.21269	0.0469752	4.5277	5.96281e-06	0.000482547
Gm38070	80.0876	0.172223	0.0608884	2.8285	0.00467666	0.0477073
Gm38140	16.5836	0.228326	0.0698669	3.26802	0.00108302	0.018267
Gm38148	7.0978	0.500463	0.15919	3.1438	0.0016677	0.0239698
Gm38156	40.6014	0.196292	0.0617637	3.17811	0.00148238	0.0221695
Gm38344	33.2506	0.27967	0.0692137	4.04067	5.32987e-05	0.00228423
Gm38381	266.816	0.147993	0.0513739	2.88071	0.00396785	0.0428571
Gm38910	56.0461	0.124414	0.0439906	2.82819	0.00468125	0.0477143
Gm4045	24.4381	-0.14663	0.0475596	-3.08309	0.00204863	0.0277246
Gm42047	849.068	0.218221	0.0675426	3.23086	0.00123418	0.019848
Gm42589	13.8486	0.359356	0.0928438	3.87054	0.000108594	0.00371213
Gm42822	83.0956	0.170162	0.0535545	3.17737	0.00148619	0.0222112
Gm42969	8.51765	0.452838	0.154503	2.93094	0.00337936	0.0383657
Gm43111	21.2034	0.214548	0.0731131	2.93447	0.00334116	0.0381656
Gm43281	16.5701	0.431981	0.11854	3.64417	0.000268254	0.00695384
Gm43282	10.0684	0.389972	0.11028	3.5362	0.000405929	0.00925368
Gm43305	1291.54	0.206444	0.056929	3.62635	0.000287459	0.00729535
Gm43314	15.7454	-0.408782	0.112273	-3.64095	0.000271629	0.00702461
Gm4332	35.4374	-0.10836	0.0372165	-2.91162	0.00359557	0.0399251
Gm43323	119.412	0.19094	0.0569548	3.35249	0.000800887	0.014842
Gm43426	11.9538	0.424443	0.146561	2.89601	0.00377937	0.0413547
Gm43430	161.541	0.172315	0.045453	3.79105	0.000150011	0.00462022
Gm43490	26.1721	0.251296	0.0835349	3.00827	0.00262737	0.0325248
Gm43637	62.221	0.174608	0.056813	3.07338	0.00211652	0.0282051
Gm43658	138.697	0.218902	0.0552962	3.95872	7.53528e-05	0.00282411
Gm43728	16.9734	0.290094	0.0964521	3.00764	0.00263281	0.0325736
Gm43790	30.8448	0.214712	0.0605426	3.54647	0.00039043	0.00901549
Gm44250	1695.94	0.120552	0.0424606	2.83916	0.00452321	0.0468119
Gm44716	10.7504	0.300413	0.0940143	3.1954	0.0013964	0.021413
Gm44751	104.303	-0.144786	0.0471655	-3.06975	0.00214241	0.0284584
Gm44891	69.6574	0.204564	0.0596662	3.42847	0.000606983	0.0121785
Gm45151	10.3565	0.233085	0.0826753	2.81928	0.00481311	0.048521
Gm45200	18.9805	0.268501	0.093841	2.86123	0.00422001	0.0446071
Gm45280	9.92189	0.384709	0.100909	3.81242	0.000137613	0.00435542
Gm45407	123.619	0.198347	0.057214	3.46675	0.000526794	0.010956
Gm45457	107.424	0.21405	0.0610261	3.50752	0.000452307	0.00994847
Gm45512	21.8064	0.462626	0.0982826	4.7071	2.51265e-06	0.000249831
Gm45532	116.727	0.158186	0.0506552	3.12279	0.00179143	0.0252645
Gm45640	96.2871	0.127044	0.0414594	3.06431	0.00218173	0.0287571
Gm45805	5.90419	0.471739	0.137273	3.43652	0.000589245	0.0119262
Gm45909	35.9889	-0.530962	0.124586	-4.26182	2.02768e-05	0.00116498
Gm47092	31.2348	0.216008	0.0678074	3.18561	0.00144451	0.0219121
Gm47761	95.9893	0.223187	0.065887	3.38742	0.000705529	0.0136414
Gm47863	34.5552	0.132569	0.0433977	3.05475	0.00225248	0.0293348
Gm48035	7.64412	0.324515	0.112967	2.87264	0.00407052	0.0435556
Gm48582	309.267	0.225451	0.053537	4.21113	2.54097e-05	0.0013588
Gm48600	77.5596	0.231741	0.0590266	3.92604	8.63572e-05	0.00311846
Gm48601	79.5731	0.197455	0.0579981	3.40451	0.000662838	0.0130264
Gm48602	159.435	0.24121	0.0541019	4.45844	8.25573e-06	0.000615646
Gm48717	6.71825	0.37917	0.119415	3.17524	0.00149714	0.0222983
Gm48878	38.2063	0.348092	0.0767944	4.53278	5.82129e-06	0.000472979
Gm48880	59.6837	0.154016	0.0543327	2.83468	0.00458713	0.0471687
Gm48978	97.685	0.207563	0.0534363	3.88431	0.000102621	0.00356391
Gm49310	101.993	0.161947	0.0529031	3.0612	0.00220451	0.028885
Gm49411	66.6002	0.171368	0.0562299	3.04763	0.00230651	0.0298067
Gm49839	301.92	0.33425	0.0910295	3.67189	0.000240768	0.00647249
Gm49970	35.9797	0.238205	0.0743785	3.2026	0.00136194	0.0210626
Gm50240	170.382	-0.0620108	0.0196789	-3.15113	0.0016264	0.0236099
Gm55330	87.9369	0.223409	0.0714278	3.12777	0.0017614	0.0249379
Gm56350	52.1881	-0.144025	0.0388119	-3.71084	0.00020657	0.00583406
Gm6189	6.11843	-0.393976	0.132129	-2.98175	0.00286606	0.0343093
Gm6330	48.0497	0.189887	0.0535477	3.54614	0.000390926	0.00901738
Gm6477	9.0767	-0.196871	0.0616408	-3.19383	0.00140397	0.021514
Gm6548	177.537	0.104057	0.02667	3.90164	9.55439e-05	0.00338288
Gm6566	12.1584	-0.282671	0.0877357	-3.22184	0.00127369	0.0202887
Gm6712	44.78	-0.133272	0.0377386	-3.53144	0.000413306	0.00936497
Gm6863	40.051	-0.0988019	0.0348234	-2.83723	0.00455072	0.0469799
Gm7061	7.44799	0.286604	0.0916262	3.12797	0.00176018	0.0249379
Gm7536	1165.05	-0.109524	0.036713	-2.98326	0.00285194	0.0342155
Gm7694	256.464	0.112711	0.0353158	3.19151	0.00141531	0.0216342
Gm9385	52.134	-0.158566	0.0487508	-3.25259	0.0011436	0.0188794
Gm9917	123.674	0.123771	0.0365008	3.39091	0.000696615	0.0135102
Gm9947	9.50176	0.399469	0.112134	3.56243	0.000367441	0.00864731
Gmnn	282.442	-0.126892	0.0359774	-3.52698	0.000420329	0.00946271
Gnao1	232.817	0.22828	0.0449785	5.07532	3.86848e-07	7.19967e-05
Gnaq	2152.32	0.0765753	0.0186037	4.11614	3.85267e-05	0.00181584
Gng13	76.6662	-0.336201	0.10401	-3.2324	0.00122756	0.0197708
Gnl3	1446.47	-0.127296	0.0270779	-4.70111	2.58746e-06	0.000254941
Golga7	2236.85	-0.0542255	0.0163883	-3.30879	0.000937003	0.0164277
Got1	3434.6	0.12784	0.0426562	2.99698	0.0027267	0.0333715
Gpalpp1	1889.67	-0.0584594	0.020378	-2.86875	0.00412092	0.0439104
Gpc4	1656.44	0.107353	0.0272851	3.9345	8.33689e-05	0.00305064
Gpcpd1	4204.95	-0.140164	0.0418851	-3.3464	0.000818676	0.015069
Gpd2	2812.4	0.124217	0.03723	3.33648	0.000848457	0.015396
Gpi1	9290.8	0.116167	0.0350577	3.31359	0.00092105	0.0162431
Gpn3	464.174	-0.0685011	0.0201685	-3.39643	0.000682698	0.0133149
Gpr157	340.25	-0.0925864	0.0293908	-3.15019	0.00163166	0.0236233
Gpr85	25.043	0.245243	0.0778681	3.14947	0.00163569	0.0236658
Gprc5b	594.588	0.122392	0.0379834	3.22226	0.00127186	0.0202743
Gpt2	2951.36	0.158814	0.041826	3.79701	0.000146453	0.00455572
Gramd1b	1418.53	0.113347	0.0217021	5.22285	1.76193e-07	3.68904e-05
Gramd4	909.467	0.126748	0.0319685	3.96477	7.34679e-05	0.0028035
Grb10	1630.59	0.115709	0.0279969	4.13291	3.58194e-05	0.00171421
Grb14	669.969	0.166616	0.0443872	3.75371	0.000174238	0.00516195
Grb2	1736.18	0.0515101	0.0146111	3.52541	0.000422834	0.00946271
Grem2	418.983	0.188564	0.0530579	3.55394	0.000379508	0.00886672
Grip2	56.4538	0.288184	0.0746908	3.85836	0.000114149	0.0037948
Gripap1	913.439	0.0821993	0.0208054	3.95087	7.78685e-05	0.00289349
Grk5	948.968	0.163712	0.0253022	6.47024	9.78457e-11	7.10197e-08
Grpel2	1863.37	-0.0792643	0.0195181	-4.06107	4.88475e-05	0.00217072
Gsdmd	418.897	0.103626	0.0355505	2.9149	0.00355805	0.0396502
Gse1	1681.83	0.123828	0.0399381	3.10049	0.00193199	0.0266429
Gskip	600.298	-0.0482889	0.0170355	-2.8346	0.00458824	0.0471687
Gstt2	502.347	-0.129473	0.0460363	-2.81241	0.00491721	0.049287
Gtf2a2	1188.15	-0.0970383	0.0329091	-2.94868	0.00319138	0.0369836
Gtf2b	937.323	-0.0535978	0.0166601	-3.21713	0.00129482	0.0205052
Gtf2h1	1407.57	-0.0557715	0.0188646	-2.9564	0.0031125	0.036282
Gtf2ird1	1041.86	0.118823	0.0397266	2.991	0.00278061	0.0337213
Gtf3c4	1943.5	-0.0528708	0.0128213	-4.12369	3.72858e-05	0.00176884
Gucy1a1	1246.1	0.126794	0.038742	3.27277	0.001065	0.0180437
Guk1	966.71	-0.117899	0.0316165	-3.72904	0.000192212	0.00552991
Gzf1	1926.9	-0.0637379	0.0156532	-4.07188	4.66353e-05	0.00210681
Gzmc	27.3446	-0.374562	0.131129	-2.85645	0.00428406	0.0451426
H1f0	3650.16	-0.0680657	0.0240278	-2.83279	0.00461436	0.0473282
H2-Ob	149.569	-0.295463	0.081197	-3.63885	0.000273863	0.00706561
H2ac25	609.669	-0.149333	0.0357576	-4.17625	2.96348e-05	0.00151124
H2ac6	107.682	-0.172778	0.0556235	-3.10621	0.00189502	0.02635
H2az2	1040.57	-0.124217	0.0276157	-4.49806	6.85767e-06	0.000534772
H3f3a	11910.8	-0.0819745	0.0247161	-3.31665	0.000911037	0.0161414
H4c16	500.965	-0.226491	0.078437	-2.88756	0.00388245	0.0422702
H4c3	1660.42	-0.223878	0.0722888	-3.097	0.00195488	0.0268735
Habp4	1030.6	0.0651067	0.0199445	3.2644	0.00109696	0.0184143
Hacd3	3715.66	-0.0654218	0.0199471	-3.27976	0.00103894	0.0177199
Hap1	144.308	0.198419	0.0450663	4.40282	1.06854e-05	0.000748957
Hapstr1	3511.07	-0.0909022	0.0233239	-3.89738	9.72399e-05	0.00342621
Has3	58.8135	-0.213879	0.066651	-3.20894	0.00133224	0.0208551
Haus1	332.018	-0.0766104	0.0218819	-3.50109	0.000463358	0.0100695
Hbp1	4457.26	-0.110252	0.0231873	-4.75484	1.986e-06	0.000211986
Hbs1l	2884.25	-0.0641004	0.0154429	-4.1508	3.31314e-05	0.00162583
Hcfc1	4334.24	0.076083	0.0254808	2.98589	0.00282754	0.0340728
Hdac5	1951.6	0.170825	0.0472257	3.61721	0.0002978	0.00750532
Hdac9	360.881	0.135274	0.0378032	3.57837	0.000345743	0.00828224
Hdc	258.851	0.177482	0.0557395	3.18414	0.00145186	0.0219543
Hddc2	229.117	-0.124439	0.0253087	-4.91686	8.79455e-07	0.000113989
Hdgfl3	815.855	-0.0769423	0.0265322	-2.89996	0.00373216	0.0409799
Heatr5a	2358.95	0.047045	0.0145353	3.23661	0.00120959	0.019592
Helz2	2249.56	0.155922	0.0376109	4.14567	3.38817e-05	0.0016395
Herc4	3339.92	-0.0762238	0.0264804	-2.8785	0.00399572	0.0430084
Hexb	2117.82	-0.102317	0.0263484	-3.88324	0.000103073	0.00356894
Hif1a	4933.54	-0.0813712	0.0287466	-2.83064	0.00464557	0.0475152
Hif3a	71.0363	0.232214	0.0681179	3.40901	0.000651999	0.0128482
Hinfp	958.254	-0.0700835	0.0176577	-3.96901	7.21729e-05	0.00279648
Hip1	1677.35	0.0880445	0.0259916	3.38743	0.000705514	0.0136414
Hipk1	9317.89	0.0440372	0.0155888	2.82493	0.00472906	0.0480739
Hipk2	4411.81	0.0965936	0.0267341	3.61313	0.000302524	0.00755965
Hivep1	2825.35	0.101815	0.0177773	5.72725	1.0207e-08	3.43087e-06
Hlf	1350.68	-0.165663	0.0428525	-3.86588	0.000110688	0.00374261
Hmgb1	9769.67	-0.132371	0.0267242	-4.95321	7.29994e-07	0.000102674
Hmgb2	1045.7	-0.142135	0.0400149	-3.55205	0.000382243	0.0089039
Hmgcs1	8212.3	0.138374	0.0395201	3.50135	0.000462916	0.0100695
Hmgn1	3664.07	-0.0742852	0.021931	-3.38723	0.000706033	0.0136414
Hmgn2	2323.22	-0.0941971	0.029614	-3.18082	0.00146857	0.0220748
Hnf1a	7.15804	0.655848	0.176694	3.71176	0.000205823	0.00582051
Hnf1b	477.335	0.540098	0.136463	3.95785	7.56281e-05	0.00282956
Hnrnpa1	5890.25	-0.0971016	0.0212847	-4.56205	5.06573e-06	0.000424255
Hoxd9	19.8214	0.518453	0.13407	3.86703	0.000110168	0.00373081
Hps6	219.223	0.137707	0.0445241	3.09285	0.00198241	0.0270942
Hsbp1	2467.77	-0.0497213	0.0174072	-2.85637	0.00428517	0.0451426
Hsd17b11	1129.67	0.155365	0.0355468	4.37072	1.23838e-05	0.000821696
Hsf1	918.625	0.0920414	0.0299922	3.06884	0.0021489	0.0284584
Hspa12a	795.439	0.14721	0.0342313	4.30046	1.70446e-05	0.0010273
Hspa14	936.872	-0.0633529	0.0213126	-2.97256	0.0029533	0.0350071
Hspb11	230.021	-0.161357	0.0332718	-4.84967	1.23666e-06	0.000149602
Ica1	210.94	0.120635	0.0252565	4.77639	1.78467e-06	0.000198271
Ice1	2946.46	0.0656821	0.0147536	4.45195	8.50956e-06	0.000630947
Id1	519.258	-0.157644	0.0435929	-3.61629	0.00029886	0.00751465
Ier3	265.303	-0.17271	0.0416156	-4.15012	3.32296e-05	0.00162583
Ifi35	648.188	0.128519	0.0348034	3.69273	0.000221864	0.00611529
Ifitm3	2055.24	0.150845	0.0425808	3.54255	0.000396277	0.00909907
Ifnar1	2154.37	-0.0465856	0.0111184	-4.18997	2.78987e-05	0.00146032
Ift122	553.508	0.0721042	0.024531	2.93931	0.00328941	0.0377978
Ift20	915.226	-0.0712552	0.0221652	-3.21474	0.00130563	0.0205716
Igbp1	1961.44	-0.0766759	0.0147182	-5.2096	1.89252e-07	3.81571e-05
Igf2	309.81	0.153473	0.037979	4.04101	5.32225e-05	0.00228423
Igf2bp2	140.887	0.265049	0.042261	6.27172	3.57083e-10	2.10148e-07
Igfbp5	8169.59	0.190536	0.0527655	3.611	0.000305014	0.00759049
Ighm	2308.12	0.247387	0.0798281	3.099	0.00194177	0.0267269
Ighv1-63	14.042	1.14046	0.321695	3.54515	0.000392397	0.00902264
Ighv1-7	58.9689	1.01047	0.204872	4.93221	8.13046e-07	0.000107952
Ighv1-77	174.57	0.890979	0.257341	3.46225	0.000535684	0.011098
Ighv1-9	169.854	0.670849	0.21514	3.1182	0.00181961	0.0255132
Ighv2-6	21.4815	0.730048	0.249131	2.93037	0.00338556	0.0383961
Ighv3-5	14.2187	1.05327	0.283461	3.71575	0.0002026	0.00576681
Ighv4-1	96.4229	0.687653	0.20932	3.28517	0.00101921	0.0174888
Ighv5-12	55.7325	0.897264	0.240588	3.72947	0.000191884	0.00552991
Ighv5-17	202.328	0.668373	0.179405	3.72549	0.000194935	0.00558515
Ighv6-6	87.4441	0.785488	0.193926	4.05046	5.11175e-05	0.00224412
Ighv7-3	114.507	0.637812	0.172281	3.70216	0.000213774	0.00596135
Igkv10-96	448.409	0.509454	0.169774	3.00078	0.00269291	0.0330775
Igkv12-41	35.3982	0.808661	0.205871	3.92799	8.56585e-05	0.00309836
Igkv19-93	199.327	0.713129	0.188616	3.78085	0.000156292	0.00476647
Igkv2-112	25.8924	0.730221	0.236517	3.0874	0.00201916	0.0274795
Igkv3-7	73.189	-0.621315	0.214839	-2.892	0.00382796	0.0417604
Igkv4-90	7.59709	-0.856538	0.302135	-2.83495	0.00458334	0.0471687
Igkv5-45	29.8935	0.877062	0.248342	3.53167	0.000412943	0.00936497
Igkv8-21	126.521	0.664994	0.225098	2.95424	0.00313437	0.0364783
Igsf11	205.127	0.151213	0.0430812	3.50996	0.000448175	0.00987753
Igsf5	566.614	0.689585	0.143347	4.81058	1.5049e-06	0.000174305
Igsf9b	203.937	0.306498	0.0706649	4.33734	1.44216e-05	0.000901927
Ikzf4	55.7426	0.268866	0.0504934	5.32478	1.01074e-07	2.24581e-05
Il17rc	451.712	0.144118	0.0445493	3.23503	0.00121629	0.0196475
Il17rd	470.044	0.0764598	0.0268352	2.84923	0.00438251	0.0458794
Il1rapl1	7.48473	0.400891	0.139893	2.86569	0.00416106	0.0442126
Il6ra	1282.14	0.116037	0.0388813	2.9844	0.00284133	0.0341704
Ilf3	1747.55	-0.0474066	0.0164475	-2.8823	0.00394785	0.0427046
Ing1	837.712	-0.0543855	0.016829	-3.23165	0.00123079	0.0198082
Ing4	1172.7	-0.0531385	0.017742	-2.99506	0.00274389	0.0334911
Inip	598.926	-0.100263	0.0188649	-5.31479	1.0678e-07	2.34862e-05
Inka2	209.81	0.114342	0.0342565	3.33781	0.000844406	0.015348
Inpp4a	1493.6	0.0778595	0.0210977	3.69043	0.000223878	0.006132
Inpp5a	1368.64	0.0850862	0.0201988	4.21244	2.52627e-05	0.0013588
Inpp5e	728.373	0.0687873	0.0213633	3.21988	0.00128243	0.0203683
Inppl1	2053.86	0.140547	0.0341831	4.1116	3.92919e-05	0.00183601
Ints1	1795.78	0.207894	0.0528869	3.93092	8.4623e-05	0.00307624
Ints3	1819.34	0.0729937	0.0217452	3.35677	0.000788595	0.0147509
Ip6k3	42.869	0.466859	0.139734	3.34105	0.000834624	0.0152421
Iqsec1	3022.09	0.0961913	0.030364	3.16794	0.00153522	0.022721
Iqsec2	710.08	0.129734	0.0360693	3.59679	0.000322166	0.0078822
Irak1	2162.07	0.0637731	0.0147913	4.31153	1.62132e-05	0.000983405
Irak1bp1	149.501	-0.103252	0.0334554	-3.08627	0.00202687	0.0275492
Irak4	369.509	0.0709129	0.0204104	3.47434	0.000512107	0.0108474
Irf2	1299.34	0.112141	0.022638	4.95366	7.28314e-07	0.000102674
Irf2bp2	4392.3	0.143942	0.0228117	6.31	2.79037e-10	1.68778e-07
Irf2bpl	1363.97	0.110081	0.0258111	4.26486	2.00031e-05	0.00115843
Irf7	656.719	0.193198	0.0529341	3.64978	0.000262467	0.00687752
Irf9	1179.47	0.0723614	0.021169	3.41827	0.000630215	0.0125324
Irs1	3007.17	0.117972	0.0313057	3.76839	0.000164301	0.0049552
Isg15	139.719	0.290974	0.0631956	4.60435	4.13765e-06	0.000361516
Isg20	138.921	0.136136	0.0468087	2.90834	0.00363349	0.0401792
Ist1	3323.83	-0.0575974	0.0117215	-4.91382	8.93179e-07	0.000114236
Itga2	285.475	0.160927	0.0446752	3.60216	0.000315584	0.0077912
Itga5	726.854	0.194619	0.0429909	4.52698	5.98337e-06	0.000482547
Itpk1	671.658	0.175978	0.0400823	4.39042	1.13133e-05	0.000769832
Itpr1	5812.1	0.111372	0.0192086	5.79803	6.70982e-09	2.51907e-06
Itsn1	2386.93	0.102627	0.0254817	4.02748	5.63768e-05	0.00236488
Jag1	1854.41	-0.0871199	0.0232123	-3.75317	0.00017461	0.00516594
Jak3	374.674	0.163497	0.0488745	3.34525	0.000822098	0.015081
Jazf1	91.9155	0.101999	0.034452	2.9606	0.00307043	0.0360619
Jcad	2099.17	0.0949112	0.0304282	3.11919	0.00181349	0.0255095
Kank2	1791.01	0.110229	0.0315578	3.49293	0.000477755	0.0103308
Kat6a	5306.91	0.0502186	0.0169256	2.96703	0.00300692	0.0355267
Kat6b	2323.02	0.070196	0.0196271	3.57649	0.000348244	0.00832384
Katnal1	573.35	0.083064	0.0180249	4.6083	4.05972e-06	0.000361444
Kbtbd11	545.146	0.121923	0.0298321	4.08696	4.37055e-05	0.00200355
Kcna1	58.7663	0.478279	0.129555	3.6917	0.000222759	0.00613148
Kcnb1	621.387	0.133365	0.0439354	3.03547	0.0024016	0.0305892
Kcnc2	126.874	0.223894	0.0769438	2.90983	0.00361625	0.0400403
Kcnc3	116.963	0.238645	0.056072	4.25605	2.08074e-05	0.00118608
Kcnd3	101.757	0.24254	0.0856876	2.83052	0.00464729	0.0475152
Kcnf1	19.6838	0.40544	0.132091	3.06941	0.00214483	0.0284584
Kcng3	38.4666	0.238393	0.0834321	2.85733	0.00427219	0.0450712
Kcng4	25.2343	0.490793	0.132843	3.69453	0.000220292	0.00609513
Kcnh5	183.248	0.40758	0.112415	3.62566	0.000288221	0.0072977
Kcnj10	74.6007	0.18295	0.0627413	2.91595	0.00354611	0.0395374
Kcnmb4	18.004	-0.360832	0.127589	-2.82809	0.00468268	0.0477143
Kcnv2	1205.68	0.53976	0.165372	3.26391	0.00109886	0.0184143
Kctd16	40.0402	0.265478	0.0866946	3.06222	0.00219705	0.0288197
Kctd20	2342.55	-0.0362784	0.0109396	-3.31626	0.000912321	0.0161511
Kdm4a	2072.82	0.0801332	0.0273112	2.93408	0.00334538	0.0381656
Kdm5a	4827.83	-0.0766315	0.0189437	-4.04523	5.22725e-05	0.00227479
Khdc4	2284.44	-0.0783088	0.0208426	-3.75714	0.000171865	0.0051195
Khdrbs3	600.031	0.172033	0.0356556	4.82487	1.40095e-06	0.000164009
Kif21a	3326.15	0.0833562	0.0246265	3.38481	0.000712269	0.0137254
Kirrel	882.544	0.0803559	0.028465	2.82297	0.00475812	0.0482347
Klc1	1683.83	0.0910497	0.0301067	3.02423	0.00249266	0.0313382
Klc2	578.067	0.121525	0.0418102	2.90658	0.00365398	0.0403272
Klf12	908.804	0.112932	0.0310461	3.63757	0.000275224	0.0070923
Klhl11	765.022	-0.0462724	0.0154139	-3.002	0.00268211	0.0330333
Klhl3	277.797	0.1317	0.0263382	5.00036	5.72248e-07	9.16228e-05
Klhl36	168.044	0.160194	0.0556733	2.8774	0.00400963	0.0430522
Klk13	34.6859	-0.571665	0.178229	-3.20748	0.00133902	0.0208862
Kmt2a	5682.04	0.0676936	0.0239476	2.82674	0.0047025	0.0478938
Kpna2	1862.74	-0.129348	0.0348745	-3.70897	0.000208105	0.0058698
Kpna6	3394.98	0.0373355	0.0123848	3.01462	0.00257298	0.032057
Kpnb1	7649.9	0.056481	0.0160099	3.52787	0.000418924	0.00945292
Krt19	155.297	0.31765	0.112773	2.81673	0.00485158	0.0487734
Krt7	149.525	0.222119	0.0744405	2.98384	0.00284656	0.0341885
Ksr1	794.152	0.112513	0.0371568	3.02807	0.00246123	0.0310686
Ksr2	55.244	0.233421	0.0587856	3.97072	7.16553e-05	0.00279216
Lactb2	2629.16	0.108025	0.0337264	3.203	0.00136006	0.0210542
Lamtor3	1111.23	-0.0686757	0.0149716	-4.58706	4.49539e-06	0.000383871
Lamtor5	1043.79	-0.0688267	0.0224954	-3.05959	0.00221637	0.0290207
Lancl1	1257.4	-0.0714205	0.017669	-4.04213	5.29679e-05	0.00228423
Laptm4a	8918.34	-0.0694212	0.0235363	-2.94954	0.00318248	0.0369198
Large1	980.837	0.0910668	0.0187372	4.86021	1.17259e-06	0.000142644
Lasp1	3213.5	0.104078	0.0266274	3.90868	9.28017e-05	0.00330189
Lbr	2273.34	-0.0756255	0.0249649	-3.02927	0.00245144	0.0309985
Ldha	16204.7	0.105128	0.0331955	3.16695	0.00154048	0.0227687
Ldlrad3	845.128	-0.0741426	0.0254667	-2.91136	0.00359862	0.0399251
Lefty1	39.7479	-0.182833	0.0434213	-4.21068	2.54599e-05	0.0013588
Leo1	710.435	0.172993	0.0256322	6.74903	1.48838e-11	1.29638e-08
Letm1	2313.01	0.0765194	0.0224857	3.40303	0.000666421	0.013085
Lgals3bp	1855.13	0.139111	0.0474375	2.93252	0.00336226	0.0382514
Lgals7	12.3105	-0.725664	0.248578	-2.91926	0.00350866	0.039301
Lgals9	1347.51	0.115332	0.0323029	3.57031	0.000356557	0.00848037
Lhfpl1	91.161	-0.338165	0.0912202	-3.70713	0.000209621	0.00589727
Lhx6	60.2401	0.251454	0.0556708	4.5168	6.27821e-06	0.000498934
Lima1	3613.5	-0.0537581	0.0172161	-3.12256	0.00179288	0.0252686
Lin52	550.665	-0.0735188	0.0217067	-3.38692	0.000706816	0.0136444
Lin7a	111.66	0.145404	0.0514858	2.82415	0.00474062	0.0481021
Lin7c	4093.26	-0.0769184	0.024464	-3.14414	0.00166576	0.0239577
Lin9	325.596	-0.099474	0.0300201	-3.31358	0.000921102	0.0162431
Litaf	1817.55	0.0925807	0.0292061	3.16991	0.00152485	0.0225894
Llph	711.407	-0.11118	0.0193069	-5.75855	8.48419e-09	3.07905e-06
Lnx2	822.938	0.123105	0.0216313	5.69107	1.26246e-08	4.16516e-06
Lonrf1	416.801	-0.110952	0.0285724	-3.88319	0.000103094	0.00356894
Lonrf3	234.11	0.214061	0.0336635	6.35885	2.03265e-10	1.38315e-07
Lox	384.553	0.304316	0.0583489	5.21546	1.83366e-07	3.80266e-05
Loxl1	379.376	0.183339	0.0481072	3.81105	0.000138376	0.00437321
Loxl4	140.393	0.216294	0.0577116	3.74785	0.000178357	0.00524828
Lpar6	695.905	-0.121352	0.0354902	-3.41931	0.000627792	0.012507
Lpin1	4094.49	0.260569	0.0522078	4.991	6.00667e-07	9.21093e-05
Lrfn3	102.587	0.219241	0.0560081	3.91446	9.06085e-05	0.00324008
Lrp11	170.48	0.121693	0.0290111	4.19471	2.73227e-05	0.00143362
Lrp1b	96.1775	0.404137	0.142159	2.84285	0.00447125	0.0464733
Lrp5	2601.29	0.140344	0.04446	3.15664	0.00159596	0.0232767
Lrrc14b	112.914	0.254144	0.0734924	3.45811	0.000543988	0.0112218
Lrrc26	64.2385	0.583772	0.186111	3.13668	0.0017087	0.0243501
Lrrc3	203.246	0.150315	0.0464613	3.23527	0.00121527	0.0196455
Lrrc36	49.1615	0.324442	0.0983578	3.29859	0.000971723	0.0168734
Lrrc61	388.903	0.0886698	0.029567	2.99894	0.00270918	0.0332165
Lrrc8d	1223.88	0.0998498	0.0192147	5.19652	2.03053e-07	4.0564e-05
Lsm3	532.934	-0.104862	0.0226904	-4.62142	3.81126e-06	0.000345792
Lsm5	222.606	-0.147904	0.0402094	-3.67834	0.000234755	0.00635795
Lsm6	959.335	-0.0621617	0.019442	-3.19729	0.00138725	0.0213029
Lsm8	542.471	-0.0898659	0.0214859	-4.18256	2.88251e-05	0.00148531
Ltbp1	1320.12	0.104951	0.0331954	3.1616	0.00156903	0.0230693
Ltk	35.8391	0.255919	0.0811512	3.15361	0.00161265	0.0234415
Lurap1	356.226	0.109918	0.0268728	4.09032	4.30777e-05	0.00198732
Lynx1	978.061	0.159346	0.0442449	3.60147	0.000316427	0.00779435
Lyrm2	387.73	-0.0769544	0.0268092	-2.87044	0.00409897	0.0437525
Lztfl1	1495.23	-0.0912939	0.0284755	-3.20605	0.00134572	0.0209009
M6pr	5125.08	-0.0493705	0.0165944	-2.97513	0.00292865	0.0348097
Maco1	1879.59	-0.0892571	0.0148261	-6.02027	1.74123e-09	8.61709e-07
Madcam1	41.1375	0.551683	0.167383	3.29594	0.000980935	0.0170198
Magee1	213.961	0.0802201	0.0203908	3.93413	8.34986e-05	0.00305064
Magef1	96.1585	-0.103929	0.0324909	-3.19871	0.00138046	0.0212442
Magoh	670.531	-0.0806792	0.0247457	-3.26032	0.00111285	0.0185688
Mamld1	179.395	0.119667	0.0258535	4.62866	3.68042e-06	0.000336727
Man1c1	489.96	0.0812134	0.028312	2.86852	0.00412402	0.0439123
Mansc1	218.071	0.11172	0.034732	3.21662	0.00129711	0.0205265
Map1a	441.324	0.153193	0.0453471	3.37823	0.000729527	0.0139591
Map1b	1823.79	0.0880969	0.0313422	2.8108	0.00494178	0.0494519
Map1s	346.049	0.131	0.0437129	2.99684	0.00272795	0.0333715
Map3k1	3002.27	0.0691434	0.0177828	3.88822	0.000100982	0.00352952
Map3k15	145.944	-0.140639	0.0455718	-3.08609	0.00202807	0.0275492
Map7d1	1618.82	0.187935	0.0334706	5.61492	1.96649e-08	6.11718e-06
Mapk1ip1	409.854	0.096832	0.0244458	3.96109	7.46084e-05	0.00282174
Mapkbp1	1063.08	0.0746265	0.0249417	2.99203	0.00277125	0.0336573
Mapt	824.083	0.173469	0.0435957	3.97904	6.91941e-05	0.00271968
Marchf4	48.9376	0.37566	0.1323	2.83946	0.00451904	0.0468119
Mark2	2201.92	0.123127	0.0271293	4.53854	5.66464e-06	0.000461975
Mast2	2164.35	0.133784	0.0270244	4.95051	7.402e-07	0.00010332
Mast4	2876.43	0.0743732	0.022787	3.26385	0.00109911	0.0184143
Mat2b	2506.92	-0.0636006	0.0196553	-3.23579	0.00121306	0.0196244
Matn2	671.52	-0.0928874	0.0317418	-2.92635	0.00342969	0.0387754
Mbd2	2482.95	-0.0483856	0.0157921	-3.06391	0.00218465	0.0287571
Mboat1	278.556	0.124702	0.0298685	4.17502	2.97956e-05	0.00151235
Mcc	2090.45	0.15245	0.0241073	6.32381	2.55191e-10	1.60135e-07
Mcf2l	771.308	0.152746	0.0433084	3.52695	0.000420379	0.00946271
Mchr1	22.8592	0.356999	0.103852	3.43759	0.000586919	0.0118996
Mcl1	8995.49	-0.110839	0.0261917	-4.23185	2.31781e-05	0.00128751
Mdc1	1162.57	0.0590756	0.0184443	3.20292	0.00136043	0.0210542
Mdh2	4761.13	0.121841	0.0352346	3.458	0.000544211	0.0112218
Meaf6	525.545	0.0531826	0.016823	3.1613	0.00157068	0.023078
Mecom	573.173	0.116069	0.0409824	2.83218	0.00462319	0.0473964
Med10	598.54	-0.0694228	0.0164728	-4.21438	2.50464e-05	0.00135668
Med17	852.601	-0.0500525	0.0139196	-3.59582	0.000323376	0.00789407
Med18	189.951	-0.0694276	0.0222186	-3.12476	0.00177952	0.0251291
Med24	1248.65	0.109338	0.033197	3.29362	0.000989048	0.017106
Med28	1202.39	-0.0608556	0.0179561	-3.38913	0.000701138	0.013583
Med31	231.202	-0.100509	0.0270654	-3.71355	0.000204374	0.00579458
Med4	652.554	-0.0604306	0.0139458	-4.33323	1.46934e-05	0.000908947
Meis1	770.109	0.11563	0.0244203	4.73499	2.19063e-06	0.00023044
Meis2	551.347	0.133149	0.02892	4.60405	4.14363e-06	0.000361516
Meox1	85.0071	0.155836	0.0528638	2.94787	0.00319972	0.0370606
Mest	247.311	0.18509	0.0586193	3.15749	0.00159132	0.0232499
Metap1	1837.06	-0.0566963	0.0144968	-3.91096	9.19299e-05	0.00327623
Mettl2	406.661	-0.0550588	0.0144099	-3.8209	0.000132964	0.00426405
Mfsd1	2871.09	-0.0767321	0.0227476	-3.37319	0.000743021	0.0141531
Mfsd13a	106.227	0.144145	0.0482063	2.99016	0.00278827	0.0337679
Mfsd14a	2080.34	-0.0637493	0.0170797	-3.73247	0.00018961	0.00548307
Mfsd4b3-ps	126.352	0.150662	0.0379953	3.96529	7.33082e-05	0.0028035
Mfsd4b5	52.9631	0.135532	0.0479526	2.82638	0.0047078	0.0479254
Mia3	3381.09	-0.047468	0.0165998	-2.85955	0.00424242	0.0448005
Micall1	1709.37	0.0768278	0.0252513	3.04253	0.002346	0.0301027
Mid1	652.933	0.255838	0.0490717	5.21355	1.85262e-07	3.80575e-05
Mid1ip1	1369.01	0.163597	0.0491757	3.32678	0.000878559	0.0157518
Mideas	1682.35	0.0664841	0.0223353	2.97664	0.00291429	0.034658
Mif4gd	1121.81	0.081167	0.022752	3.56746	0.000360459	0.0085408
Miga2	1533.52	0.136215	0.0428918	3.17577	0.00149437	0.0222983
Mink1	2443.27	0.130549	0.0291428	4.47964	7.47707e-06	0.000567293
Minpp1	1403.06	-0.0790499	0.0246311	-3.20935	0.00133034	0.0208543
Mios	1116.21	-0.0731442	0.021509	-3.40064	0.00067228	0.0131763
Mir181a-1hg	47.6691	-0.26988	0.083102	-3.24758	0.00116393	0.0191236
Mir6236	7.98783	1.18928	0.19182	6.19997	5.64725e-10	3.23603e-07
Mis18a	175.999	-0.0874814	0.0272814	-3.20664	0.00134297	0.0208888
Mkrn2	1183.78	-0.0429916	0.0138002	-3.11528	0.00183768	0.0257004
Mlkl	167.049	0.109443	0.0312468	3.50252	0.000460877	0.0100456
Mllt6	2988.5	0.0832414	0.0272354	3.05637	0.00224034	0.0292642
Mlxipl	781.716	0.261537	0.0591955	4.41819	9.95298e-06	0.000710577
Mmgt2	232.773	-0.0713596	0.0189061	-3.77442	0.000160381	0.00486144
Mmp14	1335.41	0.107111	0.0330773	3.2382	0.00120288	0.0195323
Mmp15	706.633	0.27126	0.0440884	6.15264	7.62021e-10	4.04708e-07
Mmp19	470.304	0.157398	0.0400954	3.92558	8.65227e-05	0.00311926
Mmp28	176.766	0.160982	0.0499075	3.22561	0.00125703	0.0200674
Mob3b	829.888	0.129078	0.0266531	4.84287	1.27978e-06	0.000153962
Mob4	2471.69	-0.0866304	0.0298978	-2.89755	0.00376088	0.0412145
Mospd3	170.527	0.174289	0.0563478	3.09309	0.00198083	0.0270934
Mov10	402.492	0.134178	0.0396548	3.38364	0.000715326	0.0137478
Mpdu1	846.87	-0.0819119	0.0288341	-2.8408	0.00450002	0.046661
Mpp3	91.7563	0.234141	0.0589924	3.969	7.21756e-05	0.00279648
Mpp7	1418.34	-0.107124	0.0313384	-3.4183	0.00063014	0.0125324
Mpzl1	352.668	0.0903403	0.0280153	3.22468	0.00126113	0.0201181
Mras	467.377	0.159494	0.0288886	5.52101	3.37052e-08	9.06087e-06
Mreg	958.255	-0.0952069	0.0332404	-2.86419	0.00418073	0.0443859
Mrpl13	1311.56	-0.0607505	0.0207634	-2.92584	0.00343526	0.0387982
Mrpl15	1535.53	-0.0617744	0.0184211	-3.35346	0.000798075	0.0148042
Mrpl18	1380.56	-0.0633593	0.0199527	-3.17547	0.00149592	0.0222983
Mrpl24	1952.18	-0.0482834	0.0135379	-3.56654	0.000361732	0.00855496
Mrpl4	888.283	0.125867	0.0409112	3.07659	0.00209386	0.0279913
Mrpl41	668.191	-0.0726167	0.0236644	-3.0686	0.00215061	0.0284584
Mrpl57	731.954	-0.0817795	0.0257915	-3.1708	0.00152021	0.0225494
Mrpl9	1498.55	-0.0473252	0.0161974	-2.92178	0.00348043	0.039045
Mrps9	1092.09	-0.0475304	0.0142982	-3.32422	0.00088667	0.0158516
Mrs2	2713.22	0.0372583	0.0128079	2.90901	0.00362579	0.0401177
Mrtfb	2240.88	0.106349	0.0185708	5.72668	1.02414e-08	3.43087e-06
Msc	17.9908	0.278799	0.0928541	3.00255	0.00267731	0.0330116
Mterf4	537.887	-0.0903854	0.0131153	-6.89158	5.51779e-12	5.72142e-09
Mtfmt	373.979	-0.0444849	0.015626	-2.84686	0.00441528	0.0461781
Mtfr1	2267.95	-0.0825793	0.0217879	-3.79015	0.000150555	0.0046304
Mthfd1l	254.385	-0.134363	0.0433042	-3.10277	0.00191719	0.026517
Mthfd2	178.129	0.13443	0.0450948	2.98106	0.00287256	0.0343492
Mthfr	930.169	0.183757	0.0416693	4.40989	1.03421e-05	0.000731166
Mtmr14	817.931	-0.0756808	0.0188959	-4.00513	6.19827e-05	0.00251336
Mtr	1712.32	0.070123	0.0195438	3.588	0.000333228	0.00807749
Mtrr	574.913	-0.0484717	0.0149513	-3.24197	0.00118707	0.0194057
Mtus1	6286.98	0.100563	0.0252545	3.98199	6.83397e-05	0.00270964
Muc1	75.3926	0.231698	0.076084	3.04529	0.00232454	0.0299331
Muc16	40.4947	0.575043	0.202686	2.83711	0.00455235	0.0469799
Muc20	163.188	0.860531	0.190651	4.51365	6.3721e-06	0.000503275
Mvd	412.706	0.191252	0.0629487	3.03822	0.00237979	0.0304263
Mvk	434.877	0.139922	0.0498332	2.80781	0.0049879	0.0497761
Myadm	1763.86	0.113892	0.0311893	3.65163	0.000260585	0.00683736
Myh15	330.73	-0.535298	0.174401	-3.06935	0.00214526	0.0284584
Mylk	4656.63	0.129813	0.0365966	3.54713	0.000389451	0.00900244
Myo1e	2380.36	0.130441	0.0224127	5.81994	5.88704e-09	2.25872e-06
Myorg	1026.5	0.109124	0.0386613	2.82258	0.00476396	0.0482714
Mzt1	1561.73	-0.110627	0.0293113	-3.7742	0.000160522	0.00486144
Naca	12691.3	-0.1107	0.022198	-4.98692	6.13505e-07	9.21315e-05
Nacc1	2023.5	0.144718	0.0372387	3.88622	0.000101815	0.00355293
Nacc2	1721.88	0.11018	0.0259248	4.24998	2.13792e-05	0.00120918
Nanos1	31.7873	-0.194336	0.0628822	-3.09048	0.00199835	0.0272644
Nanp	311.397	-0.100373	0.0309482	-3.24325	0.00118173	0.0193621
Napepld	404.932	0.14998	0.0268624	5.58327	2.36042e-08	6.94568e-06
Narf	2222.4	-0.11974	0.0239688	-4.99568	5.86299e-07	9.21093e-05
Nav1	1524.9	0.117962	0.026406	4.46725	7.92297e-06	0.000594906
Nav2	2819.89	0.137522	0.0463273	2.96849	0.00299263	0.035377
Naxe	1170.05	-0.0929893	0.0258189	-3.60161	0.000316256	0.00779435
Nbea	1639.37	0.0656546	0.022925	2.86389	0.00418476	0.044407
Nckipsd	313.134	0.101084	0.0345477	2.92593	0.00343427	0.0387982
Ncl	8123.28	-0.103673	0.0298543	-3.47262	0.000515407	0.010854
Ncoa1	3103.07	0.0558673	0.0140324	3.9813	6.85402e-05	0.00270964
Ncor2	2610.46	0.225495	0.0548526	4.11093	3.94063e-05	0.00183741
Ndc1	783.995	-0.10891	0.0247767	-4.39567	1.10434e-05	0.000760979
Ndel1	2540.53	-0.0940923	0.0167744	-5.60929	2.03163e-08	6.23082e-06
Ndfip2	2334.31	-0.0590187	0.0204935	-2.87988	0.00397825	0.0429179
Nedd4l	2377.15	0.114462	0.0230996	4.95516	7.22716e-07	0.000102674
Nek10	12.6303	0.364772	0.123272	2.95909	0.00308546	0.0361409
Nek6	823.857	0.108551	0.0270103	4.01889	5.84739e-05	0.00241149
Nemp1	524.829	-0.0804891	0.0205279	-3.92096	8.81982e-05	0.00316395
Nepro	488.693	-0.0737174	0.0188816	-3.90419	9.45409e-05	0.00335828
Neurl3	290.646	0.10595	0.0355171	2.98307	0.00285373	0.034218
Nf1	5214.21	0.0533124	0.0180535	2.95303	0.00314669	0.0365825
Nfia	4099.6	0.0875072	0.0284328	3.07769	0.00208613	0.0279541
Nfil3	639.095	0.406166	0.0533781	7.60922	2.75758e-14	5.45876e-11
Nfkb1	2715.19	0.0616224	0.0152758	4.03399	5.48382e-05	0.00233223
Nfkb2	756.149	0.143248	0.0415177	3.4503	0.00055997	0.0114695
Nfkbia	1999.13	0.118413	0.0308054	3.84391	0.000121091	0.00395163
Nfx1	3041.37	-0.0572721	0.0114342	-5.00885	5.47566e-07	9.06353e-05
Nhsl2	810.226	0.0943071	0.028236	3.33996	0.000837899	0.015268
Nim1k	195.817	-0.236407	0.0422794	-5.59154	2.25066e-08	6.80668e-06
Nip7	673.621	-0.0932238	0.0200043	-4.66018	3.15927e-06	0.000299101
Nisch	7173.8	0.0748083	0.0220468	3.39317	0.000690894	0.0134204
Nkap	932.808	-0.0721568	0.0228407	-3.15914	0.00158238	0.0231717
Nkapd1	820.376	-0.0681192	0.0236226	-2.88364	0.00393106	0.0425442
Nod2	106.065	0.12888	0.0424219	3.03807	0.00238101	0.0304263
Nol3	233.998	0.117936	0.040102	2.94092	0.00327244	0.0376425
Nol4l	269.609	0.187201	0.0276765	6.7639	1.34326e-11	1.21873e-08
Nol8	1286.06	-0.0931529	0.0249093	-3.73968	0.000184252	0.00536586
Nop10	1096.46	-0.0789027	0.0245632	-3.21223	0.00131707	0.0206731
Nop16	546.955	-0.0675766	0.0238066	-2.83856	0.00453176	0.0468339
Nop58	1566.41	-0.0968176	0.0304038	-3.18439	0.00145059	0.0219504
Nos1ap	176.611	0.125592	0.0366339	3.42829	0.000607387	0.0121785
Notch4	442.639	0.164818	0.0451246	3.65252	0.000259681	0.00683736
Nova2	140.948	0.158426	0.0452312	3.50259	0.000460764	0.0100456
Npas2	143.731	0.774736	0.0689442	11.2371	2.67932e-29	5.83421e-25
Npc1	3995.19	-0.081696	0.023199	-3.52153	0.00042906	0.00957252
Npdc1	484.594	0.151328	0.0421436	3.59076	0.000329713	0.0080039
Nphp3	337.173	0.0797185	0.0216505	3.68207	0.000231349	0.00628918
Npl	218.118	-0.10447	0.0300798	-3.4731	0.000514484	0.0108495
Npm1	7976.08	-0.139545	0.030601	-4.56015	5.11172e-06	0.000426467
Npr1	923.256	0.122934	0.0385919	3.18549	0.00144509	0.0219121
Nptx2	7.21515	0.468183	0.145032	3.22813	0.00124602	0.0199942
Nptxr	141.256	0.182226	0.0445295	4.09225	4.272e-05	0.00198343
Nqo1	485.379	-0.125512	0.0389002	-3.22651	0.00125308	0.0200449
Nqo2	1526.39	0.0908262	0.0306576	2.9626	0.00305057	0.035868
Nr1d2	6198	-0.33403	0.0464712	-7.1879	6.57967e-13	1.02337e-09
Nr1h3	749.343	0.146744	0.0476486	3.07972	0.00207194	0.0278918
Nrarp	310.716	-0.101162	0.0311516	-3.24743	0.00116454	0.0191236
Nrd1	6062.68	-0.0486419	0.0169937	-2.86235	0.0042051	0.0445577
Nrg1	109.496	0.257999	0.0914652	2.82073	0.00479141	0.0483976
Nrk	7.34055	0.399354	0.12683	3.14874	0.00163973	0.0236929
Nrp1	3638.64	0.0871432	0.0282994	3.07933	0.00207466	0.0279035
Nsa2	3640.28	-0.0946639	0.022567	-4.1948	2.73115e-05	0.00143362
Nsmce1	526.402	-0.0775204	0.0231558	-3.34777	0.000814632	0.01502
Nt5c2	1898.27	0.0554649	0.0195582	2.8359	0.00456972	0.0470698
Ntan1	853.765	-0.070567	0.0178632	-3.95041	7.80169e-05	0.00289407
Nudcd2	680.794	-0.0943448	0.03075	-3.06812	0.00215407	0.0284617
Nudt16	305.303	-0.103654	0.0210964	-4.91336	8.95297e-07	0.000114236
Nudt21	2032.76	-0.0684195	0.0222096	-3.08062	0.00206568	0.0278514
Nup50	1690.86	-0.0676737	0.0172921	-3.91357	9.09424e-05	0.00324635
Nxpe3	240.409	-0.138242	0.0405003	-3.41337	0.000641659	0.0126904
Nxt1	314.158	-0.0953184	0.0260764	-3.65534	0.000256837	0.00680368
Nyap2	107.72	0.811102	0.249667	3.24874	0.00115917	0.019093
Oard1	637.944	-0.0505061	0.017822	-2.83392	0.00459805	0.0472053
Oas1a	249.811	0.237455	0.0616321	3.85278	0.000116783	0.00385791
Oas1b	81.2144	0.169896	0.0460472	3.6896	0.00022461	0.00613983
Oas2	230.568	0.207774	0.0568009	3.65794	0.000254254	0.00674345
Oas3	105.598	0.308576	0.070357	4.38586	1.15527e-05	0.000781245
Oasl1	121.093	0.334306	0.0679812	4.91762	8.76022e-07	0.000113989
Oasl2	572.593	0.168523	0.0455808	3.69722	0.00021797	0.00605881
Odad4	48.5888	0.293182	0.0615624	4.76236	1.91339e-06	0.000208321
Ogdh	13156.8	0.0912182	0.0278553	3.27472	0.00105767	0.0179646
Olfm1	431.984	0.104575	0.0328111	3.1872	0.0014366	0.0218144
Opa3	1421.83	0.0811092	0.0244207	3.32133	0.000895901	0.0159773
Orai1	443.028	0.103185	0.0337957	3.0532	0.00226416	0.0294516
Orc6	367.453	-0.0875373	0.0259164	-3.37768	0.000730999	0.013975
Ormdl1	1001.61	-0.119613	0.0325954	-3.66963	0.000242901	0.00651376
Ormdl2	811.577	-0.0822218	0.0204118	-4.02816	5.62153e-05	0.00236488
Osbpl2	1665.84	-0.0897389	0.0152718	-5.87614	4.19954e-09	1.8289e-06
Osbpl9	4805.69	-0.0509806	0.0177906	-2.86559	0.00416238	0.0442126
Oser1	1088.27	-0.0822631	0.017728	-4.64029	3.4792e-06	0.000322381
Ost4	1646.93	-0.0583401	0.0203487	-2.86702	0.0041436	0.0440776
Ostc	1431.51	-0.0860536	0.0245518	-3.50498	0.000456647	0.0100117
Otulinl	341.178	-0.0992799	0.0338893	-2.92954	0.00339468	0.0384335
P2rx3	12.9715	0.164475	0.0530469	3.10056	0.00193158	0.0266429
P4hb	16243.1	-0.0640315	0.022507	-2.84496	0.00444171	0.0462545
Pacsin2	3061.02	0.0804591	0.0226518	3.55199	0.000382326	0.0089039
Pakap	3644.59	0.0686797	0.0225504	3.04561	0.00232212	0.0299197
Palld	3136.99	0.154582	0.0309677	4.99172	5.98448e-07	9.21093e-05
Paqr8	363.07	-0.0937486	0.0298685	-3.13871	0.00169695	0.0242302
Paqr9	1069.01	0.23105	0.0693905	3.3297	0.000869401	0.0156327
Parl	1316.36	-0.0558833	0.0144647	-3.86343	0.000111808	0.00376876
Parp10	741.762	0.142995	0.0441825	3.23647	0.00121016	0.019592
Parp12	1252.19	0.0729717	0.021857	3.3386	0.000842017	0.0153302
Parp14	2880.38	0.127075	0.029226	4.34801	1.37377e-05	0.000874727
Parp16	289.164	0.0860241	0.0278085	3.09344	0.00197849	0.0270881
Parp9	1426.27	0.0860231	0.0273542	3.14479	0.00166208	0.0239205
Parva	3087.3	0.0995163	0.0236268	4.212	2.53117e-05	0.0013588
Parvb	380.782	0.293613	0.0428274	6.85572	7.09561e-12	6.71769e-09
Patl1	1046.39	0.0611494	0.0180915	3.38001	0.000724841	0.013893
Patz1	827.985	-0.0827304	0.0271755	-3.0443	0.00233221	0.0299964
Pbx1	3234.77	0.0732802	0.0242502	3.02183	0.00251248	0.0314964
Pcbp4	499.581	0.137476	0.0481382	2.85587	0.00429191	0.0451564
Pcdh12	343.16	0.158616	0.0413818	3.83299	0.000126597	0.00410217
Pcdh17	389.011	0.156333	0.0420608	3.71683	0.000201738	0.0057498
Pcdh18	418.381	0.117327	0.0373947	3.13752	0.00170384	0.0243008
Pcdhga11	205.727	0.127473	0.0344911	3.69583	0.000219166	0.00607169
Pcdhga12	174.257	0.104646	0.0324904	3.22083	0.00127821	0.0203458
Pcdhga4	190.878	0.0899589	0.0306985	2.9304	0.00338527	0.0383961
Pcdhga5	222.596	0.0971623	0.0304301	3.19296	0.00140821	0.0215486
Pcdhga6	255.262	0.0853404	0.0287705	2.96625	0.00301455	0.0355782
Pcdhga7	201.009	0.113157	0.0293077	3.86101	0.000112921	0.0037842
Pcdhga8	227.515	0.127257	0.031604	4.02662	5.65832e-05	0.00236488
Pcdhga9	211.506	0.0929356	0.0328354	2.83035	0.00464975	0.0475152
Pcdhgb4	246.01	0.0933185	0.0278278	3.35343	0.000798167	0.0148042
Pcdhgb8	107.527	0.116884	0.0402024	2.90739	0.0036446	0.0402644
Pced1b	114.86	0.123573	0.0373155	3.31157	0.000927752	0.0163313
Pcf11	4068.69	-0.0892439	0.0256823	-3.47492	0.000511015	0.0108348
Pcgf2	161.196	0.104832	0.0347031	3.02084	0.00252073	0.0315453
Pck2	484.064	0.127073	0.0356052	3.56895	0.000358414	0.00851086
Pcnt	2794.02	0.0792116	0.0255431	3.1011	0.00192806	0.0266392
Pcsk5	787.907	0.167939	0.0288052	5.83016	5.53749e-09	2.19234e-06
Pcyox1	4858.22	-0.061589	0.0214681	-2.86886	0.00411952	0.0439104
Pcyt2	1814.54	0.17301	0.0395572	4.37367	1.22176e-05	0.000816066
Pdcd10	1565.65	-0.117348	0.0327207	-3.58636	0.000335325	0.008104
Pdcd2	435.892	-0.0806364	0.0197098	-4.09118	4.29191e-05	0.00198421
Pdcd4	3612.87	-0.152249	0.0306663	-4.9647	6.88081e-07	9.98865e-05
Pdcd6	1742.9	-0.0887589	0.0205058	-4.32848	1.50142e-05	0.00092354
Pde1b	219.597	0.112978	0.0390193	2.89544	0.00378628	0.0413909
Pde4a	303.244	0.147505	0.0394513	3.73891	0.000184817	0.00536586
Pde4c	118.581	0.157556	0.0548081	2.87468	0.00404441	0.0433401
Pde6d	303.427	0.0736928	0.018776	3.92484	8.67889e-05	0.00312368
Pde7b	739.62	0.10445	0.0311392	3.35428	0.000795708	0.0148042
Pde9a	230.463	0.185657	0.0519643	3.57277	0.000353221	0.00843354
Pdgfb	344.149	0.173336	0.0496597	3.49047	0.000482175	0.0103851
Pdgfc	309.482	0.105645	0.0375154	2.81604	0.004862	0.048833
Pdk1	3206.57	-0.0779136	0.0237273	-3.28371	0.00102449	0.0175518
Pdxdc1	4343.29	-0.0436306	0.0130334	-3.3476	0.000815142	0.01502
Pea15a	2278.21	0.0732262	0.0230286	3.17979	0.00147382	0.0221175
Peak1	2937.37	0.0753225	0.0177285	4.24867	2.15046e-05	0.00121312
Peg10	136.696	0.185878	0.0486738	3.81886	0.000134068	0.00428621
Peg3	1488.57	0.125615	0.0429892	2.922	0.00347786	0.039045
Per2	1056.25	-0.408787	0.063096	-6.47881	9.24462e-11	6.94144e-08
Per3	1443.01	-0.482081	0.0602023	-8.00769	1.16885e-15	2.82797e-12
Perp	2887.53	-0.121598	0.0404952	-3.00277	0.00267531	0.0330056
Pex11b	669.537	-0.0636687	0.0177559	-3.58577	0.000336088	0.00810446
Pex26	627.259	-0.0800746	0.0282057	-2.83896	0.00452614	0.0468119
Pex7	1589.58	-0.0564608	0.0179683	-3.14225	0.00167657	0.0240254
Pfdn5	3394.59	-0.10978	0.0355786	-3.08555	0.00203176	0.0275648
Pfkl	1604.89	0.167896	0.0511249	3.28404	0.00102331	0.0175453
Pgap2	1244.02	-0.0614942	0.0209515	-2.93507	0.00333474	0.0381656
Pgd	1838.57	0.126501	0.0356276	3.55065	0.000384279	0.00893029
Pgm5	637.535	0.149256	0.0456621	3.26869	0.00108045	0.0182378
Phax	825.546	-0.0454841	0.0151576	-3.00074	0.00269328	0.0330775
Phc2	1475.25	0.124221	0.0402226	3.08833	0.00201287	0.0274361
Phf11a	14.175	0.338286	0.101827	3.32217	0.000893188	0.0159439
Phf5a	761.62	-0.0881184	0.0233304	-3.77698	0.00015874	0.00482761
Phka1	1926.06	0.131105	0.0401049	3.26905	0.00107909	0.0182291
Phlpp1	1475.01	0.0495707	0.0160355	3.0913	0.0019928	0.0272058
Pid1	1165.49	0.117659	0.0304246	3.86724	0.000110073	0.00373081
Piezo2	401.906	0.159099	0.034967	4.54997	5.36547e-06	0.00044255
Pifo	57.4444	0.598462	0.176851	3.38399	0.000714401	0.0137478
Pigb	446.557	0.0496302	0.0168468	2.94598	0.00321938	0.0372091
Pigbos1	288.009	-0.0712346	0.0241321	-2.95187	0.00315858	0.0367012
Pigc	692.527	-0.0655864	0.0167232	-3.92188	8.78607e-05	0.00315704
Pigm	1426.8	-0.0770576	0.0260021	-2.96352	0.00304147	0.0358377
Pigq	1885.62	0.132314	0.0269317	4.91296	8.97098e-07	0.000114236
Pigv	529.799	0.0845499	0.0192242	4.39811	1.09199e-05	0.000754863
Pigx	480.816	-0.0843943	0.0279954	-3.01458	0.00257339	0.032057
Pik3ap1	584.906	0.118326	0.0389865	3.03505	0.00240499	0.0305892
Pik3c2b	900.891	0.0821464	0.0266904	3.07775	0.00208572	0.0279541
Pik3c3	1395.09	-0.0448914	0.013914	-3.22635	0.00125378	0.0200449
Pik3r1	8223.21	0.0871327	0.0286319	3.0432	0.00234078	0.0300533
Pip4k2b	1530.99	0.0856852	0.0231948	3.69416	0.000220618	0.00609638
Pira2-ps1	10.8355	0.360031	0.123135	2.92387	0.00345705	0.0389231
Pithd1	885.701	-0.127904	0.0225996	-5.65956	1.51758e-08	4.93215e-06
Pitpnm2	1519.95	0.0999415	0.0348143	2.8707	0.00409561	0.0437523
Pitrm1	2472.43	-0.0957806	0.0273345	-3.50402	0.000458297	0.0100117
Piwil2	47.117	-0.162377	0.0494028	-3.28679	0.00101336	0.0174296
Pkd2	2442.53	0.0740294	0.022572	3.2797	0.00103919	0.0177199
Pkhd1	78.3446	0.346676	0.120443	2.87835	0.00399766	0.0430084
Pklr	1658.26	0.493069	0.159095	3.09921	0.00194038	0.0267247
Pkn1	2482.09	0.149422	0.0316825	4.71623	2.40258e-06	0.000245616
Pkn3	156.138	0.144177	0.0476881	3.02334	0.00250002	0.0314125
Pknox2	252.061	0.131135	0.0389448	3.36719	0.000759395	0.0143971
Pkp2	480.471	0.141832	0.0349495	4.0582	4.94517e-05	0.00218864
Pla2g7	701.508	-0.101188	0.0346884	-2.91707	0.00353339	0.0394764
Plagl1	301.511	0.102542	0.0359078	2.8557	0.00429416	0.0451564
Plat	444.276	0.139114	0.0404328	3.44061	0.000580407	0.0118116
Plbd1	1800.79	-0.103707	0.0351859	-2.9474	0.00320456	0.0370772
Plcb1	1033.23	0.186109	0.0337755	5.51018	3.58465e-08	9.29235e-06
Plce1	1516.44	0.117321	0.0268754	4.36535	1.26918e-05	0.000833059
Plcxd2	959.828	-0.110966	0.0342553	-3.23938	0.0011979	0.019495
Pld1	1047.47	0.0732292	0.0218745	3.34769	0.00081488	0.01502
Pld5	9.89064	0.459069	0.153309	2.99441	0.00274976	0.0335064
Plekha5	1632.57	0.0709953	0.0194035	3.6589	0.000253305	0.00672648
Plekhf1	384.409	0.131568	0.0373173	3.52566	0.000422431	0.00946271
Plekhg5	488.308	0.140399	0.0471144	2.97995	0.00288298	0.0344202
Plin5	189.047	0.238739	0.076947	3.10265	0.00191799	0.026517
Plod3	1082.44	0.106354	0.0377034	2.82082	0.00479018	0.0483976
Plpp3	3910.64	0.116232	0.0259374	4.48123	7.4214e-06	0.000565039
Plppr1	29.9607	0.333021	0.104554	3.18516	0.00144675	0.0219121
Plscr1	357.378	0.0902628	0.0301665	2.99215	0.00277022	0.0336573
Plxna4	663.43	0.13695	0.0342534	3.99815	6.38401e-05	0.00257429
Pml	947.589	0.129173	0.0324289	3.98325	6.79781e-05	0.00270964
Pms2	423.707	-0.0626597	0.016248	-3.85646	0.00011504	0.00381277
Pnkd	1054.24	0.148786	0.0402886	3.69301	0.000221619	0.00611529
Podxl	1692.91	0.118197	0.033606	3.51714	0.00043623	0.00969275
Poglut1	1046.18	-0.0509328	0.0160933	-3.16484	0.00155167	0.0228696
Pole3	853.756	-0.087282	0.0174429	-5.00387	5.61918e-07	9.06353e-05
Polr1c	757.709	-0.108671	0.0294389	-3.69141	0.000223014	0.00613148
Polr1h	371.095	-0.0775873	0.0193377	-4.01223	6.01469e-05	0.00246184
Polr2g	693.599	-0.103202	0.0206672	-4.99352	5.92894e-07	9.21093e-05
Polr2h	355.086	-0.127229	0.0221778	-5.73677	9.64973e-09	3.33528e-06
Polr3f	1122.3	-0.0676666	0.0205682	-3.28986	0.00100239	0.0172818
Polr3g	450.993	-0.0770041	0.0260454	-2.95654	0.00311117	0.036282
Polr3h	387.861	-0.0914554	0.0258477	-3.53825	0.000402793	0.00921304
Pomp	2182.58	-0.0613441	0.0179295	-3.42141	0.000622983	0.0124389
Pomt1	648.663	0.100193	0.026816	3.73633	0.000186729	0.00541413
Pop1	293.795	-0.0816264	0.0238583	-3.4213	0.000623229	0.0124389
Pop4	440.304	-0.0696275	0.0239982	-2.90136	0.00371543	0.0408397
Ppard	648.322	0.193615	0.048476	3.99405	6.49553e-05	0.00261442
Ppia	17094	-0.0793841	0.0215164	-3.68946	0.000224728	0.00613983
Ppih	347.385	-0.107871	0.0262184	-4.11435	3.88277e-05	0.00182608
Ppil3	515.194	-0.0801845	0.0209908	-3.81998	0.000133465	0.00427382
Ppil4	1542.14	-0.0673493	0.0237956	-2.83033	0.00465005	0.0475152
Ppm1a	5939.29	-0.0470716	0.0140889	-3.34103	0.000834683	0.0152421
Ppp1cc	5848.24	-0.0490769	0.0171491	-2.86178	0.00421269	0.0445855
Ppp1r12b	3035.97	0.103471	0.0304149	3.40197	0.000669014	0.0131241
Ppp1r15b	4913.14	-0.0862113	0.0172271	-5.0044	5.60366e-07	9.06353e-05
Ppp1r3b	926.318	0.185119	0.0647166	2.86046	0.00423026	0.0446938
Ppp1r3c	1724.06	0.312811	0.0655592	4.77142	1.82928e-06	0.000202195
Ppp1r3e	98.4676	0.129024	0.0383239	3.36668	0.000760802	0.0144056
Ppp2cb	1421.11	-0.056066	0.0169457	-3.30856	0.000937762	0.0164278
Ppp2r2b	44.4149	0.233111	0.0587322	3.96905	7.21597e-05	0.00279648
Ppp2r5b	835.779	0.174821	0.0372732	4.69025	2.72866e-06	0.000265253
Ppp5c	1389.87	0.0933509	0.0318288	2.93291	0.00335806	0.0382295
Prag1	362.827	0.142661	0.0434731	3.28158	0.00103226	0.0176294
Prdm16	206.181	0.139347	0.0425047	3.27839	0.001044	0.0177742
Prdm2	2660.22	0.0673978	0.017084	3.94509	7.97711e-05	0.00293911
Prdm4	996.225	-0.0486911	0.0122504	-3.97464	7.0485e-05	0.00276045
Prelp	2211.65	0.15185	0.0405519	3.74457	0.000180701	0.00530291
Prex1	983.147	0.136118	0.0420032	3.24065	0.00119257	0.0194582
Prickle1	649.531	-0.0831161	0.0251906	-3.29948	0.000968633	0.0168332
Prkaca	2303.55	0.120648	0.027404	4.40258	1.06969e-05	0.000748957
Prkar2a	3689.17	0.0831842	0.0192804	4.31445	1.60001e-05	0.000975915
Prkcd	1679.36	0.100172	0.0261562	3.82975	0.000128274	0.00413803
Prkcq	779.649	-0.0927489	0.0318299	-2.9139	0.00356947	0.0397166
Prmt9	843.485	-0.0501116	0.0174229	-2.87619	0.00402512	0.0431758
Prob1	679.017	0.158148	0.0380323	4.15827	3.20666e-05	0.00159054
Procr	175.769	-0.142051	0.0499903	-2.84157	0.00448923	0.0465934
Prorp	557.239	-0.0618758	0.0190263	-3.25211	0.00114551	0.0188965
Prpf18	2112.7	-0.0456695	0.0152853	-2.98781	0.00280984	0.0339347
Prpf19	2682.21	0.0777348	0.0255965	3.03694	0.00238997	0.030505
Prpf38a	832.428	-0.0656109	0.0211687	-3.09942	0.00193898	0.0267224
Prr12	820.023	0.203666	0.0573829	3.54925	0.000386331	0.0089684
Prr13	994.726	0.081407	0.0247032	3.29541	0.000982793	0.0170385
Prr3	194.836	-0.0801363	0.0254345	-3.15069	0.00162884	0.0236163
Prrc1	1609.82	0.0923538	0.0172911	5.34112	9.23757e-08	2.07369e-05
Prrc2a	5932.2	0.210875	0.0484242	4.35474	1.33227e-05	0.00086178
Prss23	1378.56	0.0964512	0.0337952	2.85399	0.00431737	0.04535
Prune2	443.175	0.259331	0.0610656	4.24676	2.16883e-05	0.00121717
Psma2	3085.58	-0.0613049	0.0201224	-3.04661	0.00231441	0.0298556
Psma5	2086.15	-0.0746897	0.0210932	-3.54094	0.000398708	0.00912919
Psma6	3296.57	-0.0690817	0.0230735	-2.99398	0.00275366	0.0335164
Psmb1	3968.56	-0.0938118	0.0184967	-5.07181	3.94054e-07	7.21053e-05
Psmd9	712.24	-0.0730998	0.0200186	-3.65159	0.00026062	0.00683736
Psmg2	443.472	-0.0575225	0.0172597	-3.33276	0.000859896	0.0155517
Ptger4	296.123	-0.144996	0.0358806	-4.04106	5.32108e-05	0.00228423
Ptk2	2475.99	0.0429853	0.0136807	3.14204	0.00167777	0.0240254
Ptms	2672.32	0.115725	0.0377718	3.06378	0.00218556	0.0287571
Ptpn21	1441.07	0.0797221	0.0237432	3.35769	0.00078598	0.0147407
Ptprh	218.27	0.370624	0.122851	3.01685	0.00255416	0.0319087
Ptprj	3501.15	0.0656508	0.0230464	2.84863	0.00439076	0.0459437
Ptprk	2500.47	0.0648456	0.0230808	2.80951	0.00496176	0.0495834
Ptrh2	618.098	-0.0772941	0.0201529	-3.83538	0.000125369	0.00406841
Ptx3	12.0061	0.619917	0.147054	4.21558	2.49132e-05	0.00135283
Pus10	1068.14	-0.0871111	0.0219924	-3.96097	7.46451e-05	0.00282174
Pvr	593.807	0.0770827	0.0239382	3.22007	0.00128159	0.0203683
Pwp1	902.105	-0.0464386	0.0157789	-2.94307	0.00324971	0.0374405
Pwwp3b	79.7882	0.185685	0.0577161	3.21722	0.0012944	0.0205052
Pxk	1401.79	0.0367132	0.0123254	2.97866	0.00289511	0.0345242
Qprt	99.6439	0.257765	0.0670934	3.84189	0.000122092	0.00397393
Qtrt2	489.276	-0.0491558	0.0161771	-3.0386	0.00237684	0.0304263
Rab11fip3	1604.08	0.118788	0.0326865	3.63415	0.000278897	0.00714419
Rab11fip4	908.162	0.122762	0.0414311	2.96304	0.00304617	0.0358577
Rab24	921.675	-0.0818636	0.0222639	-3.67697	0.000236019	0.00638423
Rab38	120.991	-0.150748	0.052842	-2.85281	0.00433348	0.0454974
Rab3c	416.363	0.555135	0.165771	3.34882	0.000811576	0.0150018
Rab4a	308.087	0.0918944	0.0247198	3.71744	0.000201254	0.00574352
Rab5if	1757.8	-0.0649354	0.0201911	-3.21605	0.00129969	0.0205525
Rab6b	455.768	0.154587	0.0522236	2.96009	0.00307546	0.036082
Rab7	5757.66	0.0453377	0.0143166	3.1668	0.00154127	0.0227687
Rab7-ps1	12.062	0.116155	0.0344368	3.37299	0.000743564	0.0141531
Rabggtb	1399.05	-0.0727865	0.0168365	-4.32313	1.53828e-05	0.0009409
Rack1	17072.8	-0.106478	0.0343726	-3.09776	0.00194988	0.0268217
Rad1	324.809	-0.0519117	0.0173307	-2.99536	0.0027412	0.0334771
Rai1	1095.07	0.173781	0.0497706	3.49164	0.000480059	0.0103601
Ralgps1	542.115	0.132697	0.03095	4.28747	1.80724e-05	0.00107521
Rara	742.164	0.208522	0.0470399	4.43288	9.29824e-06	0.000677154
Rarb	260.457	0.148667	0.0352563	4.21677	2.47832e-05	0.00135236
Rasgrp2	578.472	0.115285	0.0372378	3.09593	0.00196198	0.0269508
Rasl10b	22.2846	0.25604	0.0819171	3.1256	0.00177443	0.0250735
Rasl12	176.194	0.170068	0.0561632	3.02809	0.00246102	0.0310686
Rassf1	697.002	-0.0848184	0.0194813	-4.35385	1.33769e-05	0.00086178
Rassf8	1566.74	0.0662807	0.0210223	3.15288	0.00161667	0.0234844
Raver1	1029.95	0.180495	0.0430925	4.18855	2.80748e-05	0.00146251
Rb1cc1	6178.11	-0.0825499	0.0281639	-2.93106	0.00337808	0.0383657
Rbfox2	2370.61	0.124454	0.0191491	6.49921	8.07437e-11	6.5755e-08
Rbm17	1298.85	-0.0537733	0.0148079	-3.63138	0.000281906	0.00718795
Rbm3	4729.68	-0.188755	0.0338364	-5.57845	2.42672e-08	7.04557e-06
Rbm47	1372.22	0.129767	0.0327052	3.96779	7.2542e-05	0.00280071
Rbm48	301.723	-0.0867139	0.023288	-3.72354	0.000196445	0.00562102
Rbm7	1975.82	-0.103098	0.0227105	-4.53965	5.63464e-06	0.000461257
Rbms2	1196.91	0.0799825	0.0230446	3.47077	0.000518967	0.0108763
Rbpms	973.825	0.146185	0.0288595	5.0654	4.07549e-07	7.29209e-05
Rbx1	2110.09	-0.0670586	0.0154371	-4.344	1.39914e-05	0.000885646
Rcn2	1141.2	-0.0782339	0.0223869	-3.49463	0.000474715	0.0102753
Reep5	2962.23	-0.0560861	0.0196667	-2.85182	0.00434691	0.0455725
Relb	326.416	0.113347	0.0396122	2.86143	0.00421734	0.0446006
Ren1	520.163	0.700654	0.171133	4.09421	4.23608e-05	0.00197096
Rergl	12.451	0.366764	0.115293	3.18115	0.00146692	0.0220748
Retreg3	2981.13	-0.0655638	0.0155991	-4.20306	2.63336e-05	0.00139857
Rev1	1326.25	-0.0618814	0.0185757	-3.3313	0.000864409	0.0155921
Rfc4	263.345	-0.120376	0.0311643	-3.86264	0.00011217	0.00376929
Rfc5	379.82	-0.0796784	0.0265106	-3.00552	0.00265123	0.0327271
Rfng	463.189	0.118264	0.0376426	3.14177	0.0016793	0.0240254
Rftn2	246.153	0.091921	0.0283832	3.23857	0.00120133	0.0195216
Rfx2	278.802	0.136888	0.0475673	2.87777	0.00400499	0.0430522
Rgl3	170.215	0.158187	0.0394352	4.01131	6.03825e-05	0.00246685
Rhebl1	69.123	-0.128642	0.0343417	-3.74594	0.000179718	0.00528119
Rhoc	657.52	0.11697	0.0365126	3.20355	0.00135743	0.0210378
Rhoj	697.366	0.215818	0.0276716	7.79925	6.22777e-15	1.3561e-11
Ric8b	1206.57	0.0552599	0.0175053	3.15675	0.00159535	0.0232767
Rigi	1380.68	0.140606	0.0244022	5.76203	8.31099e-09	3.06732e-06
Rilp	220.107	0.133057	0.0471704	2.82077	0.00479084	0.0483976
Rims4	53.5217	0.319943	0.110289	2.90094	0.0037204	0.0408737
Rin3	648.983	0.156171	0.0392442	3.97947	6.90682e-05	0.00271964
Rit1	799.439	-0.0615307	0.0193337	-3.18256	0.00145978	0.0220282
Rmnd5a	9872.12	-0.0852218	0.025471	-3.34584	0.000820328	0.0150795
Rnaseh2a	500.176	-0.0933206	0.0314581	-2.96651	0.00301204	0.0355678
Rnaseh2b	456.145	-0.187876	0.0265496	-7.07643	1.47912e-12	1.78933e-09
Rnaset2a	1180.16	-0.156273	0.041665	-3.75071	0.000176338	0.00520291
Rnaset2b	3115.86	-0.195347	0.0315705	-6.18766	6.10654e-10	3.40949e-07
Rnd1	92.5391	0.193421	0.0434888	4.4476	8.68355e-06	0.000638798
Rnf113a2	266.871	-0.0508958	0.0164464	-3.09464	0.0019705	0.0270369
Rnf114	1909.66	-0.0714402	0.0230949	-3.09334	0.0019792	0.0270881
Rnf122	215.469	0.0864973	0.0294476	2.93733	0.00331047	0.0379397
Rnf123	2121.93	0.12527	0.039452	3.17526	0.00149701	0.0222983
Rnf125	377.692	0.249679	0.0495103	5.04298	4.58344e-07	7.85861e-05
Rnf139	2240.9	-0.087057	0.0234959	-3.70521	0.000211218	0.00592325
Rnf144a	678.244	0.167579	0.0329143	5.09136	3.55499e-07	6.67327e-05
Rnf145	2431.16	-0.0705731	0.019364	-3.64455	0.000267855	0.00695178
Rnf149	1671.2	-0.124719	0.0347048	-3.59371	0.000326008	0.00794052
Rnf165	36.0511	0.187105	0.0606487	3.08505	0.00203515	0.0275764
Rnf167	2060.6	-0.0723647	0.0186267	-3.88499	0.000102334	0.00355963
Rnf213	8926.69	0.16851	0.0286031	5.8913	3.83165e-09	1.70274e-06
Rnf4	3275.81	-0.0647633	0.0133951	-4.83484	1.33252e-06	0.000159426
Rnf41	1011.06	-0.0860018	0.0222632	-3.86295	0.000112027	0.00376929
Rnf7	1895.18	-0.0938149	0.0222844	-4.20988	2.55502e-05	0.00136028
Rnmt	1216.12	-0.0770916	0.0184234	-4.18444	2.85865e-05	0.00148207
Rnpep	1213.35	0.0687722	0.0215919	3.1851	0.00144705	0.0219121
Rpa2	374.583	-0.113416	0.0266995	-4.24786	2.15819e-05	0.00121433
Rpa3	326.29	-0.158283	0.0375243	-4.21815	2.46311e-05	0.00135099
Rpain	394.738	-0.0681321	0.0239093	-2.84961	0.00437729	0.0458468
Rpap2	649.737	-0.0535	0.0153192	-3.49234	0.000478801	0.0103431
Rpf1	862.045	-0.0768016	0.0244359	-3.14298	0.0016724	0.024011
Rpl10	19363.7	-0.0822539	0.0210898	-3.90018	9.61199e-05	0.00339775
Rpl10a	9144.05	-0.0966865	0.0330555	-2.92497	0.00344485	0.0388259
Rpl11	9867.74	-0.0971064	0.0291284	-3.33374	0.000856874	0.0155099
Rpl12	11474.5	-0.0919475	0.0310822	-2.95821	0.00309436	0.0362061
Rpl13a	22151.6	-0.12036	0.0340999	-3.52963	0.000416141	0.00940963
Rpl14	9948.82	-0.0745063	0.0236622	-3.14875	0.00163971	0.0236929
Rpl14-ps1	56.5317	-0.0998719	0.0305344	-3.2708	0.00107246	0.018131
Rpl15	11877.7	-0.0954979	0.0262881	-3.63274	0.000280432	0.00716715
Rpl17	17382.5	-0.120528	0.0312929	-3.85161	0.000117343	0.00386558
Rpl17-ps8	1025.92	-0.11199	0.0365705	-3.0623	0.00219643	0.0288197
Rpl22	6076.42	-0.129229	0.0228529	-5.65483	1.56001e-08	4.99549e-06
Rpl23	12410.8	-0.0730209	0.0191918	-3.8048	0.000141918	0.00446571
Rpl23a	13215.6	-0.0614666	0.0217585	-2.82494	0.0047289	0.0480739
Rpl24	7243.53	-0.07408	0.0262276	-2.8245	0.00473539	0.0480888
Rpl26	7533.8	-0.130518	0.0443253	-2.94455	0.00323429	0.0373221
Rpl3	14711.4	-0.099611	0.0281199	-3.54236	0.000396556	0.00909907
Rpl30	7254.92	-0.0832752	0.0249164	-3.34218	0.000831224	0.0152228
Rpl35a	6970.72	-0.08744	0.0265603	-3.29213	0.000994312	0.0171698
Rpl36a	4585.75	-0.0912467	0.022675	-4.02411	5.71915e-05	0.00238572
Rpl36al	3435.89	-0.0882822	0.0239212	-3.69055	0.00022377	0.006132
Rpl38	5761.61	-0.0830677	0.0278984	-2.9775	0.00290605	0.0346166
Rpl39	6748.17	-0.115137	0.0352371	-3.26748	0.00108508	0.0182735
Rpl5	19953.8	-0.116808	0.0321265	-3.63588	0.00027703	0.00712997
Rpl7	19618.6	-0.0859767	0.0205232	-4.18924	2.79886e-05	0.00146151
Rpl9	15330.3	-0.124681	0.0312554	-3.9891	6.6324e-05	0.00266459
Rpl9-ps6	84.4923	-0.117563	0.0397485	-2.95766	0.00309983	0.0362312
Rpp38	145.513	-0.12493	0.0247687	-5.04386	4.56239e-07	7.85861e-05
Rps11	11325.7	-0.0965152	0.0286281	-3.37134	0.000748034	0.0142133
Rps13	6913.2	-0.11974	0.0286381	-4.18113	2.90065e-05	0.00148966
Rps14	10934.4	-0.146401	0.0441536	-3.31572	0.000914084	0.0161671
Rps15a	7447.52	-0.105455	0.0303787	-3.47136	0.000517821	0.0108724
Rps17	10514.7	-0.0818312	0.0270552	-3.02461	0.00248957	0.0313174
Rps20	9002.95	-0.124888	0.0240926	-5.18365	2.17585e-07	4.30719e-05
Rps21	5567.43	-0.102468	0.0321338	-3.18878	0.00142876	0.0217702
Rps23	13983.6	-0.0988902	0.0274373	-3.60422	0.000313095	0.00774733
Rps24	22230.5	-0.160449	0.0359292	-4.4657	7.98055e-06	0.00059717
Rps25	12568.7	-0.103658	0.0303574	-3.41458	0.000638799	0.0126568
Rps27	12006.5	-0.122787	0.0346346	-3.54521	0.000392305	0.00902264
Rps27a	12323.1	-0.11564	0.0309781	-3.73297	0.000189236	0.00547953
Rps27a-ps3	29.8879	-0.176885	0.0526251	-3.36124	0.000775937	0.0145907
Rps27l	2592.44	-0.107008	0.0343217	-3.11781	0.00182199	0.0255137
Rps3	15893.9	-0.126547	0.0341546	-3.70513	0.000211281	0.00592325
Rps3a1	18217.6	-0.122827	0.033838	-3.62986	0.00028357	0.0072219
Rps4x	16222.6	-0.0843383	0.0212728	-3.96461	7.35153e-05	0.0028035
Rps6	18935.6	-0.107586	0.0246666	-4.3616	1.29113e-05	0.000844276
Rps6-ps4	256.948	-0.112916	0.0381258	-2.96166	0.00305985	0.0359569
Rps7	11795.9	-0.111214	0.0276003	-4.02946	5.59052e-05	0.00236488
Rps7-ps3	295.525	-0.176078	0.0594337	-2.96259	0.00305063	0.035868
Rptor	2306.51	0.0825916	0.0277694	2.97419	0.00293762	0.0348973
Rreb1	3368.09	0.0990894	0.0240448	4.12104	3.77172e-05	0.00178542
Rrp8	634.428	-0.0656884	0.0142695	-4.60342	4.15612e-06	0.000361516
Rsad1	241.893	-0.0861173	0.0279519	-3.08091	0.00206367	0.0278416
Rsad2	588.519	0.290348	0.0582044	4.98843	6.08718e-07	9.21315e-05
Rsl24d1	1101.13	-0.0539319	0.0156883	-3.43772	0.00058663	0.0118996
Rsph3a	516.23	0.0678419	0.0223809	3.03124	0.00243551	0.0308513
Rsph4a	17.6385	0.459466	0.151407	3.03464	0.00240825	0.0305949
Rsu1	1286.93	0.0645217	0.0150743	4.28023	1.86699e-05	0.00110773
Rtl3	7.36618	0.494684	0.150844	3.27944	0.00104012	0.0177219
Rtl8a	463.586	0.147241	0.0347163	4.24126	2.22269e-05	0.001241
Rtl8b	453.856	0.192147	0.0420113	4.57369	4.79201e-06	0.000406016
Rtl9	12.1356	0.286649	0.075008	3.82159	0.000132596	0.00425853
Rtn1	163.536	0.16329	0.0381771	4.27717	1.89287e-05	0.00111647
Rtn4ip1	739.469	0.05833	0.0195748	2.97985	0.00288393	0.0344202
Rtp3	50.8634	0.253304	0.0501587	5.05005	4.41686e-07	7.75622e-05
Rtraf	2728.9	-0.0842177	0.0243263	-3.462	0.000536171	0.011098
Runx1t1	169.499	0.155303	0.0372196	4.17262	3.01112e-05	0.00152288
Rusc1	407.988	0.0909401	0.0253543	3.58678	0.000334791	0.00810008
Rwdd1	1444.22	-0.095232	0.0273599	-3.48071	0.000500085	0.0106549
Rwdd2b	240.782	-0.0563125	0.0190449	-2.95683	0.00310821	0.0362708
Rxrg	142.948	0.169167	0.0560927	3.01585	0.00256264	0.0319779
S100a9	112.768	-0.498632	0.125713	-3.96643	7.29561e-05	0.0028035
S1pr1	1849.41	0.128412	0.0368304	3.48657	0.00048926	0.0104756
Samd4	980.616	0.111431	0.0352896	3.15763	0.00159059	0.0232499
Samhd1	2102.09	0.079589	0.0238889	3.33163	0.000863399	0.0155891
Samm50	2812.29	0.0715335	0.0216428	3.30519	0.000949127	0.0165843
Sap30bp	910.545	-0.0752028	0.0197481	-3.80811	0.000140034	0.00441279
Sarm1	33.1406	0.145651	0.0478863	3.0416	0.00235323	0.0301421
Sash1	3206.82	0.0589189	0.0208698	2.82316	0.00475522	0.0482277
Sat1	2896.67	-0.109672	0.026425	-4.15032	3.32011e-05	0.00162583
Sbk3	84.6779	0.473374	0.163992	2.88657	0.00389466	0.0423185
Sccpdh	760.62	-0.0978963	0.0301995	-3.24165	0.00118839	0.0194128
Scd2	6504.96	0.17019	0.0398368	4.27218	1.93575e-05	0.00113005
Scly	832.054	0.104168	0.0268625	3.8778	0.000105405	0.00362591
Scmh1	876.923	0.0630638	0.0200173	3.15047	0.00163009	0.0236163
Scnm1	422.756	-0.0644101	0.0178863	-3.60108	0.000316896	0.00779707
Sdc4	7970.64	0.0793519	0.0261245	3.03745	0.00238592	0.0304712
Sde2	798.992	-0.0426304	0.0146101	-2.91787	0.00352434	0.0394157
Sdf2	1298.19	-0.093227	0.0251816	-3.70219	0.000213749	0.00596135
Sdf4	5178.74	-0.0479896	0.0161881	-2.9645	0.00303176	0.0357459
Sdr9c7	691.439	0.399704	0.136649	2.92504	0.00344416	0.0388259
Sec11a	1404.44	-0.0455737	0.0153287	-2.9731	0.00294812	0.0349791
Sec11c	1457.55	-0.122661	0.0237813	-5.15787	2.4978e-07	4.85622e-05
Sec16b	299.754	0.119132	0.0379146	3.14212	0.0016773	0.0240254
Sec22a	860.295	-0.0742023	0.019083	-3.8884	0.000100908	0.00352952
Sec24d	1483	0.0831676	0.0258921	3.21208	0.00131776	0.0206731
Sec61b	1096.97	-0.0907585	0.028552	-3.17871	0.00147931	0.0221389
Selenof	5951.37	-0.0731807	0.0260682	-2.80728	0.00499619	0.0498132
Selenoh	288.869	-0.14617	0.0341785	-4.27667	1.8971e-05	0.00111647
Sem1	1940.44	-0.0626636	0.0173402	-3.61377	0.000301772	0.00755581
Sema6b	148.118	0.259374	0.0593987	4.36665	1.26165e-05	0.000832498
Septin8	1629.7	0.0779395	0.0222327	3.50563	0.00045553	0.00999916
Serpina3j	1386.41	0.66423	0.202128	3.28619	0.00101553	0.0174497
Serpina3n	1009.06	0.239119	0.0584994	4.08755	4.35948e-05	0.00200355
Serpine1	347.279	-0.272356	0.0672923	-4.04736	5.17991e-05	0.00226299
Sertad1	407.737	-0.125414	0.0390105	-3.21488	0.00130498	0.0205716
Sf3b6	1396.54	-0.105535	0.0264983	-3.98269	6.81401e-05	0.00270964
Sft2d1	598.791	-0.0564966	0.0185622	-3.04363	0.00233739	0.0300452
Sft2d3	215.756	-0.08379	0.0248802	-3.36774	0.000757874	0.0143877
Sgip1	136.341	0.0981801	0.0349001	2.81318	0.00490549	0.0492244
Sgsm1	95.1398	0.273872	0.0492112	5.56523	2.61802e-08	7.50097e-06
Sh2d1a	271.933	-0.378305	0.108197	-3.49646	0.000471481	0.0102154
Sh2d3c	325.646	0.146385	0.0469436	3.11831	0.00181889	0.0255132
Sh3bp5	1261.08	0.154365	0.0215836	7.15193	8.55666e-13	1.24214e-09
Sh3d19	2968.63	0.0929201	0.0222272	4.18047	2.90913e-05	0.0014905
Sh3d21	187.295	0.126978	0.0418259	3.03587	0.00239843	0.0305792
Sh3pxd2a	5547.2	0.100773	0.0313408	3.21538	0.00130273	0.0205716
Sh3pxd2b	862.538	0.110557	0.0322373	3.42947	0.000604757	0.0121594
Sh3tc1	520.927	0.136776	0.047569	2.87531	0.00403632	0.0432746
Shank1	68.3072	0.221885	0.0719077	3.08569	0.0020308	0.0275648
Shank2	261.719	0.254123	0.0513822	4.94574	7.5855e-07	0.000104563
Shank3	712.11	0.193376	0.0492069	3.92984	8.50009e-05	0.00307969
Shc3	13.4481	0.340318	0.115803	2.93877	0.00329519	0.0378067
She	446.261	0.127744	0.0298502	4.2795	1.87312e-05	0.00110835
Shfl	362.101	0.143954	0.0347302	4.14491	3.39942e-05	0.00164129
Shroom1	63.1409	0.210749	0.0469296	4.49075	7.09735e-06	0.000546095
Sidt1	69.1467	0.175271	0.0577467	3.03516	0.00240405	0.0305892
Sim2	8.1866	0.649858	0.217243	2.99139	0.00277714	0.033708
Sinhcaf	637.715	-0.093266	0.0315157	-2.95935	0.00308289	0.0361302
Sipa1	621.082	0.151141	0.0405449	3.72774	0.000193203	0.00555013
Sipa1l3	1332.46	0.152218	0.039443	3.85919	0.000113766	0.0037946
Sirt1	1294.31	-0.117929	0.0282761	-4.17063	3.03759e-05	0.00152404
Ska2	394.256	-0.0819443	0.0282928	-2.89629	0.00377603	0.0413389
Skic8	1372.42	-0.0658057	0.0196131	-3.35519	0.000793097	0.0147979
Skp1	8203.96	-0.0984219	0.0268118	-3.67085	0.000241749	0.00649085
Slamf6	39.5589	-0.399366	0.120982	-3.30104	0.000963263	0.0167666
Slc11a2	1409.95	0.0720723	0.0230418	3.12789	0.00176068	0.0249379
Slc12a5	78.1205	0.162272	0.0431279	3.76256	0.000168181	0.00503735
Slc15a2	638.839	-0.244732	0.0868742	-2.81708	0.00484621	0.0487419
Slc15a3	151.709	0.165122	0.0456854	3.61433	0.000301128	0.00755581
Slc17a5	753.552	-0.0705615	0.0173626	-4.06399	4.82402e-05	0.00215684
Slc18b1	315.517	0.114996	0.0272137	4.22565	2.38255e-05	0.00131549
Slc19a2	914.306	-0.0912058	0.0287458	-3.17284	0.00150956	0.0224567
Slc22a5	1141.29	-0.108415	0.0270101	-4.01386	5.97337e-05	0.0024554
Slc23a1	1961.24	0.31053	0.109725	2.83007	0.00465374	0.0475305
Slc24a5	205.256	-0.369786	0.119978	-3.08212	0.0020553	0.0277631
Slc25a14	149.574	-0.103346	0.0240879	-4.29039	1.78357e-05	0.00106403
Slc25a35	210.973	0.10766	0.030215	3.56314	0.000366445	0.00863565
Slc25a48	63.4235	0.385473	0.127377	3.02623	0.00247624	0.0311677
Slc26a3	2770.48	-0.56069	0.159378	-3.51798	0.00043484	0.00968163
Slc27a3	180.921	0.152477	0.0476684	3.1987	0.00138051	0.0212442
Slc29a4	7.6306	0.474637	0.122663	3.86943	0.00010909	0.00371761
Slc2a1	982.871	0.154875	0.0391036	3.96064	7.47497e-05	0.00282174
Slc30a1	2293.43	-0.232285	0.042909	-5.41343	6.18294e-08	1.46341e-05
Slc30a5	2110.06	-0.0737922	0.0183238	-4.02712	5.64631e-05	0.00236488
Slc35a1	1015.36	-0.0813353	0.0246097	-3.30501	0.000949744	0.0165843
Slc35a5	1140.98	-0.0708891	0.0234565	-3.02216	0.00250982	0.0314811
Slc35e3	750.98	0.0469436	0.0145915	3.21718	0.00129459	0.0205052
Slc35f3	54.2549	0.4959	0.121778	4.07216	4.65793e-05	0.00210681
Slc40a1	3648.88	-0.273919	0.0523268	-5.23476	1.65195e-07	3.49235e-05
Slc49a4	1527.23	-0.105805	0.0166723	-6.34616	2.20749e-10	1.45661e-07
Slc4a8	371.543	0.149174	0.0392571	3.79992	0.000144741	0.00451537
Slc5a7	70.7902	0.764426	0.199532	3.83109	0.000127576	0.0041216
Slc7a6os	590.968	-0.0584921	0.0198782	-2.94252	0.00325553	0.0374877
Slc7a7	257.955	0.111116	0.0384881	2.88702	0.00388915	0.0423008
Slc8a1	1893.57	0.114048	0.0357532	3.18987	0.00142337	0.0217348
Slc9a1	962.648	0.124316	0.040414	3.07607	0.00209752	0.0279913
Slf1	717.171	-0.0903424	0.0295456	-3.05773	0.00223024	0.0291673
Slitrk4	36.6495	0.447006	0.128295	3.48419	0.000493631	0.0105381
Smad2	2483.29	-0.054781	0.0166415	-3.29183	0.000995375	0.0171746
Smad3	1822.3	0.113452	0.0243412	4.66093	3.14786e-06	0.000299101
Smap2	1230.63	0.0666953	0.0192125	3.47145	0.000517652	0.0108724
Smarca4	4263.36	0.139186	0.0360909	3.85653	0.000115009	0.00381277
Smarcb1	1226.51	0.0640863	0.0223946	2.86169	0.00421387	0.0445855
Smarcd1	502.099	0.0952685	0.0305464	3.11881	0.00181583	0.0255095
Smc1b	9.36189	-0.284608	0.0900638	-3.16007	0.00157732	0.0231441
Smg8	611.297	-0.0587933	0.0166737	-3.52611	0.00042171	0.00946271
Smim31	258.578	0.757093	0.199576	3.79351	0.000148531	0.00459412
Smim7	2261.6	-0.0744491	0.0177904	-4.18479	2.8543e-05	0.00148207
Smpdl3a	2875.41	-0.127766	0.0323709	-3.94694	7.91573e-05	0.00293088
Snhg1	836.147	-0.144764	0.0383216	-3.77762	0.000158335	0.00482201
Snhg10	18.3443	-0.164184	0.0391348	-4.19533	2.72474e-05	0.00143362
Snhg12	438.656	-0.113071	0.024484	-4.61818	3.87112e-06	0.000348583
Snhg15	114.931	-0.112185	0.0343364	-3.26722	0.0010861	0.0182766
Snhg4	266.047	-0.110516	0.0318891	-3.46565	0.00052896	0.0109906
Snhg6	367.977	-0.119277	0.0372663	-3.20067	0.0013711	0.0211442
Snip1	627.655	-0.0577846	0.015732	-3.67306	0.000239664	0.00645862
Snph	16.5443	0.340231	0.112974	3.01159	0.00259879	0.0322627
Snrnp25	202.965	-0.166784	0.0404063	-4.12766	3.66468e-05	0.00174614
Snrpb2	793.437	-0.10379	0.026029	-3.98748	6.6778e-05	0.0026744
Snrpc	676.914	-0.0730371	0.0191546	-3.81302	0.000137278	0.00435115
Snrpe	1191.29	-0.122313	0.0357935	-3.41719	0.000632708	0.0125705
Snrpert	50.0888	-0.126213	0.0381789	-3.30582	0.000946989	0.0165628
Snrpf	394.574	-0.0860896	0.0286911	-3.00057	0.00269475	0.0330775
Snrpg	825.088	-0.110147	0.0311423	-3.53691	0.000404842	0.00924051
Sntb1	1672.18	0.0983155	0.0340513	2.88727	0.00388597	0.0422873
Sntg2	68.0812	0.175084	0.0574197	3.0492	0.0022945	0.0297043
Snu13	1927.59	-0.0741949	0.0178951	-4.14611	3.38166e-05	0.0016395
Snw1	2543.95	-0.0836774	0.0167569	-4.9936	5.92644e-07	9.21093e-05
Snx15	347.754	0.100428	0.0287672	3.49105	0.000481134	0.010373
Snx18	2052.3	0.0389571	0.012913	3.01689	0.00255384	0.0319087
Snx5	4083.47	-0.0782937	0.0231614	-3.38035	0.000723933	0.0138887
Sobp	88.9096	0.266553	0.066193	4.0269	5.65165e-05	0.00236488
Socs3	360.949	0.137965	0.0481288	2.86657	0.00414942	0.044118
Sod3	1114.67	0.191853	0.0456981	4.19828	2.68946e-05	0.00142143
Soga1	902.847	0.138144	0.0416156	3.31953	0.000901705	0.0160545
Sorbs2	2098.51	0.116512	0.0368657	3.16045	0.00157524	0.0231293
Sox8	17.0988	0.282192	0.0864685	3.26352	0.00110038	0.0184143
Sp2	271.959	0.156702	0.0357402	4.38447	1.16268e-05	0.000783822
Spaar	72.0442	0.177601	0.0473034	3.75451	0.000173684	0.00515255
Spata24	82.7763	-0.121326	0.0337175	-3.5983	0.000320301	0.0078454
Spcs1	1984.96	-0.0992758	0.0228506	-4.34456	1.39556e-05	0.000885646
Spg20	1523.36	0.0796244	0.0212766	3.74234	0.000182313	0.00533583
Spg21	1298.16	-0.0621218	0.0183723	-3.38128	0.000721501	0.0138542
Sphk2	1137.86	0.153882	0.0458197	3.35843	0.000783856	0.0147142
Spidr	575.667	0.0835487	0.02476	3.37434	0.000739921	0.0141084
Spock2	450.276	0.233751	0.0541969	4.313	1.61055e-05	0.000979599
Spon2	115.304	0.439964	0.0889588	4.9457	7.58712e-07	0.000104563
Sppl2b	638.078	0.158496	0.0506791	3.12744	0.00176336	0.0249495
Sprtn	899.598	-0.0484725	0.0116064	-4.17635	2.96221e-05	0.00151124
Spry4	466.498	0.127194	0.0348908	3.64549	0.000266888	0.00693661
Spsb3	672.097	0.127002	0.0438714	2.89488	0.00379309	0.0414423
Sptssb	149.964	-0.568289	0.167943	-3.38382	0.00071484	0.0137478
Sqle	1390.85	0.169071	0.0489815	3.45173	0.000557009	0.0114531
Srcap	3515.36	0.0976631	0.0285132	3.42519	0.000614359	0.0122957
Srcin1	127.993	0.361003	0.0932081	3.87308	0.000107468	0.00369103
Srebf1	3533.2	0.304241	0.055148	5.5168	3.45229e-08	9.16751e-06
Srebf2	2961.62	0.147868	0.0339523	4.35516	1.32972e-05	0.00086178
Srf	772.387	0.159977	0.051066	3.13274	0.00173181	0.024631
Srfbp1	476.461	-0.0521856	0.0147815	-3.53046	0.000414833	0.00938979
Srgap2	2024.05	0.0766559	0.0187871	4.08024	4.49898e-05	0.00205249
Srgap3	577.37	0.0980365	0.0343689	2.85248	0.00433796	0.0455225
Srrm4	62.6856	0.428554	0.0891352	4.80791	1.52516e-06	0.000175716
Srsf4	1169.77	0.0648242	0.0230513	2.81217	0.00492078	0.049287
Srsf7	2562.64	-0.114535	0.0261473	-4.3804	1.18464e-05	0.00079371
Ssh1	1054.89	0.10419	0.0266169	3.91443	9.06182e-05	0.00324008
Ssh2	4395.3	0.0811435	0.02126	3.81672	0.000135239	0.00429778
Ssr4	1853.58	-0.0932748	0.0288495	-3.23315	0.00122433	0.019748
Ssu72	1586.49	-0.0597254	0.0158228	-3.77465	0.000160235	0.00486144
St3gal1	1907.71	0.172439	0.0320302	5.38364	7.29935e-08	1.69089e-05
St3gal3	841.019	0.135405	0.0390471	3.46773	0.000524876	0.010937
St6galnac3	148.999	0.0950796	0.0290532	3.2726	0.00106564	0.0180437
St6galnac4	370.636	0.100144	0.0347633	2.88073	0.00396759	0.0428571
St8sia5	21.0066	0.738757	0.195005	3.78839	0.000151624	0.00465348
Stap2	423.998	0.101794	0.0347081	2.93286	0.00335858	0.0382295
Stard13	1072.34	0.114509	0.0307807	3.72016	0.000199097	0.00568942
Stat2	1231.17	0.101439	0.0243409	4.16744	3.08039e-05	0.00154196
Stat3	4617.34	0.101597	0.0224571	4.52403	6.06721e-06	0.000485712
Stat5a	792.011	0.123353	0.0402724	3.06297	0.0021915	0.0288077
Stc2	141.286	0.158139	0.0471042	3.35722	0.0007873	0.0147407
Stk26	320.383	-0.159612	0.0477111	-3.34539	0.000821679	0.015081
Stk35	1157.05	-0.0933684	0.0235502	-3.96465	7.35034e-05	0.0028035
Stk38l	1093.84	0.0617627	0.0193726	3.18814	0.00143191	0.0217829
Stk40	1622.99	0.103802	0.0349154	2.97297	0.00294933	0.0349791
Ston1	631.127	0.117115	0.0296973	3.94362	8.02602e-05	0.00294716
Stx1b	93.6655	0.189864	0.0480478	3.95157	7.76389e-05	0.00288989
Stx4a	870.151	0.0957661	0.0295326	3.24272	0.00118393	0.0193689
Stxbp1	402.155	0.131283	0.0308166	4.26013	2.04305e-05	0.00117072
Sumo1	2751.79	-0.0959634	0.0302458	-3.17279	0.00150984	0.0224567
Sun1	2597.31	-0.0602541	0.0196963	-3.05917	0.00221953	0.0290447
Supt4a	902.143	-0.154459	0.028449	-5.42933	5.6566e-08	1.36858e-05
Surf2	510.322	-0.0620057	0.0186512	-3.32449	0.000885814	0.0158493
Surf6	628.617	-0.0698465	0.019156	-3.64619	0.000266158	0.00693254
Susd1	242.805	-0.0898693	0.0314672	-2.85597	0.00429055	0.0451564
Suv39h1	543.464	-0.0825833	0.023881	-3.45812	0.000543952	0.0112218
Swi5	2694.87	-0.0703663	0.0180267	-3.90345	9.48305e-05	0.00336309
Syce2	69.6131	-0.138783	0.0432459	-3.20916	0.00133123	0.0208543
Syf2	1458.64	-0.0632777	0.0191029	-3.31246	0.000924796	0.0162924
Syn1	15.1303	0.310779	0.075066	4.14008	3.47188e-05	0.0016652
Syn2	87.6717	0.259756	0.0795524	3.26521	0.00109381	0.0183921
Sync	72.2271	0.369737	0.112455	3.28785	0.00100955	0.0173778
Syne1	9163.4	0.151782	0.0276543	5.48856	4.05232e-08	1.03811e-05
Syne4	44.3091	0.220953	0.0651615	3.39085	0.00069676	0.0135102
Synpo2l	98.9875	0.334338	0.111878	2.98841	0.00280429	0.0339241
Synrg	2864.74	0.0513399	0.0137175	3.74266	0.000182085	0.00533583
Syp	148.734	0.132213	0.0393249	3.36206	0.000773634	0.01456
Sys1	768.792	-0.0856656	0.0211968	-4.04145	5.31228e-05	0.00228423
Syt11	389.354	0.129449	0.0252283	5.13111	2.88037e-07	5.50175e-05
Syt12	113.544	0.159497	0.0554018	2.87892	0.00399045	0.0429946
Szt2	1554.91	0.141429	0.0434471	3.2552	0.00113314	0.0187921
Taf7	530.434	-0.0860512	0.0244708	-3.51649	0.0004373	0.00969675
Tagap1	670.513	-0.0654045	0.0221172	-2.95718	0.00310465	0.036264
Tanc1	3344.06	0.0826429	0.0206168	4.00852	6.10996e-05	0.00248681
Tanc2	1825.62	0.0817844	0.0225936	3.6198	0.000294833	0.00743916
Taok3	1399.39	0.0820261	0.0215625	3.80411	0.000142313	0.00447166
Tapt1	3075.69	-0.0792321	0.0225611	-3.51189	0.000444935	0.00982827
Tasp1	585.92	-0.0883777	0.0205776	-4.29485	1.74811e-05	0.00104574
Tbc1d14	1762.55	0.0563004	0.0160799	3.50129	0.000463007	0.0100695
Tbc1d24	881.877	0.0815309	0.020123	4.05164	5.08603e-05	0.00223734
Tbc1d5	1427.68	0.0701367	0.0152182	4.60873	4.05139e-06	0.000361444
Tbc1d8	950.626	0.123458	0.0239784	5.14873	2.62261e-07	5.05375e-05
Tbca	1315.36	-0.0907539	0.0265954	-3.41239	0.00064397	0.0127246
Tbl1x	3182.91	0.0654193	0.0160855	4.06698	4.76262e-05	0.00214269
Tbl2	872.856	-0.0558938	0.0158945	-3.51654	0.000437208	0.00969675
Tbx2	222.123	0.181681	0.0457844	3.96819	7.24207e-05	0.00280071
Tbx3	503.006	0.252136	0.0471417	5.34846	8.87052e-08	2.02e-05
Tcaf1	1010.11	0.0827392	0.0252677	3.2745	0.00105849	0.0179646
Tcf4	4959.33	0.0638762	0.0200931	3.17902	0.00147776	0.0221389
Tcf7l1	176.337	0.129851	0.0399131	3.25335	0.00114054	0.0188469
Tcf7l2	688.51	0.0903695	0.0293756	3.07634	0.00209558	0.0279913
Tcp1	7049.34	-0.0693686	0.0219695	-3.1575	0.00159127	0.0232499
Tcp11l1	464.964	0.101124	0.023923	4.22706	2.36763e-05	0.00131184
Tdp2	812.407	-0.0859498	0.028807	-2.98365	0.00284834	0.0341911
Tdrd7	1390.99	0.089474	0.0205386	4.35639	1.32227e-05	0.00086178
Tead1	3693.09	0.154126	0.0328561	4.69096	2.71931e-06	0.000265253
Tef	6239.21	-0.296932	0.0432698	-6.86233	6.77458e-12	6.7053e-09
Tesk1	848.427	0.15413	0.0429596	3.5878	0.000333486	0.00807749
Tex10	852.696	-0.0654787	0.021084	-3.10561	0.0018989	0.0263703
Tfam	1454.67	-0.0909956	0.0209585	-4.3417	1.41387e-05	0.000889799
Tfcp2l1	789.377	0.150545	0.046121	3.26413	0.00109801	0.0184143
Tfpi2	99.8252	0.268836	0.0765105	3.51372	0.000441886	0.00977853
Tgfb1i1	348.076	0.102747	0.0295842	3.47303	0.000514621	0.0108495
Tgfb2	334.938	0.144585	0.0397077	3.64122	0.000271352	0.00702461
Tgfb3	465.937	0.138189	0.039838	3.46877	0.000522855	0.0109053
Tgfbr2	4204.79	0.116975	0.0244319	4.7878	1.68622e-06	0.000189265
Tgm2	4473.88	0.190372	0.0490385	3.8821	0.000103558	0.00357934
Them4	414.535	-0.100487	0.0339139	-2.96301	0.00304646	0.0358577
Thpo	34.2088	0.193779	0.0629907	3.07631	0.00209581	0.0279913
Thra	1544.15	0.0990369	0.0348335	2.84315	0.00446701	0.0464733
Thrap3	6014.48	-0.0587821	0.013363	-4.39887	1.08814e-05	0.000754863
Thrb	1538.26	0.127859	0.0245417	5.20988	1.88967e-07	3.81571e-05
Thsd7b	10.3253	0.435731	0.134901	3.23001	0.00123786	0.0198925
Thumpd3	1192.58	-0.0798162	0.0238906	-3.3409	0.000835078	0.0152421
Timm29	1641.36	-0.0478672	0.0144235	-3.31869	0.000904422	0.0160766
Timm8b	1334.96	-0.09294	0.0294696	-3.15375	0.00161185	0.0234415
Tinagl1	986.456	0.157942	0.0488568	3.23275	0.00122606	0.0197613
Tinf2	732.536	-0.0563906	0.0158302	-3.56222	0.000367734	0.00864731
Tirap	591.737	0.0799611	0.0212437	3.764	0.000167219	0.00502232
Tjp2	1563.7	0.111913	0.0333625	3.35445	0.000795223	0.0148042
Tle1	1496.01	0.0621506	0.0201811	3.07964	0.00207251	0.0278918
Tln2	2845.92	0.108171	0.0341245	3.16989	0.00152498	0.0225894
Tm4sf1	1243.81	-0.148407	0.0457632	-3.24293	0.00118306	0.0193689
Tm7sf3	1606.95	-0.0705076	0.0191863	-3.6749	0.000237945	0.00642836
Tma7	2584.89	-0.105452	0.0266837	-3.95191	7.75285e-05	0.00288989
Tmc7	173.497	0.164446	0.04615	3.5633	0.000366221	0.00863565
Tmcc3	1938.03	0.119196	0.0243327	4.89859	9.65253e-07	0.000121494
Tmed7	5512.44	-0.0795942	0.0267293	-2.97779	0.00290338	0.0346038
Tmem100	201.385	0.236	0.0739484	3.19141	0.00141579	0.0216342
Tmem106c	468.782	-0.0706135	0.0231052	-3.05617	0.00224185	0.0292664
Tmem127	3166.56	-0.0536077	0.0120487	-4.44925	8.61707e-06	0.000636057
Tmem128	611.838	-0.0833373	0.0209635	-3.97536	7.02721e-05	0.00275707
Tmem134	1634.84	-0.0973299	0.0266537	-3.65165	0.000260561	0.00683736
Tmem135	2886.25	0.0781028	0.0266615	2.92942	0.00339591	0.0384335
Tmem138	133.791	-0.0697174	0.0219055	-3.18265	0.00145934	0.0220282
Tmem150a	377.044	0.128788	0.0456783	2.81947	0.00481037	0.0485159
Tmem159	564.253	-0.105057	0.0249173	-4.21623	2.48424e-05	0.00135236
Tmem165	1168.19	-0.0704398	0.0221471	-3.18055	0.00146997	0.0220748
Tmem176a	1957.39	0.142144	0.0290863	4.88698	1.02394e-06	0.000127408
Tmem176b	2562.05	0.108471	0.0356223	3.04502	0.00232663	0.0299423
Tmem181a	756.647	-0.057508	0.0179606	-3.20189	0.00136528	0.0210843
Tmem184b	1052.26	0.0986412	0.0325552	3.02996	0.00244583	0.0309639
Tmem185b	513.679	-0.0757692	0.0151417	-5.00401	5.61491e-07	9.06353e-05
Tmem192	363.004	-0.0768739	0.0208901	-3.67991	0.000233314	0.00632679
Tmem199	471.679	-0.0619499	0.0184139	-3.36431	0.000767367	0.0144887
Tmem216	167.841	-0.0775479	0.0231781	-3.34574	0.000820629	0.0150795
Tmem251	283.486	-0.10361	0.026362	-3.93027	8.48508e-05	0.00307938
Tmem39a	631.492	-0.0446619	0.0149667	-2.98409	0.0028442	0.034179
Tmem44	169.649	0.165386	0.0352993	4.68525	2.79624e-06	0.000269416
Tmem50a	2153.99	-0.0882006	0.0183808	-4.79852	1.5984e-06	0.000182226
Tmem52	30.7324	0.487778	0.159044	3.06694	0.00216262	0.0285448
Tmem68	706.227	-0.0819368	0.0285248	-2.87247	0.00407272	0.0435577
Tmem86a	407.078	-0.144977	0.045453	-3.1896	0.00142472	0.0217402
Tmem87b	2418.86	-0.0616238	0.0198603	-3.10286	0.00191662	0.026517
Tmie	130.656	0.161511	0.0443051	3.64542	0.000266952	0.00693661
Tmprss11b	191.109	-0.799782	0.243672	-3.2822	0.00103	0.0176184
Tnfaip2	942.387	0.254889	0.0430885	5.91547	3.30927e-09	1.53318e-06
Tnfaip8	1319.68	-0.0846843	0.0288905	-2.93121	0.00337642	0.0383657
Tnfrsf11a	334.302	0.13929	0.0335075	4.15697	3.22491e-05	0.00159597
Tnfrsf12a	326.689	0.150022	0.0532522	2.8172	0.00484448	0.0487419
Tnfrsf1b	813.258	0.103565	0.035242	2.93868	0.00329616	0.0378067
Tnfrsf21	1230.94	0.101178	0.0281738	3.5912	0.000329161	0.00799942
Tnfrsf22	116.352	0.193204	0.0305583	6.32248	2.57392e-10	1.60135e-07
Tnfrsf23	103.047	0.10913	0.0359537	3.03529	0.00240301	0.0305892
Tnfsf11	9.91318	0.509072	0.163059	3.12202	0.00179618	0.0252987
Tnrc18	2815.31	0.216567	0.0481736	4.49556	6.93855e-06	0.000537676
Tns1	17164.9	0.12011	0.0397311	3.02308	0.00250217	0.0314214
Togaram2	120.416	0.309938	0.106516	2.90977	0.00361696	0.0400403
Tollip	2985.34	-0.0484284	0.0145145	-3.33655	0.000848263	0.015396
Tomm20	4825.03	-0.106033	0.0260304	-4.07342	4.63276e-05	0.00210163
Tomm22	1905.48	-0.0717508	0.0202849	-3.53714	0.000404481	0.00924051
Tomm5	1096.8	-0.106212	0.0289081	-3.67414	0.000238653	0.00643949
Tomm7	1635.97	-0.0828661	0.0232929	-3.55756	0.00037431	0.00877351
Topors	1883.15	-0.0599278	0.0184095	-3.25526	0.00113289	0.0187921
Tor1b	1708.06	-0.0728773	0.0157026	-4.6411	3.4656e-06	0.000322381
Tor3a	725.213	0.120712	0.0256183	4.71195	2.45353e-06	0.000248491
Tox3	34.0152	0.241584	0.0832578	2.90164	0.00371214	0.0408242
Tox4	2757.28	-0.0407684	0.0127843	-3.18894	0.00142794	0.0217702
Tpbgl	206.683	0.138178	0.0391921	3.52566	0.000422429	0.00946271
Tprn	286.571	0.124482	0.0347532	3.58188	0.000341134	0.0081989
Tpst2	649.595	0.12138	0.02777	4.37091	1.23731e-05	0.000821696
Tra2b	4235.97	-0.106731	0.0267831	-3.98501	6.74768e-05	0.00269598
Traf2	787.532	0.0920911	0.0305767	3.01181	0.00259697	0.0322585
Traf5	344.56	0.0899816	0.027999	3.21375	0.00131015	0.0205836
Trak1	4844.55	0.0962355	0.0262397	3.66756	0.000244879	0.00654262
Tram2	569.358	0.0878247	0.0277955	3.15968	0.00157944	0.0231441
Trappc9	1457.16	0.108028	0.0366235	2.94968	0.00318104	0.0369198
Trbc1	73.1646	-0.36551	0.12139	-3.01105	0.00260346	0.0323022
Trbc2	135.019	-0.348292	0.103788	-3.3558	0.000791356	0.0147785
Trbv12-2	36.6245	-0.498697	0.1503	-3.31802	0.000906589	0.0160888
Trbv15	62.9158	-0.485058	0.149848	-3.237	0.00120792	0.019592
Trbv17	32.4096	-0.539161	0.165683	-3.25417	0.00113723	0.018817
Trbv4	46.0708	-0.458035	0.149259	-3.06871	0.00214982	0.0284584
Trgc2	8.88609	-0.358937	0.119095	-3.01387	0.00257936	0.0320763
Trib3	72.2719	0.235404	0.0583624	4.03349	5.49546e-05	0.00233262
Trim14	150.986	0.143717	0.0337173	4.26242	2.02226e-05	0.00116494
Trim2	3040.91	0.108062	0.0295757	3.65375	0.00025844	0.00682124
Trim23	1461.4	-0.0992708	0.030514	-3.25329	0.00114077	0.0188469
Trim26	1520.51	0.091055	0.0172232	5.28677	1.24495e-07	2.71088e-05
Trim58	31.7005	0.573176	0.203381	2.81824	0.00482882	0.0486344
Trim66	17.8748	0.296491	0.0904723	3.27714	0.00104864	0.0178391
Trim67	120.952	0.555563	0.119334	4.65552	3.23158e-06	0.000304622
Trim7	899.075	0.122671	0.0345146	3.55418	0.000379163	0.00886672
Trim8	1037.37	0.103028	0.0333647	3.08792	0.0020156	0.0274482
Triobp	1082.16	0.144102	0.0404384	3.56351	0.000365932	0.00863565
Trit1	436.324	-0.0668991	0.0167222	-4.00063	6.31749e-05	0.00255219
Trmt10a	238.166	-0.0802643	0.0216076	-3.71463	0.000203503	0.00577742
Trmt10c	908.758	-0.0970216	0.0281152	-3.45086	0.00055881	0.01146
Trmt9b	81.0244	0.135944	0.0461828	2.94362	0.00324401	0.0373945
Trp53bp2	1339.82	0.0658619	0.0203246	3.24051	0.00119316	0.0194582
[truncated: 186 more rows]
