# Supplementary material for: Single-cell multi-ome and immune profiles of the Inspiration4 crew reveal conserved, cell-type, and sex-specific responses to spaceflight
Source: Nat Commun. 2024 Jun 11;15:4954. doi: 10.1038/s41467-024-49211-2 (PMC11166952; doi:10.1038/s41467-024-49211-2)
Supplement: Supplementary file 4 — Supplementary Data 1-15 [file 41467_2024_49211_MOESM4_ESM.zip › Supplementary.Data/Supplementary Data 14.xlsx]

## Sheet: GOBP.pval
Extended Data Table 14. Significantly enriched pathways of overrepresentation analysis of the i4 immune cell DEGs with GO-BP pathway
source	term_name	term_id	highlighted	adjusted_p_value	negative_log10_of_adjusted_p_value	term_size	query_size	intersection_size	effective_domain_size	intersections
GO:BP	regulation of response to stimulus	GO:0048583	TRUE	1.31843e-57	56.8799	3909	1562	554	21010	S100A8,VPS13C,TNFAIP3,PTEN,MAPKAP1,SH3RF3,TESPA1,PRMT2,PRKN,STAT1,CYFIP2,AKAP13,PRKCA,B2M,RPS19,PLCG2,RPL11,RPS15,RPS3,TPT1,RPS20,MCTP1,RPS7,AOAH,PFDN5,DOCK8,ZEB2,CALM1,NEDD9,JAK2,FGD4,YWHAB,NEAT1,NOP53,MBD5,CEBPB,MACF1,ENO1,USP15,ALPK1,HINT1,FAM49B,RHOC,KSR1,ARL6IP5,MDFIC,AP3B1,RAC2,MAP3K5,HSPA5,NCL,KDM4C,IL15,ARHGAP26,CLEC7A,RPL26,CYBA,HIPK3,BMP2K,RACK1,ROCK2,EEF1D,HSP90AA1,ACTG1,APAF1,PTPRJ,SA…
GO:BP	positive regulation of biological process	GO:0048518	FALSE	4.53018e-55	54.3439	6253	1562	756	21010	S100A8,TNRC6C,TNFAIP3,PTEN,BCL11B,DIP2A,MAPKAP1,SH3RF3,TESPA1,PRMT2,PRKN,STAT1,CYFIP2,AKAP13,PRKCA,B2M,RPS19,PLCG2,RPL11,RPS2,RPS15,RPS9,H3F3A,RPS3,MT-CO2,RPS6,RPS20,RPS4X,RPS7,S100A11,DOCK8,ZEB2,CALM1,NEDD9,JAK2,NDUFA4,NEAT1,SSH2,PSME1,NOP53,FTX,MBD5,CEBPB,NUMB,MACF1,ENO1,USP15,ALPK1,HINT1,ITSN2,FAM49B,RHOC,KSR1,ARL6IP5,PAN3,ID2,MDFIC,CDK6,AP3B1,ELOB,RAC2,MAP3K5,PPIB,HSPA5,PCBP1,UBL5,NCL,KDM4C,I…
GO:BP	cytoplasmic translation	GO:0002181	TRUE	8.29608e-53	52.0811	154	1562	86	21010	RPS11,RPS19,RPS27,RPL13,RPL10,RPL13A,RPL34,RPLP1,RPS27A,RPL11,RPS2,RPL30,RPL27A,RPL37A,RPS14,RPLP2,RPL19,RPS18,RPS15,RPS23,RPS9,RPL18A,RPS28,RPS24,RPS3,RPS25,RPS6,RPL35A,RPL36A,RPS20,RPL39,RPS3A,RPL15,RPS4X,RPL9,RPL17,RPS13,RPL36,RPL12,RPL38,RPL35,RPL14,RPL27,RPL10A,RPL6,RPS5,RPL24,RPS7,RPSA,RPL31,EIF4A1,RPS8,RPL26,UBA52,RPS26,RPL7A,RACK1,PABPC1,RPL41,RPL28,RPS29,RPS12,RPS15A,FAU,RPL18,RPL21,RPL3…
GO:BP	positive regulation of cellular process	GO:0048522	FALSE	2.65991e-51	50.5751	5711	1562	700	21010	S100A8,TNRC6C,TNFAIP3,PTEN,BCL11B,MAPKAP1,SH3RF3,TESPA1,PRMT2,PRKN,STAT1,CYFIP2,AKAP13,PRKCA,B2M,PLCG2,RPL11,RPS15,RPS9,H3F3A,RPS3,MT-CO2,RPS6,RPS20,RPS4X,RPS7,S100A11,DOCK8,ZEB2,CALM1,NEDD9,JAK2,NDUFA4,NEAT1,SSH2,FTX,MBD5,CEBPB,NUMB,MACF1,ENO1,USP15,ALPK1,HINT1,ITSN2,FAM49B,RHOC,KSR1,ARL6IP5,PAN3,ID2,MDFIC,CDK6,AP3B1,RAC2,MAP3K5,HSPA5,PCBP1,UBL5,NCL,KDM4C,IL15,CLEC7A,HDAC9,EDF1,MAML3,BTG1,RPL26,…
GO:BP	cell activation	GO:0001775	FALSE	1.30734e-44	43.8836	1082	1562	225	21010	TNFAIP3,BCL11B,TESPA1,PRKCA,B2M,PLCG2,RPS3,RPS6,DOCK8,ZEB2,NEDD9,JAK2,CEBPB,FAM49B,ID2,CDK6,AP3B1,RAC2,IL15,CLEC7A,HDAC9,ACTG1,PTPRJ,SAMSN1,NKG7,KLRC2,ACTB,CST7,MYL12A,TYROBP,JUNB,RPL22,PPIA,CLIC1,KLRC1,CCND3,SYK,MIF,SOS1,AIF1,HLA-A,HLA-DRA,NOTCH2,LRRK2,FLNA,HLA-DPB1,PRELID1,PYCARD,PAG1,HLA-DRB5,FOXP1,PRKCB,DOCK11,HLA-DRB1,SOD1,HLA-F,LAPTM5,ADGRE2,ATM,TGFBR1,PTK2B,HDAC4,BANK1,CD79A,DOCK2,HLA-DPA1…
GO:BP	immune system process	GO:0002376	FALSE	6.30439e-44	43.2004	2730	1562	406	21010	S100A8,TNFAIP3,BCL11B,TESPA1,BACH2,STAT1,SERINC5,PRKCA,B2M,RPS19,RPL13A,PLCG2,RPL30,RPS14,RPS24,RPS3,RPS6,RPL39,DOCK8,CALM1,NEDD9,JAK2,CRIP1,PSME1,NOP53,CEBPB,USP15,ALPK1,FAM49B,FCGRT,ID2,CDK6,AP3B1,RAC2,MAP3K5,PPIB,IL15,CLEC7A,HDAC9,CYBA,CYBB,HSP90AA1,ACTG1,ZBTB20,PTPRJ,SAMSN1,CD14,LYZ,NKG7,HLA-B,FAU,GNLY,KLRC2,ACTB,ETS1,CST7,IFITM2,TYROBP,CTSW,GZMB,MBP,JUNB,RPL22,PPIA,KLRC1,HIPK2,CCND3,CXCR4,SY…
GO:BP	protein metabolic process	GO:0019538	FALSE	1.96684e-43	42.7062	5373	1562	649	21010	S100A8,TNRC6C,TNFAIP3,PTEN,DIP2A,MAPKAP1,SH3RF3,LONP2,PRMT2,PRKN,CYFIP2,UTY,PRKCA,RPS11,B2M,RPS19,RPS27,RPL13,RPL10,RPL13A,RPL34,EEF1A1,RPLP1,RPS27A,PLCG2,RPL11,RPS2,RPL30,RPL27A,RPL37A,RPS14,RPLP2,RPL19,RPS18,RPS15,RPS23,RPS9,RPL18A,RPS28,RPS24,RPS3,RPS25,RPS6,RPL35A,RPL36A,RPS20,RPL39,RPS3A,RPL15,RPS4X,RPL9,RPL17,RPS13,RPL36,RPL12,RPL38,RPL35,RPL14,RPL27,RPL10A,RPL6,RPS5,RPL24,RPS7,RPSA,PFDN5,I…
GO:BP	positive regulation of macromolecule metabolic process	GO:0010604	FALSE	3.71334e-42	41.4302	3483	1562	475	21010	S100A8,TNRC6C,TNFAIP3,PTEN,BCL11B,DIP2A,MAPKAP1,SH3RF3,PRMT2,PRKN,STAT1,CYFIP2,B2M,PLCG2,RPL11,RPS2,RPS3,RPS4X,RPS7,ZEB2,CALM1,NEDD9,JAK2,NEAT1,PSME1,NOP53,FTX,CEBPB,ENO1,FAM49B,ARL6IP5,PAN3,ID2,MDFIC,CDK6,AP3B1,ELOB,MAP3K5,HSPA5,PCBP1,NCL,IL15,CLEC7A,EDF1,MAML3,RPL26,CYBA,RACK1,CYBB,RFX2,PABPC1,ROCK2,EEF2,HSP90AA1,ACTG1,APAF1,ZBTB20,PTPRJ,ETV6,CAB39,RFX3,CD14,OSBPL8,PTMA,ACTB,ETS1,TYROBP,RPL5,UB…
GO:BP	response to stimulus	GO:0050896	FALSE	4.97453e-42	41.3032	8955	1562	933	21010	S100A8,VPS13C,MT-CO1,TNFAIP3,PTEN,INPP4B,MAPKAP1,SLC12A6,SH3RF3,LONP2,TESPA1,PRMT2,PRKN,BACH2,STAT1,SERINC5,CYFIP2,AKAP13,CERS6,IQGAP2,PRKCA,B2M,RPS19,RPL13A,EEF1A1,PLCG2,RPL11,RPL30,RPS15,MT-ND3,RPS3,TPT1,RPS6,RPS20,RPL39,MT-ATP6,MCTP1,RPL27,RPS7,AOAH,S100A11,PFDN5,DOCK8,ZEB2,CALM1,NEDD9,JAK2,FGD4,MT-ND4,CRIP1,YWHAB,NEAT1,NPC2,XPR1,MT-ND5,NOP53,MBD5,CEBPB,ANKS1A,MACF1,ENO1,USP15,ALPK1,HINT1,FAM4…
GO:BP	organonitrogen compound metabolic process	GO:1901564	FALSE	6.31292e-42	41.1998	6362	1562	728	21010	S100A8,TNRC6C,HIBCH,TNFAIP3,PTEN,DIP2A,MAPKAP1,SH3RF3,LONP2,PRMT2,PRKN,SERINC5,CYFIP2,UTY,CERS6,PRKCA,RPS11,B2M,RPS19,RPS27,RPL13,RPL10,RPL13A,RPL34,EEF1A1,RPLP1,RPS27A,PLCG2,RPL11,RPS2,RPL30,RPL27A,RPL37A,RPS14,RPLP2,RPL19,RPS18,RPS15,RPS23,RPS9,RPL18A,RPS28,MT-ND3,RPS24,RPS3,MT-CO2,RPS25,RPS6,RPL35A,RPL36A,RPS20,RPL39,RPS3A,RPL15,RPS4X,RPL9,MT-ND1,RPL17,RPS13,RPL36,RPL12,RPL38,MT-ATP6,RPL35,RPL…
GO:BP	positive regulation of response to stimulus	GO:0048584	FALSE	5.02392e-41	40.299	2212	1562	346	21010	S100A8,TNFAIP3,PTEN,SH3RF3,TESPA1,PRKN,CYFIP2,AKAP13,PRKCA,B2M,RPS19,PLCG2,RPL11,RPS15,RPS3,RPS20,RPS7,ZEB2,CALM1,NEDD9,JAK2,NEAT1,NOP53,MBD5,CEBPB,MACF1,USP15,ALPK1,HINT1,FAM49B,RHOC,KSR1,ARL6IP5,AP3B1,RAC2,MAP3K5,IL15,CLEC7A,RPL26,CYBA,BMP2K,RACK1,ROCK2,EEF1D,HSP90AA1,ACTG1,APAF1,PTPRJ,RAP1B,CD14,OSBPL8,NKG7,TMSB4X,RPS12,HLA-B,RPL37,KLRC2,S100A4,ACTB,ETS1,TYROBP,UBB,DOK6,PPIA,HIPK2,CXCR4,SYK,MI…
GO:BP	leukocyte activation	GO:0045321	FALSE	9.0858e-41	40.0416	939	1562	200	21010	TNFAIP3,BCL11B,TESPA1,B2M,PLCG2,RPS3,RPS6,DOCK8,NEDD9,JAK2,CEBPB,FAM49B,ID2,CDK6,AP3B1,RAC2,IL15,CLEC7A,HDAC9,PTPRJ,SAMSN1,NKG7,KLRC2,ACTB,CST7,TYROBP,JUNB,RPL22,KLRC1,CCND3,SYK,MIF,SOS1,AIF1,HLA-A,HLA-DRA,NOTCH2,LRRK2,HLA-DPB1,PRELID1,PYCARD,PAG1,HLA-DRB5,FOXP1,PRKCB,DOCK11,HLA-DRB1,SOD1,HLA-F,LAPTM5,ADGRE2,ATM,PTK2B,HDAC4,BANK1,CD79A,DOCK2,HLA-DPA1,KLF6,KMT2A,PRKCE,HLA-E,ATP11C,CR1,ZBTB16,SMAD3…
GO:BP	positive regulation of metabolic process	GO:0009893	FALSE	1.66789e-40	39.7778	3797	1562	500	21010	S100A8,TNRC6C,TNFAIP3,PTEN,BCL11B,DIP2A,MAPKAP1,SH3RF3,PRMT2,PRKN,STAT1,CYFIP2,B2M,RPS19,PLCG2,RPL11,RPS2,RPS3,MT-CO2,RPS4X,RPS7,ZEB2,CALM1,NEDD9,JAK2,NEAT1,PSME1,NOP53,FTX,CEBPB,ENO1,FAM49B,ARL6IP5,PAN3,ID2,MDFIC,CDK6,AP3B1,ELOB,MAP3K5,HSPA5,PCBP1,NCL,IL15,CLEC7A,EDF1,MAML3,RPL26,CYBA,RACK1,CYBB,RFX2,TSPO,PABPC1,ROCK2,EEF2,HSP90AA1,ACTG1,APAF1,ZBTB20,PTPRJ,ETV6,CAB39,RFX3,CD14,OSBPL8,TMSB4X,PTMA…
GO:BP	regulation of immune system process	GO:0002682	FALSE	6.11176e-40	39.2138	1482	1562	264	21010	TNFAIP3,TESPA1,STAT1,PRKCA,B2M,RPS19,PLCG2,RPS3,DOCK8,NEDD9,JAK2,NOP53,CEBPB,USP15,ALPK1,FAM49B,ID2,CDK6,AP3B1,RAC2,IL15,CLEC7A,CYBA,HSP90AA1,ZBTB20,PTPRJ,SAMSN1,CD14,HLA-B,KLRC2,ACTB,ETS1,CST7,TYROBP,JUNB,KLRC1,SYK,CD96,MIF,SOS1,LITAF,HLA-C,AIF1,HLA-A,CFD,HLA-DRA,NOTCH2,LRRK2,HLA-DPB1,PRELID1,PYCARD,PAG1,HLA-DRB5,FOXP1,PRKCB,HLA-DRB1,SOD1,HLA-F,CFP,HCST,LAPTM5,PSMB4,PIK3AP1,ADGRE2,ATM,NEK7,SKAP1…
GO:BP	intracellular signal transduction	GO:0035556	FALSE	6.59639e-40	39.1807	2609	1562	384	21010	S100A8,TNFAIP3,PTEN,MAPKAP1,SH3RF3,PRKN,STAT1,AKAP13,PRKCA,PLCG2,RPL11,RPS15,RPS3,TPT1,RPS6,RPS20,MCTP1,RPS7,DOCK8,CALM1,JAK2,FGD4,CRIP1,NOP53,CEBPB,ENO1,USP15,ALPK1,HINT1,FAM49B,RHOC,KSR1,ARL6IP5,MDFIC,RAC2,MAP3K5,ARHGAP26,RHOT1,CLEC7A,RPL26,HIPK3,RASA1,RACK1,WSB1,ROCK2,EEF1D,HSP90AA1,APAF1,PTPRJ,TRIO,CAB39,RAP1B,OSBPL8,TMSB4X,RPL37,CFL1,S100A4,TYROBP,RPL5,UBB,MBP,DOK6,PIK3C3,NDUFA13,PPIA,GRAP2,…
GO:BP	lymphocyte activation	GO:0046649	FALSE	2.90847e-39	38.5363	776	1562	176	21010	TNFAIP3,BCL11B,TESPA1,B2M,PLCG2,RPS3,RPS6,DOCK8,NEDD9,JAK2,CEBPB,FAM49B,ID2,CDK6,AP3B1,RAC2,IL15,CLEC7A,HDAC9,PTPRJ,SAMSN1,NKG7,KLRC2,ACTB,TYROBP,JUNB,RPL22,KLRC1,CCND3,SYK,MIF,SOS1,AIF1,HLA-A,HLA-DRA,NOTCH2,HLA-DPB1,PRELID1,PYCARD,PAG1,HLA-DRB5,FOXP1,PRKCB,DOCK11,HLA-DRB1,SOD1,HLA-F,LAPTM5,ATM,PTK2B,HDAC4,BANK1,CD79A,DOCK2,HLA-DPA1,KLF6,KMT2A,HLA-E,ATP11C,CR1,ZBTB16,SMAD3,TMEM131L,RUNX2,SLC39A10…
GO:BP	regulation of signal transduction	GO:0009966	FALSE	4.09623e-39	38.3876	2973	1562	418	21010	S100A8,TNFAIP3,PTEN,MAPKAP1,SH3RF3,TESPA1,PRMT2,PRKN,STAT1,CYFIP2,AKAP13,PRKCA,PLCG2,RPL11,RPS15,RPS3,TPT1,RPS20,RPS7,PFDN5,DOCK8,ZEB2,CALM1,JAK2,FGD4,YWHAB,NOP53,MBD5,MACF1,ENO1,USP15,ALPK1,HINT1,FAM49B,RHOC,KSR1,ARL6IP5,MDFIC,MAP3K5,HSPA5,NCL,KDM4C,ARHGAP26,CLEC7A,RPL26,CYBA,HIPK3,BMP2K,RACK1,ROCK2,EEF1D,HSP90AA1,APAF1,PTPRJ,TRIO,LDLRAD4,RAP1B,CD14,OSBPL8,TMSB4X,RPS12,RPL37,S100A4,RPL5,UBB,DOK6…
GO:BP	regulation of cell communication	GO:0010646	FALSE	1.79664e-37	36.7455	3405	1562	455	21010	S100A8,TNFAIP3,PTEN,MAPKAP1,SH3RF3,TESPA1,PRMT2,PRKN,APBA2,STAT1,CYFIP2,AKAP13,PRKCA,PLCG2,RPL11,RPS15,RPS3,TPT1,RPS20,MCTP1,RPS7,PFDN5,DOCK8,ZEB2,CALM1,JAK2,FGD4,YWHAB,NOP53,MBD5,MACF1,ENO1,USP15,ALPK1,HINT1,FAM49B,RHOC,KSR1,ARL6IP5,MDFIC,MAP3K5,HSPA5,NCL,KDM4C,ARHGAP26,CLEC7A,ARF1,RPL26,CYBA,SRGN,HIPK3,BMP2K,RACK1,TSPO,ROCK2,EEF1D,HSP90AA1,APAF1,PTPRJ,STXBP5,TRIO,STAU2,LDLRAD4,RAP1B,RFX3,CD14,O…
GO:BP	regulation of signaling	GO:0023051	FALSE	1.07667e-36	35.9679	3396	1562	452	21010	S100A8,TNFAIP3,PTEN,MAPKAP1,SH3RF3,TESPA1,PRMT2,PRKN,APBA2,STAT1,CYFIP2,AKAP13,PRKCA,PLCG2,RPL11,RPS15,RPS3,TPT1,RPS20,MCTP1,RPS7,PFDN5,DOCK8,ZEB2,CALM1,JAK2,FGD4,YWHAB,NOP53,MBD5,MACF1,ENO1,USP15,ALPK1,HINT1,FAM49B,RHOC,KSR1,ARL6IP5,MDFIC,MAP3K5,HSPA5,NCL,KDM4C,ARHGAP26,CLEC7A,ARF1,RPL26,CYBA,SRGN,HIPK3,BMP2K,RACK1,TSPO,ROCK2,EEF1D,HSP90AA1,APAF1,PTPRJ,STXBP5,TRIO,STAU2,LDLRAD4,RAP1B,RFX3,CD14,O…
GO:BP	regulation of biological process	GO:0050789	FALSE	9.97956e-36	35.0009	12331	1562	1155	21010	S100A8,VPS13C,CELF2,TNRC6C,TNFAIP3,PTEN,ZNF331,INPP4B,BCL11B,DIP2A,MAPKAP1,SLC12A6,KCNQ5,SH3RF3,LONP2,TESPA1,PRMT2,PRKN,APBA2,BACH2,STAT1,CYFIP2,TRAPPC9,NBEA,UTY,AKAP13,IQGAP2,PRKCA,B2M,RPS19,RPL10,RPL13A,EEF1A1,PLCG2,RPL11,RPS2,RPS14,RPS15,RPS9,H3F3A,RPS3,MT-CO2,TPT1,RPS6,RPS20,RPS3A,RPS4X,RPS13,RPL38,MCTP1,RPL6,RPS7,AOAH,S100A11,PFDN5,DOCK8,ZEB2,ITM2B,CALM1,NEDD9,JAK2,FGD4,MYL12B,CRIP1,YWHAB,ND…
GO:BP	cellular response to stimulus	GO:0051716	FALSE	1.30058e-35	34.8859	7399	1562	792	21010	S100A8,VPS13C,TNFAIP3,PTEN,INPP4B,MAPKAP1,SLC12A6,SH3RF3,TESPA1,PRMT2,PRKN,STAT1,CYFIP2,AKAP13,IQGAP2,PRKCA,B2M,RPS19,RPL13A,PLCG2,RPL11,RPS15,MT-ND3,RPS3,TPT1,RPS6,RPS20,MCTP1,RPS7,S100A11,PFDN5,DOCK8,ZEB2,CALM1,NEDD9,JAK2,FGD4,CRIP1,YWHAB,XPR1,NOP53,MBD5,CEBPB,ANKS1A,MACF1,ENO1,USP15,ALPK1,HINT1,FAM49B,TUBA1A,RHOC,KSR1,ARL6IP5,ID2,MDFIC,CDK6,AP3B1,MKLN1,RAC2,MAP3K5,PPIB,HSPA5,NCL,KDM4C,IL15,ARH…
GO:BP	positive regulation of cellular metabolic process	GO:0031325	FALSE	2.95529e-35	34.5294	3407	1562	449	21010	TNRC6C,BCL11B,MAPKAP1,PRMT2,PRKN,STAT1,B2M,PLCG2,RPL11,RPS3,MT-CO2,RPS4X,RPS7,ZEB2,CALM1,NEDD9,JAK2,NEAT1,FTX,CEBPB,ENO1,FAM49B,PAN3,ID2,MDFIC,CDK6,AP3B1,MAP3K5,HSPA5,PCBP1,NCL,IL15,CLEC7A,EDF1,MAML3,RPL26,CYBA,RACK1,CYBB,RFX2,TSPO,PABPC1,ROCK2,EEF2,HSP90AA1,ACTG1,ZBTB20,PTPRJ,ETV6,CAB39,RFX3,CD14,OSBPL8,TMSB4X,PTMA,ACTB,ETS1,TYROBP,RPL5,MBP,JUNB,PPIA,TRERF1,NCOA1,HIVEP3,HIPK2,CCND3,SYK,PILRB,SRP…
GO:BP	positive regulation of immune system process	GO:0002684	FALSE	6.9654e-35	34.1571	1033	1562	201	21010	TNFAIP3,TESPA1,PRKCA,B2M,RPS19,PLCG2,RPS3,DOCK8,NEDD9,JAK2,NOP53,USP15,ALPK1,FAM49B,ID2,AP3B1,RAC2,IL15,CLEC7A,CYBA,HSP90AA1,PTPRJ,CD14,HLA-B,KLRC2,ACTB,TYROBP,SYK,MIF,SOS1,HLA-C,AIF1,HLA-A,CFD,HLA-DRA,NOTCH2,LRRK2,HLA-DPB1,PYCARD,HLA-DRB5,FOXP1,PRKCB,HLA-DRB1,HLA-F,CFP,LAPTM5,PIK3AP1,ADGRE2,NEK7,SKAP1,ERBIN,PTK2B,DENND1B,BANK1,CD79A,BIRC3,IGHM,HLA-DPA1,DDX21,PRKCE,AIM2,HLA-E,PSPC1,ATP11C,CR1,ZBT…
GO:BP	biological regulation	GO:0065007	FALSE	1.17396e-34	33.9303	12751	1562	1180	21010	S100A8,VPS13C,CELF2,TNRC6C,TNFAIP3,PTEN,ZNF331,INPP4B,BCL11B,DIP2A,MAPKAP1,SLC12A6,KCNQ5,SH3RF3,LONP2,TESPA1,PRMT2,PRKN,APBA2,BACH2,STAT1,SERINC5,CYFIP2,TRAPPC9,NBEA,UTY,AKAP13,IQGAP2,PRKCA,B2M,RPS19,RPL10,RPL13A,EEF1A1,PLCG2,RPL11,RPS2,RPS14,RPS15,RPS9,H3F3A,RPS3,MT-CO2,TPT1,RPS6,RPS20,RPS3A,RPS4X,RPS13,RPL38,MCTP1,RPL6,RPS5,RPS7,AOAH,S100A11,PFDN5,DOCK8,ZEB2,ITM2B,CALM1,NEDD9,JAK2,FGD4,MYL12B,C…
GO:BP	regulation of nitrogen compound metabolic process	GO:0051171	FALSE	3.53723e-34	33.4513	5587	1562	639	21010	S100A8,CELF2,TNRC6C,TNFAIP3,PTEN,ZNF331,BCL11B,DIP2A,MAPKAP1,SH3RF3,PRMT2,PRKN,BACH2,STAT1,CYFIP2,TRAPPC9,PRKCA,RPL10,RPL13A,EEF1A1,PLCG2,RPL11,RPS2,RPS14,RPS15,RPS9,RPS3,MT-CO2,RPS20,RPS4X,RPS13,RPL38,RPL6,RPS7,S100A11,PFDN5,ZEB2,ITM2B,CALM1,NEDD9,JAK2,YWHAB,PSME1,NOP53,MED13L,CEBPB,ENO1,HINT1,CCNH,ATXN1,KSR1,ARL6IP5,PAN3,ID2,EID1,MDFIC,CDK6,AP3B1,ELOB,MAP3K5,HSPA5,PCBP1,NCL,KDM4C,ZNF438,IL15,CL…
GO:BP	regulation of cellular process	GO:0050794	FALSE	6.2405e-34	33.2048	11758	1562	1110	21010	S100A8,VPS13C,CELF2,TNRC6C,TNFAIP3,PTEN,ZNF331,INPP4B,BCL11B,DIP2A,MAPKAP1,KCNQ5,SH3RF3,LONP2,TESPA1,PRMT2,PRKN,APBA2,BACH2,STAT1,CYFIP2,TRAPPC9,NBEA,UTY,AKAP13,IQGAP2,PRKCA,B2M,RPS19,RPL10,RPL13A,EEF1A1,PLCG2,RPL11,RPS14,RPS15,RPS9,H3F3A,RPS3,MT-CO2,TPT1,RPS6,RPS20,RPS3A,RPS4X,RPS13,RPL38,MCTP1,RPL6,RPS7,S100A11,PFDN5,DOCK8,ZEB2,ITM2B,CALM1,NEDD9,JAK2,FGD4,CRIP1,YWHAB,NDUFA4,NEAT1,SSH2,NPC2,PSME…
GO:BP	signal transduction	GO:0007165	FALSE	9.76372e-34	33.0104	5926	1562	666	21010	S100A8,TNFAIP3,PTEN,INPP4B,MAPKAP1,SH3RF3,TESPA1,PRMT2,PRKN,STAT1,CYFIP2,AKAP13,IQGAP2,PRKCA,PLCG2,RPL11,RPS15,RPS3,TPT1,RPS6,RPS20,MCTP1,RPS7,S100A11,PFDN5,DOCK8,ZEB2,CALM1,NEDD9,JAK2,FGD4,CRIP1,YWHAB,NOP53,MBD5,CEBPB,ANKS1A,MACF1,ENO1,USP15,ALPK1,HINT1,FAM49B,TUBA1A,RHOC,KSR1,ARL6IP5,MDFIC,CDK6,AP3B1,MKLN1,RAC2,MAP3K5,HSPA5,NCL,KDM4C,IL15,ARHGAP26,RHOT1,CLEC7A,MAML3,RPL26,CYBA,SRGN,HIPK3,BMP2K,…
GO:BP	regulation of molecular function	GO:0065009	FALSE	2.24853e-33	32.6481	2526	1562	359	21010	S100A8,TNFAIP3,PTEN,PRMT2,PRKN,SERINC5,CYFIP2,TRAPPC9,IQGAP2,B2M,EEF1A1,PLCG2,RPL11,RPS2,RPS3,RPS7,DOCK8,CALM1,NEDD9,JAK2,FGD4,YWHAB,NDUFA4,PSME1,CCNH,RHOC,KSR1,ARL6IP5,ID2,AP3B1,MAP3K5,CLEC7A,HDAC9,EDF1,HIPK3,RASA1,RACK1,PSAP,TBC1D5,ROCK2,PCSK5,HSP90AA1,APAF1,PTPRJ,CAB39,OSBPL8,TMSB4X,PFN1,ACTB,CST7,RPL5,MBP,NDUFA13,PPIA,HOPX,HIPK2,CCND3,SYK,DBI,PILRB,PLAAT4,SMYD3,MIF,MAP4K4,MAP2K5,SOS1,CST3,NOT…
GO:BP	cellular nitrogen compound biosynthetic process	GO:0044271	FALSE	2.54415e-33	32.5945	4860	1562	574	21010	S100A8,TNRC6C,TNFAIP3,PTEN,UXS1,ZNF331,BCL11B,DIP2A,PRMT2,PRKN,BACH2,STAT1,TRAPPC9,CERS6,RPS11,RPS19,RPS27,RPL13,RPL10,RPL13A,RPL34,EEF1A1,RPLP1,RPS27A,PLCG2,RPL11,RPS2,RPL30,RPL27A,RPL37A,RPS14,RPLP2,RPL19,RPS18,RPS15,RPS23,RPS9,RPL18A,RPS28,MT-ND3,RPS24,RPS3,MT-CO2,RPS25,RPS6,RPL35A,RPL36A,RPS20,RPL39,RPS3A,RPL15,RPS4X,RPL9,MT-ND1,RPL17,RPS13,RPL36,RPL12,RPL38,MT-ATP6,RPL35,RPL14,RPL27,RPL10A,R…
GO:BP	regulation of primary metabolic process	GO:0080090	FALSE	6.10254e-33	32.2145	5766	1562	650	21010	S100A8,CELF2,TNRC6C,TNFAIP3,PTEN,ZNF331,BCL11B,DIP2A,MAPKAP1,SH3RF3,LONP2,PRMT2,PRKN,BACH2,STAT1,CYFIP2,TRAPPC9,PRKCA,RPL10,RPL13A,EEF1A1,PLCG2,RPL11,RPS2,RPS14,RPS15,RPS9,RPS3,MT-CO2,RPS20,RPS4X,RPS13,RPL38,RPL6,RPS7,S100A11,PFDN5,ZEB2,ITM2B,CALM1,NEDD9,JAK2,YWHAB,NPC2,PSME1,NOP53,MED13L,CEBPB,ENO1,HINT1,CCNH,ATXN1,KSR1,ARL6IP5,PAN3,ID2,EID1,MDFIC,CDK6,AP3B1,ELOB,MAP3K5,HSPA5,PCBP1,NCL,KDM4C,ZNF…
GO:BP	signaling	GO:0023052	FALSE	6.89318e-33	32.1616	6396	1562	702	21010	S100A8,TNFAIP3,PTEN,INPP4B,MAPKAP1,SLC12A6,SH3RF3,TESPA1,PRMT2,PRKN,APBA2,STAT1,CYFIP2,AKAP13,IQGAP2,PRKCA,PLCG2,RPL11,RPS15,RPS3,TPT1,RPS6,RPS20,MCTP1,RPS7,S100A11,PFDN5,DOCK8,ZEB2,CALM1,NEDD9,JAK2,FGD4,CRIP1,YWHAB,NOP53,MBD5,CEBPB,ANKS1A,MACF1,ENO1,USP15,ALPK1,HINT1,FAM49B,TUBA1A,RHOC,KSR1,ARL6IP5,MDFIC,CDK6,AP3B1,MKLN1,RAC2,MAP3K5,HSPA5,NCL,KDM4C,IL15,ARHGAP26,RHOT1,CLEC7A,ARF1,MAML3,RPL26,CYB…
GO:BP	response to stress	GO:0006950	FALSE	8.84095e-33	32.0535	3909	1562	488	21010	S100A8,VPS13C,MT-CO1,TNFAIP3,PTEN,MAPKAP1,SLC12A6,SH3RF3,PRKN,STAT1,SERINC5,CERS6,PRKCA,B2M,RPS19,RPL13A,PLCG2,RPL30,MT-ND3,RPS3,TPT1,RPL39,MT-ATP6,MCTP1,AOAH,ZEB2,CALM1,JAK2,MT-ND4,CRIP1,NEAT1,XPR1,MT-ND5,NOP53,CEBPB,MACF1,ENO1,USP15,ALPK1,RHOC,ARL6IP5,ID2,MDFIC,CDK6,AP3B1,MAP3K5,HSPA5,IL15,CLEC7A,HDAC9,RPL26,CYBA,HIPK3,RACK1,TBC1D5,CYBB,TSPO,ROCK2,HSP90AA1,ACTG1,APAF1,LSP1,CAB39,STAU2,CD14,TXNI…
GO:BP	positive regulation of nitrogen compound metabolic process	GO:0051173	FALSE	1.09386e-32	31.961	3071	1562	410	21010	S100A8,TNRC6C,TNFAIP3,PTEN,BCL11B,DIP2A,MAPKAP1,SH3RF3,PRMT2,PRKN,STAT1,CYFIP2,PLCG2,RPS2,RPS3,MT-CO2,RPS4X,ZEB2,CALM1,NEDD9,JAK2,PSME1,NOP53,CEBPB,ENO1,ARL6IP5,PAN3,ID2,MDFIC,AP3B1,ELOB,MAP3K5,HSPA5,PCBP1,NCL,IL15,CLEC7A,EDF1,MAML3,RPL26,RACK1,RFX2,PABPC1,ROCK2,EEF2,HSP90AA1,APAF1,PTPRJ,ETV6,CAB39,RFX3,OSBPL8,TMSB4X,PTMA,ACTB,ETS1,RPL5,UBB,MBP,JUNB,NDUFA13,PPIA,TRERF1,NCOA1,HIVEP3,HIPK2,CCND3,SY…
GO:BP	cell communication	GO:0007154	FALSE	2.85065e-32	31.5451	6495	1562	708	21010	S100A8,TNFAIP3,PTEN,INPP4B,MAPKAP1,SLC12A6,SH3RF3,TESPA1,PRMT2,PRKN,APBA2,STAT1,CYFIP2,AKAP13,IQGAP2,PRKCA,PLCG2,RPL11,RPS15,RPS3,TPT1,RPS6,RPS20,MCTP1,RPS7,S100A11,PFDN5,DOCK8,ZEB2,CALM1,NEDD9,JAK2,FGD4,CRIP1,YWHAB,XPR1,NOP53,MBD5,CEBPB,ANKS1A,MACF1,ENO1,USP15,ALPK1,HINT1,FAM49B,TUBA1A,RHOC,KSR1,ARL6IP5,MDFIC,CDK6,AP3B1,MKLN1,RAC2,MAP3K5,HSPA5,NCL,KDM4C,IL15,ARHGAP26,RHOT1,CLEC7A,ARF1,MAML3,RPL2…
GO:BP	regulation of immune response	GO:0050776	FALSE	1.91232e-31	30.7184	875	1562	175	21010	TNFAIP3,TESPA1,B2M,RPS19,PLCG2,RPS3,JAK2,NOP53,USP15,ALPK1,FAM49B,AP3B1,RAC2,IL15,CLEC7A,CYBA,HSP90AA1,PTPRJ,SAMSN1,CD14,HLA-B,KLRC2,TYROBP,JUNB,KLRC1,SYK,CD96,SOS1,HLA-C,HLA-A,CFD,HLA-DRA,HLA-DPB1,PYCARD,FOXP1,PRKCB,HLA-DRB1,HLA-F,CFP,HCST,LAPTM5,PSMB4,PIK3AP1,ADGRE2,NEK7,SKAP1,ERBIN,SAMHD1,DENND1B,BANK1,CD79A,BIRC3,IGHM,PRKCE,AIM2,HLA-E,PSPC1,CR1,SMAD3,NLRC5,SLC39A10,BCL2,PARP14,IRF1,WNK1,NFATC…
GO:BP	regulation of intracellular signal transduction	GO:1902531	FALSE	2.67737e-31	30.5723	1691	1562	268	21010	S100A8,TNFAIP3,PTEN,MAPKAP1,SH3RF3,PRKN,STAT1,AKAP13,PRKCA,PLCG2,RPL11,RPS15,RPS3,TPT1,RPS20,RPS7,DOCK8,CALM1,JAK2,FGD4,NOP53,ENO1,USP15,ALPK1,HINT1,FAM49B,RHOC,KSR1,ARL6IP5,MDFIC,MAP3K5,ARHGAP26,CLEC7A,RPL26,HIPK3,RACK1,ROCK2,EEF1D,HSP90AA1,PTPRJ,TRIO,RAP1B,OSBPL8,TMSB4X,RPL37,S100A4,RPL5,UBB,DOK6,NDUFA13,PPIA,GRAP2,HIPK2,SYK,MIF,MAP4K4,MAP2K5,SOS1,DUSP2,LITAF,NOTCH2,GABARAP,GNAI2,LRRK2,FLNA,RNF…
GO:BP	immune response	GO:0006955	FALSE	9.55854e-31	30.0196	1951	1562	294	21010	S100A8,TNFAIP3,TESPA1,BACH2,STAT1,SERINC5,B2M,RPS19,RPL13A,PLCG2,RPL30,RPS3,RPS6,RPL39,CALM1,JAK2,CRIP1,NOP53,CEBPB,USP15,ALPK1,FAM49B,FCGRT,AP3B1,RAC2,MAP3K5,IL15,CLEC7A,CYBA,CYBB,HSP90AA1,ACTG1,PTPRJ,SAMSN1,CD14,LYZ,NKG7,HLA-B,FAU,GNLY,KLRC2,ETS1,CST7,IFITM2,TYROBP,CTSW,GZMB,MBP,JUNB,KLRC1,CXCR4,SYK,CD96,SRPK2,MIF,SOS1,LITAF,HLA-C,AIF1,HLA-A,CFD,HLA-DRA,NOTCH2,HLA-DPB1,PYCARD,PAG1,HLA-DRB5,FOXP…
GO:BP	positive regulation of molecular function	GO:0044093	FALSE	9.99157e-31	30.0004	1500	1562	246	21010	S100A8,PTEN,PRKN,SERINC5,CYFIP2,TRAPPC9,B2M,PLCG2,RPL11,RPS2,RPS3,DOCK8,CALM1,NEDD9,JAK2,YWHAB,NDUFA4,PSME1,RHOC,ARL6IP5,MAP3K5,CLEC7A,EDF1,RACK1,PSAP,TBC1D5,ROCK2,HSP90AA1,APAF1,CAB39,OSBPL8,TMSB4X,PFN1,MBP,NDUFA13,PPIA,HIPK2,CCND3,SYK,DBI,PILRB,PLAAT4,MIF,MAP4K4,MAP2K5,SOS1,NOTCH2,GNAI2,LRRK2,RHOG,ASAP1,TBC1D22A,VMP1,PRELID1,PYCARD,PRKCB,DOCK11,HLA-DRB1,SOD1,S100A9,LAPTM5,ERP29,CARD16,TBCK,PICA…
GO:BP	biological process involved in interspecies interaction between organisms	GO:0044419	FALSE	3.74903e-30	29.4261	1698	1562	266	21010	S100A8,TNFAIP3,PRKN,STAT1,SERINC5,PRKCA,B2M,RPS19,RPL13A,EEF1A1,PLCG2,RPL30,TPT1,RPL39,RPSA,CALM1,JAK2,RNASEK,NPC2,XPR1,NOP53,CEBPB,ENO1,USP15,ALPK1,FAM49B,CDK6,AP3B1,MAP3K5,PPIB,IL15,CLEC7A,ARF1,CYBA,CYBB,TSPO,ROCK2,HSP90AA1,ACTG1,CD14,LYZ,NKG7,HLA-B,RPS15A,FAU,GNLY,CFL1,KLRC2,IFITM2,TYROBP,GZMB,PIK3C3,PPIA,KLRC1,CXCR4,SYK,LY6E,CD96,SRPK2,MIF,LITAF,HLA-C,AIF1,HLA-A,CFD,EEF1G,NOTCH2,GSTP1,PYCARD,…
GO:BP	protein modification process	GO:0036211	FALSE	4.5792e-30	29.3392	3409	1562	434	21010	S100A8,TNFAIP3,PTEN,DIP2A,MAPKAP1,SH3RF3,PRMT2,PRKN,UTY,PRKCA,RPS27A,PLCG2,RPL11,RPS2,RPS15,RPS3,RPS20,RPS7,CALM1,NEDD9,JAK2,YWHAB,SSH2,NOP53,USP15,ALPK1,ATG4C,HINT1,CCNH,SNRPB,KSR1,PAN3,CDK6,AP3B1,ELOB,MAP3K5,PPIB,HSPA5,UBL5,NCL,KDM4C,IL15,SENP6,HDAC9,BTG1,UBA52,HIPK3,BMP2K,RACK1,TSPO,WSB1,ROCK2,HSP90AA1,PTPRJ,SAMSN1,TRIO,CAB39,OSBPL8,RPL37,ACTB,RPL5,UBB,PIK3C3,PPIA,HIPK2,CCND3,SYK,DBI,USP9Y,PIL…
GO:BP	phosphorus metabolic process	GO:0006793	FALSE	9.06423e-30	29.0427	2719	1562	368	21010	TNFAIP3,PTEN,UXS1,INPP4B,DIP2A,MAPKAP1,PRKN,SERINC5,PRKCA,EEF1A1,PLCG2,MT-ND3,RPS3,MT-CO2,MT-ND1,MT-ATP6,DPYD,CALM1,NEDD9,JAK2,MT-ND4,YWHAB,SSH2,MT-ND5,NOP53,ENO1,ATP5MC2,ALPK1,HINT1,CCNH,KSR1,PAN3,CDK6,MAP3K5,NDUFB7,NCL,IL15,ADK,MT-ND2,HIPK3,BMP2K,RACK1,TSPO,ROCK2,HSP90AA1,PTPRJ,PLBD1,SAMSN1,TRIO,CAB39,OSBPL8,TMSB4X,ACTB,PIK3C3,NDUFA13,PPIA,ATP5F1E,HIPK2,CCND3,SYK,DBI,APRT,PILRB,PLAAT4,SRPK2,SMY…
GO:BP	regulation of catalytic activity	GO:0050790	FALSE	3.89237e-29	28.4098	1788	1562	273	21010	S100A8,TNFAIP3,PTEN,PRKN,SERINC5,CYFIP2,IQGAP2,EEF1A1,RPL11,RPS2,RPS3,RPS7,DOCK8,CALM1,NEDD9,JAK2,FGD4,YWHAB,NDUFA4,PSME1,CCNH,RHOC,KSR1,ARL6IP5,AP3B1,MAP3K5,CLEC7A,HDAC9,HIPK3,RASA1,RACK1,PSAP,TBC1D5,ROCK2,PCSK5,HSP90AA1,APAF1,PTPRJ,CAB39,OSBPL8,TMSB4X,ACTB,CST7,RPL5,MBP,NDUFA13,PPIA,CCND3,SYK,DBI,PILRB,PLAAT4,SMYD3,MIF,MAP4K4,MAP2K5,SOS1,CST3,NOTCH2,SERPINA1,GNAI2,LRRK2,RHOG,CDKN1C,TIMP1,ASAP1,…
GO:BP	cellular response to chemical stimulus	GO:0070887	FALSE	5.80373e-29	28.2363	2691	1562	363	21010	S100A8,TNFAIP3,MAPKAP1,SLC12A6,PRMT2,PRKN,STAT1,PRKCA,B2M,RPS19,RPL13A,PLCG2,MT-ND3,RPS3,DOCK8,CALM1,NEDD9,JAK2,CRIP1,NOP53,MBD5,CEBPB,ENO1,USP15,TUBA1A,ARL6IP5,RAC2,MAP3K5,PPIB,HSPA5,NCL,KDM4C,IL15,CLEC7A,HDAC9,RACK1,CYBB,RFX2,TSPO,ROCK2,ACTG1,ZBTB20,PTPRJ,LSP1,CAB39,STAU2,RAP1B,CD14,OSBPL8,TMSB4X,ACTB,IFITM2,JUNB,NDUFA13,PPIA,TRERF1,NCOA1,HIPK2,CCND3,CXCR4,SYK,ATP6V1G1,SMYD3,MIF,MAP4K4,SOS1,LIT…
GO:BP	phosphate-containing compound metabolic process	GO:0006796	FALSE	7.32251e-29	28.1353	2694	1562	363	21010	TNFAIP3,PTEN,INPP4B,DIP2A,MAPKAP1,PRKN,SERINC5,PRKCA,EEF1A1,PLCG2,MT-ND3,RPS3,MT-CO2,MT-ND1,MT-ATP6,DPYD,CALM1,NEDD9,JAK2,MT-ND4,YWHAB,SSH2,MT-ND5,NOP53,ENO1,ATP5MC2,ALPK1,HINT1,CCNH,KSR1,PAN3,CDK6,MAP3K5,NDUFB7,NCL,IL15,ADK,MT-ND2,HIPK3,BMP2K,RACK1,TSPO,ROCK2,HSP90AA1,PTPRJ,PLBD1,SAMSN1,TRIO,CAB39,OSBPL8,TMSB4X,ACTB,PIK3C3,NDUFA13,PPIA,ATP5F1E,HIPK2,CCND3,SYK,DBI,APRT,PILRB,PLAAT4,SRPK2,SMYD3,MI…
GO:BP	positive regulation of immune response	GO:0050778	FALSE	2.36502e-28	27.6262	699	1562	147	21010	TNFAIP3,TESPA1,B2M,RPS19,PLCG2,RPS3,JAK2,NOP53,USP15,ALPK1,FAM49B,AP3B1,IL15,CLEC7A,CYBA,HSP90AA1,PTPRJ,CD14,HLA-B,KLRC2,TYROBP,SYK,SOS1,HLA-C,HLA-A,CFD,HLA-DRA,HLA-DPB1,PYCARD,FOXP1,PRKCB,HLA-DRB1,HLA-F,CFP,LAPTM5,PIK3AP1,NEK7,SKAP1,ERBIN,DENND1B,BANK1,CD79A,BIRC3,IGHM,PRKCE,AIM2,HLA-E,PSPC1,CR1,NLRC5,SLC39A10,BCL2,IRF1,WNK1,NFATC2,VAMP8,LILRA4,SLC11A1,PELI1,NFKBIA,FYN,MALT1,CARD8,MNDA,CD86,RBM4…
GO:BP	macromolecule modification	GO:0043412	FALSE	4.1528e-28	27.3817	3628	1562	448	21010	S100A8,TNFAIP3,PTEN,DIP2A,MAPKAP1,SH3RF3,PRMT2,PRKN,UTY,PRKCA,RPS27A,PLCG2,RPL11,RPS2,RPS15,RPS3,RPS20,RPS7,CALM1,NEDD9,JAK2,YWHAB,SSH2,NOP53,USP15,ALPK1,ATG4C,HINT1,CCNH,SNRPB,KSR1,PAN3,CDK6,AP3B1,ELOB,MAP3K5,PPIB,HSPA5,UBL5,NCL,KDM4C,IL15,NOP10,SENP6,HDAC9,BTG1,UBA52,HIPK3,BMP2K,RACK1,TSPO,WSB1,ROCK2,HSP90AA1,PTPRJ,SAMSN1,TRIO,CAB39,OSBPL8,RPL37,ACTB,RPL5,UBB,PIK3C3,PPIA,HIPK2,CCND3,SYK,DBI,USP…
GO:BP	regulation of metabolic process	GO:0019222	FALSE	1.08591e-27	26.9642	7295	1562	756	21010	S100A8,VPS13C,CELF2,TNRC6C,TNFAIP3,PTEN,ZNF331,BCL11B,DIP2A,MAPKAP1,SH3RF3,LONP2,PRMT2,PRKN,APBA2,BACH2,STAT1,CYFIP2,TRAPPC9,UTY,PRKCA,B2M,RPS19,RPL10,RPL13A,EEF1A1,PLCG2,RPL11,RPS2,RPS14,RPS15,RPS9,H3F3A,RPS3,MT-CO2,RPS20,RPS4X,RPS13,RPL38,RPL6,RPS7,S100A11,PFDN5,ZEB2,ITM2B,CALM1,NEDD9,JAK2,CRIP1,YWHAB,NDUFA4,NEAT1,NPC2,PSME1,NOP53,FTX,MED13L,CEBPB,ENO1,HINT1,CCNH,FAM49B,ATXN1,KSR1,ARL6IP5,PAN3,…
GO:BP	regulation of response to stress	GO:0080134	FALSE	3.84057e-27	26.4156	1430	1562	230	21010	S100A8,VPS13C,TNFAIP3,PTEN,MAPKAP1,SH3RF3,PRKN,STAT1,RPS19,PLCG2,RPS3,TPT1,MCTP1,AOAH,JAK2,NEAT1,NOP53,CEBPB,ENO1,USP15,ALPK1,ARL6IP5,MDFIC,AP3B1,MAP3K5,HSPA5,IL15,CLEC7A,RPL26,CYBA,HIPK3,RACK1,ROCK2,HSP90AA1,ACTG1,CD14,NKG7,TMSB4X,HLA-B,KLRC2,ACTB,ETS1,CST7,TYROBP,PPIA,KLRC1,HIPK2,CXCR4,SYK,CD96,MIF,MAP4K4,HLA-A,LRRK2,FLNA,CHCHD2,GSTP1,PYCARD,OXR1,FOXP1,HLA-DRB1,SOD1,S100A9,HLA-F,FAM168A,PSMB4,E…
GO:BP	regulation of multicellular organismal process	GO:0051239	FALSE	3.87097e-27	26.4122	2968	1562	384	21010	CELF2,TNFAIP3,PTEN,TESPA1,STAT1,PRKCA,B2M,RPS19,PLCG2,RPS3,DOCK8,CALM1,NEDD9,JAK2,MBD5,CEBPB,NUMB,MACF1,ENO1,FAM49B,ID2,CDK6,AP3B1,RAC2,PPIB,IL15,CLEC7A,HDAC9,BTG1,CYBA,SRGN,BMP2K,RACK1,CYBB,TSPO,ROCK2,HSP90AA1,ZBTB20,PTPRJ,SAMSN1,STAU2,LDLRAD4,RFX3,CD14,TMSB4X,HLA-B,PFN1,CFL1,KLRC2,ACTB,ETS1,CST7,TYROBP,MBP,JUNB,NCOA1,KLRC1,HOPX,HIPK2,CCM2,CXCR4,SYK,PLAAT4,CD96,MIF,MAP4K4,MAP2K5,SOS1,LITAF,AIF1,…
GO:BP	response to biotic stimulus	GO:0009607	FALSE	6.25806e-27	26.2036	1565	1562	244	21010	S100A8,TNFAIP3,STAT1,SERINC5,PRKCA,B2M,RPS19,RPL13A,PLCG2,RPL30,TPT1,RPL39,CALM1,JAK2,NPC2,XPR1,NOP53,CEBPB,ENO1,USP15,ALPK1,FAM49B,CDK6,AP3B1,MAP3K5,HSPA5,IL15,CLEC7A,ARF1,CYBA,CYBB,TSPO,HSP90AA1,ACTG1,APAF1,PTPRJ,CD14,TXNIP,LYZ,NKG7,HLA-B,RPS15A,FAU,GNLY,CFL1,KLRC2,IFITM2,TYROBP,GZMB,KLRC1,CXCR4,SYK,CD96,SRPK2,MIF,LITAF,HLA-C,AIF1,HLA-A,CFD,EEF1G,NOTCH2,GSTP1,PYCARD,FOXP1,HLA-DRB1,S100A9,HLA-F,…
GO:BP	positive regulation of macromolecule biosynthetic process	GO:0010557	FALSE	7.66622e-27	26.1154	2599	1562	348	21010	BCL11B,PRMT2,PRKN,STAT1,B2M,PLCG2,RPL11,RPS3,RPS4X,RPS7,ZEB2,JAK2,NEAT1,FTX,CEBPB,ENO1,FAM49B,ID2,MDFIC,CDK6,AP3B1,MAP3K5,HSPA5,PCBP1,NCL,IL15,CLEC7A,EDF1,MAML3,RPL26,CYBA,CYBB,RFX2,PABPC1,ROCK2,EEF2,HSP90AA1,ACTG1,ZBTB20,PTPRJ,ETV6,RFX3,CD14,PTMA,ACTB,ETS1,TYROBP,RPL5,MBP,JUNB,TRERF1,NCOA1,HIVEP3,HIPK2,SYK,SRPK2,SMYD3,MIF,MAP2K5,LITAF,AIF1,HLA-A,LRRK2,RHOG,CDKN1C,HLA-DPB1,BACH1,CHCHD2,PYCARD,FOX…
GO:BP	positive regulation of cellular biosynthetic process	GO:0031328	FALSE	8.70705e-27	26.0601	2684	1562	356	21010	BCL11B,PRMT2,PRKN,STAT1,B2M,PLCG2,RPL11,RPS3,MT-CO2,RPS4X,RPS7,ZEB2,JAK2,NEAT1,FTX,CEBPB,ENO1,FAM49B,ID2,MDFIC,CDK6,AP3B1,MAP3K5,HSPA5,PCBP1,NCL,IL15,CLEC7A,EDF1,MAML3,RPL26,CYBA,CYBB,RFX2,PABPC1,ROCK2,EEF2,HSP90AA1,ACTG1,ZBTB20,PTPRJ,ETV6,RFX3,CD14,TMSB4X,PTMA,ACTB,ETS1,TYROBP,RPL5,MBP,JUNB,TRERF1,NCOA1,HIVEP3,HIPK2,SYK,SRPK2,SMYD3,MIF,MAP2K5,LITAF,AIF1,HLA-A,LRRK2,RHOG,CDKN1C,HLA-DPB1,BACH1,CHC…
GO:BP	regulation of macromolecule metabolic process	GO:0060255	FALSE	1.47539e-26	25.8311	6772	1562	710	21010	S100A8,CELF2,TNRC6C,TNFAIP3,PTEN,ZNF331,BCL11B,DIP2A,MAPKAP1,SH3RF3,PRMT2,PRKN,APBA2,BACH2,STAT1,CYFIP2,TRAPPC9,UTY,PRKCA,B2M,RPL10,RPL13A,EEF1A1,PLCG2,RPL11,RPS2,RPS14,RPS15,RPS9,H3F3A,RPS3,RPS20,RPS4X,RPS13,RPL38,RPL6,RPS7,S100A11,PFDN5,ZEB2,ITM2B,CALM1,NEDD9,JAK2,CRIP1,YWHAB,NEAT1,PSME1,NOP53,FTX,MED13L,CEBPB,ENO1,HINT1,CCNH,FAM49B,ATXN1,KSR1,ARL6IP5,PAN3,ID2,EID1,MDFIC,CDK6,AP3B1,ELOB,MAP3K5,…
GO:BP	positive regulation of biosynthetic process	GO:0009891	FALSE	1.64214e-26	25.7846	2703	1562	357	21010	BCL11B,PRMT2,PRKN,STAT1,B2M,PLCG2,RPL11,RPS3,MT-CO2,RPS4X,RPS7,ZEB2,JAK2,NEAT1,FTX,CEBPB,ENO1,FAM49B,ID2,MDFIC,CDK6,AP3B1,MAP3K5,HSPA5,PCBP1,NCL,IL15,CLEC7A,EDF1,MAML3,RPL26,CYBA,CYBB,RFX2,PABPC1,ROCK2,EEF2,HSP90AA1,ACTG1,ZBTB20,PTPRJ,ETV6,RFX3,CD14,TMSB4X,PTMA,ACTB,ETS1,TYROBP,RPL5,MBP,JUNB,TRERF1,NCOA1,HIVEP3,HIPK2,SYK,SRPK2,SMYD3,MIF,MAP2K5,LITAF,AIF1,HLA-A,LRRK2,RHOG,CDKN1C,HLA-DPB1,BACH1,CHC…
GO:BP	response to external stimulus	GO:0009605	FALSE	2.19677e-26	25.6582	2686	1562	355	21010	S100A8,TNFAIP3,PTEN,MAPKAP1,PRKN,STAT1,SERINC5,PRKCA,B2M,RPS19,RPL13A,PLCG2,RPL30,TPT1,RPL39,AOAH,ZEB2,CALM1,NEDD9,JAK2,NEAT1,NPC2,XPR1,NOP53,CEBPB,ENO1,USP15,ALPK1,FAM49B,TUBA1A,ID2,CDK6,AP3B1,RAC2,MAP3K5,PPIB,HSPA5,IL15,CLEC7A,ARF1,CYBA,TBC1D5,CYBB,TSPO,HSP90AA1,ACTG1,APAF1,PTPRJ,LSP1,CD14,TXNIP,LYZ,NKG7,TMSB4X,HLA-B,RPS15A,FAU,GNLY,CFL1,KLRC2,S100A4,ETS1,CST7,IFITM2,TYROBP,GZMB,PIK3C3,PPIA,NCO…
GO:BP	regulation of cell activation	GO:0050865	FALSE	3.19897e-26	25.495	636	1562	135	21010	TNFAIP3,TESPA1,PRKCA,B2M,RPS3,DOCK8,NEDD9,JAK2,CEBPB,FAM49B,ID2,AP3B1,RAC2,IL15,CLEC7A,SAMSN1,KLRC2,ACTB,CST7,TYROBP,JUNB,KLRC1,SYK,MIF,SOS1,AIF1,HLA-A,HLA-DRA,LRRK2,FLNA,HLA-DPB1,PRELID1,PYCARD,PAG1,HLA-DRB5,HLA-DRB1,SOD1,HLA-F,LAPTM5,ADGRE2,ATM,BANK1,HLA-DPA1,HLA-E,ATP11C,CR1,ZBTB16,TMEM131L,SLC39A10,BCL2,IRF1,RUNX1,NFATC2,VAMP8,PELI1,FYN,PDE5A,MALT1,TOX,MNDA,CD86,MEF2C,TNFSF13B,EMILIN2,GNAQ,PP…
GO:BP	regulation of leukocyte activation	GO:0002694	FALSE	4.74565e-26	25.3237	585	1562	128	21010	TNFAIP3,TESPA1,B2M,RPS3,DOCK8,NEDD9,JAK2,CEBPB,FAM49B,ID2,AP3B1,RAC2,IL15,CLEC7A,SAMSN1,KLRC2,ACTB,CST7,TYROBP,JUNB,KLRC1,SYK,MIF,SOS1,AIF1,HLA-A,HLA-DRA,LRRK2,HLA-DPB1,PRELID1,PYCARD,PAG1,HLA-DRB5,HLA-DRB1,SOD1,HLA-F,LAPTM5,ADGRE2,ATM,BANK1,HLA-DPA1,HLA-E,ATP11C,CR1,ZBTB16,TMEM131L,SLC39A10,BCL2,IRF1,RUNX1,NFATC2,VAMP8,PELI1,FYN,PDE5A,MALT1,TOX,MNDA,CD86,MEF2C,TNFSF13B,PPP3CA,CD74,GRN,HLA-DMA,RH…
GO:BP	immune response-regulating signaling pathway	GO:0002764	FALSE	4.99168e-26	25.3018	468	1562	112	21010	TNFAIP3,TESPA1,PLCG2,RPS3,NOP53,USP15,ALPK1,AP3B1,CLEC7A,CYBA,PTPRJ,CD14,KLRC2,TYROBP,KLRC1,SYK,SOS1,HLA-A,HLA-DPB1,PYCARD,FOXP1,PRKCB,HLA-DRB1,LAPTM5,PIK3AP1,NEK7,SKAP1,ERBIN,DENND1B,BANK1,CD79A,BIRC3,IGHM,PRKCE,AIM2,CR1,SLC39A10,BCL2,IRF1,WNK1,NFATC2,LILRA4,PELI1,NFKBIA,FYN,MALT1,CARD8,MNDA,TLR2,MAP3K1,NAIP,MEF2C,LCP2,CD36,FCN1,IRAK3,TXK,PTPRC,ITK,PLCL2,PRKCH,ANKRD17,RFTN1,CTSS,FYB1,VAV3,RPS6KA…
GO:BP	developmental process	GO:0032502	FALSE	5.20122e-26	25.2839	6414	1562	679	21010	S100A8,MT-CO1,TNFAIP3,PTEN,BCL11B,DIP2A,MAPKAP1,SLC12A6,ATXN10,TESPA1,PRMT2,PRKN,APBA2,STAT1,SERINC5,CYFIP2,TRAPPC9,ABLIM1,AKAP13,PRKCA,B2M,RPS19,RPL13,RPL10,RPL13A,PLCG2,RPS14,RPS15,H3F3A,MT-CO2,TPT1,RPS6,RPS3A,RPL38,RPL24,RPS7,PFDN5,ZEB2,ITM2B,CALM1,NEDD9,JAK2,FGD4,MT-ND4,MYL12B,CRIP1,MBD5,COX6B1,CEBPB,ANKS1A,NUMB,MACF1,ITSN2,FAM49B,TUBA1A,RHOC,ATXN1,ID2,EID1,CDK6,AP3B1,MKLN1,MAP3K5,PPIB,HSPA5,…
GO:BP	defense response	GO:0006952	FALSE	5.52311e-26	25.2578	1769	1562	263	21010	S100A8,TNFAIP3,STAT1,SERINC5,CERS6,RPS19,RPL13A,PLCG2,RPL30,RPL39,AOAH,ZEB2,CALM1,JAK2,NEAT1,NOP53,CEBPB,USP15,ALPK1,AP3B1,MAP3K5,IL15,CLEC7A,HDAC9,CYBA,CYBB,HSP90AA1,ACTG1,LSP1,CD14,LYZ,NKG7,TMSB4X,HLA-B,FAU,GNLY,KLRC2,ETS1,CST7,IFITM2,TYROBP,GZMB,KLRC1,CXCR4,SYK,CD96,SRPK2,MIF,HLA-C,AIF1,CST3,HLA-A,CFD,NOTCH2,SERPINA1,LRRK2,TIMP1,GSTP1,PYCARD,FOXP1,HLA-DRB1,SOD1,S100A9,HLA-F,CFP,KYNU,LAPTM5,PRD…
GO:BP	regulation of protein metabolic process	GO:0051246	FALSE	6.26169e-26	25.2033	2389	1562	325	21010	S100A8,TNRC6C,TNFAIP3,PTEN,DIP2A,MAPKAP1,SH3RF3,PRKN,CYFIP2,RPL10,RPL13A,EEF1A1,PLCG2,RPL11,RPS2,RPS14,RPS15,RPS9,RPS3,RPS20,RPS4X,RPL38,RPS7,PFDN5,ITM2B,CALM1,NEDD9,JAK2,YWHAB,PSME1,NOP53,ENO1,CCNH,KSR1,ARL6IP5,PAN3,ELOB,MAP3K5,HSPA5,NCL,IL15,CLEC7A,RPL26,HIPK3,RACK1,TSPO,PABPC1,ROCK2,EEF2,HSP90AA1,EIF4E3,APAF1,PTPRJ,SAMSN1,CAB39,OSBPL8,RPL37,ACTB,CST7,RPL5,UBB,GZMB,MBP,NDUFA13,PPIA,HIPK2,CCND3,…
GO:BP	anatomical structure development	GO:0048856	FALSE	8.30959e-26	25.0804	5862	1562	633	21010	S100A8,MT-CO1,TNFAIP3,PTEN,BCL11B,DIP2A,MAPKAP1,SLC12A6,ATXN10,TESPA1,PRMT2,PRKN,APBA2,STAT1,SERINC5,CYFIP2,TRAPPC9,ABLIM1,AKAP13,PRKCA,B2M,RPS19,RPL13,RPL10,RPL13A,PLCG2,RPS14,H3F3A,MT-CO2,TPT1,RPS6,RPL38,RPL24,RPS7,PFDN5,ZEB2,ITM2B,CALM1,NEDD9,JAK2,FGD4,MT-ND4,MYL12B,CRIP1,MBD5,COX6B1,CEBPB,ANKS1A,NUMB,MACF1,ITSN2,FAM49B,TUBA1A,RHOC,ATXN1,ID2,CDK6,AP3B1,MKLN1,MAP3K5,PPIB,HSPA5,NCL,KDM4C,IL15,AR…
GO:BP	cell population proliferation	GO:0008283	FALSE	9.26887e-26	25.033	3218	1562	403	21010	TNFAIP3,PTEN,BCL11B,DIP2A,ATXN10,PRKN,STAT1,CYFIP2,ABLIM1,PRKCA,B2M,RPS9,H3F3A,RPS3,RPS6,RPS4X,RPL24,S100A11,DOCK8,ZEB2,NEDD9,JAK2,FGD4,NEAT1,CEBPB,NUMB,MACF1,ALPK1,ITSN2,TUBA1A,KSR1,ID2,CDK6,RAC2,MAP3K5,KDM4C,IL15,FRYL,CLEC7A,ARF1,BTG1,RFX2,TSPO,EMP3,HSP90AA1,PTPRJ,ETV6,TRIO,STAU2,RAP1B,RFX3,TXNIP,RPS15A,PFN1,CFL1,ACTB,ETS1,TYROBP,UBB,JUNB,S100A6,HIPK2,CCND3,CXCR4,SYK,PLAAT4,SRPK2,MIF,MAP4K4,MAP…
GO:BP	response to other organism	GO:0051707	FALSE	9.87589e-26	25.0054	1527	1562	237	21010	S100A8,TNFAIP3,STAT1,SERINC5,PRKCA,B2M,RPS19,RPL13A,PLCG2,RPL30,TPT1,RPL39,CALM1,JAK2,NPC2,XPR1,NOP53,CEBPB,ENO1,USP15,ALPK1,FAM49B,CDK6,AP3B1,MAP3K5,IL15,CLEC7A,ARF1,CYBA,CYBB,TSPO,HSP90AA1,ACTG1,CD14,LYZ,NKG7,HLA-B,RPS15A,FAU,GNLY,CFL1,KLRC2,IFITM2,TYROBP,GZMB,KLRC1,CXCR4,SYK,CD96,SRPK2,MIF,LITAF,HLA-C,AIF1,HLA-A,CFD,EEF1G,NOTCH2,GSTP1,PYCARD,FOXP1,HLA-DRB1,S100A9,HLA-F,CFP,KYNU,CARD16,PIK3AP1,…
GO:BP	localization	GO:0051179	FALSE	1.07272e-25	24.9695	5542	1562	606	21010	S100A8,VPS13C,MT-CO1,MIA2,TNFAIP3,PTEN,SLC12A6,KCNQ5,LONP2,TESPA1,PRKN,APBA2,BACH2,SERINC5,TRAPPC9,NBEA,B2M,PLCG2,RPL11,RPS15,MT-CO3,MT-CO2,TPT1,MT-ATP6,MCTP1,COX4I1,CALM1,NEDD9,JAK2,MT-ND4,UQCRB,YWHAB,NDUFA4,RNASEK,NPC2,XPR1,MT-ND5,NOP53,FTX,COX6B1,CEBPB,NUMB,MACF1,ATP5MC2,ATG4C,ITSN2,SSR2,TUBA1A,FCGRT,ATXN1,ARL6IP5,MDFIC,AP3B1,MKLN1,RAC2,HSPA5,VPS8,SPCS1,UBL5,IL15,ICAM3,RHOT1,UQCRH,CLEC7A,NOP10…
GO:BP	regulation of cellular component organization	GO:0051128	FALSE	1.3016e-25	24.8855	2419	1562	327	21010	S100A8,VPS13C,PTEN,MAPKAP1,PRKN,CYFIP2,AKAP13,IQGAP2,B2M,RPL13A,PLCG2,H3F3A,RPS3,MCTP1,PFDN5,ZEB2,NEDD9,SSH2,NOP53,NUMB,MACF1,ENO1,ITSN2,FAM49B,TUBA1A,RHOC,PAN3,MKLN1,RAC2,HSPA5,VPS8,IL15,RHOT1,CLEC7A,ARF1,SENP6,BTG1,CYBA,SRGN,BMP2K,RASA1,RACK1,TBC1D5,TSPO,ROCK2,HSP90AA1,ACTG1,PTPRJ,STXBP5,FMN1,STAU2,RAP1B,CD14,TMSB4X,PFN1,TMSB10,CFL1,ACTB,TYROBP,GZMB,NDUFA13,HOPX,CXCR4,SYK,MAP4K4,MAP2K5,ARPC3,CS…
GO:BP	response to external biotic stimulus	GO:0043207	FALSE	1.32722e-25	24.8771	1530	1562	237	21010	S100A8,TNFAIP3,STAT1,SERINC5,PRKCA,B2M,RPS19,RPL13A,PLCG2,RPL30,TPT1,RPL39,CALM1,JAK2,NPC2,XPR1,NOP53,CEBPB,ENO1,USP15,ALPK1,FAM49B,CDK6,AP3B1,MAP3K5,IL15,CLEC7A,ARF1,CYBA,CYBB,TSPO,HSP90AA1,ACTG1,CD14,LYZ,NKG7,HLA-B,RPS15A,FAU,GNLY,CFL1,KLRC2,IFITM2,TYROBP,GZMB,KLRC1,CXCR4,SYK,CD96,SRPK2,MIF,LITAF,HLA-C,AIF1,HLA-A,CFD,EEF1G,NOTCH2,GSTP1,PYCARD,FOXP1,HLA-DRB1,S100A9,HLA-F,CFP,KYNU,CARD16,PIK3AP1,…
GO:BP	immune response-activating signaling pathway	GO:0002757	FALSE	2.22221e-25	24.6532	440	1562	107	21010	TNFAIP3,TESPA1,PLCG2,RPS3,NOP53,USP15,ALPK1,AP3B1,CLEC7A,CYBA,PTPRJ,CD14,KLRC2,TYROBP,SYK,SOS1,HLA-A,HLA-DPB1,PYCARD,FOXP1,PRKCB,HLA-DRB1,LAPTM5,PIK3AP1,NEK7,SKAP1,ERBIN,DENND1B,BANK1,CD79A,BIRC3,IGHM,PRKCE,AIM2,CR1,SLC39A10,BCL2,IRF1,WNK1,NFATC2,LILRA4,PELI1,NFKBIA,FYN,MALT1,CARD8,MNDA,TLR2,NAIP,MEF2C,LCP2,CD36,FCN1,IRAK3,TXK,PTPRC,ITK,PLCL2,PRKCH,ANKRD17,RFTN1,CTSS,FYB1,VAV3,RPS6KA3,FGR,CD3D,HC…
GO:BP	positive regulation of catalytic activity	GO:0043085	FALSE	3.04649e-25	24.5162	1091	1562	188	21010	S100A8,PTEN,SERINC5,CYFIP2,RPS2,RPS3,DOCK8,CALM1,NEDD9,JAK2,YWHAB,NDUFA4,PSME1,RHOC,ARL6IP5,MAP3K5,CLEC7A,RACK1,PSAP,TBC1D5,ROCK2,HSP90AA1,APAF1,CAB39,OSBPL8,TMSB4X,MBP,NDUFA13,PPIA,CCND3,SYK,DBI,PILRB,PLAAT4,MIF,MAP4K4,MAP2K5,SOS1,NOTCH2,GNAI2,LRRK2,RHOG,ASAP1,TBC1D22A,PRELID1,PYCARD,DOCK11,HLA-DRB1,SOD1,S100A9,LAPTM5,ERP29,TBCK,PICALM,NEK7,ARHGAP25,PTK2B,PPP1R12A,DENND1B,RALGAPA2,ARHGAP24,SIPA1…
GO:BP	activation of immune response	GO:0002253	FALSE	3.57057e-25	24.4473	507	1562	116	21010	TNFAIP3,TESPA1,PLCG2,RPS3,NOP53,USP15,ALPK1,AP3B1,CLEC7A,CYBA,HSP90AA1,PTPRJ,CD14,KLRC2,TYROBP,SYK,SOS1,HLA-A,CFD,HLA-DPB1,PYCARD,FOXP1,PRKCB,HLA-DRB1,CFP,LAPTM5,PIK3AP1,NEK7,SKAP1,ERBIN,DENND1B,BANK1,CD79A,BIRC3,IGHM,PRKCE,AIM2,PSPC1,CR1,SLC39A10,BCL2,IRF1,WNK1,NFATC2,LILRA4,PELI1,NFKBIA,FYN,MALT1,CARD8,MNDA,TLR2,NAIP,MEF2C,LCP2,CD36,FCN1,IRAK3,TXK,PTPRC,ITK,PLCL2,PRKCH,ANKRD17,RFTN1,CTSS,FYB1,V…
GO:BP	regulation of cell adhesion	GO:0030155	FALSE	4.59666e-25	24.3376	772	1562	150	21010	PTEN,TESPA1,PRKCA,B2M,RPS3,DOCK8,NEDD9,JAK2,CEBPB,MACF1,FAM49B,CDK6,AP3B1,RAC2,IL15,RASA1,ROCK2,ACTG1,PTPRJ,FMN1,ACTB,ETS1,MBP,CXCR4,SYK,MAP4K4,MAP2K5,AIF1,HLA-A,HLA-DRA,FLNA,HLA-DPB1,PYCARD,PAG1,HLA-DRB5,HLA-DRB1,FXYD5,LAPTM5,ST6GAL1,ATM,UTRN,SKAP1,PTK2B,PPP1R12A,STK4,ADAM19,HLA-DPA1,PRKCE,HLA-E,CR1,ZBTB16,SMAD3,PDE3B,TMEM131L,CASK,BCL2,IRF1,WNK1,APBB1IP,PPP1CB,RUNX1,ITGA6,PELI1,FYN,PDE5A,MALT1,…
GO:BP	phosphorylation	GO:0016310	FALSE	4.95148e-25	24.3053	1735	1562	257	21010	TNFAIP3,PTEN,MAPKAP1,PRKN,PRKCA,EEF1A1,PLCG2,RPS3,CALM1,NEDD9,JAK2,NOP53,ALPK1,CCNH,KSR1,PAN3,CDK6,MAP3K5,NCL,IL15,ADK,HIPK3,BMP2K,RACK1,ROCK2,HSP90AA1,PTPRJ,SAMSN1,TRIO,CAB39,OSBPL8,ACTB,PIK3C3,PPIA,HIPK2,CCND3,SYK,PILRB,SRPK2,SMYD3,MIF,MAP4K4,MAP2K5,SOS1,NOTCH2,LRRK2,CDKN1C,GMFG,GSTP1,PYCARD,PRKCB,HLA-DRB1,SOD1,HCST,ERP29,TBCK,ATM,NEK7,RTRAF,TGFBR1,TNIK,PTK2B,STK38,CAMK2D,STK4,BANK1,LIMD1,PIP5K…
GO:BP	response to organic substance	GO:0010033	FALSE	6.53269e-25	24.1849	2775	1562	359	21010	S100A8,VPS13C,TNFAIP3,SLC12A6,LONP2,PRMT2,PRKN,STAT1,PRKCA,B2M,RPL13A,PLCG2,MT-ND3,RPS3,RPL27,DOCK8,CALM1,JAK2,MT-ND4,CRIP1,MT-ND5,MBD5,CEBPB,FAM49B,TUBA1A,ARL6IP5,CDK6,MAP3K5,HSPA5,NCL,KDM4C,IL15,CLEC7A,HDAC9,RACK1,CYBB,RFX2,TSPO,ROCK2,HSP90AA1,ACTG1,ZBTB20,PTPRJ,LSP1,CAB39,RAP1B,CD14,TXNIP,OSBPL8,TMSB4X,ACTB,IFITM2,JUNB,NDUFA13,TRERF1,NCOA1,CCND3,CXCR4,SYK,CD96,SMYD3,MIF,MAP4K4,MAP2K5,SOS1,LITA…
GO:BP	regulation of lymphocyte activation	GO:0051249	FALSE	7.03782e-25	24.1526	496	1562	114	21010	TNFAIP3,TESPA1,B2M,RPS3,DOCK8,NEDD9,JAK2,CEBPB,FAM49B,ID2,AP3B1,RAC2,IL15,CLEC7A,SAMSN1,KLRC2,ACTB,TYROBP,JUNB,KLRC1,SYK,MIF,SOS1,AIF1,HLA-A,HLA-DRA,HLA-DPB1,PRELID1,PYCARD,PAG1,HLA-DRB5,HLA-DRB1,SOD1,HLA-F,LAPTM5,ATM,BANK1,HLA-DPA1,HLA-E,ATP11C,CR1,ZBTB16,TMEM131L,SLC39A10,BCL2,IRF1,RUNX1,NFATC2,PELI1,FYN,PDE5A,MALT1,TOX,MNDA,CD86,MEF2C,TNFSF13B,PPP3CA,CD74,HLA-DMA,RHOA,RIPOR2,PTPRC,IL7R,CCL5,IK…
GO:BP	protein phosphorylation	GO:0006468	FALSE	8.98499e-25	24.0465	1493	1562	231	21010	TNFAIP3,PTEN,MAPKAP1,PRKN,PRKCA,PLCG2,RPS3,CALM1,NEDD9,JAK2,NOP53,ALPK1,CCNH,KSR1,PAN3,CDK6,MAP3K5,NCL,IL15,HIPK3,BMP2K,RACK1,ROCK2,HSP90AA1,PTPRJ,SAMSN1,TRIO,CAB39,OSBPL8,ACTB,PIK3C3,PPIA,HIPK2,CCND3,SYK,PILRB,SRPK2,SMYD3,MIF,MAP4K4,MAP2K5,SOS1,NOTCH2,LRRK2,CDKN1C,GMFG,GSTP1,PYCARD,PRKCB,HLA-DRB1,SOD1,HCST,ERP29,TBCK,ATM,NEK7,RTRAF,TGFBR1,TNIK,PTK2B,STK38,CAMK2D,STK4,BANK1,LARGE1,TTN,PRKCE,HSP90…
GO:BP	cell surface receptor signaling pathway	GO:0007166	FALSE	2.41151e-24	23.6177	2783	1562	358	21010	TNFAIP3,PTEN,TESPA1,PRKN,STAT1,CYFIP2,PRKCA,PLCG2,RPS3,PFDN5,ZEB2,CALM1,NEDD9,JAK2,MBD5,ANKS1A,MACF1,USP15,TUBA1A,MDFIC,CDK6,HSPA5,NCL,IL15,CLEC7A,MAML3,CYBA,BMP2K,RASA1,RACK1,PTPRJ,TRIO,LDLRAD4,CD14,TXNIP,OSBPL8,TMSB4X,RPS12,KLRC2,IFITM2,TYROBP,DOK6,NDUFA13,KLRC1,HIPK2,CCM2,CCND3,CXCR4,SYK,USP9Y,PILRB,LY6E,MIF,MAP2K5,SOS1,HLA-A,MTSS1,NOTCH2,GABARAP,GNAI2,LRRK2,FLNA,CDKN1C,HLA-DPB1,TIMP1,GSTP1,PY…
GO:BP	T cell activation	GO:0042110	FALSE	3.28656e-24	23.4833	549	1562	120	21010	BCL11B,TESPA1,B2M,RPS3,RPS6,DOCK8,JAK2,CEBPB,FAM49B,CDK6,AP3B1,RAC2,IL15,CLEC7A,NKG7,ACTB,JUNB,RPL22,KLRC1,CCND3,SYK,SOS1,AIF1,HLA-A,HLA-DRA,HLA-DPB1,PRELID1,PYCARD,PAG1,HLA-DRB5,FOXP1,HLA-DRB1,SOD1,LAPTM5,DOCK2,HLA-DPA1,KMT2A,HLA-E,CR1,ZBTB16,SMAD3,TMEM131L,RUNX2,BCL2,IRF1,APBB1IP,RUNX1,SLC11A1,PELI1,FYN,PDE5A,MALT1,TOX,CD86,JAML,TNFSF13B,RAB27A,PREX1,PPP3CA,CD74,HLA-DMA,RHOA,RIPOR2,PTPRC,ITK,SL…
GO:BP	regulation of cellular metabolic process	GO:0031323	FALSE	3.93298e-24	23.4053	6726	1562	697	21010	S100A8,VPS13C,CELF2,TNRC6C,TNFAIP3,PTEN,ZNF331,BCL11B,DIP2A,MAPKAP1,LONP2,PRMT2,PRKN,APBA2,BACH2,STAT1,TRAPPC9,UTY,PRKCA,B2M,RPL10,RPL13A,EEF1A1,PLCG2,RPL11,RPS14,RPS9,H3F3A,RPS3,MT-CO2,RPS4X,RPS13,RPL38,RPL6,RPS7,S100A11,PFDN5,ZEB2,ITM2B,CALM1,NEDD9,JAK2,CRIP1,YWHAB,NDUFA4,NEAT1,NPC2,NOP53,FTX,MED13L,CEBPB,ENO1,HINT1,CCNH,FAM49B,ATXN1,KSR1,PAN3,ID2,EID1,MDFIC,CDK6,AP3B1,ELOB,RAC2,MAP3K5,HSPA5,PC…
GO:BP	positive regulation of signal transduction	GO:0009967	FALSE	4.66495e-24	23.3312	1510	1562	231	21010	S100A8,TNFAIP3,PTEN,SH3RF3,TESPA1,PRKN,CYFIP2,AKAP13,PRKCA,PLCG2,RPL11,RPS15,RPS3,RPS20,RPS7,ZEB2,CALM1,JAK2,MBD5,MACF1,USP15,ALPK1,HINT1,RHOC,KSR1,ARL6IP5,MAP3K5,CLEC7A,RPL26,CYBA,BMP2K,RACK1,ROCK2,EEF1D,HSP90AA1,APAF1,PTPRJ,RAP1B,CD14,OSBPL8,RPS12,RPL37,S100A4,UBB,DOK6,PPIA,HIPK2,CXCR4,SYK,MIF,MAP4K4,MAP2K5,SOS1,LITAF,NOTCH2,GNAI2,LRRK2,FLNA,CDKN1C,PYCARD,FOXP1,PRKCB,HLA-DRB1,SOD1,S100A9,LAPTM5…
GO:BP	cellular response to organic substance	GO:0071310	FALSE	3.2503e-23	22.4881	2001	1562	279	21010	TNFAIP3,SLC12A6,PRMT2,PRKN,STAT1,PRKCA,RPL13A,PLCG2,MT-ND3,RPS3,DOCK8,CALM1,JAK2,MBD5,CEBPB,ARL6IP5,MAP3K5,HSPA5,NCL,KDM4C,IL15,CLEC7A,HDAC9,RACK1,CYBB,RFX2,TSPO,ROCK2,ACTG1,ZBTB20,PTPRJ,LSP1,RAP1B,CD14,OSBPL8,TMSB4X,ACTB,IFITM2,NDUFA13,TRERF1,NCOA1,CCND3,CXCR4,SYK,SMYD3,MIF,MAP4K4,SOS1,LITAF,RPS16,AIF1,RPL3,GNAI2,LRRK2,FLNA,GSTP1,PYCARD,FOXP1,PRKCB,UGGT2,HLA-DRB1,LAPTM5,RAB10,CARD16,ATM,NCOA2,ER…
GO:BP	positive regulation of cell adhesion	GO:0045785	FALSE	3.49674e-23	22.4563	473	1562	108	21010	TESPA1,PRKCA,B2M,RPS3,DOCK8,NEDD9,JAK2,FAM49B,CDK6,AP3B1,IL15,PTPRJ,FMN1,ACTB,ETS1,SYK,MAP4K4,AIF1,HLA-A,HLA-DRA,FLNA,HLA-DPB1,PYCARD,HLA-DRB5,HLA-DRB1,ATM,UTRN,SKAP1,PTK2B,STK4,ADAM19,HLA-DPA1,PRKCE,HLA-E,CR1,ZBTB16,SMAD3,APBB1IP,RUNX1,ITGA6,FYN,MALT1,DISC1,CD86,CD36,DOCK5,ALOX5,TNFSF13B,ZFHX3,EMILIN2,LIMS1,PREX1,PPP3CA,ROCK1,CD74,HLA-DMA,RHOA,PTPRC,IL7R,CCL5,RSU1,ITGA4,CORO1A,LGALS1,VAV3,RAC1,S…
GO:BP	negative regulation of biological process	GO:0048519	FALSE	7.17837e-23	22.144	5913	1562	626	21010	VPS13C,TNRC6C,TNFAIP3,PTEN,BCL11B,DIP2A,MAPKAP1,PRMT2,PRKN,BACH2,STAT1,PRKCA,B2M,RPS19,RPL10,RPL13A,PLCG2,RPL11,RPS14,RPS15,H3F3A,RPS3,TPT1,RPS6,RPS20,RPS3A,RPS13,MCTP1,RPS7,AOAH,S100A11,PFDN5,DOCK8,ZEB2,ITM2B,CALM1,NEDD9,JAK2,YWHAB,NEAT1,SSH2,NOP53,FTX,CEBPB,NUMB,ENO1,USP15,FAM49B,ATXN1,ARL6IP5,PAN3,ID2,EID1,MDFIC,CDK6,ELOB,HSPA5,NCL,ZNF438,IL15,ARF1,HDAC9,BTG1,RPL26,RPS26,CYBA,SRGN,HIPK3,RASA1,…
GO:BP	programmed cell death	GO:0012501	FALSE	1.78375e-22	21.7487	1982	1562	275	21010	S100A8,TNFAIP3,PTEN,BCL11B,MAPKAP1,PRMT2,PRKN,STAT1,CYFIP2,PRKCA,RPL10,PLCG2,RPL11,RPS3,TPT1,RPS6,RPS3A,RPS7,DOCK8,ZEB2,JAK2,CRIP1,NOP53,CEBPB,ENO1,USP15,HINT1,TUBA1A,ARL6IP5,MAP3K5,HSPA5,RHOT1,CLEC7A,BTG1,RPL26,SRGN,HIPK3,RASA1,RACK1,TSPO,EMP3,HSP90AA1,APAF1,ETV6,CD14,TXNIP,NKG7,PTMA,CFL1,ACTB,ETS1,TYROBP,UBB,GZMB,NDUFA13,PPIA,NCOA1,HIPK2,CXCR4,SYK,SRPK2,MIF,MAP4K4,MAP2K5,NOTCH2,GABARAP,GNAI2,LR…
GO:BP	immune response-regulating cell surface receptor signaling pathway	GO:0002768	FALSE	1.97092e-22	21.7053	314	1562	84	21010	TNFAIP3,TESPA1,PLCG2,RPS3,CLEC7A,CYBA,PTPRJ,CD14,KLRC2,TYROBP,KLRC1,SYK,SOS1,HLA-A,HLA-DPB1,FOXP1,PRKCB,HLA-DRB1,LAPTM5,PIK3AP1,SKAP1,DENND1B,BANK1,CD79A,IGHM,PRKCE,CR1,SLC39A10,BCL2,WNK1,NFATC2,LILRA4,PELI1,NFKBIA,FYN,MALT1,MNDA,MAP3K1,MEF2C,LCP2,FCN1,TXK,PTPRC,ITK,PLCL2,PRKCH,RFTN1,FYB1,VAV3,FGR,CD3D,HCK,LYN,PSEN1,THEMIS,CD226,KLRC3,CD47,PTPN22,FCER1G,MAP3K7,BLK,CD22,CD79B,PRKCQ,PLEKHA1,CBLB,PL…
GO:BP	positive regulation of multicellular organismal process	GO:0051240	FALSE	2.28876e-22	21.6404	1629	1562	239	21010	TESPA1,STAT1,PRKCA,B2M,RPS19,PLCG2,RPS3,DOCK8,NEDD9,JAK2,CEBPB,NUMB,MACF1,ENO1,FAM49B,ID2,AP3B1,PPIB,IL15,CLEC7A,BTG1,CYBA,RACK1,CYBB,TSPO,ROCK2,HSP90AA1,ZBTB20,PTPRJ,STAU2,RFX3,CD14,CFL1,KLRC2,ACTB,ETS1,CST7,TYROBP,MBP,NCOA1,HIPK2,CXCR4,SYK,PLAAT4,MIF,AIF1,HLA-A,HLA-DRA,NOTCH2,LRRK2,FLNA,TBXAS1,HLA-DPB1,PYCARD,HLA-DRB5,FOXP1,PRKCB,HLA-DRB1,SOD1,HLA-F,LAPTM5,TGFBR3,NCOA2,TGFBR1,PTK2B,DENND1B,NIN,…
GO:BP	translation	GO:0006412	FALSE	2.71678e-22	21.5659	760	1562	143	21010	TNRC6C,RPS11,RPS19,RPS27,RPL13,RPL10,RPL13A,RPL34,EEF1A1,RPLP1,RPS27A,RPL11,RPS2,RPL30,RPL27A,RPL37A,RPS14,RPLP2,RPL19,RPS18,RPS15,RPS23,RPS9,RPL18A,RPS28,RPS24,RPS3,RPS25,RPS6,RPL35A,RPL36A,RPS20,RPL39,RPS3A,RPL15,RPS4X,RPL9,RPL17,RPS13,RPL36,RPL12,RPL38,RPL35,RPL14,RPL27,RPL10A,RPL6,RPS5,RPL24,RPS7,RPSA,RPL31,EIF4A1,SRBD1,PAN3,ELOB,NCL,RPS8,RPL26,UBA52,RPS26,RPL7A,RACK1,PABPC1,ROCK2,EEF1D,EEF2,…
GO:BP	cell death	GO:0008219	FALSE	2.87505e-22	21.5414	1988	1562	275	21010	S100A8,TNFAIP3,PTEN,BCL11B,MAPKAP1,PRMT2,PRKN,STAT1,CYFIP2,PRKCA,RPL10,PLCG2,RPL11,RPS3,TPT1,RPS6,RPS3A,RPS7,DOCK8,ZEB2,JAK2,CRIP1,NOP53,CEBPB,ENO1,USP15,HINT1,TUBA1A,ARL6IP5,MAP3K5,HSPA5,RHOT1,CLEC7A,BTG1,RPL26,SRGN,HIPK3,RASA1,RACK1,TSPO,EMP3,HSP90AA1,APAF1,ETV6,CD14,TXNIP,NKG7,PTMA,CFL1,ACTB,ETS1,TYROBP,UBB,GZMB,NDUFA13,PPIA,NCOA1,HIPK2,CXCR4,SYK,SRPK2,MIF,MAP4K4,MAP2K5,NOTCH2,GABARAP,GNAI2,LR…
GO:BP	establishment of localization	GO:0051234	FALSE	4.00492e-22	21.3974	4905	1562	539	21010	S100A8,VPS13C,MT-CO1,MIA2,TNFAIP3,PTEN,SLC12A6,KCNQ5,LONP2,PRKN,APBA2,BACH2,SERINC5,TRAPPC9,B2M,PLCG2,RPL11,RPS15,MT-CO3,MT-CO2,TPT1,MT-ATP6,MCTP1,COX4I1,CALM1,JAK2,MT-ND4,UQCRB,YWHAB,NDUFA4,RNASEK,NPC2,XPR1,MT-ND5,FTX,COX6B1,CEBPB,NUMB,MACF1,ATP5MC2,ATG4C,ITSN2,SSR2,TUBA1A,FCGRT,ATXN1,ARL6IP5,MDFIC,AP3B1,MKLN1,RAC2,HSPA5,VPS8,SPCS1,UBL5,IL15,ICAM3,RHOT1,UQCRH,CLEC7A,TMEM50A,ARF1,CYBA,BMP2K,RACK1…
GO:BP	immune response-activating cell surface receptor signaling pathway	GO:0002429	FALSE	2.32204e-21	20.6341	285	1562	78	21010	TNFAIP3,TESPA1,PLCG2,RPS3,CLEC7A,CYBA,PTPRJ,CD14,KLRC2,TYROBP,SYK,SOS1,HLA-A,HLA-DPB1,FOXP1,PRKCB,HLA-DRB1,LAPTM5,PIK3AP1,SKAP1,DENND1B,BANK1,CD79A,IGHM,PRKCE,CR1,SLC39A10,BCL2,WNK1,NFATC2,PELI1,NFKBIA,FYN,MALT1,MNDA,MEF2C,LCP2,FCN1,TXK,PTPRC,ITK,PLCL2,PRKCH,RFTN1,FYB1,VAV3,FGR,CD3D,HCK,LYN,PSEN1,THEMIS,CD226,KLRC3,CD47,PTPN22,FCER1G,MAP3K7,BLK,CD22,CD79B,PLEKHA1,CBLB,PLSCR1,CD28,PDE4D,MS4A1,PAK1…
GO:BP	peptide biosynthetic process	GO:0043043	FALSE	4.22088e-21	20.3746	789	1562	144	21010	TNRC6C,RPS11,RPS19,RPS27,RPL13,RPL10,RPL13A,RPL34,EEF1A1,RPLP1,RPS27A,RPL11,RPS2,RPL30,RPL27A,RPL37A,RPS14,RPLP2,RPL19,RPS18,RPS15,RPS23,RPS9,RPL18A,RPS28,RPS24,RPS3,RPS25,RPS6,RPL35A,RPL36A,RPS20,RPL39,RPS3A,RPL15,RPS4X,RPL9,RPL17,RPS13,RPL36,RPL12,RPL38,RPL35,RPL14,RPL27,RPL10A,RPL6,RPS5,RPL24,RPS7,RPSA,RPL31,EIF4A1,SRBD1,PAN3,ELOB,NCL,RPS8,RPL26,UBA52,RPS26,RPL7A,RACK1,PABPC1,ROCK2,EEF1D,EEF2,…
GO:BP	transport	GO:0006810	FALSE	4.2579e-21	20.3708	4716	1562	519	21010	S100A8,VPS13C,MT-CO1,MIA2,PTEN,SLC12A6,KCNQ5,LONP2,PRKN,APBA2,BACH2,SERINC5,TRAPPC9,B2M,PLCG2,RPL11,RPS15,MT-CO3,MT-CO2,TPT1,MT-ATP6,MCTP1,COX4I1,CALM1,JAK2,MT-ND4,UQCRB,YWHAB,NDUFA4,RNASEK,NPC2,XPR1,MT-ND5,FTX,COX6B1,CEBPB,NUMB,MACF1,ATP5MC2,ATG4C,ITSN2,SSR2,TUBA1A,FCGRT,ATXN1,ARL6IP5,MDFIC,AP3B1,MKLN1,RAC2,HSPA5,VPS8,SPCS1,UBL5,IL15,ICAM3,RHOT1,UQCRH,CLEC7A,TMEM50A,ARF1,CYBA,BMP2K,RACK1,PSAP,TB…
GO:BP	positive regulation of cell communication	GO:0010647	FALSE	5.55228e-21	20.2555	1725	1562	245	21010	S100A8,TNFAIP3,PTEN,SH3RF3,TESPA1,PRKN,CYFIP2,AKAP13,PRKCA,PLCG2,RPL11,RPS15,RPS3,RPS20,RPS7,ZEB2,CALM1,JAK2,MBD5,MACF1,USP15,ALPK1,HINT1,RHOC,KSR1,ARL6IP5,MAP3K5,CLEC7A,RPL26,CYBA,BMP2K,RACK1,ROCK2,EEF1D,HSP90AA1,APAF1,PTPRJ,RAP1B,CD14,OSBPL8,RPS12,RPL37,S100A4,TYROBP,UBB,DOK6,PPIA,HIPK2,CXCR4,SYK,MIF,MAP4K4,MAP2K5,SOS1,LITAF,NOTCH2,GNAI2,LRRK2,FLNA,CDKN1C,PYCARD,FOXP1,PRKCB,HLA-DRB1,SOD1,S100A9…
GO:BP	positive regulation of signaling	GO:0023056	FALSE	5.55228e-21	20.2555	1725	1562	245	21010	S100A8,TNFAIP3,PTEN,SH3RF3,TESPA1,PRKN,CYFIP2,AKAP13,PRKCA,PLCG2,RPL11,RPS15,RPS3,RPS20,RPS7,ZEB2,CALM1,JAK2,MBD5,MACF1,USP15,ALPK1,HINT1,RHOC,KSR1,ARL6IP5,MAP3K5,CLEC7A,RPL26,CYBA,BMP2K,RACK1,ROCK2,EEF1D,HSP90AA1,APAF1,PTPRJ,RAP1B,CD14,OSBPL8,RPS12,RPL37,S100A4,TYROBP,UBB,DOK6,PPIA,HIPK2,CXCR4,SYK,MIF,MAP4K4,MAP2K5,SOS1,LITAF,NOTCH2,GNAI2,LRRK2,FLNA,CDKN1C,PYCARD,FOXP1,PRKCB,HLA-DRB1,SOD1,S100A9…
GO:BP	cytokine production	GO:0001816	FALSE	6.1123e-21	20.2138	775	1562	142	21010	TNFAIP3,STAT1,B2M,PLCG2,RPS3,JAK2,CEBPB,FAM49B,IL15,CLEC7A,HDAC9,CYBA,SRGN,CYBB,TSPO,ROCK2,PCSK5,HSP90AA1,ZBTB20,PTPRJ,CD14,TMSB4X,HLA-B,TYROBP,MBP,SYK,CD96,MIF,MAP2K5,LITAF,AIF1,HLA-A,LRRK2,HLA-DPB1,GSTP1,PYCARD,FOXP1,HLA-DRB1,SOD1,HLA-F,LAPTM5,CARD16,ERBIN,DENND1B,BANK1,LTB,HLA-DPA1,DDX21,HSP90AB1,AIM2,HLA-E,CR1,SMAD3,IRF1,ATP2B1,RUNX1,LILRA4,SLC11A1,PELI1,SULF2,MALT1,CARD8,MNDA,CD86,RBM47,TLR2…
GO:BP	negative regulation of response to stimulus	GO:0048585	FALSE	6.9035e-21	20.1609	1639	1562	236	21010	VPS13C,TNFAIP3,PTEN,MAPKAP1,PRKN,STAT1,RPS19,RPS3,TPT1,MCTP1,AOAH,PFDN5,YWHAB,NOP53,ENO1,USP15,FAM49B,HSPA5,NCL,HIPK3,RACK1,PTPRJ,SAMSN1,LDLRAD4,TMSB4X,HLA-B,CST7,NDUFA13,PPIA,KLRC1,HIPK2,SYK,CD96,MIF,MAP4K4,MAP2K5,DUSP2,LITAF,AIF1,HLA-A,GNAI2,LRRK2,SLC25A6,RNF149,GSTP1,PRELID1,PYCARD,OXR1,FOXP1,PRKCB,HLA-DRB1,SOD1,HLA-F,LAPTM5,ST6GAL1,PSMB4,UBXN1,CARD16,NDUFC2,ATM,TGFBR3,ARHGAP25,TGFBR1,ERBIN,SA…
GO:BP	cell migration	GO:0016477	FALSE	7.53637e-21	20.1228	1475	1562	219	21010	S100A8,TNFAIP3,PTEN,BCL11B,PRKCA,RPS19,RPL13A,PLCG2,MCTP1,S100A11,DOCK8,ZEB2,NEDD9,JAK2,SSH2,ANKS1A,NUMB,MACF1,FAM49B,TUBA1A,RHOC,RAC2,PPIB,HSPA5,CLEC7A,HDAC9,BTG1,RACK1,TSPO,ROCK2,HSP90AA1,ACTG1,PTPRJ,LDLRAD4,OSBPL8,TMSB4X,PFN1,TMSB10,ETS1,PPIA,CXCR4,SYK,USP9Y,MIF,MAP4K4,MAP2K5,SOS1,AIF1,GNAI2,LRRK2,FLNA,RHOG,TIMP1,PYCARD,FOXP1,S100A9,ADGRE2,ATM,ARF6,TGFBR3,TGFBR1,PTK2B,LRCH1,STK4,VCAN,ARHGAP24,…
GO:BP	regulation of cytokine production	GO:0001817	FALSE	8.37047e-21	20.0773	769	1562	141	21010	TNFAIP3,STAT1,B2M,PLCG2,RPS3,JAK2,CEBPB,FAM49B,IL15,CLEC7A,HDAC9,CYBA,SRGN,CYBB,TSPO,ROCK2,HSP90AA1,ZBTB20,PTPRJ,CD14,TMSB4X,HLA-B,TYROBP,MBP,SYK,CD96,MIF,MAP2K5,LITAF,AIF1,HLA-A,LRRK2,HLA-DPB1,GSTP1,PYCARD,FOXP1,HLA-DRB1,SOD1,HLA-F,LAPTM5,CARD16,ERBIN,DENND1B,BANK1,LTB,HLA-DPA1,DDX21,HSP90AB1,AIM2,HLA-E,CR1,SMAD3,IRF1,ATP2B1,RUNX1,LILRA4,SLC11A1,PELI1,SULF2,MALT1,CARD8,MNDA,CD86,RBM47,TLR2,NAIP,…
GO:BP	hemopoiesis	GO:0030097	FALSE	9.55411e-21	20.0198	951	1562	162	21010	BCL11B,TESPA1,STAT1,PRKCA,B2M,RPS19,PLCG2,RPS14,RPS6,NEDD9,JAK2,CEBPB,ID2,CDK6,AP3B1,IL15,HDAC9,EEF2,PTPRJ,ETV6,HLA-B,ACTB,ETS1,TYROBP,JUNB,RPL22,KLRC1,HIPK2,SYK,SOS1,HLA-DRA,NOTCH2,FLNA,CDKN1C,PRELID1,FOXP1,DOCK11,HLA-DRB1,SOD1,PICALM,ATM,TGFBR3,SSBP3,GAB3,PTK2B,HDAC4,STK4,CD79A,DOCK2,SNX10,LARGE1,SIPA1L3,KLF6,KMT2A,ATP11C,CR1,ZBTB16,FBXW7,TMEM131L,RUNX2,BCL2,PAX5,IRF1,PHF14,RUNX1,NFKBIA,FOS,TOP…
GO:BP	positive regulation of response to external stimulus	GO:0032103	FALSE	3.59835e-20	19.4439	591	1562	118	21010	S100A8,TNFAIP3,PRKCA,RPS19,PLCG2,NEDD9,NEAT1,NOP53,CEBPB,USP15,ALPK1,AP3B1,RAC2,IL15,CLEC7A,CYBA,HSP90AA1,CD14,NKG7,TMSB4X,KLRC2,ETS1,TYROBP,CXCR4,SYK,MIF,AIF1,LRRK2,FLNA,PYCARD,S100A9,HLA-F,PIK3AP1,NEK7,ERBIN,PTK2B,BIRC3,PRKCE,AIM2,HLA-E,PSPC1,SMAD3,NLRC5,IRF1,WNK1,IGF1R,VAMP8,LILRA4,PELI1,NFKBIA,FYN,CARD8,MNDA,RBM47,TLR2,NAIP,CD36,FCN1,IRAK3,EMILIN2,IL17RA,ANO6,TXK,CD74,GRN,RIPOR2,SLAMF6,CCL5,A…
GO:BP	regulation of response to external stimulus	GO:0032101	FALSE	3.90036e-20	19.4089	1062	1562	173	21010	S100A8,TNFAIP3,PTEN,STAT1,PRKCA,RPS19,PLCG2,AOAH,NEDD9,JAK2,NEAT1,NOP53,CEBPB,USP15,ALPK1,FAM49B,AP3B1,RAC2,IL15,CLEC7A,CYBA,HSP90AA1,CD14,NKG7,TMSB4X,HLA-B,KLRC2,ETS1,CST7,TYROBP,KLRC1,HOPX,CXCR4,SYK,CD96,MIF,AIF1,HLA-A,LRRK2,FLNA,GSTP1,PYCARD,FOXP1,HLA-DRB1,SOD1,S100A9,HLA-F,ST6GAL1,PSMB4,CARD16,PIK3AP1,ATM,NEK7,ERBIN,PTK2B,SAMHD1,BIRC3,TRIM22,PRKCE,AIM2,HLA-E,PSPC1,CR1,SMAD3,NLRC5,CASK,BCL2,PA…
GO:BP	negative regulation of cellular process	GO:0048523	FALSE	6.43951e-20	19.1911	5511	1562	581	21010	VPS13C,TNRC6C,TNFAIP3,PTEN,BCL11B,DIP2A,MAPKAP1,PRMT2,PRKN,BACH2,STAT1,PRKCA,B2M,RPL10,RPL13A,PLCG2,RPS14,H3F3A,RPS3,TPT1,RPS6,RPS3A,RPS13,MCTP1,S100A11,PFDN5,DOCK8,ZEB2,ITM2B,CALM1,NEDD9,JAK2,YWHAB,NEAT1,SSH2,NOP53,FTX,CEBPB,NUMB,ENO1,FAM49B,ATXN1,ARL6IP5,PAN3,ID2,EID1,MDFIC,CDK6,ELOB,HSPA5,NCL,ZNF438,ARF1,HDAC9,BTG1,RPL26,RPS26,CYBA,SRGN,HIPK3,RASA1,RACK1,TSPO,PABPC1,ROCK2,ZBTB20,PTPRJ,ETV6,SAM…
GO:BP	leukocyte differentiation	GO:0002521	FALSE	6.44854e-20	19.1905	619	1562	121	21010	BCL11B,TESPA1,PRKCA,B2M,PLCG2,RPS6,NEDD9,CEBPB,ID2,CDK6,AP3B1,IL15,HDAC9,PTPRJ,HLA-B,ACTB,TYROBP,JUNB,RPL22,KLRC1,SYK,SOS1,HLA-DRA,NOTCH2,PRELID1,FOXP1,DOCK11,HLA-DRB1,SOD1,ATM,GAB3,PTK2B,HDAC4,CD79A,DOCK2,SNX10,LARGE1,KLF6,KMT2A,ATP11C,CR1,ZBTB16,FBXW7,TMEM131L,RUNX2,BCL2,PAX5,IRF1,PHF14,RUNX1,FOS,TOP2B,MALT1,TOX,CD86,TLR2,TNFSF13B,IKZF1,TET2,PREX1,PPP3CA,CD74,RHOA,NF1,PTPRC,ITK,SLAMF6,IL7R,PLCL…
GO:BP	regulation of hydrolase activity	GO:0051336	FALSE	8.80106e-20	19.0555	944	1562	159	21010	S100A8,CYFIP2,IQGAP2,RPS3,DOCK8,CALM1,NEDD9,JAK2,FGD4,PSME1,RHOC,ARL6IP5,MAP3K5,CLEC7A,HDAC9,RASA1,RACK1,PSAP,TBC1D5,ROCK2,PCSK5,APAF1,CST7,MBP,NDUFA13,SYK,MAP4K4,MAP2K5,SOS1,CST3,SERPINA1,GNAI2,LRRK2,RHOG,TIMP1,ASAP1,TBC1D22A,PRELID1,PYCARD,ARHGAP15,DOCK11,SOD1,S100A9,LAPTM5,UBXN1,CARD16,TBCK,PICALM,ARHGAP25,PTK2B,LRCH1,PPP1R12A,DENND1B,RALGAPA2,CAMK2D,PZP,BIRC3,ARHGAP24,MGAT5,SIPA1L3,HSP90AB1,T…
GO:BP	apoptotic process	GO:0006915	FALSE	8.82031e-20	19.0545	1910	1562	260	21010	S100A8,TNFAIP3,PTEN,BCL11B,MAPKAP1,PRMT2,PRKN,STAT1,CYFIP2,PRKCA,RPL10,RPL11,RPS3,TPT1,RPS6,RPS3A,RPS7,DOCK8,ZEB2,JAK2,CRIP1,NOP53,CEBPB,ENO1,USP15,HINT1,TUBA1A,ARL6IP5,MAP3K5,HSPA5,RHOT1,BTG1,RPL26,SRGN,HIPK3,RASA1,RACK1,TSPO,EMP3,HSP90AA1,APAF1,ETV6,CD14,TXNIP,PTMA,CFL1,ACTB,ETS1,TYROBP,UBB,GZMB,NDUFA13,PPIA,NCOA1,HIPK2,CXCR4,SRPK2,MIF,MAP4K4,MAP2K5,NOTCH2,GABARAP,GNAI2,LRRK2,SLC25A6,FLNA,TIMP1…
GO:BP	amide biosynthetic process	GO:0043604	FALSE	9.52032e-20	19.0213	927	1562	157	21010	TNRC6C,DIP2A,CERS6,RPS11,RPS19,RPS27,RPL13,RPL10,RPL13A,RPL34,EEF1A1,RPLP1,RPS27A,RPL11,RPS2,RPL30,RPL27A,RPL37A,RPS14,RPLP2,RPL19,RPS18,RPS15,RPS23,RPS9,RPL18A,RPS28,RPS24,RPS3,RPS25,RPS6,RPL35A,RPL36A,RPS20,RPL39,RPS3A,RPL15,RPS4X,RPL9,RPL17,RPS13,RPL36,RPL12,RPL38,RPL35,RPL14,RPL27,RPL10A,RPL6,RPS5,RPL24,RPS7,RPSA,RPL31,EIF4A1,SRBD1,PAN3,ELOB,NCL,RPS8,RPL26,UBA52,RPS26,RPL7A,RACK1,PABPC1,ROCK2…
GO:BP	positive regulation of leukocyte activation	GO:0002696	FALSE	1.1885e-19	18.925	371	1562	88	21010	TESPA1,B2M,RPS3,DOCK8,JAK2,FAM49B,AP3B1,IL15,CLEC7A,KLRC2,ACTB,TYROBP,SYK,MIF,AIF1,HLA-A,HLA-DRA,LRRK2,HLA-DPB1,PYCARD,HLA-DRB5,HLA-DRB1,HLA-F,HLA-DPA1,HLA-E,ATP11C,CR1,ZBTB16,SLC39A10,BCL2,RUNX1,NFATC2,VAMP8,PELI1,FYN,MALT1,TOX,CD86,MEF2C,TNFSF13B,PPP3CA,CD74,HLA-DMA,RHOA,PTPRC,IL7R,CCL5,CORO1A,LGALS1,VAV3,SMARCA2,LEF1,FGR,LYN,CD226,DPP4,STAT5B,PLA2G4A,HMGB1,CD47,PTPN22,TGFB1,IL6ST,CD55,MAP3K8,I…
GO:BP	regulation of defense response	GO:0031347	FALSE	1.21716e-19	18.9147	756	1562	137	21010	S100A8,TNFAIP3,STAT1,RPS19,PLCG2,AOAH,JAK2,NEAT1,NOP53,CEBPB,USP15,ALPK1,AP3B1,IL15,CLEC7A,CYBA,HSP90AA1,CD14,NKG7,TMSB4X,HLA-B,KLRC2,ETS1,CST7,TYROBP,KLRC1,SYK,CD96,HLA-A,LRRK2,GSTP1,PYCARD,FOXP1,HLA-DRB1,SOD1,S100A9,HLA-F,PSMB4,CARD16,PIK3AP1,ATM,NEK7,ERBIN,SAMHD1,BIRC3,TRIM22,PRKCE,AIM2,HLA-E,PSPC1,CR1,SMAD3,NLRC5,PARP14,IRF1,VAMP8,LILRA4,PELI1,NFKBIA,FYN,CARD8,MNDA,RBM47,TLR2,NAIP,MEF2C,CD36,…
GO:BP	peptide metabolic process	GO:0006518	FALSE	1.28682e-19	18.8905	912	1562	155	21010	TNRC6C,RPS11,RPS19,RPS27,RPL13,RPL10,RPL13A,RPL34,EEF1A1,RPLP1,RPS27A,RPL11,RPS2,RPL30,RPL27A,RPL37A,RPS14,RPLP2,RPL19,RPS18,RPS15,RPS23,RPS9,RPL18A,RPS28,RPS24,RPS3,RPS25,RPS6,RPL35A,RPL36A,RPS20,RPL39,RPS3A,RPL15,RPS4X,RPL9,RPL17,RPS13,RPL36,RPL12,RPL38,RPL35,RPL14,RPL27,RPL10A,RPL6,RPS5,RPL24,RPS7,RPSA,RPL31,EIF4A1,SRBD1,PAN3,ELOB,SPCS1,NCL,RPS8,RPL26,UBA52,RPS26,RPL7A,RACK1,PABPC1,ROCK2,EEF1D…
GO:BP	positive regulation of cell activation	GO:0050867	FALSE	1.35635e-19	18.8676	386	1562	90	21010	TESPA1,B2M,RPS3,DOCK8,JAK2,FAM49B,AP3B1,IL15,CLEC7A,KLRC2,ACTB,TYROBP,SYK,MIF,AIF1,HLA-A,HLA-DRA,LRRK2,FLNA,HLA-DPB1,PYCARD,HLA-DRB5,HLA-DRB1,HLA-F,HLA-DPA1,HLA-E,ATP11C,CR1,ZBTB16,SLC39A10,BCL2,RUNX1,NFATC2,VAMP8,PELI1,FYN,MALT1,TOX,CD86,MEF2C,TNFSF13B,PPP3CA,CD74,HLA-DMA,RHOA,PTPRC,IL7R,CCL5,CORO1A,LGALS1,VAV3,SMARCA2,LEF1,FGR,LYN,CD226,DPP4,STAT5B,PLA2G4A,HMGB1,CD47,PTPN22,TGFB1,IL6ST,CD55,GP1…
GO:BP	positive regulation of protein metabolic process	GO:0051247	FALSE	1.51109e-19	18.8207	1374	1562	205	21010	S100A8,TNFAIP3,PTEN,DIP2A,MAPKAP1,SH3RF3,PRKN,CYFIP2,PLCG2,RPS2,RPS3,RPS4X,CALM1,NEDD9,JAK2,PSME1,NOP53,ENO1,ARL6IP5,ELOB,MAP3K5,HSPA5,IL15,CLEC7A,RPL26,RACK1,PABPC1,ROCK2,EEF2,HSP90AA1,APAF1,PTPRJ,CAB39,OSBPL8,RPL5,UBB,MBP,NDUFA13,PPIA,HIPK2,CCND3,SYK,PILRB,SMYD3,MIF,MAP2K5,COP1,NOTCH2,GABARAP,LRRK2,PRELID1,PYCARD,RBM3,HLA-DRB1,S100A9,LAPTM5,ERP29,PICALM,TNIK,PTK2B,PPP1R12A,HDAC4,STK4,ATG7,BANK1…
GO:BP	lymphocyte differentiation	GO:0030098	FALSE	2.00164e-19	18.6986	432	1562	96	21010	BCL11B,TESPA1,B2M,PLCG2,RPS6,ID2,CDK6,AP3B1,IL15,HDAC9,PTPRJ,ACTB,JUNB,RPL22,KLRC1,SYK,SOS1,HLA-DRA,NOTCH2,PRELID1,FOXP1,DOCK11,HLA-DRB1,SOD1,ATM,PTK2B,HDAC4,CD79A,DOCK2,KLF6,KMT2A,ATP11C,CR1,ZBTB16,TMEM131L,RUNX2,BCL2,PAX5,IRF1,PHF14,RUNX1,TOP2B,MALT1,TOX,CD86,TNFSF13B,IKZF1,PREX1,CD74,RHOA,PTPRC,ITK,SLAMF6,IL7R,PLCL2,ITGA4,STAT4,IKZF3,LGALS1,SMARCA2,LEF1,ZFP36L2,CD3D,POU2F2,DOCK10,THEMIS,STAT5B…
GO:BP	regulation of nucleobase-containing compound metabolic process	GO:0019219	FALSE	2.30944e-19	18.6365	4038	1562	454	21010	S100A8,CELF2,TNRC6C,TNFAIP3,PTEN,ZNF331,BCL11B,PRMT2,PRKN,BACH2,STAT1,TRAPPC9,PRKCA,RPL10,PLCG2,RPS14,RPS3,MT-CO2,RPS13,RPL6,S100A11,PFDN5,ZEB2,JAK2,NOP53,MED13L,CEBPB,ENO1,HINT1,CCNH,ATXN1,PAN3,ID2,EID1,MDFIC,CDK6,AP3B1,MAP3K5,HSPA5,PCBP1,NCL,KDM4C,ZNF438,CLEC7A,HDAC9,EDF1,MAML3,BTG1,RPS26,RASA1,RFX2,TSPO,PABPC1,ROCK2,HSP90AA1,APAF1,ZBTB20,ETV6,RFX3,TXNIP,TMSB4X,PFN1,PTMA,ACTB,ETS1,JUNB,NDUFA13,…
GO:BP	regulation of cell population proliferation	GO:0042127	FALSE	3.0788e-19	18.5116	2184	1562	285	21010	TNFAIP3,PTEN,BCL11B,STAT1,PRKCA,B2M,RPS9,RPS3,RPS6,RPS4X,S100A11,NEDD9,JAK2,NEAT1,CEBPB,MACF1,KSR1,ID2,CDK6,RAC2,MAP3K5,KDM4C,IL15,CLEC7A,BTG1,TSPO,HSP90AA1,PTPRJ,STAU2,TXNIP,RPS15A,PFN1,CFL1,ACTB,ETS1,TYROBP,JUNB,S100A6,HIPK2,CCND3,SYK,PLAAT4,SRPK2,MIF,MAP4K4,MAP2K5,SOS1,AIF1,HLA-A,MTSS1,NOTCH2,GNAI2,LRRK2,FLNA,RHOG,CDKN1C,HLA-DPB1,TIMP1,GSTP1,PYCARD,FOXP1,DOCK11,HLA-DRB1,S100A9,ST6GAL1,POLD4,AT…
GO:BP	organonitrogen compound biosynthetic process	GO:1901566	FALSE	3.30255e-19	18.4812	1816	1562	249	21010	TNRC6C,DIP2A,SERINC5,CERS6,RPS11,RPS19,RPS27,RPL13,RPL10,RPL13A,RPL34,EEF1A1,RPLP1,RPS27A,RPL11,RPS2,RPL30,RPL27A,RPL37A,RPS14,RPLP2,RPL19,RPS18,RPS15,RPS23,RPS9,RPL18A,RPS28,MT-ND3,RPS24,RPS3,MT-CO2,RPS25,RPS6,RPL35A,RPL36A,RPS20,RPL39,RPS3A,RPL15,RPS4X,RPL9,MT-ND1,RPL17,RPS13,RPL36,RPL12,RPL38,MT-ATP6,RPL35,RPL14,DPYD,RPL27,RPL10A,RPL6,RPS5,RPL24,RPS7,RPSA,ITM2B,RPL31,MT-ND4,EIF4A1,MT-ND5,ENO1,…
GO:BP	mononuclear cell differentiation	GO:1903131	FALSE	4.48786e-19	18.348	482	1562	102	21010	BCL11B,TESPA1,B2M,PLCG2,RPS6,CEBPB,ID2,CDK6,AP3B1,IL15,HDAC9,PTPRJ,HLA-B,ACTB,JUNB,RPL22,KLRC1,SYK,SOS1,HLA-DRA,NOTCH2,PRELID1,FOXP1,DOCK11,HLA-DRB1,SOD1,ATM,PTK2B,HDAC4,CD79A,DOCK2,KLF6,KMT2A,ATP11C,CR1,ZBTB16,TMEM131L,RUNX2,BCL2,PAX5,IRF1,PHF14,RUNX1,FOS,TOP2B,MALT1,TOX,CD86,TNFSF13B,IKZF1,PREX1,CD74,RHOA,PTPRC,ITK,SLAMF6,IL7R,PLCL2,ITGA4,STAT4,IKZF3,LGALS1,SMARCA2,LEF1,ZFP36L2,CD3D,LYN,PSEN1,P…
GO:BP	regulation of response to biotic stimulus	GO:0002831	FALSE	4.72923e-19	18.3252	490	1562	103	21010	TNFAIP3,STAT1,PRKCA,RPS19,PLCG2,NOP53,USP15,ALPK1,AP3B1,IL15,CLEC7A,CYBA,HSP90AA1,CD14,HLA-B,KLRC2,TYROBP,KLRC1,SYK,CD96,MIF,HLA-A,PYCARD,FOXP1,HLA-DRB1,HLA-F,CARD16,PIK3AP1,NEK7,ERBIN,SAMHD1,BIRC3,TRIM22,PRKCE,AIM2,HLA-E,PSPC1,CR1,NLRC5,PARP14,IRF1,LILRA4,PELI1,NFKBIA,FYN,CARD8,MNDA,RBM47,TLR2,NAIP,CD36,DAPK1,FCN1,IRAK3,EMILIN2,TRIM38,TXK,GRN,SLAMF6,CCL5,ANKRD17,RFTN1,CTSS,RPS6KA3,FGR,HCK,LYN,CD…
GO:BP	positive regulation of cytokine production	GO:0001819	FALSE	4.72923e-19	18.3252	490	1562	103	21010	STAT1,B2M,PLCG2,RPS3,JAK2,CEBPB,FAM49B,IL15,CLEC7A,CYBA,CYBB,ROCK2,HSP90AA1,ZBTB20,PTPRJ,CD14,TYROBP,MBP,SYK,MIF,AIF1,HLA-A,LRRK2,HLA-DPB1,PYCARD,FOXP1,SOD1,HLA-F,LAPTM5,DENND1B,LTB,HLA-DPA1,DDX21,AIM2,HLA-E,SMAD3,IRF1,RUNX1,SLC11A1,PELI1,SULF2,MALT1,CARD8,MNDA,CD86,RBM47,TLR2,NAIP,CD36,FCN1,IRAK3,IL17RA,TANK,PLCB1,TXK,CD74,PTPRC,ITK,SLAMF6,RFTN1,GAPDH,PARK7,FGR,IL32,PSEN1,POU2F2,CD226,STAT5B,PIB…
GO:BP	cellular localization	GO:0051641	FALSE	4.77929e-19	18.3206	3652	1562	419	21010	S100A8,VPS13C,MIA2,TNFAIP3,PTEN,LONP2,TESPA1,PRKN,APBA2,BACH2,TRAPPC9,NBEA,PLCG2,RPL11,RPS15,MCTP1,CALM1,NEDD9,JAK2,YWHAB,NPC2,NOP53,FTX,NUMB,MACF1,ATG4C,ITSN2,SSR2,TUBA1A,ATXN1,ARL6IP5,MDFIC,AP3B1,RAC2,HSPA5,VPS8,SPCS1,UBL5,RHOT1,TMEM50A,ARF1,CYBA,SRGN,RACK1,PSAP,TBC1D5,RELCH,TSPO,ROCK2,PCSK5,HSP90AA1,ACTG1,STXBP5,AFTPH,STAU2,RAP1B,RFX3,TXNIP,OSBPL8,NKG7,TMSB4X,TMSB10,CFL1,KLRC2,ACTB,MYL12A,TYRO…
GO:BP	regulation of biological quality	GO:0065008	FALSE	5.09014e-19	18.2933	2918	1562	353	21010	TNRC6C,PTEN,SLC12A6,PRKN,STAT1,CYFIP2,NBEA,PRKCA,PLCG2,RPL11,MT-CO2,MCTP1,RPS5,RPS7,PFDN5,ZEB2,CALM1,NEDD9,JAK2,FGD4,MYL12B,SSH2,RNASEK,NOP53,NUMB,MACF1,CCNH,FAM49B,TUBA1A,ARL6IP5,PAN3,ID2,AP3B1,MKLN1,PPIB,RHOT1,ARF1,CYBA,SRGN,RASA1,RACK1,TSPO,PABPC1,ROCK2,PCSK5,HSP90AA1,ACTG1,PTPRJ,STXBP5,FMN1,STAU2,RAP1B,RFX3,ATP8B4,TMSB4X,PFN1,TMSB10,CFL1,ACTB,MYL12A,TYROBP,RPL5,SERF2,UBB,GZMB,PPIA,CLIC1,NCOA1…
GO:BP	response to cytokine	GO:0034097	FALSE	5.50607e-19	18.2592	916	1562	154	21010	TNFAIP3,PRKN,STAT1,PRKCA,RPL13A,RPS3,DOCK8,CALM1,JAK2,TUBA1A,MAP3K5,HSPA5,NCL,IL15,RFX2,ACTG1,PTPRJ,LSP1,CD14,TMSB4X,IFITM2,NDUFA13,CXCR4,SYK,MAP2K5,SOS1,RPS16,AIF1,RPL3,LRRK2,TIMP1,GSTP1,PYCARD,FOXP1,KYNU,LAPTM5,CARD16,ERBIN,PTK2B,LRCH1,SAMHD1,HDAC4,AFF3,BIRC3,SNX10,HLA-DPA1,HSP90AB1,AIM2,NLRC5,BCL2,PARP14,IRF1,WNK1,LILRA4,SLC11A1,NFKBIA,FOS,HNRNPU,CARD8,CSF3R,MNDA,RBM47,TLR2,NAIP,DAPK1,IRAK3,TN…
GO:BP	negative regulation of nitrogen compound metabolic process	GO:0051172	FALSE	6.88024e-19	18.1624	2353	1562	300	21010	TNRC6C,TNFAIP3,PTEN,PRMT2,PRKN,BACH2,STAT1,RPL10,RPL13A,RPL11,RPS14,RPS15,RPS3,RPS20,RPS13,RPS7,S100A11,PFDN5,ZEB2,ITM2B,CALM1,YWHAB,NOP53,CEBPB,ENO1,ATXN1,PAN3,ID2,EID1,MDFIC,CDK6,NCL,ZNF438,HDAC9,RPS26,HIPK3,RACK1,TSPO,PABPC1,ROCK2,ZBTB20,PTPRJ,ETV6,SAMSN1,RFX3,TXNIP,RPL37,CST7,RPL5,GZMB,NDUFA13,PPIA,TRERF1,HOPX,HIPK2,CCND3,DBI,SMYD3,MIF,MAP2K5,CST3,RTN1,NOTCH2,SERPINA1,GNAI2,LRRK2,FLNA,CDKN1C,…
GO:BP	multicellular organismal process	GO:0032501	FALSE	1.22184e-18	17.913	7648	1562	747	21010	S100A8,CELF2,MT-CO1,TNFAIP3,PTEN,BCL11B,DIP2A,MAPKAP1,SLC12A6,ATXN10,TESPA1,PRKN,APBA2,STAT1,SERINC5,CYFIP2,TRAPPC9,ABLIM1,NBEA,AKAP13,PRKCA,B2M,RPS19,RPL13,RPL10,RPL13A,PLCG2,RPS14,RPS15,RPS24,H3F3A,RPS3,TPT1,RPS6,RPL38,RPL24,RPS7,PFDN5,DOCK8,ZEB2,ITM2B,CALM1,NEDD9,JAK2,MT-ND4,CRIP1,MBD5,COX6B1,CEBPB,ANKS1A,NUMB,MACF1,ENO1,ITSN2,FAM49B,TUBA1A,FCGRT,ATXN1,ARL6IP5,ID2,CDK6,AP3B1,RAC2,PPIB,HSPA5,NC…
GO:BP	response to chemical	GO:0042221	FALSE	1.88346e-18	17.725	3975	1562	445	21010	S100A8,VPS13C,MT-CO1,TNFAIP3,MAPKAP1,SLC12A6,LONP2,PRMT2,PRKN,STAT1,PRKCA,B2M,RPS19,RPL13A,PLCG2,MT-ND3,RPS3,RPL27,DOCK8,CALM1,NEDD9,JAK2,MT-ND4,CRIP1,MT-ND5,NOP53,MBD5,CEBPB,ENO1,USP15,FAM49B,TUBA1A,ARL6IP5,CDK6,RAC2,MAP3K5,PPIB,HSPA5,NCL,KDM4C,IL15,CLEC7A,HDAC9,RACK1,CYBB,RFX2,TSPO,ROCK2,HSP90AA1,ACTG1,APAF1,ZBTB20,PTPRJ,LSP1,CAB39,STAU2,RAP1B,CD14,TXNIP,OSBPL8,TMSB4X,S100A4,ACTB,ETS1,IFITM2,MB…
GO:BP	positive regulation of cellular component organization	GO:0051130	FALSE	2.30828e-18	17.6367	1111	1562	174	21010	PRKN,B2M,PLCG2,RPS3,NEDD9,MACF1,RHOC,PAN3,RAC2,IL15,CLEC7A,CYBA,RACK1,TBC1D5,ROCK2,HSP90AA1,PTPRJ,FMN1,STAU2,RAP1B,CD14,PFN1,TYROBP,GZMB,HOPX,SYK,MAP4K4,MTSS1,LRRK2,FLNA,ASAP1,PYCARD,DOCK11,SOD1,S100A9,CFP,ATM,NEK7,FCHSD2,ARF6,TGFBR1,SKAP1,PTK2B,TASOR,NIN,DOCK2,RESF1,PRKCE,TIAM2,SMAD3,LRRN3,ATF7IP,BICD1,UBE2B,RUNX1,ITGA6,SETX,EVL,NFATC2,SYNE1,IGF1R,SLC11A1,FYN,WARS,KATNBL1,CEP295,AHNAK,TOX,DISC1,…
GO:BP	response to oxygen-containing compound	GO:1901700	FALSE	2.96351e-18	17.5282	1774	1562	242	21010	S100A8,VPS13C,TNFAIP3,SLC12A6,PRKN,STAT1,PRKCA,RPL13A,PLCG2,RPS3,RPL27,CALM1,JAK2,MT-ND4,MT-ND5,MBD5,CEBPB,TUBA1A,MAP3K5,NCL,CLEC7A,HDAC9,RACK1,CYBB,TSPO,ROCK2,HSP90AA1,ZBTB20,RAP1B,CD14,TXNIP,OSBPL8,ACTB,JUNB,NDUFA13,TRERF1,NCOA1,CCND3,CXCR4,CD96,SMYD3,MIF,MAP4K4,SOS1,LITAF,GNAI2,LRRK2,FLNA,TBXAS1,TIMP1,GSTP1,PYCARD,OXR1,FOXP1,PRKCB,HLA-DRB1,SOD1,S100A9,KYNU,RAB10,ST6GAL1,PRDX5,GPX4,CARD16,ATM,N…
GO:BP	cell development	GO:0048468	FALSE	2.9964e-18	17.5234	2762	1562	336	21010	S100A8,PTEN,BCL11B,DIP2A,ATXN10,TESPA1,PRMT2,PRKN,STAT1,CYFIP2,AKAP13,PRKCA,B2M,RPS19,PLCG2,RPS14,H3F3A,RPS6,RPL24,ZEB2,NEDD9,JAK2,CEBPB,ANKS1A,NUMB,MACF1,ITSN2,TUBA1A,ID2,CDK6,AP3B1,IL15,FRYL,CLEC7A,HDAC9,RFX2,TSPO,ROCK2,EEF2,HSP90AA1,ACTG1,PTPRJ,ETV6,TRIO,STAU2,RAP1B,RFX3,HLA-B,CFL1,ACTB,ETS1,TYROBP,UBB,JUNB,RPL22,S100A6,KLRC1,HIPK2,CCM2,CXCR4,SYK,SMYD3,MAP4K4,SOS1,HLA-DRA,NOTCH2,LRRK2,FLNA,CDK…
GO:BP	regulation of localization	GO:0032879	FALSE	3.00375e-18	17.5223	2123	1562	276	21010	S100A8,PTEN,KCNQ5,PRKN,NBEA,B2M,PLCG2,MCTP1,CALM1,NEDD9,JAK2,NDUFA4,CEBPB,NUMB,ARL6IP5,MDFIC,MKLN1,RAC2,UBL5,IL15,CLEC7A,NOP10,ARF1,CYBA,BMP2K,RACK1,TBC1D5,CYBB,TSPO,ROCK2,HSP90AA1,ACTG1,PTPRJ,STXBP5,SARAF,CAB39,RAP1B,RFX3,CD14,OSBPL8,TMSB4X,KLRC2,ACTB,TYROBP,GZMB,PPIA,CLIC3,CLIC1,CXCR4,SYK,DBI,MIF,MAP4K4,GNAI2,LRRK2,SLC25A6,FLNA,RHOG,TOMM7,VMP1,PRELID1,PYCARD,PRKCB,HLA-DRB1,SOD1,HLA-F,FXYD5,CFP,…
GO:BP	positive regulation of lymphocyte activation	GO:0051251	FALSE	3.30051e-18	17.4814	324	1562	79	21010	TESPA1,B2M,RPS3,DOCK8,JAK2,FAM49B,AP3B1,IL15,CLEC7A,KLRC2,ACTB,TYROBP,SYK,MIF,AIF1,HLA-A,HLA-DRA,HLA-DPB1,PYCARD,HLA-DRB5,HLA-DRB1,HLA-F,HLA-DPA1,HLA-E,ATP11C,CR1,ZBTB16,SLC39A10,BCL2,RUNX1,NFATC2,PELI1,FYN,MALT1,TOX,CD86,MEF2C,TNFSF13B,PPP3CA,CD74,HLA-DMA,RHOA,PTPRC,IL7R,CCL5,CORO1A,LGALS1,VAV3,SMARCA2,LEF1,LYN,DPP4,STAT5B,HMGB1,CD47,PTPN22,TGFB1,IL6ST,CD55,MAP3K8,IL4R,ARID1B,RASGRP1,PRKCQ,HAVCR…
GO:BP	vesicle-mediated transport	GO:0016192	FALSE	3.42358e-18	17.4655	1566	1562	221	21010	VPS13C,MIA2,PTEN,PRKN,TRAPPC9,B2M,PLCG2,MCTP1,RNASEK,NUMB,MACF1,ITSN2,FCGRT,AP3B1,MKLN1,RAC2,VPS8,IL15,ICAM3,CLEC7A,TMEM50A,ARF1,CYBA,BMP2K,RACK1,TBC1D5,ACTG1,PTPRJ,STXBP5,RAP1B,CD14,NKG7,KLRC2,ACTB,TYROBP,PIK3C3,SYK,ATP6V1G1,AIF1,GNAI2,LRRK2,FLNA,PYCARD,TTC17,PRKCB,TRAPPC5,SOD1,HLA-F,TNFAIP2,CFP,LAPTM5,RAB10,PICALM,ADGRE2,FCHSD2,ARF6,ARHGAP25,RCSD1,ELMO1,EXOC4,VTI1A,SCFD2,DENND1B,LYST,DOCK2,SNX1…
GO:BP	positive regulation of gene expression	GO:0010628	FALSE	4.41285e-18	17.3553	1183	1562	181	21010	PRKN,STAT1,B2M,PLCG2,RPL11,RPS3,RPS4X,RPS7,JAK2,NEAT1,FTX,CEBPB,ENO1,FAM49B,ID2,CDK6,NCL,IL15,CLEC7A,RPL26,CYBA,CYBB,PABPC1,ROCK2,EEF2,HSP90AA1,ACTG1,ZBTB20,PTPRJ,CD14,ETS1,TYROBP,RPL5,MBP,SYK,SRPK2,MIF,AIF1,HLA-A,LRRK2,HLA-DPB1,PYCARD,FOXP1,RBM3,SOD1,HLA-F,LAPTM5,ERP29,ATM,TGFBR1,PTK2B,DENND1B,RPL23,LTB,ADAM19,HLA-DPA1,TTN,KMT2A,DDX21,AIM2,HLA-E,TCF12,SMAD3,RUNX2,IRF1,RUNX1,SETX,NFATC2,SLC11A1,P…
GO:BP	multicellular organism development	GO:0007275	FALSE	4.42816e-18	17.3538	4610	1562	498	21010	S100A8,MT-CO1,TNFAIP3,PTEN,BCL11B,DIP2A,MAPKAP1,SLC12A6,ATXN10,TESPA1,PRKN,APBA2,STAT1,SERINC5,CYFIP2,TRAPPC9,AKAP13,PRKCA,B2M,RPL13,RPL10,RPL13A,H3F3A,RPS6,RPL38,RPL24,RPS7,PFDN5,ZEB2,ITM2B,CALM1,NEDD9,JAK2,MT-ND4,CRIP1,MBD5,COX6B1,CEBPB,ANKS1A,NUMB,MACF1,ITSN2,TUBA1A,ATXN1,ID2,CDK6,AP3B1,PPIB,HSPA5,NCL,KDM4C,IL15,ARHGAP26,FRYL,HDAC9,BTG1,SRGN,BMP2K,RASA1,RACK1,PSAP,CYBB,TSPO,ROCK2,PCSK5,HSP90AA…
GO:BP	regulation of protein modification process	GO:0031399	FALSE	5.14207e-18	17.2889	1385	1562	202	21010	TNFAIP3,PTEN,DIP2A,MAPKAP1,PRKN,PLCG2,RPL11,RPS2,RPS15,RPS3,RPS20,RPS7,CALM1,NEDD9,JAK2,YWHAB,NOP53,CCNH,KSR1,MAP3K5,HSPA5,NCL,IL15,HIPK3,RACK1,TSPO,ROCK2,HSP90AA1,PTPRJ,SAMSN1,CAB39,OSBPL8,RPL37,ACTB,RPL5,UBB,PPIA,HIPK2,CCND3,SYK,DBI,PILRB,SMYD3,MIF,MAP2K5,SOS1,NOTCH2,GABARAP,GNAI2,LRRK2,CDKN1C,FRY,GSTP1,PYCARD,OXR1,HLA-DRB1,SOD1,LAPTM5,ERP29,UBXN1,RTRAF,TGFBR1,TNIK,PTK2B,PPP1R12A,STK38,HDAC4,CA…
GO:BP	innate immune response	GO:0045087	FALSE	6.15333e-18	17.2109	947	1562	155	21010	S100A8,TNFAIP3,STAT1,SERINC5,RPS19,RPL13A,PLCG2,RPL39,CALM1,JAK2,NOP53,USP15,ALPK1,AP3B1,MAP3K5,CLEC7A,CYBA,CYBB,HSP90AA1,ACTG1,CD14,NKG7,HLA-B,FAU,KLRC2,IFITM2,TYROBP,GZMB,KLRC1,SYK,CD96,SRPK2,MIF,HLA-C,AIF1,HLA-A,CFD,PYCARD,S100A9,HLA-F,CFP,KYNU,PIK3AP1,NEK7,ERBIN,SAMHD1,HDAC4,BIRC3,LYST,TRIM22,IGHM,HLA-DPA1,DDX21,PRKCE,AIM2,HLA-E,PSPC1,CR1,NLRC5,PARP14,IRF1,LILRA4,SLC11A1,PELI1,NFKBIA,FYN,MALT…
GO:BP	defense response to other organism	GO:0098542	FALSE	6.18592e-18	17.2086	1196	1562	182	21010	S100A8,TNFAIP3,STAT1,SERINC5,RPS19,RPL13A,PLCG2,RPL30,RPL39,CALM1,JAK2,NOP53,CEBPB,USP15,ALPK1,AP3B1,MAP3K5,IL15,CLEC7A,CYBA,CYBB,HSP90AA1,ACTG1,CD14,LYZ,NKG7,HLA-B,FAU,GNLY,KLRC2,IFITM2,TYROBP,GZMB,KLRC1,SYK,CD96,SRPK2,MIF,HLA-C,AIF1,HLA-A,CFD,NOTCH2,PYCARD,FOXP1,S100A9,HLA-F,CFP,KYNU,PIK3AP1,NEK7,ERBIN,SAMHD1,HDAC4,ATG7,BIRC3,LYST,TRIM22,DDX17,IGHM,HLA-DPA1,DDX21,PRKCE,AIM2,HLA-E,PSPC1,CR1,NLRC…
GO:BP	immune effector process	GO:0002252	FALSE	7.03856e-18	17.1525	628	1562	118	21010	B2M,RPS19,PLCG2,RPS6,FAM49B,RAC2,CLEC7A,PTPRJ,NKG7,HLA-B,KLRC2,TYROBP,GZMB,JUNB,KLRC1,SYK,CD96,MIF,LITAF,HLA-C,HLA-A,CFD,HLA-DRA,NOTCH2,PYCARD,FOXP1,DOCK11,HLA-DRB1,HLA-F,CFP,LAPTM5,ADGRE2,PTK2B,DENND1B,LYST,DOCK2,KMT2A,DDX21,PRKCE,HLA-E,CR1,PHF14,APBB1IP,VAMP8,SLC11A1,FYN,MALT1,GBF1,DYSF,CD86,STX7,CD36,FCN1,LRP1,IRAK3,CBL,RAB27A,CD74,GRN,PTPRC,SLAMF6,IL7R,PLCL2,ANKRD17,RFTN1,STAT4,CORO1A,LGALS1,…
GO:BP	positive regulation of hydrolase activity	GO:0051345	FALSE	1.13571e-17	16.9447	558	1562	109	21010	S100A8,CYFIP2,RPS3,DOCK8,CALM1,NEDD9,JAK2,PSME1,RHOC,ARL6IP5,MAP3K5,CLEC7A,RACK1,PSAP,TBC1D5,ROCK2,APAF1,MBP,NDUFA13,SYK,MAP4K4,SOS1,RHOG,ASAP1,TBC1D22A,PRELID1,PYCARD,DOCK11,S100A9,LAPTM5,TBCK,PICALM,ARHGAP25,PTK2B,PPP1R12A,DENND1B,RALGAPA2,ARHGAP24,SIPA1L3,HSP90AB1,TIAM2,AIM2,ARAP2,DENND1A,CR1,SMAD3,SLC39A10,RAP1GDS1,ITGA6,RASGEF1B,FYN,MALT1,CARD8,EVI5,SRGAP2,CD86,MEF2C,DAPK1,TANK,GNAQ,LIMS1,PR…
GO:BP	antigen receptor-mediated signaling pathway	GO:0050851	FALSE	1.66447e-17	16.7787	187	1562	57	21010	TESPA1,PLCG2,RPS3,PTPRJ,SYK,SOS1,HLA-A,HLA-DPB1,FOXP1,PRKCB,HLA-DRB1,LAPTM5,SKAP1,DENND1B,BANK1,CD79A,IGHM,SLC39A10,BCL2,WNK1,NFATC2,NFKBIA,FYN,MALT1,MNDA,MEF2C,LCP2,TXK,PTPRC,ITK,PLCL2,PRKCH,RFTN1,FYB1,VAV3,CD3D,LYN,PSEN1,THEMIS,CD226,PTPN22,MAP3K7,BLK,CD22,CD79B,PLEKHA1,CBLB,CD28,PDE4D,MS4A1,MAPK1,STAP1,IGLC3,PDE4B,CCR7,LCK,FCRL3
GO:BP	regulation of programmed cell death	GO:0043067	FALSE	1.7368e-17	16.7603	1507	1562	213	21010	S100A8,TNFAIP3,PTEN,BCL11B,MAPKAP1,PRMT2,PRKN,STAT1,PRKCA,RPL10,PLCG2,RPL11,RPS3,TPT1,RPS6,RPS3A,RPS7,DOCK8,ZEB2,JAK2,NOP53,CEBPB,ENO1,USP15,ARL6IP5,MAP3K5,HSPA5,CLEC7A,BTG1,RPL26,HIPK3,RASA1,RACK1,TSPO,HSP90AA1,APAF1,TXNIP,PTMA,CFL1,ACTB,ETS1,TYROBP,UBB,NDUFA13,PPIA,NCOA1,HIPK2,CXCR4,SYK,SRPK2,MIF,MAP4K4,MAP2K5,NOTCH2,GNAI2,LRRK2,SLC25A6,FLNA,TIMP1,GSTP1,PRELID1,PYCARD,OXR1,FOXP1,SOD1,S100A9,LAP…
GO:BP	leukocyte proliferation	GO:0070661	FALSE	2.31395e-17	16.6356	348	1562	81	21010	TNFAIP3,RPS3,RPS6,DOCK8,JAK2,CEBPB,RAC2,IL15,TYROBP,JUNB,CCND3,SYK,MIF,SOS1,AIF1,HLA-A,HLA-DPB1,GSTP1,PYCARD,HLA-DRB1,ST6GAL1,ATM,CD79A,DOCK2,HLA-DPA1,HLA-E,CR1,TMEM131L,SLC39A10,BCL2,IRF1,NFATC2,SLC11A1,PELI1,FYN,PDE5A,MALT1,MNDA,CD86,MEF2C,TNFSF13B,PPP3CA,CD74,NF1,RIPOR2,PTPRC,IL7R,CCL5,PLCL2,IKZF3,CORO1A,VAV3,LEF1,LYN,STAT5B,HMGB1,BID,PTPN22,TGFB1,IL6ST,LST1,CD55,CD22,RASGRP1,PRKCQ,CBLB,HAVCR2…
GO:BP	leukocyte cell-cell adhesion	GO:0007159	FALSE	3.69891e-17	16.4319	402	1562	88	21010	S100A8,TESPA1,B2M,RPS3,DOCK8,JAK2,CEBPB,FAM49B,AP3B1,RAC2,IL15,ACTB,ETS1,SYK,AIF1,HLA-A,HLA-DRA,HLA-DPB1,PYCARD,PAG1,HLA-DRB5,HLA-DRB1,S100A9,LAPTM5,SKAP1,HLA-DPA1,HLA-E,CR1,ZBTB16,TMEM131L,IRF1,WNK1,RUNX1,PELI1,FYN,PDE5A,MALT1,CD86,ALOX5,TNFSF13B,PECAM1,EXT1,PPP3CA,ROCK1,CD74,HLA-DMA,RHOA,RIPOR2,PTPRC,IL7R,CCL5,ITGA4,CORO1A,LGALS1,SMARCA2,LEF1,LYN,DPP4,STAT5B,SEMA4D,ZDHHC21,HMGB1,SELPLG,CD47,PTP…
GO:BP	regulation of gene expression	GO:0010468	FALSE	4.35789e-17	16.3607	5499	1562	568	21010	S100A8,CELF2,TNRC6C,TNFAIP3,PTEN,ZNF331,BCL11B,DIP2A,PRMT2,PRKN,APBA2,BACH2,STAT1,TRAPPC9,UTY,PRKCA,B2M,RPL10,RPL13A,PLCG2,RPL11,RPS14,RPS9,H3F3A,RPS3,RPS4X,RPS13,RPL38,RPL6,RPS7,PFDN5,ZEB2,JAK2,CRIP1,NEAT1,NOP53,FTX,MED13L,CEBPB,ENO1,HINT1,CCNH,FAM49B,ATXN1,PAN3,ID2,EID1,MDFIC,CDK6,AP3B1,ELOB,MAP3K5,HSPA5,PCBP1,NCL,KDM4C,ZNF438,IL15,CLEC7A,HDAC9,EDF1,MAML3,BTG1,RPL26,RPS26,CYBA,SRGN,RACK1,CYBB,R…
GO:BP	inflammatory response	GO:0006954	FALSE	5.29833e-17	16.2759	824	1562	139	21010	S100A8,TNFAIP3,CERS6,RPS19,PLCG2,AOAH,ZEB2,JAK2,NEAT1,CEBPB,AP3B1,IL15,CLEC7A,HDAC9,CYBA,CYBB,CD14,LYZ,NKG7,TMSB4X,ETS1,CST7,TYROBP,CXCR4,SYK,CD96,MIF,AIF1,NOTCH2,SERPINA1,LRRK2,TIMP1,GSTP1,PYCARD,FOXP1,HLA-DRB1,SOD1,S100A9,PRDX5,PSMB4,CARD16,PIK3AP1,ADGRE2,ATM,NEK7,HDAC4,BIRC3,LARGE1,AIM2,HLA-E,SMAD3,VAMP8,SLC11A1,NFKBIA,FYN,FOS,CARD8,TLR2,NAIP,CD36,ALOX5,LRP1,IL17RA,ACER3,EXT1,IL10RA,ANO6,GRN,P…
GO:BP	cell motility	GO:0048870	FALSE	7.88096e-17	16.1034	1676	1562	228	21010	S100A8,TNFAIP3,PTEN,BCL11B,PRKCA,RPS19,RPL13A,PLCG2,MCTP1,S100A11,DOCK8,ZEB2,NEDD9,JAK2,SSH2,ANKS1A,NUMB,MACF1,FAM49B,TUBA1A,RHOC,CDK6,RAC2,PPIB,HSPA5,CLEC7A,HDAC9,BTG1,RACK1,TSPO,ROCK2,HSP90AA1,ACTG1,PTPRJ,LDLRAD4,RFX3,OSBPL8,TMSB4X,PFN1,TMSB10,ACTB,ETS1,PPIA,CXCR4,SYK,USP9Y,MIF,MAP4K4,MAP2K5,SOS1,ARPC3,AIF1,GNAI2,LRRK2,FLNA,RHOG,TIMP1,PYCARD,FOXP1,S100A9,ADGRE2,ATM,ARF6,TGFBR3,TGFBR1,ELMO1,PTK2…
GO:BP	positive regulation of intracellular signal transduction	GO:1902533	FALSE	8.31814e-17	16.08	972	1562	155	21010	S100A8,SH3RF3,PRKN,AKAP13,PRKCA,PLCG2,RPL11,RPS15,RPS3,RPS20,RPS7,JAK2,ALPK1,HINT1,RHOC,KSR1,ARL6IP5,MAP3K5,CLEC7A,RPL26,RACK1,ROCK2,EEF1D,HSP90AA1,PTPRJ,RAP1B,OSBPL8,RPL37,S100A4,UBB,DOK6,PPIA,HIPK2,SYK,MIF,MAP4K4,MAP2K5,SOS1,LITAF,NOTCH2,GNAI2,LRRK2,FLNA,PYCARD,PRKCB,HLA-DRB1,SOD1,S100A9,LAPTM5,ERP29,CARD16,ATM,ARHGEF3,TGFBR1,TNIK,PTK2B,RPL23,BANK1,BIRC3,LTB,TRIM22,LPAR6,DDX21,PRKCE,HSP90AB1,RN…
GO:BP	mononuclear cell proliferation	GO:0032943	FALSE	1.06208e-16	15.9738	313	1562	75	21010	RPS3,RPS6,DOCK8,JAK2,CEBPB,RAC2,IL15,TYROBP,CCND3,SYK,MIF,SOS1,AIF1,HLA-A,HLA-DPB1,PYCARD,HLA-DRB1,ST6GAL1,ATM,CD79A,DOCK2,HLA-DPA1,HLA-E,CR1,TMEM131L,SLC39A10,BCL2,IRF1,NFATC2,SLC11A1,PELI1,FYN,PDE5A,MALT1,MNDA,CD86,MEF2C,TNFSF13B,PPP3CA,CD74,RIPOR2,PTPRC,IL7R,CCL5,PLCL2,IKZF3,CORO1A,VAV3,LEF1,LYN,STAT5B,HMGB1,BID,PTPN22,TGFB1,IL6ST,LST1,CD55,CD22,RASGRP1,PRKCQ,CBLB,HAVCR2,CTPS1,PSMB10,CD28,TNFS…
GO:BP	lymphocyte proliferation	GO:0046651	FALSE	1.07076e-16	15.9703	306	1562	74	21010	RPS3,RPS6,DOCK8,JAK2,CEBPB,RAC2,IL15,TYROBP,CCND3,SYK,MIF,SOS1,AIF1,HLA-A,HLA-DPB1,PYCARD,HLA-DRB1,ATM,CD79A,DOCK2,HLA-DPA1,HLA-E,CR1,TMEM131L,SLC39A10,BCL2,IRF1,NFATC2,SLC11A1,PELI1,FYN,PDE5A,MALT1,MNDA,CD86,MEF2C,TNFSF13B,PPP3CA,CD74,RIPOR2,PTPRC,IL7R,CCL5,PLCL2,IKZF3,CORO1A,VAV3,LEF1,LYN,STAT5B,HMGB1,BID,PTPN22,TGFB1,IL6ST,LST1,CD55,CD22,RASGRP1,PRKCQ,CBLB,HAVCR2,CTPS1,PSMB10,CD28,TNFSF8,MS4A1…
GO:BP	organelle organization	GO:0006996	FALSE	1.10538e-16	15.9565	3562	1562	402	21010	S100A8,VPS13C,TNFAIP3,PTEN,MAPKAP1,ATXN10,LONP2,PRKN,CYFIP2,TRAPPC9,ABLIM1,AKAP13,IQGAP2,PRKCA,RPS19,RPS27,RPL10,RPL11,RPS14,RPS15,RPS23,RPS28,H3F3A,RPS3,MT-ND1,RPL38,RPL6,RPS5,RPL24,RPSA,ZEB2,NEDD9,JAK2,FGD4,MT-ND4,SSH2,RNASEK,MT-ND5,NOP53,MACF1,ALPK1,FAM49B,TUBA1A,RHOC,PAN3,AP3B1,RAC2,VPS8,NDUFB7,UBL5,ARHGAP26,RHOT1,NOP10,ARF1,SENP6,MT-ND2,SRGN,RASA1,RFX2,TSPO,ROCK2,HSP90AA1,ACTG1,FMN1,STAU2,RF…
GO:BP	regulation of macromolecule biosynthetic process	GO:0010556	FALSE	1.13252e-16	15.946	5631	1562	577	21010	S100A8,CELF2,TNRC6C,TNFAIP3,PTEN,ZNF331,BCL11B,DIP2A,PRMT2,PRKN,APBA2,BACH2,STAT1,TRAPPC9,UTY,PRKCA,B2M,RPL10,RPL13A,PLCG2,RPL11,RPS14,RPS9,H3F3A,RPS3,RPS4X,RPS13,RPL38,RPL6,RPS7,PFDN5,ZEB2,ITM2B,JAK2,CRIP1,NEAT1,NOP53,FTX,MED13L,CEBPB,ENO1,HINT1,CCNH,FAM49B,ATXN1,PAN3,ID2,EID1,MDFIC,CDK6,AP3B1,ELOB,MAP3K5,HSPA5,PCBP1,NCL,KDM4C,ZNF438,IL15,CLEC7A,HDAC9,EDF1,MAML3,BTG1,RPL26,RPS26,CYBA,SRGN,RACK1,…
GO:BP	anatomical structure morphogenesis	GO:0009653	FALSE	1.25543e-16	15.9012	2683	1562	323	21010	TNFAIP3,PTEN,BCL11B,DIP2A,SLC12A6,PRKN,STAT1,CYFIP2,ABLIM1,AKAP13,PRKCA,RPL13A,RPS6,RPL38,RPL24,RPS7,FGD4,MYL12B,CRIP1,CEBPB,NUMB,MACF1,ITSN2,FAM49B,TUBA1A,RHOC,ID2,AP3B1,MKLN1,HSPA5,NCL,KDM4C,FRYL,HDAC9,BTG1,RASA1,RACK1,CYBB,RFX2,ROCK2,PCSK5,HSP90AA1,ACTG1,APAF1,FMN1,TRIO,STAU2,PFN1,CFL1,ACTB,ETS1,MYL12A,TYROBP,UBB,MBP,JUNB,S100A6,NCOA1,HOPX,HIPK2,CCM2,CXCR4,SYK,SRPK2,MAP4K4,MAP2K5,SOS1,DUSP2,CS…
GO:BP	positive regulation of response to biotic stimulus	GO:0002833	FALSE	1.59208e-16	15.798	351	1562	80	21010	TNFAIP3,PRKCA,RPS19,PLCG2,NOP53,USP15,ALPK1,AP3B1,CLEC7A,CYBA,HSP90AA1,CD14,KLRC2,TYROBP,SYK,MIF,PYCARD,HLA-DRB1,HLA-F,PIK3AP1,NEK7,ERBIN,BIRC3,PRKCE,AIM2,HLA-E,PSPC1,NLRC5,IRF1,LILRA4,PELI1,NFKBIA,FYN,CARD8,MNDA,RBM47,TLR2,NAIP,CD36,FCN1,IRAK3,EMILIN2,TXK,GRN,SLAMF6,CCL5,ANKRD17,RFTN1,CTSS,RPS6KA3,HCK,LYN,CD226,STAT5B,MAP2K6,PYHIN1,GBP5,HSPA8,HMGB1,FBXO38,KLRC3,PTPN22,MAP3K7,SLC15A2,IFI16,RASGRP…
GO:BP	positive regulation of leukocyte cell-cell adhesion	GO:1903039	FALSE	1.78577e-16	15.7482	267	1562	68	21010	TESPA1,B2M,RPS3,DOCK8,JAK2,FAM49B,AP3B1,IL15,ACTB,ETS1,SYK,AIF1,HLA-A,HLA-DRA,HLA-DPB1,PYCARD,HLA-DRB5,HLA-DRB1,SKAP1,HLA-DPA1,HLA-E,CR1,ZBTB16,RUNX1,FYN,MALT1,CD86,ALOX5,TNFSF13B,PPP3CA,CD74,HLA-DMA,RHOA,PTPRC,IL7R,CCL5,ITGA4,CORO1A,LGALS1,SMARCA2,LEF1,LYN,DPP4,STAT5B,HMGB1,CD47,PTPN22,TGFB1,IL6ST,CD55,MAP3K8,GCNT1,IL4R,ARID1B,RASGRP1,PRKCQ,HAVCR2,CD44,ARID1A,CD28,ITGB2,ANXA1,FOXO3,NCK2,CCR7,LCK…
GO:BP	locomotion	GO:0040011	FALSE	2.04375e-16	15.6896	1225	1562	181	21010	S100A8,PTEN,PRKCA,RPS19,RPL13A,PLCG2,MCTP1,S100A11,DOCK8,ZEB2,NEDD9,JAK2,SSH2,NUMB,MACF1,FAM49B,RHOC,CDK6,RAC2,PPIB,HSPA5,CLEC7A,HDAC9,RACK1,ROCK2,ACTG1,PTPRJ,LSP1,LDLRAD4,OSBPL8,TMSB4X,PFN1,TMSB10,S100A4,ETS1,PPIA,CXCR4,SYK,MIF,MAP4K4,MAP2K5,AIF1,GNAI2,LRRK2,FLNA,RHOG,TIMP1,PYCARD,FOXP1,S100A9,ST6GAL1,ADGRE2,ATM,ARF6,TGFBR1,PTK2B,LRCH1,STK4,LYST,MGAT5,DOCK2,PRKCE,SMAD3,FBXW7,BCL2,WNK1,AKT3,ITGA6…
GO:BP	regulation of RNA metabolic process	GO:0051252	FALSE	2.93665e-16	15.5321	3753	1562	417	21010	S100A8,CELF2,TNRC6C,TNFAIP3,PTEN,ZNF331,BCL11B,PRMT2,PRKN,BACH2,STAT1,TRAPPC9,PRKCA,RPL10,PLCG2,RPS14,RPS3,RPS13,RPL6,PFDN5,ZEB2,JAK2,NOP53,MED13L,CEBPB,ENO1,HINT1,CCNH,ATXN1,PAN3,ID2,EID1,MDFIC,CDK6,AP3B1,MAP3K5,HSPA5,PCBP1,NCL,KDM4C,ZNF438,CLEC7A,HDAC9,EDF1,MAML3,BTG1,RPS26,RASA1,RFX2,PABPC1,ROCK2,ZBTB20,ETV6,RFX3,TXNIP,TMSB4X,PFN1,PTMA,ACTB,ETS1,JUNB,NDUFA13,PPIA,TRERF1,NCOA1,HIVEP3,HOPX,HIPK2…
GO:BP	positive regulation of defense response	GO:0031349	FALSE	3.037e-16	15.5176	453	1562	93	21010	S100A8,TNFAIP3,RPS19,PLCG2,NEAT1,NOP53,CEBPB,USP15,ALPK1,AP3B1,IL15,CLEC7A,CYBA,HSP90AA1,CD14,NKG7,KLRC2,ETS1,TYROBP,SYK,LRRK2,PYCARD,S100A9,HLA-F,PIK3AP1,NEK7,ERBIN,BIRC3,PRKCE,AIM2,HLA-E,PSPC1,NLRC5,IRF1,VAMP8,LILRA4,PELI1,NFKBIA,FYN,CARD8,MNDA,RBM47,TLR2,NAIP,MEF2C,CD36,FCN1,IRAK3,EMILIN2,IL17RA,TXK,GRN,SLAMF6,CCL5,ANKRD17,RFTN1,CTSS,LGALS1,ALOX5AP,PARK7,RPS6KA3,HCK,LYN,CD226,STAT5B,MAP2K6,PYH…
GO:BP	cell adhesion	GO:0007155	FALSE	3.2314e-16	15.4906	1504	1562	209	21010	S100A8,PTEN,TESPA1,CYFIP2,SNED1,PRKCA,B2M,RPS3,S100A11,RPSA,DOCK8,NEDD9,JAK2,LPP,CEBPB,MACF1,FAM49B,CDK6,AP3B1,MKLN1,RAC2,IL15,ICAM3,RASA1,ROCK2,ACTG1,PTPRJ,FMN1,ACTB,ETS1,MYL12A,MBP,PPIA,CLIC1,CXCR4,SYK,CD96,MAP4K4,MAP2K5,AIF1,HLA-A,MTSS1,HLA-DRA,FLNA,HLA-DPB1,VMP1,PYCARD,PAG1,HLA-DRB5,HLA-DRB1,S100A9,FXYD5,LAPTM5,RAB10,ST6GAL1,ADGRE2,ATM,ARF6,UTRN,SKAP1,ERBIN,PTK2B,PPP1R12A,STK4,VCAN,ADAM19,HLA…
GO:BP	regulation of cellular biosynthetic process	GO:0031326	FALSE	3.66547e-16	15.4359	5757	1562	585	21010	S100A8,CELF2,TNRC6C,TNFAIP3,PTEN,ZNF331,BCL11B,DIP2A,PRMT2,PRKN,APBA2,BACH2,STAT1,TRAPPC9,UTY,PRKCA,B2M,RPL10,RPL13A,PLCG2,RPL11,RPS14,RPS9,H3F3A,RPS3,MT-CO2,RPS4X,RPS13,RPL38,RPL6,RPS7,PFDN5,ZEB2,ITM2B,JAK2,CRIP1,NEAT1,NOP53,FTX,MED13L,CEBPB,ENO1,HINT1,CCNH,FAM49B,ATXN1,PAN3,ID2,EID1,MDFIC,CDK6,AP3B1,ELOB,MAP3K5,HSPA5,PCBP1,NCL,KDM4C,ZNF438,IL15,CLEC7A,HDAC9,EDF1,MAML3,BTG1,RPL26,RPS26,CYBA,SRGN…
GO:BP	regulation of cellular component biogenesis	GO:0044087	FALSE	3.96094e-16	15.4022	960	1562	152	21010	PTEN,PRKN,CYFIP2,PRKCA,RPL13A,PLCG2,H3F3A,RPS3,SSH2,NOP53,MACF1,FAM49B,RHOC,PAN3,RAC2,HSPA5,VPS8,CLEC7A,SENP6,RASA1,RACK1,ROCK2,HSP90AA1,ACTG1,PTPRJ,STXBP5,FMN1,STAU2,RAP1B,TMSB4X,PFN1,TMSB10,HOPX,SYK,MAP4K4,ARPC3,MTSS1,LRRK2,FLNA,RHOG,PYCARD,DOCK11,ATM,NEK7,FCHSD2,ARF6,TGFBR1,SKAP1,PTK2B,TASOR,ARHGAP24,RESF1,PRKCE,SMAD3,LRRN3,ATF7IP,PPP1R16B,EVL,SETD5,HNRNPU,WARS,CARD8,CEP295,TLR2,MEF2C,CD36,SPI…
GO:BP	positive regulation of nucleobase-containing compound metabolic process	GO:0045935	FALSE	4.16014e-16	15.3809	2039	1562	261	21010	TNRC6C,BCL11B,PRMT2,PRKN,STAT1,RPS3,MT-CO2,ZEB2,JAK2,CEBPB,ENO1,PAN3,ID2,MDFIC,AP3B1,MAP3K5,HSPA5,PCBP1,NCL,EDF1,MAML3,RFX2,PABPC1,ROCK2,HSP90AA1,ETV6,RFX3,TMSB4X,PTMA,ACTB,ETS1,JUNB,TRERF1,NCOA1,HIVEP3,HIPK2,SMYD3,MAP2K5,LITAF,RHOG,CDKN1C,BACH1,CHCHD2,PRKCB,RBM3,HLA-DRB1,FAM168A,PICALM,TFCP2,NDUFC2,ATM,NEK7,RTRAF,NCOA2,TGFBR1,SKAP1,SSBP3,PTK2B,PPP1R12A,HDAC4,MAML2,TRIM22,DDX17,E2F5,KLF6,KMT2A,TC…
GO:BP	regulation of innate immune response	GO:0045088	FALSE	4.83897e-16	15.3152	402	1562	86	21010	TNFAIP3,RPS19,PLCG2,NOP53,USP15,ALPK1,AP3B1,CLEC7A,CYBA,HSP90AA1,CD14,HLA-B,KLRC2,TYROBP,KLRC1,SYK,CD96,HLA-A,PYCARD,HLA-F,PIK3AP1,NEK7,ERBIN,SAMHD1,BIRC3,PRKCE,AIM2,HLA-E,PSPC1,CR1,NLRC5,PARP14,IRF1,LILRA4,PELI1,NFKBIA,FYN,CARD8,MNDA,RBM47,TLR2,NAIP,CD36,FCN1,IRAK3,TXK,GRN,SLAMF6,CCL5,ANKRD17,RFTN1,CTSS,RPS6KA3,FGR,HCK,LYN,CD226,STAT5B,MAP2K6,PYHIN1,GBP5,HSPA8,HMGB1,KLRC3,PTPN22,MAP3K7,SLC15A2,I…
GO:BP	regulation of biosynthetic process	GO:0009889	FALSE	4.98368e-16	15.3024	5789	1562	587	21010	S100A8,CELF2,TNRC6C,TNFAIP3,PTEN,ZNF331,BCL11B,DIP2A,PRMT2,PRKN,APBA2,BACH2,STAT1,TRAPPC9,UTY,PRKCA,B2M,RPL10,RPL13A,PLCG2,RPL11,RPS14,RPS9,H3F3A,RPS3,MT-CO2,RPS4X,RPS13,RPL38,RPL6,RPS7,PFDN5,ZEB2,ITM2B,JAK2,CRIP1,NEAT1,NOP53,FTX,MED13L,CEBPB,ENO1,HINT1,CCNH,FAM49B,ATXN1,PAN3,ID2,EID1,MDFIC,CDK6,AP3B1,ELOB,MAP3K5,HSPA5,PCBP1,NCL,KDM4C,ZNF438,IL15,CLEC7A,HDAC9,EDF1,MAML3,BTG1,RPL26,RPS26,CYBA,SRGN…
GO:BP	cell morphogenesis	GO:0000902	FALSE	7.34144e-16	15.1342	957	1562	151	21010	PTEN,BCL11B,DIP2A,PRKN,CYFIP2,RPL24,FGD4,MYL12B,NUMB,MACF1,ITSN2,TUBA1A,AP3B1,MKLN1,FRYL,RASA1,HSP90AA1,TRIO,STAU2,CFL1,MYL12A,UBB,S100A6,CXCR4,MAP4K4,SOS1,NOTCH2,LRRK2,FLNA,RHOG,FRY,ARHGAP15,SOD1,RAB10,PICALM,TNIK,UST,PTK2B,NIN,STK4,ITPR1,LIMD1,SIPA1L3,HSP90AB1,TIAM2,BCL2,RERE,SYNE1,IGF1R,KLF7,FYN,TOP2B,PACSIN2,ABI1,SRGAP2,DISC1,MEF2C,SHTN1,PLXNC1,MEF2A,GAS7,CERT1,IQGAP1,VCL,EXT1,CDC42SE2,DIP2B,…
GO:BP	endocytosis	GO:0006897	FALSE	7.9533e-16	15.0995	725	1562	125	21010	MIA2,PRKN,B2M,PLCG2,MCTP1,RNASEK,NUMB,ITSN2,MKLN1,IL15,ICAM3,CLEC7A,ARF1,CYBA,BMP2K,RACK1,TBC1D5,ACTG1,PTPRJ,CD14,ACTB,TYROBP,PIK3C3,SYK,AIF1,LRRK2,PYCARD,SOD1,CFP,PICALM,FCHSD2,ARF6,ARHGAP25,ELMO1,DENND1B,LYST,DOCK2,SNX10,PRKCE,CSNK1G3,DENND1A,BICD1,SYNE1,SLC11A1,FYN,XKR6,PACSIN2,DYSF,TLR2,CD36,FKBP15,FCN1,LRP1,PECAM1,RAB31,GRK3,CBL,RAB27A,IL10RA,ANO6,RIN3,CDC42SE2,PPP3CA,ROCK1,PTPRC,HEATR5B,EEA…
GO:BP	regulation of developmental process	GO:0050793	FALSE	8.23748e-16	15.0842	2465	1562	300	21010	TNFAIP3,PTEN,BCL11B,TESPA1,PRKN,STAT1,PRKCA,B2M,RPS19,TPT1,ZEB2,NEDD9,JAK2,FGD4,MYL12B,MBD5,CEBPB,NUMB,MACF1,ITSN2,FAM49B,ID2,CDK6,AP3B1,MKLN1,MAP3K5,PPIB,KDM4C,IL15,CLEC7A,HDAC9,BTG1,SRGN,BMP2K,RASA1,RACK1,CYBB,TSPO,ROCK2,TRIO,STAU2,LDLRAD4,RFX3,HLA-B,CFL1,ACTB,ETS1,CST7,MYL12A,TYROBP,JUNB,CLIC1,NCOA1,HOPX,HIPK2,CCM2,CXCR4,SYK,PLAAT4,MAP4K4,SOS1,CST3,HLA-DRA,NOTCH2,LRRK2,FLNA,RHOG,CDKN1C,ASAP1,P…
GO:BP	cell differentiation	GO:0030154	FALSE	8.42744e-16	15.0743	4310	1562	463	21010	S100A8,PTEN,BCL11B,DIP2A,ATXN10,TESPA1,PRMT2,PRKN,STAT1,CYFIP2,TRAPPC9,AKAP13,PRKCA,B2M,RPS19,PLCG2,RPS14,RPS15,H3F3A,RPS6,RPS3A,RPL24,RPS7,ZEB2,NEDD9,JAK2,CEBPB,ANKS1A,NUMB,MACF1,ITSN2,TUBA1A,ID2,EID1,CDK6,AP3B1,MAP3K5,KDM4C,IL15,FRYL,CLEC7A,HDAC9,EDF1,BTG1,LRMDA,RASA1,PSAP,RFX2,TSPO,ROCK2,EEF2,HSP90AA1,ACTG1,APAF1,PTPRJ,ETV6,TRIO,STAU2,LDLRAD4,RAP1B,RFX3,TXNIP,OSBPL8,HLA-B,CFL1,S100A4,ACTB,ETS1…
GO:BP	cellular developmental process	GO:0048869	FALSE	8.82405e-16	15.0543	4311	1562	463	21010	S100A8,PTEN,BCL11B,DIP2A,ATXN10,TESPA1,PRMT2,PRKN,STAT1,CYFIP2,TRAPPC9,AKAP13,PRKCA,B2M,RPS19,PLCG2,RPS14,RPS15,H3F3A,RPS6,RPS3A,RPL24,RPS7,ZEB2,NEDD9,JAK2,CEBPB,ANKS1A,NUMB,MACF1,ITSN2,TUBA1A,ID2,EID1,CDK6,AP3B1,MAP3K5,KDM4C,IL15,FRYL,CLEC7A,HDAC9,EDF1,BTG1,LRMDA,RASA1,PSAP,RFX2,TSPO,ROCK2,EEF2,HSP90AA1,ACTG1,APAF1,PTPRJ,ETV6,TRIO,STAU2,LDLRAD4,RAP1B,RFX3,TXNIP,OSBPL8,HLA-B,CFL1,S100A4,ACTB,ETS1…
GO:BP	cellular response to cytokine stimulus	GO:0071345	FALSE	1.11009e-15	14.9546	825	1562	136	21010	TNFAIP3,PRKN,STAT1,RPL13A,RPS3,DOCK8,CALM1,JAK2,MAP3K5,HSPA5,NCL,IL15,RFX2,ACTG1,PTPRJ,LSP1,TMSB4X,IFITM2,NDUFA13,CXCR4,SYK,SOS1,RPS16,AIF1,RPL3,LRRK2,GSTP1,PYCARD,FOXP1,LAPTM5,CARD16,ERBIN,PTK2B,LRCH1,SAMHD1,HDAC4,BIRC3,SNX10,HLA-DPA1,HSP90AB1,AIM2,NLRC5,PARP14,IRF1,WNK1,LILRA4,NFKBIA,FOS,HNRNPU,CARD8,CSF3R,MNDA,RBM47,TLR2,NAIP,DAPK1,IRAK3,TNFSF13B,IL17RA,TANK,CBL,LIMS1,JARID2,EXT1,IL10RA,PLCB1,…
GO:BP	regulation of T cell activation	GO:0050863	FALSE	1.80238e-15	14.7442	372	1562	81	21010	TESPA1,B2M,RPS3,DOCK8,JAK2,CEBPB,FAM49B,AP3B1,RAC2,IL15,ACTB,JUNB,SYK,SOS1,AIF1,HLA-A,HLA-DRA,HLA-DPB1,PRELID1,PYCARD,PAG1,HLA-DRB5,HLA-DRB1,SOD1,LAPTM5,HLA-DPA1,HLA-E,CR1,ZBTB16,TMEM131L,IRF1,RUNX1,PELI1,FYN,PDE5A,MALT1,TOX,CD86,TNFSF13B,PPP3CA,CD74,HLA-DMA,RHOA,RIPOR2,PTPRC,IL7R,CCL5,CORO1A,LGALS1,SMARCA2,LEF1,LYN,DPP4,STAT5B,HMGB1,BID,CD47,PTPN22,TGFB1,IL6ST,CD55,MAP3K8,IL4R,ARID1B,RASGRP1,PRK…
GO:BP	amide metabolic process	GO:0043603	FALSE	3.60339e-15	14.4433	1210	1562	176	21010	TNRC6C,DIP2A,CERS6,RPS11,RPS19,RPS27,RPL13,RPL10,RPL13A,RPL34,EEF1A1,RPLP1,RPS27A,RPL11,RPS2,RPL30,RPL27A,RPL37A,RPS14,RPLP2,RPL19,RPS18,RPS15,RPS23,RPS9,RPL18A,RPS28,RPS24,RPS3,RPS25,RPS6,RPL35A,RPL36A,RPS20,RPL39,RPS3A,RPL15,RPS4X,RPL9,RPL17,RPS13,RPL36,RPL12,RPL38,RPL35,RPL14,RPL27,RPL10A,RPL6,RPS5,RPL24,RPS7,RPSA,RPL31,EIF4A1,SRBD1,PAN3,ELOB,SPCS1,NCL,RPS8,RPL26,UBA52,RPS26,RPL7A,RACK1,PABPC1…
GO:BP	regulation of transport	GO:0051049	FALSE	4.34954e-15	14.3616	1762	1562	231	21010	S100A8,PTEN,KCNQ5,PRKN,B2M,PLCG2,MCTP1,CALM1,JAK2,NDUFA4,CEBPB,NUMB,ARL6IP5,MDFIC,MKLN1,RAC2,UBL5,IL15,CLEC7A,ARF1,CYBA,BMP2K,RACK1,TBC1D5,CYBB,TSPO,HSP90AA1,ACTG1,PTPRJ,STXBP5,SARAF,CAB39,RAP1B,RFX3,CD14,OSBPL8,TMSB4X,KLRC2,ACTB,GZMB,PPIA,CLIC3,CLIC1,CXCR4,SYK,DBI,MIF,MAP4K4,GNAI2,LRRK2,SLC25A6,FLNA,TOMM7,VMP1,PRELID1,PYCARD,PRKCB,HLA-DRB1,SOD1,HLA-F,FXYD5,CFP,ERP29,PICALM,ADGRE2,ARF6,UTRN,PTK2B…
GO:BP	regulation of phosphate metabolic process	GO:0019220	FALSE	4.46341e-15	14.3503	1261	1562	181	21010	TNFAIP3,PTEN,MAPKAP1,PRKN,EEF1A1,PLCG2,RPS3,MT-CO2,CALM1,NEDD9,JAK2,YWHAB,NOP53,ENO1,CCNH,KSR1,MAP3K5,NCL,IL15,HIPK3,RACK1,TSPO,ROCK2,HSP90AA1,PTPRJ,SAMSN1,CAB39,OSBPL8,TMSB4X,ACTB,PPIA,HIPK2,CCND3,SYK,PILRB,SMYD3,MIF,MAP2K5,SOS1,NOTCH2,GNAI2,LRRK2,CDKN1C,GSTP1,PYCARD,HLA-DRB1,SOD1,ERP29,NDUFC2,RTRAF,TNIK,PTK2B,PPP1R12A,STK38,STK4,BANK1,MGAT5,LARGE1,TTN,PRKCE,HSP90AB1,SMAD3,FBXW7,NLRC5,SLC39A10,B…
GO:BP	regulation of phosphorus metabolic process	GO:0051174	FALSE	4.85013e-15	14.3142	1262	1562	181	21010	TNFAIP3,PTEN,MAPKAP1,PRKN,EEF1A1,PLCG2,RPS3,MT-CO2,CALM1,NEDD9,JAK2,YWHAB,NOP53,ENO1,CCNH,KSR1,MAP3K5,NCL,IL15,HIPK3,RACK1,TSPO,ROCK2,HSP90AA1,PTPRJ,SAMSN1,CAB39,OSBPL8,TMSB4X,ACTB,PPIA,HIPK2,CCND3,SYK,PILRB,SMYD3,MIF,MAP2K5,SOS1,NOTCH2,GNAI2,LRRK2,CDKN1C,GSTP1,PYCARD,HLA-DRB1,SOD1,ERP29,NDUFC2,RTRAF,TNIK,PTK2B,PPP1R12A,STK38,STK4,BANK1,MGAT5,LARGE1,TTN,PRKCE,HSP90AB1,SMAD3,FBXW7,NLRC5,SLC39A10,B…
GO:BP	regulation of leukocyte cell-cell adhesion	GO:1903037	FALSE	6.01529e-15	14.2207	364	1562	79	21010	TESPA1,B2M,RPS3,DOCK8,JAK2,CEBPB,FAM49B,AP3B1,IL15,ACTB,ETS1,SYK,AIF1,HLA-A,HLA-DRA,HLA-DPB1,PYCARD,PAG1,HLA-DRB5,HLA-DRB1,LAPTM5,SKAP1,HLA-DPA1,HLA-E,CR1,ZBTB16,TMEM131L,IRF1,WNK1,RUNX1,PELI1,FYN,PDE5A,MALT1,CD86,ALOX5,TNFSF13B,PPP3CA,CD74,HLA-DMA,RHOA,RIPOR2,PTPRC,IL7R,CCL5,ITGA4,CORO1A,LGALS1,SMARCA2,LEF1,LYN,DPP4,STAT5B,ZDHHC21,HMGB1,CD47,PTPN22,TGFB1,IL6ST,CD55,MAP3K8,GCNT1,IL4R,ARID1B,RASGR…
GO:BP	nucleobase-containing compound biosynthetic process	GO:0034654	FALSE	6.40185e-15	14.1937	4026	1562	435	21010	S100A8,TNFAIP3,PTEN,UXS1,ZNF331,BCL11B,DIP2A,PRMT2,PRKN,BACH2,STAT1,TRAPPC9,RPL10,PLCG2,RPS14,MT-ND3,RPS3,MT-CO2,MT-ND1,MT-ATP6,RPL6,PFDN5,ZEB2,JAK2,MT-ND4,MT-ND5,NOP53,MED13L,CEBPB,ENO1,ATP5MC2,USP15,HINT1,CCNH,ATXN1,ID2,EID1,MDFIC,CDK6,AP3B1,ELOB,MAP3K5,HSPA5,PCBP1,NDUFB7,NCL,KDM4C,ZNF438,CLEC7A,NOP10,ADK,HDAC9,EDF1,MAML3,BTG1,MT-ND2,HIPK3,RFX2,EEF1D,HSP90AA1,ZBTB20,ETV6,RFX3,TXNIP,TMSB4X,PFN1,…
GO:BP	B cell receptor signaling pathway	GO:0050853	FALSE	7.21425e-15	14.1418	70	1562	32	21010	PLCG2,SYK,SOS1,FOXP1,PRKCB,BANK1,CD79A,IGHM,SLC39A10,BCL2,NFATC2,NFKBIA,MNDA,MEF2C,PTPRC,ITK,PLCL2,PRKCH,RFTN1,VAV3,LYN,PTPN22,BLK,CD22,CD79B,PLEKHA1,MS4A1,MAPK1,STAP1,IGLC3,LCK,FCRL3
GO:BP	regulation of transferase activity	GO:0051338	FALSE	7.45093e-15	14.1278	834	1562	135	21010	TNFAIP3,PTEN,PRKN,SERINC5,EEF1A1,RPL11,RPS2,RPS3,RPS7,CALM1,NEDD9,JAK2,CCNH,KSR1,MAP3K5,HIPK3,HSP90AA1,PTPRJ,CAB39,OSBPL8,ACTB,RPL5,PPIA,CCND3,SYK,DBI,PILRB,PLAAT4,SMYD3,MIF,MAP2K5,SOS1,NOTCH2,LRRK2,CDKN1C,GSTP1,PYCARD,HLA-DRB1,SOD1,ERP29,NEK7,RTRAF,PTK2B,STK38,RPL23,LARGE1,TTN,HSP90AB1,FBXW7,NLRC5,IGF1R,SLC11A1,PDGFC,PDE5A,HNRNPU,PRKAG2,WARS,MALT1,ABI1,CD86,MEF2C,LCP2,IRAK3,GNAQ,UVRAG,CBL,IQGAP1…
GO:BP	B cell activation	GO:0042113	FALSE	7.77631e-15	14.1092	278	1562	67	21010	TNFAIP3,PLCG2,ID2,HDAC9,PTPRJ,SAMSN1,TYROBP,SYK,MIF,NOTCH2,PRKCB,DOCK11,LAPTM5,ATM,PTK2B,HDAC4,BANK1,CD79A,KLF6,ATP11C,CR1,SLC39A10,BCL2,PAX5,PHF14,NFATC2,PELI1,TOP2B,MALT1,MNDA,CD86,MEF2C,SKAP2,TNFSF13B,CD74,PTPRC,IL7R,PLCL2,ITGA4,IKZF3,LGALS1,VAV3,LEF1,ZFP36L2,LYN,POU2F2,DOCK10,STAT5B,THOC1,CD22,CD79B,RASGRP1,CTPS1,CD28,MS4A1,POU2AF1,TPD52,SH3KBP1,BST2,SLC25A5,SPI1,PRKDC,AHR,FCRL1,FCRL3,SWAP70,…
GO:BP	positive regulation of cell-cell adhesion	GO:0022409	FALSE	8.20436e-15	14.086	314	1562	72	21010	TESPA1,B2M,RPS3,DOCK8,JAK2,FAM49B,AP3B1,IL15,ACTB,ETS1,SYK,AIF1,HLA-A,HLA-DRA,HLA-DPB1,PYCARD,HLA-DRB5,HLA-DRB1,SKAP1,ADAM19,HLA-DPA1,HLA-E,CR1,ZBTB16,RUNX1,FYN,MALT1,CD86,ALOX5,TNFSF13B,EMILIN2,PPP3CA,CD74,HLA-DMA,RHOA,PTPRC,IL7R,CCL5,ITGA4,CORO1A,LGALS1,SMARCA2,LEF1,LYN,DPP4,STAT5B,KIFAP3,HMGB1,CD47,PTPN22,TGFB1,IL6ST,CD55,MAP3K8,GCNT1,IL4R,ARID1B,RASGRP1,PRKCQ,HAVCR2,CD44,ARID1A,CD28,ITGB2,ANX…
GO:BP	cellular response to oxygen-containing compound	GO:1901701	FALSE	8.64405e-15	14.0633	1269	1562	181	21010	TNFAIP3,SLC12A6,PRKN,STAT1,PRKCA,PLCG2,RPS3,JAK2,MBD5,CEBPB,TUBA1A,MAP3K5,NCL,CLEC7A,HDAC9,RACK1,CYBB,TSPO,ROCK2,ZBTB20,RAP1B,CD14,OSBPL8,ACTB,JUNB,NDUFA13,TRERF1,NCOA1,CCND3,SMYD3,MIF,MAP4K4,SOS1,LITAF,GNAI2,LRRK2,FLNA,GSTP1,PYCARD,OXR1,FOXP1,PRKCB,HLA-DRB1,SOD1,RAB10,PRDX5,CARD16,ATM,NEK7,NCOA2,PTK2B,DENND4C,CAMK2D,RPL23,ITPR1,LARGE1,PRKCE,PDE3B,RAP1GDS1,LCOR,FOXO1,ITPR2,ATP2B1,SETX,NFATC2,IGF1…
GO:BP	regulation of apoptotic process	GO:0042981	FALSE	1.38434e-14	13.8588	1463	1562	200	21010	S100A8,TNFAIP3,PTEN,BCL11B,MAPKAP1,PRMT2,PRKN,STAT1,PRKCA,RPL10,RPL11,RPS3,TPT1,RPS6,RPS3A,RPS7,DOCK8,ZEB2,JAK2,NOP53,CEBPB,ENO1,USP15,ARL6IP5,MAP3K5,HSPA5,BTG1,RPL26,HIPK3,RASA1,RACK1,TSPO,HSP90AA1,APAF1,TXNIP,PTMA,CFL1,ACTB,ETS1,TYROBP,UBB,NDUFA13,PPIA,NCOA1,HIPK2,SRPK2,MIF,MAP4K4,MAP2K5,NOTCH2,GNAI2,LRRK2,SLC25A6,FLNA,TIMP1,GSTP1,PRELID1,PYCARD,OXR1,FOXP1,SOD1,S100A9,ST6GAL1,PRDX5,ERP29,CARD16…
GO:BP	negative regulation of immune system process	GO:0002683	FALSE	1.46067e-14	13.8354	487	1562	94	21010	TNFAIP3,RPS19,CEBPB,USP15,ID2,CDK6,PTPRJ,SAMSN1,HLA-B,CST7,TYROBP,KLRC1,SYK,CD96,MIF,HLA-A,PAG1,HLA-DRB1,HLA-F,LAPTM5,PSMB4,ATM,ERBIN,LRCH1,SAMHD1,BANK1,HLA-E,CR1,FBXW7,TMEM131L,NLRC5,PARP14,IRF1,RUNX1,LILRA4,PELI1,FYN,PDE5A,CARD8,MNDA,IRAK3,RIN3,PLCB1,CD74,GRN,NF1,RIPOR2,PTPRC,IL7R,PLCL2,FGR,HCK,LYN,DPP4,PIBF1,PSMA1,HSPA8,HMGB1,CD47,PTPN22,TGFB1,LST1,CD55,THOC1,IFI16,IL4R,CD22,A2M,CBLB,HAVCR2,RN…
GO:BP	system development	GO:0048731	FALSE	2.54195e-14	13.5948	3951	1562	426	21010	S100A8,MT-CO1,TNFAIP3,PTEN,BCL11B,DIP2A,MAPKAP1,SLC12A6,ATXN10,PRKN,APBA2,STAT1,SERINC5,CYFIP2,TRAPPC9,AKAP13,PRKCA,B2M,RPL13,RPL13A,H3F3A,RPL38,RPL24,RPS7,PFDN5,ZEB2,ITM2B,CALM1,JAK2,MT-ND4,CRIP1,MBD5,COX6B1,CEBPB,ANKS1A,NUMB,MACF1,ITSN2,TUBA1A,ATXN1,ID2,CDK6,AP3B1,PPIB,HSPA5,NCL,IL15,ARHGAP26,FRYL,HDAC9,BTG1,RASA1,PSAP,CYBB,TSPO,ROCK2,PCSK5,HSP90AA1,ACTG1,APAF1,ETV6,FMN1,TRIO,STAU2,RFX3,HLA-B,P…
GO:BP	phagocytosis	GO:0006909	FALSE	2.96212e-14	13.5284	236	1562	60	21010	PLCG2,IL15,ICAM3,CLEC7A,CYBA,RACK1,PTPRJ,CD14,TYROBP,SYK,AIF1,PYCARD,SOD1,CFP,ARHGAP25,ELMO1,LYST,DOCK2,PRKCE,SLC11A1,FYN,XKR6,DYSF,TLR2,CD36,FCN1,LRP1,PECAM1,RAB31,RAB27A,ANO6,CDC42SE2,PTPRC,CORO1A,PLD4,VAV3,RAC1,FGR,HCK,LYN,CDC42,HMGB1,CD47,TGFB1,FCER1G,PLSCR1,CAMK1D,BIN2,PAK1,ITGB2,ANXA1,STAP1,ITGB3,EIF2AK1,YES1,SPG11,PIKFYVE,THBS1,NCF2,CLCN3
GO:BP	heterocycle biosynthetic process	GO:0018130	FALSE	3.57672e-14	13.4465	4099	1562	438	21010	S100A8,TNFAIP3,PTEN,UXS1,ZNF331,BCL11B,DIP2A,PRMT2,PRKN,BACH2,STAT1,TRAPPC9,RPL10,PLCG2,RPS14,MT-ND3,RPS3,MT-CO2,MT-ND1,MT-ATP6,RPL6,PFDN5,ZEB2,JAK2,MT-ND4,MT-ND5,NOP53,MED13L,CEBPB,ENO1,ATP5MC2,USP15,HINT1,CCNH,ATXN1,ID2,EID1,MDFIC,CDK6,AP3B1,ELOB,MAP3K5,HSPA5,PCBP1,NDUFB7,NCL,KDM4C,ZNF438,CLEC7A,NOP10,ADK,HDAC9,EDF1,MAML3,BTG1,MT-ND2,HIPK3,RFX2,TSPO,EEF1D,HSP90AA1,ZBTB20,ETV6,RFX3,TXNIP,TMSB4X,…
GO:BP	positive regulation of RNA metabolic process	GO:0051254	FALSE	3.58031e-14	13.4461	1845	1562	236	21010	TNRC6C,BCL11B,PRMT2,PRKN,STAT1,ZEB2,JAK2,CEBPB,PAN3,ID2,MDFIC,AP3B1,MAP3K5,HSPA5,PCBP1,NCL,EDF1,MAML3,RFX2,PABPC1,ROCK2,ETV6,RFX3,PTMA,ACTB,ETS1,JUNB,TRERF1,NCOA1,HIVEP3,HIPK2,SMYD3,MAP2K5,LITAF,RHOG,CDKN1C,BACH1,CHCHD2,PRKCB,RBM3,HLA-DRB1,PICALM,TFCP2,ATM,RTRAF,NCOA2,TGFBR1,SKAP1,SSBP3,PPP1R12A,HDAC4,MAML2,TRIM22,DDX17,E2F5,KLF6,KMT2A,TCF4,DDX21,TCF12,ZBTB16,SMAD3,RUNX2,NLRC5,CASK,ATF7IP,PAX5,RE…
GO:BP	positive regulation of T cell activation	GO:0050870	FALSE	3.82175e-14	13.4177	244	1562	61	21010	TESPA1,B2M,RPS3,DOCK8,JAK2,FAM49B,AP3B1,IL15,ACTB,SYK,AIF1,HLA-A,HLA-DRA,HLA-DPB1,PYCARD,HLA-DRB5,HLA-DRB1,HLA-DPA1,HLA-E,CR1,ZBTB16,RUNX1,FYN,MALT1,CD86,TNFSF13B,PPP3CA,CD74,HLA-DMA,RHOA,PTPRC,IL7R,CCL5,CORO1A,LGALS1,SMARCA2,LEF1,LYN,DPP4,STAT5B,HMGB1,CD47,PTPN22,TGFB1,IL6ST,CD55,MAP3K8,IL4R,ARID1B,RASGRP1,PRKCQ,HAVCR2,ARID1A,CD28,ANXA1,FOXO3,NCK2,CCR7,LCK,YES1,KLRK1
GO:BP	regulation of leukocyte proliferation	GO:0070663	FALSE	3.97086e-14	13.4011	265	1562	64	21010	TNFAIP3,RPS3,JAK2,CEBPB,RAC2,IL15,TYROBP,SYK,MIF,SOS1,AIF1,HLA-A,HLA-DPB1,GSTP1,PYCARD,HLA-DRB1,ST6GAL1,ATM,HLA-DPA1,HLA-E,CR1,TMEM131L,SLC39A10,BCL2,IRF1,NFATC2,PELI1,PDE5A,MNDA,CD86,MEF2C,TNFSF13B,PPP3CA,CD74,NF1,RIPOR2,PTPRC,CCL5,IKZF3,CORO1A,VAV3,LYN,STAT5B,HMGB1,BID,PTPN22,TGFB1,IL6ST,LST1,CD55,CD22,PRKCQ,CBLB,HAVCR2,CD28,TNFSF8,MAPK1,TNFRSF1B,ANXA1,NCK2,FCGR3A,BST2,AHR,FCRL3
GO:BP	peptidyl-amino acid modification	GO:0018193	FALSE	4.90637e-14	13.3092	1077	1562	159	21010	S100A8,PTEN,DIP2A,MAPKAP1,PRMT2,PRKCA,PLCG2,CALM1,NEDD9,JAK2,HINT1,PPIB,NCL,IL15,SENP6,HDAC9,HIPK3,RACK1,ROCK2,HSP90AA1,PTPRJ,SAMSN1,CAB39,ACTB,PPIA,HIPK2,SYK,SRPK2,SMYD3,MIF,LRRK2,OXR1,PRKCB,S100A9,ATM,NEK7,TGFBR1,PTK2B,STK38,HDAC4,CAMK2D,STK4,BANK1,KMT2A,DDX21,PRKCE,HSP90AB1,CSNK1G3,CWC27,FBXW7,BCL2,PARP14,WNK1,AKT3,IGF1R,FYN,PDGFC,NAA35,MAST4,PRKAG2,SMG1,SUPT3H,ABI1,CD36,PECAM1,CBL,TRIM38,SGK3…
GO:BP	leukocyte migration	GO:0050900	FALSE	5.70299e-14	13.2439	393	1562	81	21010	S100A8,RPS19,RPL13A,DOCK8,NEDD9,RAC2,PPIB,PPIA,CXCR4,SYK,MIF,SOS1,AIF1,PYCARD,S100A9,ADGRE2,PTK2B,LRCH1,LYST,WNK1,ITGA6,FYN,GBF1,CSF3R,ALOX5,JAML,PECAM1,IL17RA,EXT1,ANO6,PREX1,RIN3,PLCB1,ROCK1,CD74,RHOA,NF1,RIPOR2,CCL5,ADAM10,STK39,ITGA4,CORO1A,VAV3,RAC1,HCK,LYN,DPP4,STAT5B,CDC42,HMGB1,SELPLG,CD47,PTPN22,TGFB1,FCER1G,GCNT1,PPBP,CCL4,CAMK1D,CNR2,EPS8,MAPK1,ITGB2,ANXA1,STAP1,SELL,SPI1,PDE4B,PF4,ITG…
GO:BP	aromatic compound biosynthetic process	GO:0019438	FALSE	5.8364e-14	13.2339	4110	1562	438	21010	S100A8,TNFAIP3,PTEN,UXS1,ZNF331,BCL11B,DIP2A,PRMT2,PRKN,BACH2,STAT1,TRAPPC9,RPL10,PLCG2,RPS14,MT-ND3,RPS3,MT-CO2,MT-ND1,MT-ATP6,RPL6,PFDN5,ZEB2,JAK2,MT-ND4,MT-ND5,NOP53,MED13L,CEBPB,ENO1,ATP5MC2,USP15,HINT1,CCNH,ATXN1,ID2,EID1,MDFIC,CDK6,AP3B1,ELOB,MAP3K5,HSPA5,PCBP1,NDUFB7,NCL,KDM4C,ZNF438,CLEC7A,NOP10,ADK,HDAC9,EDF1,MAML3,BTG1,MT-ND2,HIPK3,RFX2,TSPO,EEF1D,HSP90AA1,ZBTB20,ETV6,RFX3,TXNIP,TMSB4X,…
GO:BP	positive regulation of innate immune response	GO:0045089	FALSE	8.59874e-14	13.0656	327	1562	72	21010	TNFAIP3,RPS19,PLCG2,NOP53,USP15,ALPK1,AP3B1,CLEC7A,CYBA,HSP90AA1,CD14,KLRC2,TYROBP,SYK,PYCARD,HLA-F,PIK3AP1,NEK7,ERBIN,BIRC3,PRKCE,AIM2,HLA-E,PSPC1,NLRC5,IRF1,LILRA4,PELI1,NFKBIA,FYN,CARD8,MNDA,RBM47,TLR2,NAIP,CD36,FCN1,IRAK3,TXK,SLAMF6,CCL5,ANKRD17,RFTN1,CTSS,RPS6KA3,HCK,LYN,CD226,STAT5B,MAP2K6,PYHIN1,GBP5,HSPA8,HMGB1,KLRC3,PTPN22,MAP3K7,SLC15A2,IFI16,RASGRP1,HAVCR2,PLSCR1,RNF125,NLRC3,PAK1,CSNK…
GO:BP	actin filament-based process	GO:0030029	FALSE	1.73205e-13	12.7614	765	1562	124	21010	PRKN,CYFIP2,AKAP13,IQGAP2,ZEB2,NEDD9,JAK2,FGD4,SSH2,FAM49B,RHOC,RAC2,ARHGAP26,ARF1,RASA1,ROCK2,ACTG1,FMN1,STAU2,PHACTR2,TMSB4X,PFN1,TMSB10,CFL1,ACTB,MYL6,TYROBP,ARPC3,AIF1,MTSS1,FLNA,RHOG,GMFG,PYCARD,TTC17,TBCK,MARCKSL1,FCHSD2,ARF6,ARHGAP25,TGFBR1,ELMO1,PTK2B,CAMK2D,DOCK2,MICAL3,TTN,SPECC1L,PRKCE,DIAPH2,SMAD3,RAP1GDS1,BCL2,EVL,ACAP2,MYO1F,PACSIN2,ABI1,SRGAP2,SHTN1,MICAL2,LRP1,MEF2A,GAS7,IQGAP1,PR…
GO:BP	regulation of cell-cell adhesion	GO:0022407	FALSE	1.93003e-13	12.7144	473	1562	90	21010	TESPA1,PRKCA,B2M,RPS3,DOCK8,JAK2,CEBPB,FAM49B,AP3B1,IL15,ACTB,ETS1,MBP,SYK,MAP2K5,AIF1,HLA-A,HLA-DRA,HLA-DPB1,PYCARD,PAG1,HLA-DRB5,HLA-DRB1,FXYD5,LAPTM5,SKAP1,ADAM19,HLA-DPA1,HLA-E,CR1,ZBTB16,TMEM131L,IRF1,WNK1,RUNX1,PELI1,FYN,PDE5A,MALT1,CD86,ALOX5,TNFSF13B,EMILIN2,PPP3CA,CD74,HLA-DMA,RHOA,RIPOR2,PTPRC,IL7R,CCL5,ITGA4,CORO1A,LGALS1,SMARCA2,LEF1,LYN,DPP4,STAT5B,ZDHHC21,KIFAP3,HMGB1,CD47,PTPN22,TG…
GO:BP	regulation of RNA biosynthetic process	GO:2001141	FALSE	3.0251e-13	12.5193	3460	1562	379	21010	S100A8,TNFAIP3,PTEN,ZNF331,BCL11B,PRMT2,PRKN,BACH2,STAT1,TRAPPC9,RPL10,PLCG2,RPS14,RPS3,RPL6,PFDN5,ZEB2,JAK2,NOP53,MED13L,CEBPB,ENO1,HINT1,CCNH,ATXN1,ID2,EID1,MDFIC,CDK6,AP3B1,MAP3K5,HSPA5,PCBP1,NCL,KDM4C,ZNF438,CLEC7A,HDAC9,EDF1,MAML3,BTG1,RFX2,ZBTB20,ETV6,RFX3,TXNIP,TMSB4X,PFN1,PTMA,ACTB,ETS1,JUNB,NDUFA13,PPIA,TRERF1,NCOA1,HIVEP3,HOPX,HIPK2,CCND3,SYK,SMYD3,BNC2,MAP2K5,SOS1,LITAF,NOTCH2,LRRK2,FL…
GO:BP	regulation of mononuclear cell proliferation	GO:0032944	FALSE	3.70544e-13	12.4312	241	1562	59	21010	RPS3,JAK2,CEBPB,RAC2,IL15,TYROBP,SYK,MIF,SOS1,AIF1,HLA-A,HLA-DPB1,PYCARD,HLA-DRB1,ST6GAL1,ATM,HLA-DPA1,HLA-E,CR1,TMEM131L,SLC39A10,BCL2,IRF1,NFATC2,PELI1,PDE5A,MNDA,CD86,MEF2C,TNFSF13B,PPP3CA,CD74,RIPOR2,PTPRC,CCL5,IKZF3,CORO1A,VAV3,LYN,STAT5B,HMGB1,BID,PTPN22,TGFB1,IL6ST,LST1,CD55,CD22,PRKCQ,CBLB,HAVCR2,CD28,TNFSF8,TNFRSF1B,ANXA1,NCK2,FCGR3A,AHR,FCRL3
GO:BP	actin cytoskeleton organization	GO:0030036	FALSE	5.15785e-13	12.2875	677	1562	113	21010	PRKN,CYFIP2,AKAP13,IQGAP2,ZEB2,NEDD9,JAK2,FGD4,SSH2,FAM49B,RHOC,RAC2,ARHGAP26,ARF1,RASA1,ROCK2,ACTG1,FMN1,STAU2,PHACTR2,TMSB4X,PFN1,TMSB10,CFL1,ACTB,TYROBP,ARPC3,AIF1,MTSS1,FLNA,RHOG,GMFG,PYCARD,TTC17,TBCK,MARCKSL1,FCHSD2,ARF6,ARHGAP25,TGFBR1,ELMO1,PTK2B,DOCK2,MICAL3,TTN,SPECC1L,PRKCE,DIAPH2,SMAD3,RAP1GDS1,BCL2,EVL,MYO1F,PACSIN2,ABI1,SHTN1,MICAL2,LRP1,MEF2A,GAS7,IQGAP1,PREX1,MRTFA,SVIL,DIAPH1,ROC…
GO:BP	regulation of lymphocyte proliferation	GO:0050670	FALSE	6.81872e-13	12.1663	237	1562	58	21010	RPS3,JAK2,CEBPB,RAC2,IL15,TYROBP,SYK,MIF,SOS1,AIF1,HLA-A,HLA-DPB1,PYCARD,HLA-DRB1,ATM,HLA-DPA1,HLA-E,CR1,TMEM131L,SLC39A10,BCL2,IRF1,NFATC2,PELI1,PDE5A,MNDA,CD86,MEF2C,TNFSF13B,PPP3CA,CD74,RIPOR2,PTPRC,CCL5,IKZF3,CORO1A,VAV3,LYN,STAT5B,HMGB1,BID,PTPN22,TGFB1,IL6ST,LST1,CD55,CD22,PRKCQ,CBLB,HAVCR2,CD28,TNFSF8,TNFRSF1B,ANXA1,NCK2,FCGR3A,AHR,FCRL3
GO:BP	regulation of cell migration	GO:0030334	FALSE	7.86319e-13	12.1044	928	1562	140	21010	PTEN,PRKCA,PLCG2,MCTP1,S100A11,DOCK8,ZEB2,NEDD9,JAK2,SSH2,NUMB,MACF1,FAM49B,RHOC,RAC2,HSPA5,CLEC7A,HDAC9,RACK1,ROCK2,ACTG1,PTPRJ,LDLRAD4,OSBPL8,TMSB4X,PFN1,TMSB10,ETS1,CXCR4,MIF,MAP4K4,MAP2K5,AIF1,GNAI2,FLNA,TIMP1,PYCARD,FOXP1,ATM,ARF6,TGFBR1,PTK2B,LRCH1,STK4,MGAT5,PRKCE,SMAD3,FBXW7,BCL2,WNK1,AKT3,ITGA6,EVL,IGF1R,PDGFC,SRGAP2,MEF2C,DOCK5,SHTN1,LRP1,PLXNC1,PECAM1,EMILIN2,VCL,ANO6,PREX1,SGK3,ZNF609…
GO:BP	positive regulation of cell population proliferation	GO:0008284	FALSE	8.52269e-13	12.0694	1248	1562	173	21010	TNFAIP3,PTEN,STAT1,PRKCA,RPS9,RPS3,RPS6,RPS4X,NEDD9,JAK2,NEAT1,MACF1,ID2,CDK6,RAC2,MAP3K5,KDM4C,IL15,CLEC7A,TSPO,HSP90AA1,STAU2,RPS15A,PFN1,ACTB,S100A6,HIPK2,SYK,SRPK2,MIF,MAP2K5,AIF1,HLA-A,NOTCH2,GNAI2,FLNA,RHOG,HLA-DPB1,TIMP1,PYCARD,FOXP1,DOCK11,S100A9,ST6GAL1,POLD4,MARCKSL1,TGFBR3,TGFBR1,SSBP3,PTK2B,HDAC4,NIN,VCAN,RPL23,RNASEH2B,HLA-DPA1,RAD51B,TIAM2,HLA-E,CR1,RUNX2,SLC39A10,BCL2,PPP1R16B,AKT3…
GO:BP	positive regulation of RNA biosynthetic process	GO:1902680	FALSE	8.67767e-13	12.0616	1706	1562	218	21010	BCL11B,PRMT2,PRKN,STAT1,ZEB2,JAK2,CEBPB,ID2,MDFIC,AP3B1,MAP3K5,HSPA5,PCBP1,NCL,EDF1,MAML3,RFX2,ETV6,RFX3,PTMA,ACTB,ETS1,JUNB,TRERF1,NCOA1,HIVEP3,HIPK2,SMYD3,MAP2K5,LITAF,RHOG,CDKN1C,BACH1,CHCHD2,PRKCB,HLA-DRB1,PICALM,TFCP2,ATM,RTRAF,NCOA2,TGFBR1,SKAP1,SSBP3,PPP1R12A,HDAC4,MAML2,TRIM22,DDX17,E2F5,KLF6,KMT2A,TCF4,DDX21,TCF12,ZBTB16,SMAD3,RUNX2,NLRC5,CASK,ATF7IP,PAX5,RERE,FOXO1,WWOX,IRF1,NACA,RUNX1,…
GO:BP	import into cell	GO:0098657	FALSE	9.07245e-13	12.0423	939	1562	141	21010	MIA2,SLC12A6,PRKN,B2M,PLCG2,MCTP1,RNASEK,NUMB,ITSN2,ARL6IP5,MKLN1,IL15,ICAM3,CLEC7A,ARF1,CYBA,BMP2K,RACK1,TBC1D5,ACTG1,PTPRJ,CD14,ACTB,TYROBP,PIK3C3,SYK,AIF1,LRRK2,PYCARD,SOD1,CFP,PICALM,FCHSD2,ARF6,ARHGAP25,ELMO1,DENND1B,LYST,DOCK2,SNX10,PRKCE,CSNK1G3,DENND1A,SLC39A10,BICD1,SYNE1,SLC11A1,FYN,XKR6,PACSIN2,DYSF,TLR2,CD36,FKBP15,FCN1,LRP1,SLC24A4,PECAM1,RAB31,GRK3,CBL,RAB27A,IL10RA,ANO6,RIN3,CDC42S…
GO:BP	regulation of phosphorylation	GO:0042325	FALSE	1.43212e-12	11.844	1117	1562	159	21010	TNFAIP3,PTEN,MAPKAP1,PRKN,EEF1A1,PLCG2,RPS3,CALM1,NEDD9,JAK2,NOP53,CCNH,KSR1,MAP3K5,NCL,IL15,HIPK3,RACK1,ROCK2,HSP90AA1,PTPRJ,SAMSN1,CAB39,OSBPL8,ACTB,PPIA,HIPK2,CCND3,SYK,PILRB,SMYD3,MIF,MAP2K5,SOS1,NOTCH2,LRRK2,CDKN1C,GSTP1,PYCARD,HLA-DRB1,SOD1,ERP29,RTRAF,TNIK,PTK2B,STK38,STK4,BANK1,LARGE1,TTN,PRKCE,HSP90AB1,FBXW7,NLRC5,BCL2,PARP14,ITGA6,IGF1R,SLC11A1,FYN,PDGFC,PDE5A,HNRNPU,PRKAG2,WARS,MALT1,A…
GO:BP	regulation of DNA-templated transcription	GO:0006355	FALSE	1.49794e-12	11.8245	3437	1562	374	21010	S100A8,TNFAIP3,PTEN,ZNF331,BCL11B,PRMT2,PRKN,BACH2,STAT1,TRAPPC9,RPL10,PLCG2,RPS14,RPS3,RPL6,PFDN5,ZEB2,JAK2,NOP53,MED13L,CEBPB,ENO1,HINT1,CCNH,ATXN1,ID2,EID1,MDFIC,CDK6,AP3B1,MAP3K5,HSPA5,PCBP1,NCL,KDM4C,ZNF438,CLEC7A,HDAC9,EDF1,MAML3,BTG1,RFX2,ZBTB20,ETV6,RFX3,TXNIP,TMSB4X,PFN1,PTMA,ACTB,ETS1,JUNB,NDUFA13,PPIA,TRERF1,NCOA1,HIVEP3,HOPX,HIPK2,CCND3,SYK,SMYD3,BNC2,MAP2K5,SOS1,LITAF,NOTCH2,LRRK2,FL…
GO:BP	regulation of vesicle-mediated transport	GO:0060627	FALSE	1.53571e-12	11.8137	522	1562	94	21010	PRKN,B2M,PLCG2,MCTP1,NUMB,MKLN1,RAC2,IL15,CLEC7A,ARF1,CYBA,BMP2K,RACK1,TBC1D5,ACTG1,PTPRJ,STXBP5,RAP1B,CD14,KLRC2,ACTB,SYK,GNAI2,LRRK2,PYCARD,PRKCB,SOD1,HLA-F,CFP,PICALM,ADGRE2,ARF6,DOCK2,CASK,BICD1,SYNE1,VAMP8,SLC11A1,PACSIN2,DYSF,TLR2,CD36,FCN1,LRP1,RAB31,CBL,RAB27A,ANO6,RIN3,PPP3CA,ROCK1,PTPRC,CLASP1,CORO1A,RAC1,AAK1,FGR,HCK,LYN,PSEN1,PPP3CC,CDC42,HMGB1,DNAJC13,CD47,TGFB1,FCER1G,CD63,SMAP1,IL4…
GO:BP	T cell differentiation	GO:0030217	FALSE	1.73917e-12	11.7597	307	1562	67	21010	BCL11B,TESPA1,B2M,RPS6,CDK6,AP3B1,IL15,ACTB,JUNB,RPL22,KLRC1,SYK,SOS1,HLA-DRA,PRELID1,FOXP1,HLA-DRB1,SOD1,DOCK2,KMT2A,CR1,ZBTB16,TMEM131L,RUNX2,BCL2,IRF1,RUNX1,MALT1,TOX,CD86,PREX1,CD74,RHOA,PTPRC,ITK,SLAMF6,IL7R,STAT4,IKZF3,SMARCA2,LEF1,ZFP36L2,CD3D,THEMIS,STAT5B,HMGB1,PTPN22,TGFB1,FCER1G,IL6ST,IL4R,ARID1B,RASGRP1,CAMK4,ARID1A,CD28,TNFSF8,ANXA1,FOXO3,CD2,STAT3,SPI1,CCR7,RELB,LCK,PPP3CB,PRKDC
GO:BP	regulation of endocytosis	GO:0030100	FALSE	1.81538e-12	11.741	285	1562	64	21010	PRKN,B2M,PLCG2,MCTP1,NUMB,MKLN1,IL15,CLEC7A,ARF1,CYBA,BMP2K,RACK1,TBC1D5,ACTG1,PTPRJ,CD14,ACTB,SYK,LRRK2,PYCARD,SOD1,CFP,PICALM,ARF6,DOCK2,BICD1,SYNE1,SLC11A1,PACSIN2,DYSF,TLR2,CD36,FCN1,LRP1,RAB31,CBL,RAB27A,ANO6,RIN3,PPP3CA,ROCK1,PTPRC,RAC1,AAK1,FGR,HCK,PPP3CC,CDC42,HMGB1,CD47,TGFB1,FCER1G,CD63,SMAP1,CD22,PLSCR1,CAMK1D,HNRNPK,DGKD,STAP1,NRG1,ITGB3,SNX9,PPP3CB
GO:BP	cytoskeleton organization	GO:0007010	FALSE	2.04168e-12	11.69	1461	1562	193	21010	S100A8,TNFAIP3,MAPKAP1,PRKN,CYFIP2,ABLIM1,AKAP13,IQGAP2,RPS3,ZEB2,NEDD9,JAK2,FGD4,SSH2,MACF1,FAM49B,TUBA1A,RHOC,RAC2,ARHGAP26,ARF1,SENP6,RASA1,ROCK2,ACTG1,FMN1,STAU2,PHACTR2,TMSB4X,PFN1,TMSB10,CFL1,ACTB,TYROBP,SH3BGRL3,ARPC3,AIF1,MTSS1,GABARAP,FLNA,RHOG,GMFG,PYCARD,TTC17,HLA-DRB1,SOD1,S100A9,TBCK,MARCKSL1,NEK7,FCHSD2,ARF6,ARHGAP25,TGFBR1,TNIK,ERBIN,ELMO1,PTK2B,PPP1R12A,XPO1,NIN,LIMD1,DOCK2,MICAL3…
GO:BP	positive regulation of DNA-templated transcription	GO:0045893	FALSE	2.13054e-12	11.6715	1699	1562	216	21010	BCL11B,PRMT2,PRKN,STAT1,ZEB2,JAK2,CEBPB,ID2,MDFIC,AP3B1,MAP3K5,HSPA5,PCBP1,NCL,EDF1,MAML3,RFX2,ETV6,RFX3,PTMA,ACTB,ETS1,JUNB,TRERF1,NCOA1,HIVEP3,HIPK2,SMYD3,MAP2K5,LITAF,RHOG,CDKN1C,BACH1,CHCHD2,PRKCB,HLA-DRB1,PICALM,TFCP2,ATM,RTRAF,NCOA2,TGFBR1,SKAP1,SSBP3,PPP1R12A,HDAC4,MAML2,TRIM22,DDX17,E2F5,KLF6,KMT2A,TCF4,DDX21,TCF12,ZBTB16,SMAD3,RUNX2,NLRC5,CASK,ATF7IP,PAX5,RERE,FOXO1,WWOX,IRF1,NACA,RUNX1,…
GO:BP	regulation of protein-containing complex assembly	GO:0043254	FALSE	2.40304e-12	11.6192	410	1562	80	21010	CYFIP2,RPL13A,PLCG2,H3F3A,RPS3,SSH2,NOP53,FAM49B,RHOC,HSPA5,VPS8,CLEC7A,SENP6,RASA1,RACK1,HSP90AA1,STXBP5,FMN1,RAP1B,TMSB4X,PFN1,TMSB10,SYK,ARPC3,PYCARD,ATM,NEK7,FCHSD2,ARF6,SKAP1,PTK2B,PRKCE,ATF7IP,EVL,WARS,CARD8,CD36,SPIDR,PREX1,SVIL,RHOA,ADD3,CLASP1,CORO1A,PARK7,RAC1,MEGF9,HCK,GBP5,GSK3B,RB1,HSPA8,CDC42,AKAP9,HMGB1,BID,PTPN22,ARPC2,ADD1,TENM1,ATR,CARMIL1,CDK5RAP2,TRABD2A,NLRC3,BCL11A,PAK1,EPS8…
GO:BP	regulation of kinase activity	GO:0043549	FALSE	2.59285e-12	11.5862	701	1562	114	21010	TNFAIP3,PTEN,PRKN,EEF1A1,RPS3,CALM1,NEDD9,JAK2,CCNH,KSR1,MAP3K5,HIPK3,HSP90AA1,PTPRJ,CAB39,OSBPL8,ACTB,PPIA,CCND3,SYK,PILRB,SMYD3,MIF,MAP2K5,SOS1,NOTCH2,LRRK2,CDKN1C,GSTP1,PYCARD,HLA-DRB1,SOD1,ERP29,RTRAF,PTK2B,STK38,LARGE1,TTN,HSP90AB1,FBXW7,NLRC5,IGF1R,SLC11A1,PDGFC,PDE5A,HNRNPU,PRKAG2,WARS,MALT1,ABI1,CD86,MEF2C,LCP2,IRAK3,GNAQ,UVRAG,CBL,IQGAP1,CCNY,CD74,RHOA,CCDC88A,CALM2,NF1,PTPRC,PIP4K2A,CCL…
GO:BP	RNA biosynthetic process	GO:0032774	FALSE	2.63289e-12	11.5796	3600	1562	387	21010	S100A8,TNFAIP3,PTEN,ZNF331,BCL11B,PRMT2,PRKN,BACH2,STAT1,TRAPPC9,RPL10,PLCG2,RPS14,RPS3,RPL6,PFDN5,ZEB2,JAK2,NOP53,MED13L,CEBPB,ENO1,USP15,HINT1,CCNH,ATXN1,ID2,EID1,MDFIC,CDK6,AP3B1,ELOB,MAP3K5,HSPA5,PCBP1,NCL,KDM4C,ZNF438,CLEC7A,HDAC9,EDF1,MAML3,BTG1,HIPK3,RFX2,EEF1D,ZBTB20,ETV6,RFX3,TXNIP,TMSB4X,PFN1,PTMA,ACTB,ETS1,JUNB,NDUFA13,PPIA,TRERF1,NCOA1,HIVEP3,HOPX,HIPK2,CCND3,SYK,SMYD3,BNC2,MAP2K5,SOS…
GO:BP	cellular response to stress	GO:0033554	FALSE	2.82987e-12	11.5482	1925	1562	237	21010	VPS13C,TNFAIP3,PTEN,MAPKAP1,SLC12A6,SH3RF3,PRKN,B2M,RPS3,TPT1,JAK2,CRIP1,XPR1,NOP53,CEBPB,ENO1,USP15,ARL6IP5,ID2,MDFIC,CDK6,MAP3K5,HSPA5,RPL26,HIPK3,RACK1,CYBB,TSPO,ROCK2,HSP90AA1,APAF1,CAB39,STAU2,ACTB,JUNB,PIK3C3,PPIA,HIPK2,CCM2,MIF,MAP4K4,MAP2K5,AIF1,MTSS1,GABARAP,LRRK2,FLNA,TOMM7,BACH1,CHCHD2,GSTP1,PYCARD,OXR1,FOXP1,UGGT2,SOD1,FAM168A,PRDX5,ERP29,POLD4,UBXN1,ATM,RCSD1,TNIK,USP28,PTK2B,SAMHD1,…
GO:BP	negative regulation of protein metabolic process	GO:0051248	FALSE	2.98525e-12	11.525	981	1562	144	21010	TNRC6C,TNFAIP3,PTEN,PRKN,RPL13A,RPL11,RPS15,RPS3,RPS20,RPS7,PFDN5,ITM2B,CALM1,YWHAB,NOP53,PAN3,NCL,HIPK3,RACK1,TSPO,PABPC1,ROCK2,PTPRJ,SAMSN1,RPL37,CST7,RPL5,GZMB,PPIA,HIPK2,DBI,SMYD3,MIF,MAP2K5,CST3,RTN1,SERPINA1,GNAI2,LRRK2,FLNA,CDKN1C,FRY,TIMP1,GSTP1,PYCARD,OXR1,UBXN1,CARD16,PICALM,RTRAF,STK38,PZP,RPL23,BANK1,MGAT5,PRKCE,HSP90AB1,CR1,SMAD3,PPP1R16B,PARP14,FHIT,UBE2B,FYN,HNRNPU,PRKAG2,WARS,CARD…
GO:BP	regulation of organelle organization	GO:0033043	FALSE	3.34782e-12	11.4752	1157	1562	162	21010	S100A8,VPS13C,PRKN,CYFIP2,AKAP13,IQGAP2,H3F3A,RPS3,ZEB2,NEDD9,SSH2,FAM49B,RHOC,PAN3,RHOT1,ARF1,SENP6,RASA1,TSPO,ROCK2,ACTG1,FMN1,STAU2,TMSB4X,PFN1,TMSB10,ACTB,GZMB,ARPC3,MTSS1,LRRK2,SLC25A6,FLNA,RHOG,GMFG,PRELID1,PYCARD,S100A9,ATM,NEK7,FCHSD2,ARF6,TGFBR1,PTK2B,TASOR,USP36,RESF1,PRKCE,SMAD3,FBXW7,ATF7IP,RAP1GDS1,BICD1,UBE2B,EVL,SYNE1,HNRNPU,SMG1,KATNBL1,CEP295,LRP1,UVRAG,SDCCAG8,PREX1,SVIL,HDAC8,P…
GO:BP	negative regulation of signaling	GO:0023057	FALSE	3.70433e-12	11.4313	1378	1562	184	21010	TNFAIP3,PTEN,MAPKAP1,PRKN,STAT1,TPT1,PFDN5,YWHAB,NOP53,ENO1,FAM49B,HSPA5,NCL,ARF1,HIPK3,RACK1,TSPO,PTPRJ,STAU2,LDLRAD4,TMSB4X,NDUFA13,PPIA,HIPK2,MIF,MAP4K4,MAP2K5,DUSP2,LITAF,GNAI2,LRRK2,SLC25A6,RNF149,GSTP1,PRELID1,PYCARD,FOXP1,PRKCB,LAPTM5,CARD16,NDUFC2,ATM,TGFBR3,ARHGAP25,TGFBR1,ERBIN,PTK2B,SAMHD1,STK38,STK4,BANK1,ARHGAP24,ITPR1,LIMD1,HSP90AB1,AIM2,PDE3B,CHST11,FBXW7,TMEM131L,RUNX2,NLRC5,BCL2,…
GO:BP	negative regulation of signal transduction	GO:0009968	FALSE	3.88275e-12	11.4109	1268	1562	173	21010	TNFAIP3,PTEN,MAPKAP1,PRKN,STAT1,TPT1,PFDN5,YWHAB,NOP53,ENO1,FAM49B,HSPA5,NCL,HIPK3,RACK1,PTPRJ,LDLRAD4,TMSB4X,NDUFA13,PPIA,HIPK2,MIF,MAP2K5,DUSP2,LITAF,GNAI2,LRRK2,SLC25A6,RNF149,GSTP1,PRELID1,PYCARD,FOXP1,PRKCB,LAPTM5,CARD16,NDUFC2,ATM,TGFBR3,ARHGAP25,TGFBR1,ERBIN,SAMHD1,STK38,STK4,BANK1,ARHGAP24,ITPR1,LIMD1,AIM2,PDE3B,CHST11,FBXW7,TMEM131L,RUNX2,NLRC5,BCL2,PARP14,BICD1,FOXO1,WWOX,PHF14,UBE2B,IT…
GO:BP	positive regulation of cellular component biogenesis	GO:0044089	FALSE	5.57773e-12	11.2535	507	1562	91	21010	PRKCA,PLCG2,RPS3,RHOC,PAN3,RAC2,CLEC7A,RACK1,ROCK2,HSP90AA1,PTPRJ,FMN1,STAU2,RAP1B,PFN1,HOPX,SYK,MAP4K4,MTSS1,FLNA,PYCARD,DOCK11,ATM,NEK7,FCHSD2,ARF6,TGFBR1,SKAP1,PTK2B,TASOR,RESF1,PRKCE,SMAD3,LRRN3,ATF7IP,EVL,WARS,CEP295,CD36,SPIDR,LIMS1,ROCK1,RHOA,CCDC88A,RIPOR2,PIP4K2A,CLASP1,PARK7,RAC1,HCK,SEMA4D,GBP5,GSK3B,CDC42,AKAP9,BID,CD47,PTPN22,TGFB1,ARPC2,GPM6A,S100A10,TENM1,ZMYND8,ATR,CARMIL1,CDK5RAP…
GO:BP	organic cyclic compound biosynthetic process	GO:1901362	FALSE	6.12273e-12	11.2131	4255	1562	441	21010	S100A8,TNFAIP3,PTEN,UXS1,ZNF331,BCL11B,DIP2A,PRMT2,PRKN,BACH2,STAT1,TRAPPC9,RPL10,PLCG2,RPS14,MT-ND3,RPS3,MT-CO2,MT-ND1,MT-ATP6,RPL6,PFDN5,ZEB2,JAK2,MT-ND4,MT-ND5,NOP53,MED13L,CEBPB,ENO1,ATP5MC2,USP15,HINT1,CCNH,ATXN1,ID2,EID1,MDFIC,CDK6,AP3B1,ELOB,MAP3K5,HSPA5,PCBP1,NDUFB7,NCL,KDM4C,ZNF438,CLEC7A,NOP10,ADK,HDAC9,EDF1,MAML3,BTG1,MT-ND2,HIPK3,RFX2,TSPO,EEF1D,HSP90AA1,ZBTB20,ETV6,RFX3,TXNIP,TMSB4X,…
GO:BP	positive regulation of cell migration	GO:0030335	FALSE	6.69892e-12	11.174	534	1562	94	21010	PRKCA,PLCG2,S100A11,DOCK8,NEDD9,JAK2,SSH2,NUMB,RHOC,RAC2,HSPA5,CLEC7A,HDAC9,RACK1,ROCK2,ACTG1,TMSB4X,PFN1,ETS1,CXCR4,MAP4K4,AIF1,GNAI2,FLNA,PYCARD,FOXP1,ATM,ARF6,TGFBR1,PTK2B,STK4,MGAT5,PRKCE,SMAD3,BCL2,WNK1,AKT3,ITGA6,IGF1R,PDGFC,DOCK5,SHTN1,PECAM1,ANO6,PREX1,ZNF609,PPP3CA,CD74,GRN,RHOA,RIPOR2,PTPRC,CCL5,ADAM10,STK39,ITGA4,CLASP1,CORO1A,RAC1,LEF1,FGR,RIN2,LYN,TIAM1,SEMA4D,SYNE2,CDC42,ATP5F1A,HMG…
GO:BP	actin filament organization	GO:0007015	FALSE	6.72456e-12	11.1723	450	1562	84	21010	PRKN,CYFIP2,IQGAP2,ZEB2,NEDD9,JAK2,SSH2,FAM49B,RHOC,RAC2,ARF1,RASA1,ROCK2,ACTG1,FMN1,TMSB4X,PFN1,TMSB10,CFL1,ARPC3,AIF1,MTSS1,FLNA,RHOG,GMFG,PYCARD,TTC17,MARCKSL1,FCHSD2,ARF6,ARHGAP25,TGFBR1,ELMO1,PTK2B,MICAL3,TTN,PRKCE,DIAPH2,SMAD3,BCL2,EVL,MYO1F,ABI1,SHTN1,MICAL2,GAS7,IQGAP1,PREX1,SVIL,DIAPH1,ROCK1,RHOA,CCDC88A,ADD3,WIPF1,CLASP1,CORO1A,RAC1,PSTPIP2,MEGF9,HCK,WASHC4,ARPC4,CDC42,ARPC1B,CD47,CAP1,…
GO:BP	negative regulation of cell communication	GO:0010648	FALSE	7.59967e-12	11.1192	1378	1562	183	21010	TNFAIP3,PTEN,MAPKAP1,PRKN,STAT1,TPT1,PFDN5,YWHAB,NOP53,ENO1,FAM49B,HSPA5,NCL,ARF1,HIPK3,RACK1,TSPO,PTPRJ,STAU2,LDLRAD4,TMSB4X,NDUFA13,PPIA,HIPK2,MIF,MAP4K4,MAP2K5,DUSP2,LITAF,GNAI2,LRRK2,SLC25A6,RNF149,GSTP1,PRELID1,PYCARD,FOXP1,PRKCB,LAPTM5,CARD16,NDUFC2,ATM,TGFBR3,ARHGAP25,TGFBR1,ERBIN,PTK2B,SAMHD1,STK38,STK4,BANK1,ARHGAP24,ITPR1,LIMD1,HSP90AB1,AIM2,PDE3B,CHST11,FBXW7,TMEM131L,RUNX2,NLRC5,BCL2,…
GO:BP	positive regulation of protein modification process	GO:0031401	FALSE	9.77472e-12	11.0099	890	1562	133	21010	PTEN,DIP2A,MAPKAP1,PRKN,PLCG2,RPS2,RPS3,CALM1,NEDD9,JAK2,NOP53,MAP3K5,HSPA5,IL15,RACK1,ROCK2,HSP90AA1,PTPRJ,CAB39,OSBPL8,UBB,PPIA,HIPK2,CCND3,SYK,PILRB,SMYD3,MIF,MAP2K5,NOTCH2,GABARAP,LRRK2,HLA-DRB1,LAPTM5,ERP29,TNIK,PTK2B,PPP1R12A,HDAC4,STK4,ATG7,BANK1,BIRC3,DDX21,HSP90AB1,FBXW7,SLC39A10,BCL2,PPP1R16B,PARP14,SLC11A1,PELI1,FYN,PDGFC,PDE5A,PRKAG2,MALT1,CEP295,ABI1,CD86,MEF2C,LCP2,CD36,WDFY2,PECAM1…
GO:BP	macromolecule localization	GO:0033036	FALSE	1.07377e-11	10.9691	3204	1562	350	21010	VPS13C,MIA2,TNFAIP3,LONP2,TESPA1,PRKN,APBA2,NBEA,RPL11,NEDD9,JAK2,YWHAB,NPC2,NOP53,FTX,NUMB,MACF1,ATG4C,SSR2,TUBA1A,ARL6IP5,MDFIC,AP3B1,RAC2,HSPA5,VPS8,SPCS1,UBL5,NOP10,ARF1,SRGN,RACK1,PSAP,TBC1D5,RELCH,TSPO,ROCK2,PCSK5,HSP90AA1,ACTG1,STXBP5,AFTPH,STAU2,RFX3,ATP8B4,TXNIP,OSBPL8,TMSB4X,TMSB10,ACTB,MYL12A,TYROBP,GZMB,PIK3C3,NDUFA13,PPIA,NUP210,SYK,CUTA,DBI,SMYD3,MIF,MAP4K4,GABARAP,LRRK2,FLNA,RHOG,T…
GO:BP	DNA-templated transcription	GO:0006351	FALSE	1.11167e-11	10.954	3563	1562	381	21010	S100A8,TNFAIP3,PTEN,ZNF331,BCL11B,PRMT2,PRKN,BACH2,STAT1,TRAPPC9,RPL10,PLCG2,RPS14,RPS3,RPL6,PFDN5,ZEB2,JAK2,NOP53,MED13L,CEBPB,ENO1,USP15,HINT1,CCNH,ATXN1,ID2,EID1,MDFIC,CDK6,AP3B1,ELOB,MAP3K5,HSPA5,PCBP1,NCL,KDM4C,ZNF438,CLEC7A,HDAC9,EDF1,MAML3,BTG1,HIPK3,RFX2,EEF1D,ZBTB20,ETV6,RFX3,TXNIP,TMSB4X,PFN1,PTMA,ACTB,ETS1,JUNB,NDUFA13,PPIA,TRERF1,NCOA1,HIVEP3,HOPX,HIPK2,CCND3,SYK,SMYD3,BNC2,MAP2K5,SOS…
GO:BP	myeloid leukocyte activation	GO:0002274	FALSE	1.15023e-11	10.9392	237	1562	56	21010	PLCG2,JAK2,RAC2,IL15,CST7,TYROBP,SYK,MIF,AIF1,NOTCH2,LRRK2,PYCARD,FOXP1,ADGRE2,ATM,DOCK2,PRKCE,VAMP8,SLC11A1,DYSF,TLR2,LCP2,CBL,PREX1,CD74,GRN,PTPRC,CCL5,ADAM10,STK39,FGR,LYN,PSEN1,CD226,PLA2G4A,HMGB1,TGFB1,FCER1G,IL4R,RASGRP1,CAMK4,PTGDR,HAVCR2,PLSCR1,CNR2,IFNGR2,ITGB2,ANXA1,STAP1,CD2,FCGR3A,SPI1,RELB,PJA2,THBS1,CD200
GO:BP	regulation of cell motility	GO:2000145	FALSE	1.22254e-11	10.9127	988	1562	143	21010	PTEN,PRKCA,PLCG2,MCTP1,S100A11,DOCK8,ZEB2,NEDD9,JAK2,SSH2,NUMB,MACF1,FAM49B,RHOC,CDK6,RAC2,HSPA5,CLEC7A,HDAC9,RACK1,ROCK2,ACTG1,PTPRJ,LDLRAD4,OSBPL8,TMSB4X,PFN1,TMSB10,ETS1,CXCR4,MIF,MAP4K4,MAP2K5,AIF1,GNAI2,FLNA,TIMP1,PYCARD,FOXP1,ATM,ARF6,TGFBR1,PTK2B,LRCH1,STK4,MGAT5,PRKCE,SMAD3,FBXW7,BCL2,WNK1,AKT3,ITGA6,EVL,IGF1R,PDGFC,SRGAP2,MEF2C,DOCK5,SHTN1,LRP1,PLXNC1,PECAM1,EMILIN2,VCL,ANO6,PREX1,SGK3,Z…
GO:BP	regulation of locomotion	GO:0040012	FALSE	1.4813e-11	10.8294	1029	1562	147	21010	PTEN,PRKCA,PLCG2,MCTP1,S100A11,DOCK8,ZEB2,NEDD9,JAK2,SSH2,NUMB,MACF1,FAM49B,RHOC,CDK6,RAC2,HSPA5,CLEC7A,HDAC9,RACK1,ROCK2,ACTG1,PTPRJ,LDLRAD4,OSBPL8,TMSB4X,PFN1,TMSB10,ETS1,CXCR4,MIF,MAP4K4,MAP2K5,AIF1,GNAI2,LRRK2,FLNA,TIMP1,PYCARD,FOXP1,ST6GAL1,ATM,ARF6,TGFBR1,PTK2B,LRCH1,STK4,MGAT5,PRKCE,SMAD3,FBXW7,BCL2,WNK1,AKT3,ITGA6,EVL,IGF1R,PDGFC,SRGAP2,MEF2C,DOCK5,SHTN1,LRP1,PLXNC1,PECAM1,EMILIN2,VCL,ANO…
GO:BP	activation of innate immune response	GO:0002218	FALSE	1.4975e-11	10.8246	260	1562	59	21010	TNFAIP3,PLCG2,NOP53,USP15,ALPK1,AP3B1,CLEC7A,CYBA,HSP90AA1,CD14,KLRC2,TYROBP,SYK,PYCARD,PIK3AP1,NEK7,ERBIN,BIRC3,PRKCE,AIM2,PSPC1,IRF1,LILRA4,PELI1,NFKBIA,FYN,CARD8,MNDA,TLR2,NAIP,CD36,FCN1,IRAK3,ANKRD17,RFTN1,CTSS,RPS6KA3,HCK,LYN,MAP2K6,PYHIN1,GBP5,HSPA8,HMGB1,KLRC3,PTPN22,MAP3K7,SLC15A2,IFI16,HAVCR2,RNF125,NLRC3,PAK1,CSNK1A1,GBP2,PRKDC,PJA2,KLRK1,FCRL3
GO:BP	MAPK cascade	GO:0000165	FALSE	1.82156e-11	10.7396	766	1562	119	21010	PTEN,SH3RF3,PRKN,PRKCA,PLCG2,RPS3,JAK2,KSR1,ARL6IP5,MDFIC,MAP3K5,HIPK3,ROCK2,PTPRJ,RAP1B,MBP,DOK6,PPIA,GRAP2,HIPK2,CCM2,SYK,MIF,MAP4K4,MAP2K5,DUSP2,NOTCH2,GNAI2,LRRK2,RNF149,GSTP1,PYCARD,HLA-DRB1,SOD1,LAPTM5,ERP29,TGFBR1,TNIK,PTK2B,STK38,STK4,BANK1,PRKCE,SMAD3,FBXW7,RAP1GDS1,FOXO1,PPP1CB,SETX,IGF1R,PDGFC,PDE5A,MAP3K1,NAIP,MEF2C,OPRM1,CD36,IRAK3,MEF2A,IQGAP1,PLCB1,ROCK1,PPM1L,CD74,NF1,PTPRC,CCL5,S…
GO:BP	regulation of GTPase activity	GO:0043087	FALSE	2.07544e-11	10.6829	361	1562	72	21010	IQGAP2,DOCK8,NEDD9,FGD4,RASA1,RACK1,TBC1D5,MAP4K4,SOS1,LRRK2,RHOG,ASAP1,TBC1D22A,PYCARD,ARHGAP15,DOCK11,SOD1,TBCK,PICALM,ARHGAP25,PTK2B,LRCH1,DENND1B,RALGAPA2,ARHGAP24,SIPA1L3,TIAM2,ARAP2,DENND1A,RAP1GDS1,WNK1,ITGA6,RASGEF1B,EVI5,SRGAP2,PLXNC1,IQGAP1,LIMS1,PREX1,TBC1D1,NF1,RIPOR2,CCL5,RSU1,MYO9A,DOCK9,VAV3,TBC1D8,TIAM1,DOCK10,SEMA4D,GSK3B,RASGRF2,USP6NL,RASGRP1,S100A10,CBLB,CCL4,TBC1D9,SIPA1L1,C9…
GO:BP	regulation of protein phosphorylation	GO:0001932	FALSE	2.12255e-11	10.6731	1014	1562	145	21010	TNFAIP3,PTEN,MAPKAP1,PRKN,PLCG2,RPS3,CALM1,NEDD9,JAK2,NOP53,CCNH,KSR1,MAP3K5,NCL,IL15,HIPK3,RACK1,ROCK2,HSP90AA1,PTPRJ,SAMSN1,CAB39,OSBPL8,ACTB,PPIA,HIPK2,CCND3,SYK,PILRB,SMYD3,MIF,MAP2K5,SOS1,NOTCH2,LRRK2,CDKN1C,GSTP1,PYCARD,HLA-DRB1,SOD1,ERP29,RTRAF,TNIK,PTK2B,STK38,STK4,BANK1,TTN,PRKCE,HSP90AB1,FBXW7,BCL2,PARP14,SLC11A1,FYN,PDGFC,PDE5A,PRKAG2,WARS,MALT1,ABI1,CD86,MEF2C,LCP2,CD36,IRAK3,WDFY2,PE…
GO:BP	regulation of protein kinase activity	GO:0045859	FALSE	2.39406e-11	10.6209	606	1562	101	21010	TNFAIP3,PTEN,RPS3,CALM1,NEDD9,JAK2,CCNH,KSR1,MAP3K5,HIPK3,HSP90AA1,PTPRJ,CAB39,OSBPL8,ACTB,PPIA,CCND3,SYK,PILRB,SMYD3,MIF,MAP2K5,SOS1,NOTCH2,LRRK2,CDKN1C,GSTP1,PYCARD,SOD1,ERP29,RTRAF,PTK2B,STK38,TTN,HSP90AB1,FBXW7,SLC11A1,PDGFC,PDE5A,PRKAG2,WARS,MALT1,ABI1,CD86,MEF2C,LCP2,IRAK3,GNAQ,UVRAG,CBL,IQGAP1,CCNY,RHOA,CCDC88A,CALM2,NF1,PTPRC,CCL5,TXN,PARK7,FGR,LYN,PSEN1,TIAM1,NPM1,C1ORF112,PIBF1,MAP2K6,M…
GO:BP	peptidyl-serine phosphorylation	GO:0018105	FALSE	2.59726e-11	10.5855	308	1562	65	21010	PTEN,MAPKAP1,PRKCA,HIPK3,RACK1,ROCK2,HSP90AA1,CAB39,HIPK2,SYK,SRPK2,SMYD3,MIF,LRRK2,PRKCB,ATM,NEK7,TGFBR1,STK38,CAMK2D,STK4,PRKCE,HSP90AB1,CSNK1G3,BCL2,WNK1,AKT3,MAST4,SMG1,SGK3,ROCK1,PRKCH,STK39,TXN,PARK7,RPS6KA3,VRK2,GSK3B,AKAP9,ULK2,PRKACB,PRKCQ,CAMK4,TENM1,TNKS,ATR,HGF,CD44,CAMK1D,TLK1,PDE4D,PAK1,MAPK1,CSNK1A1,NLK,NCK2,MAPK14,ATP2B4,PDK3,TLK2,PRKDC,PKN2,PIKFYVE,TTBK2,MARK3
GO:BP	T cell proliferation	GO:0042098	FALSE	2.63576e-11	10.5791	213	1562	52	21010	RPS3,RPS6,DOCK8,JAK2,CEBPB,RAC2,IL15,CCND3,SYK,SOS1,AIF1,HLA-A,HLA-DPB1,PYCARD,HLA-DRB1,DOCK2,HLA-DPA1,HLA-E,CR1,TMEM131L,IRF1,SLC11A1,PELI1,FYN,PDE5A,MALT1,CD86,TNFSF13B,PPP3CA,RIPOR2,PTPRC,CCL5,CORO1A,STAT5B,HMGB1,BID,PTPN22,TGFB1,IL6ST,CD55,RASGRP1,PRKCQ,CBLB,HAVCR2,CTPS1,PSMB10,CD28,TNFSF8,TNFRSF1B,ANXA1,NCK2,PPP3CB
GO:BP	negative regulation of programmed cell death	GO:0043069	FALSE	4.70809e-11	10.3272	908	1562	133	21010	TNFAIP3,BCL11B,MAPKAP1,PRKN,PRKCA,RPL10,PLCG2,TPT1,RPS6,RPS3A,DOCK8,JAK2,CEBPB,ENO1,HSPA5,HIPK3,RASA1,RACK1,PTMA,CFL1,NDUFA13,PPIA,HIPK2,MIF,MAP4K4,MAP2K5,NOTCH2,GNAI2,LRRK2,SLC25A6,FLNA,TIMP1,GSTP1,PRELID1,OXR1,FOXP1,SOD1,LAPTM5,ST6GAL1,PRDX5,GPX4,CARD16,TGFBR1,TNFAIP8,PTK2B,BIRC3,FCMR,HSP90AB1,SMAD3,CHST11,SLC39A10,BCL2,FOXO1,UBE2B,NACA,ITGA6,SETX,SYNE1,IGF1R,HIGD2A,PELI1,FYN,RETREG1,NAA35,MALT…
GO:BP	negative regulation of molecular function	GO:0044092	FALSE	4.71496e-11	10.3265	956	1562	138	21010	TNFAIP3,PTEN,PRMT2,PRKN,B2M,RPL11,RPS7,CALM1,JAK2,ID2,HDAC9,HIPK3,RACK1,ROCK2,PTPRJ,CAB39,TMSB4X,ACTB,CST7,RPL5,PPIA,SMYD3,MAP2K5,CST3,SERPINA1,GNAI2,LRRK2,FLNA,CDKN1C,TIMP1,GSTP1,PYCARD,UBXN1,CARD16,PICALM,RTRAF,ERBIN,LRCH1,PPP1R12A,STK38,HDAC4,CAMK2D,PZP,RPL23,MGAT5,PRKCE,AIM2,CR1,FBXW7,NLRC5,RAP1GDS1,BICD1,WNK1,COMMD6,PELI1,NFKBIA,HNRNPU,PRKAG2,WARS,CARD8,THADA,DISC1,NAIP,LRP1,IRAK3,GNAQ,CBL,T…
GO:BP	positive regulation of cell motility	GO:2000147	FALSE	5.04767e-11	10.2969	560	1562	95	21010	PRKCA,PLCG2,S100A11,DOCK8,NEDD9,JAK2,SSH2,NUMB,RHOC,RAC2,HSPA5,CLEC7A,HDAC9,RACK1,ROCK2,ACTG1,TMSB4X,PFN1,ETS1,CXCR4,MAP4K4,AIF1,GNAI2,FLNA,PYCARD,FOXP1,ATM,ARF6,TGFBR1,PTK2B,STK4,MGAT5,PRKCE,SMAD3,BCL2,WNK1,AKT3,ITGA6,IGF1R,PDGFC,DOCK5,SHTN1,PECAM1,ANO6,PREX1,ZNF609,PPP3CA,CD74,GRN,RHOA,RIPOR2,PTPRC,CCL5,ADAM10,STK39,ITGA4,CLASP1,CORO1A,RAC1,LEF1,FGR,RIN2,LYN,TIAM1,SEMA4D,SYNE2,CDC42,ATP5F1A,HMG…
GO:BP	plasma membrane bounded cell projection organization	GO:0120036	FALSE	5.4502e-11	10.2636	1541	1562	196	21010	PTEN,BCL11B,DIP2A,ATXN10,PRKN,CYFIP2,ABLIM1,B2M,RPL24,NEDD9,JAK2,FGD4,NUMB,MACF1,ALPK1,ITSN2,TUBA1A,RAC2,FRYL,ARF1,RFX2,TSPO,EMP3,HSP90AA1,TRIO,STAU2,RFX3,PFN1,CFL1,UBB,S100A6,CXCR4,MAP4K4,SOS1,AIF1,MTSS1,NOTCH2,LRRK2,FLNA,RHOG,FRY,ASAP1,TTC17,DOCK11,SOD1,S100A9,FXYD5,RAB10,PICALM,ARF6,TGFBR1,TNIK,UST,PTK2B,NIN,OFD1,ARHGAP24,SNX10,HSP90AB1,TIAM2,SDK1,BCL2,PPP1R16B,RERE,UBE2B,ITGA6,SETX,EVL,SYNE1,…
GO:BP	small GTPase mediated signal transduction	GO:0007264	FALSE	7.26695e-11	10.1386	494	1562	87	21010	MAPKAP1,AKAP13,DOCK8,FGD4,FAM49B,RHOC,KSR1,RAC2,ARHGAP26,RHOT1,ROCK2,TRIO,RAP1B,CFL1,DOK6,GRAP2,MAP4K4,SOS1,AIF1,NOTCH2,GABARAP,RHOG,ARHGAP15,DOCK11,ARF6,ARHGEF3,ARHGAP25,ELMO1,DENND4C,RALGAPA2,ARHGAP24,DOCK2,LPAR6,SIPA1L3,PLEKHG1,TIAM2,DENND1A,RASGEF1B,GBF1,FAM13B,SRGAP2,DOCK5,SHTN1,CBL,PREX1,CDC42SE2,ROCK1,RHOA,CCDC88A,NF1,RIPOR2,MYO9A,DOCK9,CCDC88C,VAV3,PARK7,RAC1,RIN2,TIAM1,ARHGDIB,DOCK10,RB1…
GO:BP	negative regulation of metabolic process	GO:0009892	FALSE	8.18587e-11	10.0869	3563	1562	377	21010	TNRC6C,TNFAIP3,PTEN,DIP2A,PRMT2,PRKN,BACH2,STAT1,PRKCA,RPS19,RPL10,RPL13A,RPL11,RPS14,RPS15,H3F3A,RPS3,RPS20,RPS13,RPS7,S100A11,PFDN5,ZEB2,ITM2B,CALM1,YWHAB,NEAT1,NOP53,FTX,CEBPB,ENO1,ATXN1,PAN3,ID2,EID1,MDFIC,CDK6,ELOB,NCL,ZNF438,IL15,HDAC9,RPS26,SRGN,HIPK3,RACK1,TSPO,PABPC1,ROCK2,ZBTB20,PTPRJ,ETV6,SAMSN1,RFX3,TXNIP,TMSB4X,RPL37,CST7,TYROBP,RPL5,GZMB,NDUFA13,PPIA,TRERF1,HOPX,HIPK2,CCND3,DBI,CD96…
GO:BP	cellular macromolecule localization	GO:0070727	FALSE	9.3042e-11	10.0313	2738	1562	305	21010	VPS13C,MIA2,TNFAIP3,LONP2,TESPA1,PRKN,APBA2,NBEA,RPL11,NEDD9,JAK2,YWHAB,NOP53,FTX,NUMB,MACF1,ATG4C,SSR2,TUBA1A,ARL6IP5,MDFIC,AP3B1,RAC2,HSPA5,VPS8,SPCS1,UBL5,ARF1,SRGN,RACK1,TBC1D5,TSPO,ROCK2,PCSK5,HSP90AA1,ACTG1,STXBP5,AFTPH,STAU2,RFX3,TXNIP,OSBPL8,TMSB4X,TMSB10,ACTB,MYL12A,TYROBP,GZMB,PIK3C3,NDUFA13,PPIA,NUP210,SYK,CUTA,SMYD3,MAP4K4,GABARAP,LRRK2,FLNA,RHOG,TOMM7,VMP1,PRKCB,SRP14,HLA-DRB1,LAPTM5…
GO:BP	regulation of catabolic process	GO:0009894	FALSE	9.40146e-11	10.0268	1013	1562	143	21010	VPS13C,TNRC6C,TNFAIP3,PTEN,SH3RF3,LONP2,PRKN,PRKCA,EEF1A1,RPL11,RPS7,PSME1,NOP53,PAN3,ELOB,RACK1,PSAP,TSPO,PABPC1,ROCK2,HSP90AA1,APAF1,ZBTB20,RPL5,UBB,PIK3C3,NDUFA13,HIPK2,ATP6V1G1,COP1,CST3,GABARAP,LRRK2,FLNA,TIMP1,PYCARD,LAPTM5,UBXN1,ATM,PTK2B,HDAC4,EXOC4,XPO1,USP36,ATG7,RPL23,ITPR1,TRIM22,PRKCE,HSP90AB1,OAZ1,SMAD3,PDE3B,FBXW7,BCL2,FOXO1,FHIT,PPP1CB,ATP6V0B,SLC11A1,FYN,HNRNPU,PRKAG2,DISC1,RBM47…
GO:BP	cell projection organization	GO:0030030	FALSE	9.44663e-11	10.0247	1581	1562	199	21010	PTEN,BCL11B,DIP2A,ATXN10,PRKN,CYFIP2,ABLIM1,B2M,RPL24,NEDD9,JAK2,FGD4,NUMB,MACF1,ALPK1,ITSN2,TUBA1A,RAC2,FRYL,ARF1,RFX2,TSPO,EMP3,HSP90AA1,TRIO,STAU2,RFX3,PFN1,CFL1,UBB,S100A6,CXCR4,MAP4K4,SOS1,AIF1,MTSS1,NOTCH2,LRRK2,FLNA,RHOG,FRY,ASAP1,TTC17,DOCK11,SOD1,S100A9,FXYD5,RAB10,PICALM,ARF6,TGFBR1,TNIK,UST,PTK2B,NIN,OFD1,ARHGAP24,SNX10,E2F5,HSP90AB1,TIAM2,SDK1,BCL2,PPP1R16B,RERE,UBE2B,ITGA6,SETX,EVL,S…
GO:BP	positive regulation of protein-containing complex assembly	GO:0031334	FALSE	1.0808e-10	9.96626	199	1562	49	21010	PLCG2,RPS3,RHOC,CLEC7A,RACK1,HSP90AA1,FMN1,RAP1B,PFN1,SYK,PYCARD,ATM,NEK7,FCHSD2,ARF6,SKAP1,PTK2B,PRKCE,EVL,WARS,CD36,SPIDR,RHOA,CLASP1,PARK7,RAC1,HCK,GBP5,GSK3B,AKAP9,BID,PTPN22,ARPC2,TENM1,ATR,CARMIL1,CDK5RAP2,TRABD2A,PAK1,CDC42EP3,NCK2,GBP2,SLF2,NRG1,CCR7,SLF1,SNX9,CAND1,MPP7
GO:BP	oxidative phosphorylation	GO:0006119	TRUE	1.11777e-10	9.95165	146	1562	41	21010	MT-CO1,MT-CO3,MT-ND3,MT-CO2,MT-ND1,MT-ATP6,COX4I1,MT-ND4,UQCRB,NDUFA4,MT-ND5,COX6B1,COX6C,NDUFB7,UQCRH,MT-ND2,NDUFA13,COX7C,ATP5F1E,COX6A1,COX8A,COX7A2,CHCHD2,COX7B,ATP5F1D,NDUFC2,ATP5MG,MT-ATP8,MT-CYB,MT-ND4L,RHOA,PARK7,NDUFA1,ATP5F1A,BID,UQCR11,COX5B,NDUFS6,ATP5MF,UQCR10,ATP5PO
GO:BP	regulation of immune effector process	GO:0002697	FALSE	1.16377e-10	9.93413	381	1562	73	21010	B2M,RPS19,PLCG2,FAM49B,RAC2,CLEC7A,PTPRJ,HLA-B,KLRC2,TYROBP,JUNB,KLRC1,SYK,CD96,MIF,LITAF,HLA-C,HLA-A,HLA-DRA,PYCARD,HLA-DRB1,HLA-F,CFP,LAPTM5,ADGRE2,DENND1B,DDX21,HLA-E,CR1,VAMP8,MALT1,CD86,STX7,CD36,FCN1,IRAK3,CD74,GRN,PTPRC,SLAMF6,IL7R,ANKRD17,FGR,LYN,CD226,STAT5B,HMGB1,FBXO38,KLRC3,CD47,PTPN22,CD55,THOC1,MAP3K7,IL4R,CD22,RASGRP1,A2M,NCR1,HAVCR2,KLRB1,CD28,ITGB2,TNFRSF1B,ANXA1,STAP1,TMBIM6,BST…
GO:BP	negative regulation of apoptotic process	GO:0043066	FALSE	1.22776e-10	9.91089	881	1562	129	21010	TNFAIP3,BCL11B,MAPKAP1,PRKN,PRKCA,RPL10,TPT1,RPS6,RPS3A,DOCK8,JAK2,CEBPB,ENO1,HSPA5,HIPK3,RASA1,RACK1,PTMA,CFL1,NDUFA13,PPIA,HIPK2,MIF,MAP4K4,MAP2K5,NOTCH2,GNAI2,LRRK2,SLC25A6,FLNA,TIMP1,GSTP1,PRELID1,OXR1,FOXP1,SOD1,ST6GAL1,PRDX5,CARD16,TGFBR1,TNFAIP8,PTK2B,BIRC3,FCMR,HSP90AB1,SMAD3,CHST11,SLC39A10,BCL2,FOXO1,UBE2B,NACA,ITGA6,SETX,SYNE1,IGF1R,HIGD2A,FYN,RETREG1,NAA35,MALT1,NAIP,MEF2C,RNF144B,DAP…
GO:BP	peptidyl-serine modification	GO:0018209	FALSE	1.31065e-10	9.88251	326	1562	66	21010	PTEN,MAPKAP1,PRKCA,HIPK3,RACK1,ROCK2,HSP90AA1,CAB39,HIPK2,SYK,SRPK2,SMYD3,MIF,LRRK2,PRKCB,ATM,NEK7,TGFBR1,STK38,CAMK2D,STK4,PRKCE,HSP90AB1,CSNK1G3,BCL2,WNK1,AKT3,MAST4,SMG1,SGK3,ROCK1,PRKCH,STK39,TXN,PARK7,RPS6KA3,VRK2,GSK3B,AKAP9,ULK2,PRKACB,SPOCK2,PRKCQ,CAMK4,TENM1,TNKS,ATR,HGF,CD44,CAMK1D,TLK1,PDE4D,PAK1,MAPK1,CSNK1A1,NLK,NCK2,MAPK14,ATP2B4,PDK3,TLK2,PRKDC,PKN2,PIKFYVE,TTBK2,MARK3
GO:BP	regulation of cell development	GO:0060284	FALSE	1.40402e-10	9.85263	835	1562	124	21010	PTEN,TESPA1,STAT1,PRKCA,B2M,RPS19,NEDD9,CEBPB,NUMB,MACF1,ID2,CDK6,AP3B1,IL15,CLEC7A,HDAC9,TSPO,ROCK2,STAU2,RFX3,HLA-B,ACTB,ETS1,TYROBP,JUNB,CXCR4,SYK,SOS1,HLA-DRA,NOTCH2,LRRK2,PRELID1,FOXP1,HLA-DRB1,SOD1,PTK2B,HDAC4,NIN,VCAN,TIAM2,ATP11C,CR1,ZBTB16,FBXW7,TMEM131L,BCL2,IRF1,NACA,RUNX1,NFKBIA,FOS,PDE5A,PCM1,MALT1,TOX,CSF3R,DISC1,CD86,TLR2,MEF2C,OPRM1,SHTN1,PLXNC1,VCL,PLCB1,DIP2B,PPP3CA,ROCK1,CD74,G…
GO:BP	homeostatic process	GO:0042592	FALSE	1.45875e-10	9.83602	1704	1562	210	21010	S100A8,TNFAIP3,SLC12A6,PRKN,STAT1,NBEA,NELL2,PRKCA,B2M,RPS19,RPL13A,PLCG2,RPS14,RPS24,TPT1,RPS6,ZEB2,CALM1,JAK2,RNASEK,NPC2,XPR1,MBD5,CEBPB,TUBA1A,ID2,CDK6,AP3B1,RAC2,IL15,RHOT1,ARF1,HDAC9,CYBA,RACK1,TSPO,ACTG1,ZBTB20,LYZ,ACTB,ETS1,UBB,MBP,HIPK2,CXCR4,SYK,ATP6V1G1,MIF,MAP4K4,SOS1,RPS17,LRRK2,FLNA,TBXAS1,GSTP1,PRKCB,DOCK11,HLA-DRB1,SOD1,S100A9,PRDX5,PICALM,TGFBR3,PTK2B,CAMK2D,ITPR1,SNX10,LARGE1,KM…
GO:BP	cell activation involved in immune response	GO:0002263	FALSE	1.61236e-10	9.79254	304	1562	63	21010	PLCG2,RPS6,RAC2,NKG7,KLRC2,TYROBP,JUNB,SYK,HLA-DRA,NOTCH2,PYCARD,FOXP1,DOCK11,HLA-DRB1,HLA-F,ADGRE2,PTK2B,DOCK2,KMT2A,PRKCE,CR1,PHF14,APBB1IP,VAMP8,SLC11A1,MALT1,GBF1,DYSF,CD86,LRP1,CBL,RAB27A,CD74,GRN,PTPRC,SLAMF6,PLCL2,STAT4,CORO1A,LGALS1,LEF1,FGR,LYN,PSEN1,DOCK10,HMGB1,FCER1G,IL6ST,THOC1,IL4R,RASGRP1,PTGDR,HAVCR2,CD28,POU2AF1,ITGB2,ANXA1,STAT3,FCGR3A,SPI1,RELB,SWAP70,ST3GAL1
GO:BP	supramolecular fiber organization	GO:0097435	FALSE	1.63927e-10	9.78535	799	1562	120	21010	PRKN,CYFIP2,AKAP13,IQGAP2,B2M,RPS3,PFDN5,ZEB2,NEDD9,JAK2,SSH2,FAM49B,TUBA1A,RHOC,RAC2,ARF1,RASA1,ROCK2,ACTG1,FMN1,TMSB4X,PFN1,TMSB10,CFL1,ARPC3,AIF1,CST3,MTSS1,FLNA,RHOG,GMFG,PYCARD,TTC17,MARCKSL1,FCHSD2,ARF6,ARHGAP25,TGFBR1,ELMO1,PTK2B,NIN,MICAL3,TTN,PRKCE,HSP90AB1,DIAPH2,SMAD3,RAP1GDS1,BCL2,EVL,PCM1,MYO1F,KATNBL1,ABI1,CD36,SHTN1,MICAL2,MEF2A,GAS7,IQGAP1,EXT1,PREX1,SVIL,DIAPH1,ROCK1,HNRNPA1,RHOA…
GO:BP	protein localization	GO:0008104	FALSE	1.68776e-10	9.77269	2728	1562	303	21010	VPS13C,MIA2,TNFAIP3,LONP2,TESPA1,PRKN,APBA2,NBEA,RPL11,NEDD9,JAK2,YWHAB,NOP53,FTX,NUMB,MACF1,ATG4C,SSR2,TUBA1A,ARL6IP5,MDFIC,AP3B1,RAC2,HSPA5,VPS8,SPCS1,UBL5,ARF1,SRGN,RACK1,TBC1D5,TSPO,ROCK2,PCSK5,HSP90AA1,ACTG1,STXBP5,AFTPH,STAU2,RFX3,TXNIP,OSBPL8,TMSB4X,TMSB10,ACTB,MYL12A,TYROBP,GZMB,PIK3C3,NDUFA13,PPIA,NUP210,SYK,CUTA,SMYD3,MAP4K4,GABARAP,LRRK2,FLNA,RHOG,TOMM7,VMP1,PRKCB,SRP14,HLA-DRB1,LAPTM5…
GO:BP	regulation of cytoskeleton organization	GO:0051493	FALSE	1.87607e-10	9.72675	502	1562	87	21010	S100A8,PRKN,CYFIP2,AKAP13,IQGAP2,RPS3,NEDD9,SSH2,FAM49B,RHOC,ARF1,SENP6,RASA1,ROCK2,ACTG1,FMN1,STAU2,TMSB4X,PFN1,TMSB10,ARPC3,MTSS1,FLNA,RHOG,GMFG,PYCARD,S100A9,FCHSD2,ARF6,TGFBR1,PTK2B,PRKCE,SMAD3,BICD1,EVL,HNRNPU,KATNBL1,CEP295,LRP1,PREX1,SVIL,DIAPH1,ROCK1,RHOA,CCDC88A,RIPOR2,ADD3,CLASP1,CORO1A,RAC1,MEGF9,HCK,NPM1,WASHC4,MYCBP2,KAT2B,SMAD4,GSK3B,CDC42,AKAP9,CD47,TGFB1,ARPC2,ADD1,S100A10,TENM1,C…
GO:BP	positive regulation of locomotion	GO:0040017	FALSE	2.62337e-10	9.58114	575	1562	95	21010	PRKCA,PLCG2,S100A11,DOCK8,NEDD9,JAK2,SSH2,NUMB,RHOC,RAC2,HSPA5,CLEC7A,HDAC9,RACK1,ROCK2,ACTG1,TMSB4X,PFN1,ETS1,CXCR4,MAP4K4,AIF1,GNAI2,FLNA,PYCARD,FOXP1,ATM,ARF6,TGFBR1,PTK2B,STK4,MGAT5,PRKCE,SMAD3,BCL2,WNK1,AKT3,ITGA6,IGF1R,PDGFC,DOCK5,SHTN1,PECAM1,ANO6,PREX1,ZNF609,PPP3CA,CD74,GRN,RHOA,RIPOR2,PTPRC,CCL5,ADAM10,STK39,ITGA4,CLASP1,CORO1A,RAC1,LEF1,FGR,RIN2,LYN,TIAM1,SEMA4D,SYNE2,CDC42,ATP5F1A,HMG…
GO:BP	nervous system development	GO:0007399	FALSE	2.73982e-10	9.56228	2513	1562	283	21010	S100A8,MT-CO1,PTEN,BCL11B,DIP2A,MAPKAP1,ATXN10,PRKN,APBA2,SERINC5,CYFIP2,TRAPPC9,B2M,RPL24,RPS7,ZEB2,ITM2B,CALM1,JAK2,MT-ND4,MBD5,COX6B1,CEBPB,ANKS1A,NUMB,MACF1,ITSN2,TUBA1A,ATXN1,ID2,CDK6,HSPA5,ARHGAP26,FRYL,HDAC9,TSPO,HSP90AA1,APAF1,ETV6,TRIO,STAU2,PFN1,CFL1,ACTB,CST7,TYROBP,UBB,MBP,S100A6,SPATA5,NCOA1,HIPK2,CXCR4,MAP4K4,SOS1,RTN1,NOTCH2,LRRK2,FLNA,CDKN1C,FRY,ASAP1,GSTP1,FOXP1,SOD1,S100A9,RAB10…
GO:BP	regulation of proteolysis	GO:0030162	FALSE	2.75997e-10	9.55909	693	1562	108	21010	S100A8,PTEN,SH3RF3,PRKN,CYFIP2,RPL11,RPS3,RPS7,JAK2,PSME1,NOP53,ENO1,ARL6IP5,ELOB,MAP3K5,CLEC7A,RACK1,ROCK2,APAF1,CST7,RPL5,UBB,MBP,NDUFA13,HIPK2,SYK,MAP2K5,COP1,CST3,SERPINA1,GABARAP,LRRK2,TIMP1,PRELID1,PYCARD,S100A9,LAPTM5,UBXN1,CARD16,PICALM,PTK2B,XPO1,PZP,RPL23,BIRC3,GSAP,HSP90AB1,AIM2,CR1,SMAD3,FBXW7,FHIT,RUNX1,FYN,MALT1,CARD8,DISC1,NAIP,RNF144B,DAPK1,LRP1,TANK,ROCK1,AGTPBP1,GRN,SUMO2,RNF144…
GO:BP	negative regulation of protein modification process	GO:0031400	FALSE	3.14079e-10	9.50296	455	1562	81	21010	TNFAIP3,PTEN,PRKN,RPL11,RPS15,RPS3,RPS20,RPS7,CALM1,YWHAB,HIPK3,RACK1,TSPO,ROCK2,PTPRJ,SAMSN1,RPL37,RPL5,PPIA,DBI,SMYD3,GNAI2,LRRK2,CDKN1C,FRY,GSTP1,PYCARD,OXR1,UBXN1,RTRAF,STK38,RPL23,MGAT5,PRKCE,PPP1R16B,PARP14,UBE2B,FYN,PRKAG2,WARS,IRAK3,GNAQ,CBL,HDAC8,ROCK1,CALM2,NF1,PTPRC,PARK7,LYN,PSEN1,NPM1,PIBF1,SEMA4D,KAT2B,GSK3B,SPRED1,RB1,PTPN22,TRIP12,SET,CRY1,NCOA7,ADARB1,CBLB,HGF,LRRK1,SQSTM1,SLC8A1…
GO:BP	response to endogenous stimulus	GO:0009719	FALSE	3.19618e-10	9.49537	1696	1562	208	21010	VPS13C,PRMT2,PRKN,STAT1,CYFIP2,EEF1A1,MT-ND3,RPL27,ZEB2,JAK2,MBD5,CEBPB,USP15,HSPA5,NCL,KDM4C,HDAC9,RACK1,CYBB,TSPO,ROCK2,HSP90AA1,APAF1,CAB39,LDLRAD4,RAP1B,TXNIP,OSBPL8,ACTB,TRERF1,NCOA1,HIPK2,CCND3,CXCR4,SYK,USP9Y,SMYD3,MAP2K5,SOS1,ARPC3,NOTCH2,GNAI2,LRRK2,FLNA,CDKN1C,TIMP1,FOXP1,PRKCB,RAB10,ARF6,TGFBR3,NCOA2,TGFBR1,PTK2B,DENND4C,RPL23,ITPR1,DDX17,LARGE1,KMT2A,PRKCE,HSP90AB1,TCF12,SMAD3,PDE3B,C…
GO:BP	regulation of MAPK cascade	GO:0043408	FALSE	3.5201e-10	9.45345	668	1562	105	21010	PTEN,SH3RF3,PRKN,PRKCA,PLCG2,RPS3,JAK2,KSR1,ARL6IP5,MDFIC,MAP3K5,HIPK3,ROCK2,PTPRJ,RAP1B,DOK6,PPIA,GRAP2,HIPK2,SYK,MIF,MAP4K4,MAP2K5,DUSP2,NOTCH2,GNAI2,LRRK2,RNF149,GSTP1,PYCARD,HLA-DRB1,SOD1,LAPTM5,ERP29,TGFBR1,TNIK,PTK2B,STK38,STK4,BANK1,PRKCE,FBXW7,RAP1GDS1,FOXO1,IGF1R,PDGFC,PDE5A,NAIP,MEF2C,OPRM1,CD36,IRAK3,IQGAP1,PLCB1,ROCK1,CD74,NF1,PTPRC,CCL5,STK39,CFLAR,VRK2,STK3,LYN,PSEN1,TIAM1,ZMYND11,M…
GO:BP	regulation of cell-substrate adhesion	GO:0010810	FALSE	5.31236e-10	9.27471	214	1562	50	21010	PTEN,NEDD9,JAK2,MACF1,CDK6,RAC2,RASA1,ROCK2,ACTG1,PTPRJ,FMN1,MAP4K4,FLNA,ST6GAL1,UTRN,SKAP1,PTK2B,STK4,PRKCE,SMAD3,CASK,BCL2,ITGA6,DISC1,CD36,DOCK5,VCL,LIMS1,PREX1,ROCK1,RHOA,NF1,RSU1,CLASP1,RAC1,RIN2,GSK3B,CDC42,TLN1,ARPC2,SPOCK2,S100A10,CARMIL1,WDPCP,RRAS,ITGB3,CCR7,KANK1,THBS1,PEAK1
GO:BP	response to nitrogen compound	GO:1901698	FALSE	5.37835e-10	9.26935	1105	1562	150	21010	VPS13C,TNFAIP3,PRKN,STAT1,JAK2,MT-ND5,MBD5,CEBPB,TUBA1A,MAP3K5,HSPA5,NCL,HDAC9,CYBB,TSPO,ROCK2,HSP90AA1,RAP1B,OSBPL8,ACTB,NCOA1,CCND3,CXCR4,SYK,SOS1,GNAI2,LRRK2,FLNA,TIMP1,PRKCB,UGGT2,KYNU,RAB10,UBXN1,TGFBR3,NCOA2,TNIK,ERBIN,PTK2B,DENND4C,RPL23,ITPR1,LARGE1,DDX21,PRKCE,TCF12,PDE3B,SDK1,RAP1GDS1,BCL2,FOXO1,ITPR2,ATP2B1,IGF1R,PELI1,NFKBIA,FYN,PDGFC,FOS,TOP2B,TLR2,MEF2C,OPRM1,CD36,SPIDR,LRP1,IRAK3,S…
GO:BP	regulation of actin cytoskeleton organization	GO:0032956	FALSE	5.75734e-10	9.23978	328	1562	65	21010	PRKN,CYFIP2,AKAP13,IQGAP2,NEDD9,SSH2,FAM49B,RHOC,ARF1,RASA1,ROCK2,ACTG1,FMN1,STAU2,TMSB4X,PFN1,TMSB10,ARPC3,MTSS1,FLNA,RHOG,GMFG,PYCARD,FCHSD2,ARF6,TGFBR1,PTK2B,PRKCE,SMAD3,EVL,LRP1,PREX1,SVIL,ROCK1,RHOA,CCDC88A,ADD3,CLASP1,CORO1A,RAC1,MEGF9,HCK,WASHC4,SMAD4,CDC42,CD47,TGFB1,ARPC2,ADD1,S100A10,TENM1,CARMIL1,C9ORF72,TAOK1,BCAS3,PAK1,EPS8,CDC42EP3,NCK2,BST2,ITGB3,CCR7,SNX9,KANK1,SWAP70
GO:BP	cell-cell adhesion	GO:0098609	FALSE	6.11145e-10	9.21386	939	1562	133	21010	S100A8,TESPA1,CYFIP2,PRKCA,B2M,RPS3,S100A11,DOCK8,JAK2,LPP,CEBPB,FAM49B,AP3B1,RAC2,IL15,ICAM3,ACTG1,ACTB,ETS1,MYL12A,MBP,PPIA,CLIC1,SYK,MAP2K5,AIF1,HLA-A,HLA-DRA,FLNA,HLA-DPB1,VMP1,PYCARD,PAG1,HLA-DRB5,HLA-DRB1,S100A9,FXYD5,LAPTM5,RAB10,SKAP1,ADAM19,HLA-DPA1,HLA-E,CR1,ZBTB16,SDK1,TMEM131L,BCL2,IRF1,WNK1,RUNX1,ITGA6,PELI1,FYN,PDE5A,MALT1,CD86,ALOX5,JAML,TNFSF13B,PECAM1,EMILIN2,VCL,LIMS1,EXT1,PPP3C…
GO:BP	regulation of actin filament-based process	GO:0032970	FALSE	7.35721e-10	9.13329	370	1562	70	21010	PRKN,CYFIP2,AKAP13,IQGAP2,ZEB2,NEDD9,SSH2,FAM49B,RHOC,ARF1,RASA1,ROCK2,ACTG1,FMN1,STAU2,TMSB4X,PFN1,TMSB10,ARPC3,MTSS1,FLNA,RHOG,GMFG,PYCARD,FCHSD2,ARF6,TGFBR1,PTK2B,CAMK2D,PRKCE,SMAD3,EVL,LRP1,PREX1,SVIL,ROCK1,RHOA,CCDC88A,ADD3,CLASP1,CORO1A,RAC1,MEGF9,HCK,WASHC4,SMAD4,CDC42,AKAP9,CD47,TGFB1,ARPC2,ADD1,S100A10,TENM1,CARMIL1,C9ORF72,TAOK1,BCAS3,PDE4D,PAK1,EPS8,CDC42EP3,NCK2,BST2,PDE4B,ITGB3,CCR7,…
GO:BP	establishment of localization in cell	GO:0051649	FALSE	7.38311e-10	9.13176	2388	1562	270	21010	VPS13C,MIA2,PTEN,LONP2,PRKN,BACH2,TRAPPC9,RPL11,RPS15,MCTP1,JAK2,YWHAB,NPC2,FTX,NUMB,ITSN2,SSR2,TUBA1A,ATXN1,MDFIC,AP3B1,RAC2,HSPA5,VPS8,SPCS1,UBL5,RHOT1,TMEM50A,ARF1,CYBA,PSAP,TBC1D5,RELCH,TSPO,HSP90AA1,ACTG1,STXBP5,AFTPH,STAU2,RAP1B,TXNIP,NKG7,CFL1,KLRC2,ACTB,UBB,GZMB,PIK3C3,NDUFA13,NUP210,SYK,ATP6V1G1,MAP4K4,GABARAP,LRRK2,SLC25A6,FLNA,TOMM7,PRKCB,SRP14,HLA-DRB1,TRAPPC5,SOD1,HLA-F,LAPTM5,RAB10,…
GO:BP	innate immune response-activating signaling pathway	GO:0002758	FALSE	9.52165e-10	9.02129	239	1562	53	21010	TNFAIP3,PLCG2,NOP53,USP15,ALPK1,AP3B1,CLEC7A,CYBA,CD14,KLRC2,TYROBP,SYK,PYCARD,PIK3AP1,NEK7,ERBIN,BIRC3,PRKCE,AIM2,IRF1,LILRA4,PELI1,NFKBIA,FYN,CARD8,TLR2,NAIP,CD36,FCN1,IRAK3,ANKRD17,RFTN1,CTSS,RPS6KA3,HCK,LYN,MAP2K6,GBP5,HSPA8,HMGB1,KLRC3,PTPN22,MAP3K7,SLC15A2,HAVCR2,RNF125,NLRC3,PAK1,CSNK1A1,GBP2,PJA2,KLRK1,FCRL3
GO:BP	leukocyte chemotaxis	GO:0030595	FALSE	9.52165e-10	9.02129	239	1562	53	21010	S100A8,RPS19,RPL13A,NEDD9,RAC2,PPIB,PPIA,CXCR4,SYK,MIF,AIF1,S100A9,ADGRE2,PTK2B,LYST,WNK1,GBF1,CSF3R,ALOX5,JAML,IL17RA,ANO6,PREX1,RIN3,CD74,RIPOR2,CCL5,ADAM10,STK39,CORO1A,VAV3,RAC1,LYN,DPP4,HMGB1,FCER1G,PPBP,CCL4,CAMK1D,CNR2,MAPK1,ITGB2,ANXA1,STAP1,SPI1,PDE4B,PF4,CCR7,DUSP1,KLRK1,PIKFYVE,SWAP70,THBS1
GO:BP	leukocyte activation involved in immune response	GO:0002366	FALSE	9.72882e-10	9.01194	300	1562	61	21010	PLCG2,RPS6,RAC2,NKG7,KLRC2,TYROBP,JUNB,SYK,HLA-DRA,NOTCH2,PYCARD,FOXP1,DOCK11,HLA-DRB1,HLA-F,ADGRE2,PTK2B,DOCK2,KMT2A,PRKCE,CR1,PHF14,APBB1IP,VAMP8,SLC11A1,MALT1,DYSF,CD86,CBL,RAB27A,CD74,GRN,PTPRC,SLAMF6,PLCL2,STAT4,CORO1A,LGALS1,LEF1,FGR,LYN,PSEN1,DOCK10,HMGB1,FCER1G,IL6ST,THOC1,IL4R,RASGRP1,PTGDR,HAVCR2,CD28,POU2AF1,ITGB2,ANXA1,STAT3,FCGR3A,SPI1,RELB,SWAP70,ST3GAL1
GO:BP	positive regulation of transcription by RNA polymerase II	GO:0045944	FALSE	9.9642e-10	9.00156	1245	1562	163	21010	BCL11B,PRKN,STAT1,ZEB2,JAK2,CEBPB,AP3B1,HSPA5,PCBP1,NCL,MAML3,RFX2,ETV6,RFX3,PTMA,ETS1,JUNB,TRERF1,NCOA1,HIPK2,SMYD3,MAP2K5,LITAF,BACH1,CHCHD2,TFCP2,ATM,RTRAF,NCOA2,SKAP1,SSBP3,PPP1R12A,HDAC4,MAML2,DDX17,KLF6,KMT2A,TCF4,DDX21,TCF12,ZBTB16,SMAD3,RUNX2,NLRC5,CASK,PAX5,FOXO1,WWOX,IRF1,NACA,RUNX1,ITGA6,SETX,NFATC2,SLC11A1,NFKBIA,KLF7,FOS,HNRNPU,TLR2,MEF2C,MICAL2,MEF2A,ZFHX3,TET3,TET2,MRTFA,NCOA3,ZNF6…
GO:BP	cell killing	GO:0001906	FALSE	1.13209e-09	8.94612	218	1562	50	21010	B2M,RPS19,RPL30,FAM49B,CLEC7A,LYZ,NKG7,HLA-B,GNLY,KLRC2,TYROBP,GZMB,KLRC1,SYK,HLA-C,HLA-A,HLA-DRA,HLA-DRB1,HLA-F,LYST,HLA-E,CR1,STX7,RAB27A,PTPRC,SLAMF6,IL7R,GAPDH,CORO1A,GZMM,PRF1,CD226,STAT5B,GBP5,KLRC3,GZMA,GZMH,CD55,RASGRP1,NCR1,HAVCR2,KLRB1,STAP1,CD2,GBP2,FCGR3A,SPI1,PF4,PPP3CB,KLRK1
GO:BP	negative regulation of macromolecule metabolic process	GO:0010605	FALSE	1.3764e-09	8.86126	3339	1562	352	21010	TNRC6C,TNFAIP3,PTEN,DIP2A,PRMT2,PRKN,BACH2,STAT1,PRKCA,RPL10,RPL13A,RPL11,RPS14,RPS15,H3F3A,RPS3,RPS20,RPS13,RPS7,S100A11,PFDN5,ZEB2,ITM2B,CALM1,YWHAB,NEAT1,NOP53,FTX,CEBPB,ENO1,ATXN1,PAN3,ID2,EID1,MDFIC,CDK6,ELOB,NCL,ZNF438,HDAC9,RPS26,SRGN,HIPK3,RACK1,TSPO,PABPC1,ROCK2,ZBTB20,PTPRJ,ETV6,SAMSN1,RFX3,TXNIP,TMSB4X,RPL37,CST7,TYROBP,RPL5,GZMB,NDUFA13,PPIA,TRERF1,HOPX,HIPK2,CCND3,DBI,CD96,SMYD3,MIF,…
GO:BP	regulation of binding	GO:0051098	FALSE	1.48277e-09	8.82893	367	1562	69	21010	PRKN,B2M,RPL11,CALM1,JAK2,EDF1,RACK1,TMSB4X,ACTB,HOPX,HIPK2,LRRK2,CARD16,TGFBR3,TGFBR1,HDAC4,STK4,LARGE1,SMAD3,FBXW7,NFKBIA,DISC1,LRP1,MBD2,TLE5,PPP3CA,ROCK1,CALM2,RIPOR2,PLCL2,SMAD2,ITGA4,HMBOX1,TXN,PARK7,LEF1,STK3,IL32,PSEN1,TIAM1,CTBP2,SP100,PYHIN1,KAT2B,SMAD4,GSK3B,RB1,CDC42,TCF7L2,HMGB1,DAZAP2,SUB1,TGFB1,GZMA,BLK,IFI16,ADD1,S100A10,TNKS,CBLB,PPP1CA,C9ORF72,USP33,RAPGEF2,CSNK1A1,TMBIM6,PLCL1,…
GO:BP	cellular response to endogenous stimulus	GO:0071495	FALSE	1.49862e-09	8.82431	1458	1562	183	21010	PRMT2,PRKN,STAT1,CYFIP2,EEF1A1,MT-ND3,ZEB2,JAK2,MBD5,CEBPB,USP15,HSPA5,NCL,KDM4C,HDAC9,RACK1,CYBB,ROCK2,APAF1,LDLRAD4,RAP1B,OSBPL8,ACTB,TRERF1,NCOA1,HIPK2,CCND3,CXCR4,USP9Y,SMYD3,MAP2K5,SOS1,ARPC3,NOTCH2,GNAI2,LRRK2,FLNA,CDKN1C,FOXP1,PRKCB,RAB10,ARF6,TGFBR3,NCOA2,TGFBR1,DENND4C,RPL23,ITPR1,DDX17,LARGE1,KMT2A,PRKCE,HSP90AB1,SMAD3,PDE3B,CHST11,FUT8,RUNX2,CASK,RAP1GDS1,FOXO1,WWOX,ITPR2,ATP2B1,SETX,I…
GO:BP	regulation of hemopoiesis	GO:1903706	FALSE	1.58773e-09	8.79922	409	1562	74	21010	TESPA1,STAT1,PRKCA,B2M,NEDD9,CEBPB,ID2,CDK6,AP3B1,IL15,HLA-B,ACTB,ETS1,TYROBP,JUNB,SYK,SOS1,HLA-DRA,NOTCH2,PRELID1,FOXP1,HLA-DRB1,SOD1,PTK2B,ATP11C,CR1,ZBTB16,FBXW7,TMEM131L,IRF1,RUNX1,NFKBIA,FOS,MALT1,TOX,CSF3R,CD86,MEF2C,PPP3CA,CD74,RHOA,NF1,PTPRC,IL7R,IKZF3,SMARCA2,LEF1,ZFP36L2,LYN,STAT5B,RB1,HMGB1,TGFB1,SMAP1,IL4R,ARID1B,RASGRP1,CAMK4,KAT6B,ARID1A,HIF1A,CD28,ACVR2A,ZFP36,ANXA1,FOXO3,CD2,STAT3…
GO:BP	positive regulation of programmed cell death	GO:0043068	FALSE	1.82267e-09	8.73929	531	1562	88	21010	S100A8,PTEN,PRMT2,RPL11,RPS3,RPS6,RPS7,JAK2,ARL6IP5,MAP3K5,CLEC7A,BTG1,RPL26,RACK1,TSPO,APAF1,TXNIP,TYROBP,UBB,NCOA1,SYK,SRPK2,NOTCH2,LRRK2,PRELID1,PYCARD,FOXP1,SOD1,S100A9,LAPTM5,ATM,TGFBR1,TNFAIP8,CAMK2D,STK4,ATG7,LTB,ZBTB16,FBXW7,BCL2,FOXO1,WWOX,ITGA6,STK17B,MNDA,MEF2C,DAPK1,EMILIN2,ANO6,TLE5,GRN,NF1,PTPRC,CCL5,ITGA4,CTSS,LGALS1,PARK7,CFLAR,STK3,LYN,PSEN1,PRF1,MAP2K6,MAGED1,GBP5,SMAD4,HMGB1,BI…
GO:BP	regulation of cellular response to stress	GO:0080135	FALSE	1.91115e-09	8.7187	658	1562	102	21010	VPS13C,MAPKAP1,SH3RF3,PRKN,RPS3,TPT1,ENO1,USP15,ARL6IP5,MDFIC,MAP3K5,HSPA5,RPL26,HIPK3,RACK1,ROCK2,ACTB,PPIA,HIPK2,MIF,MAP4K4,LRRK2,FLNA,CHCHD2,GSTP1,PYCARD,OXR1,FAM168A,ERP29,UBXN1,ATM,TNIK,PTK2B,RNASEH2B,RNF13,FUT8,FBXW7,BCL2,FOXO1,IGF1R,TOP2B,SUPT3H,NAIP,OPRM1,CD36,SPIDR,ALOX5,MICU1,PLCB1,CD74,GRN,STK39,MGMT,PARK7,SMARCA2,STK3,LYN,NPM1,ZMYND11,PYHIN1,KAT2B,GSK3B,SPRED1,PPP4C,HMGB1,BID,PTPN22,T…
GO:BP	antigen processing and presentation	GO:0019882	TRUE	2.43794e-09	8.61298	114	1562	34	21010	B2M,PSME1,AP3B1,HLA-B,HLA-C,HLA-A,HLA-DRA,HLA-DPB1,PYCARD,HLA-DRB5,HLA-DRB1,HLA-F,RAB10,HLA-DPA1,HLA-E,HLA-DQB1,SLC11A1,EXT1,RAB27A,CD74,HLA-DMA,RFTN1,CTSS,LNPEP,IFI30,FCER1G,WDFY4,CTSD,CCR7,CD68,RELB,MFSD6,PIKFYVE,THBS1
GO:BP	positive regulation of cell differentiation	GO:0045597	FALSE	2.75246e-09	8.56028	851	1562	122	21010	TESPA1,STAT1,PRKCA,ZEB2,NEDD9,JAK2,CEBPB,NUMB,MACF1,ID2,AP3B1,MAP3K5,IL15,CLEC7A,BTG1,TSPO,STAU2,RFX3,ACTB,ETS1,TYROBP,JUNB,CLIC1,NCOA1,HOPX,CXCR4,SYK,PLAAT4,HLA-DRA,NOTCH2,HLA-DRB1,TGFBR1,NIN,STK4,VCAN,TCF4,HSP90AB1,TIAM2,TCF12,ATP11C,CR1,ZBTB16,SMAD3,RUNX2,BCL2,RUNX1,FOS,PDE5A,HNRNPU,MALT1,TOX,DISC1,CD86,TLR2,MEF2C,OPRM1,CD36,SHTN1,PLXNC1,WDFY2,ATP11A,ZFHX3,NCOA3,PLCB1,PPP3CA,CD74,NME2,RHOA,RIP…
GO:BP	myeloid cell differentiation	GO:0030099	FALSE	4.5364e-09	8.34329	426	1562	75	21010	STAT1,PRKCA,B2M,RPS19,RPS14,RPS6,NEDD9,JAK2,CEBPB,ID2,CDK6,AP3B1,IL15,ETS1,TYROBP,JUNB,HIPK2,NOTCH2,FLNA,CDKN1C,FOXP1,HLA-DRB1,TGFBR3,GAB3,PTK2B,SNX10,LARGE1,ZBTB16,FBXW7,RUNX1,NFKBIA,FOS,ABI1,CSF3R,TLR2,MEF2C,IKZF1,TET2,PPP3CA,CD74,NF1,PIP4K2A,FLI1,KCNQ1,CFLAR,LEF1,LYN,PSEN1,STAT5B,RB1,CDC42,CLEC1B,TGFB1,GP1BB,SMAP1,IFI16,ADD1,CAMK4,LRRK1,HIF1A,ACVR2A,ZFP36,FOXO3,STAT3,MAPK14,SLC25A5,SPI1,PF4,TU…
GO:BP	actin polymerization or depolymerization	GO:0008154	TRUE	4.93531e-09	8.30669	197	1562	46	21010	CYFIP2,JAK2,SSH2,FAM49B,RASA1,FMN1,TMSB4X,PFN1,TMSB10,CFL1,ARPC3,AIF1,PYCARD,TTC17,FCHSD2,ARF6,PTK2B,MICAL3,PRKCE,DIAPH2,EVL,ABI1,MICAL2,GAS7,PREX1,SVIL,DIAPH1,ADD3,WIPF1,CORO1A,RAC1,PSTPIP2,MEGF9,HCK,ARPC4,ARPC2,ADD1,TENM1,CARMIL1,EPS8,CDC42EP3,NCK2,CCR7,SNX9,KANK1,SWAP70
GO:BP	response to lipid	GO:0033993	FALSE	4.96334e-09	8.30423	907	1562	127	21010	S100A8,TNFAIP3,PRMT2,PRKCA,RPL13A,PLCG2,MT-ND3,RPL27,JAK2,CEBPB,KDM4C,CYBB,TSPO,ROCK2,CD14,TXNIP,NDUFA13,TRERF1,NCOA1,SYK,CD96,SMYD3,MIF,LITAF,TBXAS1,GSTP1,PYCARD,FOXP1,PRKCB,S100A9,GPX4,CARD16,ATM,TGFBR3,NCOA2,TGFBR1,ERBIN,PTK2B,DDX17,PRKCE,BCL2,LCOR,FOXO1,SETX,IGF1R,SLC11A1,PELI1,NFKBIA,FOS,HNRNPU,MALT1,CARD8,CD86,TLR2,MEF2C,CD36,IRAK3,MBD2,CBL,IL10RA,NCOA3,PLCB1,RHOA,CCL5,MTAP,SMAD2,BCKDHB,STK…
GO:BP	positive regulation of GTPase activity	GO:0043547	FALSE	5.25951e-09	8.27905	272	1562	56	21010	DOCK8,NEDD9,RACK1,TBC1D5,MAP4K4,SOS1,RHOG,ASAP1,TBC1D22A,DOCK11,TBCK,PICALM,ARHGAP25,PTK2B,DENND1B,RALGAPA2,ARHGAP24,SIPA1L3,TIAM2,ARAP2,DENND1A,RAP1GDS1,ITGA6,RASGEF1B,EVI5,SRGAP2,LIMS1,PREX1,TBC1D1,NF1,CCL5,RSU1,MYO9A,DOCK9,TBC1D8,TIAM1,DOCK10,SEMA4D,GSK3B,RASGRF2,USP6NL,RASGRP1,S100A10,CCL4,TBC1D9,SIPA1L1,C9ORF72,RAPGEF2,RAPGEF6,CCR7,SIPA1L2,SNX9,RIC1,RALGPS2,RASGRP3,TBC1D14
GO:BP	regulation of multicellular organismal development	GO:2000026	FALSE	5.70271e-09	8.24392	1396	1562	175	21010	TNFAIP3,PTEN,TESPA1,STAT1,PRKCA,B2M,NEDD9,CEBPB,NUMB,MACF1,ID2,CDK6,AP3B1,IL15,BTG1,SRGN,BMP2K,RACK1,CYBB,TSPO,ROCK2,STAU2,RFX3,HLA-B,CFL1,ACTB,ETS1,CST7,TYROBP,JUNB,HOPX,HIPK2,CCM2,CXCR4,SYK,PLAAT4,SOS1,HLA-DRA,NOTCH2,CDKN1C,PRELID1,FOXP1,PRKCB,HLA-DRB1,SOD1,TGFBR3,TGFBR1,PTK2B,NIN,VCAN,TIAM2,ATP11C,CR1,ZBTB16,SMAD3,PDE3B,FBXW7,LRRN3,TMEM131L,RUNX2,PPP1R16B,IRF1,AKT3,ATP2B1,RUNX1,NFKBIA,KLF7,FOS…
GO:BP	regulation of apoptotic signaling pathway	GO:2001233	FALSE	5.9951e-09	8.2222	386	1562	70	21010	S100A8,TNFAIP3,PTEN,PRKN,RPL11,RPS3,TPT1,RPS7,JAK2,ENO1,USP15,RPL26,RACK1,APAF1,UBB,NDUFA13,PPIA,MIF,MAP2K5,GNAI2,LRRK2,SLC25A6,GSTP1,PRELID1,PYCARD,SOD1,S100A9,ERP29,TGFBR1,STK4,LTB,FBXW7,BCL2,WWOX,ITGA6,FYN,SGK3,CD74,NF1,PTPRC,PHIP,CTSS,PARK7,CFLAR,STK3,PSEN1,SP100,ZMYND11,MAGED1,NR4A2,GSK3B,RB1,TCF7L2,BIRC6,BID,HGF,PPP1CA,CD44,URI1,HIF1A,HNRNPK,CRADD,TMBIM6,NCK2,CDKN2D,SLC25A5,NRG1,PF4,LCK,THB…
GO:BP	positive regulation of leukocyte proliferation	GO:0070665	FALSE	7.43151e-09	8.12892	164	1562	41	21010	RPS3,JAK2,RAC2,IL15,SYK,MIF,AIF1,HLA-A,HLA-DPB1,PYCARD,ST6GAL1,HLA-DPA1,HLA-E,SLC39A10,BCL2,NFATC2,PELI1,CD86,MEF2C,TNFSF13B,PPP3CA,CD74,PTPRC,CCL5,CORO1A,VAV3,LYN,STAT5B,HMGB1,PTPN22,IL6ST,CD55,PRKCQ,HAVCR2,CD28,MAPK1,ANXA1,NCK2,FCGR3A,BST2,FCRL3
GO:BP	ATP synthesis coupled electron transport	GO:0042773	FALSE	7.80732e-09	8.1075	100	1562	31	21010	MT-CO1,MT-CO3,MT-ND3,MT-CO2,MT-ND1,COX4I1,MT-ND4,UQCRB,NDUFA4,MT-ND5,COX6B1,COX6C,NDUFB7,UQCRH,MT-ND2,COX7C,COX6A1,COX8A,COX7A2,CHCHD2,COX7B,NDUFC2,MT-CYB,MT-ND4L,PARK7,NDUFA1,BID,UQCR11,COX5B,NDUFS6,UQCR10
GO:BP	mitochondrial ATP synthesis coupled electron transport	GO:0042775	FALSE	7.80732e-09	8.1075	100	1562	31	21010	MT-CO1,MT-CO3,MT-ND3,MT-CO2,MT-ND1,COX4I1,MT-ND4,UQCRB,NDUFA4,MT-ND5,COX6B1,COX6C,NDUFB7,UQCRH,MT-ND2,COX7C,COX6A1,COX8A,COX7A2,CHCHD2,COX7B,NDUFC2,MT-CYB,MT-ND4L,PARK7,NDUFA1,BID,UQCR11,COX5B,NDUFS6,UQCR10
GO:BP	regulation of cell killing	GO:0031341	FALSE	7.8251e-09	8.10651	106	1562	32	21010	B2M,FAM49B,CLEC7A,HLA-B,KLRC2,TYROBP,KLRC1,SYK,HLA-C,HLA-A,HLA-DRA,HLA-DRB1,HLA-F,HLA-E,CR1,STX7,PTPRC,SLAMF6,IL7R,PRF1,CD226,STAT5B,KLRC3,CD55,RASGRP1,NCR1,HAVCR2,KLRB1,STAP1,SPI1,PPP3CB,KLRK1
GO:BP	homeostasis of number of cells	GO:0048872	FALSE	8.86555e-09	8.05229	315	1562	61	21010	TNFAIP3,STAT1,NBEA,B2M,RPS19,RPS14,RPS24,RPS6,JAK2,TUBA1A,ID2,CDK6,AP3B1,ETS1,HIPK2,MIF,SOS1,RPS17,DOCK11,SOD1,TGFBR3,KMT2A,AIM2,PACS1,BCL2,AKT3,MEF2C,TNFSF13B,IKZF1,EXT1,CD74,NF1,IL7R,CORO1A,KCNQ1,CFLAR,LYN,DOCK10,STAT5B,RB1,HMGB1,TGFB1,SMAP1,ADD1,TSC22D3,HIF1A,ACVR2A,ZFP36,ANXA1,FOXO3,STAT3,MAPK14,GIGYF2,SLC25A5,SPI1,PDE4B,CCR7,PPP3CB,PRKDC,KLF2,SLC40A1
GO:BP	regulation of transcription by RNA polymerase II	GO:0006357	FALSE	9.40068e-09	8.02684	2408	1562	267	21010	ZNF331,BCL11B,PRKN,BACH2,STAT1,RPL10,RPS14,ZEB2,JAK2,NOP53,MED13L,CEBPB,ENO1,CCNH,ATXN1,ID2,EID1,CDK6,AP3B1,HSPA5,PCBP1,NCL,KDM4C,ZNF438,HDAC9,MAML3,RFX2,ZBTB20,ETV6,RFX3,TXNIP,PFN1,PTMA,ACTB,ETS1,JUNB,TRERF1,NCOA1,HIVEP3,HOPX,HIPK2,CCND3,SMYD3,MAP2K5,SOS1,LITAF,NOTCH2,CDKN1C,BACH1,CHCHD2,FOXP1,PRKCB,TFCP2,ATM,RTRAF,ZNF718,NCOA2,SKAP1,SSBP3,HIVEP2,PPP1R12A,HDAC4,ELP4,CAMK2D,MAML2,RPL23,DDX17,E2F5…
GO:BP	cell chemotaxis	GO:0060326	FALSE	1.02616e-08	7.98878	308	1562	60	21010	S100A8,RPS19,RPL13A,NEDD9,RAC2,PPIB,TMSB4X,PPIA,CXCR4,SYK,MIF,AIF1,RHOG,S100A9,ADGRE2,PTK2B,LYST,WNK1,GBF1,CSF3R,ALOX5,JAML,IL17RA,ANO6,PREX1,RIN3,CD74,RIPOR2,CCL5,ADAM10,STK39,CORO1A,VAV3,RAC1,LEF1,LYN,TIAM1,DPP4,HMGB1,FCER1G,PPBP,PRKCQ,CCL4,HGF,CAMK1D,BIN2,CNR2,MAPK1,ITGB2,ANXA1,STAP1,SPI1,PDE4B,PF4,CCR7,DUSP1,KLRK1,PIKFYVE,SWAP70,THBS1
GO:BP	positive regulation of transferase activity	GO:0051347	FALSE	1.18681e-08	7.92562	522	1562	85	21010	PTEN,SERINC5,RPS2,RPS3,CALM1,NEDD9,JAK2,MAP3K5,HSP90AA1,CAB39,OSBPL8,PPIA,CCND3,SYK,DBI,PILRB,PLAAT4,MIF,MAP2K5,NOTCH2,LRRK2,HLA-DRB1,ERP29,NEK7,PTK2B,HSP90AB1,FBXW7,IGF1R,SLC11A1,PDGFC,PDE5A,PRKAG2,MALT1,ABI1,CD86,MEF2C,LCP2,IQGAP1,CCNY,CD74,RHOA,CCDC88A,CALM2,PTPRC,CCL5,PRIM2,HMBOX1,VAV3,TXN,PARK7,FGR,LYN,PSEN1,TIAM1,NPM1,PIBF1,MAP2K6,MAGED1,CDC42,DAZAP2,TAB2,MAP3K7,RASGRP1,PRKCQ,TENM1,TNKS,TAO…
GO:BP	apoptotic signaling pathway	GO:0097190	FALSE	1.21658e-08	7.91486	613	1562	95	21010	S100A8,TNFAIP3,PTEN,PRKN,PRKCA,RPL11,RPS3,TPT1,RPS7,JAK2,CRIP1,CEBPB,ENO1,USP15,HINT1,ARL6IP5,MAP3K5,RHOT1,RPL26,RACK1,APAF1,TYROBP,UBB,GZMB,NDUFA13,PPIA,HIPK2,MIF,MAP2K5,GABARAP,GNAI2,LRRK2,SLC25A6,GSTP1,PRELID1,PYCARD,SOD1,S100A9,ERP29,ATM,TGFBR1,USP28,STK4,LTB,ITPR1,SMAD3,TMEM117,FBXW7,BCL2,WWOX,FHIT,ITGA6,FYN,DAPK1,SGK3,CD74,NF1,PTPRC,PHIP,CTSS,PARK7,CFLAR,STK3,PSEN1,SP100,ZMYND11,MAGED1,NR4A…
GO:BP	leukocyte mediated cytotoxicity	GO:0001909	FALSE	1.27906e-08	7.89311	133	1562	36	21010	B2M,FAM49B,NKG7,HLA-B,KLRC2,TYROBP,GZMB,KLRC1,HLA-C,HLA-A,HLA-DRA,HLA-DRB1,HLA-F,LYST,HLA-E,STX7,RAB27A,PTPRC,SLAMF6,IL7R,CORO1A,GZMM,PRF1,CD226,STAT5B,KLRC3,RASGRP1,NCR1,HAVCR2,KLRB1,STAP1,CD2,FCGR3A,SPI1,PPP3CB,KLRK1
GO:BP	negative regulation of cellular metabolic process	GO:0031324	FALSE	1.40498e-08	7.85233	3233	1562	338	21010	TNRC6C,TNFAIP3,PTEN,DIP2A,PRMT2,PRKN,BACH2,STAT1,PRKCA,RPL10,RPL13A,RPS14,H3F3A,RPS3,RPS13,S100A11,PFDN5,ZEB2,ITM2B,CALM1,YWHAB,NEAT1,NOP53,FTX,CEBPB,ENO1,ATXN1,PAN3,ID2,EID1,MDFIC,CDK6,ELOB,NCL,ZNF438,HDAC9,RPS26,SRGN,HIPK3,RACK1,TSPO,PABPC1,ROCK2,ZBTB20,PTPRJ,ETV6,SAMSN1,RFX3,TXNIP,TMSB4X,CST7,TYROBP,GZMB,NDUFA13,PPIA,TRERF1,HOPX,HIPK2,CCND3,DBI,CD96,SMYD3,MIF,MAP2K5,NOTCH2,GNAI2,LRRK2,FLNA,CDK…
GO:BP	post-translational protein modification	GO:0043687	FALSE	1.48607e-08	7.82796	1276	1562	162	21010	TNFAIP3,PTEN,SH3RF3,PRKN,UTY,PRKCA,RPS27A,RPL11,RPS2,RPS15,RPS3,RPS20,RPS7,JAK2,NOP53,USP15,HINT1,ELOB,HSPA5,KDM4C,SENP6,HDAC9,UBA52,RACK1,TSPO,WSB1,HSP90AA1,RPL37,ACTB,RPL5,UBB,PPIA,USP9Y,SMYD3,COP1,UBC,GABARAP,LRRK2,RNF149,PRKCB,EIF3F,LAPTM5,UBXN1,TGFBR1,USP28,USP32,HDAC4,CAMK2D,USP36,ATG7,RPL23,BIRC3,TRIM22,LARGE1,KMT2A,FBXL17,DDX21,PRKCE,HSP90AB1,RNF13,USP24,ZBTB16,FBXW7,BCL2,PARP8,UBE2B,HERC…
GO:BP	response to organonitrogen compound	GO:0010243	FALSE	1.4978e-08	7.82455	1031	1562	138	21010	VPS13C,TNFAIP3,PRKN,STAT1,JAK2,MT-ND5,MBD5,CEBPB,TUBA1A,HSPA5,NCL,HDAC9,CYBB,TSPO,ROCK2,HSP90AA1,RAP1B,OSBPL8,ACTB,NCOA1,CCND3,CXCR4,SYK,SOS1,GNAI2,LRRK2,FLNA,TIMP1,PRKCB,UGGT2,KYNU,RAB10,UBXN1,TGFBR3,NCOA2,TNIK,ERBIN,PTK2B,DENND4C,RPL23,ITPR1,LARGE1,PRKCE,TCF12,PDE3B,SDK1,RAP1GDS1,BCL2,FOXO1,ITPR2,ATP2B1,IGF1R,NFKBIA,FYN,PDGFC,FOS,TOP2B,TLR2,MEF2C,OPRM1,CD36,SPIDR,LRP1,IRAK3,SLC24A4,RAB31,GNAQ,E…
GO:BP	regulation of cell-matrix adhesion	GO:0001952	FALSE	1.57798e-08	7.8019	121	1562	34	21010	PTEN,MACF1,CDK6,RASA1,ROCK2,ACTG1,PTPRJ,FMN1,MAP4K4,UTRN,SKAP1,PTK2B,SMAD3,CASK,BCL2,DISC1,CD36,VCL,LIMS1,ROCK1,RHOA,NF1,CLASP1,RAC1,RIN2,GSK3B,TLN1,S100A10,WDPCP,RRAS,ITGB3,CCR7,THBS1,PEAK1
GO:BP	viral process	GO:0016032	FALSE	1.58104e-08	7.80106	428	1562	74	21010	PRKN,STAT1,EEF1A1,RPSA,RNASEK,XPR1,MDFIC,PPIB,PCBP1,SPCS1,PABPC1,PCSK5,CFL1,IFITM2,PIK3C3,PPIA,CXCR4,LY6E,SRPK2,HLA-DRB1,EIF3F,ST6GAL1,TASOR,MGAT5,TRIM22,RESF1,HSP90AB1,CR1,FUT8,BCL2,BICD1,VAMP8,TOP2B,CHD1,CD86,FCN1,UVRAG,TRIM38,CD74,CCL5,WWP1,LGALS1,LEF1,IL32,CTBP2,SP100,DPP4,GSK3B,HSPA8,HMGB1,SELPLG,CD55,USP6NL,CIITA,ADARB1,IFI16,CCL4,PLSCR1,IGF2R,CD28,ST6GALNAC3,CSNK1A1,ZFP36,SMC6,BST2,CHMP2A,…
GO:BP	regulation of cell differentiation	GO:0045595	FALSE	1.65606e-08	7.78092	1562	1562	189	21010	PTEN,BCL11B,TESPA1,STAT1,PRKCA,B2M,RPS19,ZEB2,NEDD9,JAK2,CEBPB,NUMB,MACF1,ID2,CDK6,AP3B1,MAP3K5,KDM4C,IL15,CLEC7A,HDAC9,BTG1,TSPO,ROCK2,TRIO,STAU2,LDLRAD4,RFX3,HLA-B,ACTB,ETS1,TYROBP,JUNB,CLIC1,NCOA1,HOPX,CXCR4,SYK,PLAAT4,SOS1,HLA-DRA,NOTCH2,LRRK2,CDKN1C,PRELID1,FOXP1,HLA-DRB1,SOD1,CCDC85B,TGFBR1,PTK2B,HDAC4,NIN,STK4,VCAN,LIMD1,DDX17,ZHX2,TCF4,HSP90AB1,TIAM2,TCF12,ATP11C,CR1,ZBTB16,SMAD3,FBXW7,TM…
GO:BP	response to virus	GO:0009615	FALSE	1.77537e-08	7.75071	429	1562	74	21010	TNFAIP3,STAT1,SERINC5,TPT1,JAK2,NPC2,XPR1,ENO1,CDK6,IL15,ARF1,HSP90AA1,RPS15A,CFL1,IFITM2,CXCR4,EEF1G,PYCARD,ERBIN,SAMHD1,ATG7,LYST,TRIM22,DDX17,DDX21,AIM2,SMAD3,NLRC5,BCL2,IRF1,VAMP8,LILRA4,CARD8,GBF1,TLR2,IRAK3,IL17RA,TANK,TRIM38,EXT1,PTPRC,CCL5,SENP7,FGR,POU2F2,PRF1,ZMYND11,IFNAR2,GBP5,HSPA8,PTPN22,TGFB1,ADARB1,IFI16,CCL4,PLSCR1,WDFY4,RNF125,URI1,HIF1A,G3BP1,NLRC3,MX2,POU2AF1,NT5C3A,IFNGR2,UBE…
GO:BP	positive regulation of phosphorus metabolic process	GO:0010562	FALSE	2.32717e-08	7.63317	800	1562	114	21010	MAPKAP1,PLCG2,RPS3,MT-CO2,CALM1,NEDD9,JAK2,ENO1,MAP3K5,IL15,RACK1,ROCK2,HSP90AA1,PTPRJ,CAB39,OSBPL8,TMSB4X,PPIA,HIPK2,CCND3,SYK,PILRB,SMYD3,MIF,MAP2K5,NOTCH2,LRRK2,HLA-DRB1,ERP29,NDUFC2,TNIK,PTK2B,PPP1R12A,STK4,BANK1,HSP90AB1,SMAD3,FBXW7,SLC39A10,BCL2,PPP1R16B,PARP14,ITGA6,IGF1R,SLC11A1,FYN,PDGFC,PDE5A,PRKAG2,MALT1,ABI1,CD86,MEF2C,LCP2,CD36,WDFY2,PECAM1,IQGAP1,CCNY,ROCK1,CD74,RHOA,CCDC88A,CALM2,P…
GO:BP	positive regulation of phosphate metabolic process	GO:0045937	FALSE	2.32717e-08	7.63317	800	1562	114	21010	MAPKAP1,PLCG2,RPS3,MT-CO2,CALM1,NEDD9,JAK2,ENO1,MAP3K5,IL15,RACK1,ROCK2,HSP90AA1,PTPRJ,CAB39,OSBPL8,TMSB4X,PPIA,HIPK2,CCND3,SYK,PILRB,SMYD3,MIF,MAP2K5,NOTCH2,LRRK2,HLA-DRB1,ERP29,NDUFC2,TNIK,PTK2B,PPP1R12A,STK4,BANK1,HSP90AB1,SMAD3,FBXW7,SLC39A10,BCL2,PPP1R16B,PARP14,ITGA6,IGF1R,SLC11A1,FYN,PDGFC,PDE5A,PRKAG2,MALT1,ABI1,CD86,MEF2C,LCP2,CD36,WDFY2,PECAM1,IQGAP1,CCNY,ROCK1,CD74,RHOA,CCDC88A,CALM2,P…
GO:BP	regulation of leukocyte mediated immunity	GO:0002703	FALSE	2.38058e-08	7.62332	243	1562	51	21010	B2M,PLCG2,FAM49B,RAC2,CLEC7A,HLA-B,KLRC2,TYROBP,KLRC1,SYK,CD96,HLA-C,HLA-A,HLA-DRA,HLA-DRB1,HLA-F,ADGRE2,DENND1B,DDX21,HLA-E,CR1,VAMP8,MALT1,STX7,PTPRC,SLAMF6,IL7R,FGR,LYN,CD226,STAT5B,HMGB1,FBXO38,KLRC3,CD55,THOC1,MAP3K7,IL4R,RASGRP1,NCR1,HAVCR2,KLRB1,CD28,ITGB2,TNFRSF1B,STAP1,BST2,SPI1,PPP3CB,AHR,KLRK1
GO:BP	aerobic electron transport chain	GO:0019646	FALSE	2.44285e-08	7.6121	92	1562	29	21010	MT-CO1,MT-CO3,MT-ND3,MT-CO2,MT-ND1,COX4I1,MT-ND4,UQCRB,NDUFA4,MT-ND5,COX6B1,COX6C,NDUFB7,UQCRH,MT-ND2,COX7C,COX6A1,COX8A,COX7A2,COX7B,NDUFC2,MT-CYB,MT-ND4L,PARK7,NDUFA1,UQCR11,COX5B,NDUFS6,UQCR10
GO:BP	cellular response to biotic stimulus	GO:0071216	FALSE	2.5047e-08	7.60124	251	1562	52	21010	TNFAIP3,PRKCA,PLCG2,JAK2,FAM49B,HSPA5,CLEC7A,TSPO,APAF1,CD14,TXNIP,SYK,MIF,LITAF,NOTCH2,GSTP1,PYCARD,CARD16,PRKCE,NFKBIA,MALT1,CARD8,CD86,TLR2,MEF2C,CD36,RHOA,CCL5,VIM,HCK,LYN,GBP5,GSK3B,HMGB1,PTPN22,CD55,PPBP,HAVCR2,LY86,MAPK1,TNFRSF1B,ZFP36,STAP1,MAPK14,GBP2,SPI1,PDE4B,PF4,CD68,AHR,SASH1,KLRK1
GO:BP	alpha-beta T cell activation	GO:0046631	FALSE	2.55704e-08	7.59226	177	1562	42	21010	BCL11B,JAK2,AP3B1,IL15,NKG7,JUNB,RPL22,SYK,HLA-A,HLA-DRA,FOXP1,HLA-DRB1,DOCK2,KMT2A,HLA-E,ZBTB16,BCL2,IRF1,RUNX1,MALT1,TOX,CD86,RHOA,PTPRC,ITK,SLAMF6,STAT4,LEF1,CD3D,HMGB1,PTPN22,IL6ST,CD55,IL4R,PRKCQ,CBLB,WDFY4,CD28,TNFSF8,ANXA1,STAT3,RELB
GO:BP	regulation of leukocyte differentiation	GO:1902105	FALSE	2.73652e-08	7.5628	315	1562	60	21010	TESPA1,PRKCA,NEDD9,CEBPB,ID2,CDK6,AP3B1,IL15,HLA-B,ACTB,TYROBP,JUNB,SYK,SOS1,HLA-DRA,NOTCH2,PRELID1,FOXP1,HLA-DRB1,SOD1,ATP11C,CR1,ZBTB16,FBXW7,TMEM131L,IRF1,RUNX1,FOS,MALT1,TOX,CD86,PPP3CA,CD74,RHOA,NF1,PTPRC,IL7R,IKZF3,SMARCA2,LEF1,ZFP36L2,LYN,STAT5B,RB1,HMGB1,TGFB1,IL4R,ARID1B,RASGRP1,CAMK4,ARID1A,CD28,ANXA1,FOXO3,CD2,SPI1,PF4,CREB1,PRKDC,FCRL3
GO:BP	negative regulation of defense response	GO:0031348	FALSE	2.74762e-08	7.56104	275	1562	55	21010	TNFAIP3,RPS19,AOAH,USP15,HLA-B,CST7,KLRC1,SYK,CD96,HLA-A,GSTP1,HLA-DRB1,SOD1,HLA-F,PSMB4,ERBIN,SAMHD1,HLA-E,CR1,SMAD3,NLRC5,PARP14,LILRA4,FYN,CARD8,ALOX5,IRAK3,TRIM38,IL10RA,GRN,PTPRC,FGR,HCK,LYN,PSMA1,RB1,HSPA8,PTPN22,IFI16,A2M,HAVCR2,HGF,RNF125,NLRC3,CSNK1A1,TNFRSF1B,ZFP36,STAT3,MAPK14,YWHAZ,PRKDC,AHR,YES1,BANF1,CD200
GO:BP	macromolecule catabolic process	GO:0009057	FALSE	2.81446e-08	7.55061	1412	1562	174	21010	TNRC6C,TNFAIP3,PTEN,SH3RF3,LONP2,PRKN,PRKCA,EEF1A1,RPS27A,RPL11,RPS7,AOAH,PSME1,NOP53,USP15,PAN3,ELOB,HSPA5,UBA52,RACK1,PABPC1,ROCK2,HSP90AA1,APAF1,RPL5,UBB,CTSW,GZMB,NDUFA13,HIPK2,USP9Y,COP1,CST3,UBC,GABARAP,LRRK2,FLNA,RNF149,TIMP1,UGGT2,LAPTM5,PSMB4,UBXN1,ATM,USP28,USP32,PTK2B,XPO1,USP36,ATG7,RPL23,RNASEH2B,ZHX2,FBXL17,HSP90AB1,RNF13,USP24,OAZ1,LYPLAL1,SMAD3,FBXW7,FOXO1,FHIT,UBE2B,PPP1CB,HERC4,…
GO:BP	proton transmembrane transport	GO:1902600	FALSE	3.15335e-08	7.50123	171	1562	41	21010	MT-CO1,MT-CO3,MT-CO2,MT-ATP6,COX4I1,MT-ND4,UQCRB,NDUFA4,RNASEK,MT-ND5,COX6B1,ATP5MC2,UQCRH,TMSB4X,COX7C,ATP5F1E,COX8A,ATP6V1G1,COX7B,ATP5F1D,ATP5MC3,ATP5MG,MT-ATP8,MT-CYB,ATP6V0B,SLC11A1,PARK7,ATP6V0C,SLC9A9,ATP5F1A,SLC15A2,SLC25A3,SLC2A9,SLC9A7,HVCN1,COX5B,SLC25A5,ATP5MF,UQCR10,ATP5PO,CLCN3
GO:BP	positive regulation of developmental process	GO:0051094	FALSE	3.36993e-08	7.47238	1310	1562	164	21010	TESPA1,PRKN,STAT1,PRKCA,ZEB2,NEDD9,JAK2,CEBPB,NUMB,MACF1,ITSN2,ID2,AP3B1,MAP3K5,PPIB,IL15,CLEC7A,BTG1,RACK1,CYBB,TSPO,STAU2,RFX3,CFL1,ACTB,ETS1,TYROBP,JUNB,CLIC1,NCOA1,HOPX,HIPK2,CXCR4,SYK,PLAAT4,HLA-DRA,NOTCH2,FLNA,PRKCB,HLA-DRB1,TGFBR3,NCOA2,TGFBR1,SSBP3,PTK2B,NIN,STK4,VCAN,TCF4,HSP90AB1,TIAM2,TCF12,ATP11C,CR1,ZBTB16,SMAD3,LRRN3,RUNX2,BCL2,AKT3,ATP2B1,NACA,RUNX1,NFATC2,IGF1R,FOS,PDE5A,HNRNPU,MA…
GO:BP	regulation of protein ubiquitination	GO:0031396	FALSE	3.45091e-08	7.46207	215	1562	47	21010	TNFAIP3,PTEN,PRKN,RPL11,RPS2,RPS15,RPS3,RPS20,RPS7,HSPA5,TSPO,HSP90AA1,RPL37,RPL5,UBB,PPIA,GABARAP,LRRK2,LAPTM5,UBXN1,TGFBR1,RPL23,BIRC3,PRKCE,HSP90AB1,FBXW7,PELI1,FYN,MALT1,HDAC8,PARK7,PSEN1,NPM1,MYCBP2,GSK3B,PTPN22,TRIP12,CRY1,UBE3A,CBLB,UBE2D1,SQSTM1,PRICKLE1,RNF111,SASH1,ARRDC3,TRIM44
GO:BP	positive regulation of transport	GO:0051050	FALSE	3.49712e-08	7.45629	913	1562	125	21010	S100A8,PRKN,B2M,PLCG2,CALM1,JAK2,NDUFA4,CEBPB,RAC2,UBL5,IL15,CLEC7A,CYBA,RACK1,TBC1D5,TSPO,HSP90AA1,PTPRJ,STXBP5,CD14,OSBPL8,TMSB4X,KLRC2,ACTB,GZMB,PPIA,SYK,DBI,MIF,LRRK2,FLNA,TOMM7,VMP1,PRELID1,PYCARD,PRKCB,HLA-DRB1,SOD1,HLA-F,CFP,ARF6,USP36,ITPR1,DOCK2,TTN,KMT2A,PRKCE,OAZ1,SMAD3,FBXW7,CASK,BICD1,ATP2B1,SYNE1,VAMP8,SLC11A1,NFKBIA,FYN,PCM1,TLR2,CD36,FCN1,LRP1,MEF2A,RAB31,CBL,RAB27A,ANO6,PLCB1,PPP…
GO:BP	myeloid leukocyte migration	GO:0097529	FALSE	3.6531e-08	7.43734	238	1562	50	21010	S100A8,RPS19,RPL13A,RAC2,PPIB,PPIA,SYK,MIF,AIF1,S100A9,ADGRE2,PTK2B,GBF1,CSF3R,JAML,PECAM1,IL17RA,ANO6,PREX1,RIN3,PLCB1,CD74,NF1,RIPOR2,CCL5,VAV3,RAC1,LYN,DPP4,STAT5B,HMGB1,CD47,FCER1G,PPBP,CCL4,CAMK1D,MAPK1,ITGB2,ANXA1,STAP1,SPI1,PDE4B,PF4,CCR7,DUSP1,PIKFYVE,SWAP70,THBS1,CD99,CD200
GO:BP	positive regulation of MAPK cascade	GO:0043410	FALSE	3.95393e-08	7.40297	480	1562	79	21010	SH3RF3,PRKCA,PLCG2,RPS3,JAK2,KSR1,ARL6IP5,MAP3K5,ROCK2,PTPRJ,RAP1B,DOK6,PPIA,HIPK2,SYK,MIF,MAP2K5,NOTCH2,GNAI2,LRRK2,PYCARD,HLA-DRB1,SOD1,LAPTM5,ERP29,TGFBR1,TNIK,PTK2B,BANK1,PRKCE,FBXW7,IGF1R,PDGFC,PDE5A,NAIP,MEF2C,OPRM1,CD36,IQGAP1,PLCB1,ROCK1,CD74,PTPRC,CCL5,STK39,CFLAR,STK3,PSEN1,TIAM1,MAP2K6,MAGED1,CDC42,HMGB1,PTPN22,MAP3K7,TRAF5,RASGRP1,TENM1,CCL4,TAOK3,HAVCR2,PIK3R5,HGF,MAP2K1,PELI2,CD44,T…
GO:BP	wound healing	GO:0042060	FALSE	4.10814e-08	7.38635	419	1562	72	21010	TNFAIP3,PTEN,PRKCA,PLCG2,JAK2,MACF1,RHOC,AP3B1,CLEC7A,ACTG1,ACTB,MYL12A,PPIA,CLIC1,CXCR4,SYK,NOTCH2,SERPINA1,FLNA,TIMP1,TGFBR1,ARHGAP24,PRKCE,SMAD3,CASK,DGKA,NACA,SLC11A1,AHNAK,CD36,ALOX5,JAML,EMILIN2,GNAQ,VCL,EXT1,RAB27A,ANO6,MRTFA,PPP3CA,TXK,RHOA,NF1,CLASP1,VAV3,CFLAR,LYN,PLA2G4A,TLN1,FCER1G,IL6ST,GP1BB,S100A10,PRKCQ,PLSCR1,ENTPD1,CD44,HIF1A,PAK1,ANXA1,DGKD,MAPK14,CHMP2A,NRG1,PF4,TUBB1,F13A1,IT…
GO:BP	transcription by RNA polymerase II	GO:0006366	FALSE	4.26192e-08	7.37039	2521	1562	274	21010	ZNF331,BCL11B,PRKN,BACH2,STAT1,RPL10,RPS14,ZEB2,JAK2,NOP53,MED13L,CEBPB,ENO1,USP15,CCNH,ATXN1,ID2,EID1,CDK6,AP3B1,ELOB,HSPA5,PCBP1,NCL,KDM4C,ZNF438,HDAC9,MAML3,RFX2,ZBTB20,ETV6,RFX3,TXNIP,PFN1,PTMA,ACTB,ETS1,JUNB,TRERF1,NCOA1,HIVEP3,HOPX,HIPK2,CCND3,SMYD3,MAP2K5,SOS1,LITAF,NOTCH2,FLNA,CDKN1C,BACH1,CHCHD2,FOXP1,PRKCB,SNAPC3,TFCP2,ATM,RTRAF,ZNF718,NCOA2,INTS6,SKAP1,SSBP3,HIVEP2,PPP1R12A,HDAC4,ELP4,…
GO:BP	antigen processing and presentation of exogenous peptide antigen	GO:0002478	FALSE	4.69968e-08	7.32793	37	1562	18	21010	B2M,HLA-A,HLA-DRA,HLA-DPB1,HLA-DRB5,HLA-DRB1,HLA-F,HLA-DPA1,HLA-E,CD74,HLA-DMA,CTSS,LNPEP,IFI30,FCER1G,CTSD,MFSD6,PIKFYVE
GO:BP	antigen processing and presentation of exogenous antigen	GO:0019884	FALSE	4.83022e-08	7.31603	46	1562	20	21010	B2M,PSME1,AP3B1,HLA-A,HLA-DRA,HLA-DPB1,HLA-DRB5,HLA-DRB1,HLA-F,HLA-DPA1,HLA-E,CD74,HLA-DMA,CTSS,LNPEP,IFI30,FCER1G,CTSD,MFSD6,PIKFYVE
GO:BP	catabolic process	GO:0009056	FALSE	4.99693e-08	7.3013	2616	1562	282	21010	S100A8,VPS13C,TNRC6C,HIBCH,TNFAIP3,PTEN,SH3RF3,LONP2,PRKN,PRKCA,EEF1A1,RPS27A,PLCG2,RPL11,DPYD,RPS7,AOAH,CALM1,PSME1,NOP53,ENO1,USP15,ATG4C,HINT1,PAN3,ELOB,HSPA5,UBA52,RACK1,PSAP,TBC1D5,TSPO,PABPC1,ROCK2,HSP90AA1,APAF1,ZBTB20,PLBD1,RPL5,UBB,CTSW,GZMB,PIK3C3,NDUFA13,HIPK2,USP9Y,ATP6V1G1,PLAAT4,COP1,CST3,UBC,GABARAP,LRRK2,FLNA,RNF149,TOMM7,TIMP1,VMP1,PYCARD,UGGT2,S100A9,KYNU,LAPTM5,PRDX5,PSMB4,UBXN…
GO:BP	positive regulation of proteolysis	GO:0045862	FALSE	5.28958e-08	7.27658	353	1562	64	21010	S100A8,PTEN,SH3RF3,PRKN,CYFIP2,RPS3,JAK2,PSME1,NOP53,ENO1,ARL6IP5,ELOB,MAP3K5,CLEC7A,RACK1,ROCK2,APAF1,MBP,NDUFA13,SYK,COP1,GABARAP,LRRK2,PRELID1,PYCARD,S100A9,LAPTM5,PICALM,PTK2B,AIM2,CR1,SMAD3,FBXW7,FYN,MALT1,CARD8,DISC1,RNF144B,DAPK1,TANK,AGTPBP1,GRN,SUMO2,RNF144A,CTSS,LYN,PSEN1,PYHIN1,GSK3B,HMGB1,BID,IFI16,S100A10,ASPH,PRICKLE1,CSNK1A1,TNFRSF1B,CRADD,STAT3,CTSD,FBXW11,SNX9,LCK,RHBDD1
GO:BP	neuron development	GO:0048666	FALSE	5.63494e-08	7.24911	1142	1562	147	21010	PTEN,BCL11B,DIP2A,ATXN10,PRKN,CYFIP2,B2M,RPL24,JAK2,ANKS1A,NUMB,MACF1,ITSN2,TUBA1A,FRYL,TSPO,HSP90AA1,TRIO,STAU2,CFL1,UBB,S100A6,CXCR4,MAP4K4,SOS1,NOTCH2,LRRK2,FLNA,CDKN1C,FRY,ASAP1,SOD1,S100A9,RAB10,PICALM,ARF6,TNIK,UST,PTK2B,NIN,HSP90AB1,TIAM2,SDK1,BCL2,RERE,WNK1,RUNX1,ITGA6,SETX,SYNE1,IGF1R,KLF7,FYN,TOP2B,ABI1,TOX,SRGAP2,DISC1,ZNF804A,MEF2C,SHTN1,PLXNC1,MEF2A,GAS7,DENND5A,IQGAP1,VCL,EXT1,PREX1…
GO:BP	neuron projection development	GO:0031175	FALSE	5.83932e-08	7.23364	990	1562	132	21010	PTEN,BCL11B,DIP2A,ATXN10,PRKN,CYFIP2,B2M,RPL24,JAK2,NUMB,MACF1,ITSN2,TUBA1A,FRYL,TSPO,HSP90AA1,TRIO,STAU2,CFL1,UBB,S100A6,CXCR4,MAP4K4,SOS1,NOTCH2,LRRK2,FLNA,FRY,ASAP1,SOD1,S100A9,RAB10,PICALM,ARF6,TNIK,UST,PTK2B,NIN,HSP90AB1,TIAM2,SDK1,BCL2,RERE,ITGA6,SETX,SYNE1,IGF1R,KLF7,FYN,TOP2B,ABI1,TOX,SRGAP2,DISC1,ZNF804A,MEF2C,SHTN1,PLXNC1,MEF2A,GAS7,DENND5A,IQGAP1,VCL,EXT1,PREX1,DIP2B,PPP3CA,ROCK1,GRN,R…
GO:BP	aerobic respiration	GO:0009060	FALSE	6.0553e-08	7.21786	196	1562	44	21010	MT-CO1,MT-CO3,MT-ND3,MT-CO2,MT-ND1,MT-ATP6,COX4I1,MT-ND4,UQCRB,NDUFA4,MT-ND5,NOP53,COX6B1,COX6C,NDUFB7,UQCRH,MT-ND2,NDUFA13,COX7C,ATP5F1E,COX6A1,COX8A,COX7A2,CHCHD2,COX7B,ATP5F1D,NDUFC2,SUCLG2,ATP5MG,MT-ATP8,MT-CYB,MT-ND4L,RHOA,PARK7,NDUFA1,ATP5F1A,BID,HIF1A,UQCR11,COX5B,NDUFS6,ATP5MF,UQCR10,ATP5PO
GO:BP	response to wounding	GO:0009611	FALSE	6.54568e-08	7.18405	548	1562	86	21010	TNFAIP3,PTEN,PRKCA,PLCG2,JAK2,MACF1,RHOC,AP3B1,CLEC7A,TSPO,ACTG1,ACTB,MYL12A,TYROBP,PPIA,CLIC1,CXCR4,SYK,NOTCH2,SERPINA1,FLNA,TIMP1,SOD1,TGFBR1,ARHGAP24,PRKCE,SMAD3,CASK,BCL2,DGKA,NACA,IGF1R,SLC11A1,SULF2,AHNAK,CD36,ALOX5,JAML,EMILIN2,GNAQ,VCL,EXT1,RAB27A,ANO6,MRTFA,PPP3CA,TXK,GRN,RHOA,NF1,CLASP1,VAV3,RAC1,CFLAR,ZFP36L2,LYN,PLA2G4A,TLN1,FCER1G,IL6ST,GP1BB,S100A10,PRKCQ,MAP2K1,PLSCR1,ENTPD1,CD44,M…
GO:BP	negative regulation of transport	GO:0051051	FALSE	6.68923e-08	7.17462	432	1562	73	21010	PTEN,PRKN,MCTP1,CALM1,ARL6IP5,MDFIC,RACK1,TSPO,CAB39,RAP1B,MAP4K4,GNAI2,LRRK2,PRKCB,HLA-F,ERP29,PICALM,ARF6,PTK2B,CAMK2D,PRKCE,OAZ1,BCL2,FOXO1,WNK1,VAMP8,KLF7,THADA,PACSIN2,DYSF,SESTD1,TLR2,OPRM1,CD36,TBC1D1,RIN3,PPP3CA,CD74,CALM2,NF1,C11ORF65,STK39,CORO1A,TXN,PARK7,RAC1,KCNQ1,SP100,PPP3CC,HMGB1,CD47,TGFB1,CRY1,MAP3K7,PID1,PLSCR1,UBR3,C9ORF72,TPR,KCNE1,TNFRSF1B,ANXA1,UBAC2,PXK,TMBIM6,SPI1,ANK3,NR…
GO:BP	positive regulation of mononuclear cell proliferation	GO:0032946	FALSE	6.8091e-08	7.16691	147	1562	37	21010	RPS3,JAK2,IL15,SYK,MIF,AIF1,HLA-A,HLA-DPB1,PYCARD,ST6GAL1,HLA-DPA1,HLA-E,SLC39A10,BCL2,NFATC2,PELI1,CD86,MEF2C,TNFSF13B,PPP3CA,CD74,PTPRC,CCL5,CORO1A,VAV3,STAT5B,HMGB1,PTPN22,IL6ST,CD55,PRKCQ,HAVCR2,CD28,ANXA1,NCK2,FCGR3A,FCRL3
GO:BP	actin filament polymerization	GO:0030041	FALSE	7.05234e-08	7.15167	168	1562	40	21010	CYFIP2,JAK2,SSH2,FAM49B,RASA1,FMN1,TMSB4X,PFN1,TMSB10,ARPC3,AIF1,PYCARD,TTC17,FCHSD2,ARF6,PTK2B,PRKCE,DIAPH2,EVL,GAS7,PREX1,SVIL,DIAPH1,ADD3,CORO1A,RAC1,PSTPIP2,MEGF9,HCK,ARPC4,ARPC2,ADD1,TENM1,CARMIL1,EPS8,CDC42EP3,NCK2,CCR7,SNX9,KANK1
GO:BP	B cell differentiation	GO:0030183	FALSE	8.63322e-08	7.06383	155	1562	38	21010	PLCG2,ID2,HDAC9,PTPRJ,SYK,NOTCH2,DOCK11,ATM,PTK2B,HDAC4,CD79A,KLF6,ATP11C,CR1,BCL2,PAX5,PHF14,TOP2B,MALT1,TNFSF13B,PTPRC,PLCL2,ITGA4,IKZF3,LGALS1,ZFP36L2,POU2F2,DOCK10,STAT5B,CD79B,MS4A1,POU2AF1,TPD52,SLC25A5,SPI1,PRKDC,FCRL3,ST3GAL1
GO:BP	regulation of anatomical structure morphogenesis	GO:0022603	FALSE	8.76726e-08	7.05714	866	1562	119	21010	TNFAIP3,PTEN,PRKN,STAT1,PRKCA,FGD4,MYL12B,MACF1,ITSN2,FAM49B,MKLN1,BTG1,RASA1,RACK1,CYBB,ROCK2,STAU2,CFL1,ETS1,MYL12A,HIPK2,CCM2,CXCR4,CST3,LRRK2,RHOG,FOXP1,ARHGAP15,PRKCB,TNIK,UST,PTK2B,NIN,LIMD1,TIAM2,PDE3B,RUNX2,PPP1R16B,AKT3,RUNX1,SYNE1,FYN,WARS,CEMIP2,DISC1,MEF2C,ALOX5,SHTN1,PLXNC1,TNFSF13B,EMILIN2,CDC42SE2,DIP2B,PPP3CA,DIAPH1,ROCK1,GRN,RHOA,NF1,C11ORF65,MYO9A,CLASP1,PHIP,RNF157,CORO1A,RAC1,…
GO:BP	regulation of supramolecular fiber organization	GO:1902903	FALSE	8.7921e-08	7.05591	374	1562	66	21010	PRKN,CYFIP2,AKAP13,RPS3,PFDN5,SSH2,FAM49B,RHOC,ARF1,RASA1,ROCK2,ACTG1,FMN1,TMSB4X,PFN1,TMSB10,ARPC3,MTSS1,FLNA,GMFG,PYCARD,FCHSD2,ARF6,TGFBR1,PTK2B,PRKCE,SMAD3,EVL,PREX1,SVIL,ROCK1,RHOA,CCDC88A,ADD3,CLASP1,CORO1A,PARK7,RAC1,MEGF9,HCK,PSEN1,WASHC4,SMAD4,RB1,HSPA8,CDC42,AKAP9,CD47,ARPC2,ADD1,S100A10,TENM1,CARMIL1,CDK5RAP2,C9ORF72,TAOK1,APC,PAK1,EPS8,CDC42EP3,NCK2,CCR7,SNX9,KANK1,SWAP70,TTBK2
GO:BP	generation of neurons	GO:0048699	FALSE	8.83706e-08	7.05369	1485	1562	179	21010	PTEN,BCL11B,DIP2A,ATXN10,PRKN,CYFIP2,TRAPPC9,B2M,RPL24,JAK2,CEBPB,ANKS1A,NUMB,MACF1,ITSN2,TUBA1A,ID2,CDK6,FRYL,HDAC9,TSPO,HSP90AA1,TRIO,STAU2,CFL1,UBB,S100A6,NCOA1,HIPK2,CXCR4,MAP4K4,SOS1,RTN1,NOTCH2,LRRK2,FLNA,CDKN1C,FRY,ASAP1,SOD1,S100A9,RAB10,PICALM,ARF6,TGFBR1,TNIK,UST,PTK2B,NIN,VCAN,LARGE1,ZHX2,TCF4,HSP90AB1,TIAM2,TCF12,SDK1,RUNX2,BCL2,RERE,WNK1,RUNX1,ITGA6,SETX,SYNE1,IGF1R,KLF7,FYN,PCM1,TOP…
GO:BP	cell-substrate adhesion	GO:0031589	FALSE	9.17767e-08	7.03727	349	1562	63	21010	PTEN,SNED1,NEDD9,JAK2,MACF1,CDK6,MKLN1,RAC2,RASA1,ROCK2,ACTG1,PTPRJ,FMN1,CD96,MAP4K4,FLNA,ST6GAL1,UTRN,SKAP1,PTK2B,STK4,PRKCE,SMAD3,CASK,BCL2,ITGA6,SRGAP2,DISC1,CD36,DOCK5,VCL,LIMS1,PREX1,ROCK1,RHOA,NF1,RSU1,ITGA4,CLASP1,CORO1A,RAC1,RIN2,TIAM1,GSK3B,CDC42,TLN1,CD63,ARPC2,SPOCK2,S100A10,CARMIL1,CD44,WDPCP,RRAS,ITGB2,ITGB3,CCR7,KANK1,PTPRK,THBS1,PEAK1,LAMC1,SGCE
GO:BP	respiratory electron transport chain	GO:0022904	FALSE	9.93509e-08	7.00283	122	1562	33	21010	MT-CO1,MT-CO3,MT-ND3,MT-CO2,MT-ND1,COX4I1,MT-ND4,UQCRB,NDUFA4,MT-ND5,COX6B1,COX6C,NDUFB7,UQCRH,MT-ND2,COX7C,COX6A1,COX8A,COX7A2,CHCHD2,COX7B,NDUFC2,MT-CYB,MT-ND4L,GPD2,PARK7,NDUFA1,BID,UQCR11,COX5B,NDUFS6,UQCR10,IMMP2L
GO:BP	regulation of actin filament organization	GO:0110053	FALSE	1.17097e-07	6.93146	269	1562	53	21010	PRKN,CYFIP2,SSH2,FAM49B,RHOC,ARF1,RASA1,ROCK2,ACTG1,FMN1,TMSB4X,PFN1,TMSB10,ARPC3,MTSS1,FLNA,GMFG,PYCARD,FCHSD2,ARF6,TGFBR1,PTK2B,PRKCE,SMAD3,EVL,PREX1,SVIL,ROCK1,RHOA,CCDC88A,ADD3,CLASP1,CORO1A,RAC1,MEGF9,HCK,WASHC4,CDC42,CD47,ARPC2,ADD1,S100A10,TENM1,CARMIL1,C9ORF72,PAK1,EPS8,CDC42EP3,NCK2,CCR7,SNX9,KANK1,SWAP70
GO:BP	negative regulation of nucleobase-containing compound metabolic process	GO:0045934	FALSE	1.20799e-07	6.91794	1555	1562	185	21010	PRMT2,PRKN,BACH2,STAT1,RPL10,RPS14,RPS3,RPS13,S100A11,PFDN5,ZEB2,NOP53,CEBPB,ENO1,ATXN1,ID2,EID1,MDFIC,CDK6,ZNF438,HDAC9,RPS26,TSPO,PABPC1,ZBTB20,ETV6,RFX3,TXNIP,NDUFA13,TRERF1,HOPX,HIPK2,CCND3,MAP2K5,NOTCH2,FLNA,CDKN1C,BACH1,FOXP1,PRDX5,ATM,CCDC85B,NCOA2,TASOR,HDAC4,RPL23,LIMD1,TRIM22,RESF1,KMT2A,ZHX2,SF1,PSPC1,ZBTB16,SMAD3,RUNX2,ATF7IP,PAX5,RERE,LCOR,PARP14,FOXO1,IRF1,PHF14,NACA,RUNX1,FOXN3,SET…
GO:BP	negative regulation of immune response	GO:0050777	FALSE	1.31955e-07	6.87958	193	1562	43	21010	TNFAIP3,RPS19,USP15,SAMSN1,HLA-B,KLRC1,SYK,CD96,HLA-A,HLA-DRB1,HLA-F,PSMB4,SAMHD1,HLA-E,CR1,NLRC5,PARP14,FYN,IRAK3,GRN,PTPRC,IL7R,FGR,HCK,LYN,PSMA1,CD55,THOC1,IFI16,IL4R,A2M,HAVCR2,C9ORF72,NLRC3,ANXA1,MAPK14,SPI1,YWHAZ,PPP3CB,PRKDC,AHR,YES1,BANF1
GO:BP	regulation of protein modification by small protein conjugation or removal	GO:1903320	FALSE	1.32105e-07	6.87908	254	1562	51	21010	TNFAIP3,PTEN,PRKN,RPL11,RPS2,RPS15,RPS3,RPS20,RPS7,NOP53,HSPA5,TSPO,HSP90AA1,RPL37,RPL5,UBB,PPIA,GABARAP,LRRK2,LAPTM5,UBXN1,TGFBR1,HDAC4,RPL23,BIRC3,PRKCE,HSP90AB1,FBXW7,PELI1,FYN,MALT1,TANK,HDAC8,PARK7,PSEN1,NPM1,MYCBP2,GSK3B,PTPN22,TRIP12,CRY1,UBE3A,CBLB,UBE2D1,SQSTM1,HIF1A,PRICKLE1,RNF111,SASH1,ARRDC3,TRIM44
GO:BP	positive regulation of immune effector process	GO:0002699	FALSE	1.34291e-07	6.87195	262	1562	52	21010	B2M,RPS19,PLCG2,FAM49B,RAC2,CLEC7A,PTPRJ,HLA-B,KLRC2,TYROBP,SYK,MIF,HLA-C,HLA-A,HLA-DRA,PYCARD,HLA-DRB1,HLA-F,CFP,LAPTM5,ADGRE2,DENND1B,DDX21,HLA-E,CR1,VAMP8,MALT1,CD86,STX7,CD36,FCN1,CD74,PTPRC,SLAMF6,ANKRD17,FGR,LYN,CD226,STAT5B,FBXO38,KLRC3,PTPN22,CD55,MAP3K7,IL4R,RASGRP1,CD28,ITGB2,ANXA1,STAP1,SPI1,KLRK1
GO:BP	positive regulation of lymphocyte proliferation	GO:0050671	FALSE	1.54871e-07	6.81003	144	1562	36	21010	RPS3,JAK2,IL15,SYK,MIF,AIF1,HLA-A,HLA-DPB1,PYCARD,HLA-DPA1,HLA-E,SLC39A10,BCL2,NFATC2,PELI1,CD86,MEF2C,TNFSF13B,PPP3CA,CD74,PTPRC,CCL5,CORO1A,VAV3,STAT5B,HMGB1,PTPN22,IL6ST,CD55,PRKCQ,HAVCR2,CD28,ANXA1,NCK2,FCGR3A,FCRL3
GO:BP	regulation of phagocytosis	GO:0050764	FALSE	1.82015e-07	6.73989	99	1562	29	21010	PLCG2,IL15,CLEC7A,CYBA,RACK1,PTPRJ,SYK,PYCARD,SOD1,CFP,DOCK2,SLC11A1,DYSF,TLR2,CD36,FCN1,RAB31,RAB27A,ANO6,PTPRC,FGR,HCK,HMGB1,CD47,TGFB1,FCER1G,PLSCR1,CAMK1D,STAP1
GO:BP	response to bacterium	GO:0009617	FALSE	1.88046e-07	6.72574	710	1562	102	21010	S100A8,TNFAIP3,PRKCA,B2M,RPS19,RPL13A,PLCG2,RPL30,RPL39,JAK2,CEBPB,FAM49B,CYBA,TSPO,CD14,LYZ,HLA-B,FAU,GNLY,SYK,CD96,MIF,LITAF,HLA-A,CFD,NOTCH2,GSTP1,PYCARD,FOXP1,HLA-DRB1,S100A9,CFP,CARD16,ERBIN,BANK1,LYST,IGHM,PRKCE,HLA-E,NLRC5,FKBP5,SLC11A1,PELI1,NFKBIA,FOS,MALT1,CARD8,CD86,TLR2,NAIP,MEF2C,CD36,IRAK3,EMILIN2,IL10RA,GRN,RHOA,IL7R,ABCD2,CCL5,ANKRD17,IKZF3,RPS6KA3,VIM,FGR,HCK,LYN,SLC9A9,GBP5,HMGB…
GO:BP	protein polymerization	GO:0051258	FALSE	2.06611e-07	6.68485	281	1562	54	21010	PRKN,CYFIP2,RPS3,JAK2,SSH2,FAM49B,TUBA1A,RASA1,HSP90AA1,FMN1,TMSB4X,PFN1,TMSB10,ARPC3,AIF1,PYCARD,TTC17,GPX4,FCHSD2,ARF6,PTK2B,NIN,PRKCE,DIAPH2,EVL,GAS7,PREX1,SVIL,DIAPH1,ADD3,CLASP1,CORO1A,RAC1,PSTPIP2,MEGF9,HCK,ZNF207,ARPC4,AKAP9,ARPC2,ADD1,TENM1,CARMIL1,CDK5RAP2,PAK1,EPS8,CDC42EP3,CEP192,NCK2,CHMP2A,TUBB1,CCR7,SNX9,KANK1
GO:BP	regulation of T cell proliferation	GO:0042129	FALSE	2.13167e-07	6.67128	181	1562	41	21010	RPS3,JAK2,CEBPB,RAC2,IL15,SYK,SOS1,AIF1,HLA-A,HLA-DPB1,PYCARD,HLA-DRB1,HLA-DPA1,HLA-E,CR1,TMEM131L,IRF1,PELI1,PDE5A,CD86,TNFSF13B,PPP3CA,RIPOR2,PTPRC,CCL5,CORO1A,STAT5B,HMGB1,BID,PTPN22,TGFB1,IL6ST,CD55,PRKCQ,CBLB,HAVCR2,CD28,TNFSF8,TNFRSF1B,ANXA1,NCK2
GO:BP	chemotaxis	GO:0006935	FALSE	2.26486e-07	6.64496	461	1562	75	21010	S100A8,RPS19,RPL13A,NEDD9,FAM49B,RAC2,PPIB,PTPRJ,LSP1,TMSB4X,S100A4,PPIA,CXCR4,SYK,MIF,AIF1,RHOG,S100A9,ST6GAL1,ADGRE2,PTK2B,LYST,DOCK2,SMAD3,WNK1,GBF1,CSF3R,ALOX5,JAML,IL17RA,ANO6,PREX1,RIN3,CD74,RHOA,RIPOR2,CCL5,ADAM10,STK39,CORO1A,VAV3,RAC1,LEF1,LYN,TIAM1,DPP4,MYCBP2,SEMA4D,HMGB1,FCER1G,PPBP,PRKCQ,CCL4,HGF,MAP2K1,CAMK1D,BIN2,CNR2,MAPK1,PLD1,ITGB2,ANXA1,STAP1,MAPK14,SPI1,NRG1,PDE4B,PF4,ITGB3,CC…
GO:BP	regulation of protein localization	GO:0032880	FALSE	2.44844e-07	6.61111	880	1562	119	21010	PRKN,NBEA,NEDD9,JAK2,NUMB,MDFIC,RAC2,UBL5,RACK1,ROCK2,HSP90AA1,STXBP5,RFX3,ACTB,TYROBP,GZMB,PPIA,MAP4K4,LRRK2,FLNA,RHOG,TOMM7,PRKCB,HLA-DRB1,ERP29,PICALM,ARF6,XPO1,USP36,ITPR1,TRIM22,BTF3,TTN,PRKCE,HSP90AB1,OAZ1,SMAD3,FBXW7,RAP1GDS1,BCL2,BICD1,FOXO1,WNK1,NACA,VAMP8,KLF7,FYN,PCM1,CEP295,GBF1,TLR2,STX7,OPRM1,CD36,SPIDR,ALOX5,LRP1,PECAM1,VCL,TRIM38,TBC1D1,PLCB1,PPP3CA,CCDC88A,NF1,RIPOR2,C11ORF65,CCL…
GO:BP	positive regulation of protein phosphorylation	GO:0001934	FALSE	2.59489e-07	6.58588	666	1562	97	21010	MAPKAP1,PLCG2,RPS3,CALM1,NEDD9,JAK2,MAP3K5,IL15,RACK1,ROCK2,HSP90AA1,PTPRJ,CAB39,OSBPL8,PPIA,HIPK2,CCND3,SYK,PILRB,SMYD3,MIF,MAP2K5,NOTCH2,LRRK2,HLA-DRB1,ERP29,TNIK,PTK2B,STK4,BANK1,HSP90AB1,FBXW7,BCL2,PARP14,SLC11A1,FYN,PDGFC,PDE5A,PRKAG2,MALT1,ABI1,CD86,MEF2C,LCP2,CD36,WDFY2,PECAM1,IQGAP1,CCNY,CD74,RHOA,CCDC88A,CALM2,PTPRC,CCL5,TXN,PARK7,RAC1,SLCO3A1,LYN,PSEN1,TIAM1,NPM1,PIBF1,MAP2K6,MAGED1,SEM…
GO:BP	lymphocyte activation involved in immune response	GO:0002285	FALSE	2.63164e-07	6.57977	212	1562	45	21010	PLCG2,RPS6,NKG7,KLRC2,JUNB,HLA-DRA,NOTCH2,FOXP1,DOCK11,HLA-DRB1,HLA-F,PTK2B,KMT2A,CR1,PHF14,APBB1IP,SLC11A1,MALT1,CD86,RAB27A,CD74,PTPRC,SLAMF6,PLCL2,STAT4,CORO1A,LGALS1,LEF1,PSEN1,DOCK10,HMGB1,FCER1G,IL6ST,THOC1,IL4R,HAVCR2,CD28,POU2AF1,ANXA1,STAT3,FCGR3A,SPI1,RELB,SWAP70,ST3GAL1
GO:BP	taxis	GO:0042330	FALSE	2.78572e-07	6.55506	463	1562	75	21010	S100A8,RPS19,RPL13A,NEDD9,FAM49B,RAC2,PPIB,PTPRJ,LSP1,TMSB4X,S100A4,PPIA,CXCR4,SYK,MIF,AIF1,RHOG,S100A9,ST6GAL1,ADGRE2,PTK2B,LYST,DOCK2,SMAD3,WNK1,GBF1,CSF3R,ALOX5,JAML,IL17RA,ANO6,PREX1,RIN3,CD74,RHOA,RIPOR2,CCL5,ADAM10,STK39,CORO1A,VAV3,RAC1,LEF1,LYN,TIAM1,DPP4,MYCBP2,SEMA4D,HMGB1,FCER1G,PPBP,PRKCQ,CCL4,HGF,MAP2K1,CAMK1D,BIN2,CNR2,MAPK1,PLD1,ITGB2,ANXA1,STAP1,MAPK14,SPI1,NRG1,PDE4B,PF4,ITGB3,CC…
GO:BP	positive regulation of kinase activity	GO:0033674	FALSE	2.95531e-07	6.5294	428	1562	71	21010	RPS3,CALM1,NEDD9,JAK2,MAP3K5,HSP90AA1,CAB39,OSBPL8,PPIA,CCND3,SYK,PILRB,MIF,MAP2K5,NOTCH2,LRRK2,HLA-DRB1,ERP29,PTK2B,HSP90AB1,FBXW7,IGF1R,SLC11A1,PDGFC,PDE5A,PRKAG2,MALT1,ABI1,CD86,MEF2C,LCP2,IQGAP1,CCNY,CD74,RHOA,CCDC88A,CALM2,PTPRC,CCL5,VAV3,TXN,PARK7,FGR,LYN,PSEN1,TIAM1,NPM1,PIBF1,MAP2K6,MAGED1,CDC42,DAZAP2,TAB2,MAP3K7,RASGRP1,TENM1,TAOK3,PIK3R5,MAP2K1,CD44,RAPGEF2,PAK1,ATP2B4,NRG1,ITGB3,CCR7,…
GO:BP	positive regulation of hemopoiesis	GO:1903708	FALSE	3.06228e-07	6.51396	183	1562	41	21010	TESPA1,PRKCA,NEDD9,ID2,AP3B1,IL15,ACTB,TYROBP,SYK,HLA-DRA,NOTCH2,HLA-DRB1,ATP11C,CR1,ZBTB16,RUNX1,FOS,MALT1,TOX,CD86,PPP3CA,CD74,RHOA,PTPRC,IL7R,SMARCA2,LEF1,STAT5B,RB1,HMGB1,TGFB1,IL4R,ARID1B,RASGRP1,ARID1A,ANXA1,FOXO3,SPI1,PF4,CREB1,PRKDC
GO:BP	positive regulation of leukocyte differentiation	GO:1902107	FALSE	3.06228e-07	6.51396	183	1562	41	21010	TESPA1,PRKCA,NEDD9,ID2,AP3B1,IL15,ACTB,TYROBP,SYK,HLA-DRA,NOTCH2,HLA-DRB1,ATP11C,CR1,ZBTB16,RUNX1,FOS,MALT1,TOX,CD86,PPP3CA,CD74,RHOA,PTPRC,IL7R,SMARCA2,LEF1,STAT5B,RB1,HMGB1,TGFB1,IL4R,ARID1B,RASGRP1,ARID1A,ANXA1,FOXO3,SPI1,PF4,CREB1,PRKDC
GO:BP	regulation of inflammatory response	GO:0050727	FALSE	3.06344e-07	6.51379	376	1562	65	21010	S100A8,TNFAIP3,RPS19,PLCG2,AOAH,JAK2,NEAT1,CEBPB,IL15,NKG7,TMSB4X,ETS1,CST7,SYK,LRRK2,GSTP1,PYCARD,FOXP1,HLA-DRB1,SOD1,S100A9,PSMB4,CARD16,PIK3AP1,ATM,BIRC3,AIM2,HLA-E,SMAD3,VAMP8,NFKBIA,FYN,TLR2,NAIP,ALOX5,IL17RA,IL10RA,GRN,PTPRC,CCL5,STK39,LGALS1,ALOX5AP,PARK7,FGR,HCK,LYN,STAT5B,PSMA1,RB1,CD47,IL6ST,HGF,CD28,NLRC3,TNFRSF1B,ZFP36,ANXA1,STAP1,STAT3,MAPK14,CCR7,AHR,YES1,CD200
GO:BP	positive regulation of cell development	GO:0010720	FALSE	3.34149e-07	6.47606	438	1562	72	21010	TESPA1,PRKCA,NEDD9,NUMB,MACF1,ID2,AP3B1,IL15,CLEC7A,TSPO,STAU2,RFX3,ACTB,TYROBP,CXCR4,SYK,HLA-DRA,NOTCH2,HLA-DRB1,NIN,VCAN,TIAM2,ATP11C,CR1,ZBTB16,BCL2,RUNX1,FOS,PDE5A,MALT1,TOX,DISC1,CD86,TLR2,OPRM1,SHTN1,PLXNC1,PPP3CA,CD74,RHOA,PTPRC,IL7R,PRKCH,SMARCA2,LEF1,LYN,CUX1,TIAM1,STAT5B,SEMA4D,RB1,HMGB1,TGFB1,IL6ST,ARHGAP32,IL4R,ARID1B,ADD1,RASGRP1,MAP2K1,ARID1A,HIF1A,BCL11A,TNFRSF1B,ANXA1,FOXO3,SPI1,P…
GO:BP	positive regulation of phosphorylation	GO:0042327	FALSE	3.67838e-07	6.43434	728	1562	103	21010	MAPKAP1,PLCG2,RPS3,CALM1,NEDD9,JAK2,MAP3K5,IL15,RACK1,ROCK2,HSP90AA1,PTPRJ,CAB39,OSBPL8,PPIA,HIPK2,CCND3,SYK,PILRB,SMYD3,MIF,MAP2K5,NOTCH2,LRRK2,HLA-DRB1,ERP29,TNIK,PTK2B,STK4,BANK1,HSP90AB1,FBXW7,BCL2,PARP14,ITGA6,IGF1R,SLC11A1,FYN,PDGFC,PDE5A,PRKAG2,MALT1,ABI1,CD86,MEF2C,LCP2,CD36,WDFY2,PECAM1,IQGAP1,CCNY,CD74,RHOA,CCDC88A,CALM2,PTPRC,CCL5,VAV3,TXN,PARK7,RAC1,FGR,SLCO3A1,LYN,PSEN1,TIAM1,NPM1,PI…
GO:BP	positive regulation of cell killing	GO:0031343	FALSE	3.96524e-07	6.40173	72	1562	24	21010	B2M,FAM49B,CLEC7A,HLA-B,KLRC2,TYROBP,SYK,HLA-C,HLA-A,HLA-DRA,HLA-DRB1,HLA-F,HLA-E,STX7,PTPRC,SLAMF6,PRF1,CD226,STAT5B,KLRC3,RASGRP1,STAP1,SPI1,KLRK1
GO:BP	leukocyte mediated immunity	GO:0002443	FALSE	4.01288e-07	6.39654	387	1562	66	21010	B2M,PLCG2,FAM49B,RAC2,CLEC7A,NKG7,HLA-B,KLRC2,TYROBP,GZMB,KLRC1,SYK,CD96,HLA-C,HLA-A,HLA-DRA,HLA-DRB1,HLA-F,ADGRE2,DENND1B,LYST,DDX21,HLA-E,CR1,VAMP8,MALT1,STX7,CBL,RAB27A,CD74,PTPRC,SLAMF6,IL7R,RFTN1,CORO1A,FGR,LYN,GZMM,PRF1,CD226,STAT5B,HMGB1,FBXO38,KLRC3,FCER1G,CD55,THOC1,MAP3K7,IL4R,RASGRP1,PTGDR,NCR1,HAVCR2,KLRB1,CD28,ITGB2,TNFRSF1B,STAP1,CD2,FCGR3A,BST2,SPI1,PPP3CB,AHR,KLRK1,SWAP70
GO:BP	regulation of reactive oxygen species metabolic process	GO:2000377	FALSE	4.33496e-07	6.36301	142	1562	35	21010	PRKN,PLCG2,MT-CO2,RAC2,CLEC7A,CYBA,TSPO,TYROBP,SYK,GNAI2,LRRK2,GSTP1,SOD1,NDUFC2,PTK2B,BCL2,FOXO1,FYN,CD36,ALOX5,RAB27A,RHOA,ABCD2,PARK7,RAC1,CFLAR,PID1,HIF1A,ITGB2,HVCN1,MAPK14,PDK3,PIKFYVE,THBS1,CLCN3
GO:BP	positive regulation of protein kinase activity	GO:0045860	FALSE	4.443e-07	6.35232	362	1562	63	21010	RPS3,CALM1,NEDD9,JAK2,MAP3K5,HSP90AA1,CAB39,OSBPL8,PPIA,CCND3,SYK,PILRB,MIF,MAP2K5,NOTCH2,LRRK2,ERP29,PTK2B,HSP90AB1,FBXW7,SLC11A1,PDGFC,PDE5A,PRKAG2,MALT1,ABI1,CD86,MEF2C,LCP2,IQGAP1,CCNY,RHOA,CCDC88A,CALM2,PTPRC,CCL5,TXN,PARK7,PSEN1,TIAM1,NPM1,PIBF1,MAP2K6,MAGED1,DAZAP2,TAB2,MAP3K7,RASGRP1,TENM1,TAOK3,PIK3R5,MAP2K1,RAPGEF2,PAK1,ATP2B4,NRG1,ITGB3,CCR7,FGD2,SNX9,SASH1,THBS1,MNAT1
GO:BP	proteolysis	GO:0006508	FALSE	4.60781e-07	6.33651	1766	1562	202	21010	S100A8,TNFAIP3,PTEN,SH3RF3,LONP2,PRKN,CYFIP2,RPS27A,RPL11,RPS3,RPS7,JAK2,PSME1,NOP53,ENO1,USP15,ATG4C,HINT1,ARL6IP5,ELOB,MAP3K5,HSPA5,SPCS1,CLEC7A,SENP6,UBA52,SRGN,RACK1,CPVL,ROCK2,PCSK5,APAF1,CST7,RPL5,UBB,CTSW,GZMB,MBP,NDUFA13,HIPK2,SYK,USP9Y,MAP2K5,COP1,CST3,UBC,CFD,SERPINA1,GABARAP,LRRK2,RNF149,TIMP1,PRELID1,PYCARD,UGGT2,S100A9,EIF3F,LAPTM5,PSMB4,UBXN1,CARD16,PICALM,USP28,USP32,PTK2B,XPO1,PZP…
GO:BP	response to molecule of bacterial origin	GO:0002237	FALSE	5.3426e-07	6.27225	355	1562	62	21010	S100A8,TNFAIP3,PRKCA,B2M,RPL13A,PLCG2,JAK2,CEBPB,FAM49B,TSPO,CD14,CD96,MIF,LITAF,GSTP1,PYCARD,FOXP1,S100A9,CARD16,ERBIN,PRKCE,SLC11A1,PELI1,NFKBIA,FOS,MALT1,CARD8,CD86,TLR2,MEF2C,CD36,IRAK3,IL10RA,RHOA,CCL5,RPS6KA3,VIM,HCK,LYN,GBP5,HMGB1,PTPN22,CD55,TAB2,PPBP,HAVCR2,CNR2,LY86,MAPK1,TNFRSF1B,ZFP36,STAP1,MAPK14,GBP2,SPI1,PDE4B,PF4,CCR7,CD68,AHR,SASH1,KLRK1
GO:BP	regulation of leukocyte mediated cytotoxicity	GO:0001910	FALSE	5.90451e-07	6.22882	91	1562	27	21010	B2M,FAM49B,HLA-B,KLRC2,TYROBP,KLRC1,HLA-C,HLA-A,HLA-DRA,HLA-DRB1,HLA-F,HLA-E,STX7,PTPRC,SLAMF6,IL7R,CD226,STAT5B,KLRC3,RASGRP1,NCR1,HAVCR2,KLRB1,STAP1,SPI1,PPP3CB,KLRK1
GO:BP	cellular response to nitrogen compound	GO:1901699	FALSE	5.93368e-07	6.22668	676	1562	97	21010	PRKN,STAT1,JAK2,MBD5,CEBPB,MAP3K5,NCL,HDAC9,CYBB,ROCK2,RAP1B,OSBPL8,ACTB,NCOA1,CCND3,CXCR4,SOS1,GNAI2,LRRK2,FLNA,PRKCB,RAB10,NCOA2,DENND4C,RPL23,ITPR1,LARGE1,PDE3B,RAP1GDS1,FOXO1,ITPR2,ATP2B1,IGF1R,FYN,PDGFC,FOS,TOP2B,MEF2C,OPRM1,CD36,SPIDR,LRP1,RAB31,GNAQ,PLCB1,DIAPH1,ROCK1,PIP4K2A,ITGA4,ATRX,PHIP,LAMTOR4,KCNQ1,CFLAR,VIM,PTPRE,LYN,PSEN1,NPM1,STAT5B,KAT2B,NR4A2,GSK3B,RB1,ATP5F1A,AKAP9,PDK4,UBR2,P…
GO:BP	regulation of cellular localization	GO:0060341	FALSE	6.12743e-07	6.21272	984	1562	128	21010	PRKN,NBEA,NEDD9,JAK2,NUMB,MDFIC,RAC2,UBL5,RACK1,ROCK2,HSP90AA1,STXBP5,RFX3,ACTB,TYROBP,GZMB,PPIA,MAP4K4,LRRK2,FLNA,RHOG,TOMM7,PRKCB,HLA-DRB1,ERP29,PICALM,ARF6,PPP1R12A,XPO1,CAMK2D,USP36,ITPR1,TRIM22,BTF3,TTN,PRKCE,HSP90AB1,OAZ1,SMAD3,FBXW7,RAP1GDS1,BCL2,BICD1,FOXO1,WNK1,NACA,VAMP8,KLF7,FYN,PCM1,CEP295,GBF1,TLR2,STX7,OPRM1,CD36,SPIDR,ALOX5,LRP1,PECAM1,VCL,TRIM38,TBC1D1,PLCB1,PPP3CA,CCDC88A,NF1,RIP…
GO:BP	regulation of adaptive immune response	GO:0002819	FALSE	6.17888e-07	6.20909	202	1562	43	21010	TNFAIP3,B2M,JAK2,FAM49B,CLEC7A,SAMSN1,HLA-B,JUNB,KLRC1,HLA-C,HLA-A,HLA-DRA,PYCARD,HLA-DRB1,HLA-F,SKAP1,DENND1B,HLA-E,CR1,IRF1,SLC11A1,MALT1,MEF2C,STX7,TNFSF13B,PTPRC,IL7R,CD226,PLA2G4A,HMGB1,FBXO38,IL6ST,CD55,THOC1,MAP3K7,IL4R,PRKCQ,HAVCR2,CD28,TNFRSF1B,ANXA1,PPP3CB,AHR
GO:BP	regulation of post-translational protein modification	GO:1901873	FALSE	6.40789e-07	6.19329	331	1562	59	21010	TNFAIP3,PTEN,PRKN,RPL11,RPS2,RPS15,RPS3,RPS20,RPS7,NOP53,HSPA5,TSPO,HSP90AA1,RPL37,RPL5,UBB,PPIA,GABARAP,LRRK2,LAPTM5,UBXN1,TGFBR1,HDAC4,CAMK2D,RPL23,BIRC3,DDX21,PRKCE,HSP90AB1,FBXW7,UBE2B,PELI1,FYN,MALT1,TANK,HDAC8,PARK7,PSEN1,NPM1,MYCBP2,KAT2B,SMAD4,GSK3B,PTPN22,TRIP12,TGFB1,SET,CRY1,UBE3A,CBLB,UBE2D1,SQSTM1,HIF1A,PRICKLE1,RNF111,SASH1,AUTS2,ARRDC3,TRIM44
GO:BP	neurogenesis	GO:0022008	FALSE	6.81202e-07	6.16672	1708	1562	196	21010	S100A8,PTEN,BCL11B,DIP2A,ATXN10,PRKN,CYFIP2,TRAPPC9,B2M,RPL24,ZEB2,JAK2,CEBPB,ANKS1A,NUMB,MACF1,ITSN2,TUBA1A,ID2,CDK6,FRYL,HDAC9,TSPO,HSP90AA1,ETV6,TRIO,STAU2,CFL1,UBB,S100A6,NCOA1,HIPK2,CXCR4,MAP4K4,SOS1,RTN1,NOTCH2,LRRK2,FLNA,CDKN1C,FRY,ASAP1,SOD1,S100A9,RAB10,PICALM,ARF6,TGFBR1,TNIK,UST,PTK2B,NIN,VCAN,LARGE1,ZHX2,TCF4,HSP90AB1,TIAM2,TCF12,SDK1,RUNX2,BCL2,RERE,WNK1,RUNX1,ITGA6,SETX,SYNE1,IGF1R,…
GO:BP	positive regulation of cell-substrate adhesion	GO:0010811	FALSE	7.3345e-07	6.13463	124	1562	32	21010	NEDD9,JAK2,CDK6,PTPRJ,FMN1,MAP4K4,FLNA,UTRN,SKAP1,PTK2B,STK4,PRKCE,SMAD3,ITGA6,DISC1,CD36,DOCK5,LIMS1,PREX1,ROCK1,RSU1,RAC1,RIN2,GSK3B,CDC42,ARPC2,SPOCK2,S100A10,CARMIL1,RRAS,ITGB3,CCR7
GO:BP	negative regulation of catalytic activity	GO:0043086	FALSE	7.52004e-07	6.12378	612	1562	90	21010	TNFAIP3,PTEN,PRKN,RPL11,RPS7,HDAC9,HIPK3,ROCK2,PTPRJ,CST7,RPL5,PPIA,SMYD3,MAP2K5,CST3,SERPINA1,GNAI2,LRRK2,CDKN1C,TIMP1,GSTP1,PYCARD,UBXN1,CARD16,PICALM,RTRAF,LRCH1,PPP1R12A,STK38,PZP,RPL23,MGAT5,CR1,RAP1GDS1,BICD1,WNK1,HNRNPU,PRKAG2,WARS,CARD8,NAIP,LRP1,IRAK3,GNAQ,CBL,ROCK1,NF1,PTPRC,PIP4K2A,GAPDH,PARK7,RPS6KA3,LYN,PSEN1,NPM1,SEMA4D,KAT2B,GSK3B,SPRED1,RB1,AKAP9,BIRC6,PTPN22,GZMA,SPOCK2,ADARB1,IF…
GO:BP	regulation of lymphocyte differentiation	GO:0045619	FALSE	7.72182e-07	6.11228	211	1562	44	21010	TESPA1,ID2,AP3B1,IL15,ACTB,JUNB,SYK,SOS1,HLA-DRA,PRELID1,HLA-DRB1,SOD1,ATP11C,CR1,ZBTB16,TMEM131L,IRF1,RUNX1,MALT1,TOX,CD86,CD74,RHOA,PTPRC,IL7R,IKZF3,SMARCA2,LEF1,ZFP36L2,STAT5B,HMGB1,TGFB1,IL4R,ARID1B,RASGRP1,CAMK4,ARID1A,CD28,ANXA1,FOXO3,CD2,SPI1,PRKDC,FCRL3
GO:BP	reactive oxygen species metabolic process	GO:0072593	FALSE	8.35785e-07	6.07791	227	1562	46	21010	PRKN,PLCG2,MT-CO2,RAC2,CLEC7A,MT-ND2,CYBA,CYBB,TSPO,TYROBP,NDUFA13,SYK,GNAI2,LRRK2,GSTP1,SOD1,PRDX5,NDUFC2,PTK2B,BCL2,FOXO1,FYN,GBF1,CD36,ALOX5,RAB27A,PREX1,RHOA,ABCD2,TXN,PARK7,RAC1,CFLAR,PDK4,PID1,CYB5R4,HIF1A,ITGB2,HVCN1,MAPK14,IMMP2L,PDK3,PIKFYVE,THBS1,NCF2,CLCN3
GO:BP	positive regulation of apoptotic process	GO:0043065	FALSE	8.8166e-07	6.0547	511	1562	79	21010	S100A8,PTEN,PRMT2,RPL11,RPS3,RPS6,RPS7,JAK2,ARL6IP5,MAP3K5,BTG1,RPL26,RACK1,TSPO,APAF1,TXNIP,TYROBP,UBB,NCOA1,SRPK2,NOTCH2,PRELID1,PYCARD,SOD1,S100A9,ATM,TGFBR1,TNFAIP8,CAMK2D,STK4,ATG7,LTB,ZBTB16,FBXW7,BCL2,FOXO1,WWOX,ITGA6,STK17B,MNDA,MEF2C,DAPK1,EMILIN2,ANO6,TLE5,GRN,NF1,PTPRC,CCL5,ITGA4,CTSS,LGALS1,PARK7,CFLAR,STK3,LYN,PSEN1,MAP2K6,MAGED1,SMAD4,HMGB1,BID,TGFB1,GZMA,PPP1CA,SQSTM1,IGF2R,CAMK1D,…
GO:BP	regulation of tumor necrosis factor superfamily cytokine production	GO:1903555	FALSE	8.97982e-07	6.04673	167	1562	38	21010	TNFAIP3,PLCG2,JAK2,CLEC7A,CYBA,CYBB,TSPO,ZBTB20,PTPRJ,CD14,TYROBP,SYK,MIF,LRRK2,GSTP1,PYCARD,FOXP1,HLA-E,LILRA4,CD86,TLR2,CD36,IRAK3,PTPRC,PSEN1,HMGB1,CD47,PTPN22,RASGRP1,HAVCR2,NLRC3,ZFP36,CD2,STAT3,FCGR3A,PF4,DICER1,THBS1
GO:BP	tumor necrosis factor superfamily cytokine production	GO:0071706	FALSE	8.97982e-07	6.04673	167	1562	38	21010	TNFAIP3,PLCG2,JAK2,CLEC7A,CYBA,CYBB,TSPO,ZBTB20,PTPRJ,CD14,TYROBP,SYK,MIF,LRRK2,GSTP1,PYCARD,FOXP1,HLA-E,LILRA4,CD86,TLR2,CD36,IRAK3,PTPRC,PSEN1,HMGB1,CD47,PTPN22,RASGRP1,HAVCR2,NLRC3,ZFP36,CD2,STAT3,FCGR3A,PF4,DICER1,THBS1
GO:BP	Fc receptor signaling pathway	GO:0038093	FALSE	9.50645e-07	6.02198	58	1562	21	21010	PLCG2,PTPRJ,SYK,SOS1,PRKCE,LILRA4,FYN,MAP3K1,PTPRC,VAV3,FGR,HCK,LYN,CD47,FCER1G,MAP3K7,PRKCQ,PAK1,FCGR3A,LCK,YES1
GO:BP	organic substance transport	GO:0071702	FALSE	9.81944e-07	6.00791	3039	1562	312	21010	S100A8,VPS13C,MIA2,LONP2,PRKN,APBA2,SERINC5,PLCG2,RPL11,TPT1,CALM1,JAK2,YWHAB,NPC2,FTX,MACF1,ATG4C,SSR2,TUBA1A,ARL6IP5,MDFIC,AP3B1,RAC2,HSPA5,VPS8,SPCS1,UBL5,ARF1,CYBA,RACK1,PSAP,TBC1D5,RELCH,TSPO,PCSK5,HSP90AA1,MFSD4B,STXBP5,AFTPH,SARAF,RFX3,ATP8B4,TXNIP,OSBPL8,ACTB,GZMB,PIK3C3,NDUFA13,PPIA,NUP210,CXCR4,SYK,DBI,MIF,MAP4K4,GABARAP,GNAI2,LRRK2,SLC25A6,FLNA,TOMM7,VMP1,PRELID1,PRKCB,SRP14,HLA-DRB1,L…
GO:BP	adaptive immune response based on somatic recombination of immune receptors built from immunoglobulin superfamily domains	GO:0002460	FALSE	1.13568e-06	5.94475	302	1562	55	21010	TNFAIP3,BACH2,B2M,JAK2,FAM49B,CLEC7A,HLA-B,JUNB,KLRC1,HLA-C,HLA-A,HLA-DRA,HLA-DRB1,HLA-F,DENND1B,HLA-E,CR1,SLC11A1,MALT1,MEF2C,STX7,TNFSF13B,IL17RA,RAB27A,CD74,PTPRC,SLAMF6,IL7R,RFTN1,STAT4,LEF1,GZMM,PRF1,CD226,PLA2G4A,HMGB1,FBXO38,TGFB1,FCER1G,IL6ST,CD55,THOC1,MAP3K7,IL4R,PRKCQ,HAVCR2,CD28,TNFRSF1B,ANXA1,STAT3,FCGR3A,RELB,PPP3CB,AHR,SWAP70
GO:BP	lipopolysaccharide-mediated signaling pathway	GO:0031663	FALSE	1.16236e-06	5.93466	64	1562	22	21010	TNFAIP3,PRKCA,PLCG2,CD14,MIF,CARD16,PRKCE,NFKBIA,MALT1,CARD8,TLR2,CD36,CCL5,HCK,LYN,PTPN22,CD55,LY86,MAPK1,MAPK14,SPI1,SASH1
GO:BP	neuron differentiation	GO:0030182	FALSE	1.1982e-06	5.92147	1404	1562	167	21010	PTEN,BCL11B,DIP2A,ATXN10,PRKN,CYFIP2,TRAPPC9,B2M,RPL24,JAK2,CEBPB,ANKS1A,NUMB,MACF1,ITSN2,TUBA1A,ID2,FRYL,HDAC9,TSPO,HSP90AA1,TRIO,STAU2,CFL1,UBB,S100A6,NCOA1,HIPK2,CXCR4,MAP4K4,SOS1,RTN1,NOTCH2,LRRK2,FLNA,CDKN1C,FRY,ASAP1,SOD1,S100A9,RAB10,PICALM,ARF6,TGFBR1,TNIK,UST,PTK2B,NIN,ZHX2,TCF4,HSP90AB1,TIAM2,TCF12,SDK1,RUNX2,BCL2,RERE,WNK1,RUNX1,ITGA6,SETX,SYNE1,IGF1R,KLF7,FYN,TOP2B,ABI1,TOX,SRGAP2,DIS…
GO:BP	electron transport chain	GO:0022900	FALSE	1.21296e-06	5.91615	176	1562	39	21010	MT-CO1,MT-CO3,MT-ND3,MT-CO2,MT-ND1,COX4I1,MT-ND4,UQCRB,NDUFA4,MT-ND5,COX6B1,COX6C,NDUFB7,UQCRH,MT-ND2,CYBA,CYBB,COX7C,COX6A1,COX8A,COX7A2,CHCHD2,COX7B,NDUFC2,MT-CYB,MT-ND4L,GPD2,PARK7,NDUFA1,BID,ME2,ASPH,ENOX2,UQCR11,COX5B,NDUFS6,UQCR10,IMMP2L,NCF2
GO:BP	cellular component morphogenesis	GO:0032989	FALSE	1.22924e-06	5.91036	783	1562	107	21010	PTEN,BCL11B,DIP2A,PRKN,CYFIP2,AKAP13,RPL24,NUMB,MACF1,ITSN2,TUBA1A,RFX2,HSP90AA1,ACTG1,TRIO,STAU2,CFL1,UBB,S100A6,CXCR4,MAP4K4,SOS1,NOTCH2,LRRK2,RAB10,PICALM,TNIK,UST,NIN,TTN,HSP90AB1,TIAM2,BCL2,RERE,SYNE1,IGF1R,KLF7,FYN,TOP2B,PACSIN2,ABI1,SRGAP2,DISC1,TLR2,SHTN1,PLXNC1,MEF2A,GAS7,CERT1,IQGAP1,VCL,EXT1,DIP2B,PPP3CA,ROCK1,ITGA4,MYO9A,CLASP1,RNF157,RAC1,CFLAR,CUX1,PSEN1,TIAM1,DOCK10,MYCBP2,SEMA4D,N…
GO:BP	negative regulation of RNA metabolic process	GO:0051253	FALSE	1.31432e-06	5.8813	1438	1562	170	21010	PRMT2,PRKN,BACH2,STAT1,RPL10,RPS14,RPS13,PFDN5,ZEB2,NOP53,CEBPB,ENO1,ATXN1,ID2,EID1,MDFIC,CDK6,ZNF438,HDAC9,RPS26,PABPC1,ZBTB20,ETV6,RFX3,TXNIP,NDUFA13,TRERF1,HOPX,HIPK2,CCND3,MAP2K5,NOTCH2,FLNA,CDKN1C,BACH1,FOXP1,PRDX5,CCDC85B,NCOA2,TASOR,HDAC4,RPL23,LIMD1,TRIM22,RESF1,ZHX2,SF1,PSPC1,ZBTB16,SMAD3,RUNX2,ATF7IP,PAX5,RERE,LCOR,PARP14,FOXO1,IRF1,PHF14,NACA,RUNX1,FOXN3,SETD5,NFATC2,SLC11A1,KLF7,HNRNP…
GO:BP	response to lipopolysaccharide	GO:0032496	FALSE	1.32113e-06	5.87906	337	1562	59	21010	S100A8,TNFAIP3,PRKCA,RPL13A,PLCG2,JAK2,CEBPB,TSPO,CD14,CD96,MIF,LITAF,GSTP1,PYCARD,FOXP1,S100A9,CARD16,ERBIN,PRKCE,SLC11A1,PELI1,NFKBIA,FOS,MALT1,CARD8,CD86,TLR2,MEF2C,CD36,IRAK3,IL10RA,RHOA,CCL5,RPS6KA3,VIM,HCK,LYN,GBP5,HMGB1,PTPN22,CD55,TAB2,PPBP,HAVCR2,CNR2,LY86,MAPK1,TNFRSF1B,ZFP36,STAP1,MAPK14,GBP2,SPI1,PDE4B,PF4,CCR7,CD68,SASH1,KLRK1
GO:BP	tumor necrosis factor production	GO:0032640	FALSE	1.36323e-06	5.86543	162	1562	37	21010	TNFAIP3,PLCG2,JAK2,CLEC7A,CYBA,CYBB,TSPO,ZBTB20,PTPRJ,CD14,TYROBP,SYK,MIF,LRRK2,GSTP1,PYCARD,FOXP1,HLA-E,LILRA4,TLR2,CD36,IRAK3,PTPRC,PSEN1,HMGB1,CD47,PTPN22,RASGRP1,HAVCR2,NLRC3,ZFP36,CD2,STAT3,FCGR3A,PF4,DICER1,THBS1
GO:BP	regulation of tumor necrosis factor production	GO:0032680	FALSE	1.36323e-06	5.86543	162	1562	37	21010	TNFAIP3,PLCG2,JAK2,CLEC7A,CYBA,CYBB,TSPO,ZBTB20,PTPRJ,CD14,TYROBP,SYK,MIF,LRRK2,GSTP1,PYCARD,FOXP1,HLA-E,LILRA4,TLR2,CD36,IRAK3,PTPRC,PSEN1,HMGB1,CD47,PTPN22,RASGRP1,HAVCR2,NLRC3,ZFP36,CD2,STAT3,FCGR3A,PF4,DICER1,THBS1
GO:BP	cell part morphogenesis	GO:0032990	FALSE	1.51298e-06	5.82017	678	1562	96	21010	PTEN,BCL11B,DIP2A,PRKN,CYFIP2,RPL24,NUMB,MACF1,ITSN2,TUBA1A,HSP90AA1,TRIO,STAU2,CFL1,UBB,S100A6,CXCR4,MAP4K4,SOS1,NOTCH2,LRRK2,RAB10,PICALM,TNIK,UST,NIN,HSP90AB1,TIAM2,BCL2,RERE,SYNE1,IGF1R,KLF7,FYN,TOP2B,PACSIN2,ABI1,SRGAP2,DISC1,SHTN1,PLXNC1,MEF2A,GAS7,CERT1,IQGAP1,VCL,EXT1,DIP2B,PPP3CA,ROCK1,ITGA4,MYO9A,RNF157,RAC1,CUX1,PSEN1,TIAM1,DOCK10,MYCBP2,SEMA4D,NR4A2,SMAD4,GSK3B,CDC42,ULK2,ARHGAP32,GPM…
GO:BP	multicellular organismal-level homeostasis	GO:0048871	FALSE	1.55051e-06	5.80953	816	1562	110	21010	TNFAIP3,STAT1,NBEA,PRKCA,B2M,RPS19,RPS14,RPS24,RPS6,ZEB2,JAK2,CEBPB,TUBA1A,ID2,CDK6,AP3B1,RAC2,IL15,ACTG1,LYZ,ACTB,ETS1,UBB,MBP,HIPK2,CXCR4,SYK,MIF,SOS1,RPS17,DOCK11,SOD1,PICALM,TGFBR3,PTK2B,SNX10,KMT2A,AIM2,PACS1,BCL2,FOXO1,AKT3,IGF1R,SLC11A1,PDGFC,ZNF516,MEF2C,CD36,TNFSF13B,PECAM1,IKZF1,VCL,EXT1,IL10RA,CD74,NF1,IL7R,PLCL2,STK39,CORO1A,KCNQ1,CFLAR,LYN,DOCK10,STAT5B,LNPEP,MAP2K6,RB1,PDK4,HMGB1,PR…
GO:BP	cellular response to chemical stress	GO:0062197	FALSE	1.87814e-06	5.72627	306	1562	55	21010	TNFAIP3,MAPKAP1,SLC12A6,PRKN,RPS3,USP15,ARL6IP5,MAP3K5,RACK1,TSPO,CAB39,STAU2,PPIA,AIF1,LRRK2,CHCHD2,PYCARD,OXR1,FOXP1,SOD1,PRDX5,ATM,RCSD1,ATG7,FUT8,FOXO1,SETX,FYN,FOS,TOP2B,CD36,DAPK1,ALOX5,MICU1,LRRC8D,ERCC6L2,STK39,TXN,PARK7,VRK2,KAT2B,NR4A2,NCOA7,PLEKHA1,HGF,SQSTM1,SLC8A1,HIF1A,MAPK1,ANXA1,FOXO3,RELB,LRRC8C,PTPRK,KLF2
GO:BP	cellular response to molecule of bacterial origin	GO:0071219	FALSE	2.01876e-06	5.69492	225	1562	45	21010	TNFAIP3,PRKCA,PLCG2,JAK2,FAM49B,TSPO,CD14,MIF,LITAF,GSTP1,PYCARD,CARD16,PRKCE,NFKBIA,MALT1,CARD8,CD86,TLR2,MEF2C,CD36,RHOA,CCL5,VIM,HCK,LYN,GBP5,HMGB1,PTPN22,CD55,PPBP,HAVCR2,LY86,MAPK1,TNFRSF1B,ZFP36,STAP1,MAPK14,GBP2,SPI1,PDE4B,PF4,CD68,AHR,SASH1,KLRK1
GO:BP	intracellular receptor signaling pathway	GO:0030522	FALSE	2.11327e-06	5.67504	341	1562	59	21010	TNFAIP3,PRMT2,PLCG2,JAK2,NOP53,USP15,ALPK1,KDM4C,TRERF1,NCOA1,PYCARD,FOXP1,PIK3AP1,NEK7,NCOA2,ERBIN,BIRC3,DDX17,LILRA4,PELI1,NFKBIA,CARD8,CD36,RHOA,ANKRD17,RFTN1,PARK7,CTBP2,SP100,ASXL2,MAP2K6,GBP5,NR4A2,HSPA8,HMGB1,PTPN22,CRY1,MAP3K7,UBE3A,SLC15A2,HAVCR2,RNF125,ARID1A,NLRC3,PAK1,MAPK1,CSNK1A1,CNOT1,STAT3,THRB,STRN3,GBP2,PTGES3,FAM120B,PDK3,AHR,KLF2,FCRL3,NR2C2
GO:BP	negative regulation of response to external stimulus	GO:0032102	FALSE	2.11633e-06	5.67442	429	1562	69	21010	TNFAIP3,PTEN,RPS19,AOAH,USP15,HLA-B,CST7,KLRC1,SYK,CD96,MIF,AIF1,HLA-A,GSTP1,HLA-DRB1,SOD1,HLA-F,ST6GAL1,PSMB4,CARD16,ERBIN,SAMHD1,HLA-E,CR1,SMAD3,NLRC5,CASK,PARP14,LILRA4,FYN,CARD8,ALOX5,IRAK3,TRIM38,IL10RA,RIN3,GRN,PTPRC,CLASP1,FGR,HCK,LYN,DPP4,PSMA1,SEMA4D,RB1,HSPA8,PTPN22,IFI16,A2M,HAVCR2,HGF,RNF125,NLRC3,CSNK1A1,TNFRSF1B,ZFP36,STAP1,STAT3,MAPK14,YWHAZ,PRKDC,AHR,YES1,DUSP1,BANF1,KLRK1,THBS1,C…
GO:BP	regulation of B cell activation	GO:0050864	FALSE	2.68067e-06	5.57176	130	1562	32	21010	TNFAIP3,ID2,SAMSN1,TYROBP,SYK,MIF,LAPTM5,ATM,BANK1,ATP11C,CR1,SLC39A10,BCL2,NFATC2,PELI1,MNDA,MEF2C,TNFSF13B,CD74,PTPRC,IKZF3,VAV3,ZFP36L2,LYN,STAT5B,THOC1,CD22,CD28,SH3KBP1,SPI1,AHR,FCRL3
GO:BP	cellular response to organonitrogen compound	GO:0071417	FALSE	2.71242e-06	5.56664	637	1562	91	21010	PRKN,STAT1,JAK2,MBD5,CEBPB,NCL,HDAC9,CYBB,ROCK2,RAP1B,OSBPL8,ACTB,NCOA1,CCND3,CXCR4,SOS1,GNAI2,LRRK2,FLNA,PRKCB,RAB10,NCOA2,DENND4C,RPL23,ITPR1,LARGE1,PDE3B,RAP1GDS1,FOXO1,ITPR2,ATP2B1,IGF1R,FYN,PDGFC,FOS,TOP2B,MEF2C,OPRM1,CD36,SPIDR,LRP1,RAB31,GNAQ,PLCB1,DIAPH1,ROCK1,PIP4K2A,ITGA4,PHIP,LAMTOR4,KCNQ1,CFLAR,VIM,PTPRE,LYN,PSEN1,STAT5B,KAT2B,NR4A2,GSK3B,RB1,AKAP9,PDK4,UBR2,PTPN22,TGFB1,MAP3K7,ARID1B…
GO:BP	mitochondrial electron transport, cytochrome c to oxygen	GO:0006123	FALSE	2.7145e-06	5.56631	23	1562	13	21010	MT-CO1,MT-CO3,MT-CO2,COX4I1,NDUFA4,COX6B1,COX6C,COX7C,COX6A1,COX8A,COX7A2,COX7B,COX5B
GO:BP	cellular homeostasis	GO:0019725	FALSE	2.73261e-06	5.56342	814	1562	109	21010	S100A8,SLC12A6,PRKN,NELL2,B2M,PLCG2,TPT1,CALM1,RNASEK,XPR1,AP3B1,RHOT1,ARF1,CYBA,RACK1,ZBTB20,ATP6V1G1,MAP4K4,LRRK2,FLNA,TBXAS1,GSTP1,PRKCB,HLA-DRB1,SOD1,S100A9,PRDX5,PICALM,PTK2B,CAMK2D,ITPR1,SNX10,LARGE1,PRKCE,AIM2,FBXW7,SLC39A10,RAP1GDS1,BCL2,FOXO1,FTH1,WNK1,ITPR2,ATP2B1,IGF1R,ATP6V0B,SLC11A1,KLF7,THADA,DISC1,SLC24A4,TTC7A,MICU1,ANO6,TBC1D1,PLCB1,PPP3CA,DIAPH1,FTL,GRN,CALM2,PTPRC,CCL5,LRRC8D,S…
GO:BP	negative regulation of intracellular signal transduction	GO:1902532	FALSE	2.91742e-06	5.535	524	1562	79	21010	TNFAIP3,PTEN,MAPKAP1,PRKN,STAT1,TPT1,NOP53,ENO1,FAM49B,HIPK3,RACK1,PTPRJ,TMSB4X,NDUFA13,PPIA,MIF,DUSP2,LITAF,LRRK2,RNF149,GSTP1,PYCARD,NDUFC2,ATM,ARHGAP25,STK38,BANK1,ARHGAP24,ITPR1,LIMD1,AIM2,PDE3B,BCL2,FOXO1,UBE2B,IGF1R,FYN,CARD8,OPRM1,LRP1,IRAK3,SLC24A4,TANK,CD74,NF1,RIPOR2,PTPRC,PARK7,LYN,ZMYND11,SMAD4,GSK3B,SPRED1,BID,UBR2,PTPN22,THOC1,MTM1,CD22,PLEKHA1,TAOK3,CD44,URI1,HIF1A,NLRC3,PDE4D,DGKD…
GO:BP	intracellular transport	GO:0046907	FALSE	2.93499e-06	5.53239	1816	1562	203	21010	VPS13C,MIA2,LONP2,PRKN,BACH2,TRAPPC9,RPL11,RPS15,JAK2,YWHAB,NPC2,FTX,ITSN2,SSR2,TUBA1A,ATXN1,MDFIC,AP3B1,RAC2,HSPA5,VPS8,SPCS1,UBL5,RHOT1,TMEM50A,ARF1,PSAP,TBC1D5,RELCH,TSPO,HSP90AA1,AFTPH,STAU2,TXNIP,UBB,GZMB,PIK3C3,NDUFA13,NUP210,SYK,GABARAP,LRRK2,SLC25A6,FLNA,TOMM7,SRP14,TRAPPC5,SOD1,LAPTM5,RAB10,ERP29,PICALM,ARF6,RCSD1,ERBIN,PPP1R12A,XPO1,VTI1A,SCFD2,DENND1B,USP36,STK4,RPL23,LYST,SNX10,LARGE1…
GO:BP	protein modification by small protein conjugation or removal	GO:0070647	FALSE	2.99645e-06	5.52339	1019	1562	129	21010	TNFAIP3,PTEN,SH3RF3,PRKN,RPS27A,RPL11,RPS2,RPS15,RPS3,RPS20,RPS7,NOP53,USP15,HINT1,ELOB,HSPA5,SENP6,UBA52,RACK1,TSPO,WSB1,HSP90AA1,RPL37,RPL5,UBB,PPIA,USP9Y,COP1,UBC,GABARAP,LRRK2,RNF149,EIF3F,LAPTM5,UBXN1,TGFBR1,USP28,USP32,HDAC4,USP36,ATG7,RPL23,BIRC3,TRIM22,FBXL17,PRKCE,HSP90AB1,RNF13,USP24,ZBTB16,FBXW7,BCL2,UBE2B,HERC4,PELI1,FYN,MALT1,SUPT3H,RNF115,UBE2E2,RNF130,RNF144B,TANK,CBL,TRIM38,HDAC8,…
GO:BP	monoatomic cation transport	GO:0006812	FALSE	3.01753e-06	5.52035	1071	1562	134	21010	MT-CO1,SLC12A6,KCNQ5,B2M,PLCG2,MT-CO3,MT-CO2,TPT1,MT-ATP6,COX4I1,CALM1,MT-ND4,UQCRB,NDUFA4,RNASEK,MT-ND5,COX6B1,ATP5MC2,UQCRH,CYBA,TSPO,MFSD4B,SARAF,CAB39,TMSB4X,COX7C,ATP5F1E,COX8A,CXCR4,ATP6V1G1,GNAI2,FLNA,VMP1,PRKCB,FXYD5,COX7B,ATP5F1D,ATP5MC3,UTRN,PTK2B,CAMK2D,ITPR1,LARGE1,PRKCE,ATP5MG,MT-ATP8,CASK,SLC39A10,BCL2,KCNH8,MT-CYB,FTH1,WNK1,ITPR2,ATP2B1,ATP6V0B,SLC11A1,FYN,THADA,AHNAK,SESTD1,OPRM1,…
GO:BP	cell projection morphogenesis	GO:0048858	FALSE	3.09936e-06	5.50873	658	1562	93	21010	PTEN,BCL11B,DIP2A,PRKN,CYFIP2,RPL24,NUMB,MACF1,ITSN2,TUBA1A,HSP90AA1,TRIO,STAU2,CFL1,UBB,S100A6,CXCR4,MAP4K4,SOS1,NOTCH2,LRRK2,RAB10,PICALM,TNIK,UST,NIN,HSP90AB1,TIAM2,BCL2,RERE,SYNE1,IGF1R,KLF7,FYN,TOP2B,PACSIN2,ABI1,SRGAP2,DISC1,SHTN1,PLXNC1,MEF2A,GAS7,IQGAP1,VCL,EXT1,DIP2B,PPP3CA,ROCK1,ITGA4,MYO9A,RNF157,RAC1,CUX1,PSEN1,TIAM1,DOCK10,MYCBP2,SEMA4D,NR4A2,SMAD4,GSK3B,CDC42,ULK2,ARHGAP32,GPM6A,ADA…
GO:BP	cellular respiration	GO:0045333	FALSE	3.14288e-06	5.50267	244	1562	47	21010	MT-CO1,MT-CO3,MT-ND3,MT-CO2,MT-ND1,MT-ATP6,COX4I1,MT-ND4,UQCRB,NDUFA4,MT-ND5,NOP53,COX6B1,COX6C,NDUFB7,UQCRH,MT-ND2,NDUFA13,COX7C,ATP5F1E,COX6A1,COX8A,COX7A2,CHCHD2,PRELID1,COX7B,ATP5F1D,NDUFC2,SUCLG2,ATP5MG,MT-ATP8,MT-CYB,MT-ND4L,GPD2,RHOA,PARK7,NDUFA1,ATP5F1A,BID,HIF1A,UQCR11,COX5B,NDUFS6,ATP5MF,UQCR10,IMMP2L,ATP5PO
GO:BP	antigen processing and presentation of peptide antigen	GO:0048002	FALSE	3.15809e-06	5.50058	67	1562	22	21010	B2M,HLA-B,HLA-C,HLA-A,HLA-DRA,HLA-DPB1,PYCARD,HLA-DRB5,HLA-DRB1,HLA-F,HLA-DPA1,HLA-E,SLC11A1,CD74,HLA-DMA,CTSS,LNPEP,IFI30,FCER1G,CTSD,MFSD6,PIKFYVE
GO:BP	response to peptide	GO:1901652	FALSE	3.16136e-06	5.50013	497	1562	76	21010	VPS13C,TNFAIP3,STAT1,JAK2,MBD5,NCL,HDAC9,CYBB,ROCK2,OSBPL8,NCOA1,CCND3,SOS1,GNAI2,TIMP1,PRKCB,RAB10,TGFBR3,NCOA2,ERBIN,DENND4C,RPL23,TCF12,PDE3B,RAP1GDS1,FOXO1,ATP2B1,IGF1R,NFKBIA,FYN,FOS,TLR2,CD36,LRP1,SLC24A4,RAB31,PLCB1,ROCK1,PIP4K2A,ITGA4,STAT4,PHIP,KCNQ1,CFLAR,VIM,PTPRE,LYN,PSEN1,STAT5B,KAT2B,NR4A2,GSK3B,RB1,PDK4,PTPN22,TGFB1,CRY1,MAP3K7,GCNT1,ARID1B,PRKCQ,C2CD5,PID1,MYO5A,LEPROTL1,MAPK1,ANX…
GO:BP	antigen processing and presentation of peptide or polysaccharide antigen via MHC class II	GO:0002504	FALSE	3.36614e-06	5.47287	36	1562	16	21010	B2M,HLA-DRA,HLA-DPB1,PYCARD,HLA-DRB5,HLA-DRB1,HLA-DPA1,HLA-DQB1,CD74,HLA-DMA,CTSS,IFI30,FCER1G,CTSD,PIKFYVE,THBS1
GO:BP	positive regulation of organelle organization	GO:0010638	FALSE	3.37924e-06	5.47118	507	1562	77	21010	PRKN,RPS3,RHOC,PAN3,ROCK2,FMN1,PFN1,GZMB,MTSS1,FLNA,PYCARD,ATM,NEK7,FCHSD2,ARF6,TGFBR1,PTK2B,TASOR,RESF1,PRKCE,SMAD3,ATF7IP,UBE2B,EVL,KATNBL1,CEP295,UVRAG,PLCB1,GRN,HNRNPA1,RHOA,CCDC88A,PIP4K2A,ADD3,ATRX,CLASP1,PHIP,HMBOX1,PARK7,RAC1,HCK,GSK3B,RB1,CDC42,AKAP9,BID,CD47,ARPC2,S100A10,PRKCQ,TENM1,TNKS,C2CD5,ATR,CARMIL1,CDK5RAP2,HIF1A,CD28,G3BP1,TPR,PAK1,MAPK1,CDC42EP3,ANXA1,CNOT1,NCK2,SLC25A5,SLF2,N…
GO:BP	enzyme-linked receptor protein signaling pathway	GO:0007167	FALSE	3.58053e-06	5.44605	960	1562	123	21010	CYFIP2,ZEB2,NEDD9,JAK2,MBD5,ANKS1A,USP15,HSPA5,NCL,RASA1,PTPRJ,TRIO,LDLRAD4,TXNIP,OSBPL8,DOK6,HIPK2,CCND3,SYK,USP9Y,PILRB,MAP2K5,SOS1,MTSS1,NOTCH2,GNAI2,CDKN1C,PRKCB,TGFBR3,TGFBR1,ERBIN,PTK2B,HSP90AB1,SMAD3,CHST11,FUT8,RUNX2,FOXO1,PHF14,SETX,IGF1R,FYN,PDGFC,FOS,SNX25,SULF2,ABI1,RNF115,LCP2,LRP1,CBL,IQGAP1,EXT1,PLCB1,PPM1L,CCDC88A,PIP4K2A,SMAD2,PHIP,GLG1,RAC1,LEF1,VIM,FGR,PTPRE,HCK,CD7,LYN,PSEN1,T…
GO:BP	pattern recognition receptor signaling pathway	GO:0002221	FALSE	3.59806e-06	5.44393	221	1562	44	21010	TNFAIP3,PLCG2,NOP53,USP15,ALPK1,AP3B1,CYBA,CD14,PYCARD,PIK3AP1,NEK7,ERBIN,BIRC3,PRKCE,AIM2,IRF1,LILRA4,PELI1,NFKBIA,CARD8,TLR2,NAIP,CD36,FCN1,IRAK3,ANKRD17,RFTN1,CTSS,RPS6KA3,LYN,MAP2K6,GBP5,HSPA8,HMGB1,PTPN22,MAP3K7,SLC15A2,HAVCR2,RNF125,NLRC3,CSNK1A1,GBP2,PJA2,FCRL3
GO:BP	regulation of cell morphogenesis	GO:0022604	FALSE	3.61376e-06	5.44204	245	1562	47	21010	PRKN,FGD4,MYL12B,MACF1,ITSN2,MKLN1,RASA1,STAU2,CFL1,MYL12A,CXCR4,RHOG,ARHGAP15,PTK2B,LIMD1,FYN,PLXNC1,CDC42SE2,DIAPH1,MYO9A,PHIP,RNF157,CORO1A,RAC1,FGR,HCK,CUX1,TIAM1,SEMA4D,ATP10A,LST1,CD44,BRWD1,WDPCP,BCL11A,EPS8,ITGB2,CDC42EP3,EPB41L3,ANXA1,SH3KBP1,AGO4,FGD2,KANK1,PRKDC,FMNL2,BRWD3
GO:BP	protein catabolic process	GO:0030163	FALSE	3.66549e-06	5.43587	1043	1562	131	21010	TNFAIP3,PTEN,SH3RF3,LONP2,PRKN,EEF1A1,RPS27A,RPL11,RPS7,PSME1,NOP53,USP15,ELOB,HSPA5,UBA52,RACK1,HSP90AA1,RPL5,UBB,CTSW,GZMB,NDUFA13,HIPK2,USP9Y,COP1,CST3,UBC,GABARAP,LRRK2,FLNA,RNF149,TIMP1,UGGT2,LAPTM5,PSMB4,UBXN1,ATM,USP28,USP32,PTK2B,XPO1,USP36,ATG7,RPL23,FBXL17,HSP90AB1,RNF13,USP24,OAZ1,LYPLAL1,SMAD3,FBXW7,FOXO1,FHIT,UBE2B,HERC4,PELI1,FYN,MALT1,RNF115,DISC1,RNF130,RNF144B,LRP1,IRAK3,IL17RA,C…
GO:BP	macrophage activation	GO:0042116	FALSE	4.16324e-06	5.38057	105	1562	28	21010	PLCG2,JAK2,CST7,TYROBP,SYK,MIF,AIF1,LRRK2,FOXP1,ATM,PRKCE,SLC11A1,DYSF,TLR2,CD74,GRN,PTPRC,STK39,PLA2G4A,IL4R,HAVCR2,IFNGR2,ITGB2,STAP1,FCGR3A,PJA2,THBS1,CD200
GO:BP	plasma membrane bounded cell projection morphogenesis	GO:0120039	FALSE	4.48532e-06	5.34821	653	1562	92	21010	PTEN,BCL11B,DIP2A,PRKN,CYFIP2,RPL24,NUMB,MACF1,ITSN2,TUBA1A,HSP90AA1,TRIO,STAU2,CFL1,UBB,S100A6,CXCR4,MAP4K4,SOS1,NOTCH2,LRRK2,RAB10,PICALM,TNIK,UST,NIN,HSP90AB1,TIAM2,BCL2,RERE,SYNE1,IGF1R,KLF7,FYN,TOP2B,ABI1,SRGAP2,DISC1,SHTN1,PLXNC1,MEF2A,GAS7,IQGAP1,VCL,EXT1,DIP2B,PPP3CA,ROCK1,ITGA4,MYO9A,RNF157,RAC1,CUX1,PSEN1,TIAM1,DOCK10,MYCBP2,SEMA4D,NR4A2,SMAD4,GSK3B,CDC42,ULK2,ARHGAP32,GPM6A,ADARB1,PRKC…
GO:BP	cellular response to lipopolysaccharide	GO:0071222	FALSE	4.76321e-06	5.3221	215	1562	43	21010	TNFAIP3,PRKCA,PLCG2,JAK2,TSPO,CD14,MIF,LITAF,GSTP1,PYCARD,CARD16,PRKCE,NFKBIA,MALT1,CARD8,CD86,TLR2,MEF2C,CD36,RHOA,CCL5,VIM,HCK,LYN,GBP5,HMGB1,PTPN22,CD55,PPBP,HAVCR2,LY86,MAPK1,TNFRSF1B,ZFP36,STAP1,MAPK14,GBP2,SPI1,PDE4B,PF4,CD68,SASH1,KLRK1
GO:BP	negative regulation of phosphate metabolic process	GO:0045936	FALSE	5.20183e-06	5.28384	393	1562	64	21010	TNFAIP3,PTEN,PRKN,CALM1,YWHAB,HIPK3,RACK1,TSPO,ROCK2,PTPRJ,SAMSN1,PPIA,SMYD3,GNAI2,LRRK2,CDKN1C,GSTP1,PYCARD,RTRAF,STK38,MGAT5,PPP1R16B,PARP14,HNRNPU,PRKAG2,WARS,IRAK3,GNAQ,CBL,IQGAP1,ROCK1,CALM2,NF1,PTPRC,PIP4K2A,PARK7,LYN,PSEN1,NPM1,PIBF1,SEMA4D,KAT2B,GSK3B,SPRED1,RB1,PTPN22,ADARB1,CBLB,HGF,LRRK1,SLC8A1,PID1,URI1,CDK5RAP2,C9ORF72,APC,PDE4D,STAP1,NCK2,DNAJC10,CDKN2D,PRKDC,DUSP1,SWAP70
GO:BP	positive regulation of endocytosis	GO:0045807	FALSE	5.45625e-06	5.26311	155	1562	35	21010	B2M,PLCG2,IL15,CLEC7A,CYBA,TBC1D5,PTPRJ,CD14,SYK,LRRK2,PYCARD,SOD1,CFP,DOCK2,BICD1,SYNE1,SLC11A1,CD36,FCN1,LRP1,RAB31,CBL,RAB27A,ANO6,PPP3CA,PTPRC,PPP3CC,CDC42,CD47,FCER1G,CD63,CAMK1D,HNRNPK,DGKD,STAP1
GO:BP	negative regulation of multicellular organismal process	GO:0051241	FALSE	5.50457e-06	5.25928	1102	1562	136	21010	TNFAIP3,PTEN,STAT1,B2M,RPS19,CEBPB,ID2,CDK6,IL15,HDAC9,SRGN,TSPO,ROCK2,SAMSN1,LDLRAD4,TMSB4X,CST7,TYROBP,CD96,MAP2K5,CST3,GNAI2,TIMP1,GSTP1,PYCARD,PAG1,FOXP1,HLA-DRB1,SOD1,HLA-F,LAPTM5,CARD16,ATM,TGFBR1,ERBIN,PTK2B,STK4,BANK1,HSP90AB1,CR1,SMAD3,PDE3B,FBXW7,TMEM131L,BCL2,FOXO1,IRF1,PHF14,WNK1,ATP2B1,RUNX1,EVL,LILRA4,SLC11A1,PELI1,KLF7,PDE5A,PCM1,CARD8,MNDA,TLR2,MEF2C,DOCK5,ALOX5,IRAK3,JARID2,DIP2B…
GO:BP	negative regulation of phosphorus metabolic process	GO:0010563	FALSE	5.77072e-06	5.23877	394	1562	64	21010	TNFAIP3,PTEN,PRKN,CALM1,YWHAB,HIPK3,RACK1,TSPO,ROCK2,PTPRJ,SAMSN1,PPIA,SMYD3,GNAI2,LRRK2,CDKN1C,GSTP1,PYCARD,RTRAF,STK38,MGAT5,PPP1R16B,PARP14,HNRNPU,PRKAG2,WARS,IRAK3,GNAQ,CBL,IQGAP1,ROCK1,CALM2,NF1,PTPRC,PIP4K2A,PARK7,LYN,PSEN1,NPM1,PIBF1,SEMA4D,KAT2B,GSK3B,SPRED1,RB1,PTPN22,ADARB1,CBLB,HGF,LRRK1,SLC8A1,PID1,URI1,CDK5RAP2,C9ORF72,APC,PDE4D,STAP1,NCK2,DNAJC10,CDKN2D,PRKDC,DUSP1,SWAP70
GO:BP	natural killer cell mediated immunity	GO:0002228	FALSE	6.08692e-06	5.2156	75	1562	23	21010	NKG7,HLA-B,KLRC2,GZMB,KLRC1,CD96,HLA-A,HLA-F,LYST,HLA-E,RAB27A,SLAMF6,CORO1A,CD226,STAT5B,KLRC3,RASGRP1,NCR1,HAVCR2,KLRB1,CD2,FCGR3A,KLRK1
GO:BP	positive regulation of peptidase activity	GO:0010952	FALSE	6.14867e-06	5.21122	178	1562	38	21010	S100A8,CYFIP2,RPS3,JAK2,PSME1,ARL6IP5,MAP3K5,CLEC7A,RACK1,ROCK2,APAF1,MBP,NDUFA13,SYK,PRELID1,PYCARD,S100A9,LAPTM5,PICALM,AIM2,CR1,SMAD3,FYN,MALT1,CARD8,DAPK1,TANK,GRN,CTSS,LYN,HMGB1,BID,IFI16,ASPH,CRADD,STAT3,CTSD,LCK
GO:BP	regulation of small GTPase mediated signal transduction	GO:0051056	FALSE	6.31964e-06	5.19931	299	1562	53	21010	MAPKAP1,AKAP13,DOCK8,FGD4,FAM49B,ARHGAP26,TRIO,MAP4K4,SOS1,NOTCH2,GABARAP,ARHGAP15,ARF6,ARHGEF3,ARHGAP25,DENND4C,RALGAPA2,ARHGAP24,DOCK2,LPAR6,SIPA1L3,PLEKHG1,TIAM2,DENND1A,GBF1,FAM13B,SRGAP2,CBL,PREX1,CDC42SE2,NF1,RIPOR2,MYO9A,VAV3,RAC1,TIAM1,ARHGDIB,ARHGAP31,RASGRF2,FAM13A,ARHGAP32,RASGRP1,SQSTM1,SIPA1L1,P2RY8,EPS8,ITSN1,ARHGEF1,SIPA1L2,FGD2,KANK1,AUTS2,SWAP70
GO:BP	regulation of protein serine/threonine kinase activity	GO:0071900	FALSE	6.55589e-06	5.18337	351	1562	59	21010	TNFAIP3,PTEN,RPS3,CALM1,CCNH,KSR1,MAP3K5,HIPK3,PTPRJ,CAB39,ACTB,CCND3,SYK,MIF,MAP2K5,SOS1,LRRK2,GSTP1,PYCARD,ERP29,PTK2B,STK38,PDGFC,PDE5A,MEF2C,IRAK3,UVRAG,CCNY,RHOA,CALM2,NF1,PTPRC,LYN,PSEN1,TIAM1,MAP2K6,MAGED1,KAT2B,RB1,DAZAP2,PTPN22,MAP3K7,RASGRP1,TENM1,TAOK3,PIK3R5,MAP2K1,SLC8A1,CDK5RAP2,APC,RAPGEF2,PAK1,ATP2B4,CDKN2D,FGD2,SASH1,DUSP1,THBS1,MNAT1
GO:BP	inorganic cation transmembrane transport	GO:0098662	FALSE	6.55666e-06	5.18332	857	1562	112	21010	MT-CO1,SLC12A6,KCNQ5,PLCG2,MT-CO3,MT-CO2,MT-ATP6,COX4I1,CALM1,MT-ND4,UQCRB,NDUFA4,RNASEK,MT-ND5,COX6B1,ATP5MC2,UQCRH,CYBA,CAB39,TMSB4X,COX7C,ATP5F1E,COX8A,ATP6V1G1,FLNA,VMP1,FXYD5,COX7B,ATP5F1D,ATP5MC3,UTRN,PTK2B,CAMK2D,ITPR1,LARGE1,PRKCE,ATP5MG,MT-ATP8,SLC39A10,BCL2,KCNH8,MT-CYB,WNK1,ITPR2,ATP2B1,ATP6V0B,SLC11A1,FYN,THADA,AHNAK,SESTD1,OPRM1,SLC24A4,MICU1,ANO6,PLCB1,PPP3CA,DIAPH1,CALM2,PTPRC,STK3…
GO:BP	regulation of endopeptidase activity	GO:0052548	FALSE	6.70955e-06	5.17331	308	1562	54	21010	S100A8,CYFIP2,RPS3,JAK2,PSME1,ARL6IP5,MAP3K5,CLEC7A,RACK1,ROCK2,APAF1,CST7,MBP,NDUFA13,SYK,MAP2K5,CST3,SERPINA1,TIMP1,PRELID1,PYCARD,S100A9,LAPTM5,CARD16,PICALM,BIRC3,AIM2,CR1,SMAD3,FYN,MALT1,CARD8,NAIP,DAPK1,MGMT,GAPDH,PARK7,RPS6KA3,LYN,HMGB1,BID,SPOCK2,IFI16,A2M,HGF,ASPH,CD44,CRADD,STAT3,CAST,CDKN2D,CTSD,LCK,THBS1
GO:BP	purine nucleoside triphosphate biosynthetic process	GO:0009145	FALSE	7.06557e-06	5.15085	114	1562	29	21010	MT-ND3,MT-CO2,MT-ND1,MT-ATP6,MT-ND4,MT-ND5,ENO1,ATP5MC2,NDUFB7,ADK,MT-ND2,TMSB4X,NDUFA13,ATP5F1E,ATP5F1D,NDUFC2,ATP5MC3,ATP5MG,MT-ATP8,MT-ND4L,PRKAG2,NME2,ATP6V0C,NDUFA1,ATP5F1A,PID1,NDUFS6,ATP5MF,ATP5PO
GO:BP	growth	GO:0040007	FALSE	7.25209e-06	5.13954	930	1562	119	21010	S100A8,PTEN,MAPKAP1,PRMT2,PRKN,APBA2,CYFIP2,H3F3A,MBD5,MACF1,ENO1,ITSN2,PPIB,BTG1,RACK1,PSAP,HSP90AA1,PTPRJ,FMN1,NDUFA13,HOPX,CCM2,CXCR4,BNC2,MAP2K5,SOS1,NOTCH2,CDKN1C,FOXP1,PRKCB,SOD1,S100A9,ATM,CCDC85B,TGFBR3,TGFBR1,PTK2B,NIN,CAMK2D,STK4,LARGE1,HSP90AB1,RAD51B,SMAD3,CHST11,BCL2,NACA,RUNX1,DISC1,MEF2C,SHTN1,IQGAP1,VCL,JARID2,EXT1,SGK3,TLE5,PLCB1,DIP2B,PPP3CA,TXK,SMAD2,RFTN1,ADAM10,ITGA4,ATRX,RNF…
GO:BP	T cell receptor signaling pathway	GO:0050852	FALSE	7.36915e-06	5.13258	135	1562	32	21010	TESPA1,PLCG2,RPS3,PTPRJ,HLA-A,HLA-DPB1,HLA-DRB1,LAPTM5,SKAP1,DENND1B,WNK1,FYN,MALT1,LCP2,TXK,PTPRC,ITK,RFTN1,FYB1,CD3D,PSEN1,THEMIS,CD226,PTPN22,MAP3K7,CBLB,CD28,PDE4D,MAPK1,PDE4B,CCR7,LCK
GO:BP	cell-matrix adhesion	GO:0007160	FALSE	7.40468e-06	5.13049	234	1562	45	21010	PTEN,SNED1,MACF1,CDK6,MKLN1,RASA1,ROCK2,ACTG1,PTPRJ,FMN1,CD96,MAP4K4,UTRN,SKAP1,PTK2B,SMAD3,CASK,BCL2,ITGA6,DISC1,CD36,VCL,LIMS1,ROCK1,RHOA,NF1,ITGA4,CLASP1,RAC1,RIN2,TIAM1,GSK3B,TLN1,CD63,S100A10,CD44,WDPCP,RRAS,ITGB2,ITGB3,CCR7,PTPRK,THBS1,PEAK1,SGCE
GO:BP	Fc receptor mediated stimulatory signaling pathway	GO:0002431	FALSE	7.5165e-06	5.12398	33	1562	15	21010	PTPRJ,SYK,PRKCE,FYN,PTPRC,VAV3,FGR,HCK,LYN,CD226,CD47,FCER1G,PLSCR1,PAK1,YES1
GO:BP	cellular response to lipid	GO:0071396	FALSE	7.83213e-06	5.10612	602	1562	86	21010	TNFAIP3,PRMT2,PRKCA,PLCG2,MT-ND3,JAK2,KDM4C,TSPO,ROCK2,CD14,NDUFA13,TRERF1,SYK,SMYD3,MIF,LITAF,GSTP1,PYCARD,FOXP1,CARD16,ATM,PTK2B,DDX17,PRKCE,LCOR,SETX,IGF1R,NFKBIA,FOS,HNRNPU,MALT1,CARD8,CD86,TLR2,MEF2C,CD36,NCOA3,PLCB1,RHOA,CCL5,PARK7,CFLAR,ZFP36L2,VIM,HCK,LYN,GBP5,GSK3B,HSPA8,ATP5F1A,PDK4,HMGB1,PTPN22,TGFB1,CRY1,CD55,UBE3A,PPBP,PTGDR,HAVCR2,PID1,ARID1A,URI1,LY86,PAK1,MAPK1,TNFRSF1B,ZFP36,ANXA…
GO:BP	monoatomic cation transmembrane transport	GO:0098655	FALSE	8.34395e-06	5.07863	881	1562	114	21010	MT-CO1,SLC12A6,KCNQ5,PLCG2,MT-CO3,MT-CO2,MT-ATP6,COX4I1,CALM1,MT-ND4,UQCRB,NDUFA4,RNASEK,MT-ND5,COX6B1,ATP5MC2,UQCRH,CYBA,CAB39,TMSB4X,COX7C,ATP5F1E,COX8A,ATP6V1G1,FLNA,VMP1,FXYD5,COX7B,ATP5F1D,ATP5MC3,UTRN,PTK2B,CAMK2D,ITPR1,LARGE1,PRKCE,ATP5MG,MT-ATP8,SLC39A10,BCL2,KCNH8,MT-CYB,WNK1,ITPR2,ATP2B1,ATP6V0B,SLC11A1,FYN,THADA,AHNAK,SESTD1,OPRM1,SLC24A4,MICU1,ANO6,PLCB1,PPP3CA,DIAPH1,CALM2,PTPRC,STK3…
GO:BP	energy derivation by oxidation of organic compounds	GO:0015980	FALSE	8.60519e-06	5.06524	336	1562	57	21010	MT-CO1,MT-CO3,MT-ND3,MT-CO2,MT-ND1,MT-ATP6,COX4I1,MT-ND4,UQCRB,NDUFA4,MT-ND5,NOP53,COX6B1,COX6C,NDUFB7,UQCRH,MT-ND2,NDUFA13,COX7C,ATP5F1E,COX6A1,COX8A,COX7A2,CHCHD2,PRELID1,COX7B,ATP5F1D,NDUFC2,SUCLG2,ATP5MG,MT-ATP8,MT-CYB,PPP1CB,MT-ND4L,PRKAG2,GPD2,RHOA,PARK7,NDUFA1,PHKB,GSK3B,ATP5F1A,BID,IL6ST,PYGL,PPP1CA,PID1,HIF1A,UQCR11,COX5B,NDUFS6,PTGES3,ATP5MF,UQCR10,IMMP2L,ATP5PO,GBE1
GO:BP	maintenance of location	GO:0051235	FALSE	8.87531e-06	5.05182	345	1562	58	21010	S100A8,VPS13C,PLCG2,CALM1,YWHAB,NPC2,HSPA5,CYBA,SRGN,TSPO,OSBPL8,TMSB4X,TMSB10,FLNA,S100A9,PTK2B,CAMK2D,ITPR1,PRKCE,FBXW7,FTH1,ITPR2,SYNE1,NFKBIA,HNRNPU,CD36,UVRAG,PLCB1,DIAPH1,FTL,CCDC88A,CALM2,PTPRC,CORO1A,TXN,PARK7,LYN,PSEN1,SP100,STAT5B,AKAP9,TGFB1,CRY1,GP1BB,ASPH,SLC8A1,PDE4D,FTO,ABHD5,TTC39B,FBN2,ANK3,NRG1,ITGB3,CCR7,LCK,RNF213,LDAH
GO:BP	viral life cycle	GO:0019058	FALSE	8.91814e-06	5.04973	319	1562	55	21010	PRKN,EEF1A1,RPSA,RNASEK,XPR1,PPIB,PCBP1,SPCS1,PABPC1,PCSK5,IFITM2,PIK3C3,PPIA,CXCR4,LY6E,SRPK2,HLA-DRB1,TASOR,TRIM22,RESF1,HSP90AB1,CR1,BCL2,VAMP8,TOP2B,CD86,FCN1,UVRAG,TRIM38,CD74,CCL5,WWP1,LGALS1,IL32,CTBP2,DPP4,HSPA8,HMGB1,SELPLG,CD55,USP6NL,CIITA,ADARB1,IFI16,PLSCR1,CD28,SMC6,BST2,CHMP2A,NCAM1,ITGB3,BANF1,PKN2,PIKFYVE,NFIA
GO:BP	ATP biosynthetic process	GO:0006754	FALSE	9.6436e-06	5.01576	102	1562	27	21010	MT-ND3,MT-CO2,MT-ND1,MT-ATP6,MT-ND4,MT-ND5,ENO1,ATP5MC2,NDUFB7,MT-ND2,TMSB4X,NDUFA13,ATP5F1E,ATP5F1D,NDUFC2,ATP5MC3,ATP5MG,MT-ATP8,MT-ND4L,PRKAG2,ATP6V0C,NDUFA1,ATP5F1A,PID1,NDUFS6,ATP5MF,ATP5PO
GO:BP	protein transport	GO:0015031	FALSE	1.01886e-05	4.99189	1810	1562	200	21010	VPS13C,MIA2,LONP2,PRKN,APBA2,RPL11,JAK2,YWHAB,FTX,MACF1,ATG4C,SSR2,TUBA1A,ARL6IP5,MDFIC,AP3B1,RAC2,HSPA5,VPS8,SPCS1,UBL5,ARF1,RACK1,TBC1D5,TSPO,PCSK5,HSP90AA1,STXBP5,AFTPH,RFX3,TXNIP,GZMB,PIK3C3,NDUFA13,PPIA,NUP210,SYK,MAP4K4,GABARAP,LRRK2,FLNA,TOMM7,VMP1,PRKCB,SRP14,HLA-DRB1,LAPTM5,RAB10,ERP29,FCHSD2,ARF6,ERBIN,EXOC4,XPO1,VTI1A,SCFD2,DENND1B,DENND4C,USP36,STK4,ATG7,RPL23,LYST,ITPR1,SNX10,BTF3,LA…
GO:BP	membrane organization	GO:0061024	FALSE	1.02221e-05	4.99046	813	1562	107	21010	PTEN,PRKN,TRAPPC9,PRKCA,PLCG2,NPC2,AP3B1,VPS8,RHOT1,ARF1,TSPO,HSP90AA1,ATP8B4,OSBPL8,GZMB,MBP,NDUFA13,CXCR4,AIF1,MTSS1,SLC25A6,TOMM7,ASAP1,VMP1,PRELID1,PRKCB,TRAPPC5,SOD1,S100A9,LAPTM5,PICALM,FCHSD2,ARHGAP25,ELMO1,EXOC4,VTI1A,DOCK2,LARGE1,ATP11C,CR1,BCL2,VAMP8,EXOC2,XKR6,STX11,GBF1,PACSIN2,AHNAK,STX7,CD36,ATP11A,RAB31,CERT1,UVRAG,ANO6,RHOA,CCDC88A,PTPRC,PIP4K2A,ABCD2,EEA1,RFTN1,CORO1A,VAV3,RAC1,A…
GO:BP	cellular component organization or biogenesis	GO:0071840	FALSE	1.04001e-05	4.98296	8309	1562	726	21010	S100A8,VPS13C,CELF2,TNFAIP3,PTEN,BCL11B,DIP2A,MAPKAP1,SLC12A6,ATXN10,LONP2,TESPA1,PRMT2,PRKN,CYFIP2,TRAPPC9,ABLIM1,NBEA,UTY,AKAP13,IQGAP2,PRKCA,RPS11,B2M,RPS19,RPS27,RPL10,RPL13A,PLCG2,RPL11,RPS14,RPS15,RPS23,RPS9,MT-CO3,RPS28,RPS24,H3F3A,RPS3,RPS25,RPS6,RPL35A,RPS3A,RPS4X,MT-ND1,RPS13,RPL38,RPL35,RPL14,MCTP1,RPL27,RPL6,RPS5,RPL24,RPS7,RPSA,PFDN5,ZEB2,CALM1,NEDD9,JAK2,FGD4,MT-ND4,SSH2,RNASEK,NPC2…
GO:BP	positive regulation of leukocyte mediated cytotoxicity	GO:0001912	FALSE	1.04144e-05	4.98237	65	1562	21	21010	B2M,FAM49B,HLA-B,KLRC2,TYROBP,HLA-C,HLA-A,HLA-DRA,HLA-DRB1,HLA-F,HLA-E,STX7,PTPRC,SLAMF6,CD226,STAT5B,KLRC3,RASGRP1,STAP1,SPI1,KLRK1
GO:BP	nucleoside triphosphate biosynthetic process	GO:0009142	FALSE	1.10907e-05	4.95504	130	1562	31	21010	MT-ND3,MT-CO2,MT-ND1,MT-ATP6,MT-ND4,MT-ND5,ENO1,ATP5MC2,NDUFB7,ADK,MT-ND2,TMSB4X,NDUFA13,ATP5F1E,ATP5F1D,NDUFC2,ATP5MC3,ATP5MG,MT-ATP8,MT-ND4L,PRKAG2,NME2,ATP6V0C,NDUFA1,ATP5F1A,CTPS1,PID1,AK5,NDUFS6,ATP5MF,ATP5PO
GO:BP	cell-substrate junction organization	GO:0150115	FALSE	1.21527e-05	4.91533	103	1562	27	21010	PTEN,MACF1,ROCK2,ACTG1,PTPRJ,FMN1,MAP4K4,ARF6,PTK2B,SMAD3,BCL2,ITGA6,VCL,LIMS1,ROCK1,RHOA,CLASP1,RAC1,TLN1,S100A10,WDPCP,PRICKLE1,ITGB3,PTPRK,THBS1,PEAK1,LAMC1
GO:BP	neuron projection morphogenesis	GO:0048812	FALSE	1.24921e-05	4.90337	637	1562	89	21010	PTEN,BCL11B,DIP2A,PRKN,CYFIP2,RPL24,NUMB,MACF1,ITSN2,TUBA1A,HSP90AA1,TRIO,STAU2,CFL1,UBB,S100A6,CXCR4,MAP4K4,SOS1,NOTCH2,LRRK2,RAB10,PICALM,TNIK,UST,NIN,HSP90AB1,TIAM2,BCL2,RERE,SYNE1,IGF1R,KLF7,FYN,TOP2B,ABI1,SRGAP2,DISC1,SHTN1,PLXNC1,MEF2A,GAS7,IQGAP1,VCL,EXT1,DIP2B,PPP3CA,ROCK1,ITGA4,MYO9A,RNF157,RAC1,CUX1,PSEN1,TIAM1,DOCK10,MYCBP2,SEMA4D,NR4A2,SMAD4,GSK3B,CDC42,ULK2,ARHGAP32,GPM6A,ADARB1,PRKC…
GO:BP	cellular response to peptide	GO:1901653	FALSE	1.39922e-05	4.85411	358	1562	59	21010	STAT1,JAK2,MBD5,NCL,HDAC9,ROCK2,OSBPL8,NCOA1,CCND3,SOS1,GNAI2,PRKCB,RAB10,NCOA2,DENND4C,RPL23,PDE3B,RAP1GDS1,FOXO1,ATP2B1,IGF1R,FYN,FOS,CD36,LRP1,RAB31,PLCB1,ROCK1,PIP4K2A,ITGA4,PHIP,CFLAR,VIM,PTPRE,LYN,PSEN1,STAT5B,KAT2B,NR4A2,GSK3B,RB1,PDK4,PTPN22,TGFB1,MAP3K7,ARID1B,PRKCQ,C2CD5,PID1,MYO5A,LEPROTL1,MAPK1,STAT3,CTSD,ITGB3,KANK1,PRKDC,SESN3,KLF2
GO:BP	natural killer cell mediated cytotoxicity	GO:0042267	FALSE	1.45249e-05	4.83789	72	1562	22	21010	NKG7,HLA-B,KLRC2,GZMB,KLRC1,HLA-A,HLA-F,LYST,HLA-E,RAB27A,SLAMF6,CORO1A,CD226,STAT5B,KLRC3,RASGRP1,NCR1,HAVCR2,KLRB1,CD2,FCGR3A,KLRK1
GO:BP	monoatomic ion homeostasis	GO:0050801	FALSE	1.56178e-05	4.80638	601	1562	85	21010	S100A8,SLC12A6,B2M,PLCG2,TPT1,CALM1,RNASEK,AP3B1,ARF1,CYBA,ATP6V1G1,LRRK2,FLNA,TBXAS1,PRKCB,SOD1,S100A9,PICALM,PTK2B,CAMK2D,ITPR1,SNX10,PRKCE,SLC39A10,RAP1GDS1,BCL2,FTH1,WNK1,ITPR2,ATP2B1,ATP6V0B,SLC11A1,THADA,DISC1,TMTC2,SLC24A4,TTC7A,MICU1,EXT1,PLCB1,DIAPH1,FTL,GRN,CALM2,PTPRC,CCL5,STK39,CORO1A,ATP6V0C,KCNQ1,DMXL2,LYN,PSEN1,SLC9A9,SMAD4,PDK4,TGFB1,GP1BB,ANKH,SLC4A7,UBE3A,SLC4A8,ASPH,SLC8A1,FBXL…
GO:BP	intracellular monoatomic ion homeostasis	GO:0006873	FALSE	1.79293e-05	4.74644	526	1562	77	21010	S100A8,B2M,PLCG2,TPT1,CALM1,RNASEK,AP3B1,ARF1,CYBA,ATP6V1G1,LRRK2,FLNA,TBXAS1,PRKCB,SOD1,S100A9,PICALM,PTK2B,CAMK2D,ITPR1,PRKCE,SLC39A10,RAP1GDS1,BCL2,FTH1,WNK1,ITPR2,ATP2B1,ATP6V0B,SLC11A1,THADA,DISC1,SLC24A4,TTC7A,MICU1,PLCB1,DIAPH1,FTL,GRN,CALM2,PTPRC,CCL5,STK39,CORO1A,ATP6V0C,KCNQ1,DMXL2,LYN,PSEN1,SLC9A9,SMAD4,TGFB1,GP1BB,SLC4A7,UBE3A,SLC4A8,ASPH,SLC8A1,FBXL5,TMEM165,HIF1A,DMXL1,PDE4D,CDH23,M…
GO:BP	establishment of protein localization	GO:0045184	FALSE	1.85162e-05	4.73245	1925	1562	209	21010	VPS13C,MIA2,TNFAIP3,LONP2,PRKN,APBA2,RPL11,JAK2,YWHAB,FTX,MACF1,ATG4C,SSR2,TUBA1A,ARL6IP5,MDFIC,AP3B1,RAC2,HSPA5,VPS8,SPCS1,UBL5,ARF1,RACK1,TBC1D5,TSPO,PCSK5,HSP90AA1,STXBP5,AFTPH,RFX3,TXNIP,GZMB,PIK3C3,NDUFA13,PPIA,NUP210,SYK,SMYD3,MAP4K4,GABARAP,LRRK2,FLNA,TOMM7,VMP1,PRKCB,SRP14,HLA-DRB1,LAPTM5,RAB10,ERP29,FCHSD2,ARF6,ERBIN,EXOC4,XPO1,VTI1A,SCFD2,DENND1B,DENND4C,USP36,STK4,ATG7,RPL23,LYST,ITPR1…
GO:BP	positive regulation of tumor necrosis factor superfamily cytokine production	GO:1903557	FALSE	1.91047e-05	4.71886	105	1562	27	21010	PLCG2,JAK2,CLEC7A,CYBA,CYBB,ZBTB20,PTPRJ,CD14,TYROBP,SYK,MIF,LRRK2,PYCARD,HLA-E,CD86,TLR2,CD36,PTPRC,PSEN1,HMGB1,RASGRP1,HAVCR2,CD2,STAT3,FCGR3A,PF4,THBS1
GO:BP	regulation of cell shape	GO:0008360	FALSE	1.91361e-05	4.71815	140	1562	32	21010	FGD4,MYL12B,MKLN1,RASA1,MYL12A,RHOG,ARHGAP15,PTK2B,LIMD1,FYN,PLXNC1,CDC42SE2,DIAPH1,PHIP,CORO1A,RAC1,FGR,HCK,SEMA4D,ATP10A,LST1,BRWD1,WDPCP,EPS8,ITGB2,CDC42EP3,EPB41L3,ANXA1,SH3KBP1,FGD2,FMNL2,BRWD3
GO:BP	ribonucleoside triphosphate biosynthetic process	GO:0009201	FALSE	2.0398e-05	4.69041	119	1562	29	21010	MT-ND3,MT-CO2,MT-ND1,MT-ATP6,MT-ND4,MT-ND5,ENO1,ATP5MC2,NDUFB7,MT-ND2,TMSB4X,NDUFA13,ATP5F1E,ATP5F1D,NDUFC2,ATP5MC3,ATP5MG,MT-ATP8,MT-ND4L,PRKAG2,NME2,ATP6V0C,NDUFA1,ATP5F1A,CTPS1,PID1,NDUFS6,ATP5MF,ATP5PO
GO:BP	Fc-gamma receptor signaling pathway	GO:0038094	FALSE	2.04138e-05	4.69008	35	1562	15	21010	PTPRJ,SYK,PRKCE,FYN,PTPRC,VAV3,FGR,HCK,LYN,CD47,FCER1G,PAK1,FCGR3A,LCK,YES1
GO:BP	response to tumor necrosis factor	GO:0034612	FALSE	2.12153e-05	4.67335	250	1562	46	21010	TNFAIP3,PRKN,STAT1,RPS3,JAK2,TUBA1A,MAP3K5,CD14,TMSB4X,SYK,LRRK2,GSTP1,PYCARD,FOXP1,LAPTM5,CARD16,ERBIN,PTK2B,AFF3,BIRC3,AIM2,NFKBIA,FOS,CARD8,NAIP,TNFSF13B,TANK,LIMS1,EXT1,CCL5,ADAM10,ZFP36L2,MAP3K7,TRAF5,CCL4,PID1,MAPK1,TNFRSF1B,ZFP36,FOXO3,CD58,MAPK14,GBP2,ASAH1,KLF2,THBS1
GO:BP	positive regulation of binding	GO:0051099	FALSE	2.12576e-05	4.67248	178	1562	37	21010	PRKN,B2M,RPL11,CALM1,JAK2,EDF1,HIPK2,LRRK2,STK4,LRP1,MBD2,CALM2,RIPOR2,PLCL2,HMBOX1,TXN,PARK7,STK3,IL32,PSEN1,TIAM1,CTBP2,PYHIN1,KAT2B,GSK3B,RB1,TCF7L2,HMGB1,DAZAP2,SUB1,BLK,ADD1,S100A10,USP33,RAPGEF2,PLCL1,MARK3
GO:BP	regulation of cellular component size	GO:0032535	FALSE	2.14821e-05	4.66792	371	1562	60	21010	PTEN,SLC12A6,CYFIP2,SSH2,MACF1,FAM49B,RASA1,HSP90AA1,FMN1,TMSB4X,PFN1,TMSB10,ARPC3,PYCARD,PICALM,FCHSD2,ARF6,PTK2B,PRKCE,AKT3,EVL,DISC1,SHTN1,ANO6,PREX1,SVIL,RIN3,DIP2B,RHOA,IL7R,ADD3,CORO1A,VAV3,LAMTOR4,RAC1,MEGF9,HCK,NPM1,SEMA4D,GSK3B,ULK2,ARPC2,MAP3K7,ARHGAP32,ADD1,TENM1,CARMIL1,PPP1CA,BCL11A,EPS8,RAB11A,CDC42EP3,NCK2,CCR7,CREB1,SNX9,KANK1,HP1BP3,SWAP70,CLCN3
GO:BP	regulation of protein stability	GO:0031647	FALSE	2.20091e-05	4.6574	327	1562	55	21010	PTEN,PRKN,RPL11,RPS7,PFDN5,NOP53,CCNH,PPIB,HSP90AA1,PFN1,TYROBP,RPL5,SERF2,LRRK2,FLNA,RNF149,TOMM7,PYCARD,USP28,USP36,STK4,RPL23,HSP90AB1,SMAD3,FBXW7,ATF7IP,BCL2,UBE2B,GNAQ,HDAC8,CD74,GRN,CCDC88C,GAPDH,PARK7,AAK1,STK3,NPM1,ZNF207,PYHIN1,IFI30,HSPA8,DAZAP2,USP25,ASPH,URI1,USP33,MAPK1,NLK,PTGES3,CREB1,FBXW11,PRKDC,NAA16,TRIM44
GO:BP	positive regulation of endopeptidase activity	GO:0010950	FALSE	2.2072e-05	4.65616	163	1562	35	21010	S100A8,CYFIP2,RPS3,JAK2,PSME1,ARL6IP5,MAP3K5,CLEC7A,RACK1,ROCK2,APAF1,MBP,NDUFA13,SYK,PRELID1,PYCARD,S100A9,LAPTM5,PICALM,AIM2,CR1,SMAD3,FYN,MALT1,CARD8,DAPK1,LYN,HMGB1,BID,IFI16,ASPH,CRADD,STAT3,CTSD,LCK
GO:BP	positive regulation of cell-matrix adhesion	GO:0001954	FALSE	2.26282e-05	4.64535	56	1562	19	21010	CDK6,PTPRJ,FMN1,MAP4K4,UTRN,SKAP1,PTK2B,SMAD3,DISC1,CD36,LIMS1,ROCK1,RAC1,RIN2,GSK3B,S100A10,RRAS,ITGB3,CCR7
GO:BP	purine ribonucleoside triphosphate biosynthetic process	GO:0009206	FALSE	2.47263e-05	4.60684	113	1562	28	21010	MT-ND3,MT-CO2,MT-ND1,MT-ATP6,MT-ND4,MT-ND5,ENO1,ATP5MC2,NDUFB7,MT-ND2,TMSB4X,NDUFA13,ATP5F1E,ATP5F1D,NDUFC2,ATP5MC3,ATP5MG,MT-ATP8,MT-ND4L,PRKAG2,NME2,ATP6V0C,NDUFA1,ATP5F1A,PID1,NDUFS6,ATP5MF,ATP5PO
GO:BP	stress-activated protein kinase signaling cascade	GO:0031098	FALSE	2.50233e-05	4.60166	243	1562	45	21010	SH3RF3,PRKN,ARL6IP5,MDFIC,MAP3K5,HIPK3,PPIA,HIPK2,CCM2,MAP4K4,LRRK2,GSTP1,PYCARD,TNIK,PTK2B,RNF13,SMAD3,FOXO1,IGF1R,NAIP,PLCB1,STK39,CCDC88C,STK3,LYN,ZMYND11,MAP2K6,HMGB1,PTPN22,MAP3K7,TRAF5,RASGRP1,TAOK3,HGF,MAP2K1,TAOK1,RELL1,MAPK1,ZFP36,MAPK14,SPI1,CCR7,PJA2,SASH1,DUSP1
GO:BP	regulation of adaptive immune response based on somatic recombination of immune receptors built from immunoglobulin superfamily domains	GO:0002822	FALSE	2.5862e-05	4.58734	187	1562	38	21010	TNFAIP3,B2M,JAK2,FAM49B,CLEC7A,HLA-B,JUNB,KLRC1,HLA-C,HLA-A,HLA-DRA,HLA-DRB1,HLA-F,DENND1B,HLA-E,CR1,SLC11A1,MALT1,MEF2C,STX7,TNFSF13B,PTPRC,IL7R,CD226,PLA2G4A,HMGB1,FBXO38,CD55,THOC1,MAP3K7,IL4R,PRKCQ,HAVCR2,CD28,TNFRSF1B,ANXA1,PPP3CB,AHR
GO:BP	regulation of leukocyte migration	GO:0002685	FALSE	2.6365e-05	4.57897	227	1562	43	21010	DOCK8,NEDD9,RAC2,MIF,AIF1,PYCARD,PTK2B,LRCH1,WNK1,ANO6,RIN3,PLCB1,CD74,RHOA,NF1,RIPOR2,CCL5,ADAM10,STK39,ITGA4,CORO1A,RAC1,LYN,DPP4,HMGB1,CD47,PTPN22,TGFB1,GCNT1,CCL4,CAMK1D,MAPK1,ANXA1,STAP1,SPI1,ITGB3,CCR7,DUSP1,KLRK1,SWAP70,THBS1,CD99,CD200
GO:BP	organic substance catabolic process	GO:1901575	FALSE	2.65408e-05	4.57609	2173	1562	230	21010	TNRC6C,HIBCH,TNFAIP3,PTEN,SH3RF3,LONP2,PRKN,PRKCA,EEF1A1,RPS27A,PLCG2,RPL11,DPYD,RPS7,AOAH,PSME1,NOP53,ENO1,USP15,HINT1,PAN3,ELOB,HSPA5,UBA52,RACK1,PABPC1,ROCK2,HSP90AA1,APAF1,ZBTB20,PLBD1,RPL5,UBB,CTSW,GZMB,NDUFA13,HIPK2,USP9Y,PLAAT4,COP1,CST3,UBC,GABARAP,LRRK2,FLNA,RNF149,TIMP1,UGGT2,KYNU,LAPTM5,PRDX5,PSMB4,UBXN1,ATM,USP28,USP32,PTK2B,SAMHD1,HDAC4,XPO1,USP36,ATG7,RPL23,RNASEH2B,HSD17B4,SUCLG2,Z…
GO:BP	negative regulation of RNA biosynthetic process	GO:1902679	FALSE	2.65532e-05	4.57588	1323	1562	154	21010	PRMT2,PRKN,BACH2,STAT1,RPL10,RPS14,PFDN5,ZEB2,NOP53,CEBPB,ENO1,ATXN1,ID2,EID1,MDFIC,CDK6,ZNF438,HDAC9,ZBTB20,ETV6,RFX3,TXNIP,NDUFA13,TRERF1,HOPX,HIPK2,CCND3,MAP2K5,NOTCH2,FLNA,CDKN1C,BACH1,FOXP1,PRDX5,CCDC85B,NCOA2,TASOR,HDAC4,RPL23,LIMD1,TRIM22,RESF1,ZHX2,SF1,PSPC1,ZBTB16,SMAD3,RUNX2,ATF7IP,PAX5,RERE,LCOR,PARP14,FOXO1,IRF1,PHF14,NACA,RUNX1,FOXN3,SETD5,NFATC2,KLF7,HNRNPU,MEF2C,JAZF1,CD36,PHF21A,M…
GO:BP	negative regulation of response to biotic stimulus	GO:0002832	FALSE	2.76155e-05	4.55885	142	1562	32	21010	TNFAIP3,RPS19,USP15,HLA-B,KLRC1,CD96,HLA-A,HLA-F,CARD16,ERBIN,SAMHD1,HLA-E,CR1,NLRC5,PARP14,LILRA4,CARD8,IRAK3,TRIM38,GRN,HSPA8,PTPN22,IFI16,A2M,HAVCR2,RNF125,NLRC3,CSNK1A1,YWHAZ,PRKDC,AHR,BANF1
GO:BP	regulation of ubiquitin-dependent protein catabolic process	GO:2000058	FALSE	2.77892e-05	4.55612	172	1562	36	21010	PTEN,SH3RF3,PRKN,RPL11,RPS7,NOP53,ELOB,RACK1,RPL5,HIPK2,COP1,GABARAP,LRRK2,LAPTM5,UBXN1,PTK2B,XPO1,RPL23,HSP90AB1,FBXW7,FHIT,DISC1,RNF144B,AGTPBP1,SUMO2,RNF144A,PARK7,PSEN1,PYHIN1,GSK3B,UBE3A,MTM1,PHF20L1,PRICKLE1,CSNK1A1,TLK2
GO:BP	regulation of T cell differentiation	GO:0045580	FALSE	2.91391e-05	4.53552	180	1562	37	21010	TESPA1,AP3B1,IL15,ACTB,JUNB,SYK,SOS1,HLA-DRA,PRELID1,HLA-DRB1,SOD1,CR1,ZBTB16,TMEM131L,IRF1,RUNX1,MALT1,TOX,CD86,CD74,RHOA,PTPRC,IL7R,SMARCA2,LEF1,STAT5B,HMGB1,TGFB1,IL4R,ARID1B,RASGRP1,CAMK4,ARID1A,CD28,ANXA1,FOXO3,CD2
GO:BP	tissue development	GO:0009888	FALSE	2.92221e-05	4.53429	2004	1562	215	21010	PTEN,BCL11B,STAT1,AKAP13,TPT1,RPL38,RPS7,JAK2,CRIP1,CEBPB,RHOC,ID2,CDK6,AP3B1,HDAC9,EDF1,BTG1,SRGN,BMP2K,PSAP,ROCK2,ACTG1,APAF1,FMN1,LDLRAD4,RAP1B,RFX3,TXNIP,PFN1,S100A4,ACTB,MYL6,UBB,JUNB,NCOA1,HIVEP3,HOPX,CCM2,CXCR4,PLAAT4,BNC2,SOS1,DUSP2,MTSS1,NOTCH2,FLNA,CDKN1C,TIMP1,FOXP1,HLA-DRB1,SOD1,RAB10,ATM,TGFBR3,NCOA2,TGFBR1,SSBP3,PTK2B,TASOR,HDAC4,EXOC4,STK4,ARHGAP24,SNX10,HSD17B4,DDX17,LARGE1,TTN,SI…
GO:BP	cytokine-mediated signaling pathway	GO:0019221	FALSE	3.34056e-05	4.47618	486	1562	72	21010	TNFAIP3,PRKN,STAT1,JAK2,IL15,PTPRJ,TMSB4X,IFITM2,CXCR4,SYK,SOS1,GSTP1,PYCARD,LAPTM5,CARD16,PTK2B,SAMHD1,HDAC4,BIRC3,AIM2,NLRC5,PARP14,IRF1,WNK1,LILRA4,NFKBIA,CARD8,CSF3R,RBM47,NAIP,IRAK3,TNFSF13B,IL17RA,TANK,CBL,LIMS1,EXT1,IL10RA,PLCB1,TXK,CD74,PTPRC,IL7R,CCL5,STK39,STAT4,VRK2,HCK,LYN,SP100,IFNAR2,STAT5B,SMAD4,FCER1G,IL6ST,MAP3K7,TRAF5,IL4R,PPBP,CCL4,CD44,HIF1A,IFNGR2,IL1RAP,TNFRSF1B,STAP1,FOXO3,…
GO:BP	regulation of actin filament polymerization	GO:0030833	FALSE	3.49617e-05	4.45641	136	1562	31	21010	CYFIP2,SSH2,FAM49B,RASA1,FMN1,TMSB4X,PFN1,TMSB10,ARPC3,PYCARD,FCHSD2,ARF6,PTK2B,PRKCE,EVL,PREX1,SVIL,ADD3,CORO1A,MEGF9,HCK,ARPC2,ADD1,TENM1,CARMIL1,EPS8,CDC42EP3,NCK2,CCR7,SNX9,KANK1
GO:BP	positive regulation of tumor necrosis factor production	GO:0032760	FALSE	3.50916e-05	4.4548	101	1562	26	21010	PLCG2,JAK2,CLEC7A,CYBA,CYBB,ZBTB20,PTPRJ,CD14,TYROBP,SYK,MIF,LRRK2,PYCARD,HLA-E,TLR2,CD36,PTPRC,PSEN1,HMGB1,RASGRP1,HAVCR2,CD2,STAT3,FCGR3A,PF4,THBS1
GO:BP	monoatomic cation homeostasis	GO:0055080	FALSE	3.5237e-05	4.453	592	1562	83	21010	S100A8,SLC12A6,B2M,PLCG2,TPT1,CALM1,RNASEK,AP3B1,ARF1,CYBA,ATP6V1G1,LRRK2,FLNA,PRKCB,SOD1,S100A9,PICALM,PTK2B,CAMK2D,ITPR1,SNX10,PRKCE,SLC39A10,RAP1GDS1,BCL2,FTH1,WNK1,ITPR2,ATP2B1,ATP6V0B,SLC11A1,THADA,DISC1,TMTC2,SLC24A4,TTC7A,MICU1,EXT1,PLCB1,DIAPH1,FTL,GRN,CALM2,PTPRC,CCL5,CORO1A,ATP6V0C,KCNQ1,DMXL2,LYN,PSEN1,SLC9A9,SMAD4,PDK4,TGFB1,GP1BB,ANKH,SLC4A7,UBE3A,SLC4A8,ASPH,SLC8A1,FBXL5,TMEM165,HIF…
GO:BP	lymphocyte mediated immunity	GO:0002449	FALSE	3.5868e-05	4.44529	288	1562	50	21010	B2M,FAM49B,NKG7,HLA-B,KLRC2,GZMB,KLRC1,CD96,HLA-C,HLA-A,HLA-DRA,HLA-DRB1,HLA-F,DENND1B,LYST,HLA-E,CR1,MALT1,STX7,RAB27A,CD74,PTPRC,SLAMF6,IL7R,RFTN1,CORO1A,GZMM,PRF1,CD226,STAT5B,HMGB1,FBXO38,KLRC3,FCER1G,CD55,THOC1,MAP3K7,IL4R,RASGRP1,NCR1,HAVCR2,KLRB1,CD28,TNFRSF1B,CD2,FCGR3A,PPP3CB,AHR,KLRK1,SWAP70
GO:BP	regulation of mononuclear cell migration	GO:0071675	FALSE	3.73007e-05	4.42828	122	1562	29	21010	DOCK8,NEDD9,AIF1,PYCARD,PTK2B,LRCH1,WNK1,ANO6,PLCB1,RHOA,RIPOR2,CCL5,ADAM10,STK39,ITGA4,CORO1A,LYN,HMGB1,CD47,TGFB1,CCL4,MAPK1,SPI1,ITGB3,CCR7,DUSP1,KLRK1,THBS1,CD200
GO:BP	positive regulation of supramolecular fiber organization	GO:1902905	FALSE	3.82265e-05	4.41764	174	1562	36	21010	RPS3,RHOC,ROCK2,FMN1,PFN1,MTSS1,FLNA,PYCARD,FCHSD2,ARF6,TGFBR1,PTK2B,PRKCE,SMAD3,EVL,RHOA,CCDC88A,CLASP1,RAC1,HCK,PSEN1,RB1,CDC42,AKAP9,CD47,ARPC2,S100A10,TENM1,CARMIL1,CDK5RAP2,PAK1,CDC42EP3,NCK2,CCR7,SNX9,SWAP70
GO:BP	myeloid cell homeostasis	GO:0002262	FALSE	3.82265e-05	4.41764	174	1562	36	21010	STAT1,B2M,RPS19,RPS14,RPS24,RPS6,JAK2,ID2,CDK6,ETS1,HIPK2,RPS17,SOD1,TGFBR3,IKZF1,NF1,KCNQ1,CFLAR,LYN,STAT5B,RB1,HMGB1,SMAP1,ADD1,HIF1A,ACVR2A,ZFP36,ANXA1,FOXO3,STAT3,MAPK14,SLC25A5,SPI1,PDE4B,PRKDC,KLF2
GO:BP	monoatomic ion transport	GO:0006811	FALSE	3.85476e-05	4.414	1287	1562	150	21010	MT-CO1,SLC12A6,KCNQ5,B2M,PLCG2,MT-CO3,MT-CO2,TPT1,MT-ATP6,COX4I1,CALM1,MT-ND4,UQCRB,NDUFA4,RNASEK,MT-ND5,COX6B1,ATP5MC2,UQCRH,CYBA,CYBB,TSPO,MFSD4B,SARAF,CAB39,TMSB4X,S100A6,COX7C,ATP5F1E,CLIC3,CLIC1,COX8A,CXCR4,ATP6V1G1,GNAI2,FLNA,VMP1,PRKCB,FXYD5,COX7B,ATP5F1D,ATP5MC3,UTRN,PTK2B,CAMK2D,GRIK4,ITPR1,LARGE1,PRKCE,ATP5MG,ATP11C,MT-ATP8,CASK,SLC39A10,BCL2,KCNH8,MT-CYB,FTH1,WNK1,ITPR2,ATP2B1,ATP6V0B,…
GO:BP	negative regulation of DNA-templated transcription	GO:0045892	FALSE	3.91711e-05	4.40703	1309	1562	152	21010	PRMT2,PRKN,BACH2,STAT1,RPL10,RPS14,PFDN5,ZEB2,NOP53,CEBPB,ENO1,ATXN1,ID2,EID1,MDFIC,CDK6,ZNF438,HDAC9,ZBTB20,ETV6,RFX3,TXNIP,NDUFA13,TRERF1,HOPX,HIPK2,CCND3,MAP2K5,NOTCH2,FLNA,CDKN1C,BACH1,FOXP1,PRDX5,CCDC85B,NCOA2,HDAC4,RPL23,LIMD1,TRIM22,ZHX2,SF1,PSPC1,ZBTB16,SMAD3,RUNX2,ATF7IP,PAX5,RERE,LCOR,PARP14,FOXO1,IRF1,PHF14,NACA,RUNX1,FOXN3,SETD5,NFATC2,KLF7,HNRNPU,MEF2C,JAZF1,CD36,PHF21A,MEF2A,ZFHX3,M…
GO:BP	response to abiotic stimulus	GO:0009628	FALSE	4.16671e-05	4.38021	1106	1562	133	21010	MT-CO1,PTEN,SLC12A6,STAT1,MT-ND3,MT-ATP6,ZEB2,MT-ND4,CRIP1,MT-ND5,NOP53,ENO1,USP15,TUBA1A,ID2,RPL26,CYBB,TSPO,ROCK2,EEF1D,HSP90AA1,APAF1,CAB39,CD14,TXNIP,HIPK2,CXCR4,ATP6V1G1,COP1,TIMP1,CHCHD2,PYCARD,SOD1,ATM,TGFBR3,RCSD1,USP28,PTK2B,ATG7,ITPR1,LIMD1,LARGE1,TTN,KMT2A,FBXL17,PRKCE,HSP90AB1,SMAD3,FBXW7,BCL2,FOXO1,IRF1,UBE2B,ITPR2,PPP1CB,SYNE1,IGF1R,NFKBIA,FYN,FOS,XRRA1,ZNF516,DISC1,TLR2,MAP3K1,SPID…
GO:BP	granulocyte chemotaxis	GO:0071621	FALSE	4.40182e-05	4.35637	130	1562	30	21010	S100A8,RAC2,PPIB,PPIA,SYK,S100A9,ADGRE2,GBF1,CSF3R,JAML,IL17RA,PREX1,CD74,RIPOR2,CCL5,VAV3,RAC1,DPP4,FCER1G,PPBP,CCL4,CAMK1D,MAPK1,ITGB2,ANXA1,PDE4B,PF4,CCR7,PIKFYVE,THBS1
GO:BP	monoatomic ion transmembrane transport	GO:0034220	FALSE	4.40747e-05	4.35581	1054	1562	128	21010	MT-CO1,SLC12A6,KCNQ5,PLCG2,MT-CO3,MT-CO2,MT-ATP6,COX4I1,CALM1,MT-ND4,UQCRB,NDUFA4,RNASEK,MT-ND5,COX6B1,ATP5MC2,UQCRH,CYBA,CYBB,CAB39,TMSB4X,S100A6,COX7C,ATP5F1E,CLIC3,CLIC1,COX8A,ATP6V1G1,FLNA,VMP1,FXYD5,COX7B,ATP5F1D,ATP5MC3,UTRN,PTK2B,CAMK2D,GRIK4,ITPR1,LARGE1,PRKCE,ATP5MG,ATP11C,MT-ATP8,SLC39A10,BCL2,KCNH8,MT-CYB,WNK1,ITPR2,ATP2B1,ATP6V0B,SLC11A1,FYN,THADA,AHNAK,SESTD1,OPRM1,SLC24A4,MICU1,ANO6…
GO:BP	export from cell	GO:0140352	FALSE	4.48672e-05	4.34807	887	1562	112	21010	MIA2,PRKN,MCTP1,CALM1,JAK2,RAC2,TSPO,PCSK5,STXBP5,RAP1B,RFX3,NKG7,KLRC2,PPIA,SYK,MIF,MAP4K4,GNAI2,LRRK2,PRKCB,HLA-DRB1,HLA-F,TNFAIP2,RAB10,ERP29,ADGRE2,ARF6,EXOC4,ITPR1,MICAL3,TTN,PRKCE,CASK,RAP1GDS1,FOXO1,ATP2B1,SYTL3,VAMP8,KLF7,EXOC2,STX11,TVP23C,DYSF,TLR2,MEF2C,OPRM1,ALOX5,SLC24A4,RAB31,CBL,RAB27A,ANO6,TBC1D1,PLCB1,PPP3CA,CALM2,NF1,CCL5,SMAD2,CLASP1,CORO1A,PARK7,KCNQ1,FGR,HCK,LYN,PSEN1,TIAM1,C…
GO:BP	regulation of antigen receptor-mediated signaling pathway	GO:0050854	FALSE	4.61096e-05	4.33621	64	1562	20	21010	TESPA1,RPS3,PTPRJ,FOXP1,PRKCB,LAPTM5,SLC39A10,MALT1,PTPRC,PLCL2,PRKCH,LYN,CD226,PTPN22,CD22,CBLB,STAP1,CCR7,LCK,FCRL3
GO:BP	positive regulation of cytoskeleton organization	GO:0051495	FALSE	4.62698e-05	4.3347	183	1562	37	21010	RPS3,RHOC,ROCK2,FMN1,PFN1,MTSS1,FLNA,PYCARD,FCHSD2,ARF6,TGFBR1,PTK2B,PRKCE,SMAD3,EVL,KATNBL1,CEP295,RHOA,CCDC88A,ADD3,CLASP1,RAC1,HCK,CDC42,AKAP9,CD47,ARPC2,S100A10,TENM1,CARMIL1,CDK5RAP2,PAK1,CDC42EP3,NCK2,CCR7,SNX9,SWAP70
GO:BP	antigen processing and presentation of peptide antigen via MHC class II	GO:0002495	FALSE	4.66003e-05	4.33161	32	1562	14	21010	B2M,HLA-DRA,HLA-DPB1,PYCARD,HLA-DRB5,HLA-DRB1,HLA-DPA1,CD74,HLA-DMA,CTSS,IFI30,FCER1G,CTSD,PIKFYVE
GO:BP	regulation of peptidase activity	GO:0052547	FALSE	4.71878e-05	4.32617	397	1562	62	21010	S100A8,CYFIP2,RPS3,JAK2,PSME1,ARL6IP5,MAP3K5,CLEC7A,RACK1,ROCK2,APAF1,CST7,MBP,NDUFA13,SYK,MAP2K5,CST3,SERPINA1,TIMP1,PRELID1,PYCARD,S100A9,LAPTM5,UBXN1,CARD16,PICALM,PZP,BIRC3,AIM2,CR1,SMAD3,FYN,MALT1,CARD8,NAIP,DAPK1,LRP1,TANK,GRN,MGMT,CTSS,GAPDH,PARK7,RPS6KA3,LYN,HMGB1,BIRC6,BID,SPOCK2,IFI16,A2M,HGF,ASPH,CD44,CRADD,STAT3,CAST,CDKN2D,CTSD,LCK,APLP2,THBS1
GO:BP	developmental growth	GO:0048589	FALSE	4.79208e-05	4.31948	655	1562	89	21010	PTEN,PRMT2,PRKN,APBA2,CYFIP2,H3F3A,MBD5,MACF1,ITSN2,PPIB,PSAP,HSP90AA1,FMN1,HOPX,CCM2,CXCR4,BNC2,SOS1,NOTCH2,CDKN1C,FOXP1,SOD1,ATM,TGFBR3,TGFBR1,NIN,STK4,LARGE1,HSP90AB1,RAD51B,SMAD3,CHST11,BCL2,NACA,RUNX1,DISC1,MEF2C,SHTN1,IQGAP1,VCL,JARID2,EXT1,PLCB1,DIP2B,PPP3CA,TXK,SMAD2,ITGA4,ATRX,RNF157,CFLAR,STK3,TIAM1,STAT5B,MYCBP2,SEMA4D,SMAD4,GSK3B,ULK2,TGFB1,UBE3A,ARHGAP32,ADARB1,MTM1,ADD1,PLEKHA1,CPQ,…
GO:BP	negative regulation of biosynthetic process	GO:0009890	FALSE	5.05086e-05	4.29664	2808	1562	283	21010	TNRC6C,TNFAIP3,DIP2A,PRMT2,PRKN,BACH2,STAT1,PRKCA,RPL10,RPL13A,RPS14,H3F3A,RPS3,RPS13,PFDN5,ZEB2,ITM2B,NEAT1,NOP53,FTX,CEBPB,ENO1,ATXN1,PAN3,ID2,EID1,MDFIC,CDK6,ELOB,NCL,ZNF438,HDAC9,RPS26,SRGN,RACK1,TSPO,PABPC1,ROCK2,ZBTB20,ETV6,RFX3,TXNIP,TMSB4X,CST7,TYROBP,GZMB,NDUFA13,TRERF1,HOPX,HIPK2,CCND3,DBI,CD96,MIF,MAP2K5,NOTCH2,LRRK2,FLNA,CDKN1C,BACH1,GSTP1,PYCARD,FOXP1,HLA-DRB1,SOD1,HLA-F,LAPTM5,PRDX5…
GO:BP	cell-substrate junction assembly	GO:0007044	FALSE	5.14577e-05	4.28855	96	1562	25	21010	PTEN,MACF1,ROCK2,ACTG1,PTPRJ,FMN1,MAP4K4,PTK2B,SMAD3,BCL2,ITGA6,VCL,LIMS1,ROCK1,RHOA,CLASP1,RAC1,TLN1,S100A10,WDPCP,ITGB3,PTPRK,THBS1,PEAK1,LAMC1
GO:BP	positive regulation of lymphocyte differentiation	GO:0045621	FALSE	5.3081e-05	4.27506	131	1562	30	21010	TESPA1,AP3B1,IL15,ACTB,SYK,HLA-DRA,HLA-DRB1,ATP11C,CR1,ZBTB16,RUNX1,MALT1,TOX,CD86,CD74,RHOA,PTPRC,IL7R,SMARCA2,LEF1,STAT5B,TGFB1,IL4R,ARID1B,RASGRP1,ARID1A,ANXA1,FOXO3,SPI1,PRKDC
GO:BP	ribosomal small subunit biogenesis	GO:0042274	FALSE	5.44828e-05	4.26374	103	1562	26	21010	RPS11,RPS19,RPS27,RPS14,RPS15,RPS23,RPS9,RPS28,RPS24,RPS25,RPS6,RPS3A,RPS4X,RPS13,RPL38,RPS5,RPS7,RPSA,RPS8,RPS12,RPS15A,RPS21,RPS16,RPS17,NPM1,PRKDC
GO:BP	positive regulation of T cell proliferation	GO:0042102	FALSE	5.44828e-05	4.26374	103	1562	26	21010	RPS3,JAK2,IL15,SYK,AIF1,HLA-A,HLA-DPB1,PYCARD,HLA-DPA1,HLA-E,CD86,TNFSF13B,PPP3CA,PTPRC,CCL5,CORO1A,STAT5B,HMGB1,PTPN22,IL6ST,CD55,PRKCQ,HAVCR2,CD28,ANXA1,NCK2
GO:BP	negative regulation of leukocyte activation	GO:0002695	FALSE	5.47468e-05	4.26164	192	1562	38	21010	TNFAIP3,CEBPB,ID2,SAMSN1,CST7,TYROBP,PAG1,HLA-DRB1,HLA-F,LAPTM5,ATM,BANK1,CR1,TMEM131L,IRF1,RUNX1,PELI1,PDE5A,MNDA,CD74,GRN,RIPOR2,PTPRC,FGR,LYN,PIBF1,HMGB1,PTPN22,TGFB1,LST1,THOC1,IL4R,CBLB,HAVCR2,CNR2,ANXA1,SPI1,CD200
GO:BP	regulation of myeloid cell differentiation	GO:0045637	FALSE	5.48221e-05	4.26104	208	1562	40	21010	STAT1,PRKCA,B2M,NEDD9,CEBPB,ID2,CDK6,ETS1,TYROBP,NOTCH2,FOXP1,HLA-DRB1,PTK2B,ZBTB16,FBXW7,RUNX1,NFKBIA,FOS,CSF3R,MEF2C,PPP3CA,CD74,NF1,LEF1,LYN,STAT5B,RB1,TGFB1,SMAP1,CAMK4,HIF1A,ACVR2A,ZFP36,FOXO3,STAT3,MAPK14,SPI1,PF4,CREB1,PRKDC
GO:BP	proton motive force-driven ATP synthesis	GO:0015986	FALSE	5.74719e-05	4.24054	77	1562	22	21010	MT-ND3,MT-ND1,MT-ATP6,MT-ND4,MT-ND5,ATP5MC2,NDUFB7,MT-ND2,NDUFA13,ATP5F1E,ATP5F1D,NDUFC2,ATP5MC3,ATP5MG,MT-ATP8,MT-ND4L,ATP6V0C,NDUFA1,ATP5F1A,NDUFS6,ATP5MF,ATP5PO
GO:BP	erythrocyte homeostasis	GO:0034101	FALSE	6.02697e-05	4.2199	139	1562	31	21010	STAT1,B2M,RPS19,RPS14,RPS24,RPS6,JAK2,ID2,CDK6,ETS1,HIPK2,RPS17,TGFBR3,IKZF1,KCNQ1,CFLAR,LYN,STAT5B,RB1,SMAP1,ADD1,HIF1A,ACVR2A,ZFP36,FOXO3,STAT3,MAPK14,SLC25A5,SPI1,PRKDC,KLF2
GO:BP	antigen processing and presentation of exogenous peptide antigen via MHC class II	GO:0019886	FALSE	6.23996e-05	4.20482	28	1562	13	21010	B2M,HLA-DRA,HLA-DPB1,HLA-DRB5,HLA-DRB1,HLA-DPA1,CD74,HLA-DMA,CTSS,IFI30,FCER1G,CTSD,PIKFYVE
GO:BP	protein modification by small protein conjugation	GO:0032446	FALSE	6.35932e-05	4.19659	872	1562	110	21010	TNFAIP3,PTEN,SH3RF3,PRKN,RPS27A,RPL11,RPS2,RPS15,RPS3,RPS20,RPS7,ELOB,HSPA5,SENP6,UBA52,RACK1,TSPO,WSB1,HSP90AA1,RPL37,RPL5,UBB,PPIA,COP1,UBC,GABARAP,LRRK2,RNF149,LAPTM5,UBXN1,TGFBR1,HDAC4,ATG7,RPL23,BIRC3,TRIM22,FBXL17,PRKCE,HSP90AB1,RNF13,ZBTB16,FBXW7,BCL2,UBE2B,HERC4,PELI1,FYN,MALT1,RNF115,UBE2E2,RNF130,RNF144B,CBL,TRIM38,HDAC8,SUMO2,RNF144A,WWP1,SHPRH,RNF157,PARK7,PSEN1,NPM1,MYCBP2,LNPEP,GSK3…
GO:BP	organonitrogen compound catabolic process	GO:1901565	FALSE	6.90777e-05	4.16066	1386	1562	158	21010	HIBCH,TNFAIP3,PTEN,SH3RF3,LONP2,PRKN,EEF1A1,RPS27A,RPL11,DPYD,RPS7,PSME1,NOP53,USP15,HINT1,ELOB,HSPA5,UBA52,RACK1,HSP90AA1,RPL5,UBB,CTSW,GZMB,NDUFA13,HIPK2,USP9Y,COP1,CST3,UBC,GABARAP,LRRK2,FLNA,RNF149,TIMP1,UGGT2,KYNU,LAPTM5,PSMB4,UBXN1,ATM,USP28,USP32,PTK2B,SAMHD1,XPO1,USP36,ATG7,RPL23,SUCLG2,FBXL17,HSP90AB1,RNF13,USP24,OAZ1,LYPLAL1,SMAD3,FBXW7,FOXO1,FHIT,UBE2B,HERC4,PELI1,FYN,PDE5A,SAT1,CEMIP2…
GO:BP	generation of precursor metabolites and energy	GO:0006091	FALSE	7.13221e-05	4.14678	514	1562	74	21010	MT-CO1,MT-CO3,MT-ND3,MT-CO2,MT-ND1,MT-ATP6,COX4I1,MT-ND4,UQCRB,NDUFA4,MT-ND5,NOP53,COX6B1,ENO1,COX6C,NDUFB7,UQCRH,MT-ND2,CYBA,CYBB,ZBTB20,NDUFA13,COX7C,ATP5F1E,COX6A1,COX8A,COX7A2,CHCHD2,PRELID1,COX7B,ATP5F1D,NDUFC2,HDAC4,SUCLG2,ATP5MG,MT-ATP8,MT-CYB,PPP1CB,MT-ND4L,PRKAG2,GPD2,RHOA,GAPDH,PARK7,NDUFA1,PSEN1,PHKB,KAT2B,GSK3B,PGK1,TKT,ATP5F1A,BID,IL6ST,ME2,PYGL,PPP1CA,ASPH,PID1,CYB5R4,HIF1A,ENOX2,UQ…
GO:BP	canonical NF-kappaB signal transduction	GO:0007249	FALSE	7.14234e-05	4.14616	294	1562	50	21010	TNFAIP3,PRKN,STAT1,AKAP13,PLCG2,ALPK1,RHOC,CLEC7A,ROCK2,EEF1D,S100A4,LITAF,FLNA,GSTP1,PYCARD,PRKCB,HLA-DRB1,CARD16,BIRC3,LTB,TRIM22,DDX21,PRKCE,PELI1,NFKBIA,FYN,MALT1,CARD8,TLR2,CD36,TANK,TRIM38,ROCK1,CD74,RHOA,ANKRD17,GAPDH,LGALS1,CFLAR,ZMYND11,TAB2,MAP3K7,TRAF5,SQSTM1,PELI2,ERC1,NLRC3,BST2,CCR7,RELB
GO:BP	response to peptide hormone	GO:0043434	FALSE	7.27145e-05	4.13838	420	1562	64	21010	VPS13C,STAT1,JAK2,MBD5,NCL,HDAC9,CYBB,ROCK2,OSBPL8,NCOA1,CCND3,SOS1,GNAI2,TIMP1,PRKCB,RAB10,TGFBR3,NCOA2,DENND4C,TCF12,PDE3B,RAP1GDS1,FOXO1,ATP2B1,IGF1R,FOS,TLR2,SLC24A4,RAB31,PLCB1,ROCK1,PIP4K2A,STAT4,PHIP,KCNQ1,CFLAR,PTPRE,LYN,STAT5B,KAT2B,NR4A2,GSK3B,RB1,PDK4,TGFB1,CRY1,MAP3K7,GCNT1,ARID1B,PRKCQ,C2CD5,PID1,MYO5A,LEPROTL1,MAPK1,ANXA1,STAT3,MAPK14,CTSD,ITGB3,CREB1,KANK1,PRKDC,SESN3
GO:BP	regulation of natural killer cell activation	GO:0032814	FALSE	7.40902e-05	4.13024	43	1562	16	21010	JAK2,IL15,KLRC2,TYROBP,KLRC1,HLA-F,HLA-E,TOX,FGR,STAT5B,PIBF1,KLRC3,PTPN22,RASGRP1,HAVCR2,FCGR3A
GO:BP	maintenance of location in cell	GO:0051651	FALSE	7.59327e-05	4.11957	235	1562	43	21010	S100A8,VPS13C,PLCG2,CALM1,HSPA5,CYBA,SRGN,TSPO,TMSB4X,TMSB10,FLNA,S100A9,PTK2B,CAMK2D,ITPR1,PRKCE,FTH1,ITPR2,SYNE1,HNRNPU,UVRAG,PLCB1,DIAPH1,FTL,CCDC88A,CALM2,PTPRC,CORO1A,TXN,PARK7,LYN,PSEN1,SP100,AKAP9,TGFB1,GP1BB,ASPH,SLC8A1,PDE4D,ANK3,ITGB3,CCR7,LCK
GO:BP	platelet activation	GO:0030168	FALSE	7.66743e-05	4.11535	133	1562	30	21010	PRKCA,PLCG2,JAK2,ACTG1,ACTB,MYL12A,PPIA,CLIC1,SYK,FLNA,DGKA,EMILIN2,GNAQ,VCL,TXK,VAV3,LYN,PLA2G4A,TLN1,FCER1G,IL6ST,GP1BB,PRKCQ,PLSCR1,DGKD,MAPK14,PF4,TUBB1,ITGB3,LCK
GO:BP	regulation of cysteine-type endopeptidase activity	GO:2000116	FALSE	8.11362e-05	4.09079	219	1562	41	21010	S100A8,CYFIP2,RPS3,JAK2,ARL6IP5,MAP3K5,CLEC7A,RACK1,APAF1,CST7,NDUFA13,SYK,MAP2K5,CST3,PYCARD,S100A9,LAPTM5,CARD16,BIRC3,AIM2,SMAD3,FYN,MALT1,CARD8,NAIP,DAPK1,MGMT,PARK7,RPS6KA3,HMGB1,BID,IFI16,HGF,ASPH,CD44,CRADD,CAST,CDKN2D,CTSD,LCK,THBS1
GO:BP	inorganic ion transmembrane transport	GO:0098660	FALSE	8.15183e-05	4.08874	949	1562	117	21010	MT-CO1,SLC12A6,KCNQ5,PLCG2,MT-CO3,MT-CO2,MT-ATP6,COX4I1,CALM1,MT-ND4,UQCRB,NDUFA4,RNASEK,XPR1,MT-ND5,COX6B1,ATP5MC2,UQCRH,CYBA,CAB39,TMSB4X,COX7C,ATP5F1E,CLIC3,CLIC1,COX8A,ATP6V1G1,FLNA,VMP1,FXYD5,COX7B,ATP5F1D,ATP5MC3,UTRN,PTK2B,CAMK2D,ITPR1,LARGE1,PRKCE,ATP5MG,MT-ATP8,SLC39A10,BCL2,KCNH8,MT-CYB,WNK1,ITPR2,ATP2B1,ATP6V0B,SLC11A1,FYN,THADA,AHNAK,SESTD1,OPRM1,SLC24A4,MICU1,ANO6,PLCB1,PPP3CA,DIAPH1…
GO:BP	positive regulation of reactive oxygen species metabolic process	GO:2000379	FALSE	8.2741e-05	4.08228	66	1562	20	21010	PLCG2,MT-CO2,CLEC7A,CYBA,TSPO,TYROBP,SYK,GNAI2,GSTP1,SOD1,PTK2B,CD36,RAB27A,PARK7,PID1,ITGB2,HVCN1,MAPK14,THBS1,CLCN3
GO:BP	mononuclear cell migration	GO:0071674	FALSE	8.41355e-05	4.07502	203	1562	39	21010	RPS19,DOCK8,NEDD9,CXCR4,AIF1,PYCARD,PTK2B,LRCH1,WNK1,ALOX5,JAML,PECAM1,EXT1,ANO6,PLCB1,RHOA,RIPOR2,CCL5,ADAM10,STK39,ITGA4,CORO1A,LYN,CDC42,HMGB1,CD47,TGFB1,CCL4,EPS8,MAPK1,ANXA1,SPI1,ITGB3,CCR7,DUSP1,KLRK1,THBS1,CD99,CD200
GO:BP	negative regulation of macromolecule biosynthetic process	GO:0010558	FALSE	8.62355e-05	4.06431	2741	1562	276	21010	TNRC6C,TNFAIP3,DIP2A,PRMT2,PRKN,BACH2,STAT1,PRKCA,RPL10,RPL13A,RPS14,H3F3A,RPS3,RPS13,PFDN5,ZEB2,ITM2B,NEAT1,NOP53,FTX,CEBPB,ENO1,ATXN1,PAN3,ID2,EID1,MDFIC,CDK6,ELOB,NCL,ZNF438,HDAC9,RPS26,SRGN,RACK1,TSPO,PABPC1,ROCK2,ZBTB20,ETV6,RFX3,TXNIP,TMSB4X,CST7,TYROBP,GZMB,NDUFA13,TRERF1,HOPX,HIPK2,CCND3,DBI,CD96,MIF,MAP2K5,NOTCH2,LRRK2,FLNA,CDKN1C,BACH1,GSTP1,PYCARD,FOXP1,HLA-DRB1,HLA-F,LAPTM5,PRDX5,ERP2…
GO:BP	transmembrane receptor protein tyrosine kinase signaling pathway	GO:0007169	FALSE	8.85318e-05	4.0529	614	1562	84	21010	CYFIP2,NEDD9,JAK2,MBD5,ANKS1A,NCL,RASA1,PTPRJ,TXNIP,OSBPL8,DOK6,CCND3,SYK,PILRB,MAP2K5,SOS1,MTSS1,GNAI2,PRKCB,ERBIN,PTK2B,RUNX2,FOXO1,PHF14,SETX,IGF1R,FYN,PDGFC,SULF2,ABI1,RNF115,LCP2,LRP1,CBL,IQGAP1,EXT1,PLCB1,CCDC88A,PIP4K2A,PHIP,RAC1,FGR,PTPRE,HCK,CD7,LYN,PSEN1,TIAM1,STAT5B,GSK3B,PDK4,CD63,BLK,PRKCQ,PLEKHA1,CBLB,ARID5B,PTPN12,HGF,MAP2K1,PID1,IGF2R,SIPA1L1,LEPROTL1,HIF1A,RAPGEF2,ANGPTL1,PAK1,PR…
GO:BP	cell junction organization	GO:0034330	FALSE	9.32529e-05	4.03034	755	1562	98	21010	PTEN,DIP2A,NBEA,PRKCA,NEDD9,NUMB,MACF1,TUBA1A,RHOC,ARF1,SRGN,ROCK2,ACTG1,PTPRJ,FMN1,STAU2,RAP1B,PFN1,CFL1,ACTB,HOPX,CCM2,MAP4K4,MTSS1,LRRK2,FLNA,ASAP1,VMP1,ARF6,TGFBR1,PTK2B,STK38,LARGE1,SMAD3,SDK1,LRRN3,BCL2,ITGA6,SETD5,IGF1R,FYN,SRGAP2,DISC1,ZNF804A,TLR2,MEF2C,PLXNC1,PECAM1,VCL,LIMS1,EXT1,IL10RA,ROCK1,RHOA,NF1,PRKCH,ADAM10,MYO9A,CLASP1,RAC1,PSEN1,TIAM1,CTBP2,DOCK10,MYCBP2,SEMA4D,ABHD17B,HSPA8,C…
GO:BP	intrinsic apoptotic signaling pathway	GO:0097193	FALSE	9.40256e-05	4.02675	314	1562	52	21010	S100A8,PRKN,RPL11,RPS3,TPT1,RPS7,JAK2,CRIP1,CEBPB,ENO1,USP15,HINT1,ARL6IP5,MAP3K5,RPL26,RACK1,APAF1,UBB,NDUFA13,PPIA,HIPK2,MIF,LRRK2,PYCARD,SOD1,S100A9,ERP29,ATM,USP28,ITPR1,TMEM117,FBXW7,BCL2,WWOX,FHIT,FYN,CD74,PARK7,BID,IFI16,PDK1,CD44,URI1,HIF1A,HNRNPK,TNFRSF1B,TMBIM6,NCK2,DNAJC10,CDKN2D,LCK,PRKDC
GO:BP	regulation of anatomical structure size	GO:0090066	FALSE	9.55188e-05	4.01991	508	1562	73	21010	PTEN,SLC12A6,CYFIP2,SSH2,MACF1,FAM49B,RASA1,ROCK2,HSP90AA1,FMN1,TMSB4X,PFN1,TMSB10,ARPC3,LRRK2,TBXAS1,PYCARD,SOD1,PICALM,FCHSD2,ARF6,PTK2B,PRKCE,RAP1GDS1,AKT3,ATP2B1,EVL,DISC1,DOCK5,SHTN1,EXT1,ANO6,PREX1,SVIL,RIN3,DIP2B,ROCK1,RHOA,IL7R,ADD3,CORO1A,VAV3,LAMTOR4,RAC1,MEGF9,HCK,NPM1,SEMA4D,KAT2B,ZDHHC21,GSK3B,ULK2,ARPC2,MAP3K7,ARHGAP32,ADD1,TENM1,CARMIL1,PPP1CA,SLC8A1,BCL11A,EPS8,RAB11A,CDC42EP3,NCK…
GO:BP	positive regulation of myeloid cell differentiation	GO:0045639	FALSE	0.000100162	3.9993	99	1562	25	21010	STAT1,PRKCA,NEDD9,ID2,ETS1,TYROBP,NOTCH2,HLA-DRB1,RUNX1,FOS,PPP3CA,CD74,LEF1,STAT5B,RB1,TGFB1,SMAP1,HIF1A,ACVR2A,FOXO3,STAT3,MAPK14,PF4,CREB1,PRKDC
GO:BP	establishment of cell polarity	GO:0030010	FALSE	0.000100277	3.9988	157	1562	33	21010	DOCK8,FAM49B,RACK1,ROCK2,HSP90AA1,RAP1B,RAB10,ARF6,UST,PTK2B,DOCK2,SIPA1L3,HSP90AB1,IGF1R,FRMD4B,GBF1,SHTN1,SDCCAG8,ROCK1,RHOA,RIPOR2,MYO9A,CLASP1,GSK3B,CDC42,CDK5RAP2,WDPCP,PRICKLE1,CCR7,FBXW11,KANK1,PATJ,MPP7
GO:BP	cellular response to tumor necrosis factor	GO:0071356	FALSE	0.000102115	3.99091	229	1562	42	21010	TNFAIP3,PRKN,STAT1,RPS3,JAK2,MAP3K5,TMSB4X,SYK,LRRK2,GSTP1,PYCARD,FOXP1,LAPTM5,CARD16,ERBIN,PTK2B,BIRC3,AIM2,NFKBIA,FOS,CARD8,NAIP,TNFSF13B,TANK,LIMS1,EXT1,CCL5,ZFP36L2,MAP3K7,TRAF5,CCL4,PID1,MAPK1,TNFRSF1B,ZFP36,FOXO3,CD58,MAPK14,GBP2,ASAH1,KLF2,THBS1
GO:BP	regulation of protein polymerization	GO:0032271	FALSE	0.000112258	3.94978	197	1562	38	21010	CYFIP2,RPS3,SSH2,FAM49B,RASA1,HSP90AA1,FMN1,TMSB4X,PFN1,TMSB10,ARPC3,PYCARD,FCHSD2,ARF6,PTK2B,PRKCE,EVL,PREX1,SVIL,ADD3,CLASP1,CORO1A,RAC1,MEGF9,HCK,AKAP9,ARPC2,ADD1,TENM1,CARMIL1,CDK5RAP2,PAK1,EPS8,CDC42EP3,NCK2,CCR7,SNX9,KANK1
GO:BP	response to inorganic substance	GO:0010035	FALSE	0.00011909	3.92412	530	1562	75	21010	S100A8,MT-CO1,TNFAIP3,PRKN,STAT1,B2M,PLCG2,RPS3,CALM1,CRIP1,MT-ND5,TUBA1A,MAP3K5,CYBB,TSPO,CD14,TXNIP,JUNB,CUTA,LRRK2,SOD1,ATP5F1D,NEK7,PTK2B,CAMK2D,TTN,KMT2A,RUNX2,BCL2,FOXO1,SETX,NFATC2,SLC11A1,FYN,FOS,TOP2B,MEF2C,CD36,SPIDR,CPNE8,MEF2A,IQGAP1,PLCB1,PPP3CA,HNRNPA1,CALM2,STK39,ATRX,PAM,ALOX5AP,TXN,PARK7,CFLAR,ATP5F1A,ANKH,ADD1,PLEKHA1,PPP1CA,ASPH,PLSCR1,MTR,HIF1A,MAPK1,ANXA1,HVCN1,ATP2B4,ANK3,CC…
GO:BP	response to type II interferon	GO:0034341	FALSE	0.000121084	3.91691	143	1562	31	21010	STAT1,RPL13A,CALM1,JAK2,ACTG1,IFITM2,AIF1,KYNU,HLA-DPA1,NLRC5,PARP14,IRF1,SLC11A1,TLR2,DAPK1,TXK,CD74,CCL5,GAPDH,VIM,HCK,SP100,GBP5,CDC42,CD47,CIITA,CCL4,IFNGR2,CD58,GBP2,BST2
GO:BP	negative regulation of cellular component organization	GO:0051129	FALSE	0.000127052	3.89602	709	1562	93	21010	PTEN,PRKN,B2M,RPL13A,H3F3A,MCTP1,PFDN5,SSH2,NOP53,FAM49B,HSPA5,RACK1,TSPO,ROCK2,TMSB4X,PFN1,TMSB10,MAP4K4,CST3,LRRK2,SLC25A6,FLNA,GMFG,PRELID1,PICALM,ATM,ARF6,ARHGAP24,EVL,FYN,HNRNPU,CARD8,PACSIN2,DYSF,TLR2,IRAK3,DENND5A,SVIL,RIN3,DIP2B,PPP3CA,ROCK1,HNRNPA1,C11ORF65,ADD3,ATRX,CLASP1,CORO1A,PARK7,RAC1,CFLAR,VIM,PSEN1,NPM1,DPP4,ZNF207,SEMA4D,KAT2B,SMAD4,GSK3B,HSPA8,CDC42,HMGB1,ULK2,SUB1,CD47,TGFB1,…
GO:BP	intracellular chemical homeostasis	GO:0055082	FALSE	0.000127052	3.89602	709	1562	93	21010	S100A8,SLC12A6,B2M,PLCG2,TPT1,CALM1,RNASEK,XPR1,AP3B1,ARF1,CYBA,RACK1,ZBTB20,ATP6V1G1,MAP4K4,LRRK2,FLNA,TBXAS1,GSTP1,PRKCB,HLA-DRB1,SOD1,S100A9,PICALM,PTK2B,CAMK2D,ITPR1,PRKCE,SLC39A10,RAP1GDS1,BCL2,FOXO1,FTH1,WNK1,ITPR2,ATP2B1,IGF1R,ATP6V0B,SLC11A1,KLF7,THADA,DISC1,SLC24A4,TTC7A,MICU1,TBC1D1,PLCB1,PPP3CA,DIAPH1,FTL,GRN,CALM2,PTPRC,CCL5,LRRC8D,STK39,CORO1A,ATP6V0C,KCNQ1,DMXL2,LYN,PSEN1,TIAM1,SLC9…
GO:BP	regulation of MAP kinase activity	GO:0043405	FALSE	0.00012917	3.88884	182	1562	36	21010	RPS3,KSR1,MAP3K5,HIPK3,PTPRJ,SYK,MIF,MAP2K5,SOS1,LRRK2,GSTP1,ERP29,PTK2B,STK38,PDGFC,PDE5A,MEF2C,IRAK3,NF1,PTPRC,LYN,PSEN1,TIAM1,MAP2K6,MAGED1,PTPN22,MAP3K7,RASGRP1,TENM1,TAOK3,PIK3R5,PAK1,FGD2,SASH1,DUSP1,THBS1
GO:BP	regulation of lymphocyte mediated immunity	GO:0002706	FALSE	0.00012917	3.88884	182	1562	36	21010	B2M,FAM49B,HLA-B,KLRC2,KLRC1,CD96,HLA-C,HLA-A,HLA-DRA,HLA-DRB1,HLA-F,DENND1B,HLA-E,CR1,MALT1,STX7,PTPRC,SLAMF6,IL7R,CD226,STAT5B,HMGB1,FBXO38,KLRC3,CD55,THOC1,MAP3K7,RASGRP1,NCR1,HAVCR2,KLRB1,CD28,TNFRSF1B,PPP3CB,AHR,KLRK1
GO:BP	regulation of plasma membrane bounded cell projection organization	GO:0120035	FALSE	0.000138224	3.85942	640	1562	86	21010	PTEN,B2M,NEDD9,MACF1,RAC2,HSP90AA1,STAU2,PFN1,CFL1,MAP4K4,LRRK2,FLNA,RHOG,DOCK11,S100A9,ARF6,TGFBR1,TNIK,UST,PTK2B,NIN,ARHGAP24,TIAM2,PPP1R16B,ITGA6,SETX,EVL,SYNE1,IGF1R,FYN,TOX,DISC1,ZNF804A,SHTN1,PLXNC1,DENND5A,SDCCAG8,PREX1,DIP2B,PPP3CA,GRN,RHOA,CCDC88A,RIPOR2,RAC1,CFLAR,VIM,LYN,CUX1,PSEN1,TIAM1,MYCBP2,SEMA4D,SYNE2,KAT2B,ABHD17B,GSK3B,CDC42,ULK2,FBXO38,ARPC2,ARHGAP32,GPM6A,TENM1,ZMYND8,CARMIL1…
GO:BP	cellular response to peptide hormone stimulus	GO:0071375	FALSE	0.00013872	3.85786	300	1562	50	21010	STAT1,JAK2,MBD5,NCL,HDAC9,ROCK2,OSBPL8,NCOA1,CCND3,SOS1,GNAI2,PRKCB,RAB10,NCOA2,DENND4C,PDE3B,RAP1GDS1,FOXO1,ATP2B1,IGF1R,FOS,RAB31,PLCB1,ROCK1,PIP4K2A,PHIP,CFLAR,PTPRE,LYN,STAT5B,KAT2B,NR4A2,GSK3B,RB1,PDK4,TGFB1,MAP3K7,ARID1B,PRKCQ,C2CD5,PID1,MYO5A,LEPROTL1,MAPK1,STAT3,CTSD,ITGB3,KANK1,PRKDC,SESN3
GO:BP	regulation of cell-substrate junction organization	GO:0150116	FALSE	0.000144688	3.83957	68	1562	20	21010	PTEN,MACF1,ROCK2,ACTG1,PTPRJ,FMN1,MAP4K4,ARF6,SMAD3,VCL,LIMS1,ROCK1,RHOA,CLASP1,RAC1,TLN1,S100A10,WDPCP,THBS1,PEAK1
GO:BP	regulation of Wnt signaling pathway	GO:0030111	FALSE	0.000145138	3.83822	327	1562	53	21010	TNFAIP3,PRKN,PFDN5,ZEB2,MACF1,MDFIC,RACK1,RPS12,LRRK2,STK4,LIMD1,CSNK1G3,SMAD3,TMEM131L,FOXO1,WWOX,WNK1,UBE2B,SULF2,DISC1,TLR2,TMEM170B,LRP1,MBD2,GNAQ,CCNY,TLE5,CCDC88C,ATP6V0C,LEF1,STK3,PSEN1,TIAM1,MLLT3,GSK3B,TCF7L2,TNKS,PPP1CA,LRRK1,TBL1XR1,G3BP1,APC,TRABD2A,INVS,PRICKLE1,CSNK1A1,UBAC2,NLK,MAPK14,CDK14,KANK1,RNF213,FAM53B
GO:BP	stimulatory C-type lectin receptor signaling pathway	GO:0002223	FALSE	0.000154882	3.81	21	1562	11	21010	PLCG2,CLEC7A,KLRC2,TYROBP,SYK,FYN,LYN,KLRC3,MAP3K7,PAK1,KLRK1
GO:BP	response to lectin	GO:1990840	FALSE	0.000154882	3.81	21	1562	11	21010	PLCG2,CLEC7A,KLRC2,TYROBP,SYK,FYN,LYN,KLRC3,MAP3K7,PAK1,KLRK1
GO:BP	cellular response to lectin	GO:1990858	FALSE	0.000154882	3.81	21	1562	11	21010	PLCG2,CLEC7A,KLRC2,TYROBP,SYK,FYN,LYN,KLRC3,MAP3K7,PAK1,KLRK1
GO:BP	negative regulation of cellular biosynthetic process	GO:0031327	FALSE	0.000155112	3.80936	2794	1562	279	21010	TNRC6C,TNFAIP3,DIP2A,PRMT2,PRKN,BACH2,STAT1,PRKCA,RPL10,RPL13A,RPS14,H3F3A,RPS3,RPS13,PFDN5,ZEB2,ITM2B,NEAT1,NOP53,FTX,CEBPB,ENO1,ATXN1,PAN3,ID2,EID1,MDFIC,CDK6,ELOB,NCL,ZNF438,HDAC9,RPS26,SRGN,RACK1,TSPO,PABPC1,ROCK2,ZBTB20,ETV6,RFX3,TXNIP,TMSB4X,CST7,TYROBP,GZMB,NDUFA13,TRERF1,HOPX,HIPK2,CCND3,DBI,CD96,MIF,MAP2K5,NOTCH2,LRRK2,FLNA,CDKN1C,BACH1,GSTP1,PYCARD,FOXP1,HLA-DRB1,HLA-F,LAPTM5,PRDX5,ERP2…
GO:BP	animal organ development	GO:0048513	FALSE	0.000155219	3.80906	3068	1562	302	21010	MT-CO1,TNFAIP3,PTEN,BCL11B,MAPKAP1,STAT1,TRAPPC9,ABLIM1,AKAP13,B2M,RPL13,RPL10,RPL13A,H3F3A,MT-CO2,RPS6,RPL38,RPL24,RPS7,PFDN5,CALM1,JAK2,MT-ND4,CRIP1,COX6B1,CEBPB,NUMB,TUBA1A,ATXN1,ID2,CDK6,AP3B1,PPIB,HSPA5,IL15,HDAC9,SRGN,BMP2K,PSAP,TSPO,ROCK2,PCSK5,APAF1,FMN1,STAU2,LDLRAD4,RFX3,TXNIP,S100A4,ACTB,MYL6,TYROBP,UBB,MBP,JUNB,SPATA5,NCOA1,HIVEP3,HOPX,HIPK2,CCM2,CXCR4,SYK,PLAAT4,BNC2,MAP2K5,SOS1,MTSS…
GO:BP	negative regulation of phosphorylation	GO:0042326	FALSE	0.000161395	3.79211	337	1562	54	21010	TNFAIP3,PTEN,PRKN,CALM1,HIPK3,RACK1,PTPRJ,SAMSN1,PPIA,SMYD3,LRRK2,CDKN1C,GSTP1,PYCARD,RTRAF,STK38,PARP14,HNRNPU,PRKAG2,WARS,IRAK3,GNAQ,CBL,ROCK1,CALM2,NF1,PTPRC,PIP4K2A,PARK7,LYN,PSEN1,NPM1,PIBF1,SEMA4D,KAT2B,SPRED1,RB1,PTPN22,ADARB1,CBLB,HGF,LRRK1,SLC8A1,PID1,CDK5RAP2,C9ORF72,APC,PDE4D,STAP1,NCK2,DNAJC10,CDKN2D,PRKDC,DUSP1
GO:BP	calcium ion transport	GO:0006816	FALSE	0.000165717	3.78063	448	1562	66	21010	PLCG2,TPT1,CALM1,CYBA,TSPO,SARAF,CXCR4,GNAI2,FLNA,VMP1,PRKCB,PTK2B,CAMK2D,ITPR1,PRKCE,CASK,BCL2,ITPR2,ATP2B1,FYN,THADA,AHNAK,SESTD1,OPRM1,SLC24A4,MICU1,ANO6,PLCB1,PPP3CA,DIAPH1,CALM2,PTPRC,CCL5,CORO1A,CALCRL,LYN,PSEN1,PPP3CC,PTPN22,TGFB1,GP1BB,MAP3K7,SCN3A,GPM6A,CCL4,ASPH,SLC8A1,TMEM165,UBR3,PDE4D,MS4A1,CDH23,KCNE1,STIM2,TMBIM6,ATP2B4,PDE4B,ITGB3,CCR7,STIM1,LCK,PPP3CB,MICU2,SPG11,FCRL3,P2RX5
GO:BP	erythrocyte differentiation	GO:0030218	FALSE	0.000167457	3.7761	130	1562	29	21010	STAT1,B2M,RPS19,RPS14,RPS6,JAK2,ID2,CDK6,ETS1,HIPK2,TGFBR3,IKZF1,KCNQ1,CFLAR,LYN,STAT5B,RB1,SMAP1,ADD1,HIF1A,ACVR2A,ZFP36,FOXO3,STAT3,MAPK14,SLC25A5,SPI1,PRKDC,KLF2
GO:BP	positive regulation of leukocyte mediated immunity	GO:0002705	FALSE	0.000169645	3.77046	145	1562	31	21010	B2M,PLCG2,FAM49B,CLEC7A,HLA-B,KLRC2,TYROBP,HLA-C,HLA-A,HLA-DRA,HLA-DRB1,HLA-F,DENND1B,DDX21,HLA-E,MALT1,STX7,PTPRC,SLAMF6,CD226,STAT5B,FBXO38,KLRC3,CD55,MAP3K7,RASGRP1,CD28,ITGB2,STAP1,SPI1,KLRK1
GO:BP	regulation of cellular catabolic process	GO:0031329	FALSE	0.000170738	3.76767	653	1562	87	21010	VPS13C,TNRC6C,LONP2,PRKN,PRKCA,EEF1A1,PAN3,PSAP,TSPO,PABPC1,ROCK2,APAF1,ZBTB20,PIK3C3,ATP6V1G1,LRRK2,TIMP1,PYCARD,LAPTM5,ATM,EXOC4,USP36,ITPR1,TRIM22,FBXW7,BCL2,FOXO1,ATP6V0B,SLC11A1,HNRNPU,RBM47,DAPK1,SPTLC2,UVRAG,CCNY,TRIM38,IL10RA,ROCK1,PIP4K2A,ABCD2,GAPDH,PARK7,ATP6V0C,ZFP36L2,VIM,PSEN1,NPM1,KAT2B,GSK3B,TUT7,HMGB1,ULK2,LARP4B,PTPN22,CIRBP,TAB2,MAP3K7,TAF15,TRAF5,DRAM2,IFI16,MTM1,HGF,SQSTM1,C9…
GO:BP	innate immune response activating cell surface receptor signaling pathway	GO:0002220	FALSE	0.000175314	3.75618	75	1562	21	21010	TNFAIP3,PLCG2,CLEC7A,CYBA,CD14,KLRC2,TYROBP,SYK,PIK3AP1,PRKCE,PELI1,NFKBIA,FYN,FCN1,LYN,KLRC3,PTPN22,MAP3K7,PAK1,PJA2,KLRK1
GO:BP	ATP metabolic process	GO:0046034	FALSE	0.000185246	3.73225	138	1562	30	21010	MT-ND3,MT-CO2,MT-ND1,MT-ATP6,MT-ND4,MT-ND5,ENO1,ATP5MC2,NDUFB7,MT-ND2,TSPO,TMSB4X,NDUFA13,ATP5F1E,ATP5F1D,NDUFC2,ATP5MC3,ATP5MG,MT-ATP8,MT-ND4L,PRKAG2,ATP6V0C,NDUFA1,HSPA8,ATP5F1A,PID1,AK5,NDUFS6,ATP5MF,ATP5PO
GO:BP	positive regulation of apoptotic signaling pathway	GO:2001235	FALSE	0.000185246	3.73225	138	1562	30	21010	S100A8,PTEN,RPL11,RPS3,RPS7,JAK2,RPL26,RACK1,APAF1,UBB,PYCARD,SOD1,S100A9,TGFBR1,STK4,LTB,FBXW7,WWOX,NF1,PTPRC,CTSS,PARK7,STK3,MAGED1,BID,PPP1CA,CRADD,NCK2,LCK,THBS1
GO:BP	positive regulation of interleukin-2 production	GO:0032743	FALSE	0.000185408	3.73187	35	1562	14	21010	PLCG2,RPS3,CLEC7A,RUNX1,MALT1,CD86,PTPRC,STAT5B,MAP3K7,PRKCQ,CD28,PDE4D,ANXA1,PDE4B
GO:BP	purine nucleoside triphosphate metabolic process	GO:0009144	FALSE	0.00019514	3.70965	169	1562	34	21010	MT-ND3,MT-CO2,MT-ND1,MT-ATP6,MT-ND4,MT-ND5,ENO1,ATP5MC2,NDUFB7,ADK,MT-ND2,TSPO,TMSB4X,NDUFA13,ATP5F1E,LRRK2,ATP5F1D,NDUFC2,ATP5MC3,SAMHD1,ATP5MG,MT-ATP8,MT-ND4L,PRKAG2,NME2,ATP6V0C,NDUFA1,HSPA8,ATP5F1A,PID1,AK5,NDUFS6,ATP5MF,ATP5PO
GO:BP	regulation of cell projection organization	GO:0031344	FALSE	0.000196068	3.70759	655	1562	87	21010	PTEN,B2M,NEDD9,MACF1,RAC2,HSP90AA1,STAU2,PFN1,CFL1,MAP4K4,LRRK2,FLNA,RHOG,DOCK11,S100A9,ARF6,TGFBR1,TNIK,UST,PTK2B,NIN,ARHGAP24,TIAM2,PPP1R16B,ITGA6,SETX,EVL,SYNE1,IGF1R,FYN,TOX,DISC1,ZNF804A,SHTN1,PLXNC1,DENND5A,SDCCAG8,PREX1,DIP2B,PPP3CA,GRN,RHOA,CCDC88A,RIPOR2,MYO9A,RAC1,CFLAR,VIM,LYN,CUX1,PSEN1,TIAM1,MYCBP2,SEMA4D,SYNE2,KAT2B,ABHD17B,GSK3B,CDC42,ULK2,FBXO38,ARPC2,ARHGAP32,GPM6A,TENM1,ZMYND8,C…
GO:BP	intracellular monoatomic cation homeostasis	GO:0030003	FALSE	0.00019628	3.70712	517	1562	73	21010	S100A8,B2M,PLCG2,TPT1,CALM1,RNASEK,AP3B1,ARF1,CYBA,ATP6V1G1,LRRK2,FLNA,PRKCB,SOD1,S100A9,PICALM,PTK2B,CAMK2D,ITPR1,PRKCE,SLC39A10,RAP1GDS1,BCL2,FTH1,ITPR2,ATP2B1,ATP6V0B,SLC11A1,THADA,DISC1,SLC24A4,TTC7A,MICU1,PLCB1,DIAPH1,FTL,GRN,CALM2,PTPRC,CCL5,CORO1A,ATP6V0C,DMXL2,LYN,PSEN1,SLC9A9,SMAD4,TGFB1,GP1BB,SLC4A7,UBE3A,SLC4A8,ASPH,SLC8A1,FBXL5,TMEM165,HIF1A,DMXL1,PDE4D,CDH23,MAPK1,STIM2,SLC9A7,TMBIM6…
GO:BP	regulation of interleukin-2 production	GO:0032663	FALSE	0.000197534	3.70436	63	1562	19	21010	TNFAIP3,PLCG2,RPS3,CLEC7A,LAPTM5,CR1,RUNX1,MALT1,CD86,PTPRC,STAT5B,MAP3K7,PRKCQ,HAVCR2,CD28,PDE4D,ZFP36,ANXA1,PDE4B
GO:BP	regulation of cell-substrate junction assembly	GO:0090109	FALSE	0.000197534	3.70436	63	1562	19	21010	PTEN,MACF1,ROCK2,ACTG1,PTPRJ,FMN1,MAP4K4,SMAD3,VCL,LIMS1,ROCK1,RHOA,CLASP1,RAC1,TLN1,S100A10,WDPCP,THBS1,PEAK1
GO:BP	interleukin-2 production	GO:0032623	FALSE	0.000197534	3.70436	63	1562	19	21010	TNFAIP3,PLCG2,RPS3,CLEC7A,LAPTM5,CR1,RUNX1,MALT1,CD86,PTPRC,STAT5B,MAP3K7,PRKCQ,HAVCR2,CD28,PDE4D,ZFP36,ANXA1,PDE4B
GO:BP	regulation of focal adhesion assembly	GO:0051893	FALSE	0.000197534	3.70436	63	1562	19	21010	PTEN,MACF1,ROCK2,ACTG1,PTPRJ,FMN1,MAP4K4,SMAD3,VCL,LIMS1,ROCK1,RHOA,CLASP1,RAC1,TLN1,S100A10,WDPCP,THBS1,PEAK1
GO:BP	secretion	GO:0046903	FALSE	0.000197997	3.70334	954	1562	116	21010	S100A8,MIA2,PRKN,MT-CO2,MCTP1,JAK2,RAC2,CYBA,TSPO,PCSK5,STXBP5,RAP1B,RFX3,NKG7,KLRC2,PPIA,NCOA1,SYK,MIF,MAP4K4,GNAI2,LRRK2,PRKCB,HLA-DRB1,HLA-F,TNFAIP2,RAB10,ERP29,ADGRE2,ARF6,EXOC4,ITPR1,SNX10,MICAL3,TTN,PRKCE,CASK,RAP1GDS1,FOXO1,WNK1,SYTL3,VAMP8,KLF7,EXOC2,STX11,TVP23C,DYSF,TLR2,MEF2C,OPRM1,ALOX5,RAB31,CBL,RAB27A,TBC1D1,PLCB1,PPP3CA,CD74,NF1,CCL5,SMAD2,STK39,CLASP1,CORO1A,PARK7,KCNQ1,FGR,HCK,LY…
GO:BP	cell morphogenesis involved in neuron differentiation	GO:0048667	FALSE	0.000202924	3.69267	576	1562	79	21010	PTEN,BCL11B,DIP2A,CYFIP2,RPL24,NUMB,MACF1,HSP90AA1,TRIO,STAU2,CFL1,S100A6,SOS1,NOTCH2,LRRK2,SOD1,RAB10,PICALM,TNIK,UST,NIN,HSP90AB1,TIAM2,BCL2,RERE,SYNE1,IGF1R,KLF7,FYN,TOP2B,ABI1,DISC1,MEF2C,SHTN1,PLXNC1,MEF2A,VCL,EXT1,DIP2B,PPP3CA,RIPOR2,ITGA4,RAC1,CUX1,PSEN1,TIAM1,DOCK10,MYCBP2,SEMA4D,NR4A2,SMAD4,GSK3B,RB1,CDC42,ULK2,ARHGAP32,ADARB1,PRKCQ,EMB,RNF165,MAP2K1,SIPA1L1,C9ORF72,USP33,WDPCP,RAPGEF2,B…
GO:BP	cellular component organization	GO:0016043	FALSE	0.000206184	3.68575	8098	1562	700	21010	S100A8,VPS13C,CELF2,TNFAIP3,PTEN,BCL11B,DIP2A,MAPKAP1,SLC12A6,ATXN10,LONP2,TESPA1,PRMT2,PRKN,CYFIP2,TRAPPC9,ABLIM1,NBEA,UTY,AKAP13,IQGAP2,PRKCA,B2M,RPS19,RPS27,RPL10,RPL13A,PLCG2,RPL11,RPS14,RPS15,RPS23,MT-CO3,RPS28,H3F3A,RPS3,MT-ND1,RPL38,MCTP1,RPL6,RPS5,RPL24,RPSA,PFDN5,ZEB2,CALM1,NEDD9,JAK2,FGD4,MT-ND4,SSH2,RNASEK,NPC2,MT-ND5,NOP53,FTX,NUMB,MACF1,ENO1,USP15,ALPK1,SNRPB,ITSN2,FAM49B,CHD9,TUBA1A…
GO:BP	regulation of actin polymerization or depolymerization	GO:0008064	FALSE	0.000212188	3.67328	154	1562	32	21010	CYFIP2,SSH2,FAM49B,RASA1,FMN1,TMSB4X,PFN1,TMSB10,ARPC3,PYCARD,FCHSD2,ARF6,PTK2B,PRKCE,EVL,PREX1,SVIL,ADD3,CORO1A,MEGF9,HCK,ARPC2,ADD1,TENM1,CARMIL1,EPS8,CDC42EP3,NCK2,CCR7,SNX9,KANK1,SWAP70
GO:BP	alpha-beta T cell differentiation	GO:0046632	FALSE	0.000213042	3.67154	124	1562	28	21010	BCL11B,AP3B1,JUNB,RPL22,SYK,HLA-DRA,FOXP1,HLA-DRB1,KMT2A,ZBTB16,BCL2,IRF1,RUNX1,MALT1,TOX,CD86,RHOA,ITK,SLAMF6,STAT4,LEF1,HMGB1,IL6ST,IL4R,TNFSF8,ANXA1,STAT3,RELB
GO:BP	epithelial cell migration	GO:0010631	FALSE	0.000213087	3.67144	304	1562	50	21010	PTEN,PRKCA,PLCG2,ZEB2,MACF1,HDAC9,ROCK2,TMSB4X,PFN1,ETS1,MAP4K4,MAP2K5,FOXP1,S100A9,ARF6,TGFBR1,PTK2B,PRKCE,FBXW7,AKT3,EVL,MEF2C,DOCK5,ROCK1,GRN,RHOA,NF1,CLASP1,CORO1A,RAC1,RIN2,SP100,DPP4,SMAD4,SPRED1,ATP5F1A,HMGB1,HIF1A,WDPCP,BCAS3,RRAS,RAB11A,ITGB2,ANXA1,ATP2B4,ITGB3,KANK1,SASH1,PKN2,THBS1
GO:BP	positive regulation of catabolic process	GO:0009896	FALSE	0.000217257	3.66303	528	1562	74	21010	TNRC6C,TNFAIP3,PTEN,SH3RF3,PRKN,NOP53,PAN3,ELOB,RACK1,PABPC1,ROCK2,HSP90AA1,ZBTB20,NDUFA13,COP1,GABARAP,LRRK2,LAPTM5,ATM,PTK2B,ATG7,TRIM22,PRKCE,OAZ1,FBXW7,FOXO1,HNRNPU,DISC1,RNF144B,DAPK1,LRP1,SPTLC2,UVRAG,CCNY,TRIM38,ROCK1,AGTPBP1,SUMO2,PIP4K2A,ABCD2,RNF144A,PARK7,ZFP36L2,PSEN1,PYHIN1,KAT2B,GSK3B,TUT7,HMGB1,ULK2,MAP3K7,CBLB,SQSTM1,FBXL5,UBR3,C9ORF72,HIF1A,TNRC6A,APC,FTO,PRICKLE1,ABHD5,CSNK1A1,T…
GO:BP	stress-activated MAPK cascade	GO:0051403	FALSE	0.000217502	3.66254	235	1562	42	21010	SH3RF3,PRKN,ARL6IP5,MDFIC,MAP3K5,HIPK3,PPIA,HIPK2,CCM2,MAP4K4,LRRK2,GSTP1,PYCARD,TNIK,PTK2B,SMAD3,FOXO1,IGF1R,NAIP,PLCB1,STK39,STK3,ZMYND11,MAP2K6,HMGB1,PTPN22,MAP3K7,TRAF5,RASGRP1,TAOK3,HGF,MAP2K1,TAOK1,RELL1,MAPK1,ZFP36,MAPK14,SPI1,CCR7,PJA2,SASH1,DUSP1
GO:BP	regulation of protein binding	GO:0043393	FALSE	0.000223367	3.65098	202	1562	38	21010	PRKN,B2M,RPL11,RACK1,ACTB,HOPX,HIPK2,LRRK2,CARD16,TGFBR3,TGFBR1,HDAC4,STK4,LARGE1,DISC1,LRP1,TLE5,ROCK1,PLCL2,ITGA4,PARK7,STK3,PSEN1,TIAM1,GSK3B,CDC42,TCF7L2,SUB1,BLK,ADD1,CBLB,PPP1CA,USP33,RAPGEF2,TMBIM6,PLCL1,TTBK2,MARK3
GO:BP	inflammatory response to antigenic stimulus	GO:0002437	FALSE	0.000225404	3.64704	76	1562	21	21010	SYK,NOTCH2,HLA-DRB1,PSMB4,HLA-E,FYN,EXT1,PARK7,FGR,HCK,LYN,PSMA1,HMGB1,RASGRP1,A2M,CD28,MAPK14,FCGR3A,CCR7,CD68,YES1
GO:BP	regulation of stress-activated protein kinase signaling cascade	GO:0070302	FALSE	0.000227605	3.64282	194	1562	37	21010	SH3RF3,PRKN,ARL6IP5,MDFIC,MAP3K5,HIPK3,PPIA,HIPK2,MAP4K4,GSTP1,PYCARD,TNIK,PTK2B,RNF13,FOXO1,IGF1R,NAIP,PLCB1,STK39,STK3,LYN,ZMYND11,HMGB1,PTPN22,TRAF5,RASGRP1,TAOK3,HGF,MAP2K1,TAOK1,RELL1,MAPK1,SPI1,CCR7,PJA2,SASH1,DUSP1
GO:BP	secretion by cell	GO:0032940	FALSE	0.000235099	3.62875	821	1562	103	21010	MIA2,PRKN,MCTP1,JAK2,RAC2,TSPO,PCSK5,STXBP5,RAP1B,RFX3,NKG7,KLRC2,PPIA,SYK,MIF,MAP4K4,GNAI2,LRRK2,PRKCB,HLA-DRB1,HLA-F,TNFAIP2,RAB10,ERP29,ADGRE2,ARF6,EXOC4,ITPR1,MICAL3,TTN,PRKCE,CASK,RAP1GDS1,FOXO1,SYTL3,VAMP8,KLF7,EXOC2,STX11,TVP23C,DYSF,TLR2,MEF2C,OPRM1,ALOX5,RAB31,CBL,RAB27A,TBC1D1,PLCB1,PPP3CA,NF1,CCL5,SMAD2,CLASP1,CORO1A,PARK7,KCNQ1,FGR,HCK,LYN,PSEN1,TIAM1,CTBP2,PRF1,MAP2K6,SMAD4,PLA2G4A,T…
GO:BP	negative regulation of innate immune response	GO:0045824	FALSE	0.000253292	3.59638	83	1562	22	21010	TNFAIP3,RPS19,USP15,HLA-B,KLRC1,CD96,HLA-A,HLA-F,SAMHD1,HLA-E,CR1,NLRC5,PARP14,IRAK3,GRN,IFI16,A2M,HAVCR2,NLRC3,YWHAZ,PRKDC,BANF1
GO:BP	cytosolic pattern recognition receptor signaling pathway	GO:0002753	FALSE	0.000259918	3.58516	140	1562	30	21010	TNFAIP3,PLCG2,NOP53,USP15,ALPK1,PYCARD,PIK3AP1,NEK7,ERBIN,BIRC3,LILRA4,PELI1,NFKBIA,CARD8,CD36,ANKRD17,RFTN1,MAP2K6,GBP5,HSPA8,HMGB1,PTPN22,MAP3K7,SLC15A2,HAVCR2,RNF125,NLRC3,CSNK1A1,GBP2,FCRL3
GO:BP	protein ubiquitination	GO:0016567	FALSE	0.000265941	3.57521	792	1562	100	21010	TNFAIP3,PTEN,SH3RF3,PRKN,RPS27A,RPL11,RPS2,RPS15,RPS3,RPS20,RPS7,ELOB,HSPA5,UBA52,RACK1,TSPO,WSB1,HSP90AA1,RPL37,RPL5,UBB,PPIA,COP1,UBC,GABARAP,LRRK2,RNF149,LAPTM5,UBXN1,TGFBR1,RPL23,BIRC3,TRIM22,FBXL17,PRKCE,HSP90AB1,RNF13,ZBTB16,FBXW7,BCL2,UBE2B,HERC4,PELI1,FYN,MALT1,RNF115,UBE2E2,RNF130,RNF144B,CBL,TRIM38,HDAC8,RNF144A,WWP1,SHPRH,RNF157,PARK7,PSEN1,NPM1,MYCBP2,LNPEP,GSK3B,BIRC6,FBXO38,UBR2,PTP…
GO:BP	B cell proliferation	GO:0042100	FALSE	0.000284451	3.54599	104	1562	25	21010	TYROBP,MIF,ATM,CD79A,SLC39A10,BCL2,NFATC2,PELI1,MNDA,MEF2C,TNFSF13B,CD74,PTPRC,IL7R,PLCL2,IKZF3,VAV3,LEF1,LYN,CD22,RASGRP1,CTPS1,MS4A1,AHR,FCRL3
GO:BP	autophagy	GO:0006914	FALSE	0.000289976	3.53764	571	1562	78	21010	S100A8,VPS13C,PRKN,EEF1A1,CALM1,ATG4C,PSAP,TBC1D5,TSPO,HSP90AA1,PIK3C3,ATP6V1G1,GABARAP,LRRK2,TOMM7,VMP1,PYCARD,S100A9,ATM,EXOC4,VTI1A,USP36,ATG7,ITPR1,TRIM22,FBXW7,BCL2,FOXO1,VAMP8,ATP6V0B,RETREG1,WDFY3,DAPK1,SPTLC2,UVRAG,CCNY,TRIM38,IL10RA,ROCK1,PIP4K2A,GAPDH,PARK7,ATP6V0C,STK3,SBF2,PSEN1,LRBA,GSK3B,HSPA8,HMGB1,ULK2,PTPN22,CRY1,TAB2,MAP3K7,DRAM2,IFI16,MTM1,HGF,SQSTM1,WDFY4,C9ORF72,HIF1A,USP33,B…
GO:BP	process utilizing autophagic mechanism	GO:0061919	FALSE	0.000289976	3.53764	571	1562	78	21010	S100A8,VPS13C,PRKN,EEF1A1,CALM1,ATG4C,PSAP,TBC1D5,TSPO,HSP90AA1,PIK3C3,ATP6V1G1,GABARAP,LRRK2,TOMM7,VMP1,PYCARD,S100A9,ATM,EXOC4,VTI1A,USP36,ATG7,ITPR1,TRIM22,FBXW7,BCL2,FOXO1,VAMP8,ATP6V0B,RETREG1,WDFY3,DAPK1,SPTLC2,UVRAG,CCNY,TRIM38,IL10RA,ROCK1,PIP4K2A,GAPDH,PARK7,ATP6V0C,STK3,SBF2,PSEN1,LRBA,GSK3B,HSPA8,HMGB1,ULK2,PTPN22,CRY1,TAB2,MAP3K7,DRAM2,IFI16,MTM1,HGF,SQSTM1,WDFY4,C9ORF72,HIF1A,USP33,B…
GO:BP	granulocyte migration	GO:0097530	FALSE	0.000290759	3.53647	156	1562	32	21010	S100A8,RAC2,PPIB,PPIA,SYK,S100A9,ADGRE2,GBF1,CSF3R,JAML,PECAM1,IL17RA,PREX1,CD74,RIPOR2,CCL5,VAV3,RAC1,DPP4,FCER1G,PPBP,CCL4,CAMK1D,MAPK1,ITGB2,ANXA1,PDE4B,PF4,CCR7,PIKFYVE,THBS1,CD99
GO:BP	epithelium migration	GO:0090132	FALSE	0.000292031	3.53457	307	1562	50	21010	PTEN,PRKCA,PLCG2,ZEB2,MACF1,HDAC9,ROCK2,TMSB4X,PFN1,ETS1,MAP4K4,MAP2K5,FOXP1,S100A9,ARF6,TGFBR1,PTK2B,PRKCE,FBXW7,AKT3,EVL,MEF2C,DOCK5,ROCK1,GRN,RHOA,NF1,CLASP1,CORO1A,RAC1,RIN2,SP100,DPP4,SMAD4,SPRED1,ATP5F1A,HMGB1,HIF1A,WDPCP,BCAS3,RRAS,RAB11A,ITGB2,ANXA1,ATP2B4,ITGB3,KANK1,SASH1,PKN2,THBS1
GO:BP	cellular response to oxidative stress	GO:0034599	FALSE	0.000294813	3.53045	246	1562	43	21010	TNFAIP3,MAPKAP1,PRKN,RPS3,ARL6IP5,MAP3K5,RACK1,STAU2,PPIA,AIF1,LRRK2,CHCHD2,OXR1,FOXP1,SOD1,PRDX5,ATM,FUT8,FOXO1,SETX,FYN,FOS,TOP2B,CD36,DAPK1,ALOX5,ERCC6L2,TXN,PARK7,VRK2,KAT2B,NR4A2,NCOA7,PLEKHA1,HGF,SQSTM1,SLC8A1,HIF1A,MAPK1,ANXA1,FOXO3,PTPRK,KLF2
GO:BP	cell cycle	GO:0007049	TRUE	0.000297183	3.52698	1811	1562	193	21010	TNFAIP3,PTEN,PRMT2,IQGAP2,PRKCA,PLCG2,RPS3,RPS6,RPL24,CALM1,NEDD9,PSME1,NOP53,CCNH,TUBA1A,RHOC,ID2,EID1,CDK6,ARF1,SENP6,BTG1,RPL26,RASA1,RACK1,ROCK2,TXNIP,RPS15A,CFL1,ACTB,ETS1,UBB,JUNB,PIK3C3,HIPK2,CCND3,SRPK2,AIF1,GNAI2,FLNA,CDKN1C,BACH1,PRKCB,ATM,NEK7,ARF6,TGFBR1,USP28,PPP1R12A,EXOC4,XPO1,NIN,RPL23,BIRC3,RNASEH2B,MICAL3,TTN,SPECC1L,PRKCE,HSP90AB1,RAD51B,FBXW7,BCL2,IRF1,UBE2B,PPP1CB,FOXN3,IGF1R…
GO:BP	positive regulation of phagocytosis	GO:0050766	FALSE	0.000319999	3.49485	71	1562	20	21010	PLCG2,IL15,CLEC7A,CYBA,PTPRJ,PYCARD,SOD1,CFP,DOCK2,SLC11A1,CD36,FCN1,RAB31,RAB27A,ANO6,PTPRC,CD47,FCER1G,CAMK1D,STAP1
GO:BP	cell-cell signaling by wnt	GO:0198738	FALSE	0.000324993	3.48813	456	1562	66	21010	TNFAIP3,PTEN,PRKN,PLCG2,PFDN5,ZEB2,MACF1,MDFIC,RACK1,RPS12,LRRK2,TNIK,STK4,LIMD1,CSNK1G3,SMAD3,TMEM131L,FOXO1,WWOX,WNK1,UBE2B,SULF2,DISC1,TLR2,TMEM170B,OPRM1,LRP1,MBD2,GNAQ,CCNY,EXT1,TLE5,LRRFIP2,RHOA,CCDC88C,RAC1,ATP6V0C,LEF1,STK3,PSEN1,TIAM1,MLLT3,NR4A2,GSK3B,CDC42,TCF7L2,TGFB1,TNKS,PPP1CA,LRRK1,TBL1XR1,G3BP1,APC,TRABD2A,INVS,PRICKLE1,CSNK1A1,UBAC2,NLK,MAPK14,FBXW11,CDK14,KANK1,DAAM1,RNF213,FAM…
GO:BP	response to hormone	GO:0009725	FALSE	0.000331624	3.47935	858	1562	106	21010	VPS13C,PRMT2,STAT1,MT-ND3,RPL27,JAK2,MBD5,NCL,KDM4C,HDAC9,CYBB,TSPO,ROCK2,HSP90AA1,CAB39,TXNIP,OSBPL8,TRERF1,NCOA1,CCND3,SMYD3,SOS1,GNAI2,TIMP1,FOXP1,PRKCB,RAB10,TGFBR3,NCOA2,PTK2B,DENND4C,DDX17,PRKCE,TCF12,PDE3B,RAP1GDS1,BCL2,FOXO1,ATP2B1,IGF1R,FOS,HNRNPU,TLR2,MEF2C,SLC24A4,RAB31,NCOA3,PLCB1,ROCK1,RHOA,PIP4K2A,BCKDHB,STK39,STAT4,PHIP,CTSS,PARK7,KCNQ1,CFLAR,ZFP36L2,PTPRE,LYN,STAT5B,KAT2B,NR4A2,GS…
GO:BP	positive regulation of protein polymerization	GO:0032273	FALSE	0.000338941	3.46988	91	1562	23	21010	RPS3,HSP90AA1,FMN1,PFN1,PYCARD,FCHSD2,ARF6,PTK2B,PRKCE,EVL,CLASP1,RAC1,HCK,AKAP9,ARPC2,TENM1,CARMIL1,CDK5RAP2,PAK1,CDC42EP3,NCK2,CCR7,SNX9
GO:BP	regulation of actin filament length	GO:0030832	FALSE	0.000339522	3.46913	157	1562	32	21010	CYFIP2,SSH2,FAM49B,RASA1,FMN1,TMSB4X,PFN1,TMSB10,ARPC3,PYCARD,FCHSD2,ARF6,PTK2B,PRKCE,EVL,PREX1,SVIL,ADD3,CORO1A,MEGF9,HCK,ARPC2,ADD1,TENM1,CARMIL1,EPS8,CDC42EP3,NCK2,CCR7,SNX9,KANK1,SWAP70
GO:BP	cellular response to hormone stimulus	GO:0032870	FALSE	0.000341417	3.46672	603	1562	81	21010	PRMT2,STAT1,MT-ND3,JAK2,MBD5,NCL,KDM4C,HDAC9,ROCK2,OSBPL8,TRERF1,NCOA1,CCND3,SMYD3,SOS1,GNAI2,FOXP1,PRKCB,RAB10,NCOA2,DENND4C,DDX17,PRKCE,PDE3B,RAP1GDS1,FOXO1,ATP2B1,IGF1R,FOS,HNRNPU,MEF2C,RAB31,NCOA3,PLCB1,ROCK1,RHOA,PIP4K2A,PHIP,CTSS,PARK7,CFLAR,ZFP36L2,PTPRE,LYN,STAT5B,KAT2B,NR4A2,GSK3B,RB1,HSPA8,ATP5F1A,PDK4,TGFB1,CRY1,MAP3K7,UBE3A,ARID1B,PRKCQ,PTGDR,C2CD5,PID1,MYO5A,LEPROTL1,ARID1A,URI1,BCAS…
GO:BP	regulation of calcium ion transport	GO:0051924	FALSE	0.000347896	3.45855	256	1562	44	21010	PLCG2,CALM1,CYBA,TSPO,SARAF,CXCR4,GNAI2,VMP1,PTK2B,CAMK2D,PRKCE,CASK,BCL2,ATP2B1,FYN,THADA,AHNAK,SESTD1,PPP3CA,DIAPH1,CALM2,CCL5,CORO1A,LYN,PPP3CC,PTPN22,TGFB1,MAP3K7,CCL4,ASPH,SLC8A1,UBR3,PDE4D,MS4A1,KCNE1,STIM2,TMBIM6,PDE4B,ITGB3,STIM1,PPP3CB,SPG11,FCRL3,P2RX5
GO:BP	plasma membrane invagination	GO:0099024	FALSE	0.000354705	3.45013	59	1562	18	21010	PLCG2,ARF1,AIF1,ARHGAP25,ELMO1,XKR6,CD36,RAB31,ANO6,RHOA,RAC1,CDC42,BIN2,ITGB2,STAP1,SNX9,THBS1,CLCN3
GO:BP	lymphocyte homeostasis	GO:0002260	FALSE	0.000367186	3.43511	78	1562	21	21010	TNFAIP3,RPS6,MIF,SOS1,DOCK11,AIM2,PACS1,BCL2,MEF2C,TNFSF13B,CD74,IL7R,CORO1A,LYN,DOCK10,STAT5B,TGFB1,TSC22D3,HIF1A,PPP3CB,SLC40A1
GO:BP	establishment or maintenance of cell polarity	GO:0007163	FALSE	0.000374803	3.4262	231	1562	41	21010	DOCK8,FAM49B,RACK1,ROCK2,HSP90AA1,RAP1B,ACTB,RHOG,RAB10,ARF6,ERBIN,UST,PTK2B,DOCK2,SIPA1L3,HSP90AB1,IGF1R,FRMD4B,GBF1,SHTN1,SDCCAG8,ROCK1,RHOA,RIPOR2,MYO9A,CLASP1,RAC1,GSK3B,CDC42,CAP1,CCL4,LIN7A,CDK5RAP2,WDPCP,PRICKLE1,CCR7,FBXW11,KANK1,PATJ,DLG2,MPP7
GO:BP	immune response-regulating cell surface receptor signaling pathway involved in phagocytosis	GO:0002433	FALSE	0.000394967	3.40344	27	1562	12	21010	PTPRJ,SYK,PRKCE,FYN,PTPRC,VAV3,FGR,HCK,LYN,CD47,PAK1,YES1
GO:BP	Fc-gamma receptor signaling pathway involved in phagocytosis	GO:0038096	FALSE	0.000394967	3.40344	27	1562	12	21010	PTPRJ,SYK,PRKCE,FYN,PTPRC,VAV3,FGR,HCK,LYN,CD47,PAK1,YES1
GO:BP	nitrogen compound transport	GO:0071705	FALSE	0.000398294	3.3998	2292	1562	234	21010	S100A8,VPS13C,MIA2,SLC12A6,LONP2,PRKN,APBA2,SERINC5,RPL11,JAK2,YWHAB,FTX,MACF1,ATG4C,SSR2,TUBA1A,ARL6IP5,MDFIC,AP3B1,RAC2,HSPA5,VPS8,SPCS1,UBL5,ARF1,RACK1,PSAP,TBC1D5,TSPO,PCSK5,HSP90AA1,STXBP5,AFTPH,RFX3,TXNIP,ACTB,GZMB,PIK3C3,NDUFA13,PPIA,NUP210,SYK,MAP4K4,GABARAP,LRRK2,SLC25A6,FLNA,TOMM7,VMP1,PRKCB,SRP14,HLA-DRB1,LAPTM5,RAB10,ERP29,FCHSD2,ARF6,RTRAF,ERBIN,EXOC4,XPO1,VTI1A,SCFD2,DENND1B,DENND4C…
GO:BP	focal adhesion assembly	GO:0048041	FALSE	0.000400772	3.3971	85	1562	22	21010	PTEN,MACF1,ROCK2,ACTG1,PTPRJ,FMN1,MAP4K4,PTK2B,SMAD3,BCL2,VCL,LIMS1,ROCK1,RHOA,CLASP1,RAC1,TLN1,S100A10,WDPCP,PTPRK,THBS1,PEAK1
GO:BP	regulation of body fluid levels	GO:0050878	FALSE	0.000416467	3.38042	365	1562	56	21010	PRKCA,PLCG2,MT-CO2,JAK2,AP3B1,CYBA,ACTG1,ACTB,MYL12A,PPIA,CLIC1,NCOA1,SYK,SERPINA1,GNAI2,FLNA,PRKCE,DGKA,WNK1,VAMP8,CD36,EMILIN2,GNAQ,VCL,EXT1,RAB27A,ANO6,PPP3CA,TXK,STK39,FLI1,VAV3,LYN,STAT5B,PDSS2,PLA2G4A,TLN1,PRKACB,FCER1G,IL6ST,GP1BB,PRKCQ,PLSCR1,ENTPD1,HIF1A,PRICKLE1,DGKD,MAPK14,PF4,TUBB1,F13A1,ITGB3,CREB1,LCK,JMJD1C,THBS1
GO:BP	plasma membrane bounded cell projection assembly	GO:0120031	FALSE	0.000416819	3.38005	576	1562	78	21010	ATXN10,ABLIM1,FGD4,ALPK1,RAC2,RFX2,EMP3,HSP90AA1,STAU2,RFX3,PFN1,AIF1,MTSS1,FLNA,RHOG,ASAP1,DOCK11,FXYD5,ARF6,TGFBR1,TNIK,OFD1,ARHGAP24,SNX10,PPP1R16B,UBE2B,EVL,PCM1,GBF1,SRGAP2,DISC1,SHTN1,VCL,SDCCAG8,ANO6,ROCK1,CCDC88A,RIPOR2,VAV3,RAC1,KCNQ1,CEP350,PIBF1,SYNE2,TBC1D31,GSK3B,CDC42,ARPC2,GPM6A,SEPTIN6,TENM1,CDC14A,ZMYND8,SCLT1,CARMIL1,BBS9,WDPCP,APC,RAPGEF2,SPATA6,EPS8,PRICKLE1,PLD1,CDC42EP3,STAP…
GO:BP	neutrophil chemotaxis	GO:0030593	FALSE	0.000422666	3.374	106	1562	25	21010	S100A8,RAC2,PPIB,PPIA,SYK,S100A9,GBF1,CSF3R,JAML,PREX1,CD74,RIPOR2,CCL5,VAV3,RAC1,DPP4,FCER1G,PPBP,CCL4,CAMK1D,ITGB2,PDE4B,PF4,CCR7,PIKFYVE
GO:BP	circulatory system development	GO:0072359	FALSE	0.000446636	3.35005	1119	1562	130	21010	TNFAIP3,PTEN,SLC12A6,STAT1,AKAP13,PRKCA,CRIP1,ID2,NCL,HDAC9,BTG1,RASA1,CYBB,ROCK2,PCSK5,ACTG1,ETS1,JUNB,HOPX,HIPK2,CCM2,CXCR4,SYK,SRPK2,MAP2K5,SOS1,NOTCH2,FLNA,FOXP1,PRKCB,TNFAIP2,ATM,TGFBR3,TGFBR1,PTK2B,STK4,ARHGAP24,LARGE1,TTN,SMAD3,PDE3B,FBXW7,PPP1R16B,FOXO1,WNK1,AKT3,NACA,RUNX1,NFATC2,SYNE1,IGF1R,HNRNPU,WARS,SAT1,CEMIP2,MEF2C,ALOX5,MICAL2,LRP1,MEF2A,PECAM1,EMILIN2,MBD2,CERT1,JARID2,EXT1,ROCK1…
GO:BP	proton motive force-driven mitochondrial ATP synthesis	GO:0042776	FALSE	0.00044943	3.34734	66	1562	19	21010	MT-ND3,MT-ND1,MT-ATP6,MT-ND4,MT-ND5,NDUFB7,MT-ND2,NDUFA13,ATP5F1E,ATP5F1D,NDUFC2,ATP5MG,MT-ATP8,MT-ND4L,NDUFA1,ATP5F1A,NDUFS6,ATP5MF,ATP5PO
GO:BP	membrane invagination	GO:0010324	FALSE	0.00044943	3.34734	66	1562	19	21010	PLCG2,ARF1,AIF1,ARHGAP25,ELMO1,XKR6,CD36,RAB31,ANO6,RHOA,RAC1,CDC42,BIN2,ITGB2,STAP1,CHMP2A,SNX9,THBS1,CLCN3
GO:BP	positive regulation of protein serine/threonine kinase activity	GO:0071902	FALSE	0.000458774	3.3384	191	1562	36	21010	RPS3,CALM1,MAP3K5,CAB39,CCND3,SYK,MIF,MAP2K5,LRRK2,ERP29,PTK2B,PDGFC,PDE5A,MEF2C,CCNY,RHOA,CALM2,PTPRC,PSEN1,TIAM1,MAP2K6,MAGED1,DAZAP2,MAP3K7,RASGRP1,TENM1,TAOK3,PIK3R5,MAP2K1,RAPGEF2,PAK1,ATP2B4,FGD2,SASH1,THBS1,MNAT1
GO:BP	reactive oxygen species biosynthetic process	GO:1903409	FALSE	0.000471332	3.32667	54	1562	17	21010	PLCG2,MT-CO2,CYBA,CYBB,SOD1,NDUFC2,FYN,GBF1,CD36,ALOX5,RAB27A,RHOA,ABCD2,PARK7,CFLAR,PIKFYVE,CLCN3
GO:BP	regulation of nitric oxide biosynthetic process	GO:0045428	FALSE	0.000471332	3.32667	54	1562	17	21010	JAK2,CLEC7A,TSPO,ROCK2,HSP90AA1,PTK2B,HSP90AB1,SMAD3,OPRM1,CD36,RAC1,CD47,ACVR2A,ITGB2,ATP2B4,KLF2,KLRK1
GO:BP	cell projection assembly	GO:0030031	FALSE	0.000483018	3.31604	588	1562	79	21010	ATXN10,CYFIP2,ABLIM1,FGD4,ALPK1,RAC2,RFX2,EMP3,HSP90AA1,STAU2,RFX3,PFN1,AIF1,MTSS1,FLNA,RHOG,ASAP1,DOCK11,FXYD5,ARF6,TGFBR1,TNIK,OFD1,ARHGAP24,SNX10,PPP1R16B,UBE2B,EVL,PCM1,GBF1,SRGAP2,DISC1,SHTN1,VCL,SDCCAG8,ANO6,ROCK1,CCDC88A,RIPOR2,VAV3,RAC1,KCNQ1,CEP350,PIBF1,SYNE2,TBC1D31,GSK3B,CDC42,ARPC2,GPM6A,SEPTIN6,TENM1,CDC14A,ZMYND8,SCLT1,CARMIL1,BBS9,WDPCP,APC,RAPGEF2,SPATA6,EPS8,PRICKLE1,PLD1,CDC42E…
GO:BP	biological process involved in symbiotic interaction	GO:0044403	FALSE	0.000487219	3.31228	321	1562	51	21010	PRKN,EEF1A1,RPSA,JAK2,RNASEK,XPR1,PPIB,ROCK2,CFL1,IFITM2,PIK3C3,PPIA,CXCR4,LY6E,HLA-DRB1,TRIM22,HSP90AB1,CR1,VAMP8,EXOC2,CHD1,CD86,FCN1,UVRAG,CBL,TRIM38,CD74,CCL5,EEA1,WWP1,GAPDH,LGALS1,LEF1,DPP4,HSPA8,CDC42,HMGB1,SELPLG,CD55,THOC1,CIITA,CCL4,PLSCR1,IGF2R,SMC6,CHMP2A,NCAM1,PF4,ITGB3,PIKFYVE,ZDHHC20
GO:BP	positive regulation of mononuclear cell migration	GO:0071677	FALSE	0.000528511	3.27695	73	1562	20	21010	DOCK8,NEDD9,AIF1,PYCARD,PTK2B,WNK1,ANO6,RHOA,CCL5,ADAM10,STK39,ITGA4,CORO1A,HMGB1,CD47,TGFB1,CCL4,SPI1,ITGB3,CCR7
GO:BP	tissue migration	GO:0090130	FALSE	0.000539318	3.26816	313	1562	50	21010	PTEN,PRKCA,PLCG2,ZEB2,MACF1,HDAC9,ROCK2,TMSB4X,PFN1,ETS1,MAP4K4,MAP2K5,FOXP1,S100A9,ARF6,TGFBR1,PTK2B,PRKCE,FBXW7,AKT3,EVL,MEF2C,DOCK5,ROCK1,GRN,RHOA,NF1,CLASP1,CORO1A,RAC1,RIN2,SP100,DPP4,SMAD4,SPRED1,ATP5F1A,HMGB1,HIF1A,WDPCP,BCAS3,RRAS,RAB11A,ITGB2,ANXA1,ATP2B4,ITGB3,KANK1,SASH1,PKN2,THBS1
GO:BP	regulation of canonical NF-kappaB signal transduction	GO:0043122	FALSE	0.000547454	3.26165	260	1562	44	21010	TNFAIP3,PRKN,STAT1,AKAP13,PLCG2,ALPK1,RHOC,CLEC7A,EEF1D,S100A4,LITAF,FLNA,GSTP1,PYCARD,PRKCB,HLA-DRB1,CARD16,BIRC3,LTB,TRIM22,DDX21,PRKCE,PELI1,FYN,MALT1,CARD8,CD36,TANK,TRIM38,CD74,RHOA,ANKRD17,GAPDH,LGALS1,CFLAR,ZMYND11,TAB2,MAP3K7,TRAF5,SQSTM1,PELI2,NLRC3,BST2,CCR7
GO:BP	regulation of pattern recognition receptor signaling pathway	GO:0062207	FALSE	0.000555153	3.25559	137	1562	29	21010	TNFAIP3,PLCG2,NOP53,USP15,CYBA,CD14,NEK7,ERBIN,BIRC3,IRF1,LILRA4,PELI1,CARD8,TLR2,CD36,IRAK3,ANKRD17,LYN,GBP5,HSPA8,HMGB1,PTPN22,SLC15A2,RNF125,NLRC3,CSNK1A1,GBP2,PJA2,FCRL3
GO:BP	Wnt signaling pathway	GO:0016055	FALSE	0.000603361	3.21942	454	1562	65	21010	TNFAIP3,PTEN,PRKN,PLCG2,PFDN5,ZEB2,MACF1,MDFIC,RACK1,RPS12,LRRK2,TNIK,STK4,LIMD1,CSNK1G3,SMAD3,TMEM131L,FOXO1,WWOX,WNK1,UBE2B,SULF2,DISC1,TLR2,TMEM170B,LRP1,MBD2,GNAQ,CCNY,EXT1,TLE5,LRRFIP2,RHOA,CCDC88C,RAC1,ATP6V0C,LEF1,STK3,PSEN1,TIAM1,MLLT3,NR4A2,GSK3B,CDC42,TCF7L2,TGFB1,TNKS,PPP1CA,LRRK1,TBL1XR1,G3BP1,APC,TRABD2A,INVS,PRICKLE1,CSNK1A1,UBAC2,NLK,MAPK14,FBXW11,CDK14,KANK1,DAAM1,RNF213,FAM53B
GO:BP	regulation of natural killer cell mediated immunity	GO:0002715	FALSE	0.000609888	3.21475	49	1562	16	21010	HLA-B,KLRC2,KLRC1,CD96,HLA-A,HLA-F,HLA-E,SLAMF6,CD226,STAT5B,KLRC3,RASGRP1,NCR1,HAVCR2,KLRB1,KLRK1
GO:BP	response to organic cyclic compound	GO:0014070	FALSE	0.000616903	3.20978	911	1562	110	21010	LONP2,PRMT2,PRKN,STAT1,MT-ND3,RPL27,JAK2,ARL6IP5,KDM4C,CYBB,TSPO,ROCK2,HSP90AA1,RAP1B,TXNIP,ACTB,TRERF1,NCOA1,CXCR4,SMYD3,LRRK2,FLNA,FOXP1,PRKCB,KYNU,GPX4,NCOA2,TGFBR1,PTK2B,DDX17,DDX21,PRKCE,SDK1,RUNX2,BCL2,LCOR,ITPR2,ITGA6,IGF1R,PELI1,NFKBIA,FOS,HNRNPU,TOP2B,TLR2,MEF2C,OPRM1,CD36,SPIDR,IRAK3,MBD2,GNAQ,TET2,CBL,NCOA3,PLCB1,DIAPH1,RHOA,CCL5,MTAP,SMAD2,BCKDHB,RFTN1,STK39,PARK7,KCNQ1,CFLAR,ZFP36L2,…
GO:BP	negative regulation of lymphocyte activation	GO:0051250	FALSE	0.000621304	3.2067	161	1562	32	21010	TNFAIP3,CEBPB,ID2,SAMSN1,TYROBP,PAG1,HLA-DRB1,HLA-F,LAPTM5,ATM,BANK1,CR1,TMEM131L,IRF1,RUNX1,PELI1,PDE5A,MNDA,CD74,RIPOR2,FGR,LYN,PIBF1,HMGB1,PTPN22,TGFB1,LST1,THOC1,IL4R,CBLB,HAVCR2,ANXA1
GO:BP	ribonucleoside triphosphate metabolic process	GO:0009199	FALSE	0.000626079	3.20337	169	1562	33	21010	MT-ND3,MT-CO2,MT-ND1,MT-ATP6,MT-ND4,MT-ND5,ENO1,ATP5MC2,NDUFB7,MT-ND2,TSPO,TMSB4X,NDUFA13,ATP5F1E,LRRK2,ATP5F1D,NDUFC2,ATP5MC3,ATP5MG,MT-ATP8,MT-ND4L,PRKAG2,NME2,ATP6V0C,NDUFA1,HSPA8,ATP5F1A,CTPS1,PID1,AK5,NDUFS6,ATP5MF,ATP5PO
GO:BP	T cell mediated cytotoxicity	GO:0001913	FALSE	0.00063516	3.19712	55	1562	17	21010	B2M,FAM49B,HLA-B,KLRC1,HLA-C,HLA-A,HLA-DRA,HLA-DRB1,HLA-F,HLA-E,STX7,RAB27A,PTPRC,IL7R,GZMM,PRF1,PPP3CB
GO:BP	non-membrane-bounded organelle assembly	GO:0140694	FALSE	0.000656262	3.18292	398	1562	59	21010	AKAP13,RPS19,RPS27,RPL10,RPL11,RPS14,RPS15,RPS23,RPS28,RPS3,RPL38,RPL6,RPS5,RPL24,RPSA,NOP53,PAN3,SENP6,ACTG1,RPL23A,RPL5,FLNA,NEK7,RPLP0,LIMD1,TTN,BICD1,HNRNPU,CEP295,DOCK5,MEF2A,RHOA,RIPOR2,CLASP1,CFLAR,HCK,NPM1,PIBF1,ZNF207,KAT2B,SMAD4,DAZAP2,CIRBP,TNKS,CDK5RAP2,C9ORF72,BIN2,G3BP1,GOLGA8B,TPR,PRICKLE1,RAB11A,CNOT1,CEP192,CHMP2A,TUBB1,PRKDC,RNF213,CNOT6L
GO:BP	protein stabilization	GO:0050821	FALSE	0.000682158	3.16612	219	1562	39	21010	PTEN,PRKN,RPL11,RPS7,PFDN5,NOP53,CCNH,PPIB,HSP90AA1,PFN1,TYROBP,RPL5,FLNA,USP36,STK4,RPL23,HSP90AB1,SMAD3,FBXW7,ATF7IP,UBE2B,GNAQ,CD74,GRN,GAPDH,PARK7,AAK1,STK3,NPM1,ZNF207,PYHIN1,IFI30,URI1,USP33,NLK,PTGES3,CREB1,NAA16,TRIM44
GO:BP	purine ribonucleoside triphosphate metabolic process	GO:0009205	FALSE	0.000719839	3.14276	162	1562	32	21010	MT-ND3,MT-CO2,MT-ND1,MT-ATP6,MT-ND4,MT-ND5,ENO1,ATP5MC2,NDUFB7,MT-ND2,TSPO,TMSB4X,NDUFA13,ATP5F1E,LRRK2,ATP5F1D,NDUFC2,ATP5MC3,ATP5MG,MT-ATP8,MT-ND4L,PRKAG2,NME2,ATP6V0C,NDUFA1,HSPA8,ATP5F1A,PID1,AK5,NDUFS6,ATP5MF,ATP5PO
GO:BP	regulation of erythrocyte differentiation	GO:0045646	FALSE	0.000762093	3.11799	44	1562	15	21010	STAT1,B2M,CDK6,ETS1,LYN,STAT5B,SMAP1,HIF1A,ACVR2A,ZFP36,FOXO3,STAT3,MAPK14,SPI1,PRKDC
GO:BP	T cell differentiation in thymus	GO:0033077	FALSE	0.000774044	3.11123	88	1562	22	21010	BCL11B,TESPA1,B2M,RPS6,CDK6,SOS1,SOD1,DOCK2,TMEM131L,BCL2,TOX,CD74,PTPRC,IL7R,ZFP36L2,CD3D,STAT5B,RASGRP1,CAMK4,CD28,CCR7,PRKDC
GO:BP	T cell mediated immunity	GO:0002456	FALSE	0.000787913	3.10352	124	1562	27	21010	B2M,FAM49B,HLA-B,KLRC1,HLA-C,HLA-A,HLA-DRA,HLA-DRB1,HLA-F,DENND1B,HLA-E,CR1,MALT1,STX7,RAB27A,PTPRC,IL7R,RFTN1,GZMM,PRF1,HMGB1,FBXO38,CD55,MAP3K7,TNFRSF1B,PPP3CB,AHR
GO:BP	nucleoside triphosphate metabolic process	GO:0009141	FALSE	0.000804568	3.09444	187	1562	35	21010	MT-ND3,MT-CO2,MT-ND1,MT-ATP6,MT-ND4,MT-ND5,ENO1,ATP5MC2,NDUFB7,ADK,MT-ND2,TSPO,TMSB4X,NDUFA13,ATP5F1E,LRRK2,ATP5F1D,NDUFC2,ATP5MC3,SAMHD1,ATP5MG,MT-ATP8,MT-ND4L,PRKAG2,NME2,ATP6V0C,NDUFA1,HSPA8,ATP5F1A,CTPS1,PID1,AK5,NDUFS6,ATP5MF,ATP5PO
GO:BP	negative regulation of protein phosphorylation	GO:0001933	FALSE	0.000805692	3.09383	308	1562	49	21010	TNFAIP3,PTEN,PRKN,CALM1,HIPK3,RACK1,PTPRJ,SAMSN1,PPIA,SMYD3,LRRK2,CDKN1C,GSTP1,PYCARD,RTRAF,STK38,PARP14,PRKAG2,WARS,IRAK3,GNAQ,CBL,CALM2,NF1,PTPRC,PARK7,LYN,PSEN1,NPM1,PIBF1,SEMA4D,KAT2B,SPRED1,RB1,PTPN22,ADARB1,CBLB,HGF,LRRK1,SLC8A1,PID1,CDK5RAP2,C9ORF72,APC,PDE4D,NCK2,DNAJC10,PRKDC,DUSP1
GO:BP	negative regulation of cell activation	GO:0050866	FALSE	0.000813292	3.08975	212	1562	38	21010	TNFAIP3,CEBPB,ID2,SAMSN1,CST7,TYROBP,PAG1,HLA-DRB1,HLA-F,LAPTM5,ATM,BANK1,CR1,TMEM131L,IRF1,RUNX1,PELI1,PDE5A,MNDA,CD74,GRN,RIPOR2,PTPRC,FGR,LYN,PIBF1,HMGB1,PTPN22,TGFB1,LST1,THOC1,IL4R,CBLB,HAVCR2,CNR2,ANXA1,SPI1,CD200
GO:BP	regulation of interleukin-12 production	GO:0032655	FALSE	0.000817093	3.08773	62	1562	18	21010	PLCG2,CLEC7A,HLA-B,SYK,FOXP1,LAPTM5,LTB,IRF1,TLR2,CD36,IRAK3,PLCB1,PIBF1,HMGB1,CD47,MAPK14,CCR7,THBS1
GO:BP	interleukin-12 production	GO:0032615	FALSE	0.000817093	3.08773	62	1562	18	21010	PLCG2,CLEC7A,HLA-B,SYK,FOXP1,LAPTM5,LTB,IRF1,TLR2,CD36,IRAK3,PLCB1,PIBF1,HMGB1,CD47,MAPK14,CCR7,THBS1
GO:BP	regulation of nitric oxide metabolic process	GO:0080164	FALSE	0.000849165	3.07101	56	1562	17	21010	JAK2,CLEC7A,TSPO,ROCK2,HSP90AA1,PTK2B,HSP90AB1,SMAD3,OPRM1,CD36,RAC1,CD47,ACVR2A,ITGB2,ATP2B4,KLF2,KLRK1
GO:BP	regulation of type II interferon production	GO:0032649	FALSE	0.000849401	3.07089	117	1562	26	21010	JAK2,FAM49B,CLEC7A,CD14,CD96,HLA-A,HLA-DPB1,PYCARD,HLA-DRB1,LAPTM5,HLA-DPA1,CR1,SLC11A1,TXK,SLAMF6,CD226,HMGB1,CD47,PTPN22,RASGRP1,HAVCR2,PDE4D,CD2,PDE4B,CCR7,KLRK1
GO:BP	negative regulation of apoptotic signaling pathway	GO:2001234	FALSE	0.000859549	3.06573	238	1562	41	21010	TNFAIP3,PRKN,TPT1,ENO1,RACK1,NDUFA13,PPIA,MIF,MAP2K5,GNAI2,LRRK2,SLC25A6,GSTP1,PRELID1,TGFBR1,BCL2,ITGA6,FYN,SGK3,CD74,PHIP,PARK7,CFLAR,PSEN1,ZMYND11,NR4A2,GSK3B,RB1,TCF7L2,BIRC6,BID,HGF,CD44,URI1,HIF1A,TMBIM6,CDKN2D,SLC25A5,NRG1,PF4,THBS1
GO:BP	ribosome biogenesis	GO:0042254	FALSE	0.000875289	3.05785	327	1562	51	21010	RPS11,RPS19,RPS27,RPL10,RPL11,RPS14,RPS15,RPS23,RPS9,RPS28,RPS24,RPS25,RPS6,RPL35A,RPS3A,RPS4X,RPS13,RPL38,RPL35,RPL14,RPL27,RPL6,RPS5,RPL24,RPS7,RPSA,NOP53,NOP10,RPS8,RPL26,RPL7A,RPS12,RPS15A,RPL23A,RPS21,RPL7,RPL5,SPATA5,RPS16,RPS17,METTL15,XPO1,USP36,RPLP0,DDX17,DDX21,TRMT112,NPM1,KAT2B,DDX10,PRKDC
GO:BP	regulation of establishment of cell polarity	GO:2000114	FALSE	0.000889227	3.05099	24	1562	11	21010	DOCK8,FAM49B,RACK1,ROCK2,RAP1B,PTK2B,SHTN1,ROCK1,RIPOR2,WDPCP,KANK1
GO:BP	response to tumor cell	GO:0002347	FALSE	0.000908325	3.04176	39	1562	14	21010	TXNIP,NKG7,HLA-A,NOTCH2,HLA-DRB1,LAPTM5,DAPK1,PRF1,CD226,HMGB1,FBXO38,HAVCR2,SPI1,AHR
GO:BP	mature B cell differentiation	GO:0002335	FALSE	0.000908325	3.04176	39	1562	14	21010	PLCG2,NOTCH2,DOCK11,PTK2B,CR1,PHF14,MALT1,PLCL2,LGALS1,POU2F2,DOCK10,POU2AF1,SPI1,ST3GAL1
GO:BP	negative regulation of lymphocyte apoptotic process	GO:0070229	FALSE	0.000908325	3.04176	39	1562	14	21010	BCL11B,DOCK8,MIF,FOXP1,SLC39A10,BCL2,CD74,IL7R,CCL5,KIFAP3,PRKCQ,TSC22D3,HIF1A,ST3GAL1
GO:BP	exocytosis	GO:0006887	FALSE	0.000930295	3.03138	346	1562	53	21010	PRKN,RAC2,STXBP5,RAP1B,NKG7,KLRC2,SYK,GNAI2,LRRK2,PRKCB,HLA-F,TNFAIP2,RAB10,ADGRE2,EXOC4,MICAL3,CASK,SYTL3,VAMP8,EXOC2,STX11,RAB31,CBL,RAB27A,CCL5,CLASP1,CORO1A,FGR,HCK,LYN,PSEN1,CTBP2,IL4R,RASGRP1,S100A10,PTGDR,SYTL2,SLC4A8,LIN7A,C9ORF72,EXOC6,PAK1,ITSN1,RAB11A,ITGB2,ANXA1,FCGR3A,CHMP2A,SPI1,NSF,EXOC6B,PPP3CB,TMEM167A
GO:BP	regulation of leukocyte chemotaxis	GO:0002688	FALSE	0.000934656	3.02935	125	1562	27	21010	NEDD9,RAC2,MIF,AIF1,PTK2B,WNK1,ANO6,RIN3,CD74,RIPOR2,CCL5,ADAM10,STK39,RAC1,LYN,DPP4,HMGB1,CCL4,CAMK1D,MAPK1,STAP1,SPI1,CCR7,DUSP1,KLRK1,SWAP70,THBS1
GO:BP	Ras protein signal transduction	GO:0007265	FALSE	0.000948241	3.02308	337	1562	52	21010	MAPKAP1,AKAP13,KSR1,ROCK2,RAP1B,CFL1,DOK6,GRAP2,MAP4K4,SOS1,AIF1,NOTCH2,GABARAP,RHOG,ARF6,ARHGEF3,ELMO1,DENND4C,ARHGAP24,LPAR6,DENND1A,RASGEF1B,GBF1,DOCK5,SHTN1,CBL,CDC42SE2,ROCK1,RHOA,NF1,RIPOR2,PARK7,RAC1,TIAM1,ARHGDIB,RB1,CDC42,RASGRF2,RASGRP1,SQSTM1,P2RY8,G3BP1,RAPGEF2,EPS8,RRAS,PLD1,ARHGEF1,RAPGEF6,KANK1,RALGPS2,RASGRP3,AUTS2
GO:BP	regulation of establishment of protein localization	GO:0070201	FALSE	0.000954948	3.02002	538	1562	73	21010	PRKN,JAK2,MDFIC,RAC2,UBL5,RACK1,HSP90AA1,STXBP5,RFX3,GZMB,PPIA,MAP4K4,LRRK2,FLNA,TOMM7,PRKCB,HLA-DRB1,ERP29,ARF6,XPO1,USP36,ITPR1,TTN,PRKCE,OAZ1,SMAD3,FBXW7,RAP1GDS1,FOXO1,KLF7,FYN,PCM1,CEP295,TLR2,OPRM1,CD36,SPIDR,ALOX5,TBC1D1,PLCB1,PPP3CA,NF1,C11ORF65,CCL5,TXN,PARK7,PSEN1,TIAM1,SP100,GSK3B,HSPA8,TCF7L2,PTPN22,TGFB1,BLK,GCC2,TENM1,C2CD5,ASPH,HIF1A,TPR,KCNE1,ITGB2,UBAC2,MAPK14,SERP1,ANK3,CTSD,PPP…
GO:BP	response to oxidative stress	GO:0006979	FALSE	0.000961071	3.01724	393	1562	58	21010	MT-CO1,TNFAIP3,MAPKAP1,PRKN,STAT1,MT-ND3,RPS3,MCTP1,JAK2,MT-ND5,ARL6IP5,MAP3K5,RACK1,STAU2,TXNIP,PPIA,AIF1,LRRK2,CHCHD2,GSTP1,OXR1,FOXP1,SOD1,PRDX5,GPX4,ATM,PTK2B,FUT8,BCL2,FOXO1,SETX,FYN,FOS,TOP2B,CD36,DAPK1,ALOX5,ERCC6L2,TXN,PARK7,VRK2,PSEN1,KAT2B,NR4A2,NCOA7,PLEKHA1,HGF,SQSTM1,SLC8A1,HIF1A,IPCEF1,MAPK1,ANXA1,FOXO3,SESN3,PTPRK,KLF2,BANF1
GO:BP	type II interferon production	GO:0032609	FALSE	0.00101328	2.99427	118	1562	26	21010	JAK2,FAM49B,CLEC7A,CD14,CD96,HLA-A,HLA-DPB1,PYCARD,HLA-DRB1,LAPTM5,HLA-DPA1,CR1,SLC11A1,TXK,SLAMF6,CD226,HMGB1,CD47,PTPN22,RASGRP1,HAVCR2,PDE4D,CD2,PDE4B,CCR7,KLRK1
GO:BP	coagulation	GO:0050817	FALSE	0.0010346	2.98523	231	1562	40	21010	PRKCA,PLCG2,JAK2,AP3B1,ACTG1,ACTB,MYL12A,PPIA,CLIC1,SYK,SERPINA1,FLNA,DGKA,CD36,EMILIN2,GNAQ,VCL,RAB27A,ANO6,TXK,VAV3,LYN,PSEN1,PLA2G4A,TLN1,FCER1G,IL6ST,GP1BB,PRKCQ,PLSCR1,ENTPD1,DGKD,MAPK14,PF4,TUBB1,F13A1,ITGB3,LCK,JMJD1C,THBS1
GO:BP	ribose phosphate metabolic process	GO:0019693	FALSE	0.0010472	2.97997	394	1562	58	21010	DIP2A,MT-ND3,MT-CO2,MT-ND1,MT-ATP6,DPYD,MT-ND4,MT-ND5,ENO1,ATP5MC2,HINT1,NDUFB7,ADK,MT-ND2,TSPO,TMSB4X,NDUFA13,ATP5F1E,APRT,LRRK2,ATP5F1D,NDUFC2,ATP5MC3,RNASEH2B,HSD17B4,SUCLG2,ATP5MG,MT-ATP8,CASK,MT-ND4L,PDE5A,PRKAG2,NME2,PDE7A,ATP6V0C,NDUFA1,HSPA8,TKT,ATP5F1A,PDK4,PDK1,PYGL,CTPS1,PID1,FAR2,AK5,FAR1,MAGI3,PDE4D,NT5C3A,NDUFS6,ATP5MF,PDE4B,PDK3,ATP5PO,DLG2,PDE7B,ACSL4
GO:BP	regulation of natural killer cell mediated cytotoxicity	GO:0042269	FALSE	0.00106482	2.97272	45	1562	15	21010	HLA-B,KLRC2,KLRC1,HLA-A,HLA-F,HLA-E,SLAMF6,CD226,STAT5B,KLRC3,RASGRP1,NCR1,HAVCR2,KLRB1,KLRK1
GO:BP	regulation of calcium ion transmembrane transport	GO:1903169	FALSE	0.00107876	2.96708	181	1562	34	21010	PLCG2,CALM1,CYBA,VMP1,PTK2B,CAMK2D,PRKCE,BCL2,FYN,THADA,AHNAK,SESTD1,PPP3CA,DIAPH1,CALM2,CORO1A,LYN,PPP3CC,PTPN22,TGFB1,MAP3K7,ASPH,SLC8A1,UBR3,PDE4D,MS4A1,KCNE1,STIM2,TMBIM6,PDE4B,ITGB3,STIM1,PPP3CB,P2RX5
GO:BP	negative regulation of cell migration	GO:0030336	FALSE	0.00108418	2.9649	284	1562	46	21010	PTEN,MCTP1,ZEB2,NEDD9,PTPRJ,LDLRAD4,OSBPL8,MIF,MAP2K5,AIF1,TIMP1,LRCH1,BCL2,EVL,SRGAP2,MEF2C,LRP1,EMILIN2,VCL,RIN3,PLCB1,CD74,RHOA,NF1,RIPOR2,CLASP1,RAC1,ARHGDIB,SP100,DPP4,SPRED1,HMGB1,ADARB1,ZMYND8,RRAS,STAP1,FOXO3,STAT3,ATP2B4,BST2,KANK1,PTPRK,DUSP1,KLRK1,THBS1,CD200
GO:BP	regulation of B cell receptor signaling pathway	GO:0050855	FALSE	0.0011042	2.95695	20	1562	10	21010	FOXP1,PRKCB,SLC39A10,PLCL2,PRKCH,LYN,PTPN22,CD22,STAP1,FCRL3
GO:BP	positive regulation of adaptive immune response	GO:0002821	FALSE	0.00110632	2.95612	126	1562	27	21010	B2M,JAK2,FAM49B,CLEC7A,HLA-B,HLA-C,HLA-A,HLA-DRA,PYCARD,HLA-DRB1,HLA-F,SKAP1,DENND1B,HLA-E,SLC11A1,MALT1,STX7,TNFSF13B,PTPRC,CD226,PLA2G4A,FBXO38,IL6ST,CD55,MAP3K7,PRKCQ,CD28
GO:BP	chemical homeostasis	GO:0048878	FALSE	0.00114129	2.94261	1008	1562	118	21010	S100A8,SLC12A6,B2M,PLCG2,TPT1,RPS6,CALM1,RNASEK,NPC2,XPR1,MBD5,AP3B1,ARF1,HDAC9,CYBA,RACK1,TSPO,ZBTB20,ATP6V1G1,MAP4K4,LRRK2,FLNA,TBXAS1,GSTP1,PRKCB,HLA-DRB1,SOD1,S100A9,PICALM,PTK2B,CAMK2D,ITPR1,SNX10,PRKCE,FBXW7,SLC39A10,RAP1GDS1,BCL2,FOXO1,FTH1,WNK1,ITPR2,ATP2B1,IGF1R,ATP6V0B,SLC11A1,KLF7,THADA,DISC1,ALOX5,TMTC2,SLC24A4,TTC7A,CERT1,MICU1,EXT1,TBC1D1,PLCB1,PPP3CA,DIAPH1,FTL,GRN,CALM2,PTPRC,CCL5…
GO:BP	negative regulation of protein ubiquitination	GO:0031397	FALSE	0.00114931	2.93956	83	1562	21	21010	TNFAIP3,RPL11,RPS15,RPS3,RPS20,RPS7,TSPO,RPL37,RPL5,PPIA,UBXN1,RPL23,PRKCE,FYN,HDAC8,PARK7,PSEN1,TRIP12,CRY1,SQSTM1,TRIM44
GO:BP	regulation of stress-activated MAPK cascade	GO:0032872	FALSE	0.00119489	2.92267	190	1562	35	21010	SH3RF3,PRKN,ARL6IP5,MDFIC,MAP3K5,HIPK3,PPIA,HIPK2,MAP4K4,GSTP1,PYCARD,TNIK,PTK2B,FOXO1,IGF1R,NAIP,PLCB1,STK39,STK3,ZMYND11,HMGB1,PTPN22,TRAF5,RASGRP1,TAOK3,HGF,MAP2K1,TAOK1,RELL1,MAPK1,SPI1,CCR7,PJA2,SASH1,DUSP1
GO:BP	proteolysis involved in protein catabolic process	GO:0051603	FALSE	0.00120175	2.92018	807	1562	99	21010	TNFAIP3,PTEN,SH3RF3,LONP2,PRKN,RPS27A,RPL11,RPS7,PSME1,NOP53,USP15,ELOB,HSPA5,UBA52,RACK1,RPL5,UBB,CTSW,GZMB,HIPK2,USP9Y,COP1,UBC,GABARAP,LRRK2,RNF149,UGGT2,LAPTM5,PSMB4,UBXN1,USP28,USP32,PTK2B,XPO1,USP36,RPL23,FBXL17,HSP90AB1,RNF13,USP24,FBXW7,FHIT,UBE2B,HERC4,PELI1,MALT1,RNF115,DISC1,RNF130,RNF144B,CBL,TRIM38,AGTPBP1,SUMO2,RNF144A,WWP1,CTSS,PARK7,PSEN1,PYHIN1,PSMA1,GSK3B,PSMB1,FBXO38,UBR2,TRIP1…
GO:BP	leukocyte homeostasis	GO:0001776	FALSE	0.00129679	2.88713	112	1562	25	21010	TNFAIP3,RPS6,MIF,SOS1,DOCK11,AIM2,PACS1,BCL2,MEF2C,TNFSF13B,CD74,NF1,IL7R,CORO1A,LYN,DOCK10,STAT5B,HMGB1,TGFB1,TSC22D3,HIF1A,ANXA1,PDE4B,PPP3CB,SLC40A1
GO:BP	regulation of reactive oxygen species biosynthetic process	GO:1903426	FALSE	0.00130203	2.88538	40	1562	14	21010	PLCG2,MT-CO2,CYBA,NDUFC2,FYN,CD36,ALOX5,RAB27A,RHOA,ABCD2,PARK7,CFLAR,PIKFYVE,CLCN3
GO:BP	hemostasis	GO:0007599	FALSE	0.0013039	2.88476	233	1562	40	21010	PRKCA,PLCG2,JAK2,AP3B1,ACTG1,ACTB,MYL12A,PPIA,CLIC1,SYK,SERPINA1,FLNA,DGKA,CD36,EMILIN2,GNAQ,VCL,RAB27A,ANO6,TXK,FLI1,VAV3,LYN,PLA2G4A,TLN1,FCER1G,IL6ST,GP1BB,PRKCQ,PLSCR1,ENTPD1,DGKD,MAPK14,PF4,TUBB1,F13A1,ITGB3,LCK,JMJD1C,THBS1
GO:BP	cell cycle process	GO:0022402	FALSE	0.00130646	2.8839	1273	1562	142	21010	PTEN,PRMT2,IQGAP2,PRKCA,PLCG2,RPS3,RPS6,RPL24,CALM1,PSME1,NOP53,CCNH,TUBA1A,RHOC,ID2,CDK6,ARF1,SENP6,RPL26,RASA1,ROCK2,CFL1,ACTB,UBB,PIK3C3,CCND3,AIF1,FLNA,CDKN1C,BACH1,PRKCB,ATM,NEK7,USP28,PPP1R12A,EXOC4,XPO1,NIN,RPL23,RNASEH2B,TTN,PRKCE,RAD51B,FBXW7,BCL2,UBE2B,FOXN3,IGF1R,EXOC2,HNRNPU,PCM1,TOP2B,CEP295,UBE2E2,KIF13A,UVRAG,IQGAP1,CCNY,SDCCAG8,SVIL,HDAC8,PLCB1,PPP3CA,ROCK1,RHOA,CALM2,RIPOR2,PTPRC…
GO:BP	regulation of protein transport	GO:0051223	FALSE	0.00133673	2.87396	513	1562	70	21010	PRKN,JAK2,MDFIC,RAC2,UBL5,RACK1,HSP90AA1,STXBP5,RFX3,GZMB,PPIA,MAP4K4,LRRK2,FLNA,TOMM7,PRKCB,HLA-DRB1,ERP29,ARF6,XPO1,USP36,ITPR1,TTN,PRKCE,OAZ1,SMAD3,FBXW7,RAP1GDS1,FOXO1,KLF7,FYN,PCM1,TLR2,OPRM1,CD36,ALOX5,TBC1D1,PLCB1,PPP3CA,NF1,C11ORF65,CCL5,TXN,PARK7,PSEN1,TIAM1,SP100,GSK3B,HSPA8,TCF7L2,PTPN22,TGFB1,BLK,GCC2,TENM1,C2CD5,ASPH,HIF1A,TPR,KCNE1,ITGB2,UBAC2,MAPK14,SERP1,ANK3,PPP3CB,CNST,CEP290,AC…
GO:BP	vasculature development	GO:0001944	FALSE	0.00134931	2.86989	736	1562	92	21010	TNFAIP3,SLC12A6,STAT1,PRKCA,NCL,HDAC9,BTG1,RASA1,CYBB,ROCK2,PCSK5,ACTG1,ETS1,JUNB,HIPK2,CCM2,CXCR4,SYK,SRPK2,MAP2K5,SOS1,NOTCH2,FLNA,PRKCB,TNFAIP2,TGFBR3,TGFBR1,PTK2B,STK4,ARHGAP24,LARGE1,PDE3B,FBXW7,PPP1R16B,FOXO1,WNK1,AKT3,RUNX1,NFATC2,WARS,SAT1,CEMIP2,MEF2C,ALOX5,LRP1,PECAM1,EMILIN2,ROCK1,GRN,RHOA,NF1,CNTRL,ANKRD17,ADAM10,NFATC3,VAV3,CALCRL,CFLAR,LEF1,RIN2,PSEN1,SP100,SPRED1,PGK1,TCF7L2,CD47,T…
GO:BP	modification-dependent macromolecule catabolic process	GO:0043632	FALSE	0.00140773	2.85148	716	1562	90	21010	TNFAIP3,PTEN,SH3RF3,PRKN,RPS27A,RPL11,RPS7,NOP53,USP15,ELOB,HSPA5,UBA52,RACK1,RPL5,UBB,HIPK2,USP9Y,COP1,UBC,GABARAP,LRRK2,RNF149,LAPTM5,PSMB4,UBXN1,USP28,USP32,PTK2B,XPO1,USP36,RPL23,FBXL17,HSP90AB1,RNF13,USP24,FBXW7,FHIT,UBE2B,HERC4,PELI1,RNF115,DISC1,RNF130,RNF144B,CBL,TRIM38,AGTPBP1,SUMO2,RNF144A,WWP1,PARK7,ZCCHC7,PSEN1,PYHIN1,PSMA1,GSK3B,PSMB1,TUT7,FBXO38,UBR2,TRIP12,SH3BGRL,UBE3A,MTM1,PHF20L…
GO:BP	natural killer cell activation	GO:0030101	FALSE	0.00142485	2.84623	98	1562	23	21010	JAK2,IL15,NKG7,KLRC2,TYROBP,KLRC1,HLA-F,HLA-E,TOX,RAB27A,PTPRC,CORO1A,FGR,STAT5B,PIBF1,KLRC3,PTPN22,RASGRP1,NCR1,HAVCR2,CD2,FCGR3A,KLRK1
GO:BP	regulation of viral-induced cytoplasmic pattern recognition receptor signaling pathway	GO:0039531	FALSE	0.00144565	2.83994	91	1562	22	21010	TNFAIP3,PLCG2,NOP53,USP15,NEK7,ERBIN,BIRC3,LILRA4,PELI1,CARD8,CD36,ANKRD17,GBP5,HSPA8,HMGB1,PTPN22,SLC15A2,RNF125,NLRC3,CSNK1A1,GBP2,FCRL3
GO:BP	regulation of leukocyte apoptotic process	GO:2000106	FALSE	0.00144565	2.83994	91	1562	22	21010	BCL11B,DOCK8,MIF,PRELID1,FOXP1,ST6GAL1,SLC39A10,BCL2,MEF2C,CD74,NF1,IL7R,CCL5,LYN,KIFAP3,PRKCQ,TSC22D3,HIF1A,RAPGEF2,ANXA1,CCR7,ST3GAL1
GO:BP	positive regulation of antigen receptor-mediated signaling pathway	GO:0050857	FALSE	0.00148109	2.82942	25	1562	11	21010	TESPA1,RPS3,FOXP1,PRKCB,SLC39A10,PTPRC,PRKCH,CD226,STAP1,CCR7,LCK
GO:BP	positive regulation of actin filament polymerization	GO:0030838	FALSE	0.0015247	2.81681	52	1562	16	21010	FMN1,PFN1,PYCARD,FCHSD2,ARF6,PTK2B,PRKCE,EVL,HCK,ARPC2,TENM1,CARMIL1,CDC42EP3,NCK2,CCR7,SNX9
GO:BP	neutrophil migration	GO:1990266	FALSE	0.00154018	2.81243	128	1562	27	21010	S100A8,RAC2,PPIB,PPIA,SYK,S100A9,GBF1,CSF3R,JAML,PECAM1,PREX1,CD74,RIPOR2,CCL5,VAV3,RAC1,DPP4,FCER1G,PPBP,CCL4,CAMK1D,ITGB2,PDE4B,PF4,CCR7,PIKFYVE,CD99
GO:BP	blood coagulation	GO:0007596	FALSE	0.00157084	2.80387	226	1562	39	21010	PRKCA,PLCG2,JAK2,AP3B1,ACTG1,ACTB,MYL12A,PPIA,CLIC1,SYK,SERPINA1,FLNA,DGKA,CD36,EMILIN2,GNAQ,VCL,RAB27A,ANO6,TXK,VAV3,LYN,PLA2G4A,TLN1,FCER1G,IL6ST,GP1BB,PRKCQ,PLSCR1,ENTPD1,DGKD,MAPK14,PF4,TUBB1,F13A1,ITGB3,LCK,JMJD1C,THBS1
GO:BP	positive regulation of alpha-beta T cell activation	GO:0046635	FALSE	0.00157289	2.8033	71	1562	19	21010	JAK2,AP3B1,SYK,HLA-A,HLA-DRA,HLA-DRB1,HLA-E,ZBTB16,RUNX1,MALT1,CD86,RHOA,PTPRC,PTPN22,CD55,IL4R,PRKCQ,CD28,ANXA1
GO:BP	regulation of monoatomic cation transmembrane transport	GO:1904062	FALSE	0.00169012	2.77208	334	1562	51	21010	PLCG2,CALM1,NDUFA4,CYBA,CAB39,TMSB4X,FLNA,VMP1,FXYD5,UTRN,PTK2B,CAMK2D,PRKCE,BCL2,WNK1,FYN,THADA,AHNAK,SESTD1,ANO6,PPP3CA,DIAPH1,CALM2,STK39,CTSS,CORO1A,PARK7,KCNQ1,LYN,PPP3CC,AKAP9,PTPN22,TGFB1,CD63,MAP3K7,ASPH,SLC8A1,UBR3,PDE4D,MS4A1,KCNE1,STIM2,TMBIM6,NETO1,ATP2B4,ANK3,PDE4B,ITGB3,STIM1,PPP3CB,P2RX5
GO:BP	negative regulation of immune effector process	GO:0002698	FALSE	0.0016963	2.7705	121	1562	26	21010	RPS19,HLA-B,KLRC1,CD96,HLA-A,HLA-F,HLA-E,CR1,IRAK3,GRN,PTPRC,IL7R,CD47,CD55,THOC1,IL4R,CD22,A2M,HAVCR2,ANXA1,TMBIM6,BST2,SPI1,PPP3CB,AHR,FCRL3
GO:BP	cellular response to type II interferon	GO:0071346	FALSE	0.0016963	2.7705	121	1562	26	21010	STAT1,RPL13A,CALM1,JAK2,ACTG1,AIF1,HLA-DPA1,NLRC5,PARP14,IRF1,TLR2,DAPK1,TXK,CCL5,GAPDH,VIM,HCK,SP100,GBP5,CDC42,CD47,CIITA,CCL4,IFNGR2,CD58,GBP2
GO:BP	negative regulation of cell population proliferation	GO:0008285	FALSE	0.00170649	2.7679	866	1562	104	21010	TNFAIP3,PTEN,BCL11B,STAT1,B2M,S100A11,JAK2,CEBPB,CDK6,BTG1,TSPO,PTPRJ,ETS1,TYROBP,PLAAT4,MAP4K4,AIF1,MTSS1,LRRK2,FLNA,CDKN1C,GSTP1,HLA-DRB1,ATM,ARF6,TGFBR3,TGFBR1,PTK2B,HDAC4,STK4,ARHGAP24,KMT2A,SF1,CR1,ZBTB16,SMAD3,FBXW7,TMEM131L,CASK,BCL2,IRF1,PHF14,FTH1,EVL,PELI1,FYN,PDE5A,WARS,ABI1,MNDA,TLR2,MEF2C,OPRM1,SKAP2,ALOX5,DENND5A,JARID2,DIP2B,PPP3CA,AGTPBP1,NF1,RIPOR2,SMAD2,SMARCA2,VIM,STK3,LYN,PSEN…
GO:BP	regulation of metal ion transport	GO:0010959	FALSE	0.00173674	2.76026	400	1562	58	21010	B2M,PLCG2,CALM1,CYBA,TSPO,SARAF,CAB39,CXCR4,GNAI2,FLNA,VMP1,FXYD5,UTRN,PTK2B,CAMK2D,PRKCE,CASK,BCL2,WNK1,ATP2B1,FYN,THADA,AHNAK,SESTD1,ANO6,PPP3CA,DIAPH1,CALM2,CCL5,STK39,CORO1A,KCNQ1,LYN,PPP3CC,AKAP9,PTPN22,TGFB1,CD63,MAP3K7,CCL4,ASPH,SLC8A1,UBR3,PDE4D,MS4A1,KCNE1,STIM2,TMBIM6,NETO1,ATP2B4,ANK3,PDE4B,ITGB3,STIM1,PPP3CB,SPG11,FCRL3,P2RX5
GO:BP	regulation of epithelial cell migration	GO:0010632	FALSE	0.00176304	2.75374	227	1562	39	21010	PTEN,PRKCA,PLCG2,MACF1,HDAC9,ROCK2,TMSB4X,PFN1,ETS1,MAP4K4,MAP2K5,FOXP1,ARF6,PTK2B,PRKCE,FBXW7,AKT3,EVL,MEF2C,DOCK5,GRN,RHOA,NF1,CLASP1,RAC1,RIN2,SP100,SPRED1,ATP5F1A,HMGB1,HIF1A,BCAS3,RRAS,RAB11A,ANXA1,ATP2B4,ITGB3,SASH1,THBS1
GO:BP	ribosome assembly	GO:0042255	FALSE	0.00177586	2.75059	65	1562	18	21010	RPS19,RPS27,RPL10,RPL11,RPS14,RPS15,RPS28,RPL38,RPL6,RPS5,RPL24,RPSA,NOP53,RPL23A,RPL5,RPLP0,NPM1,PRKDC
GO:BP	ameboidal-type cell migration	GO:0001667	FALSE	0.00177622	2.7505	429	1562	61	21010	PTEN,PRKCA,PLCG2,ZEB2,MACF1,HDAC9,ROCK2,TMSB4X,PFN1,ETS1,MAP4K4,MAP2K5,TIMP1,FOXP1,S100A9,ARF6,TGFBR1,PTK2B,PRKCE,FUT8,FBXW7,AKT3,EVL,SRGAP2,MEF2C,DOCK5,IQGAP1,ROCK1,GRN,RHOA,NF1,ITGA4,CLASP1,CORO1A,RAC1,RIN2,ARHGDIB,SP100,DPP4,SEMA4D,SMAD4,SPRED1,CDC42,ATP5F1A,HMGB1,TGFB1,CAP1,ARID5B,HIF1A,WDPCP,BCAS3,RRAS,RAB11A,ITGB2,ANXA1,ATP2B4,ITGB3,KANK1,SASH1,PKN2,THBS1
GO:BP	regulation of protein catabolic process	GO:0042176	FALSE	0.00186001	2.73048	363	1562	54	21010	TNFAIP3,SH3RF3,PRKN,EEF1A1,RPL11,PSME1,NOP53,ELOB,RACK1,HSP90AA1,UBB,NDUFA13,COP1,CST3,GABARAP,LRRK2,FLNA,TIMP1,UBXN1,XPO1,ATG7,HSP90AB1,OAZ1,SMAD3,FBXW7,FOXO1,FHIT,FYN,RNF144B,LRP1,IRAK3,ROCK1,SUMO2,RNF144A,PARK7,PSEN1,MYCBP2,SMAD4,GSK3B,MTM1,PHF20L1,USP25,CBLB,FBXL5,UBR3,APC,PRICKLE1,CSNK1A1,TNFRSF1B,NSF,SNX9,TLK2,RIC1,RHBDD1
GO:BP	regulation of interleukin-6 production	GO:0032675	FALSE	0.00196735	2.70612	153	1562	30	21010	TNFAIP3,PLCG2,CEBPB,CLEC7A,CYBA,ZBTB20,HLA-B,TYROBP,MBP,SYK,AIF1,PYCARD,BANK1,TLR2,CD36,IRAK3,IL17RA,CD74,POU2F2,HMGB1,CD47,PTPN22,HAVCR2,HGF,NLRC3,POU2AF1,IL1RAP,STAT3,KLF2,CD200
GO:BP	interleukin-6 production	GO:0032635	FALSE	0.00196735	2.70612	153	1562	30	21010	TNFAIP3,PLCG2,CEBPB,CLEC7A,CYBA,ZBTB20,HLA-B,TYROBP,MBP,SYK,AIF1,PYCARD,BANK1,TLR2,CD36,IRAK3,IL17RA,CD74,POU2F2,HMGB1,CD47,PTPN22,HAVCR2,HGF,NLRC3,POU2AF1,IL1RAP,STAT3,KLF2,CD200
GO:BP	receptor-mediated endocytosis	GO:0006898	FALSE	0.00215076	2.66741	255	1562	42	21010	B2M,PLCG2,RNASEK,NUMB,ITSN2,MKLN1,ARF1,BMP2K,TBC1D5,CD14,SYK,PICALM,FCHSD2,ARF6,BICD1,SYNE1,CD36,LRP1,RAB31,GRK3,CBL,RIN3,ITGA4,RAC1,CALCRL,AAK1,DPP4,DNAJC13,FCER1G,CD63,CAP1,SMAP1,IGF2R,HNRNPK,LMBRD1,ITSN1,ITGB2,DGKD,NRG1,ITGB3,SNX9,PIKFYVE
GO:BP	positive regulation of MAP kinase activity	GO:0043406	FALSE	0.00219359	2.65884	115	1562	25	21010	RPS3,MAP3K5,SYK,MIF,MAP2K5,LRRK2,ERP29,PTK2B,PDGFC,PDE5A,MEF2C,PTPRC,PSEN1,TIAM1,MAP2K6,MAGED1,MAP3K7,RASGRP1,TENM1,TAOK3,PIK3R5,PAK1,FGD2,SASH1,THBS1
GO:BP	regulation of B cell proliferation	GO:0030888	FALSE	0.00227327	2.64335	66	1562	18	21010	TYROBP,MIF,ATM,SLC39A10,BCL2,NFATC2,PELI1,MNDA,MEF2C,TNFSF13B,CD74,PTPRC,IKZF3,VAV3,LYN,CD22,AHR,FCRL3
GO:BP	calcium ion transmembrane transport	GO:0070588	FALSE	0.00229035	2.6401	356	1562	53	21010	PLCG2,CALM1,CYBA,FLNA,VMP1,PTK2B,CAMK2D,ITPR1,PRKCE,BCL2,ITPR2,ATP2B1,FYN,THADA,AHNAK,SESTD1,OPRM1,SLC24A4,MICU1,ANO6,PLCB1,PPP3CA,DIAPH1,CALM2,PTPRC,CORO1A,LYN,PSEN1,PPP3CC,PTPN22,TGFB1,GP1BB,MAP3K7,SCN3A,GPM6A,ASPH,SLC8A1,TMEM165,UBR3,PDE4D,MS4A1,KCNE1,STIM2,TMBIM6,ATP2B4,PDE4B,ITGB3,CCR7,STIM1,LCK,PPP3CB,MICU2,P2RX5
GO:BP	ribonucleotide metabolic process	GO:0009259	FALSE	0.00242799	2.61475	385	1562	56	21010	DIP2A,MT-ND3,MT-CO2,MT-ND1,MT-ATP6,DPYD,MT-ND4,MT-ND5,ENO1,ATP5MC2,HINT1,NDUFB7,ADK,MT-ND2,TSPO,TMSB4X,NDUFA13,ATP5F1E,APRT,LRRK2,ATP5F1D,NDUFC2,ATP5MC3,RNASEH2B,HSD17B4,SUCLG2,ATP5MG,MT-ATP8,CASK,MT-ND4L,PDE5A,PRKAG2,NME2,PDE7A,ATP6V0C,NDUFA1,HSPA8,ATP5F1A,PDK4,PDK1,CTPS1,PID1,FAR2,AK5,FAR1,MAGI3,PDE4D,NT5C3A,NDUFS6,ATP5MF,PDE4B,PDK3,ATP5PO,DLG2,PDE7B,ACSL4
GO:BP	chromatin organization	GO:0006325	TRUE	0.00244497	2.61173	788	1562	96	21010	PRMT2,UTY,PRKCA,H3F3A,JAK2,USP15,CHD9,KDM4C,HDAC9,ACTB,NCOA1,SRPK2,SMYD3,CDKN1C,PRKCB,GPX4,TASOR,HDAC4,USP36,RESF1,KMT2A,DDX21,ATF7IP,RERE,L3MBTL4,PHF14,XIST,UBE2B,FAM172A,SETD5,HNRNPU,CHD1,TOX,BAZ2B,KCNQ1OT1,PHF21A,MBD2,IKZF1,TET3,TET2,JARID2,NCOA3,HDAC8,KDM7A,TRMT112,ERCC6L2,SHPRH,RBL2,ATRX,EIF1,KCNQ1,SMARCA2,NPM1,HIST1H1E,MLLT3,ZMYND11,KAT2B,RB1,KDM1B,HMGB1,UBR2,TRIP12,PCGF5,SET,SETBP1,IFI16,A…
GO:BP	regulation of proteolysis involved in protein catabolic process	GO:1903050	FALSE	0.00247919	2.60569	230	1562	39	21010	PTEN,SH3RF3,PRKN,RPL11,RPS7,PSME1,NOP53,ELOB,RACK1,RPL5,UBB,HIPK2,COP1,GABARAP,LRRK2,LAPTM5,UBXN1,PTK2B,XPO1,RPL23,HSP90AB1,FBXW7,FHIT,DISC1,RNF144B,AGTPBP1,SUMO2,RNF144A,PARK7,PSEN1,PYHIN1,GSK3B,UBE3A,MTM1,PHF20L1,USP25,PRICKLE1,CSNK1A1,TLK2
GO:BP	positive regulation of lymphocyte migration	GO:2000403	FALSE	0.00257488	2.58924	42	1562	14	21010	DOCK8,NEDD9,AIF1,PYCARD,PTK2B,WNK1,RHOA,CCL5,ADAM10,STK39,ITGA4,CORO1A,CCL4,ITGB3
GO:BP	positive regulation of T cell differentiation	GO:0045582	FALSE	0.00260108	2.58485	116	1562	25	21010	TESPA1,AP3B1,ACTB,SYK,HLA-DRA,HLA-DRB1,CR1,ZBTB16,RUNX1,MALT1,CD86,CD74,RHOA,PTPRC,IL7R,SMARCA2,LEF1,STAT5B,TGFB1,IL4R,ARID1B,RASGRP1,ARID1A,ANXA1,FOXO3
GO:BP	integrin-mediated signaling pathway	GO:0007229	FALSE	0.00260108	2.58485	116	1562	25	21010	NEDD9,CCM2,SYK,FLNA,TIMP1,ERBIN,PTK2B,FUT8,ITGA6,LIMS1,TXK,NME2,ADAM10,ITGA4,FYB1,VAV3,FGR,HCK,CDC42,TLN1,CD47,CD63,ITGB2,ITGB3,LAMC1
GO:BP	modification-dependent protein catabolic process	GO:0019941	FALSE	0.00268132	2.57165	706	1562	88	21010	TNFAIP3,PTEN,SH3RF3,PRKN,RPS27A,RPL11,RPS7,NOP53,USP15,ELOB,HSPA5,UBA52,RACK1,RPL5,UBB,HIPK2,USP9Y,COP1,UBC,GABARAP,LRRK2,RNF149,LAPTM5,PSMB4,UBXN1,USP28,USP32,PTK2B,XPO1,USP36,RPL23,FBXL17,HSP90AB1,RNF13,USP24,FBXW7,FHIT,UBE2B,HERC4,PELI1,RNF115,DISC1,RNF130,RNF144B,CBL,TRIM38,AGTPBP1,SUMO2,RNF144A,WWP1,PARK7,PSEN1,PYHIN1,PSMA1,GSK3B,PSMB1,FBXO38,UBR2,TRIP12,SH3BGRL,UBE3A,MTM1,PHF20L1,USP25,UBE2…
GO:BP	T cell selection	GO:0045058	FALSE	0.00269202	2.56992	54	1562	16	21010	BCL11B,IL15,SYK,DOCK2,BCL2,TOX,CD74,RHOA,PTPRC,SLAMF6,CD3D,THEMIS,IL6ST,CD28,STAT3,CCR7
GO:BP	regulation of DNA-binding transcription factor activity	GO:0051090	FALSE	0.00269396	2.56961	444	1562	62	21010	S100A8,TNFAIP3,PTEN,PRMT2,TRAPPC9,PLCG2,RPS3,JAK2,ID2,CLEC7A,TMSB4X,PPIA,HIPK2,SYK,MAP2K5,LRRK2,FLNA,PYCARD,PRKCB,S100A9,CARD16,ERBIN,HDAC4,TRIM22,AIM2,SMAD3,NLRC5,COMMD6,PELI1,NFKBIA,MALT1,CARD8,TLR2,CD36,IRAK3,TRIM38,SGK3,PPP3CA,PRKCH,PARK7,CFLAR,STK3,HCK,SLCO3A1,NPM1,SP100,RB1,TCF7L2,TGFB1,MAP3K7,TRAF5,PRKCQ,ARID5B,HAVCR2,ERC1,CAMK1D,NLRC3,IL1RAP,ITGB2,STAT3,SPI1,CD200
GO:BP	signal transduction by p53 class mediator	GO:0072331	FALSE	0.00280008	2.55283	180	1562	33	21010	PRKN,RPL11,RPS15,RPS20,RPS7,NOP53,USP15,HINT1,RPL26,RPL37,RPL5,UBB,HIPK2,MIF,PYCARD,ATM,USP28,RPL23,BCL2,WWOX,FHIT,CD74,ATRX,NPM1,SP100,MAP2K6,PYHIN1,SPRED1,IFI16,ATR,CD44,HNRNPK,CRADD
GO:BP	organophosphate biosynthetic process	GO:0090407	FALSE	0.00281461	2.55058	604	1562	78	21010	PTEN,INPP4B,DIP2A,SERINC5,PLCG2,MT-ND3,MT-CO2,MT-ND1,MT-ATP6,MT-ND4,MT-ND5,ENO1,ATP5MC2,NDUFB7,ADK,MT-ND2,TMSB4X,PIK3C3,NDUFA13,ATP5F1E,APRT,INPP4A,KYNU,ATP5F1D,NDUFC2,ATM,ATP5MC3,PTK2B,PIP5K1B,PPIP5K2,ATP5MG,MT-ATP8,DGKA,MT-ND4L,ABHD3,PRKAG2,SMG1,IPMK,SPTLC2,TTC7A,UVRAG,NME2,PIP4K2A,ATP6V0C,NDUFA1,NAMPT,TPK1,TKT,PLA2G4A,ATP5F1A,PDK4,SLC4A7,MTM1,PDK1,PYGL,GK5,CTPS1,PID1,PLSCR1,AK5,FAR1,LCLAT1,ABH…
GO:BP	regulation of signal transduction by p53 class mediator	GO:1901796	FALSE	0.00282408	2.54912	109	1562	24	21010	PRKN,RPL11,RPS15,RPS20,RPS7,NOP53,USP15,RPL26,RPL37,RPL5,UBB,HIPK2,MIF,ATM,RPL23,BCL2,CD74,NPM1,MAP2K6,PYHIN1,SPRED1,ATR,CD44,HNRNPK
GO:BP	response to salt	GO:1902074	FALSE	0.00286325	2.54314	368	1562	54	21010	B2M,PLCG2,CALM1,TUBA1A,TSPO,ROCK2,HSP90AA1,TXNIP,JUNB,GNAI2,PRKCB,NEK7,PTK2B,CAMK2D,ITPR1,LARGE1,TTN,KMT2A,PRKCE,SDK1,RUNX2,NFATC2,IGF1R,FYN,FOS,TOP2B,MEF2C,OPRM1,CD36,CPNE8,MEF2A,GNAQ,IQGAP1,PLCB1,PPP3CA,HNRNPA1,CALM2,STK39,ALOX5AP,TIAM1,TGFB1,ANKH,ADD1,ASPH,HRH4,BCL11A,TMBIM6,ATP2B4,STIM1,TOMM20,DLG2,THBS1,MNAT1,P2RX5
GO:BP	inorganic ion homeostasis	GO:0098771	FALSE	0.0029323	2.53279	524	1562	70	21010	S100A8,SLC12A6,B2M,PLCG2,TPT1,CALM1,XPR1,AP3B1,ARF1,CYBA,ATP6V1G1,FLNA,TBXAS1,PRKCB,SOD1,S100A9,PICALM,PTK2B,CAMK2D,ITPR1,SNX10,PRKCE,SLC39A10,RAP1GDS1,BCL2,FTH1,WNK1,ITPR2,ATP2B1,SLC11A1,THADA,DISC1,TMTC2,SLC24A4,TTC7A,MICU1,EXT1,PLCB1,DIAPH1,FTL,CALM2,PTPRC,CCL5,STK39,CORO1A,KCNQ1,LYN,PSEN1,SMAD4,TGFB1,GP1BB,ANKH,ASPH,SLC8A1,FBXL5,TMEM165,HIF1A,PDE4D,CDH23,STIM2,TMBIM6,ATP2B4,ANK3,ITGB3,CCR7,ST…
GO:BP	negative regulation of transferase activity	GO:0051348	FALSE	0.0029497	2.53022	258	1562	42	21010	TNFAIP3,PTEN,PRKN,RPL11,RPS7,HIPK3,PTPRJ,RPL5,PPIA,SMYD3,CDKN1C,GSTP1,PYCARD,RTRAF,STK38,RPL23,HNRNPU,PRKAG2,WARS,IRAK3,GNAQ,CBL,NF1,PTPRC,PIP4K2A,PARK7,LYN,PSEN1,NPM1,KAT2B,GSK3B,SPRED1,RB1,PTPN22,ADARB1,CBLB,SLC8A1,CDK5RAP2,APC,ZFP36,DUSP1,BANF1
GO:BP	organelle assembly	GO:0070925	FALSE	0.002969	2.52739	973	1562	113	21010	PTEN,ATXN10,ABLIM1,AKAP13,RPS19,RPS27,RPL10,RPL11,RPS14,RPS15,RPS23,RPS28,RPS3,RPL38,RPL6,RPS5,RPL24,RPSA,NOP53,ALPK1,PAN3,AP3B1,SENP6,RFX2,ACTG1,RFX3,RPL23A,RPL5,PIK3C3,GABARAP,LRRK2,FLNA,ASAP1,VMP1,NEK7,PTK2B,OFD1,RPLP0,LIMD1,SNX10,TTN,BICD1,UBE2B,HNRNPU,PCM1,CEP295,GBF1,DISC1,STX7,DOCK5,MEF2A,AP1S2,SDCCAG8,RHOA,CCDC88A,RIPOR2,PIP4K2A,CLASP1,CORO1A,KCNQ1,CFLAR,HCK,PSEN1,NPM1,CEP350,PIBF1,ZNF207…
GO:BP	positive regulation of cell projection organization	GO:0031346	FALSE	0.00307797	2.51174	350	1562	52	21010	NEDD9,MACF1,RAC2,HSP90AA1,STAU2,PFN1,FLNA,DOCK11,S100A9,TGFBR1,PTK2B,NIN,TIAM2,ITGA6,SETX,IGF1R,FYN,TOX,DISC1,ZNF804A,SHTN1,PLXNC1,GRN,CCDC88A,RIPOR2,RAC1,CFLAR,LYN,CUX1,TIAM1,SEMA4D,KAT2B,GSK3B,CDC42,FBXO38,ARPC2,ARHGAP32,GPM6A,TENM1,ZMYND8,CARMIL1,MAP2K1,CAMK1D,APC,RAPGEF2,BCL11A,EPS8,CDC42EP3,FIG4,CCR7,TAPT1,AUTS2
GO:BP	neuroinflammatory response	GO:0150076	FALSE	0.00313455	2.50382	74	1562	19	21010	PLCG2,ZEB2,JAK2,CST7,TYROBP,AIF1,LRRK2,ATM,LARGE1,TLR2,LRP1,GRN,PTPRC,PSEN1,IFNGR2,ITGB2,TNFRSF1B,STAP1,CD200
GO:BP	regulation of T cell mediated immunity	GO:0002709	FALSE	0.00316953	2.49901	95	1562	22	21010	B2M,FAM49B,HLA-B,KLRC1,HLA-C,HLA-A,HLA-DRA,HLA-DRB1,HLA-F,DENND1B,HLA-E,MALT1,STX7,PTPRC,IL7R,HMGB1,FBXO38,CD55,MAP3K7,TNFRSF1B,PPP3CB,AHR
GO:BP	regulation of intrinsic apoptotic signaling pathway	GO:2001242	FALSE	0.00318389	2.49704	181	1562	33	21010	S100A8,PRKN,RPL11,RPS3,TPT1,RPS7,ENO1,USP15,RPL26,RACK1,UBB,NDUFA13,PPIA,MIF,LRRK2,PYCARD,SOD1,S100A9,ERP29,FBXW7,BCL2,FYN,CD74,PARK7,BID,CD44,URI1,HIF1A,HNRNPK,TMBIM6,NCK2,CDKN2D,LCK
GO:BP	regulation of inflammatory response to antigenic stimulus	GO:0002861	FALSE	0.0035576	2.44884	43	1562	14	21010	SYK,HLA-DRB1,PSMB4,HLA-E,FYN,PARK7,FGR,HCK,LYN,PSMA1,CD28,MAPK14,CCR7,YES1
GO:BP	positive regulation of signal transduction by p53 class mediator	GO:1901798	FALSE	0.00361434	2.44197	32	1562	12	21010	RPL11,RPS15,RPS20,RPS7,RPL26,RPL37,UBB,ATM,RPL23,PYHIN1,SPRED1,ATR
GO:BP	regulation of lymphocyte migration	GO:2000401	FALSE	0.00366415	2.43603	68	1562	18	21010	DOCK8,NEDD9,AIF1,PYCARD,PTK2B,LRCH1,WNK1,RHOA,RIPOR2,CCL5,ADAM10,STK39,ITGA4,CORO1A,CCL4,ITGB3,KLRK1,CD200
GO:BP	endomembrane system organization	GO:0010256	FALSE	0.00368452	2.43362	598	1562	77	21010	PTEN,PRKN,PRKCA,RNASEK,AP3B1,SRGN,RFX2,ATP8B4,CXCR4,MTSS1,RTN1,LRRK2,ASAP1,VMP1,PRKCB,SOD1,S100A9,RAB10,VTI1A,LYST,SNX10,LARGE1,CR1,SYNE1,ATP6V0B,DYM,RETREG1,DOP1A,XKR6,STX11,GBF1,PACSIN2,AHNAK,SHTN1,AP1S2,CERT1,RAB27A,ANO6,PTPRC,ABCD2,EEA1,CLASP1,ATP6V0C,TRAPPC8,WASHC4,ATP10A,CDC42,AKAP9,DNAJC13,USP6NL,GCC2,S100A10,MAP2K1,SQSTM1,PLSCR1,AGFG1,BIN2,GOLGA8B,MAPK1,RAB11A,KCNE1,CSNK1A1,EPB41L3,VPS13B…
GO:BP	transmembrane transport	GO:0055085	FALSE	0.00368893	2.4331	1579	1562	167	21010	MT-CO1,SLC12A6,KCNQ5,LONP2,PLCG2,MT-CO3,MT-CO2,MT-ATP6,COX4I1,CALM1,MT-ND4,UQCRB,NDUFA4,RNASEK,XPR1,MT-ND5,COX6B1,ATP5MC2,ARL6IP5,HSPA5,UQCRH,CYBA,CYBB,MFSD4B,CAB39,OSBPL8,TMSB4X,ACTB,S100A6,COX7C,ATP5F1E,CLIC3,CLIC1,COX8A,ATP6V1G1,SLC25A6,FLNA,TOMM7,VMP1,PRKCB,FXYD5,COX7B,ATP5F1D,ATP5MC3,UTRN,PTK2B,CAMK2D,GRIK4,ITPR1,LARGE1,PRKCE,ATP5MG,OAZ1,ATP11C,MT-ATP8,SLC39A10,BCL2,KCNH8,MT-CYB,WNK1,ITPR2,A…
GO:BP	negative regulation of cytokine production	GO:0001818	FALSE	0.00397191	2.401	288	1562	45	21010	TNFAIP3,HDAC9,SRGN,TSPO,TMSB4X,TYROBP,CD96,MAP2K5,GSTP1,PYCARD,HLA-DRB1,HLA-F,LAPTM5,CARD16,ERBIN,BANK1,HSP90AB1,CR1,ATP2B1,LILRA4,SLC11A1,CARD8,IRAK3,PTPRC,ABCD2,RAC1,LEF1,PIBF1,HMGB1,PTPN22,TGFB1,HAVCR2,HGF,RNF125,NLRC3,ZFP36,ANXA1,BST2,CCR7,RELB,KLF2,DICER1,BANF1,THBS1,CD200
GO:BP	positive regulation of inflammatory response	GO:0050729	FALSE	0.00402255	2.3955	142	1562	28	21010	S100A8,RPS19,PLCG2,NEAT1,CEBPB,IL15,NKG7,ETS1,LRRK2,PYCARD,S100A9,AIM2,HLA-E,VAMP8,NFKBIA,TLR2,NAIP,IL17RA,GRN,LGALS1,ALOX5AP,PARK7,STAT5B,CD47,IL6ST,CD28,STAP1,CCR7
GO:BP	positive regulation of actin filament bundle assembly	GO:0032233	FALSE	0.00417723	2.37911	62	1562	17	21010	RHOC,ROCK2,PFN1,MTSS1,FLNA,TGFBR1,SMAD3,EVL,RHOA,CCDC88A,RAC1,CDC42,CD47,S100A10,CARMIL1,PAK1,SWAP70
GO:BP	protein autophosphorylation	GO:0046777	FALSE	0.00419201	2.37758	226	1562	38	21010	CALM1,JAK2,SYK,LRRK2,ATM,TNIK,PTK2B,CAMK2D,STK4,IGF1R,STK17B,FYN,PDGFC,SMG1,DAPK1,IRAK3,TXK,CALM2,PTPRC,STK39,VRK2,FGR,HCK,LYN,GSK3B,ULK2,CAMK4,TAOK3,ATR,TAOK1,PAK1,NLK,NRG1,EIF2AK1,LCK,PIKFYVE,PEAK1,MARK3
GO:BP	ribosomal small subunit assembly	GO:0000028	FALSE	0.00423795	2.37284	18	1562	9	21010	RPS19,RPS27,RPS14,RPS15,RPS28,RPL38,RPS5,RPSA,PRKDC
GO:BP	regulation of viral process	GO:0050792	FALSE	0.00444234	2.35239	167	1562	31	21010	STAT1,MDFIC,PABPC1,IFITM2,PPIA,CXCR4,LY6E,SRPK2,HLA-DRB1,TASOR,TRIM22,RESF1,BCL2,TOP2B,FCN1,TRIM38,CD74,CCL5,LGALS1,IL32,SP100,HMGB1,CIITA,ADARB1,IFI16,PLSCR1,CD28,ZFP36,BST2,BANF1,PKN2
GO:BP	regulation of transmembrane transport	GO:0034762	FALSE	0.00452091	2.34477	591	1562	76	21010	KCNQ5,PLCG2,CALM1,NDUFA4,ARL6IP5,CYBA,CYBB,CAB39,OSBPL8,TMSB4X,ACTB,CLIC3,CLIC1,FLNA,VMP1,PRKCB,FXYD5,UTRN,PTK2B,CAMK2D,PRKCE,OAZ1,BCL2,KCNH8,WNK1,FYN,PRKAG2,THADA,AHNAK,SESTD1,MEF2C,OPRM1,DAPK1,MEF2A,ANO6,PPP3CA,DIAPH1,CALM2,STK39,CTSS,CORO1A,PARK7,KCNQ1,LYN,PSEN1,PPP3CC,AKAP9,PTPN22,TGFB1,CD63,RASGRF2,MAP3K7,SCN3A,C2CD5,ASPH,SLC8A1,PID1,UBR3,PDE4D,MS4A1,IFNGR2,KCNE1,STIM2,TMBIM6,NETO1,HVCN1,MAP…
GO:BP	mitotic cell cycle process	GO:1903047	FALSE	0.00455687	2.34133	757	1562	92	21010	PTEN,PRMT2,IQGAP2,PRKCA,RPS6,RPL24,CALM1,PSME1,NOP53,CCNH,RHOC,ID2,CDK6,ARF1,RPL26,RASA1,ROCK2,CFL1,ACTB,CCND3,AIF1,FLNA,CDKN1C,BACH1,PRKCB,ATM,EXOC4,RNASEH2B,TTN,RAD51B,BCL2,FOXN3,EXOC2,HNRNPU,UBE2E2,IQGAP1,CCNY,PLCB1,PPP3CA,ROCK1,RHOA,CALM2,RIPOR2,NPAT,ANKRD17,RBL2,CLASP1,PHIP,SMARCA2,ZFP36L2,PIBF1,ZNF207,KAT2B,RB1,CDC42,BID,TGFB1,EML4,ARID1B,SEPTIN6,TNKS,CDC14A,TAOK3,CDK17,ARID1A,CDK5RAP2,TAOK…
GO:BP	positive regulation of leukocyte migration	GO:0002687	FALSE	0.00463488	2.33396	151	1562	29	21010	DOCK8,NEDD9,RAC2,AIF1,PYCARD,PTK2B,WNK1,ANO6,CD74,RHOA,RIPOR2,CCL5,ADAM10,STK39,ITGA4,CORO1A,RAC1,HMGB1,CD47,TGFB1,CCL4,CAMK1D,MAPK1,SPI1,ITGB3,CCR7,SWAP70,THBS1,CD99
GO:BP	positive regulation of type II interferon production	GO:0032729	FALSE	0.00485036	2.31423	76	1562	19	21010	JAK2,FAM49B,CLEC7A,CD14,HLA-A,HLA-DPB1,PYCARD,HLA-DPA1,SLC11A1,TXK,SLAMF6,CD226,PTPN22,RASGRP1,HAVCR2,PDE4D,CD2,PDE4B,KLRK1
GO:BP	phagocytosis, engulfment	GO:0006911	FALSE	0.00487534	2.312	50	1562	15	21010	PLCG2,AIF1,ARHGAP25,ELMO1,XKR6,CD36,RAB31,ANO6,RAC1,CDC42,BIN2,ITGB2,STAP1,THBS1,CLCN3
GO:BP	protein localization to nucleus	GO:0034504	FALSE	0.0049553	2.30493	318	1562	48	21010	RPL11,JAK2,NOP53,MDFIC,HSP90AA1,TXNIP,OSBPL8,SYK,LRRK2,FLNA,XPO1,STK4,RPL23,ZBTB16,SMAD3,RAP1GDS1,SYNE1,NFKBIA,FYN,HNRNPU,CD36,PPP3CA,NF1,TXN,PARK7,STK3,PSEN1,NPM1,SP100,MAGED1,PYHIN1,GSK3B,TCF7L2,PTPN22,TGFB1,CBLB,SQSTM1,TPR,PRICKLE1,STAT3,MAPK14,GBP2,YWHAZ,KPNA5,PPP3CB,SPG11,PIKFYVE,FAM53B
GO:BP	negative regulation of cell motility	GO:2000146	FALSE	0.00519411	2.28449	300	1562	46	21010	PTEN,MCTP1,ZEB2,NEDD9,PTPRJ,LDLRAD4,OSBPL8,MIF,MAP2K5,AIF1,TIMP1,LRCH1,BCL2,EVL,SRGAP2,MEF2C,LRP1,EMILIN2,VCL,RIN3,PLCB1,CD74,RHOA,NF1,RIPOR2,CLASP1,RAC1,ARHGDIB,SP100,DPP4,SPRED1,HMGB1,ADARB1,ZMYND8,RRAS,STAP1,FOXO3,STAT3,ATP2B4,BST2,KANK1,PTPRK,DUSP1,KLRK1,THBS1,CD200
GO:BP	blood vessel development	GO:0001568	FALSE	0.00523564	2.28103	707	1562	87	21010	TNFAIP3,SLC12A6,STAT1,PRKCA,NCL,HDAC9,BTG1,RASA1,CYBB,ROCK2,PCSK5,ACTG1,ETS1,JUNB,HIPK2,CCM2,CXCR4,SYK,SRPK2,MAP2K5,SOS1,NOTCH2,FLNA,PRKCB,TNFAIP2,TGFBR3,TGFBR1,PTK2B,STK4,ARHGAP24,LARGE1,PDE3B,FBXW7,PPP1R16B,FOXO1,WNK1,AKT3,RUNX1,WARS,SAT1,CEMIP2,MEF2C,ALOX5,LRP1,PECAM1,EMILIN2,ROCK1,GRN,RHOA,NF1,CNTRL,ANKRD17,VAV3,CALCRL,CFLAR,LEF1,RIN2,PSEN1,SP100,SPRED1,PGK1,TCF7L2,CD47,TGFB1,GTF2I,MAP2K1,HIF…
GO:BP	cell-cell signaling	GO:0007267	FALSE	0.00525528	2.2794	1703	1562	177	21010	S100A8,TNFAIP3,PTEN,SLC12A6,PRKN,APBA2,PLCG2,MCTP1,PFDN5,ZEB2,JAK2,MACF1,MDFIC,IL15,ARF1,SRGN,RACK1,TSPO,PCSK5,STXBP5,TRIO,STAU2,RAP1B,RFX3,RPS12,PFN1,TYROBP,FGFBP2,MBP,GRAP2,SYK,MIF,MAP4K4,GABARAP,GNAI2,LRRK2,FLNA,PRKCB,HLA-DRB1,S100A9,FCHSD2,UTRN,TNIK,PTK2B,EXOC4,GRIK4,STK4,LTB,ITPR1,LIMD1,LARGE1,KMT2A,PRKCE,HSP90AB1,CSNK1G3,SMAD3,TMEM131L,CASK,FOXO1,WWOX,WNK1,UBE2B,SYNE1,VAMP8,KLF7,FYN,STX11,S…
GO:BP	B cell homeostasis	GO:0001782	FALSE	0.00529602	2.27605	33	1562	12	21010	TNFAIP3,MIF,SOS1,DOCK11,BCL2,MEF2C,TNFSF13B,CD74,IL7R,LYN,DOCK10,HIF1A
GO:BP	protein dephosphorylation	GO:0006470	FALSE	0.0053983	2.26774	246	1562	40	21010	PTEN,CALM1,JAK2,YWHAB,SSH2,ROCK2,PTPRJ,PPIA,DUSP2,GNAI2,PPP1R12A,MGAT5,HSP90AB1,SLC39A10,BCL2,PPP1R16B,PPP1CB,PPP3CA,ROCK1,PPM1L,CALM2,PTPRC,PTPN4,PTPRE,PPP3CC,GSK3B,PTPN22,MTM1,CDC14A,PTPN12,PPP1CA,RNGTT,MTMR3,DAPP1,FBXW11,PPP3CB,PTPRK,DUSP1,FCRL3,SWAP70
GO:BP	regulation of establishment or maintenance of cell polarity	GO:0032878	FALSE	0.00579141	2.23722	28	1562	11	21010	DOCK8,FAM49B,RACK1,ROCK2,RAP1B,PTK2B,SHTN1,ROCK1,RIPOR2,WDPCP,KANK1
GO:BP	regulation of intracellular protein transport	GO:0033157	FALSE	0.00581915	2.23514	229	1562	38	21010	PRKN,JAK2,MDFIC,RAC2,UBL5,HSP90AA1,GZMB,LRRK2,FLNA,TOMM7,XPO1,USP36,OAZ1,SMAD3,FBXW7,FYN,PCM1,CD36,NF1,C11ORF65,TXN,PARK7,PSEN1,SP100,GSK3B,PTPN22,TGFB1,GCC2,TENM1,C2CD5,ASPH,TPR,KCNE1,ITGB2,UBAC2,MAPK14,ANK3,CEP290
GO:BP	negative regulation of leukocyte apoptotic process	GO:2000107	FALSE	0.00597009	2.22402	57	1562	16	21010	BCL11B,DOCK8,MIF,FOXP1,ST6GAL1,SLC39A10,BCL2,CD74,IL7R,CCL5,KIFAP3,PRKCQ,TSC22D3,HIF1A,CCR7,ST3GAL1
GO:BP	muscle hypertrophy	GO:0014896	TRUE	0.00599119	2.22249	84	1562	20	21010	PRKCA,CYBA,ROCK2,FOXP1,HDAC4,CAMK2D,TTN,SMAD3,RAP1GDS1,FOXO1,PDE5A,MEF2A,JARID2,PPP3CA,ROCK1,TIAM1,SMAD4,IL6ST,TNFRSF1B,ATP2B4
GO:BP	response to insulin	GO:0032868	FALSE	0.00600708	2.22134	265	1562	42	21010	VPS13C,STAT1,NCL,HDAC9,OSBPL8,NCOA1,CCND3,SOS1,GNAI2,PRKCB,RAB10,NCOA2,DENND4C,PDE3B,FOXO1,ATP2B1,IGF1R,FOS,TLR2,RAB31,PIP4K2A,PHIP,KCNQ1,CFLAR,PTPRE,LYN,KAT2B,GSK3B,RB1,PDK4,CRY1,GCNT1,PRKCQ,C2CD5,PID1,MYO5A,MAPK1,MAPK14,CTSD,KANK1,PRKDC,SESN3
GO:BP	viral genome replication	GO:0019079	FALSE	0.00609338	2.21514	129	1562	26	21010	PRKN,EEF1A1,PPIB,PCBP1,PABPC1,IFITM2,PIK3C3,PPIA,SRPK2,TASOR,RESF1,BCL2,TOP2B,TRIM38,CCL5,CTBP2,HSPA8,ADARB1,IFI16,PLSCR1,CD28,SMC6,BST2,BANF1,PKN2,NFIA
GO:BP	respiratory burst	GO:0045730	TRUE	0.00623852	2.20492	39	1562	13	21010	RPS19,RAC2,CLEC7A,CYBA,CYBB,CD52,SLC11A1,GRN,RAC1,HCK,CD55,CAMK1D,NCF2
GO:BP	positive regulation of canonical NF-kappaB signal transduction	GO:0043123	FALSE	0.00630743	2.20015	195	1562	34	21010	PRKN,AKAP13,ALPK1,RHOC,CLEC7A,EEF1D,S100A4,LITAF,FLNA,PRKCB,HLA-DRB1,CARD16,BIRC3,LTB,TRIM22,DDX21,PRKCE,PELI1,FYN,MALT1,CD36,TRIM38,CD74,RHOA,ANKRD17,GAPDH,LGALS1,CFLAR,TAB2,MAP3K7,TRAF5,PELI2,BST2,CCR7
GO:BP	production of molecular mediator of immune response	GO:0002440	FALSE	0.00633398	2.19832	221	1562	37	21010	B2M,PLCG2,CLEC7A,SYK,CD96,MIF,LITAF,HLA-A,PYCARD,HLA-F,LAPTM5,SAMHD1,DENND1B,DDX21,HLA-E,CR1,MALT1,CD86,CD36,IRAK3,CD74,PTPRC,CD226,PTPN22,CD55,THOC1,MAP3K7,IL4R,CD22,XRCC4,CD28,TNFRSF1B,TMBIM6,BST2,PRKDC,FCRL3,SWAP70
GO:BP	regulation of cardiac muscle hypertrophy	GO:0010611	FALSE	0.00643446	2.19149	51	1562	15	21010	PRKCA,ROCK2,FOXP1,CAMK2D,SMAD3,FOXO1,PDE5A,MEF2A,JARID2,PPP3CA,ROCK1,SMAD4,IL6ST,TNFRSF1B,ATP2B4
GO:BP	ribose phosphate biosynthetic process	GO:0046390	FALSE	0.00658001	2.18177	239	1562	39	21010	DIP2A,MT-ND3,MT-CO2,MT-ND1,MT-ATP6,MT-ND4,MT-ND5,ENO1,ATP5MC2,NDUFB7,ADK,MT-ND2,TMSB4X,NDUFA13,ATP5F1E,APRT,ATP5F1D,NDUFC2,ATP5MC3,ATP5MG,MT-ATP8,MT-ND4L,PRKAG2,NME2,ATP6V0C,NDUFA1,TKT,ATP5F1A,PDK4,PDK1,PYGL,CTPS1,PID1,AK5,NDUFS6,ATP5MF,PDK3,ATP5PO,ACSL4
GO:BP	cellular catabolic process	GO:0044248	FALSE	0.00693073	2.15922	1527	1562	161	21010	S100A8,VPS13C,TNRC6C,HIBCH,LONP2,PRKN,PRKCA,EEF1A1,PLCG2,DPYD,CALM1,ATG4C,HINT1,PAN3,ELOB,PSAP,TBC1D5,TSPO,PABPC1,ROCK2,HSP90AA1,APAF1,ZBTB20,PLBD1,PIK3C3,ATP6V1G1,GABARAP,LRRK2,TOMM7,TIMP1,VMP1,PYCARD,S100A9,KYNU,LAPTM5,PRDX5,ATM,SAMHD1,EXOC4,VTI1A,USP36,ATG7,ITPR1,RNASEH2B,TRIM22,HSD17B4,SUCLG2,ZHX2,FBXW7,BCL2,FOXO1,FHIT,VAMP8,ATP6V0B,SLC11A1,RETREG1,PDE5A,HNRNPU,SNX25,ABHD3,SMG1,SMG7,RBM47,WDF…
GO:BP	myeloid leukocyte differentiation	GO:0002573	FALSE	0.00721017	2.14205	231	1562	38	21010	PRKCA,NEDD9,CEBPB,ID2,CDK6,AP3B1,IL15,TYROBP,JUNB,NOTCH2,FOXP1,HLA-DRB1,GAB3,SNX10,LARGE1,FBXW7,RUNX1,FOS,TLR2,PPP3CA,CD74,NF1,LEF1,LYN,PSEN1,RB1,CDC42,TGFB1,IFI16,CAMK4,LRRK1,MAPK14,SPI1,PF4,CCR7,CREB1,RELB,EIF2AK1
GO:BP	central nervous system development	GO:0007417	FALSE	0.00722339	2.14126	1035	1562	117	21010	S100A8,MT-CO1,PTEN,BCL11B,MAPKAP1,PRKN,TRAPPC9,B2M,ZEB2,CALM1,MT-ND4,COX6B1,NUMB,TUBA1A,ATXN1,ID2,CDK6,HSPA5,HSP90AA1,APAF1,ACTB,TYROBP,UBB,MBP,SPATA5,NCOA1,CXCR4,SOS1,RTN1,LRRK2,FLNA,GSTP1,FOXP1,S100A9,COX7B,ATM,MARCKSL1,SSBP3,NIN,STK4,LARGE1,HSP90AB1,AIM2,ZBTB16,MSI2,BCL2,PAX5,RERE,AKT3,IGF1R,FYN,PDGFC,PCM1,TOP2B,TOX,SRGAP2,DISC1,TLR2,LRP1,ZFHX3,JARID2,EXT1,KDM7A,PLCB1,AGTPBP1,GRN,RHOA,CALM2,NF…
GO:BP	response to interferon-beta	GO:0035456	FALSE	0.00763214	2.11735	34	1562	12	21010	STAT1,CALM1,IFITM2,NDUFA13,AIM2,IRF1,MNDA,IFNAR2,PYHIN1,IFI16,PLSCR1,BST2
GO:BP	positive regulation of cysteine-type endopeptidase activity	GO:2001056	FALSE	0.00826136	2.08295	139	1562	27	21010	S100A8,CYFIP2,RPS3,JAK2,ARL6IP5,MAP3K5,CLEC7A,RACK1,APAF1,NDUFA13,SYK,PYCARD,S100A9,LAPTM5,AIM2,SMAD3,FYN,MALT1,CARD8,DAPK1,HMGB1,BID,IFI16,ASPH,CRADD,CTSD,LCK
GO:BP	protein localization to organelle	GO:0033365	FALSE	0.00837992	2.07676	1182	1562	130	21010	VPS13C,MIA2,TNFAIP3,LONP2,PRKN,NBEA,RPL11,JAK2,NOP53,FTX,MDFIC,AP3B1,RAC2,HSPA5,VPS8,SPCS1,UBL5,SRGN,TSPO,ROCK2,HSP90AA1,TXNIP,OSBPL8,GZMB,PIK3C3,NDUFA13,SYK,LRRK2,FLNA,TOMM7,SRP14,LAPTM5,RAB10,ARF6,RCSD1,TASOR,XPO1,USP36,STK4,RPL23,SNX10,BTF3,PACS1,ZBTB16,SMAD3,FBXW7,RAP1GDS1,BICD1,NACA,SYNE1,NFKBIA,FYN,HNRNPU,PCM1,GBF1,PACSIN2,JPX,DISC1,CD36,SPIDR,JARID2,IL10RA,PPP3CA,DIAPH1,CCDC88A,NF1,C11ORF6…
GO:BP	negative regulation of catabolic process	GO:0009895	FALSE	0.00850846	2.07015	343	1562	50	21010	RPL11,RPS7,NOP53,TSPO,PABPC1,RPL5,HIPK2,CST3,LRRK2,FLNA,TIMP1,UBXN1,HDAC4,USP36,RPL23,HSP90AB1,SMAD3,PDE3B,BCL2,FHIT,SLC11A1,FYN,HNRNPU,RBM47,IRAK3,IL10RA,ROCK1,PARK7,PSEN1,MYCBP2,SMAD4,LARP4B,PTPN22,CIRBP,TAB2,TAF15,TRAF5,MTM1,PHF20L1,USP25,HGF,ZFP36,STAT3,MAPK14,ATP2B4,TLK2,RIC1,TBC1D14,TENT5A,HNRNPC
GO:BP	regulation of production of molecular mediator of immune response	GO:0002700	FALSE	0.0085261	2.06925	189	1562	33	21010	B2M,PLCG2,CLEC7A,SYK,CD96,MIF,LITAF,HLA-A,PYCARD,HLA-F,LAPTM5,DENND1B,DDX21,HLA-E,CR1,MALT1,CD86,CD36,IRAK3,CD74,PTPRC,CD226,PTPN22,CD55,THOC1,MAP3K7,IL4R,CD22,CD28,TNFRSF1B,TMBIM6,BST2,FCRL3
GO:BP	positive regulation of superoxide anion generation	GO:0032930	FALSE	0.00874663	2.05816	15	1562	8	21010	CLEC7A,TYROBP,SYK,GNAI2,GSTP1,SOD1,ITGB2,HVCN1
GO:BP	neuron apoptotic process	GO:0051402	FALSE	0.00887952	2.05161	269	1562	42	21010	PRKN,JAK2,CEBPB,TUBA1A,MAP3K5,RASA1,APAF1,TYROBP,UBB,HIPK2,SRPK2,OXR1,SOD1,ATM,PTK2B,FBXW7,BCL2,RETREG1,NAIP,MEF2C,ROCK1,GRN,RHOA,NF1,GAPDH,CORO1A,PARK7,USP53,PSEN1,NR4A2,RB1,BID,TGFB1,IL6ST,SET,ADARB1,HIF1A,FOXO3,TMBIM6,THRB,SPG11,GBE1
GO:BP	cardiac muscle hypertrophy	GO:0003300	FALSE	0.00904256	2.04371	79	1562	19	21010	PRKCA,ROCK2,FOXP1,HDAC4,CAMK2D,TTN,SMAD3,RAP1GDS1,FOXO1,PDE5A,MEF2A,JARID2,PPP3CA,ROCK1,TIAM1,SMAD4,IL6ST,TNFRSF1B,ATP2B4
GO:BP	purine ribonucleotide biosynthetic process	GO:0009152	FALSE	0.00956401	2.01936	216	1562	36	21010	DIP2A,MT-ND3,MT-CO2,MT-ND1,MT-ATP6,MT-ND4,MT-ND5,ENO1,ATP5MC2,NDUFB7,ADK,MT-ND2,TMSB4X,NDUFA13,ATP5F1E,APRT,ATP5F1D,NDUFC2,ATP5MC3,ATP5MG,MT-ATP8,MT-ND4L,PRKAG2,NME2,ATP6V0C,NDUFA1,ATP5F1A,PDK4,PDK1,PID1,AK5,NDUFS6,ATP5MF,PDK3,ATP5PO,ACSL4
GO:BP	negative regulation of locomotion	GO:0040013	FALSE	0.00963681	2.01607	335	1562	49	21010	PTEN,MCTP1,ZEB2,NEDD9,PTPRJ,LDLRAD4,OSBPL8,MIF,MAP2K5,AIF1,TIMP1,ST6GAL1,LRCH1,BCL2,EVL,SRGAP2,MEF2C,LRP1,EMILIN2,VCL,RIN3,PLCB1,CD74,RHOA,NF1,RIPOR2,CLASP1,RAC1,ARHGDIB,SP100,DPP4,SEMA4D,SPRED1,HMGB1,ADARB1,ZMYND8,RRAS,STAP1,FOXO3,STAT3,ATP2B4,BST2,KANK1,PTPRK,DUSP1,KLRK1,THBS1,ARRDC3,CD200
GO:BP	dephosphorylation	GO:0016311	FALSE	0.00963681	2.01607	335	1562	49	21010	PTEN,INPP4B,CALM1,JAK2,YWHAB,SSH2,ROCK2,PTPRJ,PPIA,DUSP2,GNAI2,PPP1R12A,MGAT5,HSP90AB1,SMAD3,SLC39A10,BCL2,PPP1R16B,PPP1CB,SMG7,MEF2C,TNS3,IQGAP1,PPP3CA,ROCK1,PPM1L,CALM2,PTPRC,PTPN4,PTPRE,SEMA4D,PPP3CC,GSK3B,PTPN22,MTM1,CDC14A,PTPN12,PPP1CA,URI1,RNGTT,MTMR3,DAPP1,FIG4,FBXW11,PPP3CB,PTPRK,DUSP1,FCRL3,SWAP70
GO:BP	adaptive immune response	GO:0002250	FALSE	0.00976193	2.01046	718	1562	87	21010	TNFAIP3,BACH2,B2M,JAK2,FAM49B,CLEC7A,SAMSN1,HLA-B,KLRC2,JUNB,KLRC1,SYK,HLA-C,HLA-A,HLA-DRA,HLA-DPB1,PYCARD,PAG1,HLA-DRB5,PRKCB,HLA-DRB1,HLA-F,SKAP1,PTK2B,DENND1B,CD79A,IGHM,HLA-DPA1,HLA-E,HLA-DQB1,CR1,IRF1,SLC11A1,FYN,MALT1,CD86,MEF2C,STX7,TNFSF13B,IL17RA,RAB27A,TXK,CD74,HLA-DMA,PTPRC,ITK,SLAMF6,IL7R,RFTN1,STAT4,CTSS,LEF1,CD3D,CD7,LYN,GZMM,PRF1,THEMIS,CD226,PLA2G4A,HMGB1,FBXO38,TGFB1,FCER1G,IL6ST…
GO:BP	purine ribonucleotide metabolic process	GO:0009150	FALSE	0.00996295	2.00161	364	1562	52	21010	DIP2A,MT-ND3,MT-CO2,MT-ND1,MT-ATP6,MT-ND4,MT-ND5,ENO1,ATP5MC2,HINT1,NDUFB7,ADK,MT-ND2,TSPO,TMSB4X,NDUFA13,ATP5F1E,APRT,LRRK2,ATP5F1D,NDUFC2,ATP5MC3,HSD17B4,SUCLG2,ATP5MG,MT-ATP8,CASK,MT-ND4L,PDE5A,PRKAG2,NME2,PDE7A,ATP6V0C,NDUFA1,HSPA8,ATP5F1A,PDK4,PDK1,PID1,FAR2,AK5,FAR1,MAGI3,PDE4D,NDUFS6,ATP5MF,PDE4B,PDK3,ATP5PO,DLG2,PDE7B,ACSL4
GO:BP	purine-containing compound metabolic process	GO:0072521	FALSE	0.0101591	1.99315	492	1562	65	21010	DIP2A,MT-ND3,MT-CO2,MT-ND1,MT-ATP6,DPYD,MT-ND4,MT-ND5,ENO1,ATP5MC2,HINT1,NDUFB7,ADK,MT-ND2,TSPO,TMSB4X,NDUFA13,ATP5F1E,APRT,LRRK2,KYNU,ATP5F1D,NDUFC2,ATP5MC3,SAMHD1,HSD17B4,SUCLG2,ATP5MG,MT-ATP8,CASK,FHIT,MT-ND4L,PDE5A,PRKAG2,NME2,MTAP,PDE7A,ATP6V0C,NDUFA1,NAMPT,HSPA8,TKT,ATP5F1A,PDK4,ME2,SLC4A7,MACROD2,PDK1,PTGDR,CARMIL1,PID1,FAR2,AK5,FAR1,MAGI3,PDE4D,SLC2A9,NDUFS6,ATP5MF,PDE4B,PDK3,ATP5PO,DLG2,…
GO:BP	protein localization to plasma membrane	GO:0072659	FALSE	0.0103487	1.98511	289	1562	44	21010	NUMB,MACF1,ARL6IP5,RACK1,ROCK2,ACTB,MYL12A,FLNA,RHOG,RAB10,PICALM,ARF6,TNIK,SKAP1,DENND4C,LARGE1,PRKCE,PACS1,WNK1,VAMP8,KIF13A,STX7,LRP1,RAB31,TTC7A,ROCK1,CCDC88A,PRKCH,FYB1,TSPAN5,S100A10,C2CD5,SQSTM1,PID1,MYO5A,RAPGEF2,RAB11A,EPB41L3,ATP2B4,ANK3,RAPGEF6,TSPAN14,NSF,CNST
GO:BP	regulation of extrinsic apoptotic signaling pathway	GO:2001236	FALSE	0.0104411	1.98125	157	1562	29	21010	TNFAIP3,PTEN,MAP2K5,GSTP1,PYCARD,TGFBR1,STK4,LTB,BCL2,WWOX,ITGA6,SGK3,NF1,PTPRC,PHIP,PARK7,CFLAR,STK3,SP100,ZMYND11,GSK3B,TCF7L2,BIRC6,BID,HGF,PPP1CA,NRG1,PF4,THBS1
GO:BP	response to growth factor	GO:0070848	FALSE	0.0106317	1.9734	709	1562	86	21010	CYFIP2,EEF1A1,ZEB2,USP15,HSPA5,NCL,RACK1,ROCK2,APAF1,LDLRAD4,HIPK2,USP9Y,MAP2K5,SOS1,ARPC3,NOTCH2,CDKN1C,PRKCB,ARF6,TGFBR3,TGFBR1,KMT2A,HSP90AB1,SMAD3,CHST11,FUT8,RUNX2,CASK,WWOX,SETX,IGF1R,ACAP2,FYN,FOS,SNX25,SULF2,MEF2C,ZFHX3,CBL,IQGAP1,LIMS1,EXT1,ROCK1,CCL5,SMAD2,GLG1,CORO1A,CFLAR,LEF1,ZFP36L2,STAT5B,SMAD4,SPRED1,TGFB1,CD63,MAP3K7,SLC4A7,RNF165,PTPN12,HGF,UBE2D1,CD44,URI1,HIF1A,RAPGEF2,ACVR2A,…
GO:BP	positive regulation of epithelial cell migration	GO:0010634	FALSE	0.0107533	1.96846	149	1562	28	21010	PRKCA,PLCG2,HDAC9,ROCK2,TMSB4X,PFN1,ETS1,MAP4K4,FOXP1,ARF6,PTK2B,PRKCE,AKT3,DOCK5,GRN,CLASP1,RAC1,RIN2,ATP5F1A,HMGB1,HIF1A,BCAS3,RRAS,RAB11A,ANXA1,ITGB3,SASH1,THBS1
GO:BP	glial cell activation	GO:0061900	FALSE	0.0109476	1.96068	53	1562	15	21010	ZEB2,JAK2,CST7,TYROBP,AIF1,LRRK2,ATM,TLR2,LRP1,GRN,PTPRC,PSEN1,IFNGR2,ITGB2,STAP1
GO:BP	nitric oxide metabolic process	GO:0046209	FALSE	0.0110696	1.95587	73	1562	18	21010	JAK2,CLEC7A,TSPO,ROCK2,HSP90AA1,PTK2B,HSP90AB1,SMAD3,TLR2,OPRM1,CD36,RAC1,CD47,ACVR2A,ITGB2,ATP2B4,KLF2,KLRK1
GO:BP	calcium ion transmembrane import into cytosol	GO:0097553	FALSE	0.0112426	1.94913	200	1562	34	21010	PLCG2,CALM1,CYBA,FLNA,PTK2B,CAMK2D,ITPR1,PRKCE,BCL2,ITPR2,FYN,SLC24A4,PLCB1,PPP3CA,DIAPH1,CALM2,PTPRC,CORO1A,LYN,PPP3CC,TGFB1,GP1BB,SCN3A,ASPH,SLC8A1,PDE4D,MS4A1,TMBIM6,ATP2B4,ITGB3,CCR7,LCK,PPP3CB,P2RX5
GO:BP	immune system development	GO:0002520	FALSE	0.0112426	1.94913	200	1562	34	21010	TNFAIP3,BCL11B,IL15,HLA-B,SOD1,ATM,TGFBR1,SAMHD1,LTB,KMT2A,HLA-E,SMAD3,BCL2,TOX,IRAK3,JARID2,PTPRC,IL7R,LEF1,LYN,PSEN1,STAT5B,HMGB1,TGFB1,THOC1,CBLB,HAVCR2,MAP2K1,XRCC4,CD28,MAPK1,PRKDC,SWAP70,SLC40A1
GO:BP	regulation of T cell mediated cytotoxicity	GO:0001914	FALSE	0.0116942	1.93203	47	1562	14	21010	B2M,FAM49B,HLA-B,KLRC1,HLA-C,HLA-A,HLA-DRA,HLA-DRB1,HLA-F,HLA-E,STX7,PTPRC,IL7R,PPP3CB
GO:BP	negative regulation of post-translational protein modification	GO:1901874	FALSE	0.0118927	1.92472	110	1562	23	21010	TNFAIP3,RPL11,RPS15,RPS3,RPS20,RPS7,TSPO,RPL37,RPL5,PPIA,UBXN1,RPL23,PRKCE,UBE2B,FYN,HDAC8,PARK7,PSEN1,TRIP12,SET,CRY1,SQSTM1,TRIM44
GO:BP	non-canonical NF-kappaB signal transduction	GO:0038061	FALSE	0.0127115	1.8958	134	1562	26	21010	RPS3,TMSB4X,LITAF,PYCARD,LAPTM5,NDUFC2,BIRC3,NFKBIA,MALT1,CD86,TLR2,LIMS1,RHOA,PPP4C,PTPN22,TAB2,MAP3K7,HAVCR2,NLRC3,NR3C2,SPI1,FBXW11,RELB,SASH1,DICER1,TRIM44
GO:BP	myeloid dendritic cell activation	GO:0001773	FALSE	0.0128216	1.89206	30	1562	11	21010	NOTCH2,PYCARD,DOCK2,PSEN1,HMGB1,TGFB1,CAMK4,HAVCR2,CD2,SPI1,RELB
GO:BP	response to transforming growth factor beta	GO:0071559	FALSE	0.0131945	1.87961	264	1562	41	21010	ZEB2,USP15,HSPA5,ROCK2,APAF1,LDLRAD4,HIPK2,USP9Y,CDKN1C,TGFBR3,TGFBR1,KMT2A,HSP90AB1,SMAD3,CHST11,FUT8,WWOX,IGF1R,FYN,FOS,SNX25,MEF2C,ZFHX3,LIMS1,ROCK1,SMAD2,GLG1,CFLAR,ZFP36L2,SMAD4,SPRED1,TGFB1,MAP3K7,NLK,STAT3,RNF111,FBN2,SPI1,YES1,PTPRK,THBS1
GO:BP	extrinsic apoptotic signaling pathway	GO:0097191	FALSE	0.0133716	1.87382	228	1562	37	21010	TNFAIP3,PTEN,JAK2,NDUFA13,MAP2K5,GABARAP,GSTP1,PYCARD,TGFBR1,STK4,LTB,SMAD3,BCL2,WWOX,ITGA6,DAPK1,SGK3,NF1,PTPRC,PHIP,PARK7,CFLAR,STK3,SP100,ZMYND11,GSK3B,TCF7L2,BIRC6,BID,HGF,PPP1CA,TNFRSF1B,CRADD,SPI1,NRG1,PF4,THBS1
GO:BP	epigenetic regulation of gene expression	GO:0040029	FALSE	0.0133716	1.87382	228	1562	37	21010	H3F3A,HDAC9,CDKN1C,TASOR,HDAC4,RESF1,KMT2A,ATF7IP,XIST,FAM172A,HNRNPU,KCNQ1OT1,MBD2,TET3,JARID2,TRMT112,ATRX,EIF1,KCNQ1,KAT2B,RB1,KDM1B,HMGB1,UBR2,TRIP12,PCGF5,IFI16,ARID1B,ARID1A,TPR,SMCHD1,SPI1,EZH1,KLF2,MSL3,TSIX,ATF7IP2
GO:BP	positive regulation of NF-kappaB transcription factor activity	GO:0051092	FALSE	0.0135292	1.86873	159	1562	29	21010	S100A8,TRAPPC9,PLCG2,RPS3,CLEC7A,PPIA,PYCARD,PRKCB,S100A9,CARD16,TRIM22,AIM2,MALT1,TLR2,CD36,IRAK3,TRIM38,PRKCH,CFLAR,SLCO3A1,NPM1,TGFB1,MAP3K7,TRAF5,PRKCQ,ERC1,IL1RAP,ITGB2,STAT3
GO:BP	peptidyl-tyrosine phosphorylation	GO:0018108	FALSE	0.0135893	1.8668	292	1562	44	21010	PLCG2,NEDD9,JAK2,NCL,IL15,PTPRJ,SAMSN1,SYK,MIF,PTK2B,BANK1,PRKCE,FBXW7,PARP14,IGF1R,FYN,PDGFC,ABI1,CD36,PECAM1,CBL,CD74,PTPRC,CCL5,PTPN4,FGR,HCK,LYN,PSEN1,PIBF1,SEMA4D,PTPN22,IL6ST,BLK,CBLB,HGF,LRRK1,CD44,ITGB2,NCK2,NRG1,ITGB3,LCK,YES1
GO:BP	reactive nitrogen species metabolic process	GO:2001057	FALSE	0.0136202	1.86582	74	1562	18	21010	JAK2,CLEC7A,TSPO,ROCK2,HSP90AA1,PTK2B,HSP90AB1,SMAD3,TLR2,OPRM1,CD36,RAC1,CD47,ACVR2A,ITGB2,ATP2B4,KLF2,KLRK1
GO:BP	Fc-epsilon receptor signaling pathway	GO:0038095	FALSE	0.0138331	1.85908	25	1562	10	21010	PLCG2,SYK,SOS1,LILRA4,MAP3K1,VAV3,LYN,FCER1G,MAP3K7,PRKCQ
GO:BP	interleukin-1 production	GO:0032612	FALSE	0.0139585	1.85516	111	1562	23	21010	TNFAIP3,JAK2,CLEC7A,TYROBP,GSTP1,PYCARD,FOXP1,CARD16,AIM2,SMAD3,MALT1,CARD8,MNDA,NAIP,CD36,PYHIN1,GBP5,HMGB1,IFI16,HAVCR2,ANXA1,STAT3,CCR7
GO:BP	regulation of interleukin-1 production	GO:0032652	FALSE	0.0139585	1.85516	111	1562	23	21010	TNFAIP3,JAK2,CLEC7A,TYROBP,GSTP1,PYCARD,FOXP1,CARD16,AIM2,SMAD3,MALT1,CARD8,MNDA,NAIP,CD36,PYHIN1,GBP5,HMGB1,IFI16,HAVCR2,ANXA1,STAT3,CCR7
GO:BP	nuclear transport	GO:0051169	FALSE	0.0140534	1.85222	330	1562	48	21010	BACH2,RPS15,JAK2,ATXN1,MDFIC,HSP90AA1,TXNIP,NUP210,SYK,LRRK2,FLNA,PPP1R12A,XPO1,STK4,RPL23,SMAD3,NFKBIA,SMG1,SMG7,MALT1,RSRC1,CD36,PPP3CA,HNRNPA1,NF1,TXN,PARK7,STK3,PSEN1,NPM1,SP100,WASHC4,GSK3B,SRSF3,PTPN22,TGFB1,THOC1,CBLB,SQSTM1,AGFG1,MX2,TPR,PRICKLE1,STAT3,MAPK14,KPNA5,SPG11,FAM53B
GO:BP	nucleocytoplasmic transport	GO:0006913	FALSE	0.0140534	1.85222	330	1562	48	21010	BACH2,RPS15,JAK2,ATXN1,MDFIC,HSP90AA1,TXNIP,NUP210,SYK,LRRK2,FLNA,PPP1R12A,XPO1,STK4,RPL23,SMAD3,NFKBIA,SMG1,SMG7,MALT1,RSRC1,CD36,PPP3CA,HNRNPA1,NF1,TXN,PARK7,STK3,PSEN1,NPM1,SP100,WASHC4,GSK3B,SRSF3,PTPN22,TGFB1,THOC1,CBLB,SQSTM1,AGFG1,MX2,TPR,PRICKLE1,STAT3,MAPK14,KPNA5,SPG11,FAM53B
GO:BP	cellular response to insulin stimulus	GO:0032869	FALSE	0.0140657	1.85184	202	1562	34	21010	STAT1,NCL,HDAC9,OSBPL8,NCOA1,CCND3,SOS1,GNAI2,PRKCB,RAB10,NCOA2,DENND4C,PDE3B,FOXO1,ATP2B1,IGF1R,RAB31,PIP4K2A,PHIP,CFLAR,PTPRE,KAT2B,GSK3B,RB1,PDK4,PRKCQ,C2CD5,PID1,MYO5A,MAPK1,CTSD,KANK1,PRKDC,SESN3
GO:BP	regulation of muscle hypertrophy	GO:0014743	FALSE	0.0141228	1.85008	54	1562	15	21010	PRKCA,ROCK2,FOXP1,CAMK2D,SMAD3,FOXO1,PDE5A,MEF2A,JARID2,PPP3CA,ROCK1,SMAD4,IL6ST,TNFRSF1B,ATP2B4
GO:BP	anatomical structure formation involved in morphogenesis	GO:0048646	FALSE	0.0141608	1.84891	1172	1562	128	21010	TNFAIP3,SLC12A6,STAT1,AKAP13,PRKCA,RPS7,NCL,KDM4C,HDAC9,BTG1,CYBB,RFX2,ROCK2,ACTG1,APAF1,FMN1,PFN1,ETS1,TYROBP,JUNB,HOPX,HIPK2,CCM2,CXCR4,SYK,SRPK2,MAP2K5,DUSP2,NOTCH2,FLNA,PRKCB,TNFAIP2,ATM,TGFBR3,TGFBR1,SSBP3,PTK2B,EXOC4,STK4,ARHGAP24,DOCK2,LARGE1,TTN,SMAD3,PDE3B,SDK1,FBXW7,PPP1R16B,WNK1,AKT3,RUNX1,NFATC2,WARS,SAT1,CEMIP2,ABI1,CSF3R,TLR2,MEF2C,CD36,DOCK5,ALOX5,TNFSF13B,SLC24A4,MEF2A,EMILIN2,SDC…
GO:BP	organophosphate metabolic process	GO:0019637	FALSE	0.0143107	1.84434	973	1562	110	21010	PTEN,INPP4B,DIP2A,SERINC5,PLCG2,MT-ND3,MT-CO2,MT-ND1,MT-ATP6,DPYD,MT-ND4,MT-ND5,ENO1,ATP5MC2,HINT1,NDUFB7,ADK,MT-ND2,TSPO,PLBD1,OSBPL8,TMSB4X,PIK3C3,NDUFA13,ATP5F1E,DBI,APRT,PLAAT4,LRRK2,INPP4A,KYNU,GPX4,ATP5F1D,NDUFC2,ATM,ATP5MC3,PTK2B,SAMHD1,RNASEH2B,HSD17B4,PIP5K1B,SUCLG2,PPIP5K2,ATP5MG,MT-ATP8,CASK,DGKA,FHIT,MT-ND4L,PDE5A,ABHD3,PRKAG2,SMG1,IPMK,SPTLC2,GPD2,TTC7A,UVRAG,PLCB1,NME2,PIP4K2A,PDE7A…
GO:BP	negative regulation of protein modification by small protein conjugation or removal	GO:1903321	FALSE	0.0143917	1.84189	96	1562	21	21010	TNFAIP3,RPL11,RPS15,RPS3,RPS20,RPS7,TSPO,RPL37,RPL5,PPIA,UBXN1,RPL23,PRKCE,FYN,HDAC8,PARK7,PSEN1,TRIP12,CRY1,SQSTM1,TRIM44
GO:BP	mitotic cell cycle	GO:0000278	FALSE	0.0146511	1.83413	908	1562	104	21010	PTEN,PRMT2,IQGAP2,PRKCA,RPS6,RPL24,CALM1,PSME1,NOP53,CCNH,TUBA1A,RHOC,ID2,CDK6,ARF1,BTG1,RPL26,RASA1,ROCK2,CFL1,ACTB,CCND3,AIF1,FLNA,CDKN1C,BACH1,PRKCB,ATM,NEK7,PPP1R12A,EXOC4,RNASEH2B,TTN,RAD51B,BCL2,FOXN3,EXOC2,HNRNPU,GBF1,UBE2E2,IQGAP1,CCNY,PLCB1,PPP3CA,ROCK1,TUBA1B,RHOA,CALM2,RIPOR2,NPAT,ANKRD17,RBL2,CLASP1,PHIP,SMARCA2,ZFP36L2,C1ORF112,STAT5B,PIBF1,ZNF207,KAT2B,RB1,CDC42,BID,TGFB1,EML4,TTC28…
GO:BP	tube development	GO:0035295	FALSE	0.0148147	1.82931	1084	1562	120	21010	TNFAIP3,SLC12A6,STAT1,PRKCA,RPL13A,RPS7,ID2,AP3B1,NCL,HDAC9,BTG1,RASA1,CYBB,ROCK2,PCSK5,ACTG1,APAF1,FMN1,PFN1,ETS1,UBB,JUNB,HOPX,HIPK2,CCM2,CXCR4,SYK,SRPK2,MAP2K5,SOS1,MTSS1,NOTCH2,FLNA,FOXP1,PRKCB,TNFAIP2,TGFBR3,TGFBR1,SSBP3,PTK2B,STK4,ARHGAP24,SMAD3,PDE3B,FBXW7,BCL2,PPP1R16B,PHF14,WNK1,AKT3,RUNX1,PDGFC,WARS,SAT1,CEMIP2,MEF2C,ALOX5,MICAL2,LRP1,EMILIN2,SDCCAG8,EXT1,ROCK1,GRN,RHOA,NF1,SMAD2,ATRX,V…
GO:BP	regulation of amide metabolic process	GO:0034248	FALSE	0.0153524	1.81382	478	1562	63	21010	TNRC6C,RPL10,RPL13A,RPS14,RPS9,RPS3,RPS4X,RPL38,PAN3,NCL,RPL26,RACK1,PABPC1,ROCK2,EEF2,EIF4E3,RPL5,GZMB,RTN1,RBM3,PICALM,PTK2B,ELP4,BANK1,GSAP,EIF3K,MSI2,HNRNPU,DAPK1,ROCK1,CCL5,EIF1,GAPDH,RPS6KA3,ZFP36L2,VIM,NPM1,TUT7,PDK4,LARP4B,CIRBP,SH3BGRL,PDK1,PPP1CA,EIF4G3,CD28,TNRC6A,TPR,FTO,PLD1,ZFP36,CNOT1,QKI,FOXO3,NCK2,GIGYF2,SERP1,AGO4,PDK3,EIF2AK1,PRKDC,THBS1,CNOT6L
GO:BP	regulation of T cell migration	GO:2000404	FALSE	0.015386	1.81288	48	1562	14	21010	DOCK8,AIF1,PYCARD,LRCH1,WNK1,RHOA,RIPOR2,CCL5,ADAM10,STK39,ITGA4,CORO1A,ITGB3,CD200
GO:BP	positive regulation of protein binding	GO:0032092	FALSE	0.0154615	1.81075	89	1562	20	21010	PRKN,B2M,RPL11,HIPK2,LRRK2,STK4,LRP1,PLCL2,STK3,PSEN1,TIAM1,GSK3B,TCF7L2,SUB1,BLK,ADD1,USP33,RAPGEF2,PLCL1,MARK3
GO:BP	regulation of lymphocyte apoptotic process	GO:0070228	FALSE	0.0157403	1.80299	61	1562	16	21010	BCL11B,DOCK8,MIF,PRELID1,FOXP1,SLC39A10,BCL2,CD74,IL7R,CCL5,LYN,KIFAP3,PRKCQ,TSC22D3,HIF1A,ST3GAL1
GO:BP	regulation of translation	GO:0006417	FALSE	0.0161726	1.79122	419	1562	57	21010	TNRC6C,RPL10,RPL13A,RPS14,RPS9,RPS3,RPS4X,RPL38,PAN3,NCL,RPL26,RACK1,PABPC1,ROCK2,EEF2,EIF4E3,RPL5,GZMB,RBM3,PTK2B,ELP4,BANK1,EIF3K,MSI2,HNRNPU,DAPK1,ROCK1,CCL5,EIF1,GAPDH,RPS6KA3,ZFP36L2,VIM,NPM1,TUT7,LARP4B,CIRBP,SH3BGRL,PPP1CA,EIF4G3,CD28,TNRC6A,TPR,FTO,PLD1,ZFP36,CNOT1,QKI,FOXO3,NCK2,GIGYF2,SERP1,AGO4,EIF2AK1,PRKDC,THBS1,CNOT6L
GO:BP	peptidyl-tyrosine modification	GO:0018212	FALSE	0.0162466	1.78924	294	1562	44	21010	PLCG2,NEDD9,JAK2,NCL,IL15,PTPRJ,SAMSN1,SYK,MIF,PTK2B,BANK1,PRKCE,FBXW7,PARP14,IGF1R,FYN,PDGFC,ABI1,CD36,PECAM1,CBL,CD74,PTPRC,CCL5,PTPN4,FGR,HCK,LYN,PSEN1,PIBF1,SEMA4D,PTPN22,IL6ST,BLK,CBLB,HGF,LRRK1,CD44,ITGB2,NCK2,NRG1,ITGB3,LCK,YES1
GO:BP	striated muscle hypertrophy	GO:0014897	FALSE	0.0162714	1.78857	82	1562	19	21010	PRKCA,ROCK2,FOXP1,HDAC4,CAMK2D,TTN,SMAD3,RAP1GDS1,FOXO1,PDE5A,MEF2A,JARID2,PPP3CA,ROCK1,TIAM1,SMAD4,IL6ST,TNFRSF1B,ATP2B4
GO:BP	leukocyte degranulation	GO:0043299	FALSE	0.0162714	1.78857	82	1562	19	21010	RAC2,NKG7,KLRC2,SYK,HLA-F,ADGRE2,VAMP8,CBL,RAB27A,CORO1A,FGR,HCK,LYN,IL4R,RASGRP1,PTGDR,ITGB2,FCGR3A,SPI1
GO:BP	ubiquitin-dependent protein catabolic process	GO:0006511	FALSE	0.0166369	1.77893	696	1562	84	21010	TNFAIP3,PTEN,SH3RF3,PRKN,RPL11,RPS7,NOP53,USP15,ELOB,HSPA5,RACK1,RPL5,HIPK2,USP9Y,COP1,GABARAP,LRRK2,RNF149,LAPTM5,PSMB4,UBXN1,USP28,USP32,PTK2B,XPO1,USP36,RPL23,FBXL17,HSP90AB1,RNF13,USP24,FBXW7,FHIT,UBE2B,HERC4,PELI1,RNF115,DISC1,RNF130,RNF144B,CBL,TRIM38,AGTPBP1,SUMO2,RNF144A,WWP1,PARK7,PSEN1,PYHIN1,PSMA1,GSK3B,PSMB1,FBXO38,UBR2,TRIP12,SH3BGRL,UBE3A,MTM1,PHF20L1,USP25,UBE2D1,SQSTM1,FBXL5,USP3,…
GO:BP	positive regulation of adaptive immune response based on somatic recombination of immune receptors built from immunoglobulin superfamily domains	GO:0002824	FALSE	0.0168026	1.77462	120	1562	24	21010	B2M,JAK2,FAM49B,CLEC7A,HLA-B,HLA-C,HLA-A,HLA-DRA,HLA-DRB1,HLA-F,DENND1B,HLA-E,SLC11A1,MALT1,STX7,TNFSF13B,PTPRC,CD226,PLA2G4A,FBXO38,CD55,MAP3K7,PRKCQ,CD28
GO:BP	regulation of plasma membrane bounded cell projection assembly	GO:0120032	FALSE	0.0170315	1.76875	195	1562	33	21010	RAC2,HSP90AA1,STAU2,PFN1,RHOG,DOCK11,ARF6,TGFBR1,ARHGAP24,PPP1R16B,EVL,SDCCAG8,CCDC88A,RIPOR2,RAC1,SYNE2,GSK3B,CDC42,ARPC2,GPM6A,TENM1,ZMYND8,WDPCP,APC,EPS8,PLD1,CDC42EP3,STAP1,ATP8B1,CCR7,TAPT1,KANK1,AUTS2
GO:BP	cytosolic transport	GO:0016482	FALSE	0.0175469	1.7558	178	1562	31	21010	VPS13C,PRKN,TBC1D5,PIK3C3,LRRK2,FLNA,LAPTM5,RCSD1,VTI1A,CCDC91,DOP1A,GBF1,EVI5,CERT1,DENND5A,PIP4K2A,HEATR5B,EEA1,CORO1A,DNAJC13,VPS50,SRSF10,GCC2,MAP2K1,ERC1,MAPK1,PXK,SNX2,RIC1,PIKFYVE,TBC1D14
GO:BP	regulation of autophagy	GO:0010506	FALSE	0.0177765	1.75015	352	1562	50	21010	VPS13C,PRKN,EEF1A1,PSAP,TSPO,PIK3C3,ATP6V1G1,LRRK2,PYCARD,ATM,EXOC4,USP36,ITPR1,TRIM22,FBXW7,BCL2,FOXO1,ATP6V0B,DAPK1,SPTLC2,UVRAG,CCNY,TRIM38,IL10RA,ROCK1,PIP4K2A,GAPDH,PARK7,ATP6V0C,GSK3B,HMGB1,ULK2,PTPN22,TAB2,MAP3K7,DRAM2,IFI16,MTM1,HGF,SQSTM1,C9ORF72,HIF1A,USP33,MTMR3,FOXO3,STAT3,SLC25A5,TLK2,SESN3,TBC1D14
GO:BP	ribonucleotide biosynthetic process	GO:0009260	FALSE	0.018185	1.74029	231	1562	37	21010	DIP2A,MT-ND3,MT-CO2,MT-ND1,MT-ATP6,MT-ND4,MT-ND5,ENO1,ATP5MC2,NDUFB7,ADK,MT-ND2,TMSB4X,NDUFA13,ATP5F1E,APRT,ATP5F1D,NDUFC2,ATP5MC3,ATP5MG,MT-ATP8,MT-ND4L,PRKAG2,NME2,ATP6V0C,NDUFA1,ATP5F1A,PDK4,PDK1,CTPS1,PID1,AK5,NDUFS6,ATP5MF,PDK3,ATP5PO,ACSL4
GO:BP	regulation of cysteine-type endopeptidase activity involved in apoptotic process	GO:0043281	FALSE	0.0183809	1.73563	187	1562	32	21010	S100A8,RPS3,JAK2,ARL6IP5,MAP3K5,CLEC7A,RACK1,APAF1,NDUFA13,SYK,MAP2K5,PYCARD,S100A9,LAPTM5,CARD16,SMAD3,MALT1,CARD8,NAIP,DAPK1,MGMT,PARK7,RPS6KA3,HMGB1,BID,HGF,CD44,CRADD,CDKN2D,CTSD,LCK,THBS1
GO:BP	regulation of alpha-beta T cell activation	GO:0046634	FALSE	0.0190966	1.71904	113	1562	23	21010	JAK2,AP3B1,JUNB,SYK,HLA-A,HLA-DRA,HLA-DRB1,HLA-E,ZBTB16,IRF1,RUNX1,MALT1,CD86,RHOA,PTPRC,HMGB1,PTPN22,CD55,IL4R,PRKCQ,CBLB,CD28,ANXA1
GO:BP	myeloid cell activation involved in immune response	GO:0002275	FALSE	0.0202518	1.69354	98	1562	21	21010	PLCG2,RAC2,TYROBP,SYK,PYCARD,ADGRE2,DOCK2,PRKCE,VAMP8,DYSF,CBL,GRN,FGR,LYN,FCER1G,IL4R,RASGRP1,PTGDR,HAVCR2,ITGB2,SPI1
GO:BP	nitric oxide biosynthetic process	GO:0006809	FALSE	0.0204637	1.68902	69	1562	17	21010	JAK2,CLEC7A,TSPO,ROCK2,HSP90AA1,PTK2B,HSP90AB1,SMAD3,OPRM1,CD36,RAC1,CD47,ACVR2A,ITGB2,ATP2B4,KLF2,KLRK1
GO:BP	regulation of secretion	GO:0051046	FALSE	0.0207843	1.68226	616	1562	76	21010	S100A8,PRKN,MCTP1,JAK2,RAC2,CYBA,TSPO,STXBP5,RAP1B,RFX3,KLRC2,PPIA,SYK,MIF,MAP4K4,GNAI2,LRRK2,PRKCB,HLA-DRB1,HLA-F,ERP29,ADGRE2,ARF6,ITPR1,TTN,PRKCE,CASK,RAP1GDS1,FOXO1,WNK1,VAMP8,KLF7,DYSF,TLR2,MEF2C,OPRM1,ALOX5,RAB27A,TBC1D1,PLCB1,PPP3CA,CD74,NF1,CCL5,STK39,CLASP1,KCNQ1,FGR,LYN,TIAM1,MAP2K6,SMAD4,PLA2G4A,TCF7L2,CRY1,BLK,IL4R,S100A10,SLC4A8,C9ORF72,HIF1A,ITGB2,TNFRSF1B,ANXA1,CHMP2A,SERP1,SPI1,MC…
GO:BP	negative regulation of cell killing	GO:0031342	FALSE	0.0209822	1.67815	26	1562	10	21010	HLA-B,KLRC1,HLA-A,HLA-F,HLA-E,CR1,PTPRC,IL7R,HAVCR2,PPP3CB
GO:BP	negative regulation of T cell apoptotic process	GO:0070233	FALSE	0.0209822	1.67815	26	1562	10	21010	BCL11B,DOCK8,BCL2,IL7R,CCL5,KIFAP3,PRKCQ,TSC22D3,HIF1A,ST3GAL1
GO:BP	cellular metabolic process	GO:0044237	FALSE	0.0212284	1.67308	12909	1562	1039	21010	S100A8,VPS13C,CELF2,MT-CO1,TNRC6C,HIBCH,TNFAIP3,PTEN,UXS1,ZNF331,INPP4B,BCL11B,DIP2A,MAPKAP1,LONP2,PRMT2,PRKN,APBA2,BACH2,STAT1,SERINC5,CYFIP2,TRAPPC9,UTY,CERS6,PRKCA,RPS11,B2M,RPS19,RPS27,RPL13,RPL10,RPL13A,RPL34,EEF1A1,RPLP1,RPS27A,PLCG2,RPL11,RPS2,RPL30,RPL27A,RPL37A,RPS14,RPLP2,RPL19,RPS18,RPS15,RPS23,RPS9,RPL18A,MT-CO3,RPS28,MT-ND3,RPS24,H3F3A,RPS3,MT-CO2,RPS25,RPS6,RPL35A,RPL36A,RPS20,RPL39…
GO:BP	response to reactive oxygen species	GO:0000302	FALSE	0.0212707	1.67222	197	1562	33	21010	TNFAIP3,STAT1,RPS3,MT-ND5,MAP3K5,RACK1,TXNIP,LRRK2,GSTP1,FOXP1,SOD1,PRDX5,ATM,PTK2B,BCL2,SETX,FYN,FOS,TOP2B,CD36,ERCC6L2,TXN,PARK7,PLEKHA1,HGF,SQSTM1,SLC8A1,HIF1A,MAPK1,ANXA1,SESN3,PTPRK,KLF2
GO:BP	regulation of cell projection assembly	GO:0060491	FALSE	0.0212707	1.67222	197	1562	33	21010	RAC2,HSP90AA1,STAU2,PFN1,RHOG,DOCK11,ARF6,TGFBR1,ARHGAP24,PPP1R16B,EVL,SDCCAG8,CCDC88A,RIPOR2,RAC1,SYNE2,GSK3B,CDC42,ARPC2,GPM6A,TENM1,ZMYND8,WDPCP,APC,EPS8,PLD1,CDC42EP3,STAP1,ATP8B1,CCR7,TAPT1,KANK1,AUTS2
GO:BP	negative regulation of inflammatory response	GO:0050728	FALSE	0.0223447	1.65082	163	1562	29	21010	TNFAIP3,RPS19,AOAH,CST7,SYK,GSTP1,HLA-DRB1,SOD1,PSMB4,SMAD3,FYN,ALOX5,IL10RA,GRN,PTPRC,FGR,HCK,LYN,PSMA1,RB1,HGF,NLRC3,TNFRSF1B,ZFP36,STAT3,MAPK14,AHR,YES1,CD200
GO:BP	T cell activation involved in immune response	GO:0002286	FALSE	0.0225894	1.64609	122	1562	24	21010	RPS6,JUNB,HLA-DRA,FOXP1,HLA-DRB1,KMT2A,APBB1IP,SLC11A1,MALT1,CD86,RAB27A,CD74,SLAMF6,STAT4,LEF1,PSEN1,HMGB1,FCER1G,IL6ST,IL4R,HAVCR2,ANXA1,STAT3,RELB
GO:BP	ruffle organization	GO:0031529	FALSE	0.0230256	1.63779	56	1562	15	21010	PFN1,AIF1,RHOG,ARF6,ARHGAP24,SNX10,EVL,RAC1,PLEKHA1,CARMIL1,WDPCP,EPS8,STAP1,CCR7,KANK1
GO:BP	positive regulation of DNA-binding transcription factor activity	GO:0051091	FALSE	0.023102	1.63635	270	1562	41	21010	S100A8,PTEN,TRAPPC9,PLCG2,RPS3,JAK2,CLEC7A,PPIA,HIPK2,PYCARD,PRKCB,S100A9,CARD16,HDAC4,TRIM22,AIM2,SMAD3,MALT1,TLR2,CD36,IRAK3,TRIM38,PPP3CA,PRKCH,PARK7,CFLAR,STK3,SLCO3A1,NPM1,SP100,TGFB1,MAP3K7,TRAF5,PRKCQ,ARID5B,ERC1,CAMK1D,IL1RAP,ITGB2,STAT3,CD200
GO:BP	protein-DNA complex organization	GO:0071824	FALSE	0.0232501	1.63358	885	1562	101	21010	PRMT2,UTY,PRKCA,H3F3A,JAK2,USP15,CHD9,KDM4C,SENP6,HDAC9,ACTB,NCOA1,SRPK2,SMYD3,CDKN1C,PRKCB,GPX4,TASOR,HDAC4,USP36,RPL23,RESF1,KMT2A,TCF4,DDX21,ATF7IP,RERE,L3MBTL4,PHF14,XIST,UBE2B,FAM172A,SETD5,HNRNPU,CHD1,TOX,BAZ2B,KCNQ1OT1,PHF21A,MBD2,IKZF1,TET3,TET2,JARID2,NCOA3,HDAC8,KDM7A,TRMT112,ERCC6L2,SHPRH,RBL2,ATRX,EIF1,KCNQ1,SMARCA2,NPM1,HIST1H1E,MLLT3,ZMYND11,KAT2B,RB1,KDM1B,HMGB1,UBR2,TRIP12,PCGF5,S…
GO:BP	multicellular organism growth	GO:0035264	FALSE	0.0235217	1.62853	155	1562	28	21010	APBA2,H3F3A,MBD5,PPIB,CCM2,SOS1,NOTCH2,CDKN1C,SOD1,ATM,LARGE1,BCL2,EXT1,ATRX,STAT5B,ADARB1,ADD1,PLEKHA1,ARID5B,TBL1XR1,FTO,SIK3,PRICKLE1,STAT3,GIGYF2,CREB1,KLF2,PLAC8
GO:BP	second-messenger-mediated signaling	GO:0019932	FALSE	0.0238621	1.62229	289	1562	43	21010	PLCG2,MCTP1,CALM1,HINT1,KSR1,CLEC7A,PTPRJ,CXCR4,SYK,LRRK2,HDAC4,CAMK2D,ITPR1,PDE3B,UBE2B,NFATC2,PDE5A,OPRM1,CD36,SLC24A4,PPP3CA,CALM2,PTPRC,PDE7A,NFATC3,PPP3CC,GSK3B,CAP1,CD22,CCL4,ASPH,SLC8A1,RAPGEF2,PDE4D,ATP2B4,FCGR3A,MCTP2,CREB1,PPP3CB,AHR,PDE7B,THBS1,P2RX5
GO:BP	regulation of peptidyl-tyrosine phosphorylation	GO:0050730	FALSE	0.0243589	1.61334	243	1562	38	21010	PLCG2,NEDD9,JAK2,NCL,IL15,PTPRJ,SAMSN1,SYK,MIF,PTK2B,BANK1,PRKCE,FBXW7,PARP14,FYN,PDGFC,ABI1,CD36,PECAM1,CBL,CD74,PTPRC,CCL5,LYN,PSEN1,PIBF1,SEMA4D,PTPN22,IL6ST,CBLB,HGF,LRRK1,CD44,ITGB2,NCK2,NRG1,ITGB3,YES1
GO:BP	positive regulation of lymphocyte mediated immunity	GO:0002708	FALSE	0.026114	1.58313	123	1562	24	21010	B2M,FAM49B,HLA-B,KLRC2,HLA-C,HLA-A,HLA-DRA,HLA-DRB1,HLA-F,DENND1B,HLA-E,MALT1,STX7,PTPRC,SLAMF6,CD226,STAT5B,FBXO38,KLRC3,CD55,MAP3K7,RASGRP1,CD28,KLRK1
GO:BP	mature B cell differentiation involved in immune response	GO:0002313	FALSE	0.0263598	1.57906	32	1562	11	21010	PLCG2,NOTCH2,DOCK11,PTK2B,CR1,PHF14,LGALS1,DOCK10,POU2AF1,SPI1,ST3GAL1
GO:BP	regulation of RNA splicing	GO:0043484	FALSE	0.0278893	1.55456	182	1562	31	21010	CELF2,RPS13,NCL,RPS26,SRPK2,RBM3,DDX17,SF1,RBM39,FAM172A,SETX,HNRNPU,SUPT3H,AHNAK,RBM47,HNRNPA1,MBNL1,NPM1,ZNF638,KAT2B,HSPA8,SRSF3,CIRBP,SRSF10,TRRAP,SRSF7,HNRNPK,QKI,TMBIM6,MBNL3,KHDRBS2
GO:BP	mitotic cell cycle phase transition	GO:0044772	FALSE	0.0285861	1.54385	447	1562	59	21010	PTEN,PRMT2,RPS6,RPL24,CALM1,PSME1,NOP53,CCNH,ID2,CDK6,RPL26,ACTB,CCND3,AIF1,CDKN1C,BACH1,ATM,RNASEH2B,RAD51B,BCL2,FOXN3,UBE2E2,CCNY,PLCB1,PPP3CA,CALM2,NPAT,ANKRD17,RBL2,CLASP1,SMARCA2,ZFP36L2,ZNF207,RB1,BID,TGFB1,ARID1B,CDC14A,TAOK3,CDK17,ARID1A,CDK5RAP2,TAOK1,APC,BABAM2,TPR,EPS8,RAB11A,CRADD,ANXA1,GIGYF2,CDKN2D,CHMP2A,NSMCE2,CDK14,PRKDC,DUSP1,NFIA,MNAT1
GO:BP	nitrogen compound metabolic process	GO:0006807	FALSE	0.0289363	1.53856	12114	1562	980	21010	S100A8,CELF2,TNRC6C,HIBCH,TNFAIP3,PTEN,UXS1,ZNF331,BCL11B,DIP2A,MAPKAP1,SH3RF3,LONP2,PRMT2,PRKN,BACH2,STAT1,SERINC5,CYFIP2,TRAPPC9,UTY,CERS6,PRKCA,RPS11,B2M,RPS19,RPS27,RPL13,RPL10,RPL13A,RPL34,EEF1A1,RPLP1,RPS27A,PLCG2,RPL11,RPS2,RPL30,RPL27A,RPL37A,RPS14,RPLP2,RPL19,RPS18,RPS15,RPS23,RPS9,RPL18A,RPS28,MT-ND3,RPS24,RPS3,MT-CO2,RPS25,RPS6,RPL35A,RPL36A,RPS20,RPL39,RPS3A,RPL15,RPS4X,RPL9,MT-ND1,RP…
GO:BP	positive regulation of ubiquitin-dependent protein catabolic process	GO:2000060	FALSE	0.0294343	1.53115	108	1562	22	21010	PTEN,SH3RF3,PRKN,NOP53,ELOB,RACK1,COP1,GABARAP,LRRK2,LAPTM5,PTK2B,FBXW7,DISC1,RNF144B,AGTPBP1,SUMO2,RNF144A,PSEN1,PYHIN1,GSK3B,PRICKLE1,CSNK1A1
GO:BP	tumor necrosis factor-mediated signaling pathway	GO:0033209	FALSE	0.0294343	1.53115	108	1562	22	21010	TNFAIP3,PRKN,STAT1,JAK2,TMSB4X,SYK,GSTP1,PYCARD,LAPTM5,CARD16,PTK2B,BIRC3,AIM2,NFKBIA,CARD8,NAIP,TNFSF13B,LIMS1,EXT1,TRAF5,TNFRSF1B,FOXO3
GO:BP	telomerase holoenzyme complex assembly	GO:1905323	TRUE	0.0302628	1.51909	6	1562	5	21010	HSP90AA1,ATM,HSP90AB1,ATR,PTGES3
GO:BP	establishment of organelle localization	GO:0051656	FALSE	0.030287	1.51874	468	1562	61	21010	PRKN,TRAPPC9,RPS15,TUBA1A,AP3B1,RAC2,RHOT1,CFL1,UBB,SYK,LRRK2,TRAPPC5,PICALM,ADGRE2,ATM,EXOC4,XPO1,BICD1,UBE2B,VAMP8,EXOC2,HNRNPU,PCM1,MYO1F,GBF1,KIF13A,CBL,RAB27A,AGTPBP1,ITGA4,CLASP1,FGR,LYN,PSEN1,NPM1,TRAPPC8,PIBF1,ZNF207,SYNE2,KAT2B,KIFAP3,RB1,CDC42,TRAPPC1,EML4,IL4R,RASGRP1,PTGDR,LIN7A,MYO5A,CDK5RAP2,HIF1A,APC,EXOC6,RAB11A,CHMP2A,YWHAZ,FBXW11,EXOC6B,SPG11,TRAK2
GO:BP	head development	GO:0060322	FALSE	0.0304992	1.51571	793	1562	92	21010	MT-CO1,PTEN,BCL11B,MAPKAP1,TRAPPC9,B2M,CALM1,MT-ND4,COX6B1,NUMB,TUBA1A,ATXN1,ID2,CDK6,HSPA5,APAF1,ACTB,TYROBP,UBB,MBP,SPATA5,NCOA1,CXCR4,SOS1,RTN1,LRRK2,FLNA,FOXP1,ATM,SSBP3,NIN,LARGE1,AIM2,BCL2,PAX5,RERE,AKT3,IGF1R,FYN,PCM1,TOP2B,TOX,SRGAP2,DISC1,ZFHX3,EXT1,KDM7A,PLCB1,AGTPBP1,RHOA,CALM2,NF1,ATRX,LEF1,PSEN1,PDSS2,SYNE2,NR4A2,GSK3B,CDC42,ZSWIM6,TGFB1,UBE3A,ARHGAP32,PCDH9,MACROD2,PLEKHA1,ARID5B,AS…
GO:BP	cellular response to interferon-beta	GO:0035458	FALSE	0.0311073	1.50714	27	1562	10	21010	STAT1,CALM1,IFITM2,NDUFA13,AIM2,IRF1,MNDA,IFNAR2,PYHIN1,IFI16
GO:BP	positive regulation of natural killer cell activation	GO:0032816	FALSE	0.0311073	1.50714	27	1562	10	21010	JAK2,IL15,KLRC2,TYROBP,HLA-F,HLA-E,TOX,STAT5B,RASGRP1,FCGR3A
GO:BP	cell cycle phase transition	GO:0044770	FALSE	0.0327011	1.48544	551	1562	69	21010	PTEN,PRMT2,PLCG2,RPS6,RPL24,CALM1,PSME1,NOP53,CCNH,ID2,CDK6,RPL26,ACTB,CCND3,AIF1,CDKN1C,BACH1,ATM,USP28,RNASEH2B,RAD51B,FBXW7,BCL2,FOXN3,UBE2E2,CCNY,PLCB1,PPP3CA,CALM2,PTPRC,NPAT,ANKRD17,RBL2,CLASP1,SMARCA2,ZFP36L2,NPM1,ZNF207,RB1,BID,TGFB1,CRY1,THOC1,ARID1B,CDC14A,TAOK3,ATR,CDK17,ARID1A,CDK5RAP2,TAOK1,APC,BABAM2,TPR,EPS8,RAB11A,CRADD,ANXA1,MAPK14,GIGYF2,ATP2B4,CDKN2D,CHMP2A,NSMCE2,CDK14,PRKDC,D…
GO:BP	axonogenesis	GO:0007409	FALSE	0.0327309	1.48504	449	1562	59	21010	PTEN,BCL11B,CYFIP2,RPL24,NUMB,MACF1,HSP90AA1,TRIO,S100A6,SOS1,NOTCH2,RAB10,PICALM,UST,NIN,HSP90AB1,TIAM2,BCL2,IGF1R,KLF7,FYN,TOP2B,DISC1,SHTN1,PLXNC1,VCL,EXT1,DIP2B,ITGA4,RAC1,PSEN1,TIAM1,MYCBP2,SEMA4D,NR4A2,SMAD4,GSK3B,ULK2,ARHGAP32,ADARB1,PRKCQ,EMB,RNF165,MAP2K1,SIPA1L1,C9ORF72,USP33,BCL11A,PAK1,C12ORF57,PRICKLE1,ALCAM,ANK3,NCAM1,CREB1,PPP3CB,APLP2,SPG11,AUTS2
GO:BP	organelle localization	GO:0051640	FALSE	0.0327504	1.48478	603	1562	74	21010	PTEN,PRKN,TRAPPC9,RPS15,CALM1,TUBA1A,AP3B1,RAC2,RHOT1,CFL1,UBB,SYK,LRRK2,VMP1,TRAPPC5,PICALM,ADGRE2,ATM,EXOC4,XPO1,RNF13,BICD1,UBE2B,VAMP8,EXOC2,HNRNPU,PCM1,STX11,MYO1F,GBF1,KIF13A,STX7,MEF2A,UVRAG,CBL,RAB27A,AGTPBP1,ITGA4,CLASP1,FGR,LYN,PSEN1,CTBP2,NPM1,TRAPPC8,PIBF1,ZNF207,SYNE2,KAT2B,KIFAP3,RB1,CDC42,TRAPPC1,AKAP9,EML4,SYN3,IL4R,MTM1,RASGRP1,PTGDR,SYTL2,LIN7A,MYO5A,CDK5RAP2,HIF1A,APC,EXOC6,RAB…
GO:BP	positive regulation of protein modification by small protein conjugation or removal	GO:1903322	FALSE	0.0330595	1.4807	141	1562	26	21010	PTEN,PRKN,RPS2,NOP53,HSPA5,UBB,GABARAP,LRRK2,LAPTM5,HDAC4,BIRC3,FBXW7,PELI1,MALT1,TANK,NPM1,MYCBP2,GSK3B,PTPN22,CRY1,UBE3A,CBLB,UBE2D1,PRICKLE1,RNF111,ARRDC3
GO:BP	negative regulation of kinase activity	GO:0033673	FALSE	0.033282	1.47779	219	1562	35	21010	TNFAIP3,PTEN,PRKN,HIPK3,PTPRJ,PPIA,SMYD3,CDKN1C,GSTP1,PYCARD,RTRAF,STK38,HNRNPU,PRKAG2,WARS,IRAK3,GNAQ,CBL,NF1,PTPRC,PIP4K2A,PARK7,LYN,PSEN1,NPM1,KAT2B,SPRED1,RB1,PTPN22,ADARB1,CBLB,SLC8A1,CDK5RAP2,APC,DUSP1
GO:BP	peptide antigen assembly with MHC class II protein complex	GO:0002503	FALSE	0.0339314	1.4694	13	1562	7	21010	B2M,HLA-DRA,HLA-DPB1,HLA-DRB5,HLA-DRB1,HLA-DPA1,HLA-DMA
GO:BP	MHC class II protein complex assembly	GO:0002399	FALSE	0.0339314	1.4694	13	1562	7	21010	B2M,HLA-DRA,HLA-DPB1,HLA-DRB5,HLA-DRB1,HLA-DPA1,HLA-DMA
GO:BP	regulation of receptor-mediated endocytosis	GO:0048259	FALSE	0.0343213	1.46444	109	1562	22	21010	B2M,PLCG2,NUMB,MKLN1,ARF1,BMP2K,TBC1D5,SYK,PICALM,ARF6,BICD1,SYNE1,CBL,RIN3,RAC1,AAK1,CD63,SMAP1,HNRNPK,DGKD,NRG1,ITGB3
GO:BP	regulation of monoatomic ion transport	GO:0043269	FALSE	0.034437	1.46297	583	1562	72	21010	KCNQ5,B2M,PLCG2,CALM1,NDUFA4,CYBA,CYBB,TSPO,SARAF,CAB39,TMSB4X,CLIC3,CLIC1,CXCR4,GNAI2,FLNA,VMP1,FXYD5,UTRN,PTK2B,CAMK2D,PRKCE,CASK,BCL2,KCNH8,WNK1,ATP2B1,FYN,THADA,AHNAK,SESTD1,ANO6,PPP3CA,DIAPH1,CALM2,CCL5,STK39,CTSS,CORO1A,PARK7,KCNQ1,LYN,PPP3CC,AKAP9,PTPN22,TGFB1,CD63,MAP3K7,SCN3A,CCL4,ASPH,SLC8A1,UBR3,PDE4D,MS4A1,IFNGR2,KCNE1,STIM2,PXK,TMBIM6,ATP8B1,NETO1,HVCN1,ATP2B4,ANK3,PDE4B,ITGB3,STIM1,…
GO:BP	epithelial cell proliferation	GO:0050673	FALSE	0.0351361	1.45425	440	1562	58	21010	TNFAIP3,BCL11B,STAT1,PRKCA,B2M,ZEB2,NEAT1,CEBPB,ID2,CDK6,MAP2K5,MTSS1,NOTCH2,CDKN1C,POLD4,TGFBR3,TGFBR1,STK4,SMAD3,FBXW7,RUNX2,CASK,PPP1R16B,AKT3,SULF2,MEF2C,ALOX5,JAML,NME2,GRN,NF1,ITGA4,CFLAR,STK3,PSEN1,MAGED1,ST8SIA1,RB1,CDC42,ATP5F1A,TCF7L2,HMGB1,BID,TGFB1,EAF2,HGF,MAP2K1,HIF1A,NLRC3,ACVR2A,MAPK1,ZFP36,STAT3,ITGB3,PRKDC,PTPRK,THBS1,LAMC1
GO:BP	regulation of cell cycle process	GO:0010564	FALSE	0.035858	1.44541	721	1562	85	21010	PTEN,PRMT2,PLCG2,CALM1,PSME1,NOP53,CCNH,ID2,CDK6,SENP6,RPL26,ROCK2,ACTB,PIK3C3,AIF1,CDKN1C,ATM,USP28,XPO1,RPL23,RNASEH2B,PRKCE,RAD51B,FBXW7,BCL2,UBE2B,FOXN3,IGF1R,HNRNPU,CEP295,UBE2E2,KIF13A,UVRAG,SVIL,PLCB1,RHOA,CALM2,RIPOR2,ANKRD17,RBL2,ATRX,PHIP,SMARCA2,LEF1,ZFP36L2,NPM1,ZNF207,KAT2B,RB1,CDC42,BIRC6,BID,SND1,TGFB1,CRY1,THOC1,ARID1B,TNKS,CDC14A,TAOK3,ATR,PLSCR1,ARID1A,CDK5RAP2,TAOK1,CD28,APC,BA…
GO:BP	positive regulation of myeloid leukocyte differentiation	GO:0002763	FALSE	0.0365951	1.43658	58	1562	15	21010	PRKCA,NEDD9,ID2,TYROBP,NOTCH2,HLA-DRB1,RUNX1,FOS,PPP3CA,CD74,LEF1,RB1,TGFB1,PF4,CREB1
GO:BP	negative regulation of protein localization	GO:1903828	FALSE	0.0367491	1.43475	211	1562	34	21010	PRKN,NUMB,MDFIC,ROCK2,MAP4K4,LRRK2,ERP29,PICALM,ARF6,BTF3,FOXO1,WNK1,NACA,KLF7,OPRM1,CD36,TBC1D1,PPP3CA,NF1,RIPOR2,C11ORF65,TXN,PARK7,SP100,MAGED1,ABHD17B,GSK3B,PID1,KCNE1,UBAC2,SPI1,YWHAZ,TTBK2,CD200
GO:BP	interleukin-1 beta production	GO:0032611	FALSE	0.0368294	1.43381	94	1562	20	21010	TNFAIP3,JAK2,CLEC7A,TYROBP,GSTP1,PYCARD,FOXP1,CARD16,AIM2,SMAD3,MALT1,CARD8,MNDA,NAIP,CD36,PYHIN1,GBP5,IFI16,STAT3,CCR7
GO:BP	regulation of interleukin-1 beta production	GO:0032651	FALSE	0.0368294	1.43381	94	1562	20	21010	TNFAIP3,JAK2,CLEC7A,TYROBP,GSTP1,PYCARD,FOXP1,CARD16,AIM2,SMAD3,MALT1,CARD8,MNDA,NAIP,CD36,PYHIN1,GBP5,IFI16,STAT3,CCR7
GO:BP	negative regulation of B cell activation	GO:0050869	FALSE	0.0368917	1.43307	33	1562	11	21010	TNFAIP3,ID2,SAMSN1,TYROBP,LAPTM5,ATM,BANK1,CR1,MNDA,LYN,THOC1
GO:BP	regulation of interleukin-4 production	GO:0032673	FALSE	0.0368917	1.43307	33	1562	11	21010	CEBPB,SYK,HLA-DRB1,HLA-E,CD86,LEF1,FCER1G,PRKCQ,HAVCR2,CD28,IL1RAP
GO:BP	interleukin-4 production	GO:0032633	FALSE	0.0368917	1.43307	33	1562	11	21010	CEBPB,SYK,HLA-DRB1,HLA-E,CD86,LEF1,FCER1G,PRKCQ,HAVCR2,CD28,IL1RAP
GO:BP	cellular response to growth factor stimulus	GO:0071363	FALSE	0.037055	1.43115	679	1562	81	21010	CYFIP2,EEF1A1,ZEB2,USP15,HSPA5,NCL,RACK1,APAF1,LDLRAD4,HIPK2,USP9Y,MAP2K5,SOS1,ARPC3,NOTCH2,CDKN1C,PRKCB,ARF6,TGFBR3,TGFBR1,KMT2A,HSP90AB1,SMAD3,CHST11,FUT8,RUNX2,CASK,WWOX,SETX,IGF1R,ACAP2,FYN,FOS,SNX25,SULF2,MEF2C,CBL,IQGAP1,LIMS1,EXT1,CCL5,SMAD2,GLG1,CORO1A,CFLAR,LEF1,ZFP36L2,STAT5B,SMAD4,SPRED1,TGFB1,CD63,MAP3K7,SLC4A7,RNF165,PTPN12,HGF,UBE2D1,CD44,URI1,HIF1A,RAPGEF2,ACVR2A,TNFRSF1B,ZFP36,ANX…
GO:BP	positive regulation of interleukin-1 production	GO:0032732	FALSE	0.0375843	1.42499	72	1562	17	21010	JAK2,CLEC7A,TYROBP,PYCARD,AIM2,SMAD3,MALT1,CARD8,MNDA,NAIP,CD36,PYHIN1,GBP5,HMGB1,IFI16,HAVCR2,STAT3
GO:BP	canonical Wnt signaling pathway	GO:0060070	FALSE	0.0383231	1.41654	304	1562	44	21010	PTEN,PRKN,PFDN5,ZEB2,RPS12,LRRK2,STK4,LIMD1,CSNK1G3,SMAD3,TMEM131L,FOXO1,WNK1,UBE2B,SULF2,DISC1,TMEM170B,GNAQ,CCNY,EXT1,TLE5,CCDC88C,LEF1,STK3,PSEN1,MLLT3,NR4A2,GSK3B,TCF7L2,TGFB1,TNKS,PPP1CA,LRRK1,TBL1XR1,G3BP1,APC,INVS,PRICKLE1,CSNK1A1,UBAC2,MAPK14,CDK14,KANK1,FAM53B
GO:BP	regulation of dephosphorylation	GO:0035303	FALSE	0.0398828	1.39921	126	1562	24	21010	CALM1,JAK2,YWHAB,ROCK2,PPIA,GNAI2,PPP1R12A,MGAT5,HSP90AB1,SMAD3,SLC39A10,PPP1R16B,SMG7,MEF2C,IQGAP1,ROCK1,CALM2,PTPRC,SEMA4D,GSK3B,URI1,MTMR3,FCRL3,SWAP70
GO:BP	regulation of cytokine production involved in immune response	GO:0002718	FALSE	0.0402404	1.39534	118	1562	23	21010	B2M,PLCG2,CLEC7A,SYK,CD96,MIF,LITAF,HLA-A,PYCARD,HLA-F,LAPTM5,DENND1B,DDX21,HLA-E,MALT1,CD36,IRAK3,CD74,CD226,CD55,MAP3K7,TNFRSF1B,BST2
GO:BP	cytokine production involved in immune response	GO:0002367	FALSE	0.0402404	1.39534	118	1562	23	21010	B2M,PLCG2,CLEC7A,SYK,CD96,MIF,LITAF,HLA-A,PYCARD,HLA-F,LAPTM5,DENND1B,DDX21,HLA-E,MALT1,CD36,IRAK3,CD74,CD226,CD55,MAP3K7,TNFRSF1B,BST2
GO:BP	production of molecular mediator involved in inflammatory response	GO:0002532	FALSE	0.0403496	1.39416	87	1562	19	21010	RPS19,CLEC7A,SYK,PYCARD,VAMP8,CD36,ALOX5,IL17RA,GRN,ABCD2,PLD4,ALOX5AP,LYN,GBP5,IL4R,HIF1A,NLRC3,STAT3,MAPK14
GO:BP	protein localization to cell periphery	GO:1990778	FALSE	0.0408601	1.3887	353	1562	49	21010	NBEA,NUMB,MACF1,ARL6IP5,RACK1,ROCK2,ACTB,MYL12A,FLNA,RHOG,RAB10,PICALM,ARF6,TNIK,SKAP1,DENND4C,LARGE1,PRKCE,PACS1,WNK1,VAMP8,KIF13A,STX7,LRP1,RAB31,TTC7A,ROCK1,CCDC88A,PRKCH,ADAM10,FYB1,TSPAN5,RABEP1,S100A10,C2CD5,LIN7A,SQSTM1,PID1,MYO5A,RAPGEF2,RAB11A,EPB41L3,NETO1,ATP2B4,ANK3,RAPGEF6,TSPAN14,NSF,CNST
GO:BP	regulation of viral life cycle	GO:1903900	FALSE	0.0428108	1.36845	143	1562	26	21010	PABPC1,IFITM2,PPIA,LY6E,SRPK2,HLA-DRB1,TASOR,TRIM22,RESF1,BCL2,TOP2B,FCN1,TRIM38,CD74,CCL5,LGALS1,IL32,HMGB1,CIITA,ADARB1,IFI16,PLSCR1,CD28,BST2,BANF1,PKN2
GO:BP	regulation of canonical Wnt signaling pathway	GO:0060828	FALSE	0.042954	1.367	249	1562	38	21010	PRKN,PFDN5,ZEB2,RPS12,LRRK2,STK4,LIMD1,CSNK1G3,SMAD3,TMEM131L,FOXO1,WNK1,UBE2B,SULF2,TMEM170B,GNAQ,CCNY,TLE5,CCDC88C,STK3,PSEN1,MLLT3,GSK3B,TCF7L2,TNKS,PPP1CA,LRRK1,TBL1XR1,G3BP1,APC,INVS,PRICKLE1,CSNK1A1,UBAC2,MAPK14,CDK14,KANK1,FAM53B
GO:BP	actin filament bundle organization	GO:0061572	FALSE	0.0434415	1.3621	160	1562	28	21010	PRKN,ZEB2,NEDD9,RHOC,ROCK2,ACTG1,PFN1,AIF1,MTSS1,FLNA,TGFBR1,PTK2B,SMAD3,EVL,SHTN1,ROCK1,RHOA,CCDC88A,CLASP1,RAC1,CDC42,CD47,ADD1,S100A10,CARMIL1,PAK1,EPS8,SWAP70
GO:BP	regulation of lipopolysaccharide-mediated signaling pathway	GO:0031664	FALSE	0.0451718	1.34513	28	1562	10	21010	TNFAIP3,PRKCA,CD14,MIF,CARD16,CARD8,CD36,CD55,LY86,SASH1
GO:BP	negative regulation of inflammatory response to antigenic stimulus	GO:0002862	FALSE	0.0451718	1.34513	28	1562	10	21010	SYK,HLA-DRB1,PSMB4,FYN,FGR,HCK,LYN,PSMA1,MAPK14,YES1
GO:BP	regulation of actin filament bundle assembly	GO:0032231	FALSE	0.0453957	1.34299	103	1562	21	21010	PRKN,RHOC,ROCK2,ACTG1,PFN1,MTSS1,FLNA,TGFBR1,SMAD3,EVL,ROCK1,RHOA,CCDC88A,CLASP1,RAC1,CDC42,CD47,S100A10,CARMIL1,PAK1,SWAP70
GO:BP	platelet aggregation	GO:0070527	FALSE	0.0456334	1.34072	73	1562	17	21010	PRKCA,JAK2,ACTG1,ACTB,MYL12A,PPIA,CLIC1,SYK,FLNA,EMILIN2,VCL,LYN,TLN1,IL6ST,PRKCQ,TUBB1,ITGB3
GO:BP	negative regulation of transmembrane transport	GO:0034763	FALSE	0.0457587	1.33953	127	1562	24	21010	CALM1,ARL6IP5,CAB39,PRKCB,CAMK2D,PRKCE,OAZ1,BCL2,THADA,SESTD1,PPP3CA,CALM2,STK39,KCNQ1,PPP3CC,TGFB1,MAP3K7,PID1,UBR3,KCNE1,TMBIM6,ANK3,PPP3CB,THBS1
GO:BP	CD4-positive, alpha-beta T cell activation	GO:0035710	FALSE	0.04642	1.33329	119	1562	23	21010	NKG7,JUNB,HLA-DRA,FOXP1,HLA-DRB1,KMT2A,RUNX1,MALT1,TOX,CD86,SLAMF6,STAT4,LEF1,HMGB1,IL6ST,CD55,IL4R,PRKCQ,CBLB,CD28,ANXA1,STAT3,RELB
GO:BP	regulation of DNA binding	GO:0051101	FALSE	0.04642	1.33329	119	1562	23	21010	PRKN,CALM1,JAK2,EDF1,TMSB4X,HIPK2,FBXW7,NFKBIA,CALM2,TXN,PARK7,LEF1,IL32,PSEN1,SP100,PYHIN1,RB1,HMGB1,DAZAP2,TGFB1,GZMA,IFI16,TNKS
GO:BP	tube morphogenesis	GO:0035239	FALSE	0.0465086	1.33247	867	1562	98	21010	TNFAIP3,SLC12A6,STAT1,PRKCA,RPS7,ID2,NCL,HDAC9,BTG1,RASA1,CYBB,ROCK2,ACTG1,APAF1,FMN1,PFN1,ETS1,JUNB,HIPK2,CCM2,CXCR4,SYK,SRPK2,MAP2K5,SOS1,MTSS1,NOTCH2,FLNA,FOXP1,PRKCB,TNFAIP2,TGFBR3,TGFBR1,PTK2B,STK4,ARHGAP24,SMAD3,PDE3B,FBXW7,BCL2,PPP1R16B,WNK1,AKT3,RUNX1,WARS,SAT1,CEMIP2,MEF2C,ALOX5,MICAL2,LRP1,EMILIN2,SDCCAG8,EXT1,ROCK1,GRN,RHOA,NF1,SMAD2,VAV3,CALCRL,LEF1,STK3,RIN2,PSEN1,SP100,MAGED1,SMAD4,…
GO:BP	positive regulation of T cell mediated immunity	GO:0002711	FALSE	0.046577	1.33183	66	1562	16	21010	B2M,FAM49B,HLA-B,HLA-C,HLA-A,HLA-DRA,HLA-DRB1,HLA-F,DENND1B,HLA-E,MALT1,STX7,PTPRC,FBXO38,CD55,MAP3K7
GO:BP	regulation of epithelial cell proliferation	GO:0050678	FALSE	0.048235	1.31664	365	1562	50	21010	TNFAIP3,BCL11B,STAT1,PRKCA,B2M,NEAT1,CDK6,MAP2K5,MTSS1,NOTCH2,CDKN1C,POLD4,TGFBR3,TGFBR1,STK4,SMAD3,FBXW7,RUNX2,CASK,PPP1R16B,AKT3,SULF2,MEF2C,ALOX5,JAML,NME2,GRN,NF1,ITGA4,CFLAR,STK3,MAGED1,ST8SIA1,RB1,CDC42,ATP5F1A,TCF7L2,HMGB1,BID,TGFB1,EAF2,HIF1A,NLRC3,ZFP36,STAT3,ITGB3,PRKDC,PTPRK,THBS1,LAMC1
GO:BP	regulation of superoxide anion generation	GO:0032928	FALSE	0.048568	1.31365	18	1562	8	21010	CLEC7A,TYROBP,SYK,GNAI2,GSTP1,SOD1,ITGB2,HVCN1
GO:BP	defense response to virus	GO:0051607	FALSE	0.0493308	1.30688	336	1562	47	21010	TNFAIP3,STAT1,SERINC5,IL15,HSP90AA1,IFITM2,PYCARD,ERBIN,SAMHD1,ATG7,LYST,TRIM22,DDX17,DDX21,AIM2,NLRC5,BCL2,IRF1,VAMP8,LILRA4,CARD8,TLR2,TANK,TRIM38,PTPRC,SENP7,PRF1,ZMYND11,IFNAR2,GBP5,HSPA8,PTPN22,ADARB1,IFI16,PLSCR1,RNF125,G3BP1,NLRC3,MX2,NT5C3A,IFNGR2,UBE2W,CSNK1A1,IRF2,GBP2,BST2,TRIM44
