# Supplementary material for: Single-cell multi-ome and immune profiles of the Inspiration4 crew reveal conserved, cell-type, and sex-specific responses to spaceflight
Source: Nat Commun. 2024 Jun 11;15:4954. doi: 10.1038/s41467-024-49211-2 (PMC11166952; doi:10.1038/s41467-024-49211-2)
Supplement: Supplementary file 4 — Supplementary Data 1-15 [file 41467_2024_49211_MOESM4_ESM.zip › Supplementary.Data/Supplementary Data 2.xls]

## Sheet: Sheet0
Extended Data Table 2. Pathways enriched in i4 immune cell female and male shared DEGs at R+1 from Ingenuity pathway analysis (IPA).
Canonical Pathways	B cells	CD8 T	CD4 T	DC	NK	CD14
EIF2 Signaling	-6.379	-6.181	-3.153	-6.928	-6.714	-6.788
Coronavirus Pathogenesis Pathway	4.217	5.333	-0.447	5.745	5.516	4.867
Oxidative Phosphorylation	-3.606	-4	-3.606	-2	-3.464	-3.162
Natural Killer Cell Signaling	3.873	3.207	2.714	1.414	2.982	4.025
Cardiac Hypertrophy Signaling (Enhanced)	3.138	3.9	3.13	N/A	3.153	3.528
Mitochondrial Dysfunction	2.858	3.266	2.982	2.449	3.638	1.606
Role of NFAT in Cardiac Hypertrophy	3.051	3.606	3.051	N/A	2.646	3.638
Phagosome Formation	3.411	2.982	2.84	-0.816	1.886	3.8
Glutaminergic Receptor Signaling Pathway (Enhanced)	2.887	3.606	2.714	N/A	2.828	3.638
Serotonin Receptor Signaling	2.84	3.742	1.941	N/A	2.333	4.2
Acetylcholine Receptor Signaling Pathway	3.051	3.464	2.53	N/A	2.449	3.357
Thrombin Signaling	2.828	3.317	2.828	N/A	2.449	2.714
Neuropathic Pain Signaling in Dorsal Horn Neurons	2.828	3.162	2.828	N/A	2.236	3
Aldosterone Signaling in Epithelial Cells	3.162	3	2.646	N/A	2.236	2.646
Orexin Signaling Pathway	2.53	2.714	2.121	N/A	2.646	3.464
Superpathway of Inositol Phosphate Compounds	3.317	2.449	1.342	N/A	2.828	3.162
S100 Family Signaling Pathway	2.065	3.411	1.789	-1	2.324	2.502
P2Y Purigenic Receptor Signaling Pathway	2.236	2.646	2.449	N/A	2.236	3.317
Factors Promoting Cardiogenesis in Vertebrates	2.236	2.646	2.828	N/A	2.828	2.309
Renin-Angiotensin Signaling	3.162	2.121	2.236	N/A	1.633	3.464
Dopamine-DARPP32 Feedback in cAMP Signaling	2.121	2.828	2.121	N/A	1.89	3.606
GPCR-Mediated Nutrient Sensing in Enteroendocrine Cells	2.449	2.646	2.449	N/A	2	3
Endothelin-1 Signaling	2.646	2.646	2.236	N/A	2	2.887
Synaptic Long Term Potentiation	2.333	2.828	2.121	N/A	1.633	3.464
Sperm Motility	2.121	2.828	2.121	N/A	2.236	2.828
HGF Signaling	2.646	2.449	1.633	N/A	2.236	3.162
D-myo-inositol-5-phosphate Metabolism	2.828	2.236	1.342	N/A	2.646	3
3-phosphoinositide Biosynthesis	3	2.236	1.342	N/A	2.646	2.646
Gαq Signaling	2.333	2.828	1.342	N/A	2.449	2.887
Fc Epsilon RI Signaling	2.646	2.449	2	N/A	1.89	2.828
PI3K Signaling in B Lymphocytes	2.524	2.333	1.134	N/A	2.646	2.84
GNRH Signaling	3	2.449	2.449	N/A	N/A	3.5
RAR Activation	2.5	2.309	2.309	N/A	2.121	2
3-phosphoinositide Degradation	2.449	2.236	1.633	N/A	2.236	2.646
Adrenergic Receptor Signaling Pathway (Enhanced)	2.646	2.333	2.646	N/A	2	1.508
Role of Osteoclasts in Rheumatoid Arthritis Signaling Pathway	3	2.449	1.342	N/A	1.89	2.324
Tumor Microenvironment Pathway	2.121	2.333	1.134	N/A	2.236	3
Sertoli Cell Germ Cell Junction Signaling Pathway (Enhanced)	2.236	1.89	2.449	N/A	1.265	2.887
Insulin Secretion Signaling Pathway	2.496	2	1.387	N/A	1.667	3.13
Cholecystokinin/Gastrin-mediated Signaling	2.646	2.449	2.236	N/A	N/A	3.317
Growth Hormone Signaling	2	2.449	1.342	N/A	2.236	2.449
Synaptogenesis Signaling Pathway	2.333	2.53	0.816	N/A	1.633	3
Sirtuin Signaling Pathway	2.333	2.646	1.633	N/A	2.236	1.414
HER-2 Signaling in Breast Cancer	1.807	2.309	2.111	0	2.309	1.698
Synaptic Long Term Depression	2.236	2.646	2.449	N/A	1	1.897
14-3-3-mediated Signaling	2.236	2.449	1.633	N/A	2.236	1.667
IL-8 Signaling	2.646	2.121	2.449	N/A	1	1.897
IL-3 Signaling	2.236	2	1.342	N/A	2	2.449
Prolactin Signaling	2.236	2	1.342	N/A	2	2.449
Corticotropin Releasing Hormone Signaling	2.236	2.449	2.449	N/A	N/A	2.887
Opioid Signaling Pathway	2.111	3.317	2.333	N/A	N/A	2.183
eNOS Signaling	1.633	2.449	1.342	N/A	2	2.449
Regulation of the Epithelial Mesenchymal Transition by Growth Factors Pathway	1.89	1.89	0.707	N/A	2.646	2.714
Thrombopoietin Signaling	2.236	2	1.342	N/A	2	2.236
Adrenomedullin signaling pathway	1.897	2.333	0.816	N/A	2	2.714
Myelination Signaling Pathway	2.84	1.897	0.707	N/A	1.265	2.985
fMLP Signaling in Neutrophils	2.121	2.449	1.342	N/A	1.342	2.333
Calcium Signaling	2.121	2.646	1.633	N/A	N/A	3.162
Protein Kinase A Signaling	1.279	2.183	1.698	N/A	2	2.132
Fcγ Receptor-mediated Phagocytosis in Macrophages and Monocytes	1.89	2.121	1.667	N/A	0.707	2.84
Pulmonary Fibrosis Idiopathic Signaling Pathway	1.897	1.897	0.632	N/A	2.646	2.111
Chronic Myeloid Leukemia Signaling	1.606	2.309	1.604	N/A	2.111	1.5
ILK Signaling	-1.414	-0.632	-1.667	-2	-1.89	-1.508
Xenobiotic Metabolism General Signaling Pathway	2	2.236	2.236	N/A	N/A	2.53
B Cell Receptor Signaling	2.449	1.265	0.632	N/A	2.111	2.524
Cardiac Hypertrophy Signaling	2.309	1	1	N/A	1.508	3.153
ERK/MAPK Signaling	1.667	2.236	0.816	N/A	1.134	3.051
Melatonin Signaling	0.816	1.89	1.667	N/A	2	2.53
CTLA4 Signaling in Cytotoxic T Lymphocytes	2.111	0.535	0.632	2.236	0.905	2.357
HIF1α Signaling	2.121	2.111	1.265	N/A	1.134	2.111
ERBB Signaling	2.236	2.236	2	N/A	N/A	2.121
G Beta Gamma Signaling	2.236	2.236	2	N/A	N/A	2.121
Senescence Pathway	0.905	1.897	0.333	N/A	3.317	2.138
Autophagy	1.667	1.134	0.816	N/A	2.449	2.496
D-myo-inositol (1,4,5,6)-Tetrakisphosphate Biosynthesis	2.449	N/A	1	N/A	2.236	2.828
D-myo-inositol (3,4,5,6)-tetrakisphosphate Biosynthesis	2.449	N/A	1	N/A	2.236	2.828
RAC Signaling	2.121	1.342	1.342	N/A	0.816	2.887
RHOA Signaling	-0.632	-1.265	-1.667	-2.449	-2.111	-0.333
IL-33 Signaling Pathway	2.449	1.342	N/A	N/A	1.633	3
G-Protein Coupled Receptor Signaling	1.633	1.5	1	N/A	1.604	2.646
Erythropoietin Signaling Pathway	3	2.646	1.633	N/A	N/A	1
IL-10 Signaling	3.051	1.89	0.707	N/A	N/A	2.5
Oxytocin in Brain Signaling Pathway	1.89	2.646	1.342	N/A	N/A	2.111
GP6 Signaling Pathway	1.897	2.121	1.134	N/A	1.89	0.816
Role of Tissue Factor in Cancer	1.414	1.414	1.134	N/A	1.342	2.496
α-Adrenergic Signaling	1.633	2.449	1.342	N/A	N/A	2.333
Estrogen Receptor Signaling	2	0.894	1	-0.447	1	2.294
CDC42 Signaling	N/A	-1	-0.707	-2.236	-1.667	1.897
NGF Signaling	2.449	2	N/A	N/A	N/A	3
Production of Nitric Oxide and Reactive Oxygen Species in Macrophages	1.667	1.633	1.342	N/A	1	1.807
Glioblastoma Multiforme Signaling	1.89	2.828	2	N/A	N/A	0.707
IL-7 Signaling Pathway	2.121	2.236	2	N/A	N/A	1
Oxytocin Signaling Pathway	1.508	1.897	1.134	N/A	0.707	2.065
Apelin Endothelial Signaling Pathway	1.342	2.236	1.342	N/A	N/A	2.121
STAT3 Pathway	2	N/A	1	N/A	2	2
Melanocyte Development and Pigmentation Signaling	2.236	2.236	N/A	N/A	N/A	2.449
PD-1, PD-L1 cancer immunotherapy pathway	1.897	0.632	0.378	2	0.333	1.667
Human Embryonic Stem Cell Pluripotency	1.342	1.89	1.134	N/A	1.89	0.632
NF-κB Activation by Viruses	1	2.236	2.236	N/A	N/A	1.342
Actin Cytoskeleton Signaling	1.155	-1	-1.667	-1.633	-1.069	0.258
Type II Diabetes Mellitus Signaling	1.342	2	2	N/A	N/A	1.414
WNT/Ca+ pathway	N/A	N/A	2	N/A	2	2.646
Signaling by Rho Family GTPases	1.414	-0.333	-1	-2	-0.577	1.265
Dendritic Cell Maturation	-2.357	-0.905	-1.134	-1.633	-0.333	0.218
CLEAR Signaling Pathway	2.236	1.414	1.342	N/A	0	1.528
Glioma Signaling	1.134	2.333	1.414	N/A	N/A	1.633
Apelin Cardiomyocyte Signaling Pathway	1.633	1.265	1.134	N/A	0.378	1.897
Nitric Oxide Signaling in the Cardiovascular System	0.707	2.121	0.816	N/A	1	1.633
Transcriptional Regulatory Network in Embryonic Stem Cells	N/A	2	1	N/A	2.449	0.816
VEGF Family Ligand-Receptor Interactions	2	2.236	N/A	N/A	N/A	2
ERBB4 Signaling	2	2	N/A	N/A	N/A	2.236
Hepatic Fibrosis Signaling Pathway	1.604	0.943	0.5	-1	1.291	0.853
Granzyme A Signaling	1.89	1	1	N/A	0	2
Sphingosine-1-phosphate Signaling	2	2	N/A	N/A	N/A	1.89
Osteoarthritis Pathway	N/A	2	2	N/A	1	0.707
Cell Cycle: G1/S Checkpoint Regulation	-1.414	-1.342	-1.342	N/A	-0.447	-1.134
mTOR Signaling	1	1.633	2	N/A	0	1
ICOS-ICOSL Signaling in T Helper Cells	-1	1.508	0.632	N/A	1.134	-1.342
Semaphorin Neuronal Repulsive Signaling Pathway	-0.378	-1.732	-1.414	0	-0.905	1.155
Ribonucleotide Reductase Signaling Pathway	0.707	2.121	0.707	N/A	1.342	0.707
MSP-RON Signaling in Cancer Cells Pathway	2	1.89	0	N/A	N/A	1.667
Chemokine Signaling	1.134	0.816	0.816	N/A	0.447	2.333
Regulation of Actin-based Motility by Rho	0	-0.707	-0.378	-2.236	-1.667	-0.447
WNK Renal Signaling Pathway	0.447	1.89	1.667	N/A	N/A	1.342
Pathogen Induced Cytokine Storm Signaling Pathway	-0.832	-2.121	-1.414	N/A	0.707	-0.243
MicroRNA Biogenesis Signaling Pathway	1	1.633	1.342	N/A	0.816	-0.378
Xenobiotic Metabolism CAR Signaling Pathway	-0.447	-1.633	-1.89	N/A	-0.447	-0.632
Endocannabinoid Neuronal Synapse Pathway	1.342	1	N/A	N/A	1	1.667
Leukocyte Extravasation Signaling	0.577	1.155	0.577	-1	0.905	0.775
Integrin Signaling	1.265	0.535	0.302	-1.342	-1.265	-0.277
FGF Signaling	2.236	N/A	N/A	N/A	N/A	2.646
T Cell Receptor Signaling	-0.943	0.218	0.471	-2.236	0.775	-0.218
Gα12/13 Signaling	2.111	-0.378	-0.447	N/A	0	1.897
IL-12 Signaling and Production in Macrophages	0.333	0.447	1.667	N/A	0.447	1.897
Role of Pattern Recognition Receptors in Recognition of Bacteria and Viruses	N/A	1.342	N/A	N/A	1	2.449
SNARE Signaling Pathway	0.447	1.89	0.816	N/A	N/A	1.633
RANK Signaling in Osteoclasts	2.121	N/A	N/A	N/A	N/A	2.646
ERK5 Signaling	N/A	N/A	2	N/A	N/A	2.53
PDGF Signaling	1.89	N/A	0	N/A	1	1.633
IL-13 Signaling Pathway	2	N/A	N/A	N/A	N/A	2.449
Th1 Pathway	-1	0	-0.816	N/A	1.134	-1.414
AMPK Signaling	N/A	2	N/A	N/A	N/A	2.333
EGF Signaling	1.633	1.342	0	N/A	N/A	1.342
Immunogenic Cell Death Signaling Pathway	N/A	-1.633	-0.447	N/A	-2.236	0
GM-CSF Signaling	1.414	0.816	0	N/A	0.447	1.633
UVA-Induced MAPK Signaling	N/A	2	N/A	N/A	N/A	2.236
T Cell Exhaustion Signaling Pathway	0.816	0	1.134	N/A	0.905	1.342
Ephrin Receptor Signaling	0.816	0.816	0	N/A	0.447	2.111
Multiple Sclerosis Signaling Pathway	-2.53	0	-0.707	N/A	0.378	0.5
Paxillin Signaling	1.633	1	0	N/A	-0.447	1
Neutrophil Extracellular Trap Signaling Pathway	-0.816	-0.447	-0.535	-1	-0.277	1
UVB-Induced MAPK Signaling	N/A	2	N/A	N/A	N/A	2
VDR/RXR Activation	N/A	-2	N/A	N/A	N/A	-2
Non-Small Cell Lung Cancer Signaling	2	2	N/A	N/A	N/A	N/A
Pancreatic Adenocarcinoma Signaling	2	N/A	N/A	N/A	N/A	2
Macropinocytosis Signaling	N/A	2	N/A	N/A	N/A	2
Androgen Signaling	0	1	1.342	N/A	N/A	1.633
Role of Osteoblasts in Rheumatoid Arthritis Signaling Pathway	-0.447	-1.667	0	N/A	-0.447	1.414
VEGF Signaling	1.134	1.342	-1	N/A	0.447	0
Cachexia Signaling Pathway	0	0.277	0.832	N/A	1	1.807
Epithelial Adherens Junction Signaling	N/A	-1.134	-0.447	N/A	-1.414	0.905
RHOGDI Signaling	-1.134	0	-0.333	1.342	0.577	-0.378
Neuregulin Signaling	0.447	0.816	1.342	N/A	N/A	1.134
Xenobiotic Metabolism PXR Signaling Pathway	0.816	0	-0.378	N/A	1.342	1.134
p38 MAPK Signaling	1	N/A	N/A	N/A	N/A	2.646
Pyroptosis Signaling Pathway	1.342	N/A	0	N/A	0.447	1.667
Cyclins and Cell Cycle Regulation	0.447	1	1	N/A	N/A	-1
PAK Signaling	1.633	0	0	N/A	-0.447	1.342
Macrophage Alternative Activation Signaling Pathway	-1.5	N/A	N/A	N/A	1	0.905
Endocannabinoid Cancer Inhibition Pathway	N/A	-1.633	-0.447	N/A	N/A	1.265
Crosstalk between Dendritic Cells and Natural Killer Cells	-1.342	-1	0	N/A	N/A	-1
p53 Signaling	0.816	-0.447	N/A	N/A	N/A	2
Neuroinflammation Signaling Pathway	-0.258	-0.302	-0.816	-1.342	0	0.471
Antioxidant Action of Vitamin C	-1	N/A	N/A	N/A	N/A	-2.121
Dilated Cardiomyopathy Signaling Pathway	0.447	0.378	0.816	N/A	N/A	1.414
Pulmonary Healing Signaling Pathway	0.378	0.447	0.707	N/A	N/A	1.508
Small Cell Lung Cancer Signaling	1	2	N/A	N/A	N/A	N/A
Acute Myeloid Leukemia Signaling	N/A	2	1	N/A	N/A	N/A
Role of JAK2 in Hormone-like Cytokine Signaling	2	N/A	1	N/A	N/A	N/A
Apoptosis Signaling	-1.342	N/A	N/A	N/A	N/A	-1.633
CXCR4 Signaling	0.816	0.632	0	N/A	0	1.414
Th2 Pathway	-0.577	-0.378	-0.378	N/A	-0.378	-1.134
Huntington's Disease Signaling	-0.632	0.302	0.816	N/A	-0.707	0.333
Role of Chondrocytes in Rheumatoid Arthritis Signaling Pathway	N/A	N/A	0	N/A	N/A	2.646
TREM1 Signaling	1	N/A	N/A	N/A	N/A	1.633
HOTAIR Regulatory Pathway	1	1.633	0	N/A	N/A	0
ID1 Signaling Pathway	0	0.707	-0.378	N/A	1.134	0.333
MSP-RON Signaling in Macrophages Pathway	1.134	N/A	N/A	N/A	N/A	1.414
Death Receptor Signaling	0.378	-0.447	-0.816	N/A	0.447	-0.378
Gαs Signaling	N/A	N/A	N/A	N/A	N/A	2.449
CCR3 Signaling in Eosinophils	N/A	N/A	N/A	N/A	N/A	2.449
Neurotrophin/TRK Signaling	N/A	N/A	N/A	N/A	N/A	2.449
PPARα/RXRα Activation	0.378	0	0	N/A	-1.414	0.632
IL-17A Signaling in Airway Cells	1	N/A	N/A	N/A	N/A	1.342
FAT10 Cancer Signaling Pathway	N/A	0	N/A	N/A	1.342	-1
NOD1/2 Signaling Pathway	0.447	-0.447	0.378	N/A	N/A	1
PFKFB4 Signaling Pathway	N/A	N/A	N/A	N/A	N/A	2.236
Dermatan Sulfate Biosynthesis	2.236	N/A	N/A	N/A	N/A	N/A
PI3K/AKT Signaling	0	0.447	0	N/A	-0.447	-1.265
NRF2-mediated Oxidative Stress Response	0.447	0	1.134	N/A	0	0.577
Necroptosis Signaling Pathway	0.333	0	-0.378	N/A	N/A	1.414
IL-17A Signaling in Fibroblasts	0.447	N/A	N/A	N/A	N/A	1.633
B Cell Activating Factor Signaling	N/A	N/A	N/A	N/A	N/A	2
Regulation of eIF4 and p70S6K Signaling	1	1	N/A	N/A	0	0
GDNF Family Ligand-Receptor Interactions	N/A	N/A	N/A	N/A	N/A	2
GADD45 Signaling	N/A	N/A	N/A	N/A	2	N/A
IL-23 Signaling Pathway	2	N/A	N/A	N/A	N/A	N/A
Amyloid Processing	N/A	N/A	N/A	N/A	N/A	2
April Mediated Signaling	N/A	N/A	N/A	N/A	N/A	2
UVC-Induced MAPK Signaling	N/A	N/A	N/A	N/A	N/A	2
Inhibition of Angiogenesis by TSP1	N/A	N/A	N/A	N/A	N/A	2
Telomerase Signaling	1	1	N/A	N/A	0	0
CD27 Signaling in Lymphocytes	N/A	N/A	N/A	N/A	N/A	2
ABRA Signaling Pathway	0.816	0.447	0	N/A	0	0.707
Adipogenesis pathway	-1.134	N/A	N/A	N/A	N/A	-0.816
CSDE1 Signaling Pathway	-0.447	-0.447	-1	N/A	N/A	N/A
IL-1 Signaling	N/A	N/A	N/A	N/A	N/A	1.633
Ephrin B Signaling	N/A	N/A	N/A	N/A	N/A	1.633
PEDF Signaling	N/A	0.447	N/A	N/A	N/A	1
Sumoylation Pathway	1	0	N/A	N/A	0.447	N/A
LPS-stimulated MAPK Signaling	N/A	N/A	N/A	N/A	N/A	1.414
Insulin Receptor Signaling	0	0	N/A	N/A	1	0.378
CD40 Signaling	N/A	N/A	N/A	N/A	N/A	1.342
GPCR-Mediated Integration of Enteroendocrine Signaling Exemplified by an L Cell	0.447	0.447	N/A	N/A	N/A	-0.378
Endocannabinoid Developing Neuron Pathway	N/A	N/A	N/A	N/A	N/A	1.134
Toll-like Receptor Signaling	N/A	N/A	N/A	N/A	N/A	1.134
BEX2 Signaling Pathway	N/A	N/A	N/A	N/A	N/A	-1
MIF Regulation of Innate Immunity	N/A	N/A	N/A	N/A	N/A	-1
MIF-mediated Glucocorticoid Regulation	N/A	N/A	N/A	N/A	N/A	-1
Lymphotoxin β Receptor Signaling	1	N/A	N/A	N/A	N/A	N/A
TNFR2 Signaling	N/A	N/A	N/A	N/A	N/A	-1
BER (Base Excision Repair) Pathway	N/A	N/A	N/A	N/A	N/A	1
HIPPO signaling	N/A	N/A	N/A	N/A	N/A	1
Macrophage Classical Activation Signaling Pathway	-0.302	N/A	N/A	N/A	N/A	0.632
Agrin Interactions at Neuromuscular Junction	N/A	N/A	N/A	N/A	N/A	0.816
iNOS Signaling	N/A	N/A	N/A	N/A	N/A	0.816
Mouse Embryonic Stem Cell Pluripotency	N/A	N/A	N/A	N/A	N/A	0.816
WNT/β-catenin Signaling	N/A	N/A	N/A	N/A	N/A	-0.816
Induction of Apoptosis by HIV1	-0.816	N/A	N/A	N/A	N/A	N/A
Ferroptosis Signaling Pathway	N/A	N/A	N/A	N/A	N/A	0.707
TNFR1 Signaling	N/A	N/A	N/A	N/A	N/A	-0.447
Thyroid Cancer Signaling	N/A	0.447	N/A	N/A	N/A	N/A
Polyamine Regulation in Colon Cancer	N/A	N/A	N/A	N/A	N/A	0.447
Role of JAK family kinases in IL-6-type Cytokine Signaling	0	N/A	0	N/A	N/A	0.378
