# Supplementary material for: Single-cell multi-ome and immune profiles of the Inspiration4 crew reveal conserved, cell-type, and sex-specific responses to spaceflight
Source: Nat Commun. 2024 Jun 11;15:4954. doi: 10.1038/s41467-024-49211-2 (PMC11166952; doi:10.1038/s41467-024-49211-2)
Supplement: Supplementary file 4 — Supplementary Data 1-15 [file 41467_2024_49211_MOESM4_ESM.zip › Supplementary.Data/Supplementary Data 3.xlsx]

## Sheet: Sheet1
Extended Data Table 3. Enriched motif of the i4 immune cells.
motif	observed	background	percent.observed	percent.background	fold.enrichment	pvalue	motif.name	celltype
MA0081.2	895	13808	71.4286	34.52	2.06919	2.97197e-161	SPIB	PBMC
MA0080.5	950	16064	75.818	40.16	1.8879	8.09565e-150	SPI1	PBMC
MA0836.2	369	3174	29.4493	7.935	3.71132	6.39222e-116	CEBPD	PBMC
MA0687.1	617	8317	49.2418	20.7925	2.36825	1.03409e-114	SPIC	PBMC
MA0598.3	731	11266	58.34	28.165	2.07136	7.03271e-114	EHF	PBMC
MA0102.4	414	4117	33.0407	10.2925	3.21017	2.14217e-110	CEBPA	PBMC
MA0640.2	709	11345	56.5842	28.3625	1.99504	4.95979e-100	ELF3	PBMC
MA1508.1	726	11884	57.9409	29.71	1.95022	1.20301e-98	IKZF1	PBMC
MA1622.1	426	4732	33.9984	11.83	2.87391	9.86063e-98	Smad2::Smad3	PBMC
MA0149.1	685	10976	54.6688	27.44	1.9923	1.60616e-94	EWSR1-FLI1	PBMC
MA0478.1	377	4134	30.0878	10.335	2.91125	2.95446e-86	FOSL2	PBMC
MA0039.4	623	9825	49.7207	24.5625	2.02425	5.03515e-85	KLF4	PBMC
MA0519.1	24	4371	50	10.9275	4.57561	1.82732e-11	Stat5a::Stat5b	CD4 T
MA1624.1	22	3874	45.8333	9.685	4.7324	1.04489e-10	Stat5a	CD4 T
MA0727.1	14	1284	29.1667	3.21	9.08619	2.00008e-10	NR3C2	CD4 T
MA0113.3	14	1293	29.1667	3.2325	9.02294	2.19053e-10	NR3C1	CD4 T
MA0007.3	14	1403	29.1667	3.5075	8.31551	6.31607e-10	Ar	CD4 T
MA0137.3	21	4036	43.75	10.09	4.33598	1.70491e-09	STAT1	CD4 T
MA1625.1	21	4417	43.75	11.0425	3.96197	8.6822e-09	Stat5b	CD4 T
MA0518.1	22	5117	45.8333	12.7925	3.58283	2.0449e-08	Stat4	CD4 T
MA1155.1	21	4774	43.75	11.935	3.66569	3.44932e-08	ZSCAN4	CD4 T
MA0062.3	31	11204	64.5833	28.01	2.30572	1.43956e-07	GABPA	CD4 T
MA0144.2	21	5268	43.75	13.17	3.32194	1.91402e-07	STAT3	CD4 T
MA0598.3	31	11773	64.5833	29.4325	2.19429	4.85758e-07	EHF	CD4 T
MA0482.2	9	3072	69.2308	7.68	9.01442	4.94218e-08	GATA4	CD8 T
MA1107.2	12	11070	92.3077	27.675	3.33542	1.94592e-06	KLF9	CD8 T
MA0039.4	12	11914	92.3077	29.785	3.09913	4.57842e-06	KLF4	CD8 T
MA0037.3	7	2709	53.8462	6.7725	7.95071	7.73106e-06	GATA3	CD8 T
MA0747.1	10	7446	76.9231	18.615	4.13232	8.16664e-06	SP8	CD8 T
MA1653.1	11	10365	84.6154	25.9125	3.26543	1.59933e-05	ZNF148	CD8 T
MA0753.2	9	6356	69.2308	15.89	4.35688	2.48503e-05	ZNF740	CD8 T
MA0599.1	11	10876	84.6154	27.19	3.112	2.63354e-05	KLF5	CD8 T
MA1564.1	9	6414	69.2308	16.035	4.31748	2.68058e-05	SP9	CD8 T
MA1511.1	9	6642	69.2308	16.605	4.16927	3.58476e-05	KLF10	CD8 T
MA0036.3	6	2765	46.1538	6.9125	6.67687	0.000121785	GATA2	CD8 T
MA1517.1	8	6131	61.5385	15.3275	4.01491	0.000188524	KLF6	CD8 T
MA1107.2	149	8945	48.8525	22.3625	2.18457	2.07455e-24	KLF9	other T
MA1627.1	128	7060	41.9672	17.65	2.37775	2.30158e-23	Wt1	other T
MA0761.2	157	10393	51.4754	25.9825	1.98116	1.52293e-21	ETV1	other T
MA0039.4	143	9092	46.8852	22.73	2.0627	1.18362e-20	KLF4	other T
MA0599.1	133	8177	43.6066	20.4425	2.13313	4.11571e-20	KLF5	other T
MA1522.1	116	6552	38.0328	16.38	2.3219	6.64719e-20	MAZ	other T
MA0076.2	72	2879	23.6066	7.1975	3.27983	1.57484e-19	ELK4	other T
MA0062.3	157	10997	51.4754	27.4925	1.87234	5.64483e-19	GABPA	other T
MA1564.1	93	4717	30.4918	11.7925	2.58569	1.75976e-18	SP9	other T
MA0741.1	105	5844	34.4262	14.61	2.35635	3.46848e-18	KLF16	other T
MA1653.1	123	7591	40.3279	18.9775	2.12504	4.0585e-18	ZNF148	other T
MA0073.1	136	8960	44.5902	22.4	1.99063	5.8243e-18	RREB1	other T
MA0081.2	296	14418	66.5169	36.045	1.84538	2.64915e-39	SPIB	B
MA0080.5	324	17182	72.809	42.955	1.69501	1.14951e-37	SPI1	B
MA0517.1	266	12773	59.7753	31.9325	1.87193	6.67796e-34	STAT1::STAT2	B
MA0050.2	324	19243	72.809	48.1075	1.51346	1.57069e-26	IRF1	B
MA1623.1	271	14877	60.8989	37.1925	1.6374	2.03721e-24	Stat2	B
MA0598.3	227	11805	51.0112	29.5125	1.72846	1.13466e-21	EHF	B
MA0627.2	138	5480	31.0112	13.7	2.26359	2.57189e-21	POU2F3	B
MA1652.1	181	8583	40.6742	21.4575	1.89557	2.91569e-20	ZKSCAN5	B
MA0497.1	201	10172	45.1685	25.43	1.77619	1.04618e-19	MEF2C	B
MA1115.1	129	5166	28.9888	12.915	2.24458	1.85813e-19	POU5F1	B
MA0151.1	244	13922	54.8315	34.805	1.57539	3.21562e-18	Arid3a	B
MA0473.3	195	10328	43.8202	25.82	1.69714	1.07324e-16	ELF1	B
MA0599.1	60	8410	52.1739	21.025	2.48152	1.7564e-13	KLF5	NK
MA0039.4	63	9436	54.7826	23.59	2.32228	5.66673e-13	KLF4	NK
MA0073.1	62	9174	53.913	22.935	2.35069	5.97865e-13	RREB1	NK
MA0493.1	53	6972	46.087	17.43	2.64412	1.11601e-12	Klf1	NK
MA0516.2	44	5127	38.2609	12.8175	2.98505	4.98921e-12	SP2	NK
MA0814.2	44	5189	38.2609	12.9725	2.94938	7.50831e-12	TFAP2C(var.2)	NK
MA1102.2	38	4202	33.0435	10.505	3.1455	5.78468e-11	CTCFL	NK
MA1653.1	53	7761	46.087	19.4025	2.37531	7.7951e-11	ZNF148	NK
MA0006.1	38	4315	33.0435	10.7875	3.06313	1.25936e-10	Ahr::Arnt	NK
MA0162.4	34	3645	29.5652	9.1125	3.24447	3.77541e-10	EGR1	NK
MA1522.1	47	6626	40.8696	16.565	2.46722	5.29219e-10	MAZ	NK
MA0003.4	39	4935	33.913	12.3375	2.74878	1.56881e-09	TFAP2A	NK
MA0836.2	1386	3628	28.8931	9.07	3.18556	0	CEBPD	CD14 Mono
MA0102.4	1642	4760	34.2297	11.9	2.87645	0	CEBPA	CD14 Mono
MA1636.1	1494	4925	31.1445	12.3125	2.5295	1.63362e-307	CEBPG(var.2)	CD14 Mono
MA0080.5	3197	16752	66.6458	41.88	1.59135	1.12206e-297	SPI1	CD14 Mono
MA0081.2	2797	14198	58.3073	35.495	1.64269	5.32355e-259	SPIB	CD14 Mono
MA0687.1	2014	8988	41.9846	22.47	1.86847	1.03565e-230	SPIC	CD14 Mono
MA0466.2	628	1359	13.0915	3.3975	3.85328	9.27279e-226	CEBPB	CD14 Mono
MA0837.1	697	1688	14.5299	4.22	3.44311	6.63716e-216	CEBPE	CD14 Mono
MA0043.3	964	2993	20.0959	7.4825	2.68572	3.21159e-207	HLF	CD14 Mono
MA0833.2	1203	4322	25.0782	10.805	2.32098	7.37543e-202	ATF4	CD14 Mono
MA0025.2	1034	3445	21.5551	8.6125	2.50277	4.56734e-197	NFIL3	CD14 Mono
MA0838.1	687	1755	14.3215	4.3875	3.26415	9.31657e-197	CEBPG	CD14 Mono
MA0687.1	3222	9000	42.574	22.5	1.89218	0	SPIC	CD16 Mono
MA0081.2	4549	14096	60.1084	35.24	1.70569	0	SPIB	CD16 Mono
MA0080.5	5118	16564	67.6268	41.41	1.6331	0	SPI1	CD16 Mono
MA0598.3	3541	11696	46.7891	29.24	1.60017	9.45129e-286	EHF	CD16 Mono
MA1508.1	3571	12254	47.1855	30.635	1.54025	7.31522e-250	IKZF1	CD16 Mono
MA0836.2	1472	3701	19.4503	9.2525	2.10217	1.72567e-213	CEBPD	CD16 Mono
MA0102.4	1737	4786	22.9519	11.965	1.91825	3.04674e-203	CEBPA	CD16 Mono
MA0050.2	4655	18531	61.509	46.3275	1.3277	1.52372e-190	IRF1	CD16 Mono
MA0640.2	3245	11489	42.8779	28.7225	1.49283	6.53184e-190	ELF3	CD16 Mono
MA0149.1	2939	10112	38.8346	25.28	1.53618	2.17639e-186	EWSR1-FLI1	CD16 Mono
MA1623.1	3800	14260	50.2114	35.65	1.40845	8.1265e-184	Stat2	CD16 Mono
MA0517.1	3360	12223	44.3975	30.5575	1.45292	1.05996e-176	STAT1::STAT2	CD16 Mono
MA0139.1	719	6607	33.2716	16.5175	2.01433	3.5937e-86	CTCF	DC
MA0081.2	1190	14301	55.0671	35.7525	1.54023	4.84987e-79	SPIB	DC
MA0080.5	1319	16763	61.0366	41.9075	1.45646	1.37188e-75	SPI1	DC
MA0687.1	782	9151	36.187	22.8775	1.58177	3.79898e-47	SPIC	DC
MA1652.1	730	8700	33.7807	21.75	1.55313	2.90507e-40	ZKSCAN5	DC
MA0517.1	944	12454	43.6835	31.135	1.40303	1.32543e-36	STAT1::STAT2	DC
MA1102.2	349	3324	16.1499	8.31	1.94343	1.18329e-34	CTCFL	DC
MA1508.1	908	12219	42.0176	30.5475	1.37548	2.99555e-31	IKZF1	DC
MA0598.3	873	11679	40.398	29.1975	1.38361	1.69794e-30	EHF	DC
MA0640.2	856	11454	39.6113	28.635	1.38332	1.2078e-29	ELF3	DC
MA0050.2	1261	18710	58.3526	46.775	1.24752	9.48464e-29	IRF1	DC
MA0151.1	955	13418	44.1925	33.545	1.31741	2.66542e-26	Arid3a	DC
MA0162.4	601	4442	38.0862	11.105	3.42964	3.35999e-181	EGR1	other
MA0599.1	881	9597	55.8302	23.9925	2.32698	4.7203e-169	KLF5	other
MA1513.1	544	3921	34.474	9.8025	3.51686	6.77834e-166	KLF15	other
MA1627.1	796	8142	50.4436	20.355	2.47819	7.26916e-163	Wt1	other
MA0039.4	912	10515	57.7947	26.2875	2.19856	2.59565e-160	KLF4	other
MA0741.1	725	6968	45.9442	17.42	2.63744	8.99712e-159	KLF16	other
MA1522.1	760	7643	48.1622	19.1075	2.52059	3.73455e-157	MAZ	other
MA1653.1	831	9011	52.6616	22.5275	2.33766	2.36034e-156	ZNF148	other
MA1102.2	602	5007	38.1496	12.5175	3.0477	2.5156e-155	CTCFL	other
MA0753.2	629	5530	39.8606	13.825	2.88322	1.76562e-151	ZNF740	other
MA1650.1	368	2117	23.3207	5.2925	4.40636	7.48346e-138	ZBTB14	other
MA0732.1	421	2793	26.6793	6.9825	3.82089	1.66678e-136	EGR3	other
