# Supplementary material for: Single-cell multi-ome and immune profiles of the Inspiration4 crew reveal conserved, cell-type, and sex-specific responses to spaceflight
Source: Nat Commun. 2024 Jun 11;15:4954. doi: 10.1038/s41467-024-49211-2 (PMC11166952; doi:10.1038/s41467-024-49211-2)
Supplement: Supplementary file 4 — Supplementary Data 1-15 [file 41467_2024_49211_MOESM4_ESM.zip › Supplementary.Data/Supplementary Data 12.xlsx]

## Sheet: Sheet1
Extended Data Table 12. Biochemical profiles of astronauts separated by sex
	n at L-180											Sex	Time	Interaction (sex x time)
		L-180	L-45	L-10	FD15	FD30	FD60	FD120	FD180	R+0	R+30
IL-17 pg/ml													p=0.003
Females	10	2.5 ± 3.7	2.7 ± 4.1	3.6 ± 4.5	3.2 ± 5.0	2.1 ± 3.7	3.3 ± 5.1	2.7 ± 4.2	3.4 ± 5.6	2.4 ± 3.4	2.7 ± 4.1
Males	36	3.9 ± 5.1	3.5 ± 4.6	3.9 ± 5.1	3.8 ± 5.3	2.4 ± 4.1	3.9 ± 5.3	3.2 ± 4.9	4.4 ± 5.8	3.4 ± 4.6	3.4 ± 4.5
IL-10 pg/ml
Females	9	1.4 ± 2.2	1.6 ± 2.4	1.9 ± 2.6	1.7 ± 2.6	1.2 ± 2.4	1.6 ± 2.4	1.6 ± 2.7	1.6 ± 2.7	1.4 ± 2.2	1.4 ± 2.2
Males	34	1.6 ± 1.9	1.6 ± 1.9	1.7 ± 2	1.8 ± 2.1	1.4 ± 2	1.7 ± 2.1	1.7 ± 2.1	1.8 ± 2.2	1.6 ± 1.9	1.6 ± 1.9
IL-6 pg/ml														0.003
Females	9	2.0 ± 3.0	2.0 ± 3.0	2.6 ± 3.2	2.1 ± 3.0	1.6 ± 3.0	2.0 ± 3.0	4.4 ± 8.1*	1.9 ± 3.1	2.4 ± 2.8	2.1 ± 3.0
Males	34	2.9 ± 3.4	2.8 ± 3.2	2.9 ± 3.3	3.0 ± 3.3	2.3 ± 3.1	2.8 ± 3.3	2.7 ± 3.5	3.1 ± 3.4	3.8 ± 4.3*	2.7 ± 3.1
IL-5 pg/ml
Females	9	0.7 ± 1.2	0.8 ± 1.2	0.9 ± 1.3	0.7 ± 1.2	0.7 ± 1.2	0.7 ± 1.2	0.9 ± 1.4	0.7 ± 1.3	0.7 ± 1.2	0.7 ± 1.2
Males	34	1.0 ± 1.2	1.0 ± 1.2	1.0 ± 1.2	1.0 ± 1.2	0.7 ± 1.0	1.0 ± 1.2	0.9 ± 1.2	1.0 ± 1.2	1.0 ± 1.2	1.0 ± 1.2
IL-4 pg/ml
Females	9	12 ± 20	15 ± 26	27 ± 42	24 ± 42	17 ± 42	23 ± 43	22 ± 46	28 ± 48	14 ± 25	19 ± 35
Males	34	17 ± 27	17 ± 26	22 ± 34	23 ± 38	16 ± 36	23 ± 38	20 ± 38	26 ± 38	16 ± 24	18 ± 28
IL-2 pg/ml													<0.001
Females	10	3 ± 5	14 ± 39	22 ± 46*	20 ± 46*	7 ± 19*	19 ± 43*	9 ± 21*	27 ± 53*	7 ± 14	11 ± 22
Males	36	8 ± 14	9 ± 14	14 ± 21*	16 ± 26*	11 ± 23*	17 ± 27*	12 ± 20*	19 ± 29*	8 ± 12	9 ± 15
IL-1ra pg/ml													<0.001
Females	9	331 ± 188	374 ± 248	486 ± 296*	611 ± 368*	545 ± 299*	682 ± 453*	565 ± 309*	596 ± 329*	596 ± 300	757 ± 1105
Males	34	375 ± 181	362 ± 192	535 ± 413*	555 ± 370*	465 ± 338*	574 ± 431*	608 ± 551*	616 ± 400*	633 ± 570	411 ± 261
IL-1 beta pg/ml													<0.001
Females	10	1.1 ± 1.7	1.7 ± 3.2	2.3 ± 3.8	2.4 ± 4.3*	1.0 ± 1.7	2.1 ± 4.0*	1.2 ± 1.8	2.4 ± 4.6*	1.2 ± 2.0	1.4 ± 2.3
Males	36	1.4 ± 1.8	1.5 ± 1.8	1.8 ± 2.2	2.5 ± 4.0*	1.6 ± 2.2	2.2 ± 2.9*	2.0 ± 3.2	2.5 ± 3.3*	1.5 ± 1.8	1.5 ± 1.8
IL-1a pg/ml													<0.001
Females	10	2 ± 3	6 ± 16	10 ± 19*	9 ± 20*	4 ± 9*	9 ± 21*	5 ± 10*	13 ± 25*	3 ± 6	5 ± 9
Males	36	3 ± 5	4 ± 5	6 ± 9*	7 ± 11*	6 ± 11*	7 ± 12*	5 ± 8*	8 ± 13*	3 ± 4	4 ± 6
GM-CSF pg/ml													<0.001
Females	10	3 ± 5	5 ± 13	9 ± 17*	9 ± 17*	3 ± 6*	8 ± 17*	4 ± 6*	11 ± 19*	4 ± 7	5 ± 9
Males	36	4 ± 7	5 ± 8	7 ± 9*	8 ± 11*	5 ± 9*	8 ± 11*	6 ± 9*	9 ± 12*	4 ± 7	5 ± 7
G-CSF pg/ml
Females	10	6.1 ± 7.7	6.8 ± 7.5	7.3 ± 7.8	8.8 ± 10.6	5.7 ± 7.9	9.3 ± 10.6	9.1 ± 10.4	8.5 ± 11.1	9.1 ± 9.4	6.7 ± 5.7
Males	36	7.8 ± 7.5	7.3 ± 6.4	9.4 ± 7.7	9.3 ± 8.1	6.8 ± 6.6	9.3 ± 8.6	12.7 ± 24.7	10.8 ± 9.9	9.9 ± 8.5	6.7 ± 5.7
FGF Basic pg/ml													<0.001
Females	10	22 ± 28	28 ± 47	50 ± 57*	41 ± 60*	29 ± 46*	47 ± 56*	38 ± 50*	44 ± 71*	27 ± 34	33 ± 43
Males	36	28 ± 34	29 ± 34	41 ± 48*	39 ± 49*	37 ± 47*	42 ± 49*	35 ± 47*	43 ± 48*	25 ± 29	29 ± 35
CXCL5/ENA-78 pg/ml													<0.001
Females	10	294 ± 444	223 ± 273	1053 ± 1196*	1886 ± 1768*	1289 ± 725*	1904 ± 1544*	1517 ± 998*	1856 ± 1245*	273 ± 331	236 ± 284
Males	36	140 ± 163	268 ± 931	804 ± 1155*	1516 ± 1622*	1637 ± 1656*	1418 ± 1541*	1387 ± 1442*	1231 ± 1502*	134 ± 208	159 ± 206
VEGF-1 pg/ml													<0.001
Females	9	11 ± 14	36 ± 79	128 ± 202	112 ± 217*	105 ± 252*	123 ± 245*	147 ± 327*	154 ± 270*	32 ± 60	77 ± 182
Males	34	40 ± 102	44 ± 79	79 ± 185	100 ± 228*	96 ± 257*	100 ± 227*	96 ± 239*	104 ± 212*	28 ± 50	47 ± 115
Tpo (Thrombopoietin) pg/ml													<0.001
Females	10	155 ± 100	250 ± 402	360 ± 460*	367 ± 528*	200 ± 148*	348 ± 462*	203 ± 122*	432 ± 552*	170 ± 156	191 ± 193
Males	36	207 ± 150	220 ± 174	266 ± 212*	310 ± 280*	244 ± 222*	311 ± 287*	264 ± 201*	350 ± 311*	209 ± 152	203 ± 145
TNFalpha pg/ml													<0.001
Females	10	4 ± 5	5 ± 9	8 ± 11	8 ± 12*	5 ± 10*	7 ± 12*	6 ± 11*	8 ± 14*	4 ± 5	5 ± 8
Males	36	5 ± 6	5 ± 5	7 ± 8	8 ± 10*	6 ± 10*	7 ± 10*	7 ± 10*	8 ± 10*	5 ± 5	5 ± 6
CCL5/RANTES pg/ml													<0.001
Females	9	4815±5583	4720 ± 4642	7449±5406 *	6837 ±5031*	6865 ± 5510*	6455±5471*	7683 ±6304*	5754±2824 *	6063±4960	5805±3317
Males	34	3822±3493	4834±3488	7105 ± 5006*	8007±6160 *	7680 ±6243*	7999±5994*	8017±6235 *	8180 ± 5839*	3746 ± 3578	4838±3811
CCL4/MIP1B pg/ml													<0.001
Females	10	16 ± 12	18 ± 19	27 ± 26*	29 ± 27*	24 ± 23*	28 ± 26*	25 ± 25*	31 ± 30*	18 ± 12	29 ± 33
Males	36	25 ± 18	26 ± 19	31 ± 24*	35 ± 27*	33 ± 30*	35 ± 29*	35 ± 31*	35 ± 27*	26 ± 19	25 ± 17
CCL3/MIP-1a pg/ml													<0.001
Females	9	70 ± 110	139 ± 307	242 ± 365*	204 ± 361*	99 ± 185*	204 ± 361*	129 ± 208*	223 ± 415*	112 ± 175	132 ± 219
Males	34	107 ± 136	133 ± 157	181 ± 215*	205 ± 246*	160 ± 229*	204 ± 251*	168 ± 206*	228 ± 263*	105 ± 129	130 ± 157
CCL2/MCP-1 pg/ml													<0.001
Females	10	67 ± 34	75 ± 47	89 ± 95	67 ± 25	71 ± 36	69 ± 18	80 ± 19	77 ± 19	96 ± 33*	81 ± 25
Males	36	71 ± 31	78± 34	77 ± 35	73 ± 31	70 ± 32	78 ± 37	84 ± 43	85 ± 36	136 ± 106*	84 ± 36
CXCL8/IL-8 pg/ml													<0.001	0.045
Females	10	4 ± 4	4 ± 4	6 ± 4	14 ± 19*#	7 ± 5	13 ± 12*	8 ± 7	12 ± 13*	3 ± 3	4 ± 3
Males	36	4 ± 4	4 ± 4	6 ± 5	9 ± 9*	7 ± 7	8 ± 7	7 ± 8	8 ± 9*	5 ± 4	5 ± 4
INF gamma pg/ml
Females	10	3.2 ± 4.9	3.2 ± 4.9	4.0 ± 5.3	3.2 ± 4.9	2.2 ± 4.0	3.2 ± 4.9	2.8 ± 4.4	3.1 ± 5.3	3.2 ± 4.9	3.2 ± 4.9
Males	36	3.9 ± 4.7	3.7 ± 4.6	3.9 ± 4.8	3.6 ± 4.7	2.5 ± 3.6	3.7 ± 4.6	3.2 ± 4.1	4.0 ± 4.8	3.6 ± 4.7	3.8 ± 4.7
CRP mg/L
Females	13	1.7 ± 2.2	1.4 ± 1.0	1.9 ± 1.9	3.0 ± 6.3	1.5 ± 2.0	1.8 ± 1.8	1.3 ± 2.0	1.5 ± 2.4	3.7 ± 5.7*	3.8 ± 8.0	0.003	<0.001
Males	51	1.3 ± 1.9	0.9 ± 1.0	1.0 ± 1.3	0.9 ± 2.3	0.6 ± 1.2	0.6 ± 0.7	0.7 ± 1.1	0.5 ± 0.5	2.1 ± 2.4*	1.5 ± 3.6
Fibrinogen g/L
Females	7	2.5 ± 0.4#	2.4 ± 0.6#							2.6 ± 0.3#	2.7 ± 0.4			0.003
Males	24	2.8 ± 0.4	2.9 ± 0.5							3.1 ± 0.6*	2.7 ± 0.5
*Post hoc bonferroni t test indicating significantly different from L-180
#Post hoc bonferroni t test indicating a significant difference between males and females
