# Supplementary material for: Single-cell multi-ome and immune profiles of the Inspiration4 crew reveal conserved, cell-type, and sex-specific responses to spaceflight
Source: Nat Commun. 2024 Jun 11;15:4954. doi: 10.1038/s41467-024-49211-2 (PMC11166952; doi:10.1038/s41467-024-49211-2)
Supplement: Supplementary file 4 — Supplementary Data 1-15 [file 41467_2024_49211_MOESM4_ESM.zip › Supplementary.Data/Supplementary Data 9.xls]

## Sheet: Sheet0
Extended Data Table 9. Pathways enriched in i4 immune cell female and male unique DEGs at R+1 from Ingenuity pathway analysis (IPA)
Canonical Pathways	B cells_F_R+1	B cells_M_R+1	CD8_F_R+1	CD8_M_R+1	CD4_F_R+1	CD4_M_R+1	DC_F_R+1	DC_M_R+1	NK_F_R+1	NK_M_R+1	CD14_F_R+1	CD14_M_R+1
Protein Kinase A Signaling	1.342	2	1.342	0.816	1.633	2.449	N/A	N/A	1.342	2.324	1.342	-0.447
Phagosome Formation	N/A	2	1.633	1.633	2.449	N/A	N/A	N/A	N/A	3.207	1.414	2.646
Cardiac Hypertrophy Signaling (Enhanced)	N/A	2.236	2.828	1.134	2.828	N/A	N/A	N/A	N/A	3.13	2.646	0
Senescence Pathway	N/A	2.449	2.646	1	2.449	2	N/A	N/A	N/A	2	1.342	N/A
Hepatic Fibrosis Signaling Pathway	-0.816	1.633	1.633	N/A	1	2	N/A	N/A	-1	2.714	1.633	1.134
G-Protein Coupled Receptor Signaling	-0.447	1.633	1.667	1.342	2.121	2	N/A	N/A	0	3.273	0	1
Pulmonary Fibrosis Idiopathic Signaling Pathway	1.342	1.342	N/A	0.816	N/A	2	N/A	N/A	N/A	2.496	1.633	2
Systemic Lupus Erythematosus in B Cell Signaling Pathway	N/A	1	2.236	1.342	2.236	N/A	N/A	N/A	N/A	1.941	1.414	1.342
Serotonin Receptor Signaling	1.342	0	2.449	N/A	2.236	N/A	N/A	N/A	N/A	2.668	1.134	1.633
Pathogen Induced Cytokine Storm Signaling Pathway	0.447	N/A	0.816	1.342	N/A	N/A	2	-2.449	N/A	0.632	2.646	-0.302
Mitochondrial Dysfunction	1.633	N/A	N/A	2	1.342	N/A	N/A	2.646	-0.447	2.53	N/A	0
T Cell Receptor Signaling	N/A	N/A	2.449	N/A	2	1.414	N/A	-1.633	N/A	1	0.447	-1
RAR Activation	1	1	1.633	N/A	1.89	N/A	N/A	N/A	N/A	3.051	1.134	N/A
Natural Killer Cell Signaling	N/A	N/A	N/A	2.449	N/A	2.236	N/A	N/A	N/A	3.051	1.633	N/A
Estrogen Receptor Signaling	-0.447	N/A	N/A	2	0.816	N/A	N/A	N/A	-1	3	1.342	0.447
Role of Osteoclasts in Rheumatoid Arthritis Signaling Pathway	1	1	2	N/A	2	N/A	N/A	N/A	N/A	1.667	0.816	0.447
Myelination Signaling Pathway	0	0	N/A	2.236	1.633	N/A	N/A	N/A	N/A	3.051	-0.816	1
CLEAR Signaling Pathway	N/A	1	N/A	1.342	1	N/A	N/A	N/A	1	2.138	N/A	2
Regulation of the Epithelial Mesenchymal Transition by Growth Factors Pathway	N/A	2.449	2.236	0	N/A	N/A	N/A	N/A	N/A	2.646	1	N/A
Role of Tissue Factor in Cancer	N/A	N/A	2.236	N/A	2	N/A	N/A	N/A	N/A	2.53	1.342	N/A
Coronavirus Pathogenesis Pathway	N/A	2	N/A	0.707	N/A	3.606	N/A	N/A	N/A	-1.667	N/A	N/A
Wound Healing Signaling Pathway	0.447	N/A	N/A	1	N/A	N/A	N/A	N/A	N/A	2.449	2.333	1.342
Oxidative Phosphorylation	-2	N/A	N/A	N/A	N/A	N/A	N/A	-2.646	N/A	-2.449	N/A	N/A
Thrombin Signaling	N/A	N/A	N/A	N/A	2	N/A	N/A	N/A	2	1.732	N/A	1.342
IL-4 Signaling	1	N/A	N/A	1.342	N/A	N/A	N/A	-2.236	N/A	1.633	N/A	-0.447
Multiple Sclerosis Signaling Pathway	0	N/A	1	2.236	N/A	N/A	N/A	-1.342	N/A	1.633	N/A	0.378
Activin Inhibin Signaling Pathway	N/A	2	N/A	N/A	N/A	N/A	N/A	N/A	N/A	2.121	2.236	0
Glutaminergic Receptor Signaling Pathway (Enhanced)	1	N/A	N/A	N/A	2.449	N/A	N/A	N/A	N/A	2.84	N/A	N/A
Th1 Pathway	N/A	N/A	N/A	1	N/A	N/A	N/A	-2	N/A	2.236	N/A	-1
Signaling by Rho Family GTPases	-2	1	N/A	0	N/A	N/A	N/A	N/A	N/A	1	0	2.236
IL-8 Signaling	N/A	N/A	N/A	N/A	N/A	N/A	N/A	N/A	N/A	3.162	1	2
Neuroinflammation Signaling Pathway	N/A	N/A	0	1	1.342	N/A	N/A	N/A	0	1.134	2.236	-0.378
RANK Signaling in Osteoclasts	N/A	N/A	2	N/A	2	N/A	N/A	N/A	N/A	2	N/A	N/A
Chronic Myeloid Leukemia Signaling	N/A	N/A	2	0.378	N/A	0.816	N/A	-1	N/A	1.291	-0.447	N/A
Actin Cytoskeleton Signaling	-1.342	N/A	N/A	0.447	N/A	N/A	N/A	N/A	N/A	1.134	0.816	2
Sertoli Cell Germ Cell Junction Signaling Pathway (Enhanced)	-1	2	N/A	1	N/A	N/A	N/A	N/A	N/A	0.816	0.447	N/A
Macrophage Alternative Activation Signaling Pathway	N/A	N/A	N/A	N/A	N/A	N/A	N/A	-2	1	0	N/A	-2.236
Gαq Signaling	N/A	N/A	N/A	N/A	2.236	N/A	N/A	N/A	N/A	3	N/A	N/A
IL-10 Signaling	N/A	N/A	N/A	N/A	N/A	N/A	N/A	2	0	0.378	-2	0.816
Role of NFAT in Cardiac Hypertrophy	N/A	N/A	N/A	N/A	2.236	N/A	N/A	N/A	N/A	2.887	N/A	N/A
Cachexia Signaling Pathway	N/A	1.633	N/A	0	0.447	N/A	N/A	N/A	N/A	1.069	1.89	N/A
Oxytocin Signaling Pathway	0	1	N/A	N/A	1.89	N/A	N/A	N/A	0	2.111	N/A	N/A
Orexin Signaling Pathway	N/A	1	N/A	N/A	2	N/A	N/A	N/A	N/A	1.897	N/A	0
Colorectal Cancer Metastasis Signaling	N/A	N/A	N/A	N/A	N/A	N/A	N/A	N/A	N/A	1.89	1	2
Production of Nitric Oxide and Reactive Oxygen Species in Macrophages	N/A	N/A	N/A	2	N/A	N/A	N/A	N/A	N/A	1.414	1	0.447
Macrophage Classical Activation Signaling Pathway	N/A	N/A	N/A	N/A	N/A	N/A	N/A	-2	N/A	N/A	2	-0.707
Human Embryonic Stem Cell Pluripotency	N/A	2	N/A	0	N/A	N/A	N/A	N/A	N/A	1.667	1	N/A
Adrenomedullin signaling pathway	N/A	N/A	N/A	N/A	2	N/A	N/A	N/A	N/A	2.53	N/A	N/A
Systemic Lupus Erythematosus in T Cell Signaling Pathway	N/A	0	N/A	N/A	N/A	-1	N/A	-2.236	N/A	0.333	0	-0.816
Sertoli Cell-Sertoli Cell Junction Signaling	-0.447	N/A	N/A	N/A	N/A	N/A	N/A	N/A	N/A	2	1.89	N/A
Dopamine-DARPP32 Feedback in cAMP Signaling	N/A	N/A	N/A	N/A	2	N/A	N/A	N/A	N/A	2.333	N/A	N/A
Acetylcholine Receptor Signaling Pathway	N/A	N/A	N/A	N/A	2	N/A	N/A	N/A	N/A	2.309	N/A	N/A
MSP-RON Signaling in Cancer Cells Pathway	1	N/A	N/A	N/A	1	N/A	N/A	N/A	N/A	2.236	N/A	N/A
Neutrophil Extracellular Trap Signaling Pathway	-0.816	N/A	N/A	N/A	0.816	N/A	N/A	N/A	1	0.775	0.447	-0.378
Opioid Signaling Pathway	1	N/A	N/A	N/A	N/A	N/A	N/A	N/A	0	2.138	1	N/A
CXCR4 Signaling	N/A	N/A	N/A	N/A	N/A	N/A	N/A	N/A	N/A	1	1	2
ID1 Signaling Pathway	N/A	1	N/A	N/A	N/A	N/A	N/A	N/A	N/A	1	N/A	2
Role of PKR in Interferon Induction and Antiviral Response	N/A	N/A	N/A	1.342	N/A	N/A	N/A	N/A	N/A	2.646	N/A	N/A
EIF2 Signaling	N/A	N/A	N/A	N/A	N/A	-3.162	N/A	N/A	N/A	0.816	N/A	N/A
Erythropoietin Signaling Pathway	N/A	N/A	N/A	N/A	1.342	N/A	N/A	N/A	N/A	2.121	-0.447	N/A
Synaptic Long Term Potentiation	N/A	N/A	N/A	N/A	2	N/A	N/A	N/A	N/A	1.89	N/A	N/A
Oxytocin in Brain Signaling Pathway	N/A	N/A	N/A	N/A	2	N/A	N/A	N/A	N/A	1.89	N/A	N/A
NOD1/2 Signaling Pathway	N/A	N/A	2	N/A	N/A	N/A	N/A	N/A	N/A	0.816	1	N/A
Autophagy	N/A	2	N/A	N/A	N/A	N/A	N/A	N/A	N/A	1.667	N/A	N/A
PTEN Signaling	N/A	N/A	N/A	N/A	N/A	N/A	N/A	N/A	N/A	-2.646	-1	N/A
Integrin Signaling	N/A	N/A	N/A	0	N/A	N/A	N/A	N/A	N/A	2.828	0.816	N/A
Sirtuin Signaling Pathway	N/A	N/A	N/A	1	N/A	N/A	N/A	N/A	N/A	1.633	N/A	1
HMGB1 Signaling	N/A	N/A	N/A	N/A	N/A	N/A	N/A	N/A	N/A	2.236	1.342	N/A
NGF Signaling	N/A	N/A	N/A	N/A	N/A	N/A	N/A	N/A	N/A	2.449	1	N/A
CTLA4 Signaling in Cytotoxic T Lymphocytes	N/A	N/A	N/A	N/A	N/A	-0.447	N/A	2	N/A	0	N/A	1
GP6 Signaling Pathway	2	N/A	N/A	N/A	N/A	N/A	N/A	N/A	N/A	1.342	N/A	N/A
HER-2 Signaling in Breast Cancer	N/A	N/A	N/A	1	N/A	N/A	N/A	N/A	N/A	2.309	N/A	N/A
Ribonucleotide Reductase Signaling Pathway	1	N/A	N/A	N/A	N/A	N/A	N/A	N/A	N/A	2.236	N/A	N/A
FLT3 Signaling in Hematopoietic Progenitor Cells	N/A	N/A	N/A	1	N/A	N/A	N/A	N/A	N/A	2.236	N/A	N/A
Fc Epsilon RI Signaling	N/A	N/A	N/A	N/A	N/A	N/A	N/A	N/A	N/A	2.236	1	N/A
Cardiac Hypertrophy Signaling	N/A	N/A	N/A	N/A	N/A	N/A	N/A	N/A	N/A	2.121	N/A	1
PKCθ Signaling in T Lymphocytes	N/A	N/A	N/A	N/A	N/A	N/A	N/A	N/A	N/A	2.121	N/A	-1
Leukocyte Extravasation Signaling	N/A	N/A	N/A	N/A	N/A	N/A	N/A	0	N/A	2.121	1	N/A
PD-1, PD-L1 cancer immunotherapy pathway	N/A	N/A	N/A	N/A	-1	1	N/A	N/A	N/A	N/A	N/A	1
GADD45 Signaling	N/A	2	N/A	N/A	N/A	N/A	N/A	N/A	N/A	1	N/A	N/A
JAK/STAT Signaling	N/A	N/A	N/A	1	N/A	N/A	N/A	N/A	N/A	2	N/A	N/A
Glioma Signaling	N/A	N/A	N/A	N/A	N/A	N/A	N/A	N/A	N/A	3	N/A	N/A
Insulin Secretion Signaling Pathway	N/A	N/A	N/A	N/A	1	N/A	N/A	N/A	N/A	1	N/A	1
GNRH Signaling	N/A	N/A	N/A	N/A	N/A	N/A	N/A	N/A	N/A	3	N/A	N/A
IL-12 Signaling and Production in Macrophages	N/A	N/A	1.342	0.816	N/A	N/A	N/A	N/A	N/A	0.832	N/A	N/A
Synaptogenesis Signaling Pathway	0.816	N/A	0	N/A	N/A	N/A	N/A	N/A	N/A	2.121	N/A	N/A
Th2 Pathway	N/A	N/A	N/A	N/A	N/A	N/A	N/A	-2	N/A	0.447	N/A	-0.447
Cholecystokinin/Gastrin-mediated Signaling	N/A	N/A	N/A	N/A	N/A	N/A	N/A	N/A	N/A	2.828	N/A	N/A
HIF1α Signaling	N/A	N/A	N/A	N/A	N/A	N/A	N/A	N/A	N/A	2.828	N/A	N/A
fMLP Signaling in Neutrophils	N/A	N/A	N/A	N/A	N/A	N/A	N/A	N/A	N/A	2.828	0	N/A
HOTAIR Regulatory Pathway	N/A	N/A	N/A	N/A	N/A	N/A	N/A	N/A	N/A	2.828	N/A	N/A
Role of Osteoblasts in Rheumatoid Arthritis Signaling Pathway	N/A	N/A	N/A	1	-1	N/A	N/A	N/A	N/A	0.816	N/A	N/A
Epithelial Adherens Junction Signaling	-2	N/A	N/A	N/A	N/A	N/A	N/A	N/A	N/A	-0.707	0	N/A
PPAR Signaling	N/A	N/A	N/A	N/A	N/A	N/A	N/A	N/A	N/A	-0.707	-1	-1
RHOGDI Signaling	N/A	N/A	N/A	-0.447	N/A	N/A	N/A	N/A	N/A	N/A	N/A	-2.236
Glioblastoma Multiforme Signaling	N/A	N/A	N/A	N/A	N/A	N/A	N/A	N/A	N/A	1.667	N/A	1
Renin-Angiotensin Signaling	N/A	N/A	N/A	N/A	N/A	N/A	N/A	N/A	N/A	2.449	N/A	N/A
eNOS Signaling	N/A	N/A	N/A	N/A	N/A	N/A	N/A	N/A	N/A	2.449	N/A	N/A
IL-3 Signaling	N/A	N/A	N/A	N/A	N/A	N/A	N/A	N/A	N/A	2.449	N/A	N/A
Melanocyte Development and Pigmentation Signaling	N/A	N/A	N/A	N/A	N/A	N/A	N/A	N/A	N/A	2.449	N/A	N/A
Calcium Signaling	N/A	N/A	N/A	N/A	N/A	N/A	N/A	N/A	N/A	2.449	N/A	N/A
HGF Signaling	N/A	N/A	N/A	N/A	N/A	N/A	N/A	N/A	N/A	2.449	N/A	N/A
MSP-RON Signaling in Macrophages Pathway	N/A	N/A	N/A	N/A	N/A	N/A	N/A	2	N/A	N/A	N/A	0.447
MicroRNA Biogenesis Signaling Pathway	N/A	1	N/A	N/A	N/A	N/A	N/A	-0.447	N/A	1	N/A	N/A
PPARα/RXRα Activation	N/A	N/A	N/A	-1	N/A	0	N/A	N/A	N/A	0	-1.342	N/A
Growth Hormone Signaling	N/A	N/A	N/A	N/A	N/A	N/A	N/A	N/A	N/A	2.236	N/A	N/A
Gα12/13 Signaling	N/A	N/A	N/A	N/A	N/A	N/A	N/A	N/A	N/A	2.236	N/A	N/A
GM-CSF Signaling	N/A	N/A	N/A	N/A	N/A	N/A	N/A	N/A	N/A	2.236	N/A	N/A
IL-23 Signaling Pathway	N/A	N/A	N/A	N/A	N/A	N/A	N/A	N/A	N/A	2.236	N/A	N/A
Corticotropin Releasing Hormone Signaling	N/A	N/A	N/A	N/A	N/A	N/A	N/A	N/A	N/A	2.236	N/A	N/A
Reelin Signaling in Neurons	N/A	N/A	N/A	N/A	N/A	N/A	N/A	N/A	N/A	2.236	0	N/A
WNK Renal Signaling Pathway	N/A	N/A	N/A	N/A	N/A	N/A	N/A	N/A	N/A	2.236	N/A	N/A
IL-7 Signaling Pathway	N/A	N/A	N/A	N/A	N/A	N/A	N/A	N/A	N/A	2.236	N/A	N/A
VEGF Family Ligand-Receptor Interactions	N/A	N/A	N/A	N/A	N/A	N/A	N/A	N/A	N/A	2.236	N/A	N/A
Relaxin Signaling	N/A	N/A	N/A	N/A	N/A	N/A	N/A	N/A	N/A	2.236	N/A	N/A
IL-17 Signaling	N/A	N/A	2.236	N/A	N/A	N/A	N/A	N/A	N/A	N/A	N/A	N/A
ERK/MAPK Signaling	N/A	N/A	N/A	0	N/A	N/A	N/A	N/A	0	1.134	1	0
P2Y Purigenic Receptor Signaling Pathway	N/A	N/A	N/A	N/A	N/A	N/A	N/A	N/A	N/A	2.121	N/A	N/A
Huntington's Disease Signaling	N/A	N/A	N/A	N/A	N/A	N/A	N/A	N/A	N/A	2.121	N/A	N/A
mTOR Signaling	N/A	N/A	N/A	N/A	N/A	N/A	N/A	N/A	N/A	2.121	N/A	N/A
Endocannabinoid Cancer Inhibition Pathway	N/A	1.342	N/A	N/A	N/A	N/A	N/A	N/A	N/A	-0.707	N/A	N/A
UVB-Induced MAPK Signaling	N/A	N/A	N/A	N/A	N/A	N/A	N/A	N/A	N/A	2	N/A	N/A
Semaphorin Neuronal Repulsive Signaling Pathway	N/A	N/A	N/A	N/A	0	N/A	N/A	N/A	N/A	-2	0	N/A
CCR3 Signaling in Eosinophils	N/A	N/A	N/A	N/A	N/A	N/A	N/A	N/A	N/A	2	N/A	N/A
IL-17A Signaling in Airway Cells	N/A	N/A	N/A	N/A	N/A	N/A	N/A	N/A	N/A	2	N/A	N/A
Neuregulin Signaling	N/A	N/A	N/A	N/A	N/A	N/A	N/A	N/A	N/A	2	N/A	N/A
Fcγ Receptor-mediated Phagocytosis in Macrophages and Monocytes	N/A	N/A	N/A	N/A	N/A	N/A	N/A	N/A	N/A	2	N/A	N/A
Paxillin Signaling	N/A	N/A	N/A	N/A	N/A	N/A	N/A	N/A	N/A	2	N/A	N/A
Acute Myeloid Leukemia Signaling	N/A	N/A	N/A	N/A	N/A	N/A	N/A	N/A	N/A	2	N/A	N/A
Androgen Signaling	N/A	N/A	N/A	N/A	N/A	N/A	N/A	N/A	N/A	2	N/A	N/A
IGF-1 Signaling	N/A	N/A	N/A	N/A	N/A	N/A	N/A	N/A	N/A	2	N/A	N/A
ERBB Signaling	N/A	N/A	N/A	N/A	N/A	N/A	N/A	N/A	N/A	2	N/A	N/A
Prolactin Signaling	N/A	N/A	N/A	N/A	N/A	N/A	N/A	N/A	N/A	2	N/A	N/A
IL-2 Signaling	N/A	N/A	N/A	N/A	N/A	N/A	N/A	N/A	N/A	2	N/A	N/A
α-Adrenergic Signaling	N/A	N/A	N/A	N/A	N/A	N/A	N/A	N/A	N/A	2	N/A	N/A
Aryl Hydrocarbon Receptor Signaling	N/A	N/A	N/A	N/A	N/A	N/A	N/A	N/A	N/A	2	N/A	N/A
April Mediated Signaling	N/A	N/A	N/A	N/A	N/A	N/A	N/A	N/A	N/A	2	N/A	N/A
Lymphotoxin β Receptor Signaling	N/A	N/A	N/A	N/A	N/A	N/A	N/A	N/A	N/A	2	N/A	N/A
Acute Phase Response Signaling	N/A	N/A	1	N/A	N/A	N/A	N/A	N/A	N/A	1	N/A	N/A
PDGF Signaling	N/A	N/A	N/A	N/A	N/A	N/A	N/A	N/A	N/A	2	N/A	N/A
Renal Cell Carcinoma Signaling	N/A	N/A	N/A	N/A	N/A	N/A	N/A	N/A	N/A	2	N/A	N/A
CDK5 Signaling	N/A	N/A	N/A	N/A	N/A	N/A	N/A	N/A	N/A	2	N/A	N/A
Thrombopoietin Signaling	N/A	N/A	N/A	N/A	N/A	N/A	N/A	N/A	N/A	2	N/A	N/A
PAK Signaling	N/A	N/A	N/A	N/A	N/A	N/A	N/A	N/A	N/A	2	N/A	N/A
CD40 Signaling	N/A	N/A	N/A	N/A	N/A	N/A	N/A	N/A	N/A	2	N/A	N/A
G Beta Gamma Signaling	N/A	N/A	N/A	N/A	N/A	N/A	N/A	N/A	N/A	2	N/A	N/A
ERBB4 Signaling	N/A	N/A	N/A	N/A	N/A	N/A	N/A	N/A	N/A	2	N/A	N/A
EGF Signaling	N/A	N/A	N/A	N/A	N/A	N/A	N/A	N/A	N/A	2	N/A	N/A
Neuropathic Pain Signaling in Dorsal Horn Neurons	N/A	N/A	N/A	N/A	N/A	N/A	N/A	N/A	N/A	1.89	N/A	N/A
Aldosterone Signaling in Epithelial Cells	N/A	N/A	N/A	N/A	N/A	N/A	N/A	N/A	N/A	1.89	N/A	N/A
IL-6 Signaling	N/A	N/A	N/A	N/A	N/A	N/A	N/A	N/A	N/A	1.89	N/A	N/A
GPCR-Mediated Nutrient Sensing in Enteroendocrine Cells	N/A	N/A	N/A	N/A	N/A	N/A	N/A	N/A	N/A	1.89	N/A	N/A
Immunogenic Cell Death Signaling Pathway	N/A	N/A	N/A	N/A	N/A	N/A	N/A	N/A	N/A	-0.816	1	0
Death Receptor Signaling	0	N/A	N/A	N/A	N/A	N/A	N/A	N/A	N/A	0.816	N/A	1
Apelin Cardiomyocyte Signaling Pathway	N/A	N/A	N/A	N/A	N/A	N/A	N/A	N/A	N/A	1.633	N/A	N/A
14-3-3-mediated Signaling	N/A	N/A	N/A	N/A	N/A	N/A	N/A	N/A	N/A	1.633	N/A	N/A
Nitric Oxide Signaling in the Cardiovascular System	N/A	N/A	N/A	N/A	N/A	N/A	N/A	N/A	N/A	1.633	N/A	N/A
NF-κB Activation by Viruses	N/A	N/A	N/A	N/A	N/A	N/A	N/A	N/A	N/A	1.633	N/A	N/A
ERK5 Signaling	N/A	N/A	N/A	N/A	N/A	N/A	N/A	N/A	N/A	1.633	N/A	N/A
Xenobiotic Metabolism General Signaling Pathway	N/A	N/A	N/A	N/A	N/A	N/A	N/A	N/A	N/A	1.633	N/A	N/A
Type II Diabetes Mellitus Signaling	N/A	N/A	N/A	N/A	N/A	N/A	N/A	N/A	N/A	1.633	N/A	N/A
IL-33 Signaling Pathway	N/A	N/A	N/A	N/A	N/A	N/A	N/A	N/A	N/A	1.633	N/A	N/A
Ephrin Receptor Signaling	N/A	N/A	N/A	N/A	N/A	N/A	N/A	N/A	N/A	0.816	0.816	N/A
Adrenergic Receptor Signaling Pathway (Enhanced)	N/A	N/A	N/A	N/A	N/A	N/A	N/A	N/A	N/A	1.414	N/A	N/A
LPS-stimulated MAPK Signaling	N/A	N/A	N/A	N/A	N/A	N/A	N/A	N/A	N/A	1.342	N/A	N/A
GPCR-Mediated Integration of Enteroendocrine Signaling Exemplified by an L Cell	N/A	N/A	N/A	N/A	N/A	N/A	N/A	N/A	N/A	1.342	N/A	N/A
Pyroptosis Signaling Pathway	N/A	N/A	N/A	N/A	N/A	N/A	N/A	N/A	N/A	N/A	N/A	1.342
NUR77 Signaling in T Lymphocytes	N/A	N/A	N/A	N/A	N/A	N/A	N/A	N/A	N/A	1.342	N/A	N/A
PEDF Signaling	N/A	N/A	N/A	N/A	N/A	N/A	N/A	N/A	N/A	1.342	N/A	N/A
Transcriptional Regulatory Network in Embryonic Stem Cells	N/A	N/A	N/A	N/A	N/A	N/A	N/A	N/A	N/A	1.342	N/A	N/A
UVA-Induced MAPK Signaling	N/A	N/A	N/A	N/A	N/A	N/A	N/A	N/A	N/A	1.342	N/A	N/A
Sperm Motility	N/A	N/A	N/A	N/A	N/A	N/A	N/A	N/A	N/A	1.134	N/A	N/A
Melatonin Signaling	N/A	N/A	N/A	N/A	N/A	N/A	N/A	N/A	N/A	1.134	N/A	N/A
Tumor Microenvironment Pathway	N/A	N/A	N/A	N/A	N/A	N/A	N/A	N/A	N/A	1.134	0	N/A
IL-15 Production	N/A	1	N/A	N/A	N/A	N/A	N/A	N/A	N/A	N/A	N/A	N/A
Regulation of eIF4 and p70S6K Signaling	N/A	N/A	N/A	N/A	N/A	N/A	N/A	N/A	N/A	1	N/A	N/A
Ferroptosis Signaling Pathway	N/A	N/A	N/A	N/A	N/A	N/A	N/A	N/A	N/A	N/A	1	N/A
Activation of IRF by Cytosolic Pattern Recognition Receptors	N/A	N/A	N/A	N/A	N/A	N/A	N/A	N/A	N/A	1	N/A	N/A
Endocannabinoid Neuronal Synapse Pathway	N/A	N/A	N/A	N/A	N/A	N/A	N/A	N/A	N/A	-1	N/A	N/A
Cardiac β-adrenergic Signaling	N/A	N/A	N/A	N/A	N/A	N/A	N/A	N/A	N/A	1	N/A	N/A
Granzyme A Signaling	N/A	N/A	N/A	N/A	N/A	N/A	N/A	N/A	N/A	1	N/A	N/A
Cell Cycle: G1/S Checkpoint Regulation	N/A	N/A	N/A	N/A	N/A	N/A	N/A	N/A	N/A	-1	N/A	N/A
Angiopoietin Signaling	N/A	N/A	N/A	N/A	N/A	N/A	N/A	N/A	N/A	1	N/A	N/A
Cell Cycle: G2/M DNA Damage Checkpoint Regulation	N/A	N/A	N/A	N/A	N/A	N/A	N/A	N/A	N/A	1	N/A	N/A
STAT3 Pathway	N/A	N/A	N/A	N/A	N/A	N/A	N/A	N/A	N/A	N/A	1	N/A
RAC Signaling	N/A	N/A	N/A	1	N/A	N/A	N/A	N/A	N/A	N/A	0	N/A
Endometrial Cancer Signaling	N/A	N/A	N/A	N/A	N/A	N/A	N/A	N/A	N/A	1	N/A	N/A
Polyamine Regulation in Colon Cancer	N/A	N/A	N/A	N/A	N/A	N/A	N/A	N/A	N/A	1	N/A	N/A
Apelin Endothelial Signaling Pathway	N/A	N/A	N/A	N/A	N/A	N/A	N/A	N/A	N/A	1	N/A	N/A
WNT/Ca+ pathway	N/A	N/A	N/A	N/A	N/A	N/A	N/A	N/A	N/A	1	N/A	N/A
Endothelin-1 Signaling	N/A	N/A	N/A	N/A	N/A	N/A	N/A	N/A	N/A	0.905	N/A	N/A
Non-Small Cell Lung Cancer Signaling	N/A	N/A	N/A	N/A	N/A	N/A	N/A	N/A	N/A	0.816	N/A	N/A
Chemokine Signaling	N/A	N/A	N/A	N/A	N/A	N/A	N/A	N/A	N/A	0.816	N/A	N/A
VEGF Signaling	N/A	N/A	N/A	N/A	N/A	N/A	N/A	N/A	N/A	0.816	N/A	N/A
Factors Promoting Cardiogenesis in Vertebrates	N/A	N/A	N/A	N/A	N/A	N/A	N/A	N/A	N/A	0.816	N/A	N/A
Insulin Receptor Signaling	N/A	N/A	N/A	N/A	N/A	N/A	N/A	N/A	N/A	0.816	N/A	N/A
Synaptic Long Term Depression	N/A	N/A	N/A	N/A	N/A	N/A	N/A	N/A	N/A	0.707	N/A	N/A
Superpathway of Inositol Phosphate Compounds	N/A	N/A	N/A	N/A	N/A	N/A	N/A	N/A	N/A	0.707	N/A	N/A
Xenobiotic Metabolism PXR Signaling Pathway	N/A	N/A	N/A	N/A	N/A	N/A	N/A	N/A	N/A	-0.707	N/A	N/A
Endocannabinoid Developing Neuron Pathway	N/A	N/A	N/A	N/A	N/A	N/A	N/A	N/A	N/A	0.447	N/A	N/A
BEX2 Signaling Pathway	N/A	N/A	N/A	N/A	N/A	N/A	N/A	N/A	N/A	-0.447	N/A	N/A
RHOA Signaling	N/A	0	N/A	0.447	N/A	N/A	N/A	N/A	N/A	N/A	N/A	N/A
NRF2-mediated Oxidative Stress Response	N/A	N/A	N/A	N/A	N/A	N/A	N/A	N/A	N/A	0.447	N/A	N/A
Crosstalk between Dendritic Cells and Natural Killer Cells	N/A	N/A	N/A	N/A	N/A	N/A	N/A	N/A	N/A	0.447	N/A	N/A
ILK Signaling	N/A	N/A	N/A	N/A	N/A	N/A	N/A	N/A	N/A	-0.447	N/A	N/A
Antioxidant Action of Vitamin C	N/A	N/A	N/A	N/A	N/A	N/A	N/A	N/A	N/A	0.447	N/A	N/A
p53 Signaling	N/A	N/A	N/A	N/A	N/A	N/A	N/A	N/A	N/A	0.447	N/A	N/A
Telomerase Signaling	N/A	N/A	N/A	N/A	N/A	N/A	N/A	N/A	N/A	0.447	N/A	N/A
3-phosphoinositide Biosynthesis	N/A	N/A	N/A	N/A	N/A	N/A	N/A	N/A	N/A	0.378	N/A	N/A
3-phosphoinositide Degradation	N/A	N/A	N/A	N/A	N/A	N/A	N/A	N/A	N/A	0.378	N/A	N/A
D-myo-inositol-5-phosphate Metabolism	N/A	N/A	N/A	N/A	N/A	N/A	N/A	N/A	N/A	0.378	N/A	N/A
Xenobiotic Metabolism CAR Signaling Pathway	N/A	N/A	N/A	N/A	N/A	N/A	N/A	N/A	N/A	-0.333	0	N/A
Sphingosine-1-phosphate Signaling	N/A	N/A	N/A	N/A	N/A	N/A	N/A	N/A	N/A	0.333	N/A	N/A
