# Supplementary material for: Single-cell multi-ome and immune profiles of the Inspiration4 crew reveal conserved, cell-type, and sex-specific responses to spaceflight
Source: Nat Commun. 2024 Jun 11;15:4954. doi: 10.1038/s41467-024-49211-2 (PMC11166952; doi:10.1038/s41467-024-49211-2)
Supplement: Supplementary file 4 — Supplementary Data 1-15 [file 41467_2024_49211_MOESM4_ESM.zip › Supplementary.Data/Supplementary Data 11.xlsx]

## Sheet: Sheet1
Extended Data Table 11. Enriched motif of the i4 female and immune cells
motif	observed	background	percent.observed	percent.background	fold.enrichment	pvalue	motif.name	celltype	sex
MA0081.2	1432	13868	71.4214	34.67	2.06004	7.24186e-260	SPIB	PBMC	F
MA0080.5	1536	16168	76.6085	40.42	1.89531	6.10151e-251	SPI1	PBMC	F
MA0687.1	984	8480	49.0773	21.2	2.31497	2.57038e-178	SPIC	PBMC	F
MA0598.3	1151	11267	57.4065	28.1675	2.03804	3.35919e-174	EHF	PBMC	F
MA1622.1	690	4623	34.414	11.5575	2.97763	1.19341e-170	Smad2::Smad3	PBMC	F
MA1508.1	1178	11894	58.7531	29.735	1.97589	9.48349e-169	IKZF1	PBMC	F
MA1141.1	638	4102	31.8204	10.255	3.10292	6.56661e-165	FOS::JUND	PBMC	F
MA1128.1	617	4088	30.7731	10.22	3.01106	6.96236e-152	FOSL1::JUN	PBMC	F
MA0477.2	612	4072	30.5237	10.18	2.9984	1.59792e-149	FOSL1	PBMC	F
MA1633.1	666	4751	33.217	11.8775	2.79663	8.47895e-149	BACH1	PBMC	F
MA0478.1	611	4076	30.4738	10.19	2.99056	1.14576e-148	FOSL2	PBMC	F
MA0489.1	649	4549	32.3691	11.3725	2.84626	3.0326e-148	JUN(var.2)	PBMC	F
MA0081.2	486	14002	71.3656	35.005	2.03873	1.63693e-84	SPIB	PBMC	M
MA0080.5	516	16096	75.7709	40.24	1.88298	1.52873e-80	SPI1	PBMC	M
MA0102.4	237	4112	34.8018	10.28	3.38539	9.36161e-68	CEBPA	PBMC	M
MA0836.2	208	3189	30.5433	7.9725	3.83108	1.9469e-67	CEBPD	PBMC	M
MA0149.1	390	11130	57.2687	27.825	2.05818	3.26368e-59	EWSR1-FLI1	PBMC	M
MA1653.1	323	8545	47.4302	21.3625	2.22026	2.11254e-52	ZNF148	PBMC	M
MA0599.1	333	9099	48.8987	22.7475	2.14963	2.67055e-51	KLF5	PBMC	M
MA1636.1	221	4460	32.4523	11.15	2.91052	4.87573e-51	CEBPG(var.2)	PBMC	M
MA0598.3	379	11371	55.6535	28.4275	1.95773	8.40304e-51	EHF	PBMC	M
MA1508.1	390	11940	57.2687	29.85	1.91855	1.04961e-50	IKZF1	PBMC	M
MA0741.1	273	6545	40.0881	16.3625	2.45	2.86583e-50	KLF16	PBMC	M
MA0687.1	319	8568	46.8429	21.42	2.18688	5.07122e-50	SPIC	PBMC	M
MA0062.3	89	11346	70.0787	28.365	2.47061	2.18492e-22	GABPA	CD4 T	F
MA1624.1	54	3974	42.5197	9.935	4.27979	9.13354e-22	Stat5a	CD4 T	F
MA0137.3	54	4137	42.5197	10.3425	4.11116	5.87532e-21	STAT1	CD4 T	F
MA0473.3	82	10493	64.5669	26.2325	2.46133	1.40936e-19	ELF1	CD4 T	F
MA0761.2	82	10718	64.5669	26.795	2.40966	5.7644e-19	ETV1	CD4 T	F
MA0518.1	56	5177	44.0945	12.9425	3.40695	5.13297e-18	Stat4	CD4 T	F
MA0519.1	51	4440	40.1575	11.1	3.61779	2.8429e-17	Stat5a::Stat5b	CD4 T	F
MA1625.1	51	4470	40.1575	11.175	3.59351	3.77221e-17	Stat5b	CD4 T	F
MA0640.2	80	11662	62.9921	29.155	2.16059	2.64237e-15	ELF3	CD4 T	F
MA0764.2	75	10519	59.0551	26.2975	2.24566	7.11764e-15	ETV4	CD4 T	F
MA0598.3	80	12036	62.9921	30.09	2.09346	1.80763e-14	EHF	CD4 T	F
MA0144.2	51	5197	40.1575	12.9925	3.09082	1.84913e-14	STAT3	CD4 T	F
MA0751.1	14	2519	38.8889	6.2975	6.17529	1.51007e-08	ZIC4	CD4 T	M
MA1517.1	18	4989	50	12.4725	4.00882	4.97701e-08	KLF6	CD4 T	M
MA0696.1	14	2777	38.8889	6.9425	5.60157	5.15746e-08	ZIC1	CD4 T	M
MA1515.1	21	7380	58.3333	18.45	3.1617	1.16725e-07	KLF2	CD4 T	M
MA1584.1	13	2488	36.1111	6.22	5.80564	1.20514e-07	ZIC5	CD4 T	M
MA1564.1	17	4839	47.2222	12.0975	3.90347	2.16505e-07	SP9	CD4 T	M
MA0516.2	17	5243	47.2222	13.1075	3.60269	6.91676e-07	SP2	CD4 T	M
MA1548.1	12	2444	33.3333	6.11	5.45554	8.30313e-07	PLAGL2	CD4 T	M
MA0734.2	14	3508	38.8889	8.77	4.43431	9.15791e-07	GLI2	CD4 T	M
MA1107.2	22	9255	61.1111	23.1375	2.64121	1.18717e-06	KLF9	CD4 T	M
MA1653.1	20	7824	55.5556	19.56	2.84026	1.81961e-06	ZNF148	CD4 T	M
MA0685.1	15	4327	41.6667	10.8175	3.85178	1.90881e-06	SP4	CD4 T	M
MA0062.3	99	11218	65.5629	28.045	2.33778	9.4541e-22	GABPA	CD8 T	F
MA0473.3	94	10508	62.2517	26.27	2.36969	1.57721e-20	ELF1	CD8 T	F
MA0761.2	94	10738	62.2517	26.845	2.31893	7.85547e-20	ETV1	CD8 T	F
MA0764.2	89	10680	58.9404	26.7	2.20751	7.49794e-17	ETV4	CD8 T	F
MA0598.3	91	11604	60.2649	29.01	2.07738	1.32727e-15	EHF	CD8 T	F
MA0599.1	72	7813	47.6821	19.5325	2.44117	5.55578e-15	KLF5	CD8 T	F
MA1107.2	76	8846	50.3311	22.115	2.27588	2.5302e-14	KLF9	CD8 T	F
MA0039.4	75	8846	49.6689	22.115	2.24594	9.05511e-14	KLF4	CD8 T	F
MA1508.1	90	12194	59.6026	30.485	1.95515	1.2382e-13	IKZF1	CD8 T	F
MA0640.2	87	11571	57.6159	28.9275	1.99173	1.78909e-13	ELF3	CD8 T	F
MA0753.2	50	4374	33.1126	10.935	3.02813	2.49905e-13	ZNF740	CD8 T	F
MA0162.4	42	3203	27.8146	8.0075	3.47356	4.64348e-13	EGR1	CD8 T	F
MA1564.1	19	5949	67.8571	14.8725	4.56259	3.24595e-10	SP9	CD8 T	M
MA1517.1	18	5770	64.2857	14.425	4.45655	2.17396e-09	KLF6	CD8 T	M
MA1548.1	14	3219	50	8.0475	6.21311	6.30419e-09	PLAGL2	CD8 T	M
MA1615.1	18	6209	64.2857	15.5225	4.14145	7.22658e-09	Plagl1	CD8 T	M
MA1516.1	17	5486	60.7143	13.715	4.42685	9.90261e-09	KLF3	CD8 T	M
MA0746.2	18	6337	64.2857	15.8425	4.0578	1.00759e-08	SP3	CD8 T	M
MA0696.1	14	3525	50	8.8125	5.67376	2.02288e-08	ZIC1	CD8 T	M
MA0740.1	15	4261	53.5714	10.6525	5.029	2.4273e-08	KLF14	CD8 T	M
MA1650.1	12	2391	42.8571	5.9775	7.16974	2.50418e-08	ZBTB14	CD8 T	M
MA0471.2	17	5924	60.7143	14.81	4.09955	3.21283e-08	E2F6	CD8 T	M
MA0079.4	17	6205	60.7143	15.5125	3.91389	6.49733e-08	SP1	CD8 T	M
MA0810.1	14	3878	50	9.695	5.1573	6.80454e-08	TFAP2A(var.2)	CD8 T	M
MA0139.1	1371	7137	46.7439	17.8425	2.61981	1.61161520483882e-311	CTCF	other T	F
MA1102.2	890	4326	30.3444	10.815	2.80577	1.14782e-202	CTCFL	other T	F
MA1653.1	1237	8198	42.1752	20.495	2.05783	2.25631e-170	ZNF148	other T	F
MA1627.1	1164	7439	39.6863	18.5975	2.13396	2.49393e-170	Wt1	other T	F
MA1513.1	706	3282	24.0709	8.205	2.93369	1.75794e-166	KLF15	other T	F
MA0162.4	759	3761	25.8779	9.4025	2.75224	2.54635e-163	EGR1	other T	F
MA0599.1	1267	8712	43.1981	21.78	1.98338	1.67843e-161	KLF5	other T	F
MA0471.2	880	5071	30.0034	12.6775	2.36667	1.71461e-148	E2F6	other T	F
MA0149.1	1416	10838	48.2782	27.095	1.78181	5.34896e-143	EWSR1-FLI1	other T	F
MA0039.4	1318	9762	44.9369	24.405	1.8413	3.45924e-141	KLF4	other T	F
MA1564.1	864	5069	29.4579	12.6725	2.32455	2.83843e-140	SP9	other T	F
MA1522.1	1054	6956	35.9359	17.39	2.06647	1.87978e-139	MAZ	other T	F
MA0073.1	148	9581	51.7483	23.9525	2.16045	2.42956e-24	RREB1	other T	M
MA1107.2	148	9582	51.7483	23.955	2.16023	2.45661e-24	KLF9	other T	M
MA0599.1	138	8865	48.2517	22.1625	2.17718	1.83404e-22	KLF5	other T	M
MA1564.1	100	5160	34.965	12.9	2.71047	8.55155e-22	SP9	other T	M
MA0741.1	110	6324	38.4615	15.81	2.43273	1.41751e-20	KLF16	other T	M
MA1522.1	117	7113	40.9091	17.7825	2.30053	3.85136e-20	MAZ	other T	M
MA1653.1	129	8387	45.1049	20.9675	2.15118	4.15424e-20	ZNF148	other T	M
MA0039.4	143	9990	50	24.975	2.002	6.15789e-20	KLF4	other T	M
MA0761.2	147	10592	51.3986	26.48	1.94103	2.26079e-19	ETV1	other T	M
MA0162.4	82	3991	28.6713	9.9775	2.8736	5.15067e-19	EGR1	other T	M
MA1512.1	99	5544	34.6154	13.86	2.4975	5.30685e-19	KLF11	other T	M
MA0524.2	67	2765	23.4266	6.9125	3.38902	5.42412e-19	TFAP2C	other T	M
MA0081.2	563	14633	68.3252	36.5825	1.8677	8.25589e-78	SPIB	B	F
MA0080.5	610	17413	74.0291	43.5325	1.70055	5.47309e-72	SPI1	B	F
MA0517.1	494	12899	59.9515	32.2475	1.8591	4.06146e-61	STAT1::STAT2	B	F
MA0050.2	627	19561	76.0922	48.9025	1.556	1.40242e-58	IRF1	B	F
MA1623.1	500	15085	60.6796	37.7125	1.60901	1.87627e-41	Stat2	B	F
MA0598.3	416	11970	50.4854	29.925	1.68707	9.3069e-36	EHF	B	F
MA1418.1	301	7674	36.5291	19.185	1.90405	4.41528e-32	IRF3	B	F
MA1115.1	230	5173	27.9126	12.9325	2.15833	6.37266e-31	POU5F1	B	F
MA1652.1	320	8594	38.835	21.485	1.80754	2.59401e-30	ZKSCAN5	B	F
MA0627.2	238	5509	28.8835	13.7725	2.09719	2.8742e-30	POU2F3	B	F
MA0640.2	390	11696	47.3301	29.24	1.61868	1.54767e-28	ELF3	B	F
MA0507.1	244	5931	29.6117	14.8275	1.99708	6.10267e-28	POU2F2	B	F
MA0081.2	335	14397	67.5403	35.9925	1.87651	1.09217e-46	SPIB	B	M
MA0080.5	354	16793	71.371	41.9825	1.70002	1.75588e-40	SPI1	B	M
MA0517.1	272	12347	54.8387	30.8675	1.77658	8.36496e-29	STAT1::STAT2	B	M
MA0598.3	260	11745	52.4194	29.3625	1.78525	2.93896e-27	EHF	B	M
MA1652.1	211	8771	42.5403	21.9275	1.94004	4.39278e-25	ZKSCAN5	B	M
MA0050.2	335	18686	67.5403	46.715	1.4458	4.0016e-21	IRF1	B	M
MA1648.1	142	5147	28.629	12.8675	2.22491	7.12878e-21	TCF12(var.2)	B	M
MA0522.3	139	5028	28.0242	12.57	2.22945	1.82475e-20	TCF3	B	M
MA0062.3	232	11095	46.7742	27.7375	1.68632	9.17676e-20	GABPA	B	M
MA0830.2	139	5266	28.0242	13.165	2.12869	1.0982e-18	TCF4	B	M
MA1508.1	246	12371	49.5968	30.9275	1.60365	2.22659e-18	IKZF1	B	M
MA0640.2	234	11528	47.1774	28.82	1.63697	2.78027e-18	ELF3	B	M
MA1653.1	276	8012	42.4615	20.03	2.1199	2.24942e-39	ZNF148	NK	F
MA0039.4	307	9703	47.2308	24.2575	1.94706	1.03077e-37	KLF4	NK	F
MA0162.4	170	3740	26.1538	9.35	2.7972	5.1911e-36	EGR1	NK	F
MA0073.1	295	9301	45.3846	23.2525	1.95182	6.64587e-36	RREB1	NK	F
MA1522.1	246	6954	37.8462	17.385	2.17694	6.75858e-36	MAZ	NK	F
MA0753.2	201	5030	30.9231	12.575	2.45909	2.33281e-35	ZNF740	NK	F
MA1615.1	206	5267	31.6923	13.1675	2.40686	4.856e-35	Plagl1	NK	F
MA0599.1	281	8725	43.2308	21.8125	1.98193	7.68266e-35	KLF5	NK	F
MA0764.2	323	10896	49.6923	27.24	1.82424	1.51807e-34	ETV4	NK	F
MA1107.2	293	9455	45.0769	23.6375	1.90701	1.14439e-33	KLF9	NK	F
MA1514.1	208	5520	32	13.8	2.31884	3.99857e-33	KLF17	NK	F
MA0761.2	307	10556	47.2308	26.39	1.78972	1.48345e-30	ETV1	NK	F
MA0073.1	126	9550	56	23.875	2.34555	4.09068e-25	RREB1	NK	M
MA0162.4	77	4134	34.2222	10.335	3.31129	3.61762e-22	EGR1	NK	M
MA1627.1	106	7900	47.1111	19.75	2.38537	1.82676e-20	Wt1	NK	M
MA0039.4	119	10157	52.8889	25.3925	2.08285	1.03184e-18	KLF4	NK	M
MA1650.1	47	1911	20.8889	4.7775	4.37235	9.20688e-18	ZBTB14	NK	M
MA1515.1	101	7970	44.8889	19.925	2.25289	1.8555e-17	KLF2	NK	M
MA1513.1	64	3555	28.4444	8.8875	3.2005	2.09108e-17	KLF15	NK	M
MA0599.1	110	9236	48.8889	23.09	2.11732	2.26418e-17	KLF5	NK	M
MA1107.2	114	9841	50.6667	24.6025	2.05941	2.9419e-17	KLF9	NK	M
MA0471.2	79	5336	35.1111	13.34	2.63202	8.25748e-17	E2F6	NK	M
MA0741.1	90	6705	40	16.7625	2.38628	9.51417e-17	KLF16	NK	M
MA1653.1	104	8603	46.2222	21.5075	2.14912	1.27765e-16	ZNF148	NK	M
MA0466.2	894	1311	11.6802	3.2775	3.56374	0	CEBPB	CD14 Mono	F
MA0837.1	1008	1651	13.1696	4.1275	3.19069	0	CEBPE	CD14 Mono	F
MA0836.2	1972	3455	25.7643	8.6375	2.98284	0	CEBPD	CD14 Mono	F
MA0102.4	2296	4527	29.9974	11.3175	2.65053	0	CEBPA	CD14 Mono	F
MA1636.1	2110	4883	27.5673	12.2075	2.25823	0	CEBPG(var.2)	CD14 Mono	F
MA0687.1	3105	9007	40.567	22.5175	1.80158	0	SPIC	CD14 Mono	F
MA0081.2	4449	14086	58.1265	35.215	1.65062	0	SPIB	CD14 Mono	F
MA0080.5	5012	16615	65.4821	41.5375	1.57646	0	SPI1	CD14 Mono	F
MA0838.1	1016	1743	13.2741	4.3575	3.04627	2.47259e-302	CEBPG	CD14 Mono	F
MA0043.3	1391	2872	18.1735	7.18	2.53113	1.13566e-301	HLF	CD14 Mono	F
MA0598.3	3552	11544	46.4071	28.86	1.60801	1.75044e-291	EHF	CD14 Mono	F
MA0149.1	3126	9952	40.8414	24.88	1.64153	3.18482e-261	EWSR1-FLI1	CD14 Mono	F
MA0102.4	1226	4828	35.1894	12.07	2.91545	1.90379816415602e-311	CEBPA	CD14 Mono	M
MA0836.2	1025	3754	29.4202	9.385	3.13481	1.49373e-280	CEBPD	CD14 Mono	M
MA1636.1	1111	5005	31.8886	12.5125	2.54854	1.17341e-221	CEBPG(var.2)	CD14 Mono	M
MA0080.5	2309	16960	66.2744	42.4	1.56308	4.68742e-194	SPI1	CD14 Mono	M
MA0081.2	1994	14278	57.2331	35.695	1.60339	5.41658e-162	SPIB	CD14 Mono	M
MA0050.2	2381	18866	68.341	47.165	1.44898	1.6823e-153	IRF1	CD14 Mono	M
MA0687.1	1462	9179	41.9633	22.9475	1.82866	9.07771e-152	SPIC	CD14 Mono	M
MA0043.3	728	3146	20.8955	7.865	2.65677	1.55678e-146	HLF	CD14 Mono	M
MA0833.2	873	4274	25.0574	10.685	2.3451	8.71592e-143	ATF4	CD14 Mono	M
MA0837.1	512	1808	14.6958	4.52	3.25127	1.23685e-137	CEBPE	CD14 Mono	M
MA0025.2	778	3662	22.3307	9.155	2.43918	3.55536e-135	NFIL3	CD14 Mono	M
MA0466.2	454	1489	13.031	3.7225	3.5006	1.84533e-134	CEBPB	CD14 Mono	M
MA0081.2	4735	14029	56.727	35.0725	1.61742	0	SPIB	CD16 Mono	F
MA0080.5	5272	16490	63.1604	41.225	1.53209	0	SPI1	CD16 Mono	F
MA0687.1	3203	8861	38.3731	22.1525	1.73222	1.55136612794151e-321	SPIC	CD16 Mono	F
MA0598.3	3716	11422	44.519	28.555	1.55906	3.33153e-272	EHF	CD16 Mono	F
MA1508.1	3769	12125	45.1539	30.3125	1.48961	8.62998e-230	IKZF1	CD16 Mono	F
MA0149.1	3299	10217	39.5232	25.5425	1.54735	8.47216e-223	EWSR1-FLI1	CD16 Mono	F
MA0640.2	3526	11286	42.2427	28.215	1.49717	5.22183e-213	ELF3	CD16 Mono	F
MA0139.1	2409	6765	28.8607	16.9125	1.70647	2.05679e-212	CTCF	CD16 Mono	F
MA1102.2	1484	3562	17.7788	8.905	1.9965	3.74661e-193	CTCFL	CD16 Mono	F
MA1653.1	2377	6859	28.4773	17.1475	1.66073	3.38721e-190	ZNF148	CD16 Mono	F
MA1652.1	2839	8721	34.0122	21.8025	1.56001	4.93574e-188	ZKSCAN5	CD16 Mono	F
MA1522.1	2115	5887	25.3384	14.7175	1.72165	6.33662e-187	MAZ	CD16 Mono	F
MA0080.5	3535	16565	64.8148	41.4125	1.5651	7.76959e-308	SPI1	CD16 Mono	M
MA0081.2	3138	14164	57.5358	35.41	1.62484	8.15528e-283	SPIB	CD16 Mono	M
MA0687.1	2133	8890	39.1089	22.225	1.75968	9.76121e-205	SPIC	CD16 Mono	M
MA0598.3	2442	11595	44.7745	28.9875	1.54461	1.22442e-157	EHF	CD16 Mono	M
MA0149.1	2228	10318	40.8508	25.795	1.58367	3.85053e-152	EWSR1-FLI1	CD16 Mono	M
MA1508.1	2481	12195	45.4895	30.4875	1.49207	8.2585e-140	IKZF1	CD16 Mono	M
MA0640.2	2327	11431	42.6659	28.5775	1.49299	1.73805e-127	ELF3	CD16 Mono	M
MA0836.2	1002	3612	18.3718	9.03	2.03453	7.96057e-123	CEBPD	CD16 Mono	M
MA0050.2	3307	18403	60.6344	46.0075	1.31792	2.28038e-120	IRF1	CD16 Mono	M
MA0102.4	1183	4647	21.6905	11.6175	1.86705	6.39685e-118	CEBPA	CD16 Mono	M
MA1627.1	1495	6472	27.4111	16.18	1.69413	3.37378e-115	Wt1	CD16 Mono	M
MA1653.1	1568	6956	28.7495	17.39	1.65322	2.6807e-112	ZNF148	CD16 Mono	M
MA0081.2	2156	14322	54.239	35.805	1.51484	5.0347e-138	SPIB	DC	F
MA0080.5	2387	16811	60.0503	42.0275	1.42883	3.07188e-128	SPI1	DC	F
MA0139.1	1136	6663	28.5786	16.6575	1.71566	3.07941e-88	CTCF	DC	F
MA0687.1	1374	9190	34.566	22.975	1.50451	4.31417e-69	SPIC	DC	F
MA0598.3	1629	11777	40.9811	29.4425	1.3919	2.18474e-60	EHF	DC	F
MA1508.1	1646	12270	41.4088	30.675	1.34992	9.76586e-52	IKZF1	DC	F
MA0640.2	1573	11615	39.5723	29.0375	1.3628	3.43127e-51	ELF3	DC	F
MA0517.1	1635	12225	41.1321	30.5625	1.34583	2.45938e-50	STAT1::STAT2	DC	F
MA1652.1	1245	8856	31.3208	22.14	1.41467	1.06764e-45	ZKSCAN5	DC	F
MA1102.2	590	3387	14.8428	8.4675	1.75291	5.80632e-45	CTCFL	DC	F
MA0050.2	2245	18392	56.478	45.98	1.22832	1.49567e-44	IRF1	DC	F
MA0149.1	1350	10093	33.9623	25.2325	1.34597	1.09201e-38	EWSR1-FLI1	DC	F
MA0139.1	783	6959	41.76	17.3975	2.40034	9.66402e-143	CTCF	DC	M
MA1102.2	449	3755	23.9467	9.3875	2.55091	1.89091e-81	CTCFL	DC	M
MA1513.1	283	2675	15.0933	6.6875	2.25695	3.52845e-39	KLF15	DC	M
MA1627.1	536	6776	28.5867	16.94	1.68752	5.20712e-38	Wt1	DC	M
MA0163.1	403	4792	21.4933	11.98	1.7941	5.36012e-33	PLAG1	DC	M
MA1653.1	552	7396	29.44	18.49	1.59221	2.63508e-32	ZNF148	DC	M
MA0741.1	445	5589	23.7333	13.9725	1.69857	2.84691e-31	KLF16	DC	M
MA1522.1	488	6367	26.0267	15.9175	1.6351	1.15032e-30	MAZ	DC	M
MA1548.1	223	2162	11.8933	5.405	2.20043	4.11691e-29	PLAGL2	DC	M
MA1635.1	322	3692	17.1733	9.23	1.8606	1.22554e-28	BHLHE22(var.2)	DC	M
MA1630.1	418	5288	22.2933	13.22	1.68633	1.72114e-28	Znf281	DC	M
MA0471.2	374	4558	19.9467	11.395	1.75048	2.69076e-28	E2F6	DC	M
MA0139.1	908	7318	45.7431	18.295	2.5003	8.33536e-184	CTCF	other	F
MA1102.2	641	4613	32.2922	11.5325	2.8001	1.30106e-142	CTCFL	other	F
MA1627.1	831	7607	41.864	19.0175	2.20134	1.05251e-128	Wt1	other	F
MA0039.4	972	9952	48.9673	24.88	1.96814	4.36379e-125	KLF4	other	F
MA0599.1	907	9039	45.6927	22.5975	2.02202	1.1047e-120	KLF5	other	F
MA0741.1	725	6445	36.5239	16.1125	2.26681	1.90803e-114	KLF16	other	F
MA0753.2	626	5155	31.5365	12.8875	2.44706	1.66602e-110	ZNF740	other	F
MA0162.4	533	3978	26.8514	9.945	2.69999	1.96182e-108	EGR1	other	F
MA1653.1	836	8353	42.1159	20.8825	2.0168	2.94394e-107	ZNF148	other	F
MA1522.1	749	7184	37.733	17.96	2.10095	8.80583e-102	MAZ	other	F
MA1515.1	776	7815	39.0932	19.5375	2.00093	2.33661e-95	KLF2	other	F
MA0073.1	871	9353	43.8791	23.3825	1.87658	4.4812e-95	RREB1	other	F
MA0506.1	804	1834	23.2774	4.585	5.07685	0	NRF1	other	M
MA1650.1	890	2236	25.7672	5.59	4.60952	0	ZBTB14	other	M
MA0732.1	954	2966	27.6202	7.415	3.7249	0	EGR3	other	M
MA1513.1	1310	4223	37.927	10.5575	3.59243	0	KLF15	other	M
MA0162.4	1346	4698	38.9693	11.745	3.31795	0	EGR1	other	M
MA1102.2	1414	5225	40.938	13.0625	3.13401	0	CTCFL	other	M
MA0471.2	1391	5923	40.2721	14.8075	2.71971	0	E2F6	other	M
MA1564.1	1413	6031	40.9091	15.0775	2.71325	0	SP9	other	M
MA0746.2	1464	6454	42.3856	16.135	2.62694	0	SP3	other	M
MA0741.1	1606	7295	46.4968	18.2375	2.54952	0	KLF16	other	M
MA1522.1	1677	7941	48.5524	19.8525	2.44566	0	MAZ	other	M
MA1627.1	1757	8534	50.8686	21.335	2.38428	0	Wt1	other	M
