# Supplementary material for: Single-cell multi-ome and immune profiles of the Inspiration4 crew reveal conserved, cell-type, and sex-specific responses to spaceflight
Source: Nat Commun. 2024 Jun 11;15:4954. doi: 10.1038/s41467-024-49211-2 (PMC11166952; doi:10.1038/s41467-024-49211-2)
Supplement: Supplementary file 4 — Supplementary Data 1-15 [file 41467_2024_49211_MOESM4_ESM.zip › Supplementary.Data/Supplementary Data 13.csv]

Extended Data Table 13. Microbiome immune associations
microbe	lasso_coef	seqtype	gene	rank	params	algo	orgtype	celltype	site	estimate	std.error	statistic	df	p.value	bonf
Persea americana chrysovirus	0.335782265	metatranscriptomics	PDE4B	species	default	phanta	virus	B	Oral	1.068348303	0.277780802	3.846012011	21.29409489	0.000919506	900.9833976
Duplornaviricota	0.54249984	metatranscriptomics	HLA-C	phylum	default	phanta	virus	DC	Nasal	0.604889366	0.159286065	3.797503347	21	0.001053228	8.83868649
Uroviricota	0.092148625	metatranscriptomics	HLA-C	phylum	default	phanta	virus	DC	Nasal	0.153669873	0.139479269	1.101739885	21	0.283042458	2375.29231
Duplornaviricota	0.228958127	metatranscriptomics	CST3	phylum	default	phanta	virus	DC	Nasal	0.535244987	0.170743056	3.134797991	21	0.005004717	41.99958624
Duplornaviricota	0.173928903	metatranscriptomics	H3F3B	phylum	default	phanta	virus	DC	Nasal	0.348769325	0.192361783	1.813090522	21	0.084137901	706.0852642
Uroviricota	0.098679719	metatranscriptomics	H3F3B	phylum	default	phanta	virus	DC	Nasal	0.221331835	0.135078538	1.638541825	21	0.116205777	975.1988795
Duplornaviricota	0.382755593	metatranscriptomics	HLA-DRA	phylum	default	phanta	virus	DC	Nasal	0.503635923	0.174037029	2.893843484	19.61896808	0.009096638	76.33898773
Kitrinoviricota	-0.054770314	metatranscriptomics	HLA-DRA	phylum	default	phanta	virus	DC	Nasal	-0.078764374	0.446664154	-0.176339144	21	0.861717006	7231.529112
Kitrinoviricota	0.269960356	metatranscriptomics	NIPBL	phylum	default	phanta	virus	DC	Nasal	1.108499814	0.375887406	2.949020895	21	0.007662769	64.30595695
Uroviricota	0.068124724	metatranscriptomics	EDF1	phylum	default	phanta	virus	DC	Nasal	0.279730866	0.129818347	2.154786845	21	0.042939086	360.3448083
Kitrinoviricota	0.343710426	metatranscriptomics	USP15	phylum	default	phanta	virus	DC	Nasal	1.113078061	0.376295008	2.957993164	20.99339176	0.00750955	63.02014035
Duplornaviricota	0.088797	metatranscriptomics	FXYD5	phylum	default	phanta	virus	DC	Nasal	0.2827955	0.197451732	1.432225979	21	0.166796972	1399.760188
Kitrinoviricota	-0.412693462	metatranscriptomics	FXYD5	phylum	default	phanta	virus	DC	Nasal	-0.875715406	0.40408701	-2.167145651	21	0.041868736	351.36243
k__Bacteria|p__Actinobacteria|c__Actinobacteria|o__Micrococcales|f__Micrococcaceae|g__Micrococcus|s__Micrococcus_lylae	0.016105034	metatranscriptomics	RPS27	s	default	metaphlan4	bacteria	CD8_T	Nasal	0.16902507	0.078284221	2.159120562	22	0.042011888	41492.45262
k__Bacteria|p__Firmicutes|c__Bacilli|o__Bacillales|f__Staphylococcaceae|g__Staphylococcus|s__Staphylococcus_epidermidis	-0.049396809	metatranscriptomics	RPS27	s	default	metaphlan4	bacteria	CD8_T	Nasal	-0.12598475	0.070965551	-1.775294469	22	0.089686957	88578.06756
k__Bacteria|p__Actinobacteria|c__Actinobacteria|o__Propionibacteriales|f__Propionibacteriaceae|g__Cutibacterium|s__Cutibacterium_granulosum	-0.096482516	metatranscriptomics	RPS27	s	default	metaphlan4	bacteria	CD8_T	Nasal	-0.126695713	0.074535692	-1.699799238	22	0.103265711	101988.9333
k__Bacteria|p__Bacteroidetes|c__CFGB2427|o__OFGB2427|f__FGB2427|g__GGB6645|s__GGB6645_SGB9382	-0.152571711	metatranscriptomics	RPS27	s	default	metaphlan4	bacteria	CD8_T	Nasal	-0.295349479	0.148261019	-1.992091251	14.48769269	0.065554681	64744.16289
k__Bacteria|p__Firmicutes|c__Bacilli|o__Bacillales|f__Staphylococcaceae|g__Staphylococcus|s__Staphylococcus_aureus	-0.070575515	metatranscriptomics	RPS27	s	default	metaphlan4	bacteria	CD8_T	Nasal	-0.106295984	0.060310856	-1.762468496	22	0.091879561	90743.56231
k__Bacteria|p__Firmicutes|c__Tissierellia|o__Tissierellales|f__Peptoniphilaceae|g__GGB4812|s__GGB4812_SGB6657	-0.000351332	metatranscriptomics	RPS27	s	default	metaphlan4	bacteria	CD8_T	Nasal	-0.110353691	0.077093081	-1.43143444	22	0.166359463	164302.5949
k__Bacteria|p__Firmicutes|c__Bacilli|o__Lactobacillales|f__Streptococcaceae|g__Streptococcus|s__Streptococcus_salivarius	0.009367306	metatranscriptomics	RPS27A	s	default	metaphlan4	bacteria	CD8_T	Nasal	0.11393696	0.121784303	0.935563592	22	0.359654656	355207.886
k__Bacteria|p__Firmicutes|c__Bacilli|o__Bacillales|f__Staphylococcaceae|g__Staphylococcus|s__Staphylococcus_epidermidis	-0.030178533	metatranscriptomics	RPS27A	s	default	metaphlan4	bacteria	CD8_T	Nasal	-0.103231672	0.07261661	-1.421598604	22	0.169164791	167073.2378
k__Bacteria|p__Firmicutes|c__Tissierellia|o__Tissierellales|f__Peptoniphilaceae|g__Peptoniphilus|s__Peptoniphilus_lacydonensis	-0.01482715	metatranscriptomics	RPS27A	s	default	metaphlan4	bacteria	CD8_T	Nasal	-0.002769688	0.082950727	-0.03338956	22	0.973665024	961626.6294
k__Bacteria|p__Actinobacteria|c__Actinobacteria|o__Propionibacteriales|f__Propionibacteriaceae|g__Cutibacterium|s__Cutibacterium_granulosum	-0.122790142	metatranscriptomics	RPS27A	s	default	metaphlan4	bacteria	CD8_T	Nasal	-0.109859528	0.07574035	-1.45047557	22	0.161035014	159043.9776
k__Bacteria|p__Bacteroidetes|c__CFGB2427|o__OFGB2427|f__FGB2427|g__GGB6645|s__GGB6645_SGB9382	-0.271232412	metatranscriptomics	RPS27A	s	default	metaphlan4	bacteria	CD8_T	Nasal	-0.233318087	0.137132028	-1.701412063	22	0.102958274	101685.298
k__Bacteria|p__Firmicutes|c__Bacilli|o__Bacillales|f__Staphylococcaceae|g__Staphylococcus|s__Staphylococcus_aureus	-0.096590444	metatranscriptomics	RPS27A	s	default	metaphlan4	bacteria	CD8_T	Nasal	-0.110039799	0.060004873	-1.833847713	22	0.080240757	79248.66044
k__Bacteria|p__Firmicutes|c__Tissierellia|o__Tissierellales|f__Peptoniphilaceae|g__GGB4812|s__GGB4812_SGB6657	-0.02152422	metatranscriptomics	RPS27A	s	default	metaphlan4	bacteria	CD8_T	Nasal	-0.106891501	0.077314498	-1.382554426	22	0.180676517	178442.6327
k__Bacteria|p__Proteobacteria|c__Gammaproteobacteria|o__Pseudomonadales|f__Pseudomonadaceae|g__Pseudomonas|s__Pseudomonas_luteola	-0.017306026	metatranscriptomics	RPS27A	s	default	metaphlan4	bacteria	CD8_T	Nasal	-0.119974839	0.109511771	-1.095542861	22	0.285127719	281602.3995
k__Bacteria|p__Firmicutes|c__Bacilli|o__Lactobacillales|f__Streptococcaceae|g__Streptococcus|s__Streptococcus_salivarius	0.004845946	metatranscriptomics	RPL37A	s	default	metaphlan4	bacteria	CD8_T	Nasal	0.125737506	0.121255342	1.036964671	22	0.311016323	307170.9173
k__Bacteria|p__Firmicutes|c__Bacilli|o__Bacillales|f__Staphylococcaceae|g__Staphylococcus|s__Staphylococcus_epidermidis	-0.042413504	metatranscriptomics	RPL37A	s	default	metaphlan4	bacteria	CD8_T	Nasal	-0.115959574	0.071738141	-1.61642846	22	0.120252329	118765.5293
k__Bacteria|p__Actinobacteria|c__Actinobacteria|o__Propionibacteriales|f__Propionibacteriaceae|g__Cutibacterium|s__Cutibacterium_granulosum	-0.147265752	metatranscriptomics	RPL37A	s	default	metaphlan4	bacteria	CD8_T	Nasal	-0.148588208	0.072674828	-2.044562225	22	0.05304636	52390.49522
k__Bacteria|p__Bacteroidetes|c__CFGB2427|o__OFGB2427|f__FGB2427|g__GGB6645|s__GGB6645_SGB9382	-0.235646481	metatranscriptomics	RPL37A	s	default	metaphlan4	bacteria	CD8_T	Nasal	-0.360874767	0.148245298	-2.434308361	18.93560462	0.024991489	24682.49463
k__Bacteria|p__Firmicutes|c__Bacilli|o__Bacillales|f__Staphylococcaceae|g__Staphylococcus|s__Staphylococcus_aureus	-0.081335266	metatranscriptomics	RPL37A	s	default	metaphlan4	bacteria	CD8_T	Nasal	-0.1030842	0.060563742	-1.702077806	22	0.102831597	101560.1876
k__Bacteria|p__Proteobacteria|c__Gammaproteobacteria|o__Pseudomonadales|f__Pseudomonadaceae|g__Pseudomonas|s__Pseudomonas_luteola	-0.020949092	metatranscriptomics	MTRNR2L12	s	default	metaphlan4	bacteria	CD8_T	Nasal	-0.235814297	0.100595453	-2.344184449	22	0.028506094	28153.64514
k__Bacteria|p__Firmicutes|c__Bacilli|o__Lactobacillales|f__Streptococcaceae|g__Streptococcus|s__Streptococcus_salivarius	0.038050868	metatranscriptomics	RPL34	s	default	metaphlan4	bacteria	CD8_T	Nasal	0.164446524	0.119131352	1.380379908	22	0.181335522	179093.4899
k__Bacteria|p__Firmicutes|c__Bacilli|o__Bacillales|f__Staphylococcaceae|g__Staphylococcus|s__Staphylococcus_epidermidis	-0.015837361	metatranscriptomics	RPL34	s	default	metaphlan4	bacteria	CD8_T	Nasal	-0.100579448	0.072785594	-1.38185928	22	0.18088698	178650.4933
k__Bacteria|p__Actinobacteria|c__Actinobacteria|o__Propionibacteriales|f__Propionibacteriaceae|g__Cutibacterium|s__Cutibacterium_granulosum	-0.080290231	metatranscriptomics	RPL34	s	default	metaphlan4	bacteria	CD8_T	Nasal	-0.101491297	0.076269214	-1.330698085	22	0.196917039	194482.3563
k__Bacteria|p__Bacteroidetes|c__CFGB2427|o__OFGB2427|f__FGB2427|g__GGB6645|s__GGB6645_SGB9382	-0.194698831	metatranscriptomics	RPL34	s	default	metaphlan4	bacteria	CD8_T	Nasal	-0.243738478	0.136305661	-1.788175754	22	0.087530371	86448.14545
k__Bacteria|p__Firmicutes|c__Bacilli|o__Bacillales|f__Staphylococcaceae|g__Staphylococcus|s__Staphylococcus_aureus	-0.071260723	metatranscriptomics	RPL34	s	default	metaphlan4	bacteria	CD8_T	Nasal	-0.108201361	0.060156647	-1.798660103	22	0.085808234	84747.30093
k__Bacteria|p__Actinobacteria|c__Actinobacteria|o__Propionibacteriales|f__Propionibacteriaceae|g__Cutibacterium|s__Cutibacterium_granulosum	0.083379888	metatranscriptomics	VCAN	s	default	metaphlan4	bacteria	CD8_T	Nasal	0.317774503	0.080281016	3.958277035	21.14191994	0.000710255	701.4731982
k__Bacteria|p__Firmicutes|c__Bacilli|o__Bacillales|f__Staphylococcaceae|g__Staphylococcus|s__Staphylococcus_aureus	0.067497522	metatranscriptomics	VCAN	s	default	metaphlan4	bacteria	CD8_T	Nasal	0.160360413	0.059872195	2.678378718	9.690424357	0.023759513	23465.75037
k__Bacteria|p__Actinobacteria|c__Actinobacteria|o__Micrococcales|f__Micrococcaceae|g__Micrococcus|s__Micrococcus_lylae	0.000433861	metatranscriptomics	RPS14	s	default	metaphlan4	bacteria	CD8_T	Nasal	0.138469155	0.080966039	1.71021277	22	0.101294362	100041.9581
k__Bacteria|p__Firmicutes|c__Bacilli|o__Bacillales|f__Staphylococcaceae|g__Staphylococcus|s__Staphylococcus_epidermidis	-0.023537219	metatranscriptomics	RPS14	s	default	metaphlan4	bacteria	CD8_T	Nasal	-0.1033068	0.072611754	-1.422728353	22	0.168840653	166753.1074
k__Bacteria|p__Actinobacteria|c__Actinobacteria|o__Propionibacteriales|f__Propionibacteriaceae|g__Cutibacterium|s__Cutibacterium_granulosum	-0.051510787	metatranscriptomics	RPS14	s	default	metaphlan4	bacteria	CD8_T	Nasal	-0.084690105	0.077195712	-1.097083023	22	0.284468677	280951.5065
k__Bacteria|p__Bacteroidetes|c__CFGB2427|o__OFGB2427|f__FGB2427|g__GGB6645|s__GGB6645_SGB9382	-0.160229174	metatranscriptomics	RPS14	s	default	metaphlan4	bacteria	CD8_T	Nasal	-0.215973049	0.138417553	-1.560301016	22	0.132959539	131315.6269
k__Bacteria|p__Firmicutes|c__Bacilli|o__Bacillales|f__Staphylococcaceae|g__Staphylococcus|s__Staphylococcus_aureus	-0.07412013	metatranscriptomics	RPS14	s	default	metaphlan4	bacteria	CD8_T	Nasal	-0.11564768	0.059523577	-1.942888627	22	0.06493592	64133.0525
k__Bacteria|p__Firmicutes|c__Tissierellia|o__Tissierellales|f__Peptoniphilaceae|g__GGB4812|s__GGB4812_SGB6657	-0.026026454	metatranscriptomics	RPS14	s	default	metaphlan4	bacteria	CD8_T	Nasal	-0.112304418	0.076964928	-1.459163551	22	0.158651742	156690.1722
k__Bacteria|p__Actinobacteria|c__Actinobacteria|o__Micrococcales|f__Micrococcaceae|g__Micrococcus|s__Micrococcus_lylae	0.022665029	metatranscriptomics	RPS12	s	default	metaphlan4	bacteria	CD8_T	Nasal	0.163465032	0.078819091	2.073926895	22	0.049994553	49376.42012
k__Bacteria|p__Firmicutes|c__Bacilli|o__Bacillales|f__Staphylococcaceae|g__Staphylococcus|s__Staphylococcus_epidermidis	-0.033092233	metatranscriptomics	RPS12	s	default	metaphlan4	bacteria	CD8_T	Nasal	-0.120412396	0.071403915	-1.686355675	22	0.105858795	104549.9566
k__Bacteria|p__Actinobacteria|c__Actinobacteria|o__Propionibacteriales|f__Propionibacteriaceae|g__Cutibacterium|s__Cutibacterium_granulosum	-0.053318997	metatranscriptomics	RPS12	s	default	metaphlan4	bacteria	CD8_T	Nasal	-0.110950018	0.075668062	-1.466272762	22	0.156722861	154785.1391
k__Bacteria|p__Bacteroidetes|c__CFGB2427|o__OFGB2427|f__FGB2427|g__GGB6645|s__GGB6645_SGB9382	-0.102938541	metatranscriptomics	RPS12	s	default	metaphlan4	bacteria	CD8_T	Nasal	-0.196973727	0.139699829	-1.409978298	22	0.172527822	170394.6881
k__Bacteria|p__Firmicutes|c__Bacilli|o__Bacillales|f__Staphylococcaceae|g__Staphylococcus|s__Staphylococcus_aureus	-0.056097787	metatranscriptomics	RPS12	s	default	metaphlan4	bacteria	CD8_T	Nasal	-0.109493481	0.060050282	-1.823363323	22	0.081865895	80853.70501
k__Bacteria|p__Firmicutes|c__Tissierellia|o__Tissierellales|f__Peptoniphilaceae|g__GGB4812|s__GGB4812_SGB6657	-0.013924169	metatranscriptomics	RPS12	s	default	metaphlan4	bacteria	CD8_T	Nasal	-0.123763642	0.076161923	-1.625006787	22	0.118402654	116938.724
k__Bacteria|p__Actinobacteria|c__Actinobacteria|o__Micrococcales|f__Micrococcaceae|g__Micrococcus|s__Micrococcus_lylae	0.026199628	metatranscriptomics	RPL30	s	default	metaphlan4	bacteria	CD8_T	Nasal	0.163605325	0.078805859	2.076055357	22	0.049779581	49164.10626
k__Bacteria|p__Firmicutes|c__Bacilli|o__Bacillales|f__Staphylococcaceae|g__Staphylococcus|s__Staphylococcus_epidermidis	-0.02532847	metatranscriptomics	RPL30	s	default	metaphlan4	bacteria	CD8_T	Nasal	-0.116400146	0.071705702	-1.623303897	22	0.118767926	117299.4792
k__Bacteria|p__Actinobacteria|c__Actinobacteria|o__Propionibacteriales|f__Propionibacteriaceae|g__Cutibacterium|s__Cutibacterium_granulosum	-0.052774355	metatranscriptomics	RPL30	s	default	metaphlan4	bacteria	CD8_T	Nasal	-0.106229883	0.075975338	-1.398215345	22	0.175986371	173810.4755
k__Bacteria|p__Bacteroidetes|c__CFGB2427|o__OFGB2427|f__FGB2427|g__GGB6645|s__GGB6645_SGB9382	-0.125673606	metatranscriptomics	RPL30	s	default	metaphlan4	bacteria	CD8_T	Nasal	-0.213834568	0.138568387	-1.543169926	22	0.137052743	135358.2231
k__Bacteria|p__Firmicutes|c__Bacilli|o__Bacillales|f__Staphylococcaceae|g__Staphylococcus|s__Staphylococcus_aureus	-0.065357189	metatranscriptomics	RPL30	s	default	metaphlan4	bacteria	CD8_T	Nasal	-0.117286522	0.059377641	-1.975264086	22	0.060916571	60163.39873
k__Bacteria|p__Firmicutes|c__Tissierellia|o__Tissierellales|f__Peptoniphilaceae|g__GGB4812|s__GGB4812_SGB6657	-0.00877231	metatranscriptomics	RPL30	s	default	metaphlan4	bacteria	CD8_T	Nasal	-0.118914596	0.07651227	-1.554189874	22	0.134407945	132746.1251
k__Bacteria|p__Actinobacteria|c__Actinobacteria|o__Micrococcales|f__Micrococcaceae|g__Micrococcus|s__Micrococcus_lylae	0.026998451	metatranscriptomics	RPLP2	s	default	metaphlan4	bacteria	CD8_T	Nasal	0.160693213	0.079077749	2.032091396	22	0.054392015	53719.5119
k__Bacteria|p__Firmicutes|c__Bacilli|o__Bacillales|f__Staphylococcaceae|g__Staphylococcus|s__Staphylococcus_epidermidis	-0.016117032	metatranscriptomics	RPLP2	s	default	metaphlan4	bacteria	CD8_T	Nasal	-0.116828711	0.071674014	-1.630000945	22	0.117336831	115886.0785
k__Bacteria|p__Actinobacteria|c__Actinobacteria|o__Propionibacteriales|f__Propionibacteriaceae|g__Cutibacterium|s__Cutibacterium_granulosum	-0.044365731	metatranscriptomics	RPLP2	s	default	metaphlan4	bacteria	CD8_T	Nasal	-0.114892484	0.075400159	-1.523769787	22	0.14181299	140059.6144
k__Bacteria|p__Bacteroidetes|c__CFGB2427|o__OFGB2427|f__FGB2427|g__GGB6645|s__GGB6645_SGB9382	-0.100914871	metatranscriptomics	RPLP2	s	default	metaphlan4	bacteria	CD8_T	Nasal	-0.22259754	0.137939696	-1.613730835	22	0.120838972	119344.919
k__Bacteria|p__Firmicutes|c__Bacilli|o__Bacillales|f__Staphylococcaceae|g__Staphylococcus|s__Staphylococcus_aureus	-0.048432222	metatranscriptomics	RPLP2	s	default	metaphlan4	bacteria	CD8_T	Nasal	-0.111946924	0.059844309	-1.870636105	22	0.074758107	73833.79812
k__Bacteria|p__Actinobacteria|c__Actinobacteria|o__Micrococcales|f__Micrococcaceae|g__Micrococcus|s__Micrococcus_lylae	0.027602837	metatranscriptomics	RPL27A	s	default	metaphlan4	bacteria	CD8_T	Nasal	0.164769549	0.078695527	2.093760018	22	0.048023307	47429.54652
k__Bacteria|p__Firmicutes|c__Bacilli|o__Bacillales|f__Staphylococcaceae|g__Staphylococcus|s__Staphylococcus_epidermidis	-0.02029589	metatranscriptomics	RPL27A	s	default	metaphlan4	bacteria	CD8_T	Nasal	-0.118666929	0.071536616	-1.658827826	22	0.11134105	109964.4297
k__Bacteria|p__Actinobacteria|c__Actinobacteria|o__Propionibacteriales|f__Propionibacteriaceae|g__Cutibacterium|s__Cutibacterium_granulosum	-0.04348197	metatranscriptomics	RPL27A	s	default	metaphlan4	bacteria	CD8_T	Nasal	-0.100807551	0.076310421	-1.321019455	22	0.200071243	197597.562
k__Bacteria|p__Bacteroidetes|c__CFGB2427|o__OFGB2427|f__FGB2427|g__GGB6645|s__GGB6645_SGB9382	-0.133255225	metatranscriptomics	RPL27A	s	default	metaphlan4	bacteria	CD8_T	Nasal	-0.223117199	0.137901528	-1.617945801	22	0.119923407	118440.6744
k__Bacteria|p__Firmicutes|c__Bacilli|o__Bacillales|f__Staphylococcaceae|g__Staphylococcus|s__Staphylococcus_aureus	-0.054539274	metatranscriptomics	RPL27A	s	default	metaphlan4	bacteria	CD8_T	Nasal	-0.110383094	0.059976205	-1.840448115	22	0.07923209	78252.46477
k__Bacteria|p__Firmicutes|c__Tissierellia|o__Tissierellales|f__Peptoniphilaceae|g__GGB4812|s__GGB4812_SGB6657	-0.023697002	metatranscriptomics	RPL27A	s	default	metaphlan4	bacteria	CD8_T	Nasal	-0.126786462	0.075935583	-1.669658121	22	0.1091562	107806.5928
k__Bacteria|p__Firmicutes|c__Bacilli|o__Bacillales|f__Staphylococcaceae|g__Staphylococcus|s__Staphylococcus_epidermidis	-0.024150949	metatranscriptomics	RPL41	s	default	metaphlan4	bacteria	CD8_T	Nasal	-0.100570906	0.07278613	-1.381731737	22	0.180925616	178688.6516
k__Bacteria|p__Actinobacteria|c__Actinobacteria|o__Propionibacteriales|f__Propionibacteriaceae|g__Cutibacterium|s__Cutibacterium_granulosum	-0.105496326	metatranscriptomics	RPL41	s	default	metaphlan4	bacteria	CD8_T	Nasal	-0.114043525	0.07545872	-1.511336602	22	0.144934548	143142.5774
k__Bacteria|p__Bacteroidetes|c__CFGB2427|o__OFGB2427|f__FGB2427|g__GGB6645|s__GGB6645_SGB9382	-0.225057208	metatranscriptomics	RPL41	s	default	metaphlan4	bacteria	CD8_T	Nasal	-0.230279727	0.137365277	-1.676404201	22	0.10781368	106480.672
k__Bacteria|p__Firmicutes|c__Bacilli|o__Bacillales|f__Staphylococcaceae|g__Staphylococcus|s__Staphylococcus_aureus	-0.08271838	metatranscriptomics	RPL41	s	default	metaphlan4	bacteria	CD8_T	Nasal	-0.109865735	0.060019369	-1.830504673	22	0.080755879	79757.41289
k__Bacteria|p__Firmicutes|c__Tissierellia|o__Tissierellales|f__Peptoniphilaceae|g__GGB4812|s__GGB4812_SGB6657	-0.014884522	metatranscriptomics	RPL41	s	default	metaphlan4	bacteria	CD8_T	Nasal	-0.101891268	0.077620773	-1.312680416	22	0.202820396	200312.7245
k__Bacteria|p__Actinobacteria|c__Actinobacteria|o__Micrococcales|f__Micrococcaceae|g__Micrococcus|s__Micrococcus_lylae	-0.08907561	metatranscriptomics	LYZ	s	default	metaphlan4	bacteria	CD8_T	Nasal	-0.2635869	0.065552947	-4.020977137	21.21212982	0.000607892	600.376263
k__Bacteria|p__Firmicutes|c__Bacilli|o__Bacillales|f__Staphylococcaceae|g__Staphylococcus|s__Staphylococcus_aureus	0.081369927	metatranscriptomics	LYZ	s	default	metaphlan4	bacteria	CD8_T	Nasal	0.191259946	0.04988225	3.834228546	22	0.000902854	891.691394
k__Bacteria|p__Firmicutes|c__Tissierellia|o__Tissierellales|f__Peptoniphilaceae|g__GGB4812|s__GGB4812_SGB6657	0.026249951	metatranscriptomics	LYZ	s	default	metaphlan4	bacteria	CD8_T	Nasal	0.208321075	0.067085059	3.105327451	21.92141404	0.005175094	5111.109064
k__Bacteria|p__Firmicutes|c__Bacilli|o__Lactobacillales|f__Streptococcaceae|g__Streptococcus|s__Streptococcus_salivarius	0.003495223	metatranscriptomics	RPS29	s	default	metaphlan4	bacteria	CD8_T	Nasal	0.109081097	0.121986234	0.89420825	22	0.380889241	376179.9267
k__Bacteria|p__Firmicutes|c__Bacilli|o__Bacillales|f__Staphylococcaceae|g__Staphylococcus|s__Staphylococcus_epidermidis	-0.091612399	metatranscriptomics	RPS29	s	default	metaphlan4	bacteria	CD8_T	Nasal	-0.151270526	0.068683659	-2.202423804	22	0.038412836	37937.89992
k__Bacteria|p__Firmicutes|c__Tissierellia|o__Tissierellales|f__Peptoniphilaceae|g__Peptoniphilus|s__Peptoniphilus_lacydonensis	-0.024642774	metatranscriptomics	RPS29	s	default	metaphlan4	bacteria	CD8_T	Nasal	-0.010462589	0.082922832	-0.126172599	22	0.900741304	889604.538
k__Bacteria|p__Actinobacteria|c__Actinobacteria|o__Propionibacteriales|f__Propionibacteriaceae|g__Cutibacterium|s__Cutibacterium_granulosum	-0.145144308	metatranscriptomics	RPS29	s	default	metaphlan4	bacteria	CD8_T	Nasal	-0.12687136	0.07452211	-1.702466011	22	0.102757791	101487.2941
k__Bacteria|p__Bacteroidetes|c__CFGB2427|o__OFGB2427|f__FGB2427|g__GGB6645|s__GGB6645_SGB9382	-0.229862383	metatranscriptomics	RPS29	s	default	metaphlan4	bacteria	CD8_T	Nasal	-0.251097213	0.142575124	-1.761157251	7.368763442	0.119456294	117979.3364
k__Bacteria|p__Firmicutes|c__Bacilli|o__Bacillales|f__Staphylococcaceae|g__Staphylococcus|s__Staphylococcus_aureus	-0.090955673	metatranscriptomics	RPS29	s	default	metaphlan4	bacteria	CD8_T	Nasal	-0.094497809	0.061197068	-1.544155812	22	0.136814394	135122.8211
k__Bacteria|p__Firmicutes|c__Tissierellia|o__Tissierellales|f__Peptoniphilaceae|g__GGB4812|s__GGB4812_SGB6657	-0.00641898	metatranscriptomics	RPS29	s	default	metaphlan4	bacteria	CD8_T	Nasal	-0.114742754	0.076801275	-1.494021476	22	0.149375319	147528.4426
k__Bacteria|p__Proteobacteria|c__Gammaproteobacteria|o__Pseudomonadales|f__Pseudomonadaceae|g__Pseudomonas|s__Pseudomonas_luteola	-0.039882135	metatranscriptomics	RPS29	s	default	metaphlan4	bacteria	CD8_T	Nasal	-0.145940385	0.108069334	-1.350432913	22	0.190606345	188249.6882
k__Bacteria|p__Firmicutes|c__Bacilli|o__Lactobacillales|f__Streptococcaceae|g__Streptococcus|s__Streptococcus_salivarius	0.013153765	metatranscriptomics	RPLP1	s	default	metaphlan4	bacteria	CD8_T	Nasal	0.147479896	0.120136755	1.227600133	22	0.232570876	229695.3697
k__Bacteria|p__Actinobacteria|c__Actinobacteria|o__Micrococcales|f__Micrococcaceae|g__Micrococcus|s__Micrococcus_lylae	0.011923938	metatranscriptomics	RPLP1	s	default	metaphlan4	bacteria	CD8_T	Nasal	0.165976328	0.078580172	2.112190957	22	0.046254294	45682.40617
k__Bacteria|p__Firmicutes|c__Bacilli|o__Bacillales|f__Staphylococcaceae|g__Staphylococcus|s__Staphylococcus_epidermidis	-0.031490076	metatranscriptomics	RPLP1	s	default	metaphlan4	bacteria	CD8_T	Nasal	-0.118345927	0.071560783	-1.653781885	22	0.112371528	110982.1663
k__Bacteria|p__Actinobacteria|c__Actinobacteria|o__Propionibacteriales|f__Propionibacteriaceae|g__Cutibacterium|s__Cutibacterium_granulosum	-0.10248417	metatranscriptomics	RPLP1	s	default	metaphlan4	bacteria	CD8_T	Nasal	-0.134342865	0.073924508	-1.817298056	22	0.082819016	81795.04147
k__Bacteria|p__Bacteroidetes|c__CFGB2427|o__OFGB2427|f__FGB2427|g__GGB6645|s__GGB6645_SGB9382	-0.176925103	metatranscriptomics	RPLP1	s	default	metaphlan4	bacteria	CD8_T	Nasal	-0.226667262	0.137638117	-1.646834949	22	0.113803366	112396.3016
k__Bacteria|p__Firmicutes|c__Bacilli|o__Bacillales|f__Staphylococcaceae|g__Staphylococcus|s__Staphylococcus_aureus	-0.063043891	metatranscriptomics	RPLP1	s	default	metaphlan4	bacteria	CD8_T	Nasal	-0.10388912	0.060501192	-1.717141701	22	0.100000496	98764.09026
k__Bacteria|p__Firmicutes|c__Tissierellia|o__Tissierellales|f__Peptoniphilaceae|g__GGB4812|s__GGB4812_SGB6657	-0.006244338	metatranscriptomics	RPLP1	s	default	metaphlan4	bacteria	CD8_T	Nasal	-0.11274596	0.07693558	-1.465459295	22	0.156942604	155002.1658
k__Bacteria|p__Firmicutes|c__Bacilli|o__Lactobacillales|f__Streptococcaceae|g__Streptococcus|s__Streptococcus_salivarius	0.007212305	metatranscriptomics	RPL13	s	default	metaphlan4	bacteria	CD8_T	Nasal	0.103461843	0.122208548	0.846600702	22	0.406332992	401309.0908
k__Bacteria|p__Firmicutes|c__Bacilli|o__Bacillales|f__Staphylococcaceae|g__Staphylococcus|s__Staphylococcus_epidermidis	-0.027725547	metatranscriptomics	RPL13	s	default	metaphlan4	bacteria	CD8_T	Nasal	-0.094616141	0.073148153	-1.29348641	22	0.209259836	206672.5474
k__Bacteria|p__Firmicutes|c__Tissierellia|o__Tissierellales|f__Peptoniphilaceae|g__Peptoniphilus|s__Peptoniphilus_lacydonensis	-0.031351461	metatranscriptomics	RPL13	s	default	metaphlan4	bacteria	CD8_T	Nasal	-0.011955694	0.082913657	-0.144194505	22	0.886659627	875696.967
k__Bacteria|p__Actinobacteria|c__Actinobacteria|o__Propionibacteriales|f__Propionibacteriaceae|g__Cutibacterium|s__Cutibacterium_granulosum	-0.111797234	metatranscriptomics	RPL13	s	default	metaphlan4	bacteria	CD8_T	Nasal	-0.093598394	0.07672669	-1.21989354	22	0.235421693	232510.9396
k__Bacteria|p__Bacteroidetes|c__CFGB2427|o__OFGB2427|f__FGB2427|g__GGB6645|s__GGB6645_SGB9382	-0.271728391	metatranscriptomics	RPL13	s	default	metaphlan4	bacteria	CD8_T	Nasal	-0.231121922	0.137300969	-1.683323311	22	0.10645127	105135.1066
k__Bacteria|p__Firmicutes|c__Bacilli|o__Bacillales|f__Staphylococcaceae|g__Staphylococcus|s__Staphylococcus_aureus	-0.109244989	metatranscriptomics	RPL13	s	default	metaphlan4	bacteria	CD8_T	Nasal	-0.115715917	0.059517548	-1.944231904	22	0.064764612	63963.86243
k__Bacteria|p__Firmicutes|c__Tissierellia|o__Tissierellales|f__Peptoniphilaceae|g__GGB4812|s__GGB4812_SGB6657	-0.006935889	metatranscriptomics	RPL13	s	default	metaphlan4	bacteria	CD8_T	Nasal	-0.093642825	0.078091586	-1.199141027	22	0.243229807	240222.5141
k__Bacteria|p__Proteobacteria|c__Gammaproteobacteria|o__Pseudomonadales|f__Pseudomonadaceae|g__Pseudomonas|s__Pseudomonas_luteola	-0.01492587	metatranscriptomics	RPL13	s	default	metaphlan4	bacteria	CD8_T	Nasal	-0.112870012	0.10985456	-1.027449493	22	0.315373669	311474.3891
k__Bacteria|p__Actinobacteria|c__Actinobacteria|o__Propionibacteriales|f__Propionibacteriaceae|g__Cutibacterium|s__Cutibacterium_acnes	-0.009037604	metatranscriptomics	RPL19	s	default	metaphlan4	bacteria	CD8_T	Nasal	-0.002403068	0.208651264	-0.011517151	22	0.990914651	978662.9823
k__Bacteria|p__Firmicutes|c__Bacilli|o__Bacillales|f__Staphylococcaceae|g__Staphylococcus|s__Staphylococcus_epidermidis	-0.043298609	metatranscriptomics	RPL19	s	default	metaphlan4	bacteria	CD8_T	Nasal	-0.113368996	0.071926109	-1.57618697	22	0.129254756	127656.6502
k__Bacteria|p__Firmicutes|c__Tissierellia|o__Tissierellales|f__Peptoniphilaceae|g__Peptoniphilus|s__Peptoniphilus_lacydonensis	-0.027423819	metatranscriptomics	RPL19	s	default	metaphlan4	bacteria	CD8_T	Nasal	-0.012713743	0.082908531	-0.153346617	22	0.879522813	868648.393
k__Bacteria|p__Actinobacteria|c__Actinobacteria|o__Propionibacteriales|f__Propionibacteriaceae|g__Cutibacterium|s__Cutibacterium_granulosum	-0.107282224	metatranscriptomics	RPL19	s	default	metaphlan4	bacteria	CD8_T	Nasal	-0.093092652	0.076754653	-1.212860044	22	0.238046529	235103.3216
k__Bacteria|p__Bacteroidetes|c__CFGB2427|o__OFGB2427|f__FGB2427|g__GGB6645|s__GGB6645_SGB9382	-0.261853529	metatranscriptomics	RPL19	s	default	metaphlan4	bacteria	CD8_T	Nasal	-0.225749187	0.137706685	-1.639348064	22	0.115363659	113937.3023
k__Bacteria|p__Firmicutes|c__Bacilli|o__Bacillales|f__Staphylococcaceae|g__Staphylococcus|s__Staphylococcus_aureus	-0.10421835	metatranscriptomics	RPL19	s	default	metaphlan4	bacteria	CD8_T	Nasal	-0.115006627	0.059580006	-1.930288935	22	0.066562304	65739.32754
k__Bacteria|p__Firmicutes|c__Tissierellia|o__Tissierellales|f__Peptoniphilaceae|g__GGB4812|s__GGB4812_SGB6657	-0.030930707	metatranscriptomics	RPL19	s	default	metaphlan4	bacteria	CD8_T	Nasal	-0.12120378	0.07634882	-1.587500371	22	0.126668928	125102.7938
k__Bacteria|p__Proteobacteria|c__Gammaproteobacteria|o__Pseudomonadales|f__Pseudomonadaceae|g__Pseudomonas|s__Pseudomonas_luteola	-0.045606979	metatranscriptomics	RPL19	s	default	metaphlan4	bacteria	CD8_T	Nasal	-0.151713786	0.107707327	-1.408574421	22	0.172937714	170799.5118
k__Bacteria|p__Firmicutes|c__Bacilli|o__Bacillales|f__Staphylococcaceae|g__Staphylococcus|s__Staphylococcus_epidermidis	-0.005425057	metatranscriptomics	RPS15	s	default	metaphlan4	bacteria	CD8_T	Nasal	-0.092313241	0.073281782	-1.259702467	22	0.220977049	218244.8887
k__Bacteria|p__Actinobacteria|c__Actinobacteria|o__Propionibacteriales|f__Propionibacteriaceae|g__Cutibacterium|s__Cutibacterium_granulosum	-0.066523977	metatranscriptomics	RPS15	s	default	metaphlan4	bacteria	CD8_T	Nasal	-0.08928611	0.076959943	-1.160163413	22	0.258418174	255223.0913
k__Bacteria|p__Bacteroidetes|c__CFGB2427|o__OFGB2427|f__FGB2427|g__GGB6645|s__GGB6645_SGB9382	-0.204961982	metatranscriptomics	RPS15	s	default	metaphlan4	bacteria	CD8_T	Nasal	-0.244380506	0.136253398	-1.793573662	22	0.086640034	85568.81624
k__Bacteria|p__Firmicutes|c__Bacilli|o__Bacillales|f__Staphylococcaceae|g__Staphylococcus|s__Staphylococcus_aureus	-0.078892951	metatranscriptomics	RPS15	s	default	metaphlan4	bacteria	CD8_T	Nasal	-0.117511107	0.059357454	-1.979719463	22	0.060381038	59634.48715
k__Bacteria|p__Firmicutes|c__Tissierellia|o__Tissierellales|f__Peptoniphilaceae|g__GGB4812|s__GGB4812_SGB6657	-0.012354261	metatranscriptomics	RPS15	s	default	metaphlan4	bacteria	CD8_T	Nasal	-0.098962082	0.077792846	-1.272123165	22	0.216611983	213933.7928
k__Bacteria|p__Proteobacteria|c__Gammaproteobacteria|o__Pseudomonadales|f__Pseudomonadaceae|g__Pseudomonas|s__Pseudomonas_luteola	-0.015188528	metatranscriptomics	RPS15	s	default	metaphlan4	bacteria	CD8_T	Nasal	-0.132072577	0.108877122	-1.213042499	22	0.23797816	235035.7983
k__Bacteria|p__Firmicutes|c__Bacilli|o__Lactobacillales|f__Streptococcaceae|g__Streptococcus|s__Streptococcus_salivarius	0.01401482	metatranscriptomics	RPS28	s	default	metaphlan4	bacteria	CD8_T	Nasal	0.135641561	0.120769157	1.123147376	22	0.273482516	270101.1783
k__Bacteria|p__Actinobacteria|c__Actinobacteria|o__Micrococcales|f__Micrococcaceae|g__Micrococcus|s__Micrococcus_lylae	0.005179917	metatranscriptomics	RPS28	s	default	metaphlan4	bacteria	CD8_T	Nasal	0.164227296	0.078747032	2.085504578	22	0.048835194	48231.39522
k__Bacteria|p__Firmicutes|c__Bacilli|o__Bacillales|f__Staphylococcaceae|g__Staphylococcus|s__Staphylococcus_epidermidis	-0.029951416	metatranscriptomics	RPS28	s	default	metaphlan4	bacteria	CD8_T	Nasal	-0.110508011	0.072128214	-1.532105192	22	0.139751322	138023.4367
k__Bacteria|p__Actinobacteria|c__Actinobacteria|o__Propionibacteriales|f__Propionibacteriaceae|g__Cutibacterium|s__Cutibacterium_granulosum	-0.133920973	metatranscriptomics	RPS28	s	default	metaphlan4	bacteria	CD8_T	Nasal	-0.138589562	0.073567305	-1.883847215	22	0.072870567	71969.59575
k__Eukaryota|p__Basidiomycota|c__Malasseziomycetes|o__Malasseziales|f__Malasseziaceae|g__Malassezia|s__Malassezia_restricta	-0.003053672	metatranscriptomics	RPS28	s	default	metaphlan4	bacteria	CD8_T	Nasal	-0.091630783	0.0592613	-1.546216228	22	0.136317369	134631.9413
k__Bacteria|p__Bacteroidetes|c__CFGB2427|o__OFGB2427|f__FGB2427|g__GGB6645|s__GGB6645_SGB9382	-0.24523489	metatranscriptomics	RPS28	s	default	metaphlan4	bacteria	CD8_T	Nasal	-0.277880061	0.140877405	-1.9724956	9.35073693	0.078821301	77846.75401
k__Bacteria|p__Firmicutes|c__Bacilli|o__Bacillales|f__Staphylococcaceae|g__Staphylococcus|s__Staphylococcus_aureus	-0.083254401	metatranscriptomics	RPS28	s	default	metaphlan4	bacteria	CD8_T	Nasal	-0.106164827	0.060321356	-1.759987409	22	0.092308978	91167.66976
k__Bacteria|p__Firmicutes|c__Bacilli|o__Lactobacillales|f__Streptococcaceae|g__Streptococcus|s__Streptococcus_salivarius	0.020010758	metatranscriptomics	RPS16	s	default	metaphlan4	bacteria	CD8_T	Nasal	0.147833491	0.120116999	1.230745791	22	0.231414791	228553.5785
k__Bacteria|p__Firmicutes|c__Bacilli|o__Bacillales|f__Staphylococcaceae|g__Staphylococcus|s__Staphylococcus_epidermidis	-0.012477414	metatranscriptomics	RPS16	s	default	metaphlan4	bacteria	CD8_T	Nasal	-0.099416809	0.072858163	-1.364525335	22	0.186198174	183896.02
k__Bacteria|p__Actinobacteria|c__Actinobacteria|o__Propionibacteriales|f__Propionibacteriaceae|g__Cutibacterium|s__Cutibacterium_granulosum	-0.091178965	metatranscriptomics	RPS16	s	default	metaphlan4	bacteria	CD8_T	Nasal	-0.11448329	0.075428445	-1.517773441	22	0.143311515	141539.611
k__Bacteria|p__Bacteroidetes|c__CFGB2427|o__OFGB2427|f__FGB2427|g__GGB6645|s__GGB6645_SGB9382	-0.208010957	metatranscriptomics	RPS16	s	default	metaphlan4	bacteria	CD8_T	Nasal	-0.227852838	0.137549109	-1.656519911	22	0.111811377	110428.9416
k__Bacteria|p__Firmicutes|c__Bacilli|o__Bacillales|f__Staphylococcaceae|g__Staphylococcus|s__Staphylococcus_aureus	-0.072902803	metatranscriptomics	RPS16	s	default	metaphlan4	bacteria	CD8_T	Nasal	-0.112303703	0.059813916	-1.877551419	22	0.07376482	72852.79183
k__Bacteria|p__Firmicutes|c__Tissierellia|o__Tissierellales|f__Peptoniphilaceae|g__GGB4812|s__GGB4812_SGB6657	-0.028030046	metatranscriptomics	RPS16	s	default	metaphlan4	bacteria	CD8_T	Nasal	-0.11725797	0.076628399	-1.530215567	22	0.140216526	138482.8885
k__Bacteria|p__Proteobacteria|c__Gammaproteobacteria|o__Pseudomonadales|f__Pseudomonadaceae|g__Pseudomonas|s__Pseudomonas_luteola	-0.003852856	metatranscriptomics	RPS16	s	default	metaphlan4	bacteria	CD8_T	Nasal	-0.125466533	0.109231682	-1.148627683	22	0.263045512	259793.2169
k__Bacteria|p__Firmicutes|c__Bacilli|o__Bacillales|f__Staphylococcaceae|g__Staphylococcus|s__Staphylococcus_epidermidis	-0.059931151	metatranscriptomics	RPS19	s	default	metaphlan4	bacteria	CD8_T	Nasal	-0.125918742	0.070970876	-1.774231198	22	0.089866997	88755.88105
k__Bacteria|p__Firmicutes|c__Tissierellia|o__Tissierellales|f__Peptoniphilaceae|g__Peptoniphilus|s__Peptoniphilus_lacydonensis	-0.038314461	metatranscriptomics	RPS19	s	default	metaphlan4	bacteria	CD8_T	Nasal	-0.025826135	0.082769886	-0.312023327	22	0.75796081	748589.3827
k__Bacteria|p__Actinobacteria|c__Actinobacteria|o__Propionibacteriales|f__Propionibacteriaceae|g__Cutibacterium|s__Cutibacterium_granulosum	-0.125046892	metatranscriptomics	RPS19	s	default	metaphlan4	bacteria	CD8_T	Nasal	-0.111844786	0.075608163	-1.479268666	22	0.153245965	151351.2322
k__Bacteria|p__Bacteroidetes|c__CFGB2427|o__OFGB2427|f__FGB2427|g__GGB6645|s__GGB6645_SGB9382	-0.254594724	metatranscriptomics	RPS19	s	default	metaphlan4	bacteria	CD8_T	Nasal	-0.222631278	0.137937221	-1.614004372	22	0.120779378	119286.0617
k__Bacteria|p__Firmicutes|c__Bacilli|o__Bacillales|f__Staphylococcaceae|g__Staphylococcus|s__Staphylococcus_aureus	-0.098477266	metatranscriptomics	RPS19	s	default	metaphlan4	bacteria	CD8_T	Nasal	-0.105319368	0.060388685	-1.744024848	22	0.09511311	93937.13119
k__Bacteria|p__Firmicutes|c__Tissierellia|o__Tissierellales|f__Peptoniphilaceae|g__GGB4812|s__GGB4812_SGB6657	-0.022081365	metatranscriptomics	RPS19	s	default	metaphlan4	bacteria	CD8_T	Nasal	-0.118230978	0.076560411	-1.54428349	22	0.136783552	135092.3599
k__Bacteria|p__Proteobacteria|c__Gammaproteobacteria|o__Pseudomonadales|f__Pseudomonadaceae|g__Pseudomonas|s__Pseudomonas_luteola	-0.016372897	metatranscriptomics	RPS19	s	default	metaphlan4	bacteria	CD8_T	Nasal	-0.12689851	0.109156465	-1.162537739	22	0.257473288	254289.8885
k__Bacteria|p__Firmicutes|c__Bacilli|o__Lactobacillales|f__Streptococcaceae|g__Streptococcus|s__Streptococcus_salivarius	0.032924049	metatranscriptomics	RPL18	s	default	metaphlan4	bacteria	CD8_T	Nasal	0.111030756	0.121906254	0.910788016	22	0.372278934	367676.0771
k__Bacteria|p__Actinobacteria|c__Actinobacteria|o__Propionibacteriales|f__Propionibacteriaceae|g__Cutibacterium|s__Cutibacterium_acnes	-0.053486575	metatranscriptomics	RPL18	s	default	metaphlan4	bacteria	CD8_T	Nasal	-0.015025405	0.208627301	-0.072020319	22	0.943236483	931574.307
k__Archaea|p__Euryarchaeota|c__Halobacteria|o__Halobacteriales|f__Haloarculaceae|g__Natronomonas|s__Natronomonas_sp_LN261	-0.091886516	metatranscriptomics	RPL18	s	default	metaphlan4	bacteria	CD8_T	Nasal	0.125498165	0.121372722	1.033989872	22	0.312374007	308511.8143
k__Bacteria|p__Firmicutes|c__Bacilli|o__Bacillales|f__Staphylococcaceae|g__Staphylococcus|s__Staphylococcus_epidermidis	-0.070729565	metatranscriptomics	RPL18	s	default	metaphlan4	bacteria	CD8_T	Nasal	-0.092060981	0.073296205	-1.256012933	22	0.222286587	219538.2359
k__Bacteria|p__Firmicutes|c__Tissierellia|o__Tissierellales|f__Peptoniphilaceae|g__Peptoniphilus|s__Peptoniphilus_lacydonensis	-0.068612493	metatranscriptomics	RPL18	s	default	metaphlan4	bacteria	CD8_T	Nasal	0.003818256	0.082948834	0.046031466	22	0.963700463	951785.2708
k__Bacteria|p__Actinobacteria|c__Actinobacteria|o__Propionibacteriales|f__Propionibacteriaceae|g__Cutibacterium|s__Cutibacterium_granulosum	-0.19501293	metatranscriptomics	RPL18	s	default	metaphlan4	bacteria	CD8_T	Nasal	-0.098342841	0.076456469	-1.286259257	22	0.211725135	209107.3659
k__Eukaryota|p__Basidiomycota|c__Malasseziomycetes|o__Malasseziales|f__Malasseziaceae|g__Malassezia|s__Malassezia_restricta	-0.011977156	metatranscriptomics	RPL18	s	default	metaphlan4	bacteria	CD8_T	Nasal	-0.053346735	0.061352989	-0.869505083	22	0.39395881	389087.9034
k__Bacteria|p__Bacteroidetes|c__CFGB2427|o__OFGB2427|f__FGB2427|g__GGB6645|s__GGB6645_SGB9382	-0.345411439	metatranscriptomics	RPL18	s	default	metaphlan4	bacteria	CD8_T	Nasal	-0.233393382	0.137126204	-1.702033426	22	0.102840038	101568.5237
k__Bacteria|p__Firmicutes|c__Bacilli|o__Bacillales|f__Staphylococcaceae|g__Staphylococcus|s__Staphylococcus_aureus	-0.149486214	metatranscriptomics	RPL18	s	default	metaphlan4	bacteria	CD8_T	Nasal	-0.120571152	0.059077845	-2.040886088	22	0.053439908	52779.17722
k__Bacteria|p__Firmicutes|c__Tissierellia|o__Tissierellales|f__Peptoniphilaceae|g__GGB4812|s__GGB4812_SGB6657	-0.013222309	metatranscriptomics	RPL18	s	default	metaphlan4	bacteria	CD8_T	Nasal	-0.098118187	0.07784142	-1.260488134	22	0.220698955	217970.2331
k__Bacteria|p__Firmicutes|c__Bacilli|o__Lactobacillales|f__Carnobacteriaceae|g__Dolosigranulum|s__Dolosigranulum_pigrum	0.016238623	metatranscriptomics	RPL18	s	default	metaphlan4	bacteria	CD8_T	Nasal	0.011654581	0.064051288	0.181957012	22	0.85728261	846683.1681
k__Bacteria|p__Firmicutes|c__Tissierellia|o__Tissierellales|f__Peptoniphilaceae|g__Anaerococcus|s__Anaerococcus_provencensis	0.041730112	metatranscriptomics	RPL18	s	default	metaphlan4	bacteria	CD8_T	Nasal	0.055031756	0.211993062	0.25959225	22	0.797592129	787730.6994
k__Bacteria|p__Proteobacteria|c__Gammaproteobacteria|o__Pseudomonadales|f__Pseudomonadaceae|g__Pseudomonas|s__Pseudomonas_luteola	-0.037392518	metatranscriptomics	RPL18	s	default	metaphlan4	bacteria	CD8_T	Nasal	-0.137678018	0.10856103	-1.268208474	22	0.217980527	215285.4161
k__Bacteria|p__Firmicutes|c__Bacilli|o__Lactobacillales|f__Streptococcaceae|g__Streptococcus|s__Streptococcus_salivarius	0.007357866	metatranscriptomics	RPL13A	s	default	metaphlan4	bacteria	CD8_T	Nasal	0.113377653	0.121808028	0.930789662	22	0.362064583	357588.0162
k__Bacteria|p__Firmicutes|c__Bacilli|o__Bacillales|f__Staphylococcaceae|g__Staphylococcus|s__Staphylococcus_epidermidis	-0.028651854	metatranscriptomics	RPL13A	s	default	metaphlan4	bacteria	CD8_T	Nasal	-0.102514088	0.072662803	-1.410819342	22	0.172282634	170152.5313
k__Bacteria|p__Firmicutes|c__Tissierellia|o__Tissierellales|f__Peptoniphilaceae|g__Peptoniphilus|s__Peptoniphilus_lacydonensis	-0.024842638	metatranscriptomics	RPL13A	s	default	metaphlan4	bacteria	CD8_T	Nasal	-0.027134596	0.082750856	-0.327907131	22	0.7460821	736857.5413
k__Bacteria|p__Actinobacteria|c__Actinobacteria|o__Propionibacteriales|f__Propionibacteriaceae|g__Cutibacterium|s__Cutibacterium_granulosum	-0.087411006	metatranscriptomics	RPL13A	s	default	metaphlan4	bacteria	CD8_T	Nasal	-0.089503104	0.076948485	-1.163156168	22	0.2572276	254047.2379
k__Bacteria|p__Bacteroidetes|c__CFGB2427|o__OFGB2427|f__FGB2427|g__GGB6645|s__GGB6645_SGB9382	-0.227362319	metatranscriptomics	RPL13A	s	default	metaphlan4	bacteria	CD8_T	Nasal	-0.223491575	0.13787397	-1.620984551	22	0.119266946	117792.3296
k__Bacteria|p__Firmicutes|c__Bacilli|o__Bacillales|f__Staphylococcaceae|g__Staphylococcus|s__Staphylococcus_aureus	-0.084147518	metatranscriptomics	RPL13A	s	default	metaphlan4	bacteria	CD8_T	Nasal	-0.104151353	0.060480695	-1.722059467	22	0.099090754	97865.59596
k__Bacteria|p__Firmicutes|c__Tissierellia|o__Tissierellales|f__Peptoniphilaceae|g__GGB4812|s__GGB4812_SGB6657	-0.021732499	metatranscriptomics	RPL13A	s	default	metaphlan4	bacteria	CD8_T	Nasal	-0.105530438	0.07739944	-1.363452218	22	0.186530992	184224.7232
k__Bacteria|p__Proteobacteria|c__Gammaproteobacteria|o__Pseudomonadales|f__Pseudomonadaceae|g__Pseudomonas|s__Pseudomonas_luteola	-0.015520503	metatranscriptomics	RPL13A	s	default	metaphlan4	bacteria	CD8_T	Nasal	-0.123468353	0.109335128	-1.129265185	22	0.270949363	267599.3455
k__Bacteria|p__Firmicutes|c__Bacilli|o__Lactobacillales|f__Streptococcaceae|g__Streptococcus|s__Streptococcus_salivarius	0.032488547	metatranscriptomics	RPS11	s	default	metaphlan4	bacteria	CD8_T	Nasal	0.163100806	0.119215413	1.368118448	22	0.185087216	182798.7975
k__Bacteria|p__Firmicutes|c__Bacilli|o__Bacillales|f__Staphylococcaceae|g__Staphylococcus|s__Staphylococcus_epidermidis	-0.015105135	metatranscriptomics	RPS11	s	default	metaphlan4	bacteria	CD8_T	Nasal	-0.100560847	0.072786762	-1.381581546	22	0.180971121	178733.594
k__Bacteria|p__Actinobacteria|c__Actinobacteria|o__Propionibacteriales|f__Propionibacteriaceae|g__Cutibacterium|s__Cutibacterium_granulosum	-0.074881298	metatranscriptomics	RPS11	s	default	metaphlan4	bacteria	CD8_T	Nasal	-0.102152003	0.07622911	-1.340065534	22	0.193901448	191504.05
k__Bacteria|p__Bacteroidetes|c__CFGB2427|o__OFGB2427|f__FGB2427|g__GGB6645|s__GGB6645_SGB9382	-0.182363207	metatranscriptomics	RPS11	s	default	metaphlan4	bacteria	CD8_T	Nasal	-0.237408791	0.13681252	-1.735285564	22	0.096679011	95483.67176
k__Bacteria|p__Firmicutes|c__Bacilli|o__Bacillales|f__Staphylococcaceae|g__Staphylococcus|s__Staphylococcus_aureus	-0.072128794	metatranscriptomics	RPS11	s	default	metaphlan4	bacteria	CD8_T	Nasal	-0.112734395	0.059777078	-1.885913452	22	0.072579154	71681.785
k__Bacteria|p__Firmicutes|c__Tissierellia|o__Tissierellales|f__Peptoniphilaceae|g__GGB4812|s__GGB4812_SGB6657	-0.003130671	metatranscriptomics	RPS11	s	default	metaphlan4	bacteria	CD8_T	Nasal	-0.097748997	0.07786253	-1.255404837	22	0.22250299	219751.9631
k__Bacteria|p__Proteobacteria|c__Gammaproteobacteria|o__Pseudomonadales|f__Pseudomonadaceae|g__Pseudomonas|s__Pseudomonas_luteola	-0.001262446	metatranscriptomics	RPS11	s	default	metaphlan4	bacteria	CD8_T	Nasal	-0.122259399	0.109396862	-1.117576839	22	0.275804084	272394.042
k__Bacteria|p__Actinobacteria|c__Actinobacteria|o__Micrococcales|f__Micrococcaceae|g__Micrococcus|s__Micrococcus_lylae	0.00882998	metatranscriptomics	RPL28	s	default	metaphlan4	bacteria	CD8_T	Nasal	0.142868624	0.080617856	1.772170961	22	0.090216734	89101.29383
k__Bacteria|p__Firmicutes|c__Bacilli|o__Bacillales|f__Staphylococcaceae|g__Staphylococcus|s__Staphylococcus_epidermidis	-0.01398785	metatranscriptomics	RPL28	s	default	metaphlan4	bacteria	CD8_T	Nasal	-0.105324902	0.072479849	-1.453161154	22	0.160295241	158313.3502
k__Bacteria|p__Actinobacteria|c__Actinobacteria|o__Propionibacteriales|f__Propionibacteriaceae|g__Cutibacterium|s__Cutibacterium_granulosum	-0.035640162	metatranscriptomics	RPL28	s	default	metaphlan4	bacteria	CD8_T	Nasal	-0.088122978	0.077020856	-1.144144351	22	0.264860326	261585.5934
k__Bacteria|p__Bacteroidetes|c__CFGB2427|o__OFGB2427|f__FGB2427|g__GGB6645|s__GGB6645_SGB9382	-0.133945395	metatranscriptomics	RPL28	s	default	metaphlan4	bacteria	CD8_T	Nasal	-0.214273813	0.138537542	-1.546684096	22	0.136204715	134520.6802
k__Bacteria|p__Firmicutes|c__Bacilli|o__Bacillales|f__Staphylococcaceae|g__Staphylococcus|s__Staphylococcus_aureus	-0.054819213	metatranscriptomics	RPL28	s	default	metaphlan4	bacteria	CD8_T	Nasal	-0.10899912	0.060091148	-1.813896445	22	0.083357755	82327.1196
k__Bacteria|p__Firmicutes|c__Tissierellia|o__Tissierellales|f__Peptoniphilaceae|g__GGB4812|s__GGB4812_SGB6657	-0.0336011	metatranscriptomics	RPL28	s	default	metaphlan4	bacteria	CD8_T	Nasal	-0.12273787	0.076237339	-1.609944296	22	0.121666454	120162.1697
k__Bacteria|p__Actinobacteria|c__Actinobacteria|o__Micrococcales|f__Micrococcaceae|g__Micrococcus|s__Micrococcus_lylae	0.06483013	metatranscriptomics	RPL39	s	default	metaphlan4	bacteria	CD8_T	Nasal	0.188282183	0.076260474	2.468935407	22	0.021793381	21523.92755
k__Bacteria|p__Firmicutes|c__Bacilli|o__Bacillales|f__Staphylococcaceae|g__Staphylococcus|s__Staphylococcus_epidermidis	-0.014826649	metatranscriptomics	RPL39	s	default	metaphlan4	bacteria	CD8_T	Nasal	-0.126207021	0.070947596	-1.778876622	22	0.089082688	87981.27003
k__Bacteria|p__Actinobacteria|c__Actinobacteria|o__Propionibacteriales|f__Propionibacteriaceae|g__Cutibacterium|s__Cutibacterium_granulosum	-0.032600696	metatranscriptomics	RPL39	s	default	metaphlan4	bacteria	CD8_T	Nasal	-0.117131155	0.07524343	-1.556696118	22	0.133812368	132157.9118
k__Bacteria|p__Bacteroidetes|c__CFGB2427|o__OFGB2427|f__FGB2427|g__GGB6645|s__GGB6645_SGB9382	-0.079090521	metatranscriptomics	RPL39	s	default	metaphlan4	bacteria	CD8_T	Nasal	-0.211010874	0.138765005	-1.520634637	22	0.142594871	140831.8282
k__Bacteria|p__Firmicutes|c__Bacilli|o__Bacillales|f__Staphylococcaceae|g__Staphylococcus|s__Staphylococcus_aureus	-0.041552351	metatranscriptomics	RPL39	s	default	metaphlan4	bacteria	CD8_T	Nasal	-0.110601673	0.059957899	-1.844655594	22	0.078594875	77623.12818
k__Bacteria|p__Firmicutes|c__Bacilli|o__Lactobacillales|f__Streptococcaceae|g__Streptococcus|s__Streptococcus_salivarius	0.004772707	metatranscriptomics	RPL10	s	default	metaphlan4	bacteria	CD8_T	Nasal	0.099110771	0.122372355	0.809911444	22	0.426665098	421389.8107
k__Bacteria|p__Actinobacteria|c__Actinobacteria|o__Propionibacteriales|f__Propionibacteriaceae|g__Cutibacterium|s__Cutibacterium_acnes	-0.013420169	metatranscriptomics	RPL10	s	default	metaphlan4	bacteria	CD8_T	Nasal	0.003620932	0.208650465	0.017354054	22	0.986310589	974115.8451
k__Bacteria|p__Firmicutes|c__Bacilli|o__Bacillales|f__Staphylococcaceae|g__Staphylococcus|s__Staphylococcus_epidermidis	-0.045051387	metatranscriptomics	RPL10	s	default	metaphlan4	bacteria	CD8_T	Nasal	-0.108190942	0.072287709	-1.496671329	22	0.148688605	146850.2192
k__Bacteria|p__Firmicutes|c__Tissierellia|o__Tissierellales|f__Peptoniphilaceae|g__Peptoniphilus|s__Peptoniphilus_lacydonensis	-0.021988398	metatranscriptomics	RPL10	s	default	metaphlan4	bacteria	CD8_T	Nasal	-0.005811152	0.082943576	-0.070061514	22	0.944777659	933096.4282
k__Bacteria|p__Actinobacteria|c__Actinobacteria|o__Propionibacteriales|f__Propionibacteriaceae|g__Cutibacterium|s__Cutibacterium_granulosum	-0.128186259	metatranscriptomics	RPL10	s	default	metaphlan4	bacteria	CD8_T	Nasal	-0.088701613	0.076990659	-1.152108762	22	0.261642742	258407.7915
k__Bacteria|p__Bacteroidetes|c__CFGB2427|o__OFGB2427|f__FGB2427|g__GGB6645|s__GGB6645_SGB9382	-0.280321228	metatranscriptomics	RPL10	s	default	metaphlan4	bacteria	CD8_T	Nasal	-0.238143612	0.136754458	-1.741395604	22	0.095581917	94400.14222
k__Bacteria|p__Firmicutes|c__Bacilli|o__Bacillales|f__Staphylococcaceae|g__Staphylococcus|s__Staphylococcus_aureus	-0.098852937	metatranscriptomics	RPL10	s	default	metaphlan4	bacteria	CD8_T	Nasal	-0.107323073	0.060228119	-1.781942963	22	0.088568219	87473.16191
k__Bacteria|p__Firmicutes|c__Tissierellia|o__Tissierellales|f__Peptoniphilaceae|g__GGB4812|s__GGB4812_SGB6657	-0.022415023	metatranscriptomics	RPL10	s	default	metaphlan4	bacteria	CD8_T	Nasal	-0.108651827	0.077202881	-1.407354562	22	0.173294509	171151.8956
k__Bacteria|p__Firmicutes|c__Bacilli|o__Lactobacillales|f__Carnobacteriaceae|g__Dolosigranulum|s__Dolosigranulum_pigrum	0.016157763	metatranscriptomics	RPL10	s	default	metaphlan4	bacteria	CD8_T	Nasal	0.017063164	0.063996151	0.266627977	22	0.792238803	782443.5625
k__Bacteria|p__Proteobacteria|c__Gammaproteobacteria|o__Pseudomonadales|f__Pseudomonadaceae|g__Pseudomonas|s__Pseudomonas_luteola	-0.053211984	metatranscriptomics	RPL10	s	default	metaphlan4	bacteria	CD8_T	Nasal	-0.148173177	0.107931141	-1.372849163	22	0.183632524	181362.0915
k__Bacteria|p__Firmicutes|c__Bacilli|o__Bacillales|f__Staphylococcaceae|g__Staphylococcus|s__Staphylococcus_epidermidis	-0.032939143	metatranscriptomics	RPS23	s	default	metaphlan4	bacteria	CD8_T	Nasal	-0.109102953	0.072225376	-1.510590308	22	0.145123695	143329.3852
k__Bacteria|p__Actinobacteria|c__Actinobacteria|o__Propionibacteriales|f__Propionibacteriaceae|g__Cutibacterium|s__Cutibacterium_granulosum	-0.106907493	metatranscriptomics	RPS23	s	default	metaphlan4	bacteria	CD8_T	Nasal	-0.113750379	0.075478829	-1.507050118	22	0.146023703	144218.2659
k__Bacteria|p__Bacteroidetes|c__CFGB2427|o__OFGB2427|f__FGB2427|g__GGB6645|s__GGB6645_SGB9382	-0.215474016	metatranscriptomics	RPS23	s	default	metaphlan4	bacteria	CD8_T	Nasal	-0.222700989	0.137932106	-1.614569636	22	0.120656305	119164.5105
k__Bacteria|p__Firmicutes|c__Bacilli|o__Bacillales|f__Staphylococcaceae|g__Staphylococcus|s__Staphylococcus_aureus	-0.083597598	metatranscriptomics	RPS23	s	default	metaphlan4	bacteria	CD8_T	Nasal	-0.110652395	0.059953645	-1.845632504	22	0.078447563	77477.63743
k__Bacteria|p__Firmicutes|c__Tissierellia|o__Tissierellales|f__Peptoniphilaceae|g__GGB4812|s__GGB4812_SGB6657	-0.015781078	metatranscriptomics	RPS23	s	default	metaphlan4	bacteria	CD8_T	Nasal	-0.109958828	0.077118723	-1.425838288	22	0.16795095	165874.4045
k__Bacteria|p__Proteobacteria|c__Gammaproteobacteria|o__Pseudomonadales|f__Pseudomonadaceae|g__Pseudomonas|s__Pseudomonas_luteola	-0.030737924	metatranscriptomics	RPS23	s	default	metaphlan4	bacteria	CD8_T	Nasal	-0.140277451	0.108409664	-1.293957077	22	0.209100058	206514.7449
k__Bacteria|p__Bacteroidetes|c__CFGB2427|o__OFGB2427|f__FGB2427|g__GGB6645|s__GGB6645_SGB9382	-0.060275937	metatranscriptomics	RPL3	s	default	metaphlan4	bacteria	CD8_T	Nasal	-0.245817839	0.136135822	-1.805680787	22	0.084671459	83624.5815
k__Bacteria|p__Firmicutes|c__Bacilli|o__Bacillales|f__Staphylococcaceae|g__Staphylococcus|s__Staphylococcus_aureus	-0.032547433	metatranscriptomics	RPL3	s	default	metaphlan4	bacteria	CD8_T	Nasal	-0.115479572	0.05953841	-1.939581041	22	0.065359441	64551.33691
k__Bacteria|p__Firmicutes|c__Bacilli|o__Lactobacillales|f__Streptococcaceae|g__Streptococcus|s__Streptococcus_salivarius	0.081425142	metatranscriptomics	FAU	s	default	metaphlan4	bacteria	CD8_T	Nasal	0.11951605	0.121540997	0.983339385	22	0.3361319	331975.9651
k__Bacteria|p__Actinobacteria|c__Actinobacteria|o__Corynebacteriales|f__Corynebacteriaceae|g__Corynebacterium|s__Corynebacterium_aurimucosum	-0.070134372	metatranscriptomics	FAU	s	default	metaphlan4	bacteria	CD8_T	Nasal	-0.008965244	0.063342309	-0.141536418	22	0.888734274	877745.9636
k__Archaea|p__Euryarchaeota|c__Halobacteria|o__Halobacteriales|f__Haloarculaceae|g__Natronomonas|s__Natronomonas_sp_LN261	-0.282627574	metatranscriptomics	FAU	s	default	metaphlan4	bacteria	CD8_T	Nasal	0.099850587	0.12245019	0.815438405	22	0.423562199	418325.2758
k__Bacteria|p__Firmicutes|c__Bacilli|o__Bacillales|f__Staphylococcaceae|g__Staphylococcus|s__Staphylococcus_epidermidis	-0.05574008	metatranscriptomics	FAU	s	default	metaphlan4	bacteria	CD8_T	Nasal	-0.071579369	0.07432819	-0.963017788	22	0.346005165	341727.1575
k__Bacteria|p__Firmicutes|c__Tissierellia|o__Tissierellales|f__Peptoniphilaceae|g__Peptoniphilus|s__Peptoniphilus_lacydonensis	-0.079773523	metatranscriptomics	FAU	s	default	metaphlan4	bacteria	CD8_T	Nasal	0.013669685	0.082901617	0.164890454	22	0.870535914	859772.6079
k__Bacteria|p__Actinobacteria|c__Actinobacteria|o__Propionibacteriales|f__Propionibacteriaceae|g__Cutibacterium|s__Cutibacterium_granulosum	-0.189557044	metatranscriptomics	FAU	s	default	metaphlan4	bacteria	CD8_T	Nasal	-0.097375872	0.076512705	-1.272675848	22	0.216419303	213743.4951
k__Eukaryota|p__Basidiomycota|c__Malasseziomycetes|o__Malasseziales|f__Malasseziaceae|g__Malassezia|s__Malassezia_restricta	-0.046404496	metatranscriptomics	FAU	s	default	metaphlan4	bacteria	CD8_T	Nasal	-0.052141264	0.061400076	-0.849205206	22	0.40491351	399907.1596
k__Bacteria|p__Bacteroidetes|c__CFGB2427|o__OFGB2427|f__FGB2427|g__GGB6645|s__GGB6645_SGB9382	-0.45925855	metatranscriptomics	FAU	s	default	metaphlan4	bacteria	CD8_T	Nasal	-0.256992352	0.135194558	-1.900907516	22	0.070494841	69623.24236
k__Bacteria|p__Firmicutes|c__Bacilli|o__Bacillales|f__Staphylococcaceae|g__Staphylococcus|s__Staphylococcus_aureus	-0.198565342	metatranscriptomics	FAU	s	default	metaphlan4	bacteria	CD8_T	Nasal	-0.111600219	0.059873736	-1.863926112	22	0.075733046	74796.68252
k__Bacteria|p__Firmicutes|c__Tissierellia|o__Tissierellales|f__Peptoniphilaceae|g__GGB4812|s__GGB4812_SGB6657	-0.03462283	metatranscriptomics	FAU	s	default	metaphlan4	bacteria	CD8_T	Nasal	-0.090303963	0.078270127	-1.1537475	22	0.260984297	257757.4873
k__Bacteria|p__Firmicutes|c__Bacilli|o__Lactobacillales|f__Carnobacteriaceae|g__Dolosigranulum|s__Dolosigranulum_pigrum	0.011407007	metatranscriptomics	FAU	s	default	metaphlan4	bacteria	CD8_T	Nasal	0.012513658	0.064043921	0.195391813	22	0.846879584	836408.7645
k__Bacteria|p__Firmicutes|c__Tissierellia|o__Tissierellales|f__Peptoniphilaceae|g__Anaerococcus|s__Anaerococcus_provencensis	0.0534565	metatranscriptomics	FAU	s	default	metaphlan4	bacteria	CD8_T	Nasal	0.084573239	0.211550461	0.399778088	22	0.693174927	684604.5122
k__Bacteria|p__Proteobacteria|c__Gammaproteobacteria|o__Pseudomonadales|f__Pseudomonadaceae|g__Pseudomonas|s__Pseudomonas_luteola	-0.004157909	metatranscriptomics	FAU	s	default	metaphlan4	bacteria	CD8_T	Nasal	-0.135807965	0.108668046	-1.249750683	22	0.224522856	221746.8552
k__Bacteria|p__Actinobacteria|c__Actinobacteria|o__Micrococcales|f__Micrococcaceae|g__Micrococcus|s__Micrococcus_lylae	-0.110787456	metatranscriptomics	S100A9	s	default	metaphlan4	bacteria	CD8_T	Nasal	-0.288144076	0.059562472	-4.837678286	21.35377843	8.43E-05	83.26191359
k__Bacteria|p__Firmicutes|c__Bacilli|o__Bacillales|f__Staphylococcaceae|g__Staphylococcus|s__Staphylococcus_aureus	0.037991709	metatranscriptomics	S100A9	s	default	metaphlan4	bacteria	CD8_T	Nasal	0.168005244	0.054786855	3.066524689	6.695329734	0.019189509	18952.24964
k__Bacteria|p__Firmicutes|c__Tissierellia|o__Tissierellales|f__Peptoniphilaceae|g__GGB4812|s__GGB4812_SGB6657	0.052510698	metatranscriptomics	S100A9	s	default	metaphlan4	bacteria	CD8_T	Nasal	0.241624108	0.0607962	3.974329087	21.45060268	0.000668005	659.7459086
k__Bacteria|p__Actinobacteria|c__Actinobacteria|o__Micrococcales|f__Micrococcaceae|g__Micrococcus|s__Micrococcus_lylae	0.018753912	metatranscriptomics	RPL23A	s	default	metaphlan4	bacteria	CD8_T	Nasal	0.150039162	0.080023561	1.874937334	22	0.074138933	73222.27897
k__Bacteria|p__Firmicutes|c__Bacilli|o__Bacillales|f__Staphylococcaceae|g__Staphylococcus|s__Staphylococcus_epidermidis	-0.029505005	metatranscriptomics	RPL23A	s	default	metaphlan4	bacteria	CD8_T	Nasal	-0.11526885	0.071788723	-1.605667925	22	0.12260667	121090.7608
k__Bacteria|p__Actinobacteria|c__Actinobacteria|o__Propionibacteriales|f__Propionibacteriaceae|g__Cutibacterium|s__Cutibacterium_granulosum	-0.032651347	metatranscriptomics	RPL23A	s	default	metaphlan4	bacteria	CD8_T	Nasal	-0.086155099	0.07712199	-1.117127543	22	0.275991956	272579.5916
k__Bacteria|p__Bacteroidetes|c__CFGB2427|o__OFGB2427|f__FGB2427|g__GGB6645|s__GGB6645_SGB9382	-0.109543949	metatranscriptomics	RPL23A	s	default	metaphlan4	bacteria	CD8_T	Nasal	-0.217318896	0.138321772	-1.571111279	22	0.130429038	128816.4131
k__Bacteria|p__Firmicutes|c__Bacilli|o__Bacillales|f__Staphylococcaceae|g__Staphylococcus|s__Staphylococcus_aureus	-0.074169694	metatranscriptomics	RPL23A	s	default	metaphlan4	bacteria	CD8_T	Nasal	-0.125418254	0.058617358	-2.139609458	22	0.043731061	43190.37027
k__Bacteria|p__Actinobacteria|c__Actinobacteria|o__Micrococcales|f__Micrococcaceae|g__Micrococcus|s__Micrococcus_lylae	-0.096899466	metatranscriptomics	S100A8	s	default	metaphlan4	bacteria	CD8_T	Nasal	-0.276408813	0.062471654	-4.424547732	21.62526589	0.000221556	218.8169762
k__Bacteria|p__Firmicutes|c__Bacilli|o__Bacillales|f__Staphylococcaceae|g__Staphylococcus|s__Staphylococcus_aureus	0.040557643	metatranscriptomics	S100A8	s	default	metaphlan4	bacteria	CD8_T	Nasal	0.165103685	0.055133642	2.994608696	6.574488546	0.021648913	21381.24567
k__Bacteria|p__Firmicutes|c__Tissierellia|o__Tissierellales|f__Peptoniphilaceae|g__GGB4812|s__GGB4812_SGB6657	0.087852655	metatranscriptomics	S100A8	s	default	metaphlan4	bacteria	CD8_T	Nasal	0.259158056	0.057573255	4.50136193	21.34348249	0.000189212	186.8726538
k__Bacteria|p__Firmicutes|c__Bacilli|o__Lactobacillales|f__Streptococcaceae|g__Streptococcus|s__Streptococcus_salivarius	0.019054525	metatranscriptomics	RPS21	s	default	metaphlan4	bacteria	CD8_T	Nasal	0.14873298	0.120066515	1.238754867	22	0.228491023	225665.9598
k__Bacteria|p__Actinobacteria|c__Actinobacteria|o__Micrococcales|f__Micrococcaceae|g__Micrococcus|s__Micrococcus_lylae	0.020141671	metatranscriptomics	RPS21	s	default	metaphlan4	bacteria	CD8_T	Nasal	0.178274929	0.07734596	2.304902906	22	0.030985674	30602.56714
k__Bacteria|p__Firmicutes|c__Bacilli|o__Bacillales|f__Staphylococcaceae|g__Staphylococcus|s__Staphylococcus_epidermidis	-0.048624012	metatranscriptomics	RPS21	s	default	metaphlan4	bacteria	CD8_T	Nasal	-0.126402291	0.070931793	-1.782025884	22	0.088554343	87459.45675
k__Bacteria|p__Actinobacteria|c__Actinobacteria|o__Propionibacteriales|f__Propionibacteriaceae|g__Cutibacterium|s__Cutibacterium_granulosum	-0.106292788	metatranscriptomics	RPS21	s	default	metaphlan4	bacteria	CD8_T	Nasal	-0.132340683	0.074088483	-1.786251749	22	0.087849621	86763.44789
k__Bacteria|p__Bacteroidetes|c__CFGB2427|o__OFGB2427|f__FGB2427|g__GGB6645|s__GGB6645_SGB9382	-0.165843595	metatranscriptomics	RPS21	s	default	metaphlan4	bacteria	CD8_T	Nasal	-0.256443071	0.145024431	-1.768274973	10.01606627	0.1074042	106076.2543
k__Bacteria|p__Firmicutes|c__Bacilli|o__Bacillales|f__Staphylococcaceae|g__Staphylococcus|s__Staphylococcus_aureus	-0.081729569	metatranscriptomics	RPS21	s	default	metaphlan4	bacteria	CD8_T	Nasal	-0.115993739	0.059492962	-1.949705248	22	0.06407071	63278.53995
k__Bacteria|p__Firmicutes|c__Bacilli|o__Lactobacillales|f__Streptococcaceae|g__Streptococcus|s__Streptococcus_salivarius	0.177979449	metatranscriptomics	EEF1A1	s	default	metaphlan4	bacteria	CD8_T	Nasal	0.11825894	0.121596878	0.97254914	22	0.34134998	337129.5289
k__Bacteria|p__Firmicutes|c__Tissierellia|o__Tissierellales|f__Peptoniphilaceae|g__Anaerococcus|s__Anaerococcus_octavius	-0.082724967	metatranscriptomics	EEF1A1	s	default	metaphlan4	bacteria	CD8_T	Nasal	0.007287387	0.069534141	0.104803011	22	0.917481761	906138.0168
k__Bacteria|p__Actinobacteria|c__Actinobacteria|o__Corynebacteriales|f__Corynebacteriaceae|g__Corynebacterium|s__Corynebacterium_aurimucosum	-0.162239479	metatranscriptomics	EEF1A1	s	default	metaphlan4	bacteria	CD8_T	Nasal	-0.002804914	0.06336832	-0.044263664	22	0.965093548	953161.1311
k__Bacteria|p__Actinobacteria|c__Actinobacteria|o__Propionibacteriales|f__Propionibacteriaceae|g__Cutibacterium|s__Cutibacterium_acnes	0.009655793	metatranscriptomics	EEF1A1	s	default	metaphlan4	bacteria	CD8_T	Nasal	-0.012024909	0.208636143	-0.057635791	22	0.954559035	942756.8672
k__Archaea|p__Euryarchaeota|c__Halobacteria|o__Halobacteriales|f__Haloarculaceae|g__Natronomonas|s__Natronomonas_sp_LN261	-0.370419041	metatranscriptomics	EEF1A1	s	default	metaphlan4	bacteria	CD8_T	Nasal	0.059006746	0.12364859	0.477213255	22	0.637916846	630029.6418
k__Bacteria|p__Actinobacteria|c__Actinobacteria|o__Micrococcales|f__Micrococcaceae|g__Micrococcus|s__Micrococcus_lylae	-0.066742546	metatranscriptomics	EEF1A1	s	default	metaphlan4	bacteria	CD8_T	Nasal	0.054799841	0.085384604	0.64180002	22	0.527634233	521110.563
k__Bacteria|p__Firmicutes|c__Bacilli|o__Bacillales|f__Staphylococcaceae|g__Staphylococcus|s__Staphylococcus_epidermidis	-0.108379345	metatranscriptomics	EEF1A1	s	default	metaphlan4	bacteria	CD8_T	Nasal	-0.076070799	0.074125139	-1.02624831	22	0.315926769	312020.6503
k__Bacteria|p__Firmicutes|c__Tissierellia|o__Tissierellales|f__Peptoniphilaceae|g__Peptoniphilus|s__Peptoniphilus_lacydonensis	-0.028870962	metatranscriptomics	EEF1A1	s	default	metaphlan4	bacteria	CD8_T	Nasal	0.00526425	0.082945236	0.063466576	22	0.949968105	938222.6993
k__Bacteria|p__Actinobacteria|c__Actinobacteria|o__Propionibacteriales|f__Propionibacteriaceae|g__Cutibacterium|s__Cutibacterium_granulosum	-0.170433709	metatranscriptomics	EEF1A1	s	default	metaphlan4	bacteria	CD8_T	Nasal	-0.082212024	0.077317384	-1.063305811	22	0.299175967	295476.9558
k__Eukaryota|p__Basidiomycota|c__Malasseziomycetes|o__Malasseziales|f__Malasseziaceae|g__Malassezia|s__Malassezia_restricta	-0.060447235	metatranscriptomics	EEF1A1	s	default	metaphlan4	bacteria	CD8_T	Nasal	-0.054306976	0.061314684	-0.885709149	22	0.385353367	380588.8582
k__Bacteria|p__Bacteroidetes|c__CFGB2427|o__OFGB2427|f__FGB2427|g__GGB6645|s__GGB6645_SGB9382	-0.470138809	metatranscriptomics	EEF1A1	s	default	metaphlan4	bacteria	CD8_T	Nasal	-0.244643811	0.136231918	-1.795789225	22	0.086276865	85210.1375
k__Bacteria|p__Firmicutes|c__Bacilli|o__Bacillales|f__Staphylococcaceae|g__Staphylococcus|s__Staphylococcus_aureus	-0.242950798	metatranscriptomics	EEF1A1	s	default	metaphlan4	bacteria	CD8_T	Nasal	-0.090767949	0.061453161	-1.477026526	22	0.153841307	151939.2134
k__Bacteria|p__Firmicutes|c__Bacilli|o__Lactobacillales|f__Carnobacteriaceae|g__Dolosigranulum|s__Dolosigranulum_pigrum	0.085390209	metatranscriptomics	EEF1A1	s	default	metaphlan4	bacteria	CD8_T	Nasal	0.010459936	0.064060662	0.163281742	22	0.871787257	861008.4789
k__Bacteria|p__Actinobacteria|c__Actinobacteria|o__Corynebacteriales|f__Corynebacteriaceae|g__Corynebacterium|s__Corynebacterium_propinquum	-0.068888609	metatranscriptomics	EEF1A1	s	default	metaphlan4	bacteria	CD8_T	Nasal	-0.028032309	0.072353216	-0.387436951	22	0.702155655	693474.2026
k__Bacteria|p__Firmicutes|c__Tissierellia|o__Tissierellales|f__Peptoniphilaceae|g__Anaerococcus|s__Anaerococcus_provencensis	0.20200451	metatranscriptomics	EEF1A1	s	default	metaphlan4	bacteria	CD8_T	Nasal	0.198168924	0.208071322	0.952408636	22	0.351237398	346894.6984
k__Bacteria|p__Actinobacteria|c__Actinobacteria|o__Micrococcales|f__Micrococcaceae|g__Micrococcus|s__Micrococcus_lylae	0.019855858	metatranscriptomics	RPL37	s	default	metaphlan4	bacteria	CD8_T	Nasal	0.185779737	0.076538934	2.427257951	22	0.023852971	23558.05274
k__Bacteria|p__Firmicutes|c__Bacilli|o__Bacillales|f__Staphylococcaceae|g__Staphylococcus|s__Staphylococcus_epidermidis	-0.062202058	metatranscriptomics	RPL37	s	default	metaphlan4	bacteria	CD8_T	Nasal	-0.130334814	0.070607558	-1.845904571	22	0.07840658	77437.1608
k__Bacteria|p__Actinobacteria|c__Actinobacteria|o__Propionibacteriales|f__Propionibacteriaceae|g__Cutibacterium|s__Cutibacterium_granulosum	-0.128564331	metatranscriptomics	RPL37	s	default	metaphlan4	bacteria	CD8_T	Nasal	-0.133894249	0.073961495	-1.81032372	22	0.083926859	82889.18735
k__Bacteria|p__Bacteroidetes|c__CFGB2427|o__OFGB2427|f__FGB2427|g__GGB6645|s__GGB6645_SGB9382	-0.199874852	metatranscriptomics	RPL37	s	default	metaphlan4	bacteria	CD8_T	Nasal	-0.270000246	0.146259266	-1.846038565	11.40939478	0.090974911	89850.09682
k__Bacteria|p__Firmicutes|c__Bacilli|o__Bacillales|f__Staphylococcaceae|g__Staphylococcus|s__Staphylococcus_aureus	-0.091546626	metatranscriptomics	RPL37	s	default	metaphlan4	bacteria	CD8_T	Nasal	-0.111163194	0.059910678	-1.855482151	22	0.076975668	76023.94113
k__Bacteria|p__Proteobacteria|c__Gammaproteobacteria|o__Pseudomonadales|f__Pseudomonadaceae|g__Pseudomonas|s__Pseudomonas_luteola	-0.006441839	metatranscriptomics	RPL37	s	default	metaphlan4	bacteria	CD8_T	Nasal	-0.130677812	0.108953594	-1.199389641	22	0.243135128	240129.0051
k__Bacteria|p__Actinobacteria|c__Actinobacteria|o__Propionibacteriales|f__Propionibacteriaceae|g__Cutibacterium|s__Cutibacterium_acnes	-0.027417754	metatranscriptomics	TPT1	s	default	metaphlan4	bacteria	CD8_T	Nasal	0.003978628	0.208650169	0.019068415	22	0.984958412	972780.3865
k__Bacteria|p__Firmicutes|c__Bacilli|o__Bacillales|f__Staphylococcaceae|g__Staphylococcus|s__Staphylococcus_epidermidis	-0.07905125	metatranscriptomics	TPT1	s	default	metaphlan4	bacteria	CD8_T	Nasal	-0.128980601	0.070720502	-1.823807752	22	0.081796431	80785.09985
k__Bacteria|p__Firmicutes|c__Tissierellia|o__Tissierellales|f__Peptoniphilaceae|g__Peptoniphilus|s__Peptoniphilus_lacydonensis	-0.026382582	metatranscriptomics	TPT1	s	default	metaphlan4	bacteria	CD8_T	Nasal	-0.025828757	0.082769849	-0.312055141	22	0.757936956	748565.8231
k__Bacteria|p__Actinobacteria|c__Actinobacteria|o__Propionibacteriales|f__Propionibacteriaceae|g__Cutibacterium|s__Cutibacterium_granulosum	-0.087457151	metatranscriptomics	TPT1	s	default	metaphlan4	bacteria	CD8_T	Nasal	-0.077670206	0.077530542	-1.001801403	22	0.327331699	323284.5695
k__Bacteria|p__Bacteroidetes|c__CFGB2427|o__OFGB2427|f__FGB2427|g__GGB6645|s__GGB6645_SGB9382	-0.167292707	metatranscriptomics	TPT1	s	default	metaphlan4	bacteria	CD8_T	Nasal	-0.201763019	0.139388806	-1.447483659	22	0.161862414	159861.147
k__Bacteria|p__Firmicutes|c__Bacilli|o__Bacillales|f__Staphylococcaceae|g__Staphylococcus|s__Staphylococcus_aureus	-0.092111235	metatranscriptomics	TPT1	s	default	metaphlan4	bacteria	CD8_T	Nasal	-0.105210054	0.060397346	-1.741964852	22	0.09548025	94299.73216
k__Bacteria|p__Actinobacteria|c__Actinobacteria|o__Corynebacteriales|f__Corynebacteriaceae|g__Corynebacterium|s__Corynebacterium_propinquum	0.014417272	metatranscriptomics	TPT1	s	default	metaphlan4	bacteria	CD8_T	Nasal	0.048173709	0.071869464	0.670294528	22	0.509645711	503344.4516
k__Bacteria|p__Proteobacteria|c__Gammaproteobacteria|o__Pseudomonadales|f__Pseudomonadaceae|g__Pseudomonas|s__Pseudomonas_luteola	-0.045367379	metatranscriptomics	TPT1	s	default	metaphlan4	bacteria	CD8_T	Nasal	-0.154878013	0.107502427	-1.440693182	22	0.16375302	161728.3774
k__Bacteria|p__Actinobacteria|c__Actinobacteria|o__Micrococcales|f__Micrococcaceae|g__Micrococcus|s__Micrococcus_lylae	0.010598724	metatranscriptomics	RPS6	s	default	metaphlan4	bacteria	CD8_T	Nasal	0.157331597	0.079384411	1.981895363	22	0.060121016	59377.67964
k__Bacteria|p__Firmicutes|c__Bacilli|o__Bacillales|f__Staphylococcaceae|g__Staphylococcus|s__Staphylococcus_epidermidis	-0.032657645	metatranscriptomics	RPS6	s	default	metaphlan4	bacteria	CD8_T	Nasal	-0.120920348	0.071364886	-1.694395587	22	0.104301445	103011.8617
k__Bacteria|p__Actinobacteria|c__Actinobacteria|o__Propionibacteriales|f__Propionibacteriaceae|g__Cutibacterium|s__Cutibacterium_granulosum	-0.072862801	metatranscriptomics	RPS6	s	default	metaphlan4	bacteria	CD8_T	Nasal	-0.120610419	0.074993168	-1.608285417	22	0.122030462	120521.6774
k__Bacteria|p__Bacteroidetes|c__CFGB2427|o__OFGB2427|f__FGB2427|g__GGB6645|s__GGB6645_SGB9382	-0.13519656	metatranscriptomics	RPS6	s	default	metaphlan4	bacteria	CD8_T	Nasal	-0.226561043	0.137646066	-1.64596816	22	0.113983094	112573.8073
k__Bacteria|p__Firmicutes|c__Bacilli|o__Bacillales|f__Staphylococcaceae|g__Staphylococcus|s__Staphylococcus_aureus	-0.057965254	metatranscriptomics	RPS6	s	default	metaphlan4	bacteria	CD8_T	Nasal	-0.107330532	0.060227515	-1.782084686	22	0.088544503	87449.73901
k__Bacteria|p__Firmicutes|c__Bacilli|o__Bacillales|f__Staphylococcaceae|g__Staphylococcus|s__Staphylococcus_epidermidis	-0.054685519	metatranscriptomics	RPL9	s	default	metaphlan4	bacteria	CD8_T	Nasal	-0.126647193	0.070911934	-1.78597856	22	0.087895032	86808.29797
k__Bacteria|p__Actinobacteria|c__Actinobacteria|o__Propionibacteriales|f__Propionibacteriaceae|g__Cutibacterium|s__Cutibacterium_granulosum	-0.078132978	metatranscriptomics	RPL9	s	default	metaphlan4	bacteria	CD8_T	Nasal	-0.084860472	0.077187208	-1.09941109	22	0.283474582	279969.7021
k__Bacteria|p__Bacteroidetes|c__CFGB2427|o__OFGB2427|f__FGB2427|g__GGB6645|s__GGB6645_SGB9382	-0.182563553	metatranscriptomics	RPL9	s	default	metaphlan4	bacteria	CD8_T	Nasal	-0.231980813	0.137235113	-1.690389632	22	0.10507496	103775.8131
k__Bacteria|p__Firmicutes|c__Bacilli|o__Bacillales|f__Staphylococcaceae|g__Staphylococcus|s__Staphylococcus_aureus	-0.085296612	metatranscriptomics	RPL9	s	default	metaphlan4	bacteria	CD8_T	Nasal	-0.110417709	0.059973309	-1.841114177	22	0.079130918	78152.54343
k__Bacteria|p__Proteobacteria|c__Gammaproteobacteria|o__Pseudomonadales|f__Pseudomonadaceae|g__Pseudomonas|s__Pseudomonas_luteola	-0.051972963	metatranscriptomics	RPL9	s	default	metaphlan4	bacteria	CD8_T	Nasal	-0.161232474	0.107076919	-1.505763101	22	0.146352026	144542.5297
k__Bacteria|p__Actinobacteria|c__Actinobacteria|o__Micrococcales|f__Micrococcaceae|g__Micrococcus|s__Micrococcus_lylae	0.003684975	metatranscriptomics	RPS8	s	default	metaphlan4	bacteria	CD8_T	Nasal	0.174536035	0.077732604	2.245338844	22	0.035124625	34690.34408
k__Bacteria|p__Firmicutes|c__Bacilli|o__Bacillales|f__Staphylococcaceae|g__Staphylococcus|s__Staphylococcus_epidermidis	-0.051592158	metatranscriptomics	RPS8	s	default	metaphlan4	bacteria	CD8_T	Nasal	-0.126325989	0.070937972	-1.780795047	22	0.088760516	87663.08061
k__Bacteria|p__Actinobacteria|c__Actinobacteria|o__Propionibacteriales|f__Propionibacteriaceae|g__Cutibacterium|s__Cutibacterium_granulosum	-0.078986386	metatranscriptomics	RPS8	s	default	metaphlan4	bacteria	CD8_T	Nasal	-0.105262428	0.07603652	-1.384366722	22	0.18012874	177901.6285
k__Bacteria|p__Bacteroidetes|c__CFGB2427|o__OFGB2427|f__FGB2427|g__GGB6645|s__GGB6645_SGB9382	-0.148716639	metatranscriptomics	RPS8	s	default	metaphlan4	bacteria	CD8_T	Nasal	-0.204645596	0.139197662	-1.470179841	22	0.155670907	153746.1917
k__Bacteria|p__Firmicutes|c__Bacilli|o__Bacillales|f__Staphylococcaceae|g__Staphylococcus|s__Staphylococcus_aureus	-0.078107335	metatranscriptomics	RPS8	s	default	metaphlan4	bacteria	CD8_T	Nasal	-0.114375122	0.059635237	-1.917911741	22	0.068194773	67351.61301
k__Bacteria|p__Firmicutes|c__Tissierellia|o__Tissierellales|f__Peptoniphilaceae|g__GGB4812|s__GGB4812_SGB6657	-0.013974703	metatranscriptomics	RPS8	s	default	metaphlan4	bacteria	CD8_T	Nasal	-0.120253448	0.076417096	-1.573645877	22	0.129841546	128236.1856
k__Bacteria|p__Proteobacteria|c__Gammaproteobacteria|o__Pseudomonadales|f__Pseudomonadaceae|g__Pseudomonas|s__Pseudomonas_luteola	-0.033998177	metatranscriptomics	RPS8	s	default	metaphlan4	bacteria	CD8_T	Nasal	-0.158589958	0.107256151	-1.478609446	22	0.153420809	151523.9145
k__Bacteria|p__Firmicutes|c__Bacilli|o__Bacillales|f__Staphylococcaceae|g__Staphylococcus|s__Staphylococcus_epidermidis	-0.051878051	metatranscriptomics	RPS17	s	default	metaphlan4	bacteria	CD8_T	Nasal	-0.117804357	0.071601389	-1.645280326	22	0.114125886	112714.8336
k__Bacteria|p__Firmicutes|c__Tissierellia|o__Tissierellales|f__Peptoniphilaceae|g__Peptoniphilus|s__Peptoniphilus_lacydonensis	-0.027104279	metatranscriptomics	RPS17	s	default	metaphlan4	bacteria	CD8_T	Nasal	-0.01366656	0.082901641	-0.164852706	22	0.870565272	859801.6032
k__Bacteria|p__Actinobacteria|c__Actinobacteria|o__Propionibacteriales|f__Propionibacteriaceae|g__Cutibacterium|s__Cutibacterium_granulosum	-0.132860748	metatranscriptomics	RPS17	s	default	metaphlan4	bacteria	CD8_T	Nasal	-0.116276993	0.075303625	-1.544108834	22	0.136825744	135134.0303
k__Bacteria|p__Bacteroidetes|c__CFGB2427|o__OFGB2427|f__FGB2427|g__GGB6645|s__GGB6645_SGB9382	-0.252040095	metatranscriptomics	RPS17	s	default	metaphlan4	bacteria	CD8_T	Nasal	-0.286301962	0.144892402	-1.975962555	10.8648012	0.074100791	73184.60921
k__Bacteria|p__Firmicutes|c__Bacilli|o__Bacillales|f__Staphylococcaceae|g__Staphylococcus|s__Staphylococcus_aureus	-0.10104945	metatranscriptomics	RPS17	s	default	metaphlan4	bacteria	CD8_T	Nasal	-0.108334261	0.060145774	-1.801194902	22	0.085396293	84340.45288
k__Bacteria|p__Proteobacteria|c__Gammaproteobacteria|o__Pseudomonadales|f__Pseudomonadaceae|g__Pseudomonas|s__Pseudomonas_luteola	-0.039013888	metatranscriptomics	RPS17	s	default	metaphlan4	bacteria	CD8_T	Nasal	-0.140053145	0.108422845	-1.291730956	22	0.209856597	207261.93
k__Bacteria|p__Actinobacteria|c__Actinobacteria|o__Micrococcales|f__Micrococcaceae|g__Micrococcus|s__Micrococcus_lylae	0.005289922	metatranscriptomics	RPL35A	s	default	metaphlan4	bacteria	CD8_T	Nasal	0.156647184	0.07944591	1.97174637	22	0.061342365	60583.92789
k__Bacteria|p__Firmicutes|c__Bacilli|o__Bacillales|f__Staphylococcaceae|g__Staphylococcus|s__Staphylococcus_epidermidis	-0.032441355	metatranscriptomics	RPL35A	s	default	metaphlan4	bacteria	CD8_T	Nasal	-0.112063949	0.072019011	-1.556032881	22	0.133969765	132313.3629
k__Bacteria|p__Actinobacteria|c__Actinobacteria|o__Propionibacteriales|f__Propionibacteriaceae|g__Cutibacterium|s__Cutibacterium_granulosum	-0.087812913	metatranscriptomics	RPL35A	s	default	metaphlan4	bacteria	CD8_T	Nasal	-0.11158727	0.075625456	-1.475525253	22	0.154240981	152333.9456
k__Bacteria|p__Bacteroidetes|c__CFGB2427|o__OFGB2427|f__FGB2427|g__GGB6645|s__GGB6645_SGB9382	-0.179034987	metatranscriptomics	RPL35A	s	default	metaphlan4	bacteria	CD8_T	Nasal	-0.228602973	0.137492522	-1.662657502	22	0.110564289	109197.2723
k__Bacteria|p__Firmicutes|c__Bacilli|o__Bacillales|f__Staphylococcaceae|g__Staphylococcus|s__Staphylococcus_aureus	-0.077784616	metatranscriptomics	RPL35A	s	default	metaphlan4	bacteria	CD8_T	Nasal	-0.113198197	0.059737224	-1.894935682	22	0.071318611	70436.82744
k__Bacteria|p__Proteobacteria|c__Gammaproteobacteria|o__Pseudomonadales|f__Pseudomonadaceae|g__Pseudomonas|s__Pseudomonas_luteola	-0.011870489	metatranscriptomics	RPL35A	s	default	metaphlan4	bacteria	CD8_T	Nasal	-0.134404692	0.108747321	-1.235935664	22	0.229516969	226679.221
k__Bacteria|p__Firmicutes|c__Bacilli|o__Bacillales|f__Staphylococcaceae|g__Staphylococcus|s__Staphylococcus_epidermidis	-0.051069781	metatranscriptomics	RPS3A	s	default	metaphlan4	bacteria	CD8_T	Nasal	-0.127934233	0.070806842	-1.806806081	22	0.08449047	83445.83012
k__Bacteria|p__Actinobacteria|c__Actinobacteria|o__Propionibacteriales|f__Propionibacteriaceae|g__Cutibacterium|s__Cutibacterium_granulosum	-0.079003679	metatranscriptomics	RPS3A	s	default	metaphlan4	bacteria	CD8_T	Nasal	-0.095460796	0.076622322	-1.245861431	22	0.225920349	223127.0695
k__Bacteria|p__Bacteroidetes|c__CFGB2427|o__OFGB2427|f__FGB2427|g__GGB6645|s__GGB6645_SGB9382	-0.170546747	metatranscriptomics	RPS3A	s	default	metaphlan4	bacteria	CD8_T	Nasal	-0.225375081	0.137734536	-1.636300436	22	0.116003925	114569.6526
k__Bacteria|p__Firmicutes|c__Bacilli|o__Bacillales|f__Staphylococcaceae|g__Staphylococcus|s__Staphylococcus_aureus	-0.076062393	metatranscriptomics	RPS3A	s	default	metaphlan4	bacteria	CD8_T	Nasal	-0.108137653	0.060161854	-1.797445496	22	0.086006233	84942.85156
k__Bacteria|p__Firmicutes|c__Tissierellia|o__Tissierellales|f__Peptoniphilaceae|g__GGB4812|s__GGB4812_SGB6657	-0.008449762	metatranscriptomics	RPS3A	s	default	metaphlan4	bacteria	CD8_T	Nasal	-0.110623226	0.07707552	-1.4352576	22	0.165279183	163235.6715
k__Bacteria|p__Proteobacteria|c__Gammaproteobacteria|o__Pseudomonadales|f__Pseudomonadaceae|g__Pseudomonas|s__Pseudomonas_luteola	-0.052763016	metatranscriptomics	RPS3A	s	default	metaphlan4	bacteria	CD8_T	Nasal	-0.168575307	0.106561664	-1.581950767	22	0.127931936	126350.1857
k__Bacteria|p__Actinobacteria|c__Actinobacteria|o__Micrococcales|f__Micrococcaceae|g__Micrococcus|s__Micrococcus_lylae	0.031860533	metatranscriptomics	RPL23	s	default	metaphlan4	bacteria	CD8_T	Nasal	0.174933835	0.077691947	2.251634068	22	0.034664467	34235.87592
k__Bacteria|p__Firmicutes|c__Bacilli|o__Bacillales|f__Staphylococcaceae|g__Staphylococcus|s__Staphylococcus_epidermidis	-0.040861937	metatranscriptomics	RPL23	s	default	metaphlan4	bacteria	CD8_T	Nasal	-0.128214484	0.070783797	-1.811353581	22	0.083762467	82726.82801
k__Bacteria|p__Actinobacteria|c__Actinobacteria|o__Propionibacteriales|f__Propionibacteriaceae|g__Cutibacterium|s__Cutibacterium_granulosum	-0.070857101	metatranscriptomics	RPL23	s	default	metaphlan4	bacteria	CD8_T	Nasal	-0.110346313	0.075708178	-1.457521703	22	0.159099931	157132.8197
k__Bacteria|p__Bacteroidetes|c__CFGB2427|o__OFGB2427|f__FGB2427|g__GGB6645|s__GGB6645_SGB9382	-0.150013448	metatranscriptomics	RPL23	s	default	metaphlan4	bacteria	CD8_T	Nasal	-0.22301952	0.13790871	-1.617153261	22	0.120095116	118610.2602
k__Bacteria|p__Firmicutes|c__Bacilli|o__Bacillales|f__Staphylococcaceae|g__Staphylococcus|s__Staphylococcus_aureus	-0.069773815	metatranscriptomics	RPL23	s	default	metaphlan4	bacteria	CD8_T	Nasal	-0.111544084	0.05987849	-1.862840611	22	0.075891803	74953.47698
k__Bacteria|p__Firmicutes|c__Tissierellia|o__Tissierellales|f__Peptoniphilaceae|g__GGB4812|s__GGB4812_SGB6657	-0.003961683	metatranscriptomics	RPL23	s	default	metaphlan4	bacteria	CD8_T	Nasal	-0.114769817	0.076799437	-1.494409629	22	0.149274567	147428.9363
k__Bacteria|p__Actinobacteria|c__Actinobacteria|o__Propionibacteriales|f__Propionibacteriaceae|g__Cutibacterium|s__Cutibacterium_granulosum	-0.068562802	metatranscriptomics	RPS9	s	default	metaphlan4	bacteria	CD8_T	Nasal	-0.11456273	0.075422962	-1.518937034	22	0.143019714	141251.4182
k__Eukaryota|p__Basidiomycota|c__Malasseziomycetes|o__Malasseziales|f__Malasseziaceae|g__Malassezia|s__Malassezia_restricta	-0.032870021	metatranscriptomics	RPS9	s	default	metaphlan4	bacteria	CD8_T	Nasal	-0.089702958	0.059395216	-1.510272458	22	0.145204314	143409.0082
k__Bacteria|p__Bacteroidetes|c__CFGB2427|o__OFGB2427|f__FGB2427|g__GGB6645|s__GGB6645_SGB9382	-0.2102164	metatranscriptomics	RPS9	s	default	metaphlan4	bacteria	CD8_T	Nasal	-0.278054595	0.139638894	-1.99124032	7.748152732	0.082779824	81756.33465
k__Bacteria|p__Firmicutes|c__Bacilli|o__Bacillales|f__Staphylococcaceae|g__Staphylococcus|s__Staphylococcus_aureus	-0.084614686	metatranscriptomics	RPS9	s	default	metaphlan4	bacteria	CD8_T	Nasal	-0.111214939	0.059906313	-1.856481123	22	0.076827738	75877.83968
k__Bacteria|p__Firmicutes|c__Bacilli|o__Bacillales|f__Staphylococcaceae|g__Staphylococcus|s__Staphylococcus_epidermidis	-0.022530546	metatranscriptomics	RPL36	s	default	metaphlan4	bacteria	CD8_T	Nasal	-0.10843919	0.072270799	-1.500456489	22	0.147712146	145885.8333
k__Bacteria|p__Actinobacteria|c__Actinobacteria|o__Propionibacteriales|f__Propionibacteriaceae|g__Cutibacterium|s__Cutibacterium_granulosum	-0.098552714	metatranscriptomics	RPL36	s	default	metaphlan4	bacteria	CD8_T	Nasal	-0.119084892	0.075103903	-1.585601897	22	0.12709982	125528.3583
k__Eukaryota|p__Basidiomycota|c__Malasseziomycetes|o__Malasseziales|f__Malasseziaceae|g__Malassezia|s__Malassezia_restricta	-0.007652475	metatranscriptomics	RPL36	s	default	metaphlan4	bacteria	CD8_T	Nasal	-0.08074271	0.059976757	-1.346233339	22	0.191935763	189562.6696
k__Bacteria|p__Bacteroidetes|c__CFGB2427|o__OFGB2427|f__FGB2427|g__GGB6645|s__GGB6645_SGB9382	-0.225220139	metatranscriptomics	RPL36	s	default	metaphlan4	bacteria	CD8_T	Nasal	-0.285366658	0.139408148	-2.046986929	9.076657654	0.070695826	69821.74232
k__Bacteria|p__Firmicutes|c__Bacilli|o__Bacillales|f__Staphylococcaceae|g__Staphylococcus|s__Staphylococcus_aureus	-0.089302223	metatranscriptomics	RPL36	s	default	metaphlan4	bacteria	CD8_T	Nasal	-0.119168948	0.059207027	-2.012750089	22	0.056539268	55840.21612
k__Bacteria|p__Firmicutes|c__Bacilli|o__Bacillales|f__Staphylococcaceae|g__Staphylococcus|s__Staphylococcus_epidermidis	-0.048149929	metatranscriptomics	RPL15	s	default	metaphlan4	bacteria	CD8_T	Nasal	-0.119616174	0.071464719	-1.67377938	22	0.108334369	106994.9232
k__Bacteria|p__Actinobacteria|c__Actinobacteria|o__Propionibacteriales|f__Propionibacteriaceae|g__Cutibacterium|s__Cutibacterium_granulosum	-0.096962169	metatranscriptomics	RPL15	s	default	metaphlan4	bacteria	CD8_T	Nasal	-0.091298349	0.076852557	-1.187967615	22	0.247513618	244453.3596
k__Bacteria|p__Bacteroidetes|c__CFGB2427|o__OFGB2427|f__FGB2427|g__GGB6645|s__GGB6645_SGB9382	-0.227159126	metatranscriptomics	RPL15	s	default	metaphlan4	bacteria	CD8_T	Nasal	-0.244038314	0.136281273	-1.790695881	22	0.087113721	86036.64672
k__Bacteria|p__Firmicutes|c__Bacilli|o__Bacillales|f__Staphylococcaceae|g__Staphylococcus|s__Staphylococcus_aureus	-0.094979499	metatranscriptomics	RPL15	s	default	metaphlan4	bacteria	CD8_T	Nasal	-0.113134699	0.059742691	-1.893699397	22	0.071490197	70606.29222
k__Bacteria|p__Firmicutes|c__Tissierellia|o__Tissierellales|f__Peptoniphilaceae|g__GGB4812|s__GGB4812_SGB6657	-0.003046326	metatranscriptomics	RPL15	s	default	metaphlan4	bacteria	CD8_T	Nasal	-0.095950721	0.077964137	-1.23070331	22	0.231430374	228568.9693
k__Bacteria|p__Proteobacteria|c__Gammaproteobacteria|o__Pseudomonadales|f__Pseudomonadaceae|g__Pseudomonas|s__Pseudomonas_luteola	-0.037364665	metatranscriptomics	RPL15	s	default	metaphlan4	bacteria	CD8_T	Nasal	-0.142080197	0.108302899	-1.311878056	22	0.203086456	200575.4954
k__Bacteria|p__Actinobacteria|c__Actinobacteria|o__Micrococcales|f__Micrococcaceae|g__Micrococcus|s__Micrococcus_lylae	0.018352384	metatranscriptomics	RPS24	s	default	metaphlan4	bacteria	CD8_T	Nasal	0.157697716	0.079351384	1.987334167	22	0.059475408	58740.05433
k__Bacteria|p__Firmicutes|c__Bacilli|o__Bacillales|f__Staphylococcaceae|g__Staphylococcus|s__Staphylococcus_epidermidis	-0.048895872	metatranscriptomics	RPS24	s	default	metaphlan4	bacteria	CD8_T	Nasal	-0.129223897	0.070700311	-1.827769846	22	0.081179414	80175.71169
k__Bacteria|p__Actinobacteria|c__Actinobacteria|o__Propionibacteriales|f__Propionibacteriaceae|g__Cutibacterium|s__Cutibacterium_granulosum	-0.055184479	metatranscriptomics	RPS24	s	default	metaphlan4	bacteria	CD8_T	Nasal	-0.09138455	0.0768479	-1.189161313	22	0.247053284	243998.7176
k__Bacteria|p__Bacteroidetes|c__CFGB2427|o__OFGB2427|f__FGB2427|g__GGB6645|s__GGB6645_SGB9382	-0.137592603	metatranscriptomics	RPS24	s	default	metaphlan4	bacteria	CD8_T	Nasal	-0.225098644	0.137755082	-1.634049654	22	0.116478699	115038.5568
k__Bacteria|p__Firmicutes|c__Bacilli|o__Bacillales|f__Staphylococcaceae|g__Staphylococcus|s__Staphylococcus_aureus	-0.068225359	metatranscriptomics	RPS24	s	default	metaphlan4	bacteria	CD8_T	Nasal	-0.107460324	0.060216994	-1.784551445	22	0.088132587	87042.91535
k__Bacteria|p__Firmicutes|c__Tissierellia|o__Tissierellales|f__Peptoniphilaceae|g__GGB4812|s__GGB4812_SGB6657	-0.003087227	metatranscriptomics	RPS24	s	default	metaphlan4	bacteria	CD8_T	Nasal	-0.105446028	0.077404669	-1.362269609	22	0.186898313	184587.5021
k__Bacteria|p__Firmicutes|c__Bacilli|o__Lactobacillales|f__Streptococcaceae|g__Streptococcus|s__Streptococcus_salivarius	0.037360506	metatranscriptomics	RPS5	s	default	metaphlan4	bacteria	CD8_T	Nasal	0.154623342	0.119727801	1.291457297	22	0.209949745	207353.9261
k__Bacteria|p__Firmicutes|c__Bacilli|o__Bacillales|f__Staphylococcaceae|g__Staphylococcus|s__Staphylococcus_epidermidis	-0.033461979	metatranscriptomics	RPS5	s	default	metaphlan4	bacteria	CD8_T	Nasal	-0.117210484	0.071645677	-1.635974275	22	0.116072624	114637.5019
k__Bacteria|p__Actinobacteria|c__Actinobacteria|o__Propionibacteriales|f__Propionibacteriaceae|g__Cutibacterium|s__Cutibacterium_granulosum	-0.11891484	metatranscriptomics	RPS5	s	default	metaphlan4	bacteria	CD8_T	Nasal	-0.110071067	0.075726389	-1.453536463	22	0.160192077	158211.4617
k__Bacteria|p__Bacteroidetes|c__CFGB2427|o__OFGB2427|f__FGB2427|g__GGB6645|s__GGB6645_SGB9382	-0.263411175	metatranscriptomics	RPS5	s	default	metaphlan4	bacteria	CD8_T	Nasal	-0.249664636	0.135817248	-1.838239541	22	0.079568369	78584.58549
k__Bacteria|p__Firmicutes|c__Bacilli|o__Bacillales|f__Staphylococcaceae|g__Staphylococcus|s__Staphylococcus_aureus	-0.091812446	metatranscriptomics	RPS5	s	default	metaphlan4	bacteria	CD8_T	Nasal	-0.114125531	0.059656968	-1.913029343	22	0.068848345	67997.10409
k__Bacteria|p__Firmicutes|c__Tissierellia|o__Tissierellales|f__Peptoniphilaceae|g__GGB4812|s__GGB4812_SGB6657	-0.021696536	metatranscriptomics	RPS5	s	default	metaphlan4	bacteria	CD8_T	Nasal	-0.116054791	0.076711612	-1.51287123	22	0.144546235	142759.0649
k__Bacteria|p__Proteobacteria|c__Gammaproteobacteria|o__Pseudomonadales|f__Pseudomonadaceae|g__Pseudomonas|s__Pseudomonas_luteola	-0.049581174	metatranscriptomics	RPS5	s	default	metaphlan4	bacteria	CD8_T	Nasal	-0.158464313	0.107264592	-1.477321734	22	0.153762815	151861.6918
k__Bacteria|p__Firmicutes|c__Bacilli|o__Lactobacillales|f__Streptococcaceae|g__Streptococcus|s__Streptococcus_salivarius	0.084541014	metatranscriptomics	HLA-B	s	default	metaphlan4	bacteria	CD8_T	Nasal	0.200752294	0.116574462	1.722094968	22	0.099084212	97859.13522
k__Bacteria|p__Actinobacteria|c__Actinobacteria|o__Propionibacteriales|f__Propionibacteriaceae|g__Cutibacterium|s__Cutibacterium_granulosum	-0.06758144	metatranscriptomics	HLA-B	s	default	metaphlan4	bacteria	CD8_T	Nasal	-0.150583151	0.090128297	-1.6707644	6.929138038	0.139131438	137411.2165
k__Bacteria|p__Bacteroidetes|c__CFGB2427|o__OFGB2427|f__FGB2427|g__GGB6645|s__GGB6645_SGB9382	-0.179712781	metatranscriptomics	HLA-B	s	default	metaphlan4	bacteria	CD8_T	Nasal	-0.252461719	0.135582021	-1.862058973	22	0.0760063	75066.55764
k__Bacteria|p__Firmicutes|c__Bacilli|o__Bacillales|f__Staphylococcaceae|g__Staphylococcus|s__Staphylococcus_aureus	-0.033008452	metatranscriptomics	HLA-B	s	default	metaphlan4	bacteria	CD8_T	Nasal	-0.176360188	0.074846025	-2.35630666	16.9948947	0.030721855	30342.00951
k__Bacteria|p__Firmicutes|c__Tissierellia|o__Tissierellales|f__Peptoniphilaceae|g__GGB4812|s__GGB4812_SGB6657	-0.003212943	metatranscriptomics	HLA-B	s	default	metaphlan4	bacteria	CD8_T	Nasal	-0.075616949	0.078974555	-0.95748496	21.99999968	0.348727194	344415.5312
k__Bacteria|p__Firmicutes|c__Tissierellia|o__Tissierellales|f__Peptoniphilaceae|g__Anaerococcus|s__Anaerococcus_provencensis	0.073563693	metatranscriptomics	HLA-B	s	default	metaphlan4	bacteria	CD8_T	Nasal	0.259811286	0.204964506	1.267591601	22	0.218196786	215499.0006
k__Bacteria|p__Actinobacteria|c__Actinobacteria|o__Propionibacteriales|f__Propionibacteriaceae|g__Cutibacterium|s__Cutibacterium_acnes	-0.083287009	metatranscriptomics	RPS7	s	default	metaphlan4	bacteria	CD8_T	Nasal	0.055491685	0.20831621	0.266381983	22	0.792425799	782628.2469
k__Archaea|p__Euryarchaeota|c__Halobacteria|o__Halobacteriales|f__Haloarculaceae|g__Natronomonas|s__Natronomonas_sp_LN261	-0.043571996	metatranscriptomics	RPS7	s	default	metaphlan4	bacteria	CD8_T	Nasal	0.153219999	0.119917178	1.277715187	22	0.214668539	212014.3767
k__Bacteria|p__Firmicutes|c__Bacilli|o__Bacillales|f__Staphylococcaceae|g__Staphylococcus|s__Staphylococcus_epidermidis	-0.128882311	metatranscriptomics	RPS7	s	default	metaphlan4	bacteria	CD8_T	Nasal	-0.137240221	0.070010287	-1.960286516	22	0.062747817	61972.00328
k__Bacteria|p__Firmicutes|c__Tissierellia|o__Tissierellales|f__Peptoniphilaceae|g__Peptoniphilus|s__Peptoniphilus_lacydonensis	-0.048073106	metatranscriptomics	RPS7	s	default	metaphlan4	bacteria	CD8_T	Nasal	-0.015517963	0.082886827	-0.187218684	22	0.853205047	842656.0196
k__Bacteria|p__Actinobacteria|c__Actinobacteria|o__Propionibacteriales|f__Propionibacteriaceae|g__Cutibacterium|s__Cutibacterium_granulosum	-0.198171938	metatranscriptomics	RPS7	s	default	metaphlan4	bacteria	CD8_T	Nasal	-0.101871223	0.076246187	-1.336082843	22	0.195179108	192765.9131
k__Bacteria|p__Bacteroidetes|c__CFGB2427|o__OFGB2427|f__FGB2427|g__GGB6645|s__GGB6645_SGB9382	-0.261630072	metatranscriptomics	RPS7	s	default	metaphlan4	bacteria	CD8_T	Nasal	-0.222109454	0.137975454	-1.609775132	22	0.121703532	120198.7894
k__Bacteria|p__Firmicutes|c__Bacilli|o__Bacillales|f__Staphylococcaceae|g__Staphylococcus|s__Staphylococcus_aureus	-0.120349367	metatranscriptomics	RPS7	s	default	metaphlan4	bacteria	CD8_T	Nasal	-0.10552885	0.06037206	-1.747974976	22	0.094412484	93245.16788
k__Bacteria|p__Firmicutes|c__Tissierellia|o__Tissierellales|f__Peptoniphilaceae|g__GGB4812|s__GGB4812_SGB6657	-0.000743081	metatranscriptomics	RPS7	s	default	metaphlan4	bacteria	CD8_T	Nasal	-0.113246256	0.076902173	-1.472601517	22	0.155021768	153105.0794
k__Bacteria|p__Firmicutes|c__Bacilli|o__Lactobacillales|f__Carnobacteriaceae|g__Dolosigranulum|s__Dolosigranulum_pigrum	0.041750461	metatranscriptomics	RPS7	s	default	metaphlan4	bacteria	CD8_T	Nasal	0.004443881	0.064092464	0.069335467	22	0.945348965	933660.6702
k__Bacteria|p__Proteobacteria|c__Gammaproteobacteria|o__Pseudomonadales|f__Pseudomonadaceae|g__Pseudomonas|s__Pseudomonas_luteola	-0.05749392	metatranscriptomics	RPS7	s	default	metaphlan4	bacteria	CD8_T	Nasal	-0.158860065	0.10723798	-1.481378748	22	0.1526874	150799.5729
k__Bacteria|p__Firmicutes|c__Bacilli|o__Bacillales|f__Staphylococcaceae|g__Staphylococcus|s__Staphylococcus_epidermidis	-0.040508512	metatranscriptomics	RPSA	s	default	metaphlan4	bacteria	CD8_T	Nasal	-0.11638289	0.071706975	-1.623034441	22	0.118825811	117356.6486
k__Bacteria|p__Actinobacteria|c__Actinobacteria|o__Propionibacteriales|f__Propionibacteriaceae|g__Cutibacterium|s__Cutibacterium_granulosum	-0.120694741	metatranscriptomics	RPSA	s	default	metaphlan4	bacteria	CD8_T	Nasal	-0.1084333	0.075833714	-1.429882486	22	0.166799603	164737.2929
k__Bacteria|p__Bacteroidetes|c__CFGB2427|o__OFGB2427|f__FGB2427|g__GGB6645|s__GGB6645_SGB9382	-0.258011418	metatranscriptomics	RPSA	s	default	metaphlan4	bacteria	CD8_T	Nasal	-0.253822502	0.135466486	-1.873692229	22	0.074317707	73398.84286
k__Bacteria|p__Firmicutes|c__Bacilli|o__Bacillales|f__Staphylococcaceae|g__Staphylococcus|s__Staphylococcus_aureus	-0.098731357	metatranscriptomics	RPSA	s	default	metaphlan4	bacteria	CD8_T	Nasal	-0.115293489	0.0595548	-1.935922691	22	0.065830709	65016.77845
k__Bacteria|p__Proteobacteria|c__Gammaproteobacteria|o__Pseudomonadales|f__Pseudomonadaceae|g__Pseudomonas|s__Pseudomonas_luteola	-0.049059806	metatranscriptomics	RPSA	s	default	metaphlan4	bacteria	CD8_T	Nasal	-0.151551385	0.107717719	-1.40693088	22	0.173418569	171274.4216
k__Bacteria|p__Actinobacteria|c__Actinobacteria|o__Propionibacteriales|f__Propionibacteriaceae|g__Cutibacterium|s__Cutibacterium_acnes	-0.007058309	metatranscriptomics	RPL29	s	default	metaphlan4	bacteria	CD8_T	Nasal	0.000925899	0.2086518	0.004437534	22	0.996499365	984178.6471
k__Bacteria|p__Firmicutes|c__Bacilli|o__Bacillales|f__Staphylococcaceae|g__Staphylococcus|s__Staphylococcus_epidermidis	-0.071777159	metatranscriptomics	RPL29	s	default	metaphlan4	bacteria	CD8_T	Nasal	-0.132665566	0.070409972	-1.884187175	22	0.072822551	71922.17256
k__Bacteria|p__Firmicutes|c__Tissierellia|o__Tissierellales|f__Peptoniphilaceae|g__Peptoniphilus|s__Peptoniphilus_lacydonensis	-0.006960399	metatranscriptomics	RPL29	s	default	metaphlan4	bacteria	CD8_T	Nasal	0.000554586	0.082952744	0.006685567	22	0.994725984	982427.1916
k__Bacteria|p__Actinobacteria|c__Actinobacteria|o__Propionibacteriales|f__Propionibacteriaceae|g__Cutibacterium|s__Cutibacterium_granulosum	-0.137928198	metatranscriptomics	RPL29	s	default	metaphlan4	bacteria	CD8_T	Nasal	-0.128871945	0.074365911	-1.732943813	22	0.097102332	95901.75841
k__Bacteria|p__Bacteroidetes|c__CFGB2427|o__OFGB2427|f__FGB2427|g__GGB6645|s__GGB6645_SGB9382	-0.219421064	metatranscriptomics	RPL29	s	default	metaphlan4	bacteria	CD8_T	Nasal	-0.211060836	0.138761552	-1.521032541	22	0.142495442	140733.6279
k__Bacteria|p__Firmicutes|c__Bacilli|o__Bacillales|f__Staphylococcaceae|g__Staphylococcus|s__Staphylococcus_aureus	-0.091462989	metatranscriptomics	RPL29	s	default	metaphlan4	bacteria	CD8_T	Nasal	-0.103354291	0.060542815	-1.707127288	22	0.101875096	100615.5127
k__Bacteria|p__Firmicutes|c__Tissierellia|o__Tissierellales|f__Peptoniphilaceae|g__GGB4812|s__GGB4812_SGB6657	-0.009963115	metatranscriptomics	RPL29	s	default	metaphlan4	bacteria	CD8_T	Nasal	-0.112681456	0.076939875	-1.464539102	22	0.157191479	155247.9633
k__Bacteria|p__Proteobacteria|c__Gammaproteobacteria|o__Pseudomonadales|f__Pseudomonadaceae|g__Pseudomonas|s__Pseudomonas_luteola	-0.028529473	metatranscriptomics	RPL29	s	default	metaphlan4	bacteria	CD8_T	Nasal	-0.134155525	0.108761305	-1.233485795	22	0.230411352	227562.5458
k__Bacteria|p__Firmicutes|c__Bacilli|o__Bacillales|f__Staphylococcaceae|g__Staphylococcus|s__Staphylococcus_epidermidis	-0.045908183	metatranscriptomics	RPL12	s	default	metaphlan4	bacteria	CD8_T	Nasal	-0.117934988	0.071591614	-1.647329651	22	0.113700897	112295.0996
k__Bacteria|p__Firmicutes|c__Tissierellia|o__Tissierellales|f__Peptoniphilaceae|g__Peptoniphilus|s__Peptoniphilus_lacydonensis	-0.015907542	metatranscriptomics	RPL12	s	default	metaphlan4	bacteria	CD8_T	Nasal	-0.007434447	0.082937684	-0.089638947	22	0.929385204	917894.2857
k__Bacteria|p__Actinobacteria|c__Actinobacteria|o__Propionibacteriales|f__Propionibacteriaceae|g__Cutibacterium|s__Cutibacterium_granulosum	-0.111714636	metatranscriptomics	RPL12	s	default	metaphlan4	bacteria	CD8_T	Nasal	-0.099294336	0.076400549	-1.29965475	22	0.207173349	204611.8575
k__Bacteria|p__Bacteroidetes|c__CFGB2427|o__OFGB2427|f__FGB2427|g__GGB6645|s__GGB6645_SGB9382	-0.250904929	metatranscriptomics	RPL12	s	default	metaphlan4	bacteria	CD8_T	Nasal	-0.247934869	0.135961204	-1.82357071	22	0.081833474	80821.68497
k__Bacteria|p__Firmicutes|c__Bacilli|o__Bacillales|f__Staphylococcaceae|g__Staphylococcus|s__Staphylococcus_aureus	-0.096686451	metatranscriptomics	RPL12	s	default	metaphlan4	bacteria	CD8_T	Nasal	-0.109198453	0.060074696	-1.817711289	22	0.082753775	81730.60703
k__Bacteria|p__Proteobacteria|c__Gammaproteobacteria|o__Pseudomonadales|f__Pseudomonadaceae|g__Pseudomonas|s__Pseudomonas_luteola	-0.039301401	metatranscriptomics	RPL12	s	default	metaphlan4	bacteria	CD8_T	Nasal	-0.142313903	0.10828895	-1.314205214	22	0.202315525	199814.0955
k__Bacteria|p__Firmicutes|c__Bacilli|o__Lactobacillales|f__Streptococcaceae|g__Streptococcus|s__Streptococcus_salivarius	0.004660114	metatranscriptomics	RPL36A	s	default	metaphlan4	bacteria	CD8_T	Nasal	0.141000184	0.120489861	1.170224478	22	0.254431862	251286.0665
k__Bacteria|p__Firmicutes|c__Bacilli|o__Bacillales|f__Staphylococcaceae|g__Staphylococcus|s__Staphylococcus_epidermidis	-0.014055936	metatranscriptomics	RPL36A	s	default	metaphlan4	bacteria	CD8_T	Nasal	-0.105147738	0.072491541	-1.450482862	22	0.161033002	159041.9899
k__Bacteria|p__Actinobacteria|c__Actinobacteria|o__Propionibacteriales|f__Propionibacteriaceae|g__Cutibacterium|s__Cutibacterium_granulosum	-0.087384584	metatranscriptomics	RPL36A	s	default	metaphlan4	bacteria	CD8_T	Nasal	-0.116430787	0.075292823	-1.546372978	22	0.136279618	134594.6568
k__Eukaryota|p__Basidiomycota|c__Malasseziomycetes|o__Malasseziales|f__Malasseziaceae|g__Malassezia|s__Malassezia_restricta	-0.023053056	metatranscriptomics	RPL36A	s	default	metaphlan4	bacteria	CD8_T	Nasal	-0.087151309	0.059567642	-1.463064622	22	0.157590932	155642.4776
k__Bacteria|p__Bacteroidetes|c__CFGB2427|o__OFGB2427|f__FGB2427|g__GGB6645|s__GGB6645_SGB9382	-0.231372366	metatranscriptomics	RPL36A	s	default	metaphlan4	bacteria	CD8_T	Nasal	-0.259379309	0.134987197	-1.921510453	22	0.067716536	66879.28856
k__Bacteria|p__Firmicutes|c__Bacilli|o__Bacillales|f__Staphylococcaceae|g__Staphylococcus|s__Staphylococcus_aureus	-0.090591841	metatranscriptomics	RPL36A	s	default	metaphlan4	bacteria	CD8_T	Nasal	-0.114245673	0.059646515	-1.915378858	22	0.068533148	67685.80463
k__Bacteria|p__Firmicutes|c__Bacilli|o__Bacillales|f__Staphylococcaceae|g__Staphylococcus|s__Staphylococcus_epidermidis	-0.043638188	metatranscriptomics	UBA52	s	default	metaphlan4	bacteria	CD8_T	Nasal	-0.117943995	0.071590939	-1.647470972	22	0.11367164	112266.2036
k__Bacteria|p__Actinobacteria|c__Actinobacteria|o__Propionibacteriales|f__Propionibacteriaceae|g__Cutibacterium|s__Cutibacterium_granulosum	-0.089802347	metatranscriptomics	UBA52	s	default	metaphlan4	bacteria	CD8_T	Nasal	-0.104014735	0.076114526	-1.366555636	22	0.185569778	183275.3928
k__Bacteria|p__Bacteroidetes|c__CFGB2427|o__OFGB2427|f__FGB2427|g__GGB6645|s__GGB6645_SGB9382	-0.184376675	metatranscriptomics	UBA52	s	default	metaphlan4	bacteria	CD8_T	Nasal	-0.229609821	0.13741624	-1.670907465	22	0.10890651	107559.9902
k__Bacteria|p__Firmicutes|c__Bacilli|o__Bacillales|f__Staphylococcaceae|g__Staphylococcus|s__Staphylococcus_aureus	-0.079834663	metatranscriptomics	UBA52	s	default	metaphlan4	bacteria	CD8_T	Nasal	-0.10917003	0.060077044	-1.817167137	22	0.082839695	81815.46453
k__Bacteria|p__Proteobacteria|c__Gammaproteobacteria|o__Pseudomonadales|f__Pseudomonadaceae|g__Pseudomonas|s__Pseudomonas_luteola	-0.023729518	metatranscriptomics	UBA52	s	default	metaphlan4	bacteria	CD8_T	Nasal	-0.137318818	0.108581708	-1.264658859	22	0.219227179	216516.6543
k__Bacteria|p__Firmicutes|c__Bacilli|o__Lactobacillales|f__Streptococcaceae|g__Streptococcus|s__Streptococcus_salivarius	0.028389929	metatranscriptomics	TMSB10	s	default	metaphlan4	bacteria	CD8_T	Nasal	0.125766229	0.121253988	1.037213139	22	0.310903112	307059.106
k__Bacteria|p__Firmicutes|c__Bacilli|o__Bacillales|f__Staphylococcaceae|g__Staphylococcus|s__Staphylococcus_epidermidis	-0.047413305	metatranscriptomics	TMSB10	s	default	metaphlan4	bacteria	CD8_T	Nasal	-0.113603261	0.071909306	-1.579813062	22	0.128421231	126833.4314
k__Bacteria|p__Firmicutes|c__Tissierellia|o__Tissierellales|f__Peptoniphilaceae|g__Peptoniphilus|s__Peptoniphilus_lacydonensis	-0.005400126	metatranscriptomics	TMSB10	s	default	metaphlan4	bacteria	CD8_T	Nasal	0.0074479	0.082937629	0.089801216	22	0.929257732	917768.3898
k__Bacteria|p__Actinobacteria|c__Actinobacteria|o__Propionibacteriales|f__Propionibacteriaceae|g__Cutibacterium|s__Cutibacterium_granulosum	-0.111979186	metatranscriptomics	TMSB10	s	default	metaphlan4	bacteria	CD8_T	Nasal	-0.070669807	0.077834355	-0.90795134	22	0.373742882	369121.9251
k__Bacteria|p__Bacteroidetes|c__CFGB2427|o__OFGB2427|f__FGB2427|g__GGB6645|s__GGB6645_SGB9382	-0.267764817	metatranscriptomics	TMSB10	s	default	metaphlan4	bacteria	CD8_T	Nasal	-0.268818954	0.134145096	-2.003941722	22	0.057541921	56830.47291
k__Bacteria|p__Firmicutes|c__Bacilli|o__Bacillales|f__Staphylococcaceae|g__Staphylococcus|s__Staphylococcus_aureus	-0.092991952	metatranscriptomics	TMSB10	s	default	metaphlan4	bacteria	CD8_T	Nasal	-0.105605873	0.060365938	-1.749428195	22	0.094155844	92991.70153
k__Bacteria|p__Firmicutes|c__Bacilli|o__Lactobacillales|f__Carnobacteriaceae|g__Dolosigranulum|s__Dolosigranulum_pigrum	0.01991357	metatranscriptomics	TMSB10	s	default	metaphlan4	bacteria	CD8_T	Nasal	0.026676759	0.063846643	0.417825547	22	0.680124578	671715.5173
k__Bacteria|p__Proteobacteria|c__Gammaproteobacteria|o__Pseudomonadales|f__Pseudomonadaceae|g__Pseudomonas|s__Pseudomonas_luteola	-0.038603495	metatranscriptomics	TMSB10	s	default	metaphlan4	bacteria	CD8_T	Nasal	-0.13239959	0.108859068	-1.216247695	22	0.236779543	233852.0005
k__Bacteria|p__Actinobacteria|c__Actinobacteria|o__Micrococcales|f__Micrococcaceae|g__Micrococcus|s__Micrococcus_lylae	0.012492897	metatranscriptomics	RPL31	s	default	metaphlan4	bacteria	CD8_T	Nasal	0.153426687	0.079731067	1.924302429	22	0.06734754	66514.85538
k__Bacteria|p__Firmicutes|c__Bacilli|o__Bacillales|f__Staphylococcaceae|g__Staphylococcus|s__Staphylococcus_epidermidis	-0.032085557	metatranscriptomics	RPL31	s	default	metaphlan4	bacteria	CD8_T	Nasal	-0.11117547	0.072081576	-1.542356268	22	0.137249712	135552.7566
k__Bacteria|p__Actinobacteria|c__Actinobacteria|o__Propionibacteriales|f__Propionibacteriaceae|g__Cutibacterium|s__Cutibacterium_granulosum	-0.072673205	metatranscriptomics	RPL31	s	default	metaphlan4	bacteria	CD8_T	Nasal	-0.104673453	0.076073469	-1.375952145	22	0.182683286	180424.5903
k__Bacteria|p__Bacteroidetes|c__CFGB2427|o__OFGB2427|f__FGB2427|g__GGB6645|s__GGB6645_SGB9382	-0.15778209	metatranscriptomics	RPL31	s	default	metaphlan4	bacteria	CD8_T	Nasal	-0.218995567	0.138201519	-1.584610419	22	0.127325338	125751.0875
k__Bacteria|p__Firmicutes|c__Bacilli|o__Bacillales|f__Staphylococcaceae|g__Staphylococcus|s__Staphylococcus_aureus	-0.08128059	metatranscriptomics	RPL31	s	default	metaphlan4	bacteria	CD8_T	Nasal	-0.119901381	0.059139773	-2.027423764	22	0.054903449	54224.62254
k__Bacteria|p__Firmicutes|c__Bacilli|o__Lactobacillales|f__Streptococcaceae|g__Streptococcus|s__Streptococcus_salivarius	0.012160544	metatranscriptomics	RPL7	s	default	metaphlan4	bacteria	CD8_T	Nasal	0.104471954	0.122169481	0.855139537	22	0.401691098	396724.5892
k__Bacteria|p__Actinobacteria|c__Actinobacteria|o__Propionibacteriales|f__Propionibacteriaceae|g__Cutibacterium|s__Cutibacterium_acnes	-0.083540992	metatranscriptomics	RPL7	s	default	metaphlan4	bacteria	CD8_T	Nasal	0.01640757	0.208622568	0.07864715	22	0.938024254	926426.5223
k__Archaea|p__Euryarchaeota|c__Halobacteria|o__Halobacteriales|f__Haloarculaceae|g__Natronomonas|s__Natronomonas_sp_LN261	-0.200943349	metatranscriptomics	RPL7	s	default	metaphlan4	bacteria	CD8_T	Nasal	0.128160567	0.121246197	1.057027519	22	0.30196848	298234.9413
k__Bacteria|p__Firmicutes|c__Bacilli|o__Bacillales|f__Staphylococcaceae|g__Staphylococcus|s__Staphylococcus_epidermidis	-0.161082318	metatranscriptomics	RPL7	s	default	metaphlan4	bacteria	CD8_T	Nasal	-0.12908648	0.070711721	-1.825531592	22	0.081527479	80519.47343
k__Bacteria|p__Firmicutes|c__Tissierellia|o__Tissierellales|f__Peptoniphilaceae|g__Peptoniphilus|s__Peptoniphilus_lacydonensis	-0.056458419	metatranscriptomics	RPL7	s	default	metaphlan4	bacteria	CD8_T	Nasal	0.017964877	0.082864359	0.216798606	22	0.830363136	820096.5263
k__Bacteria|p__Actinobacteria|c__Actinobacteria|o__Propionibacteriales|f__Propionibacteriaceae|g__Cutibacterium|s__Cutibacterium_granulosum	-0.229705	metatranscriptomics	RPL7	s	default	metaphlan4	bacteria	CD8_T	Nasal	-0.089374693	0.076955269	-1.161384982	22	0.257931718	254742.6504
k__Eukaryota|p__Basidiomycota|c__Malasseziomycetes|o__Malasseziales|f__Malasseziaceae|g__Malassezia|s__Malassezia_restricta	-0.039423521	metatranscriptomics	RPL7	s	default	metaphlan4	bacteria	CD8_T	Nasal	-0.058277811	0.061148751	-0.953049913	22	0.350919617	346580.8467
k__Bacteria|p__Bacteroidetes|c__CFGB2427|o__OFGB2427|f__FGB2427|g__GGB6645|s__GGB6645_SGB9382	-0.310916046	metatranscriptomics	RPL7	s	default	metaphlan4	bacteria	CD8_T	Nasal	-0.244125418	0.136274182	-1.791428244	22	0.086992961	85917.38027
k__Bacteria|p__Firmicutes|c__Bacilli|o__Bacillales|f__Staphylococcaceae|g__Staphylococcus|s__Staphylococcus_aureus	-0.170545296	metatranscriptomics	RPL7	s	default	metaphlan4	bacteria	CD8_T	Nasal	-0.110867396	0.059935588	-1.849775751	22	0.077825453	76863.21932
k__Bacteria|p__Firmicutes|c__Bacilli|o__Lactobacillales|f__Carnobacteriaceae|g__Dolosigranulum|s__Dolosigranulum_pigrum	0.032727937	metatranscriptomics	RPL7	s	default	metaphlan4	bacteria	CD8_T	Nasal	0.006648533	0.064083792	0.103747495	22	0.91830971	906955.7291
k__Bacteria|p__Actinobacteria|c__Actinobacteria|o__Corynebacteriales|f__Corynebacteriaceae|g__Corynebacterium|s__Corynebacterium_propinquum	0.003264802	metatranscriptomics	RPL7	s	default	metaphlan4	bacteria	CD8_T	Nasal	0.020380241	0.072469489	0.281225125	22	0.781165798	771507.4642
k__Bacteria|p__Firmicutes|c__Bacilli|o__Lactobacillales|f__Streptococcaceae|g__Streptococcus|s__Streptococcus_salivarius	0.005528269	metatranscriptomics	RPL8	s	default	metaphlan4	bacteria	CD8_T	Nasal	0.125124748	0.12128415	1.031666113	22	0.31343746	309562.1193
k__Bacteria|p__Firmicutes|c__Bacilli|o__Bacillales|f__Staphylococcaceae|g__Staphylococcus|s__Staphylococcus_epidermidis	-0.006466219	metatranscriptomics	RPL8	s	default	metaphlan4	bacteria	CD8_T	Nasal	-0.089815037	0.073422756	-1.223258874	22	0.234173555	231278.2328
k__Bacteria|p__Actinobacteria|c__Actinobacteria|o__Propionibacteriales|f__Propionibacteriaceae|g__Cutibacterium|s__Cutibacterium_granulosum	-0.118974398	metatranscriptomics	RPL8	s	default	metaphlan4	bacteria	CD8_T	Nasal	-0.120462716	0.075003959	-1.60608478	22	0.122514752	120999.9801
k__Eukaryota|p__Basidiomycota|c__Malasseziomycetes|o__Malasseziales|f__Malasseziaceae|g__Malassezia|s__Malassezia_restricta	-0.002177531	metatranscriptomics	RPL8	s	default	metaphlan4	bacteria	CD8_T	Nasal	-0.075403824	0.060291828	-1.250647501	22	0.224201549	221429.5207
k__Bacteria|p__Bacteroidetes|c__CFGB2427|o__OFGB2427|f__FGB2427|g__GGB6645|s__GGB6645_SGB9382	-0.266936406	metatranscriptomics	RPL8	s	default	metaphlan4	bacteria	CD8_T	Nasal	-0.259072297	0.135013993	-1.918855159	22	0.068069115	67227.50831
k__Bacteria|p__Firmicutes|c__Bacilli|o__Bacillales|f__Staphylococcaceae|g__Staphylococcus|s__Staphylococcus_aureus	-0.088371228	metatranscriptomics	RPL8	s	default	metaphlan4	bacteria	CD8_T	Nasal	-0.112186013	0.059823954	-1.875269104	22	0.07409136	73175.29453
k__Bacteria|p__Actinobacteria|c__Actinobacteria|o__Propionibacteriales|f__Propionibacteriaceae|g__Cutibacterium|s__Cutibacterium_acnes	-0.043219437	metatranscriptomics	RPL10A	s	default	metaphlan4	bacteria	CD8_T	Nasal	0.0031556	0.208650809	0.015123833	22	0.988069705	975853.2116
k__Bacteria|p__Firmicutes|c__Bacilli|o__Bacillales|f__Staphylococcaceae|g__Staphylococcus|s__Staphylococcus_epidermidis	-0.071168871	metatranscriptomics	RPL10A	s	default	metaphlan4	bacteria	CD8_T	Nasal	-0.124239356	0.071105282	-1.747259157	22	0.094539118	93370.23654
k__Bacteria|p__Firmicutes|c__Tissierellia|o__Tissierellales|f__Peptoniphilaceae|g__Peptoniphilus|s__Peptoniphilus_lacydonensis	-0.013882382	metatranscriptomics	RPL10A	s	default	metaphlan4	bacteria	CD8_T	Nasal	0.014903646	0.082891951	0.179796056	22	0.858958443	848338.281
k__Bacteria|p__Actinobacteria|c__Actinobacteria|o__Propionibacteriales|f__Propionibacteriaceae|g__Cutibacterium|s__Cutibacterium_granulosum	-0.139753767	metatranscriptomics	RPL10A	s	default	metaphlan4	bacteria	CD8_T	Nasal	-0.113689096	0.075483026	-1.506154453	22	0.146252127	144443.8655
k__Bacteria|p__Bacteroidetes|c__CFGB2427|o__OFGB2427|f__FGB2427|g__GGB6645|s__GGB6645_SGB9382	-0.244171507	metatranscriptomics	RPL10A	s	default	metaphlan4	bacteria	CD8_T	Nasal	-0.213985245	0.138557814	-1.544375151	22	0.136761413	135070.4948
k__Bacteria|p__Firmicutes|c__Bacilli|o__Bacillales|f__Staphylococcaceae|g__Staphylococcus|s__Staphylococcus_aureus	-0.118379004	metatranscriptomics	RPL10A	s	default	metaphlan4	bacteria	CD8_T	Nasal	-0.120119958	0.059119608	-2.031812487	22	0.054422455	53749.57587
k__Bacteria|p__Proteobacteria|c__Gammaproteobacteria|o__Pseudomonadales|f__Pseudomonadaceae|g__Pseudomonas|s__Pseudomonas_luteola	-0.081543826	metatranscriptomics	RPL10A	s	default	metaphlan4	bacteria	CD8_T	Nasal	-0.17730475	0.105915747	-1.67401689	22	0.108287167	106948.3043
k__Bacteria|p__Firmicutes|c__Bacilli|o__Lactobacillales|f__Streptococcaceae|g__Streptococcus|s__Streptococcus_salivarius	0.023975362	metatranscriptomics	RPL7A	s	default	metaphlan4	bacteria	CD8_T	Nasal	0.114071953	0.121778559	0.936716231	22	0.359074411	354634.8152
k__Bacteria|p__Actinobacteria|c__Actinobacteria|o__Propionibacteriales|f__Propionibacteriaceae|g__Cutibacterium|s__Cutibacterium_acnes	-0.002436053	metatranscriptomics	RPL7A	s	default	metaphlan4	bacteria	CD8_T	Nasal	0.000547109	0.208651861	0.002622112	22	0.997931492	985593.0667
k__Archaea|p__Euryarchaeota|c__Halobacteria|o__Halobacteriales|f__Haloarculaceae|g__Natronomonas|s__Natronomonas_sp_LN261	-0.082081086	metatranscriptomics	RPL7A	s	default	metaphlan4	bacteria	CD8_T	Nasal	0.094362725	0.12264785	0.769379364	22	0.449850279	444288.3298
k__Bacteria|p__Firmicutes|c__Bacilli|o__Bacillales|f__Staphylococcaceae|g__Staphylococcus|s__Staphylococcus_epidermidis	-0.074385398	metatranscriptomics	RPL7A	s	default	metaphlan4	bacteria	CD8_T	Nasal	-0.11017482	0.072151379	-1.526995346	22	0.14101224	139268.7649
k__Bacteria|p__Firmicutes|c__Tissierellia|o__Tissierellales|f__Peptoniphilaceae|g__Peptoniphilus|s__Peptoniphilus_lacydonensis	-0.015569197	metatranscriptomics	RPL7A	s	default	metaphlan4	bacteria	CD8_T	Nasal	0.026515925	0.082759972	0.320395523	22	0.751691827	742397.909
k__Bacteria|p__Actinobacteria|c__Actinobacteria|o__Propionibacteriales|f__Propionibacteriaceae|g__Cutibacterium|s__Cutibacterium_granulosum	-0.164990861	metatranscriptomics	RPL7A	s	default	metaphlan4	bacteria	CD8_T	Nasal	-0.085298333	0.077165267	-1.105398022	22	0.280929696	277456.2808
k__Bacteria|p__Bacteroidetes|c__CFGB2427|o__OFGB2427|f__FGB2427|g__GGB6645|s__GGB6645_SGB9382	-0.291998558	metatranscriptomics	RPL7A	s	default	metaphlan4	bacteria	CD8_T	Nasal	-0.244415576	0.136250539	-1.793868701	22	0.086591596	85520.97718
k__Bacteria|p__Firmicutes|c__Bacilli|o__Bacillales|f__Staphylococcaceae|g__Staphylococcus|s__Staphylococcus_aureus	-0.124531636	metatranscriptomics	RPL7A	s	default	metaphlan4	bacteria	CD8_T	Nasal	-0.114125104	0.059657005	-1.913020993	22	0.068849467	67998.21265
k__Bacteria|p__Firmicutes|c__Bacilli|o__Lactobacillales|f__Carnobacteriaceae|g__Dolosigranulum|s__Dolosigranulum_pigrum	0.007633133	metatranscriptomics	RPL7A	s	default	metaphlan4	bacteria	CD8_T	Nasal	0.00941844	0.064068006	0.147006923	22	0.884465428	873529.8978
k__Bacteria|p__Firmicutes|c__Tissierellia|o__Tissierellales|f__Peptoniphilaceae|g__Anaerococcus|s__Anaerococcus_provencensis	0.004612102	metatranscriptomics	RPL7A	s	default	metaphlan4	bacteria	CD8_T	Nasal	0.099680899	0.211251196	0.471859571	22	0.641673471	633739.8199
k__Bacteria|p__Proteobacteria|c__Gammaproteobacteria|o__Pseudomonadales|f__Pseudomonadaceae|g__Pseudomonas|s__Pseudomonas_luteola	-0.061358654	metatranscriptomics	RPL7A	s	default	metaphlan4	bacteria	CD8_T	Nasal	-0.156012782	0.107427817	-1.452256838	22	0.160544037	158559.0705
k__Bacteria|p__Firmicutes|c__Bacilli|o__Lactobacillales|f__Streptococcaceae|g__Streptococcus|s__Streptococcus_salivarius	0.004125911	metatranscriptomics	RPL14	s	default	metaphlan4	bacteria	CD8_T	Nasal	0.107222206	0.122061124	0.878430438	22	0.389203557	384391.4443
k__Bacteria|p__Actinobacteria|c__Actinobacteria|o__Propionibacteriales|f__Propionibacteriaceae|g__Cutibacterium|s__Cutibacterium_acnes	-0.043423093	metatranscriptomics	RPL14	s	default	metaphlan4	bacteria	CD8_T	Nasal	0.0016153	0.208651609	0.007741614	22	0.99389292	981604.4283
k__Archaea|p__Euryarchaeota|c__Halobacteria|o__Halobacteriales|f__Haloarculaceae|g__Natronomonas|s__Natronomonas_sp_LN261	-0.014829354	metatranscriptomics	RPL14	s	default	metaphlan4	bacteria	CD8_T	Nasal	0.128039877	0.121251993	1.055981628	22	0.302435477	298696.1646
k__Bacteria|p__Firmicutes|c__Bacilli|o__Bacillales|f__Staphylococcaceae|g__Staphylococcus|s__Staphylococcus_epidermidis	-0.064935179	metatranscriptomics	RPL14	s	default	metaphlan4	bacteria	CD8_T	Nasal	-0.117369651	0.071633832	-1.638466751	22	0.115548505	114119.8632
k__Bacteria|p__Firmicutes|c__Tissierellia|o__Tissierellales|f__Peptoniphilaceae|g__Peptoniphilus|s__Peptoniphilus_lacydonensis	-0.019127459	metatranscriptomics	RPL14	s	default	metaphlan4	bacteria	CD8_T	Nasal	0.024902253	0.082782754	0.300814503	22	0.766380472	756904.9439
k__Bacteria|p__Actinobacteria|c__Actinobacteria|o__Propionibacteriales|f__Propionibacteriaceae|g__Cutibacterium|s__Cutibacterium_granulosum	-0.142796125	metatranscriptomics	RPL14	s	default	metaphlan4	bacteria	CD8_T	Nasal	-0.092442778	0.076790347	-1.203833309	22	0.241447517	238462.2603
k__Bacteria|p__Bacteroidetes|c__CFGB2427|o__OFGB2427|f__FGB2427|g__GGB6645|s__GGB6645_SGB9382	-0.307031339	metatranscriptomics	RPL14	s	default	metaphlan4	bacteria	CD8_T	Nasal	-0.257856015	0.135119787	-1.908351246	22	0.069479723	68620.67532
k__Bacteria|p__Firmicutes|c__Bacilli|o__Bacillales|f__Staphylococcaceae|g__Staphylococcus|s__Staphylococcus_aureus	-0.126438366	metatranscriptomics	RPL14	s	default	metaphlan4	bacteria	CD8_T	Nasal	-0.117868919	0.059325198	-1.986827252	22	0.05953532	58799.22555
k__Bacteria|p__Firmicutes|c__Bacilli|o__Lactobacillales|f__Carnobacteriaceae|g__Dolosigranulum|s__Dolosigranulum_pigrum	0.002256434	metatranscriptomics	RPL14	s	default	metaphlan4	bacteria	CD8_T	Nasal	0.002187939	0.064097769	0.034134404	22	0.973077787	961046.6534
k__Bacteria|p__Proteobacteria|c__Gammaproteobacteria|o__Pseudomonadales|f__Pseudomonadaceae|g__Pseudomonas|s__Pseudomonas_luteola	-0.064611432	metatranscriptomics	RPL14	s	default	metaphlan4	bacteria	CD8_T	Nasal	-0.156837728	0.107373203	-1.460678485	22	0.158239105	156282.6365
k__Bacteria|p__Actinobacteria|c__Actinobacteria|o__Micrococcales|f__Micrococcaceae|g__Micrococcus|s__Micrococcus_lylae	0.040840745	metatranscriptomics	RPL5	s	default	metaphlan4	bacteria	CD8_T	Nasal	0.180267561	0.077135743	2.337017234	22	0.028944441	28586.57152
k__Bacteria|p__Firmicutes|c__Bacilli|o__Bacillales|f__Staphylococcaceae|g__Staphylococcus|s__Staphylococcus_epidermidis	-0.026628609	metatranscriptomics	RPL5	s	default	metaphlan4	bacteria	CD8_T	Nasal	-0.123192638	0.071188015	-1.730524965	22	0.097541251	96335.25128
k__Bacteria|p__Actinobacteria|c__Actinobacteria|o__Propionibacteriales|f__Propionibacteriaceae|g__Cutibacterium|s__Cutibacterium_granulosum	-0.074417438	metatranscriptomics	RPL5	s	default	metaphlan4	bacteria	CD8_T	Nasal	-0.11320022	0.075516416	-1.499014727	22	0.148083459	146252.5548
k__Bacteria|p__Bacteroidetes|c__CFGB2427|o__OFGB2427|f__FGB2427|g__GGB6645|s__GGB6645_SGB9382	-0.177911751	metatranscriptomics	RPL5	s	default	metaphlan4	bacteria	CD8_T	Nasal	-0.376396134	0.147481762	-2.552153774	19.54219737	0.019202266	18964.84907
k__Bacteria|p__Firmicutes|c__Bacilli|o__Bacillales|f__Staphylococcaceae|g__Staphylococcus|s__Staphylococcus_aureus	-0.074193625	metatranscriptomics	RPL5	s	default	metaphlan4	bacteria	CD8_T	Nasal	-0.117321621	0.059374489	-1.975960082	22	0.060832637	60080.50206
k__Bacteria|p__Actinobacteria|c__Actinobacteria|o__Micrococcales|f__Micrococcaceae|g__Micrococcus|s__Micrococcus_lylae	0.013766871	metatranscriptomics	RPL38	s	default	metaphlan4	bacteria	CD8_T	Nasal	0.181729993	0.076979604	2.360755108	22	0.027515933	27175.72572
k__Bacteria|p__Firmicutes|c__Bacilli|o__Bacillales|f__Staphylococcaceae|g__Staphylococcus|s__Staphylococcus_epidermidis	-0.060262318	metatranscriptomics	RPL38	s	default	metaphlan4	bacteria	CD8_T	Nasal	-0.133729171	0.070318455	-1.901764915	22	0.070377256	69507.11178
k__Bacteria|p__Actinobacteria|c__Actinobacteria|o__Propionibacteriales|f__Propionibacteriaceae|g__Cutibacterium|s__Cutibacterium_granulosum	-0.132830019	metatranscriptomics	RPL38	s	default	metaphlan4	bacteria	CD8_T	Nasal	-0.145962344	0.072916304	-2.001779239	22	0.057790479	57075.95783
k__Bacteria|p__Bacteroidetes|c__CFGB2427|o__OFGB2427|f__FGB2427|g__GGB6645|s__GGB6645_SGB9382	-0.194992545	metatranscriptomics	RPL38	s	default	metaphlan4	bacteria	CD8_T	Nasal	-0.345803146	0.149219913	-2.317406159	19.0928734	0.031738178	31345.76721
k__Bacteria|p__Firmicutes|c__Bacilli|o__Bacillales|f__Staphylococcaceae|g__Staphylococcus|s__Staphylococcus_aureus	-0.076891343	metatranscriptomics	RPL38	s	default	metaphlan4	bacteria	CD8_T	Nasal	-0.102454569	0.060612286	-1.690326747	22	0.105087141	103787.8435
k__Bacteria|p__Firmicutes|c__Bacilli|o__Bacillales|f__Staphylococcaceae|g__Staphylococcus|s__Staphylococcus_epidermidis	-0.021895357	metatranscriptomics	RPL35	s	default	metaphlan4	bacteria	CD8_T	Nasal	-0.103610402	0.072592088	-1.427296062	22	0.167535202	165463.7963
k__Bacteria|p__Actinobacteria|c__Actinobacteria|o__Propionibacteriales|f__Propionibacteriaceae|g__Cutibacterium|s__Cutibacterium_granulosum	-0.103922123	metatranscriptomics	RPL35	s	default	metaphlan4	bacteria	CD8_T	Nasal	-0.114536118	0.075424799	-1.518547197	22	0.143117421	141347.9174
k__Bacteria|p__Bacteroidetes|c__CFGB2427|o__OFGB2427|f__FGB2427|g__GGB6645|s__GGB6645_SGB9382	-0.228402898	metatranscriptomics	RPL35	s	default	metaphlan4	bacteria	CD8_T	Nasal	-0.253742373	0.135473309	-1.873006384	22	0.074416343	73496.25887
k__Bacteria|p__Firmicutes|c__Bacilli|o__Bacillales|f__Staphylococcaceae|g__Staphylococcus|s__Staphylococcus_aureus	-0.075774522	metatranscriptomics	RPL35	s	default	metaphlan4	bacteria	CD8_T	Nasal	-0.104793464	0.060430257	-1.734122418	22	0.096889076	95691.13981
k__Bacteria|p__Actinobacteria|c__Actinobacteria|o__Micrococcales|f__Micrococcaceae|g__Micrococcus|s__Micrococcus_lylae	0.002019914	metatranscriptomics	RPL24	s	default	metaphlan4	bacteria	CD8_T	Nasal	0.145570225	0.080397876	1.810622771	22	0.083879094	82842.01308
k__Bacteria|p__Firmicutes|c__Bacilli|o__Bacillales|f__Staphylococcaceae|g__Staphylococcus|s__Staphylococcus_epidermidis	-0.02584149	metatranscriptomics	RPL24	s	default	metaphlan4	bacteria	CD8_T	Nasal	-0.109468451	0.072200233	-1.516178627	22	0.143712248	141935.3894
k__Bacteria|p__Actinobacteria|c__Actinobacteria|o__Propionibacteriales|f__Propionibacteriaceae|g__Cutibacterium|s__Cutibacterium_granulosum	-0.05734695	metatranscriptomics	RPL24	s	default	metaphlan4	bacteria	CD8_T	Nasal	-0.08900998	0.07697448	-1.156357008	22	0.259938327	256724.4497
k__Bacteria|p__Bacteroidetes|c__CFGB2427|o__OFGB2427|f__FGB2427|g__GGB6645|s__GGB6645_SGB9382	-0.161785631	metatranscriptomics	RPL24	s	default	metaphlan4	bacteria	CD8_T	Nasal	-0.238136827	0.136754995	-1.741339154	22	0.095592004	94410.10447
k__Bacteria|p__Firmicutes|c__Bacilli|o__Bacillales|f__Staphylococcaceae|g__Staphylococcus|s__Staphylococcus_aureus	-0.073656188	metatranscriptomics	RPL24	s	default	metaphlan4	bacteria	CD8_T	Nasal	-0.114997564	0.059580802	-1.930111063	22	0.066585518	65762.25498
k__Bacteria|p__Proteobacteria|c__Gammaproteobacteria|o__Pseudomonadales|f__Pseudomonadaceae|g__Pseudomonas|s__Pseudomonas_luteola	-0.017991739	metatranscriptomics	RPL24	s	default	metaphlan4	bacteria	CD8_T	Nasal	-0.141950827	0.10831061	-1.310590235	22	0.203514063	200997.8149
k__Bacteria|p__Firmicutes|c__Bacilli|o__Lactobacillales|f__Streptococcaceae|g__Streptococcus|s__Streptococcus_salivarius	0.102532362	metatranscriptomics	RPL27	s	default	metaphlan4	bacteria	CD8_T	Nasal	0.109811092	0.12195646	0.90041226	22	0.37765213	372982.8388
k__Bacteria|p__Actinobacteria|c__Actinobacteria|o__Corynebacteriales|f__Corynebacteriaceae|g__Corynebacterium|s__Corynebacterium_aurimucosum	-0.103070406	metatranscriptomics	RPL27	s	default	metaphlan4	bacteria	CD8_T	Nasal	-0.036379062	0.062894717	-0.578412044	22	0.56886051	561827.1188
k__Bacteria|p__Actinobacteria|c__Actinobacteria|o__Propionibacteriales|f__Propionibacteriaceae|g__Cutibacterium|s__Cutibacterium_acnes	-0.015357245	metatranscriptomics	RPL27	s	default	metaphlan4	bacteria	CD8_T	Nasal	0.071567883	0.208093239	0.343922191	22	0.734170228	725092.9469
k__Archaea|p__Euryarchaeota|c__Halobacteria|o__Halobacteriales|f__Haloarculaceae|g__Natronomonas|s__Natronomonas_sp_LN261	-0.214335956	metatranscriptomics	RPL27	s	default	metaphlan4	bacteria	CD8_T	Nasal	0.167392049	0.119052914	1.406030676	22	0.173682396	171534.9872
k__Bacteria|p__Firmicutes|c__Bacilli|o__Bacillales|f__Staphylococcaceae|g__Staphylococcus|s__Staphylococcus_epidermidis	-0.176459365	metatranscriptomics	RPL27	s	default	metaphlan4	bacteria	CD8_T	Nasal	-0.13892168	0.069859382	-1.988590183	22	0.059327191	58593.6695
k__Bacteria|p__Firmicutes|c__Tissierellia|o__Tissierellales|f__Peptoniphilaceae|g__Peptoniphilus|s__Peptoniphilus_lacydonensis	-0.033109923	metatranscriptomics	RPL27	s	default	metaphlan4	bacteria	CD8_T	Nasal	-0.015894074	0.082883587	-0.191763828	22	0.84968613	839180.6103
k__Bacteria|p__Actinobacteria|c__Actinobacteria|o__Propionibacteriales|f__Propionibacteriaceae|g__Cutibacterium|s__Cutibacterium_granulosum	-0.257875378	metatranscriptomics	RPL27	s	default	metaphlan4	bacteria	CD8_T	Nasal	-0.111670287	0.075619886	-1.476731762	22	0.153919714	152016.6506
k__Bacteria|p__Bacteroidetes|c__CFGB2427|o__OFGB2427|f__FGB2427|g__GGB6645|s__GGB6645_SGB9382	-0.326778692	metatranscriptomics	RPL27	s	default	metaphlan4	bacteria	CD8_T	Nasal	-0.216965769	0.138346967	-1.568272684	22	0.131089608	129468.816
k__Bacteria|p__Firmicutes|c__Bacilli|o__Bacillales|f__Staphylococcaceae|g__Staphylococcus|s__Staphylococcus_aureus	-0.175984669	metatranscriptomics	RPL27	s	default	metaphlan4	bacteria	CD8_T	Nasal	-0.094434396	0.061201518	-1.543007418	22	0.137092064	135397.0581
k__Bacteria|p__Actinobacteria|c__Actinobacteria|o__Corynebacteriales|f__Nocardiaceae|g__Rhodococcus|s__Rhodococcus_fascians	0.292735164	metatranscriptomics	RPL27	s	default	metaphlan4	bacteria	CD8_T	Nasal	-0.310234687	0.486337477	-0.637900023	22	0.530122988	523568.5474
k__Bacteria|p__Firmicutes|c__Bacilli|o__Lactobacillales|f__Carnobacteriaceae|g__Dolosigranulum|s__Dolosigranulum_pigrum	0.090083495	metatranscriptomics	RPL27	s	default	metaphlan4	bacteria	CD8_T	Nasal	-0.002058589	0.064097964	-0.032116299	22	0.974668901	962618.0942
k__Bacteria|p__Actinobacteria|c__Actinobacteria|o__Corynebacteriales|f__Corynebacteriaceae|g__Corynebacterium|s__Corynebacterium_propinquum	0.018638567	metatranscriptomics	RPL27	s	default	metaphlan4	bacteria	CD8_T	Nasal	0.024636186	0.07240938	0.340234733	22	0.736907	727795.8818
k__Bacteria|p__Firmicutes|c__Bacilli|o__Lactobacillales|f__Streptococcaceae|g__Streptococcus|s__Streptococcus_salivarius	0.035957359	metatranscriptomics	PTMA	s	default	metaphlan4	bacteria	CD8_T	Nasal	0.211724891	0.115688721	1.830125603	22	0.080814469	79815.27926
k__Bacteria|p__Bacteroidetes|c__CFGB2427|o__OFGB2427|f__FGB2427|g__GGB6645|s__GGB6645_SGB9382	-0.070158985	metatranscriptomics	PTMA	s	default	metaphlan4	bacteria	CD8_T	Nasal	-0.257855518	0.13511983	-1.908346966	22	0.069480303	68621.24821
k__Bacteria|p__Firmicutes|c__Bacilli|o__Bacillales|f__Staphylococcaceae|g__Staphylococcus|s__Staphylococcus_aureus	-0.028320258	metatranscriptomics	PTMA	s	default	metaphlan4	bacteria	CD8_T	Nasal	-0.111049946	0.059920224	-1.853296584	22	0.077300179	76344.43925
k__Bacteria|p__Actinobacteria|c__Actinobacteria|o__Propionibacteriales|f__Propionibacteriaceae|g__Cutibacterium|s__Cutibacterium_acnes	-0.049319687	metatranscriptomics	RPL6	s	default	metaphlan4	bacteria	CD8_T	Nasal	0.033366567	0.20853059	0.160008019	22	0.874334791	863524.5159
k__Archaea|p__Euryarchaeota|c__Halobacteria|o__Halobacteriales|f__Haloarculaceae|g__Natronomonas|s__Natronomonas_sp_LN261	-0.036938596	metatranscriptomics	RPL6	s	default	metaphlan4	bacteria	CD8_T	Nasal	0.142878492	0.120496125	1.185751757	22	0.248369836	245298.9909
k__Bacteria|p__Firmicutes|c__Bacilli|o__Bacillales|f__Staphylococcaceae|g__Staphylococcus|s__Staphylococcus_epidermidis	-0.096546314	metatranscriptomics	RPL6	s	default	metaphlan4	bacteria	CD8_T	Nasal	-0.129002436	0.070718692	-1.82416321	22	0.08174091	80730.26521
k__Bacteria|p__Firmicutes|c__Tissierellia|o__Tissierellales|f__Peptoniphilaceae|g__Peptoniphilus|s__Peptoniphilus_lacydonensis	-0.043572335	metatranscriptomics	RPL6	s	default	metaphlan4	bacteria	CD8_T	Nasal	-0.011112011	0.082918992	-0.134010442	22	0.8946127	883551.7089
k__Bacteria|p__Actinobacteria|c__Actinobacteria|o__Propionibacteriales|f__Propionibacteriaceae|g__Cutibacterium|s__Cutibacterium_granulosum	-0.175367128	metatranscriptomics	RPL6	s	default	metaphlan4	bacteria	CD8_T	Nasal	-0.11075912	0.075680773	-1.463504074	22	0.157471794	155524.8123
k__Bacteria|p__Bacteroidetes|c__CFGB2427|o__OFGB2427|f__FGB2427|g__GGB6645|s__GGB6645_SGB9382	-0.265365154	metatranscriptomics	RPL6	s	default	metaphlan4	bacteria	CD8_T	Nasal	-0.218900283	0.138208381	-1.583842326	22	0.127500274	125923.8607
k__Bacteria|p__Firmicutes|c__Bacilli|o__Bacillales|f__Staphylococcaceae|g__Staphylococcus|s__Staphylococcus_aureus	-0.114877406	metatranscriptomics	RPL6	s	default	metaphlan4	bacteria	CD8_T	Nasal	-0.103839682	0.060505049	-1.716215149	22	0.100172695	98934.15991
k__Bacteria|p__Firmicutes|c__Bacilli|o__Lactobacillales|f__Carnobacteriaceae|g__Dolosigranulum|s__Dolosigranulum_pigrum	0.01523878	metatranscriptomics	RPL6	s	default	metaphlan4	bacteria	CD8_T	Nasal	-0.00282657	0.064096633	-0.044098565	22	0.965223657	953289.6315
k__Bacteria|p__Proteobacteria|c__Gammaproteobacteria|o__Pseudomonadales|f__Pseudomonadaceae|g__Pseudomonas|s__Pseudomonas_luteola	-0.07446059	metatranscriptomics	RPL6	s	default	metaphlan4	bacteria	CD8_T	Nasal	-0.172482863	0.106277048	-1.622954977	22	0.118842886	117373.5125
k__Bacteria|p__Firmicutes|c__Bacilli|o__Lactobacillales|f__Streptococcaceae|g__Streptococcus|s__Streptococcus_salivarius	0.070864834	metatranscriptomics	RACK1	s	default	metaphlan4	bacteria	CD8_T	Nasal	0.130070849	0.121047393	1.07454482	22	0.294223108	290585.3339
k__Archaea|p__Euryarchaeota|c__Halobacteria|o__Halobacteriales|f__Haloarculaceae|g__Natronomonas|s__Natronomonas_sp_LN261	-0.098671168	metatranscriptomics	RACK1	s	default	metaphlan4	bacteria	CD8_T	Nasal	0.098535677	0.122498597	0.804382087	22	0.429783484	424469.6408
k__Bacteria|p__Firmicutes|c__Bacilli|o__Bacillales|f__Staphylococcaceae|g__Staphylococcus|s__Staphylococcus_epidermidis	-0.064648228	metatranscriptomics	RACK1	s	default	metaphlan4	bacteria	CD8_T	Nasal	-0.103623562	0.072591234	-1.427494145	22	0.167478773	165408.0658
k__Bacteria|p__Firmicutes|c__Tissierellia|o__Tissierellales|f__Peptoniphilaceae|g__Peptoniphilus|s__Peptoniphilus_lacydonensis	-0.089036601	metatranscriptomics	RACK1	s	default	metaphlan4	bacteria	CD8_T	Nasal	0.009465715	0.082928277	0.114143392	22	0.910159426	898906.2145
k__Bacteria|p__Actinobacteria|c__Actinobacteria|o__Propionibacteriales|f__Propionibacteriaceae|g__Cutibacterium|s__Cutibacterium_granulosum	-0.181405499	metatranscriptomics	RACK1	s	default	metaphlan4	bacteria	CD8_T	Nasal	-0.08506769	0.077176839	-1.102243768	22	0.282268411	278778.4446
k__Bacteria|p__Bacteroidetes|c__CFGB2427|o__OFGB2427|f__FGB2427|g__GGB6645|s__GGB6645_SGB9382	-0.367134869	metatranscriptomics	RACK1	s	default	metaphlan4	bacteria	CD8_T	Nasal	-0.267383443	0.134275441	-1.991305637	22	0.05900787	58278.29692
k__Bacteria|p__Firmicutes|c__Bacilli|o__Bacillales|f__Staphylococcaceae|g__Staphylococcus|s__Staphylococcus_aureus	-0.11958197	metatranscriptomics	RACK1	s	default	metaphlan4	bacteria	CD8_T	Nasal	-0.097638069	0.060972583	-1.601343821	22	0.123563543	122035.8037
k__Bacteria|p__Firmicutes|c__Tissierellia|o__Tissierellales|f__Peptoniphilaceae|g__GGB4812|s__GGB4812_SGB6657	-0.023640111	metatranscriptomics	RACK1	s	default	metaphlan4	bacteria	CD8_T	Nasal	-0.082270644	0.07867165	-1.045747024	22	0.307032409	303236.26
k__Bacteria|p__Firmicutes|c__Tissierellia|o__Tissierellales|f__Peptoniphilaceae|g__Anaerococcus|s__Anaerococcus_provencensis	0.163381257	metatranscriptomics	RACK1	s	default	metaphlan4	bacteria	CD8_T	Nasal	0.146077818	0.210020891	0.695539464	22	0.493999603	487891.7916
k__Bacteria|p__Proteobacteria|c__Gammaproteobacteria|o__Pseudomonadales|f__Pseudomonadaceae|g__Pseudomonas|s__Pseudomonas_luteola	-0.00553878	metatranscriptomics	RACK1	s	default	metaphlan4	bacteria	CD8_T	Nasal	-0.099642575	0.110434582	-0.902276921	22	0.376682745	372025.4398
k__Bacteria|p__Firmicutes|c__Bacilli|o__Lactobacillales|f__Streptococcaceae|g__Streptococcus|s__Streptococcus_salivarius	0.031711524	metatranscriptomics	EEF1G	s	default	metaphlan4	bacteria	CD8_T	Nasal	0.165324762	0.119076087	1.38839599	22	0.178915598	176703.4857
k__Bacteria|p__Actinobacteria|c__Actinobacteria|o__Propionibacteriales|f__Propionibacteriaceae|g__Cutibacterium|s__Cutibacterium_granulosum	-0.073661261	metatranscriptomics	EEF1G	s	default	metaphlan4	bacteria	CD8_T	Nasal	-0.101939353	0.076242048	-1.337048979	22	0.194868563	192459.2083
k__Bacteria|p__Bacteroidetes|c__CFGB2427|o__OFGB2427|f__FGB2427|g__GGB6645|s__GGB6645_SGB9382	-0.2121279	metatranscriptomics	EEF1G	s	default	metaphlan4	bacteria	CD8_T	Nasal	-0.280249581	0.133077515	-2.105912343	22	0.046850227	46270.97036
k__Bacteria|p__Firmicutes|c__Bacilli|o__Bacillales|f__Staphylococcaceae|g__Staphylococcus|s__Staphylococcus_aureus	-0.046986763	metatranscriptomics	EEF1G	s	default	metaphlan4	bacteria	CD8_T	Nasal	-0.091558697	0.061399817	-1.491188429	22	0.150112368	148256.3787
k__Bacteria|p__Firmicutes|c__Tissierellia|o__Tissierellales|f__Peptoniphilaceae|g__Anaerococcus|s__Anaerococcus_provencensis	0.005891727	metatranscriptomics	EEF1G	s	default	metaphlan4	bacteria	CD8_T	Nasal	0.228046081	0.206675719	1.103400451	22	0.28177696	278293.0699
k__Bacteria|p__Firmicutes|c__Bacilli|o__Lactobacillales|f__Streptococcaceae|g__Streptococcus|s__Streptococcus_salivarius	0.160325117	metatranscriptomics	RPLP0	s	default	metaphlan4	bacteria	CD8_T	Nasal	0.109398325	0.121973321	0.896903718	22	0.379480575	374788.677
k__Bacteria|p__Actinobacteria|c__Actinobacteria|o__Corynebacteriales|f__Corynebacteriaceae|g__Corynebacterium|s__Corynebacterium_aurimucosum	-0.23434193	metatranscriptomics	RPLP0	s	default	metaphlan4	bacteria	CD8_T	Nasal	-0.025870589	0.063130654	-0.409794409	22	0.685919652	677438.9414
k__Archaea|p__Euryarchaeota|c__Halobacteria|o__Halobacteriales|f__Haloarculaceae|g__Natronomonas|s__Natronomonas_sp_LN261	-0.48105609	metatranscriptomics	RPLP0	s	default	metaphlan4	bacteria	CD8_T	Nasal	0.117415411	0.121739819	0.964478274	22	0.345289059	341019.9052
k__Bacteria|p__Actinobacteria|c__Actinobacteria|o__Micrococcales|f__Micrococcaceae|g__Micrococcus|s__Micrococcus_lylae	-0.023607503	metatranscriptomics	RPLP0	s	default	metaphlan4	bacteria	CD8_T	Nasal	0.10645159	0.083138099	1.280418872	22	0.213733735	211091.1313
k__Bacteria|p__Firmicutes|c__Bacilli|o__Bacillales|f__Staphylococcaceae|g__Staphylococcus|s__Staphylococcus_epidermidis	-0.168053616	metatranscriptomics	RPLP0	s	default	metaphlan4	bacteria	CD8_T	Nasal	-0.121027098	0.07135666	-1.696086915	22	0.103976318	102690.7551
k__Bacteria|p__Firmicutes|c__Tissierellia|o__Tissierellales|f__Peptoniphilaceae|g__Peptoniphilus|s__Peptoniphilus_lacydonensis	-0.059612833	metatranscriptomics	RPLP0	s	default	metaphlan4	bacteria	CD8_T	Nasal	0.014329068	0.082896556	0.172854808	22	0.864345979	853659.2053
k__Bacteria|p__Actinobacteria|c__Actinobacteria|o__Propionibacteriales|f__Propionibacteriaceae|g__Cutibacterium|s__Cutibacterium_granulosum	-0.218082767	metatranscriptomics	RPLP0	s	default	metaphlan4	bacteria	CD8_T	Nasal	-0.102704977	0.076195328	-1.347916984	22	0.191401915	189035.4219
k__Eukaryota|p__Basidiomycota|c__Malasseziomycetes|o__Malasseziales|f__Malasseziaceae|g__Malassezia|s__Malassezia_restricta	-0.022707385	metatranscriptomics	RPLP0	s	default	metaphlan4	bacteria	CD8_T	Nasal	-0.055733339	0.061256477	-0.909835853	22	0.372769901	368160.9735
k__Bacteria|p__Bacteroidetes|c__CFGB2427|o__OFGB2427|f__FGB2427|g__GGB6645|s__GGB6645_SGB9382	-0.54834685	metatranscriptomics	RPLP0	s	default	metaphlan4	bacteria	CD8_T	Nasal	-0.282331331	0.132877352	-2.124751333	22	0.045082564	44525.16294
k__Bacteria|p__Firmicutes|c__Bacilli|o__Bacillales|f__Staphylococcaceae|g__Staphylococcus|s__Staphylococcus_aureus	-0.243211784	metatranscriptomics	RPLP0	s	default	metaphlan4	bacteria	CD8_T	Nasal	-0.083667168	0.061909548	-1.351442073	22	0.190287968	187935.2472
k__Bacteria|p__Firmicutes|c__Tissierellia|o__Tissierellales|f__Peptoniphilaceae|g__GGB4812|s__GGB4812_SGB6657	-0.016729111	metatranscriptomics	RPLP0	s	default	metaphlan4	bacteria	CD8_T	Nasal	-0.087876216	0.078395633	-1.120932536	22	0.274403853	271011.1238
k__Bacteria|p__Actinobacteria|c__Actinobacteria|o__Corynebacteriales|f__Nocardiaceae|g__Rhodococcus|s__Rhodococcus_fascians	-0.001100291	metatranscriptomics	RPLP0	s	default	metaphlan4	bacteria	CD8_T	Nasal	-0.531539535	0.477552586	-1.113049223	22	0.27770157	274268.0677
k__Bacteria|p__Firmicutes|c__Bacilli|o__Lactobacillales|f__Carnobacteriaceae|g__Dolosigranulum|s__Dolosigranulum_pigrum	0.105909807	metatranscriptomics	RPLP0	s	default	metaphlan4	bacteria	CD8_T	Nasal	-0.005934376	0.064086978	-0.092598782	22	0.927060384	915598.2091
k__Bacteria|p__Actinobacteria|c__Actinobacteria|o__Corynebacteriales|f__Corynebacteriaceae|g__Corynebacterium|s__Corynebacterium_propinquum	-0.055433969	metatranscriptomics	RPLP0	s	default	metaphlan4	bacteria	CD8_T	Nasal	-0.018954159	0.072487078	-0.261483281	22	0.796152273	786308.6459
k__Bacteria|p__Firmicutes|c__Tissierellia|o__Tissierellales|f__Peptoniphilaceae|g__Anaerococcus|s__Anaerococcus_provencensis	0.061585033	metatranscriptomics	RPLP0	s	default	metaphlan4	bacteria	CD8_T	Nasal	0.089219728	0.211463689	0.42191512	22	0.677181358	668808.6882
k__Bacteria|p__Proteobacteria|c__Gammaproteobacteria|o__Pseudomonadales|f__Moraxellaceae|g__Acinetobacter|s__Acinetobacter_tandoii	0.096028347	metatranscriptomics	RPLP0	s	default	metaphlan4	bacteria	CD8_T	Nasal	-0.090169713	0.211865252	-0.425599346	22	0.674534367	666194.4239
k__Bacteria|p__Firmicutes|c__Bacilli|o__Lactobacillales|f__Streptococcaceae|g__Streptococcus|s__Streptococcus_salivarius	0.087518135	metatranscriptomics	EEF1B2	s	default	metaphlan4	bacteria	CD8_T	Nasal	0.119169859	0.121556448	0.980366419	22	0.337564098	333390.4553
k__Bacteria|p__Actinobacteria|c__Actinobacteria|o__Corynebacteriales|f__Corynebacteriaceae|g__Corynebacterium|s__Corynebacterium_aurimucosum	-0.091200708	metatranscriptomics	EEF1B2	s	default	metaphlan4	bacteria	CD8_T	Nasal	-0.030797526	0.06303006	-0.488616471	22	0.629948489	622159.8062
k__Bacteria|p__Actinobacteria|c__Actinobacteria|o__Propionibacteriales|f__Propionibacteriaceae|g__Cutibacterium|s__Cutibacterium_acnes	-0.057998691	metatranscriptomics	EEF1B2	s	default	metaphlan4	bacteria	CD8_T	Nasal	-0.018368048	0.208615141	-0.088047531	22	0.930635459	919129.0826
k__Archaea|p__Euryarchaeota|c__Halobacteria|o__Halobacteriales|f__Haloarculaceae|g__Natronomonas|s__Natronomonas_sp_LN261	-0.206263016	metatranscriptomics	EEF1B2	s	default	metaphlan4	bacteria	CD8_T	Nasal	0.12727794	0.121288451	1.049382189	22	0.305394016	301618.1248
k__Bacteria|p__Firmicutes|c__Bacilli|o__Bacillales|f__Staphylococcaceae|g__Staphylococcus|s__Staphylococcus_epidermidis	-0.106160333	metatranscriptomics	EEF1B2	s	default	metaphlan4	bacteria	CD8_T	Nasal	-0.113572148	0.07191154	-1.579331328	22	0.128531709	126942.5429
k__Bacteria|p__Firmicutes|c__Tissierellia|o__Tissierellales|f__Peptoniphilaceae|g__Peptoniphilus|s__Peptoniphilus_lacydonensis	-0.080509739	metatranscriptomics	EEF1B2	s	default	metaphlan4	bacteria	CD8_T	Nasal	-0.009816543	0.082926423	-0.118376534	22	0.906843524	895631.311
k__Bacteria|p__Actinobacteria|c__Actinobacteria|o__Propionibacteriales|f__Propionibacteriaceae|g__Cutibacterium|s__Cutibacterium_granulosum	-0.17552599	metatranscriptomics	EEF1B2	s	default	metaphlan4	bacteria	CD8_T	Nasal	-0.100307434	0.076340371	-1.313950048	22	0.202399944	199897.4709
k__Bacteria|p__Bacteroidetes|c__CFGB2427|o__OFGB2427|f__FGB2427|g__GGB6645|s__GGB6645_SGB9382	-0.396703102	metatranscriptomics	EEF1B2	s	default	metaphlan4	bacteria	CD8_T	Nasal	-0.248678912	0.135899424	-1.829874656	22	0.080853277	79853.60736
k__Bacteria|p__Firmicutes|c__Bacilli|o__Bacillales|f__Staphylococcaceae|g__Staphylococcus|s__Staphylococcus_aureus	-0.174991289	metatranscriptomics	EEF1B2	s	default	metaphlan4	bacteria	CD8_T	Nasal	-0.095835219	0.06110246	-1.568434716	22	0.131051827	129431.5021
k__Bacteria|p__Firmicutes|c__Tissierellia|o__Tissierellales|f__Peptoniphilaceae|g__GGB4812|s__GGB4812_SGB6657	-0.001387746	metatranscriptomics	EEF1B2	s	default	metaphlan4	bacteria	CD8_T	Nasal	-0.102500136	0.077584326	-1.321144889	22	0.200030114	197556.9413
k__Bacteria|p__Firmicutes|c__Bacilli|o__Lactobacillales|f__Carnobacteriaceae|g__Dolosigranulum|s__Dolosigranulum_pigrum	0.014326393	metatranscriptomics	EEF1B2	s	default	metaphlan4	bacteria	CD8_T	Nasal	0.001473889	0.064098696	0.022994059	22	0.981862299	969722.5537
k__Bacteria|p__Firmicutes|c__Tissierellia|o__Tissierellales|f__Peptoniphilaceae|g__Anaerococcus|s__Anaerococcus_provencensis	0.024673689	metatranscriptomics	EEF1B2	s	default	metaphlan4	bacteria	CD8_T	Nasal	0.034612561	0.212189211	0.163121211	22	0.871912146	861131.8237
k__Bacteria|p__Proteobacteria|c__Gammaproteobacteria|o__Pseudomonadales|f__Pseudomonadaceae|g__Pseudomonas|s__Pseudomonas_luteola	-0.021306918	metatranscriptomics	EEF1B2	s	default	metaphlan4	bacteria	CD8_T	Nasal	-0.14058985	0.108391267	-1.297058829	22	0.208049463	205477.1399
k__Bacteria|p__Firmicutes|c__Bacilli|o__Lactobacillales|f__Streptococcaceae|g__Streptococcus|s__Streptococcus_salivarius	0.155695996	metatranscriptomics	RPL22	s	default	metaphlan4	bacteria	CD8_T	Nasal	0.096706956	0.122459745	0.789704046	22	0.438129848	432712.8105
k__Bacteria|p__Actinobacteria|c__Actinobacteria|o__Corynebacteriales|f__Corynebacteriaceae|g__Corynebacterium|s__Corynebacterium_aurimucosum	-0.263911023	metatranscriptomics	RPL22	s	default	metaphlan4	bacteria	CD8_T	Nasal	-0.025108774	0.063144634	-0.397639084	22	0.694728241	686138.6209
k__Archaea|p__Euryarchaeota|c__Halobacteria|o__Halobacteriales|f__Haloarculaceae|g__Natronomonas|s__Natronomonas_sp_LN261	-0.473258706	metatranscriptomics	RPL22	s	default	metaphlan4	bacteria	CD8_T	Nasal	0.09064634	0.122775193	0.738311524	22	0.46812871	462340.7667
k__Bacteria|p__Actinobacteria|c__Actinobacteria|o__Micrococcales|f__Micrococcaceae|g__Micrococcus|s__Micrococcus_lylae	-0.075706171	metatranscriptomics	RPL22	s	default	metaphlan4	bacteria	CD8_T	Nasal	0.095446826	0.083743277	1.139755089	22	0.266645984	263349.173
k__Bacteria|p__Firmicutes|c__Bacilli|o__Bacillales|f__Staphylococcaceae|g__Staphylococcus|s__Staphylococcus_epidermidis	-0.137192013	metatranscriptomics	RPL22	s	default	metaphlan4	bacteria	CD8_T	Nasal	-0.095803508	0.07307787	-1.310978395	22	0.203385105	200870.4515
k__Bacteria|p__Firmicutes|c__Tissierellia|o__Tissierellales|f__Peptoniphilaceae|g__Peptoniphilus|s__Peptoniphilus_lacydonensis	-0.094184924	metatranscriptomics	RPL22	s	default	metaphlan4	bacteria	CD8_T	Nasal	0.002510174	0.082951102	0.030260887	22	0.976131839	964062.9454
k__Bacteria|p__Actinobacteria|c__Actinobacteria|o__Propionibacteriales|f__Propionibacteriaceae|g__Cutibacterium|s__Cutibacterium_granulosum	-0.150840988	metatranscriptomics	RPL22	s	default	metaphlan4	bacteria	CD8_T	Nasal	-0.096569426	0.07655915	-1.261370139	22	0.220387081	217662.2149
k__Eukaryota|p__Basidiomycota|c__Malasseziomycetes|o__Malasseziales|f__Malasseziaceae|g__Malassezia|s__Malassezia_restricta	-0.060494366	metatranscriptomics	RPL22	s	default	metaphlan4	bacteria	CD8_T	Nasal	-0.058930122	0.061120327	-0.964165682	22	0.345442244	341171.1962
k__Bacteria|p__Bacteroidetes|c__CFGB2427|o__OFGB2427|f__FGB2427|g__GGB6645|s__GGB6645_SGB9382	-0.532789822	metatranscriptomics	RPL22	s	default	metaphlan4	bacteria	CD8_T	Nasal	-0.257444825	0.135155422	-1.904805749	22	0.069961619	69096.61371
k__Bacteria|p__Firmicutes|c__Bacilli|o__Bacillales|f__Staphylococcaceae|g__Staphylococcus|s__Staphylococcus_aureus	-0.291985498	metatranscriptomics	RPL22	s	default	metaphlan4	bacteria	CD8_T	Nasal	-0.085497328	0.061795789	-1.38354619	22	0.180376587	178146.411
k__Bacteria|p__Actinobacteria|c__Actinobacteria|o__Corynebacteriales|f__Nocardiaceae|g__Rhodococcus|s__Rhodococcus_fascians	0.101650179	metatranscriptomics	RPL22	s	default	metaphlan4	bacteria	CD8_T	Nasal	-0.328414241	0.485794605	-0.676035177	22	0.506063599	499806.6288
k__Bacteria|p__Firmicutes|c__Bacilli|o__Lactobacillales|f__Carnobacteriaceae|g__Dolosigranulum|s__Dolosigranulum_pigrum	0.0419267	metatranscriptomics	RPL22	s	default	metaphlan4	bacteria	CD8_T	Nasal	-0.000709246	0.064099288	-0.0110648	22	0.991271474	979015.3935
k__Bacteria|p__Firmicutes|c__Tissierellia|o__Tissierellales|f__Peptoniphilaceae|g__Anaerococcus|s__Anaerococcus_provencensis	0.117331683	metatranscriptomics	RPL22	s	default	metaphlan4	bacteria	CD8_T	Nasal	0.151938848	0.20983179	0.724098324	22	0.476635604	470742.4811
k__Bacteria|p__Firmicutes|c__Bacilli|o__Lactobacillales|f__Streptococcaceae|g__Streptococcus|s__Streptococcus_salivarius	0.21176251	metatranscriptomics	NACA	s	default	metaphlan4	bacteria	CD8_T	Nasal	0.106743318	0.122080201	0.874370432	22	0.391362001	386523.2017
k__Bacteria|p__Actinobacteria|c__Actinobacteria|o__Corynebacteriales|f__Corynebacteriaceae|g__Corynebacterium|s__Corynebacterium_aurimucosum	-0.311220373	metatranscriptomics	NACA	s	default	metaphlan4	bacteria	CD8_T	Nasal	-0.025650588	0.063134734	-0.406283299	22	0.68845943	679947.3172
k__Archaea|p__Euryarchaeota|c__Halobacteria|o__Halobacteriales|f__Haloarculaceae|g__Natronomonas|s__Natronomonas_sp_LN261	-0.470974024	metatranscriptomics	NACA	s	default	metaphlan4	bacteria	CD8_T	Nasal	0.098117469	0.122513854	0.800868354	22	0.431772459	426434.024
k__Bacteria|p__Actinobacteria|c__Actinobacteria|o__Micrococcales|f__Micrococcaceae|g__Micrococcus|s__Micrococcus_lylae	-0.040397016	metatranscriptomics	NACA	s	default	metaphlan4	bacteria	CD8_T	Nasal	0.107668133	0.08306686	1.296162319	22	0.208352699	205776.6265
k__Bacteria|p__Firmicutes|c__Bacilli|o__Bacillales|f__Staphylococcaceae|g__Staphylococcus|s__Staphylococcus_epidermidis	-0.154995056	metatranscriptomics	NACA	s	default	metaphlan4	bacteria	CD8_T	Nasal	-0.099610157	0.072846158	-1.367404399	22	0.185307575	183016.4322
k__Bacteria|p__Firmicutes|c__Tissierellia|o__Tissierellales|f__Peptoniphilaceae|g__Peptoniphilus|s__Peptoniphilus_lacydonensis	-0.057282715	metatranscriptomics	NACA	s	default	metaphlan4	bacteria	CD8_T	Nasal	-0.018795757	0.082855981	-0.226848525	22	0.822636165	812465.0919
k__Bacteria|p__Actinobacteria|c__Actinobacteria|o__Propionibacteriales|f__Propionibacteriaceae|g__Cutibacterium|s__Cutibacterium_granulosum	-0.189805348	metatranscriptomics	NACA	s	default	metaphlan4	bacteria	CD8_T	Nasal	-0.097850486	0.076485178	-1.279339197	22	0.214106657	211459.4425
k__Bacteria|p__Bacteroidetes|c__CFGB2427|o__OFGB2427|f__FGB2427|g__GGB6645|s__GGB6645_SGB9382	-0.524873845	metatranscriptomics	NACA	s	default	metaphlan4	bacteria	CD8_T	Nasal	-0.247104353	0.136029912	-1.816544237	22	0.082938143	81912.69584
k__Bacteria|p__Firmicutes|c__Bacilli|o__Bacillales|f__Staphylococcaceae|g__Staphylococcus|s__Staphylococcus_aureus	-0.27172949	metatranscriptomics	NACA	s	default	metaphlan4	bacteria	CD8_T	Nasal	-0.088619074	0.061595558	-1.438725068	22	0.164304296	162272.838
k__Bacteria|p__Actinobacteria|c__Actinobacteria|o__Corynebacteriales|f__Nocardiaceae|g__Rhodococcus|s__Rhodococcus_fascians	0.120718259	metatranscriptomics	NACA	s	default	metaphlan4	bacteria	CD8_T	Nasal	-0.395801635	0.483506028	-0.818607446	22	0.421789448	416574.4429
k__Bacteria|p__Firmicutes|c__Bacilli|o__Lactobacillales|f__Carnobacteriaceae|g__Dolosigranulum|s__Dolosigranulum_pigrum	0.10571686	metatranscriptomics	NACA	s	default	metaphlan4	bacteria	CD8_T	Nasal	0.015571029	0.064013442	0.243246242	22	0.810068377	800052.692
k__Bacteria|p__Firmicutes|c__Tissierellia|o__Tissierellales|f__Peptoniphilaceae|g__Anaerococcus|s__Anaerococcus_provencensis	0.064435524	metatranscriptomics	NACA	s	default	metaphlan4	bacteria	CD8_T	Nasal	0.043131462	0.212118262	0.203336865	22	0.840740731	830345.8121
k__Bacteria|p__Proteobacteria|c__Gammaproteobacteria|o__Pseudomonadales|f__Moraxellaceae|g__Acinetobacter|s__Acinetobacter_baumannii	0.023718459	metatranscriptomics	NACA	s	default	metaphlan4	bacteria	CD8_T	Nasal	-0.103318462	0.129839271	-0.795741234	22	0.434684916	429310.472
k__Bacteria|p__Firmicutes|c__Bacilli|o__Lactobacillales|f__Streptococcaceae|g__Streptococcus|s__Streptococcus_salivarius	0.048452417	metatranscriptomics	BTG1	s	default	metaphlan4	bacteria	CD8_T	Nasal	0.125680861	0.121258011	1.036474705	22	0.311239654	307391.4871
k__Bacteria|p__Actinobacteria|c__Actinobacteria|o__Micrococcales|f__Micrococcaceae|g__Micrococcus|s__Micrococcus_lylae	-0.0275485	metatranscriptomics	BTG1	s	default	metaphlan4	bacteria	CD8_T	Nasal	0.031486259	0.085918384	0.366467081	22	0.717517435	708646.0498
k__Bacteria|p__Firmicutes|c__Tissierellia|o__Tissierellales|f__Peptoniphilaceae|g__Peptoniphilus|s__Peptoniphilus_lacydonensis	-0.065560813	metatranscriptomics	BTG1	s	default	metaphlan4	bacteria	CD8_T	Nasal	-0.065085044	0.081784005	-0.795816296	22	0.43464219	429268.2741
k__Bacteria|p__Actinobacteria|c__Actinobacteria|o__Propionibacteriales|f__Propionibacteriaceae|g__Cutibacterium|s__Cutibacterium_granulosum	-0.095207407	metatranscriptomics	BTG1	s	default	metaphlan4	bacteria	CD8_T	Nasal	-0.092041552	0.086927517	-1.058831025	2.558842287	0.379260893	374571.7111
k__Bacteria|p__Bacteroidetes|c__CFGB2427|o__OFGB2427|f__FGB2427|g__GGB6645|s__GGB6645_SGB9382	-0.315537727	metatranscriptomics	BTG1	s	default	metaphlan4	bacteria	CD8_T	Nasal	-0.255920708	0.142772562	-1.792506237	12.49690434	0.097277354	96074.61665
k__Bacteria|p__Firmicutes|c__Bacilli|o__Bacillales|f__Staphylococcaceae|g__Staphylococcus|s__Staphylococcus_aureus	-0.106537492	metatranscriptomics	BTG1	s	default	metaphlan4	bacteria	CD8_T	Nasal	-0.108876953	0.060101214	-1.811559963	22	0.083729557	82694.32475
k__Bacteria|p__Firmicutes|c__Tissierellia|o__Tissierellales|f__Peptoniphilaceae|g__GGB4812|s__GGB4812_SGB6657	-0.047129299	metatranscriptomics	BTG1	s	default	metaphlan4	bacteria	CD8_T	Nasal	-0.1082581	0.077228019	-1.401798233	22	0.174927121	172764.3218
k__Bacteria|p__Firmicutes|c__Tissierellia|o__Tissierellales|f__Peptoniphilaceae|g__Finegoldia|s__Finegoldia_magna	-0.023407396	metatranscriptomics	BTG1	s	default	metaphlan4	bacteria	CD8_T	Nasal	-0.080147701	0.09056106	-0.885012841	22	0.38572061	380951.5608
k__Bacteria|p__Firmicutes|c__Bacilli|o__Lactobacillales|f__Carnobacteriaceae|g__Dolosigranulum|s__Dolosigranulum_pigrum	0.013369089	metatranscriptomics	BTG1	s	default	metaphlan4	bacteria	CD8_T	Nasal	0.067344661	0.062470724	1.078019526	22	0.292703818	289084.8277
k__Bacteria|p__Firmicutes|c__Bacilli|o__Lactobacillales|f__Streptococcaceae|g__Streptococcus|s__Streptococcus_salivarius	0.00383958	metatranscriptomics	COX4I1	s	default	metaphlan4	bacteria	CD8_T	Nasal	0.138407896	0.120626405	1.147409608	22	0.263537668	260279.2881
k__Bacteria|p__Actinobacteria|c__Actinobacteria|o__Propionibacteriales|f__Propionibacteriaceae|g__Cutibacterium|s__Cutibacterium_granulosum	-0.046764217	metatranscriptomics	COX4I1	s	default	metaphlan4	bacteria	CD8_T	Nasal	-0.088136661	0.077020145	-1.144332585	22	0.264783946	261510.1571
k__Bacteria|p__Bacteroidetes|c__CFGB2427|o__OFGB2427|f__FGB2427|g__GGB6645|s__GGB6645_SGB9382	-0.175339086	metatranscriptomics	COX4I1	s	default	metaphlan4	bacteria	CD8_T	Nasal	-0.258765399	0.135040742	-1.916202433	22	0.068422963	67576.98168
k__Bacteria|p__Firmicutes|c__Bacilli|o__Bacillales|f__Staphylococcaceae|g__Staphylococcus|s__Staphylococcus_aureus	-0.035055909	metatranscriptomics	COX4I1	s	default	metaphlan4	bacteria	CD8_T	Nasal	-0.08509548	0.061820996	-1.376481868	22	0.182521628	180264.9302
k__Bacteria|p__Firmicutes|c__Tissierellia|o__Tissierellales|f__Peptoniphilaceae|g__GGB4812|s__GGB4812_SGB6657	-0.015324116	metatranscriptomics	COX4I1	s	default	metaphlan4	bacteria	CD8_T	Nasal	-0.092369769	0.078160474	-1.181796426	22	0.249903697	246813.8873
k__Bacteria|p__Firmicutes|c__Bacilli|o__Lactobacillales|f__Streptococcaceae|g__Streptococcus|s__Streptococcus_salivarius	0.051099017	metatranscriptomics	CXCR4	s	default	metaphlan4	bacteria	CD8_T	Nasal	0.208783671	0.11593144	1.800923633	22	0.085440296	84383.91215
k__Bacteria|p__Bacteroidetes|c__CFGB2427|o__OFGB2427|f__FGB2427|g__GGB6645|s__GGB6645_SGB9382	-0.063817749	metatranscriptomics	CXCR4	s	default	metaphlan4	bacteria	CD8_T	Nasal	-0.22730785	0.137590089	-1.652065573	22	0.112723859	111330.1411
k__Bacteria|p__Firmicutes|c__Bacilli|o__Bacillales|f__Staphylococcaceae|g__Staphylococcus|s__Staphylococcus_aureus	-0.036590185	metatranscriptomics	CXCR4	s	default	metaphlan4	bacteria	CD8_T	Nasal	-0.110583639	0.059959411	-1.844308303	22	0.078647302	77674.90717
k__Eukaryota|p__Basidiomycota|c__Malasseziomycetes|o__Malasseziales|f__Malasseziaceae|g__Malassezia|s__Malassezia_restricta	0.019034545	metatranscriptomics	INPP4A	s	default	metaphlan4	bacteria	CD8_T	Nasal	0.133760934	0.067124394	1.992732099	15.47382182	0.064234066	63439.87635
k__Bacteria|p__Bacteroidetes|c__CFGB2427|o__OFGB2427|f__FGB2427|g__GGB6645|s__GGB6645_SGB9382	0.061975392	metatranscriptomics	INPP4A	s	default	metaphlan4	bacteria	CD8_T	Nasal	0.302306507	0.148825548	2.031280988	17.48532886	0.057712289	56998.73437
k__Bacteria|p__Firmicutes|c__Bacilli|o__Bacillales|f__Staphylococcaceae|g__Staphylococcus|s__Staphylococcus_aureus	0.039008885	metatranscriptomics	INPP4A	s	default	metaphlan4	bacteria	CD8_T	Nasal	0.13181788	0.05797557	2.273679752	22	0.033096063	32686.86335
k__Bacteria|p__Actinobacteria|c__Actinobacteria|o__Corynebacteriales|f__Nocardiaceae|g__Rhodococcus|s__Rhodococcus_fascians	0.406802708	metatranscriptomics	INPP4A	s	default	metaphlan4	bacteria	CD8_T	Nasal	1.114669685	0.429444047	2.595610984	22	0.016505179	16301.10926
k__Bacteria|p__Actinobacteria|c__Actinobacteria|o__Propionibacteriales|f__Propionibacteriaceae|g__Cutibacterium|s__Cutibacterium_granulosum	-0.075551452	metatranscriptomics	HINT1	s	default	metaphlan4	bacteria	CD8_T	Nasal	-0.106169998	0.075979142	-1.397357156	22	0.176240845	174061.803
k__Bacteria|p__Bacteroidetes|c__CFGB2427|o__OFGB2427|f__FGB2427|g__GGB6645|s__GGB6645_SGB9382	-0.215318207	metatranscriptomics	HINT1	s	default	metaphlan4	bacteria	CD8_T	Nasal	-0.244995622	0.136203178	-1.798751146	22	0.085793408	84732.65872
k__Bacteria|p__Firmicutes|c__Bacilli|o__Bacillales|f__Staphylococcaceae|g__Staphylococcus|s__Staphylococcus_aureus	-0.043088298	metatranscriptomics	HINT1	s	default	metaphlan4	bacteria	CD8_T	Nasal	-0.087970631	0.061637795	-1.427218987	22	0.167557162	165485.4855
k__Bacteria|p__Firmicutes|c__Tissierellia|o__Tissierellales|f__Peptoniphilaceae|g__GGB4812|s__GGB4812_SGB6657	-0.04381674	metatranscriptomics	HINT1	s	default	metaphlan4	bacteria	CD8_T	Nasal	-0.115715292	0.076734921	-1.507987375	22	0.145784984	143982.4989
k__Bacteria|p__Firmicutes|c__Bacilli|o__Lactobacillales|f__Streptococcaceae|g__Streptococcus|s__Streptococcus_salivarius	0.27002025	metatranscriptomics	EEF1D	s	default	metaphlan4	bacteria	CD8_T	Nasal	0.117297675	0.121639193	0.964308236	22	0.34537238	341102.1961
k__Bacteria|p__Actinobacteria|c__Actinobacteria|o__Corynebacteriales|f__Corynebacteriaceae|g__Corynebacterium|s__Corynebacterium_aurimucosum	-0.329209147	metatranscriptomics	EEF1D	s	default	metaphlan4	bacteria	CD8_T	Nasal	-0.032344704	0.062994825	-0.513450171	22	0.612754636	605178.5379
k__Bacteria|p__Actinobacteria|c__Actinobacteria|o__Propionibacteriales|f__Propionibacteriaceae|g__Cutibacterium|s__Cutibacterium_acnes	0.302073684	metatranscriptomics	EEF1D	s	default	metaphlan4	bacteria	CD8_T	Nasal	-0.053414323	0.208340891	-0.256379452	22	0.800040082	790148.386
k__Archaea|p__Euryarchaeota|c__Halobacteria|o__Halobacteriales|f__Haloarculaceae|g__Natronomonas|s__Natronomonas_sp_LN261	-0.794856392	metatranscriptomics	EEF1D	s	default	metaphlan4	bacteria	CD8_T	Nasal	0.056514614	0.123701495	0.456862824	22	0.652248625	644184.223
k__Bacteria|p__Actinobacteria|c__Actinobacteria|o__Micrococcales|f__Micrococcaceae|g__Micrococcus|s__Micrococcus_lylae	-0.027837311	metatranscriptomics	EEF1D	s	default	metaphlan4	bacteria	CD8_T	Nasal	0.007996012	0.086163365	0.092800604	22	0.926901885	915441.6706
k__Bacteria|p__Firmicutes|c__Bacilli|o__Bacillales|f__Staphylococcaceae|g__Staphylococcus|s__Staphylococcus_epidermidis	-0.034069855	metatranscriptomics	EEF1D	s	default	metaphlan4	bacteria	CD8_T	Nasal	-0.027090018	0.075658531	-0.358056356	22	0.723713773	714765.7762
k__Bacteria|p__Firmicutes|c__Tissierellia|o__Tissierellales|f__Peptoniphilaceae|g__Peptoniphilus|s__Peptoniphilus_lacydonensis	-0.080127427	metatranscriptomics	EEF1D	s	default	metaphlan4	bacteria	CD8_T	Nasal	0.011924153	0.082913864	0.14381374	22	0.886956765	875990.4312
k__Bacteria|p__Actinobacteria|c__Actinobacteria|o__Propionibacteriales|f__Propionibacteriaceae|g__Cutibacterium|s__Cutibacterium_granulosum	-0.177873599	metatranscriptomics	EEF1D	s	default	metaphlan4	bacteria	CD8_T	Nasal	-0.121300862	0.074942533	-1.61858504	22	0.119785062	118304.0393
k__Eukaryota|p__Basidiomycota|c__Malasseziomycetes|o__Malasseziales|f__Malasseziaceae|g__Malassezia|s__Malassezia_restricta	-0.04217	metatranscriptomics	EEF1D	s	default	metaphlan4	bacteria	CD8_T	Nasal	-0.031793684	0.062029025	-0.512561408	22	0.613366144	605782.4849
k__Bacteria|p__Bacteroidetes|c__CFGB2427|o__OFGB2427|f__FGB2427|g__GGB6645|s__GGB6645_SGB9382	-0.740454872	metatranscriptomics	EEF1D	s	default	metaphlan4	bacteria	CD8_T	Nasal	-0.220207138	0.138113984	-1.594386984	22	0.125116083	123569.1477
k__Bacteria|p__Firmicutes|c__Bacilli|o__Bacillales|f__Staphylococcaceae|g__Staphylococcus|s__Staphylococcus_aureus	-0.27145711	metatranscriptomics	EEF1D	s	default	metaphlan4	bacteria	CD8_T	Nasal	-0.061271705	0.063089907	-0.971180773	22	0.342015654	337786.9723
k__Bacteria|p__Firmicutes|c__Tissierellia|o__Tissierellales|f__Peptoniphilaceae|g__GGB4812|s__GGB4812_SGB6657	-0.11066738	metatranscriptomics	EEF1D	s	default	metaphlan4	bacteria	CD8_T	Nasal	-0.073453029	0.07906733	-0.92899341	22	0.362974144	358486.3315
k__Bacteria|p__Actinobacteria|c__Actinobacteria|o__Corynebacteriales|f__Nocardiaceae|g__Rhodococcus|s__Rhodococcus_fascians	-0.095133851	metatranscriptomics	EEF1D	s	default	metaphlan4	bacteria	CD8_T	Nasal	-0.540840492	0.477077668	-1.13365292	22	0.269143184	265815.4976
k__Bacteria|p__Firmicutes|c__Bacilli|o__Lactobacillales|f__Carnobacteriaceae|g__Dolosigranulum|s__Dolosigranulum_pigrum	0.074948743	metatranscriptomics	EEF1D	s	default	metaphlan4	bacteria	CD8_T	Nasal	-0.012060055	0.064047876	-0.188297506	22	0.852369522	841830.8248
k__Bacteria|p__Actinobacteria|c__Actinobacteria|o__Corynebacteriales|f__Corynebacteriaceae|g__Corynebacterium|s__Corynebacterium_propinquum	-0.130824947	metatranscriptomics	EEF1D	s	default	metaphlan4	bacteria	CD8_T	Nasal	-0.047263069	0.071896942	-0.657372444	22	0.517760653	511359.0603
k__Bacteria|p__Firmicutes|c__Tissierellia|o__Tissierellales|f__Peptoniphilaceae|g__Anaerococcus|s__Anaerococcus_provencensis	0.05857304	metatranscriptomics	EEF1D	s	default	metaphlan4	bacteria	CD8_T	Nasal	0.100072486	0.211242781	0.473732099	22	0.640358414	632441.0229
k__Bacteria|p__Proteobacteria|c__Gammaproteobacteria|o__Pseudomonadales|f__Pseudomonadaceae|g__Pseudomonas|s__Pseudomonas_luteola	0.082748396	metatranscriptomics	EEF1D	s	default	metaphlan4	bacteria	CD8_T	Nasal	0.015360662	0.112411627	0.136646562	22	0.892552944	881517.4199
k__Bacteria|p__Proteobacteria|c__Gammaproteobacteria|o__Pseudomonadales|f__Moraxellaceae|g__Acinetobacter|s__Acinetobacter_tandoii	0.200473403	metatranscriptomics	EEF1D	s	default	metaphlan4	bacteria	CD8_T	Nasal	0.076418487	0.212110848	0.360276184	22	0.722076482	713148.728
k__Bacteria|p__Firmicutes|c__Bacilli|o__Lactobacillales|f__Streptococcaceae|g__Streptococcus|s__Streptococcus_salivarius	0.260947675	metatranscriptomics	UBC	s	default	metaphlan4	bacteria	CD8_T	Nasal	0.103842237	0.122193882	0.849815353	22	0.404581433	399579.1878
k__Bacteria|p__Actinobacteria|c__Actinobacteria|o__Corynebacteriales|f__Corynebacteriaceae|g__Corynebacterium|s__Corynebacterium_aurimucosum	-0.275560803	metatranscriptomics	UBC	s	default	metaphlan4	bacteria	CD8_T	Nasal	0.021250287	0.063208983	0.336190932	22	0.739912352	730764.0754
k__Bacteria|p__Actinobacteria|c__Actinobacteria|o__Propionibacteriales|f__Propionibacteriaceae|g__Cutibacterium|s__Cutibacterium_acnes	0.387450114	metatranscriptomics	UBC	s	default	metaphlan4	bacteria	CD8_T	Nasal	0.026829958	0.20857347	0.128635524	22	0.898814781	887701.8351
k__Archaea|p__Euryarchaeota|c__Halobacteria|o__Halobacteriales|f__Haloarculaceae|g__Natronomonas|s__Natronomonas_sp_LN261	-0.700458213	metatranscriptomics	UBC	s	default	metaphlan4	bacteria	CD8_T	Nasal	-0.053494389	0.123762523	-0.432234146	22	0.669778353	661497.2137
k__Bacteria|p__Firmicutes|c__Bacilli|o__Bacillales|f__Staphylococcaceae|g__Staphylococcus|s__Staphylococcus_epidermidis	-0.00398726	metatranscriptomics	UBC	s	default	metaphlan4	bacteria	CD8_T	Nasal	-0.03615656	0.075486081	-0.478983141	22	0.636677112	628805.2363
k__Bacteria|p__Firmicutes|c__Tissierellia|o__Tissierellales|f__Peptoniphilaceae|g__Peptoniphilus|s__Peptoniphilus_lacydonensis	-0.111225184	metatranscriptomics	UBC	s	default	metaphlan4	bacteria	CD8_T	Nasal	0.004818107	0.082946468	0.058086951	22	0.95420375	942405.9748
k__Bacteria|p__Actinobacteria|c__Actinobacteria|o__Propionibacteriales|f__Propionibacteriaceae|g__Cutibacterium|s__Cutibacterium_granulosum	-0.122038377	metatranscriptomics	UBC	s	default	metaphlan4	bacteria	CD8_T	Nasal	-0.040829466	0.078799886	-0.518141177	22	0.609531804	601995.5532
k__Eukaryota|p__Basidiomycota|c__Malasseziomycetes|o__Malasseziales|f__Malasseziaceae|g__Malassezia|s__Malassezia_restricta	-0.046506359	metatranscriptomics	UBC	s	default	metaphlan4	bacteria	CD8_T	Nasal	-0.009841891	0.062363004	-0.157816186	22	0.876041205	865209.8317
k__Bacteria|p__Bacteroidetes|c__CFGB2427|o__OFGB2427|f__FGB2427|g__GGB6645|s__GGB6645_SGB9382	-0.611728233	metatranscriptomics	UBC	s	default	metaphlan4	bacteria	CD8_T	Nasal	-0.266986175	0.134311368	-1.987815166	22	0.059418609	58683.95704
k__Bacteria|p__Firmicutes|c__Bacilli|o__Bacillales|f__Staphylococcaceae|g__Staphylococcus|s__Staphylococcus_aureus	-0.24938002	metatranscriptomics	UBC	s	default	metaphlan4	bacteria	CD8_T	Nasal	-0.07011073	0.062670171	-1.118725687	22	0.275324119	271920.0112
k__Bacteria|p__Firmicutes|c__Tissierellia|o__Tissierellales|f__Peptoniphilaceae|g__GGB4812|s__GGB4812_SGB6657	-0.029039949	metatranscriptomics	UBC	s	default	metaphlan4	bacteria	CD8_T	Nasal	-0.031775365	0.080318065	-0.395619155	22	0.696196344	687588.5722
k__Bacteria|p__Actinobacteria|c__Actinobacteria|o__Corynebacteriales|f__Corynebacteriaceae|g__Corynebacterium|s__Corynebacterium_propinquum	-1.75E-05	metatranscriptomics	UBC	s	default	metaphlan4	bacteria	CD8_T	Nasal	0.023677604	0.072423915	0.326930733	22	0.746810476	737576.9114
k__Bacteria|p__Firmicutes|c__Tissierellia|o__Tissierellales|f__Peptoniphilaceae|g__Anaerococcus|s__Anaerococcus_provencensis	0.256908989	metatranscriptomics	UBC	s	default	metaphlan4	bacteria	CD8_T	Nasal	0.226531485	0.206751417	1.095670774	22	0.285072942	281548.3002
k__Bacteria|p__Proteobacteria|c__Gammaproteobacteria|o__Pseudomonadales|f__Moraxellaceae|g__Acinetobacter|s__Acinetobacter_tandoii	0.011758605	metatranscriptomics	UBC	s	default	metaphlan4	bacteria	CD8_T	Nasal	-0.202584178	0.208305032	-0.972536168	22	0.341356287	337135.7576
k__Bacteria|p__Firmicutes|c__Bacilli|o__Lactobacillales|f__Streptococcaceae|g__Streptococcus|s__Streptococcus_salivarius	0.056622882	metatranscriptomics	PFDN5	s	default	metaphlan4	bacteria	CD8_T	Nasal	0.101206554	0.12229436	0.827565181	22	0.416803737	411650.3754
k__Bacteria|p__Actinobacteria|c__Actinobacteria|o__Corynebacteriales|f__Corynebacteriaceae|g__Corynebacterium|s__Corynebacterium_aurimucosum	-0.040198315	metatranscriptomics	PFDN5	s	default	metaphlan4	bacteria	CD8_T	Nasal	-0.015253811	0.063287639	-0.241023543	22	0.811768949	801732.2378
k__Bacteria|p__Actinobacteria|c__Actinobacteria|o__Propionibacteriales|f__Propionibacteriaceae|g__Cutibacterium|s__Cutibacterium_acnes	-0.025967197	metatranscriptomics	PFDN5	s	default	metaphlan4	bacteria	CD8_T	Nasal	-0.071394978	0.208095939	-0.34308684	22	0.734789897	725704.9545
k__Archaea|p__Euryarchaeota|c__Halobacteria|o__Halobacteriales|f__Haloarculaceae|g__Natronomonas|s__Natronomonas_sp_LN261	-0.263430159	metatranscriptomics	PFDN5	s	default	metaphlan4	bacteria	CD8_T	Nasal	0.055630403	0.123719712	0.449648663	22	0.657362728	649235.0951
k__Bacteria|p__Firmicutes|c__Bacilli|o__Bacillales|f__Staphylococcaceae|g__Staphylococcus|s__Staphylococcus_epidermidis	-0.08838697	metatranscriptomics	PFDN5	s	default	metaphlan4	bacteria	CD8_T	Nasal	-0.089704553	0.073428895	-1.221651958	22	0.234768903	231866.2198
k__Bacteria|p__Firmicutes|c__Tissierellia|o__Tissierellales|f__Peptoniphilaceae|g__Peptoniphilus|s__Peptoniphilus_lacydonensis	-0.076672475	metatranscriptomics	PFDN5	s	default	metaphlan4	bacteria	CD8_T	Nasal	-0.005227891	0.08294534	-0.063028147	22	0.950313247	938563.5737
k__Bacteria|p__Actinobacteria|c__Actinobacteria|o__Propionibacteriales|f__Propionibacteriaceae|g__Cutibacterium|s__Cutibacterium_granulosum	-0.218959325	metatranscriptomics	PFDN5	s	default	metaphlan4	bacteria	CD8_T	Nasal	-0.086178916	0.07712078	-1.117453886	22	0.275855487	272444.8097
k__Bacteria|p__Bacteroidetes|c__CFGB2427|o__OFGB2427|f__FGB2427|g__GGB6645|s__GGB6645_SGB9382	-0.434662938	metatranscriptomics	PFDN5	s	default	metaphlan4	bacteria	CD8_T	Nasal	-0.285314319	0.132587418	-2.151895883	22	0.04264122	42114.00385
k__Bacteria|p__Firmicutes|c__Bacilli|o__Bacillales|f__Staphylococcaceae|g__Staphylococcus|s__Staphylococcus_aureus	-0.136656333	metatranscriptomics	PFDN5	s	default	metaphlan4	bacteria	CD8_T	Nasal	-0.068905822	0.062730886	-1.098435328	22	0.28389093	280380.9026
k__Bacteria|p__Firmicutes|c__Tissierellia|o__Tissierellales|f__Peptoniphilaceae|g__GGB4812|s__GGB4812_SGB6657	-0.022607233	metatranscriptomics	PFDN5	s	default	metaphlan4	bacteria	CD8_T	Nasal	-0.075033586	0.078999841	-0.949794134	22	0.352535015	348176.272
k__Bacteria|p__Firmicutes|c__Bacilli|o__Lactobacillales|f__Streptococcaceae|g__Streptococcus|s__Streptococcus_salivarius	0.11620312	metatranscriptomics	BTF3	s	default	metaphlan4	bacteria	CD8_T	Nasal	0.111068504	0.121904691	0.911109346	22	0.372113342	367512.5329
k__Bacteria|p__Actinobacteria|c__Actinobacteria|o__Corynebacteriales|f__Corynebacteriaceae|g__Corynebacterium|s__Corynebacterium_aurimucosum	-0.147910748	metatranscriptomics	BTF3	s	default	metaphlan4	bacteria	CD8_T	Nasal	-0.033702893	0.062962453	-0.535285573	22	0.597822314	590430.8385
k__Archaea|p__Euryarchaeota|c__Halobacteria|o__Halobacteriales|f__Haloarculaceae|g__Natronomonas|s__Natronomonas_sp_LN261	-0.308403517	metatranscriptomics	BTF3	s	default	metaphlan4	bacteria	CD8_T	Nasal	0.121515604	0.121556791	0.999661172	22	0.328343605	324283.9648
k__Bacteria|p__Firmicutes|c__Bacilli|o__Bacillales|f__Staphylococcaceae|g__Staphylococcus|s__Staphylococcus_epidermidis	-0.094009515	metatranscriptomics	BTF3	s	default	metaphlan4	bacteria	CD8_T	Nasal	-0.097199345	0.072994038	-1.331606632	22	0.196622958	194191.912
k__Bacteria|p__Firmicutes|c__Tissierellia|o__Tissierellales|f__Peptoniphilaceae|g__Peptoniphilus|s__Peptoniphilus_lacydonensis	-0.095433313	metatranscriptomics	BTF3	s	default	metaphlan4	bacteria	CD8_T	Nasal	-0.022718389	0.082811301	-0.274339235	22	0.786383499	776660.6531
k__Bacteria|p__Actinobacteria|c__Actinobacteria|o__Propionibacteriales|f__Propionibacteriaceae|g__Cutibacterium|s__Cutibacterium_granulosum	-0.149331034	metatranscriptomics	BTF3	s	default	metaphlan4	bacteria	CD8_T	Nasal	-0.102487021	0.076208667	-1.344821062	22	0.192384469	190005.8271
k__Bacteria|p__Bacteroidetes|c__CFGB2427|o__OFGB2427|f__FGB2427|g__GGB6645|s__GGB6645_SGB9382	-0.420969612	metatranscriptomics	BTF3	s	default	metaphlan4	bacteria	CD8_T	Nasal	-0.205113829	0.139166332	-1.473875368	22	0.154681191	152768.713
k__Bacteria|p__Firmicutes|c__Bacilli|o__Bacillales|f__Staphylococcaceae|g__Staphylococcus|s__Staphylococcus_aureus	-0.2178194	metatranscriptomics	BTF3	s	default	metaphlan4	bacteria	CD8_T	Nasal	-0.108075232	0.060166952	-1.796255727	22	0.086200565	85134.78094
k__Bacteria|p__Firmicutes|c__Tissierellia|o__Tissierellales|f__Peptoniphilaceae|g__GGB4812|s__GGB4812_SGB6657	-0.025581673	metatranscriptomics	BTF3	s	default	metaphlan4	bacteria	CD8_T	Nasal	-0.124006348	0.076143976	-1.628577262	22	0.117639842	116185.3427
k__Bacteria|p__Actinobacteria|c__Actinobacteria|o__Corynebacteriales|f__Nocardiaceae|g__Rhodococcus|s__Rhodococcus_fascians	0.043937463	metatranscriptomics	BTF3	s	default	metaphlan4	bacteria	CD8_T	Nasal	-0.348676348	0.485152341	-0.718694559	22	0.479893488	473960.0853
k__Bacteria|p__Firmicutes|c__Bacilli|o__Lactobacillales|f__Carnobacteriaceae|g__Dolosigranulum|s__Dolosigranulum_pigrum	0.000308783	metatranscriptomics	BTF3	s	default	metaphlan4	bacteria	CD8_T	Nasal	0.006722425	0.064083441	0.104901118	22	0.917404811	906062.0175
k__Bacteria|p__Actinobacteria|c__Actinobacteria|o__Corynebacteriales|f__Corynebacteriaceae|g__Corynebacterium|s__Corynebacterium_propinquum	0.000634746	metatranscriptomics	BTF3	s	default	metaphlan4	bacteria	CD8_T	Nasal	0.026193084	0.072384537	0.361860214	22	0.72090897	711995.6519
k__Bacteria|p__Firmicutes|c__Tissierellia|o__Tissierellales|f__Peptoniphilaceae|g__Anaerococcus|s__Anaerococcus_provencensis	0.033679707	metatranscriptomics	BTF3	s	default	metaphlan4	bacteria	CD8_T	Nasal	0.02876356	0.212228911	0.135530826	22	0.893424641	882378.3391
k__Bacteria|p__Actinobacteria|c__Actinobacteria|o__Micrococcales|f__Micrococcaceae|g__Micrococcus|s__Micrococcus_lylae	-0.133245257	metatranscriptomics	PABPC1	s	default	metaphlan4	bacteria	CD8_T	Nasal	-0.041330637	0.085728555	-0.482110502	22	0.634489181	626644.3566
k__Eukaryota|p__Basidiomycota|c__Malasseziomycetes|o__Malasseziales|f__Malasseziaceae|g__Malassezia|s__Malassezia_restricta	-0.175436287	metatranscriptomics	PABPC1	s	default	metaphlan4	bacteria	CD8_T	Nasal	-0.193123009	0.065033465	-2.96959435	21.83906331	0.007111761	7023.831589
k__Bacteria|p__Bacteroidetes|c__CFGB2427|o__OFGB2427|f__FGB2427|g__GGB6645|s__GGB6645_SGB9382	-0.149545944	metatranscriptomics	PABPC1	s	default	metaphlan4	bacteria	CD8_T	Nasal	-0.180207666	0.146817132	-1.227429419	14.0922464	0.239771024	236806.4949
k__Bacteria|p__Firmicutes|c__Bacilli|o__Bacillales|f__Staphylococcaceae|g__Staphylococcus|s__Staphylococcus_aureus	-0.12957362	metatranscriptomics	PABPC1	s	default	metaphlan4	bacteria	CD8_T	Nasal	-0.106751449	0.060274278	-1.771094601	22	0.090399917	89282.2122
k__Bacteria|p__Firmicutes|c__Tissierellia|o__Tissierellales|f__Peptoniphilaceae|g__GGB4812|s__GGB4812_SGB6657	0.02410315	metatranscriptomics	PABPC1	s	default	metaphlan4	bacteria	CD8_T	Nasal	0.087990229	0.07838982	1.122470094	22	0.273764014	270379.1955
k__Bacteria|p__Actinobacteria|c__Actinobacteria|o__Corynebacteriales|f__Nocardiaceae|g__Rhodococcus|s__Rhodococcus_fascians	-0.464191482	metatranscriptomics	PABPC1	s	default	metaphlan4	bacteria	CD8_T	Nasal	-0.974451125	0.444676679	-2.191369979	22	0.039303938	38817.98406
k__Bacteria|p__Firmicutes|c__Bacilli|o__Lactobacillales|f__Carnobacteriaceae|g__Dolosigranulum|s__Dolosigranulum_pigrum	0.028087613	metatranscriptomics	PABPC1	s	default	metaphlan4	bacteria	CD8_T	Nasal	0.010877883	0.070354799	0.154614653	2.039919742	0.8910719	880054.6873
k__Bacteria|p__Firmicutes|c__Tissierellia|o__Tissierellales|f__Peptoniphilaceae|g__Anaerococcus|s__Anaerococcus_provencensis	0.178648978	metatranscriptomics	PABPC1	s	default	metaphlan4	bacteria	CD8_T	Nasal	0.401527325	0.194294479	2.066591531	22	0.050741801	50114.4296
k__Bacteria|p__Firmicutes|c__Bacilli|o__Lactobacillales|f__Streptococcaceae|g__Streptococcus|s__Streptococcus_salivarius	0.143891483	metatranscriptomics	COX7C	s	default	metaphlan4	bacteria	CD8_T	Nasal	0.131835131	0.120960605	1.089901386	22	0.287551153	283995.8703
k__Bacteria|p__Actinobacteria|c__Actinobacteria|o__Corynebacteriales|f__Corynebacteriaceae|g__Corynebacterium|s__Corynebacterium_aurimucosum	-0.156516249	metatranscriptomics	COX7C	s	default	metaphlan4	bacteria	CD8_T	Nasal	-0.039712075	0.062803006	-0.632327614	22	0.533690017	527091.4737
k__Archaea|p__Euryarchaeota|c__Halobacteria|o__Halobacteriales|f__Haloarculaceae|g__Natronomonas|s__Natronomonas_sp_LN261	-0.298748029	metatranscriptomics	COX7C	s	default	metaphlan4	bacteria	CD8_T	Nasal	0.131776768	0.121069871	1.088435686	22	0.288183206	284620.1088
k__Bacteria|p__Firmicutes|c__Bacilli|o__Bacillales|f__Staphylococcaceae|g__Staphylococcus|s__Staphylococcus_epidermidis	-0.081761579	metatranscriptomics	COX7C	s	default	metaphlan4	bacteria	CD8_T	Nasal	-0.094423117	0.073159489	-1.290647572	22	0.210225547	207626.3179
k__Bacteria|p__Firmicutes|c__Tissierellia|o__Tissierellales|f__Peptoniphilaceae|g__Peptoniphilus|s__Peptoniphilus_lacydonensis	-0.081165708	metatranscriptomics	COX7C	s	default	metaphlan4	bacteria	CD8_T	Nasal	-0.016886204	0.082874669	-0.203755917	22	0.840417228	830026.3091
k__Bacteria|p__Actinobacteria|c__Actinobacteria|o__Propionibacteriales|f__Propionibacteriaceae|g__Cutibacterium|s__Cutibacterium_granulosum	-0.168023941	metatranscriptomics	COX7C	s	default	metaphlan4	bacteria	CD8_T	Nasal	-0.114708608	0.075412883	-1.521074419	22	0.14248498	140723.2959
k__Bacteria|p__Bacteroidetes|c__CFGB2427|o__OFGB2427|f__FGB2427|g__GGB6645|s__GGB6645_SGB9382	-0.460465911	metatranscriptomics	COX7C	s	default	metaphlan4	bacteria	CD8_T	Nasal	-0.233060553	0.137151932	-1.699287415	22	0.103363437	102085.4516
k__Bacteria|p__Firmicutes|c__Bacilli|o__Bacillales|f__Staphylococcaceae|g__Staphylococcus|s__Staphylococcus_aureus	-0.206774794	metatranscriptomics	COX7C	s	default	metaphlan4	bacteria	CD8_T	Nasal	-0.092380435	0.061343844	-1.505944689	22	0.146305666	144496.7424
k__Bacteria|p__Firmicutes|c__Tissierellia|o__Tissierellales|f__Peptoniphilaceae|g__GGB4812|s__GGB4812_SGB6657	-0.017568286	metatranscriptomics	COX7C	s	default	metaphlan4	bacteria	CD8_T	Nasal	-0.114494069	0.076818143	-1.490456089	22	0.150303376	148445.025
k__Bacteria|p__Actinobacteria|c__Actinobacteria|o__Corynebacteriales|f__Nocardiaceae|g__Rhodococcus|s__Rhodococcus_fascians	0.088856493	metatranscriptomics	COX7C	s	default	metaphlan4	bacteria	CD8_T	Nasal	-0.272709597	0.487358658	-0.559566539	22	0.581428014	574239.2379
k__Bacteria|p__Firmicutes|c__Bacilli|o__Lactobacillales|f__Carnobacteriaceae|g__Dolosigranulum|s__Dolosigranulum_pigrum	0.010899586	metatranscriptomics	COX7C	s	default	metaphlan4	bacteria	CD8_T	Nasal	-0.004503287	0.064092275	-0.070262552	22	0.944619473	932940.198
k__Bacteria|p__Firmicutes|c__Tissierellia|o__Tissierellales|f__Peptoniphilaceae|g__Anaerococcus|s__Anaerococcus_provencensis	0.002647147	metatranscriptomics	COX7C	s	default	metaphlan4	bacteria	CD8_T	Nasal	0.002619846	0.212316756	0.012339326	22	0.990266108	978022.458
k__Bacteria|p__Actinobacteria|c__Actinobacteria|o__Corynebacteriales|f__Corynebacteriaceae|g__Corynebacterium|s__Corynebacterium_accolens	-0.049674887	metatranscriptomics	SEMA4D	s	default	metaphlan4	bacteria	CD8_T	Nasal	-0.106125312	0.047080918	-2.254104583	22	0.03448539	34059.01279
k__Bacteria|p__Actinobacteria|c__Actinobacteria|o__Propionibacteriales|f__Propionibacteriaceae|g__Cutibacterium|s__Cutibacterium_granulosum	0.024237911	metatranscriptomics	SEMA4D	s	default	metaphlan4	bacteria	CD8_T	Nasal	0.169577981	0.099387733	1.70622647	17.24039833	0.105913802	104604.2842
k__Eukaryota|p__Basidiomycota|c__Malasseziomycetes|o__Malasseziales|f__Malasseziaceae|g__Malassezia|s__Malassezia_restricta	0.036970828	metatranscriptomics	SEMA4D	s	default	metaphlan4	bacteria	CD8_T	Nasal	0.15572189	0.067495612	2.307140963	21.86454037	0.030902975	30520.89046
k__Bacteria|p__Bacteroidetes|c__CFGB2427|o__OFGB2427|f__FGB2427|g__GGB6645|s__GGB6645_SGB9382	0.165323186	metatranscriptomics	SEMA4D	s	default	metaphlan4	bacteria	CD8_T	Nasal	0.269703302	0.141027959	1.91241016	15.71363528	0.074229749	73311.97211
k__Bacteria|p__Firmicutes|c__Bacilli|o__Bacillales|f__Staphylococcaceae|g__Staphylococcus|s__Staphylococcus_aureus	0.051614241	metatranscriptomics	SEMA4D	s	default	metaphlan4	bacteria	CD8_T	Nasal	0.134786784	0.058114748	2.319321494	6.900211289	0.05396966	53302.37929
k__Bacteria|p__Actinobacteria|c__Actinobacteria|o__Corynebacteriales|f__Nocardiaceae|g__Rhodococcus|s__Rhodococcus_fascians	0.517651849	metatranscriptomics	SEMA4D	s	default	metaphlan4	bacteria	CD8_T	Nasal	0.969413737	0.445176864	2.17759236	22	0.040440859	39940.84801
k__Bacteria|p__Proteobacteria|c__Gammaproteobacteria|o__Pseudomonadales|f__Pseudomonadaceae|g__Pseudomonas|s__Pseudomonas_luteola	0.166926765	metatranscriptomics	SEMA4D	s	default	metaphlan4	bacteria	CD8_T	Nasal	0.248852095	0.094238573	2.640660674	19.08545407	0.016081081	15882.25486
k__Bacteria|p__Firmicutes|c__Bacilli|o__Lactobacillales|f__Streptococcaceae|g__Streptococcus|s__Streptococcus_salivarius	-0.050259936	metatranscriptomics	DOCK2	s	default	metaphlan4	bacteria	CD8_T	Nasal	-0.110640321	0.121922389	-0.907465168	22	0.373994167	369370.1033
k__Bacteria|p__Firmicutes|c__Tissierellia|o__Tissierellales|f__Peptoniphilaceae|g__Peptoniphilus|s__Peptoniphilus_lacydonensis	0.018182052	metatranscriptomics	DOCK2	s	default	metaphlan4	bacteria	CD8_T	Nasal	-0.019319631	0.082850504	-0.233186643	22	0.817772435	807661.4962
k__Bacteria|p__Actinobacteria|c__Actinobacteria|o__Propionibacteriales|f__Propionibacteriaceae|g__Cutibacterium|s__Cutibacterium_granulosum	0.219219847	metatranscriptomics	DOCK2	s	default	metaphlan4	bacteria	CD8_T	Nasal	0.128224356	0.074416776	1.723057116	22	0.098907062	97684.17496
k__Eukaryota|p__Basidiomycota|c__Malasseziomycetes|o__Malasseziales|f__Malasseziaceae|g__Malassezia|s__Malassezia_restricta	0.05495063	metatranscriptomics	DOCK2	s	default	metaphlan4	bacteria	CD8_T	Nasal	0.079528318	0.060050465	1.32435808	22	0.198978778	196518.604
k__Bacteria|p__Bacteroidetes|c__CFGB2427|o__OFGB2427|f__FGB2427|g__GGB6645|s__GGB6645_SGB9382	0.353960237	metatranscriptomics	DOCK2	s	default	metaphlan4	bacteria	CD8_T	Nasal	0.234732511	0.137022265	1.71309758	22	0.100753948	99508.22635
k__Bacteria|p__Firmicutes|c__Bacilli|o__Bacillales|f__Staphylococcaceae|g__Staphylococcus|s__Staphylococcus_aureus	0.079320869	metatranscriptomics	DOCK2	s	default	metaphlan4	bacteria	CD8_T	Nasal	0.106216803	0.060317197	1.760970477	22	0.092138627	90999.42473
k__Bacteria|p__Firmicutes|c__Tissierellia|o__Tissierellales|f__Peptoniphilaceae|g__GGB4812|s__GGB4812_SGB6657	0.071918932	metatranscriptomics	DOCK2	s	default	metaphlan4	bacteria	CD8_T	Nasal	0.118297022	0.076555773	1.545239721	22	0.136552742	134864.4034
k__Bacteria|p__Actinobacteria|c__Actinobacteria|o__Corynebacteriales|f__Nocardiaceae|g__Rhodococcus|s__Rhodococcus_fascians	0.101501044	metatranscriptomics	DOCK2	s	default	metaphlan4	bacteria	CD8_T	Nasal	0.807962462	0.459593364	1.757994185	22	0.092655204	91509.61552
k__Bacteria|p__Firmicutes|c__Bacilli|o__Lactobacillales|f__Carnobacteriaceae|g__Dolosigranulum|s__Dolosigranulum_pigrum	-0.104914355	metatranscriptomics	DOCK2	s	default	metaphlan4	bacteria	CD8_T	Nasal	-0.002058572	0.064097964	-0.032116033	22	0.97466911	962618.3016
k__Bacteria|p__Firmicutes|c__Tissierellia|o__Tissierellales|f__Peptoniphilaceae|g__Anaerococcus|s__Anaerococcus_provencensis	-0.178680655	metatranscriptomics	DOCK2	s	default	metaphlan4	bacteria	CD8_T	Nasal	-0.109240939	0.211036209	-0.517640737	22	0.609875235	602334.7371
k__Bacteria|p__Proteobacteria|c__Gammaproteobacteria|o__Pseudomonadales|f__Pseudomonadaceae|g__Pseudomonas|s__Pseudomonas_luteola	0.016640635	metatranscriptomics	DOCK2	s	default	metaphlan4	bacteria	CD8_T	Nasal	0.098562805	0.110478618	0.89214372	22	0.381970496	377247.8125
k__Bacteria|p__Actinobacteria|c__Actinobacteria|o__Propionibacteriales|f__Propionibacteriaceae|g__Cutibacterium|s__Cutibacterium_granulosum	0.13278806	metatranscriptomics	DOCK11	s	default	metaphlan4	bacteria	CD8_T	Nasal	0.1968443	0.078737817	2.499996919	2.70567595	0.096883058	95685.19544
k__Bacteria|p__Bacteroidetes|c__CFGB2427|o__OFGB2427|f__FGB2427|g__GGB6645|s__GGB6645_SGB9382	0.192457655	metatranscriptomics	DOCK11	s	default	metaphlan4	bacteria	CD8_T	Nasal	0.250145591	0.142847713	1.751134729	11.33823415	0.10689616	105574.4963
k__Bacteria|p__Firmicutes|c__Bacilli|o__Bacillales|f__Staphylococcaceae|g__Staphylococcus|s__Staphylococcus_aureus	0.03164914	metatranscriptomics	DOCK11	s	default	metaphlan4	bacteria	CD8_T	Nasal	0.074727913	0.06242718	1.197041318	22	0.244030544	241013.3501
k__Bacteria|p__Actinobacteria|c__Actinobacteria|o__Corynebacteriales|f__Corynebacteriaceae|g__Corynebacterium|s__Corynebacterium_accolens	-0.036286697	metatranscriptomics	C22orf34	s	default	metaphlan4	bacteria	CD8_T	Nasal	-0.148681363	0.041517749	-3.58115188	22	0.001665405	1644.813603
k__Bacteria|p__Bacteroidetes|c__CFGB2427|o__OFGB2427|f__FGB2427|g__GGB6645|s__GGB6645_SGB9382	0.159681545	metatranscriptomics	C22orf34	s	default	metaphlan4	bacteria	CD8_T	Nasal	0.421408739	0.118846573	3.545821539	21.76044172	0.001836141	1813.438708
k__Bacteria|p__Firmicutes|c__Bacilli|o__Bacillales|f__Staphylococcaceae|g__Staphylococcus|s__Staphylococcus_aureus	0.04713988	metatranscriptomics	C22orf34	s	default	metaphlan4	bacteria	CD8_T	Nasal	0.153014838	0.061476777	2.488985991	12.93533165	0.02722637	26889.74285
k__Bacteria|p__Actinobacteria|c__Actinobacteria|o__Corynebacteriales|f__Nocardiaceae|g__Rhodococcus|s__Rhodococcus_fascians	0.460435719	metatranscriptomics	C22orf34	s	default	metaphlan4	bacteria	CD8_T	Nasal	1.087176919	0.371337804	2.92773024	20.40108019	0.008206142	8104.681041
k__Archaea|p__Euryarchaeota|c__Halobacteria|o__Halobacteriales|f__Haloarculaceae|g__Natronomonas|s__Natronomonas_sp_LN261	-0.006315192	metatranscriptomics	PTK2B	s	default	metaphlan4	bacteria	CD8_T	Nasal	-0.300863961	0.116833586	-2.575149585	16.4454928	0.020028253	19780.62338
k__Bacteria|p__Actinobacteria|c__Actinobacteria|o__Micrococcales|f__Micrococcaceae|g__Micrococcus|s__Micrococcus_lylae	-0.005459305	metatranscriptomics	PTK2B	s	default	metaphlan4	bacteria	CD8_T	Nasal	-0.186420067	0.076468132	-2.437879175	22	0.023311607	23023.38276
k__Bacteria|p__Firmicutes|c__Bacilli|o__Bacillales|f__Staphylococcaceae|g__Staphylococcus|s__Staphylococcus_aureus	0.039051127	metatranscriptomics	PTK2B	s	default	metaphlan4	bacteria	CD8_T	Nasal	0.165874163	0.053854764	3.080027636	22	0.005474649	5406.960016
k__Eukaryota|p__Basidiomycota|c__Malasseziomycetes|o__Malasseziales|f__Malasseziaceae|g__Malassezia|s__Malassezia_restricta	0.06134928	metatranscriptomics	AFF1	s	default	metaphlan4	bacteria	CD8_T	Nasal	0.145298909	0.064186533	2.263697719	10.29895931	0.046344433	45771.43068
k__Bacteria|p__Bacteroidetes|c__CFGB2427|o__OFGB2427|f__FGB2427|g__GGB6645|s__GGB6645_SGB9382	0.128271992	metatranscriptomics	AFF1	s	default	metaphlan4	bacteria	CD8_T	Nasal	0.245273491	0.136180444	1.801091875	22	0.085413003	84356.9562
k__Bacteria|p__Firmicutes|c__Bacilli|o__Bacillales|f__Staphylococcaceae|g__Staphylococcus|s__Staphylococcus_aureus	0.058920311	metatranscriptomics	AFF1	s	default	metaphlan4	bacteria	CD8_T	Nasal	0.09204034	0.061367077	1.499832566	22	0.147872738	146044.4398
k__Bacteria|p__Firmicutes|c__Bacilli|o__Lactobacillales|f__Streptococcaceae|g__Streptococcus|s__Streptococcus_salivarius	-0.001002607	metatranscriptomics	ST6GAL1	s	default	metaphlan4	bacteria	CD8_T	Nasal	-0.138447909	0.120624318	-1.147761182	22	0.263395547	260138.9242
k__Bacteria|p__Actinobacteria|c__Actinobacteria|o__Micrococcales|f__Micrococcaceae|g__Micrococcus|s__Micrococcus_lylae	-0.061921675	metatranscriptomics	ST6GAL1	s	default	metaphlan4	bacteria	CD8_T	Nasal	-0.232706438	0.070466759	-3.302357615	22	0.00324388	3203.772695
k__Bacteria|p__Actinobacteria|c__Actinobacteria|o__Propionibacteriales|f__Propionibacteriaceae|g__Cutibacterium|s__Cutibacterium_granulosum	0.102126189	metatranscriptomics	ST6GAL1	s	default	metaphlan4	bacteria	CD8_T	Nasal	0.174546803	0.070002514	2.493436194	22	0.020661056	20405.60316
k__Eukaryota|p__Basidiomycota|c__Malasseziomycetes|o__Malasseziales|f__Malasseziaceae|g__Malassezia|s__Malassezia_restricta	0.027050679	metatranscriptomics	ST6GAL1	s	default	metaphlan4	bacteria	CD8_T	Nasal	0.139625835	0.05483971	2.546071742	22	0.018411373	18183.73516
k__Bacteria|p__Bacteroidetes|c__CFGB2427|o__OFGB2427|f__FGB2427|g__GGB6645|s__GGB6645_SGB9382	0.145054431	metatranscriptomics	ST6GAL1	s	default	metaphlan4	bacteria	CD8_T	Nasal	0.299172523	0.149779306	1.997422279	20.77105002	0.059046122	58316.07578
k__Bacteria|p__Firmicutes|c__Bacilli|o__Bacillales|f__Staphylococcaceae|g__Staphylococcus|s__Staphylococcus_aureus	0.036140153	metatranscriptomics	ST6GAL1	s	default	metaphlan4	bacteria	CD8_T	Nasal	0.132257413	0.072561109	1.822703856	13.53419426	0.090509893	89390.82871
k__Bacteria|p__Proteobacteria|c__Gammaproteobacteria|o__Pseudomonadales|f__Pseudomonadaceae|g__Pseudomonas|s__Pseudomonas_luteola	0.05684217	metatranscriptomics	ST6GAL1	s	default	metaphlan4	bacteria	CD8_T	Nasal	0.224235009	0.098950203	2.266139951	19.11203507	0.035240811	34805.09376
k__Bacteria|p__Firmicutes|c__Bacilli|o__Lactobacillales|f__Streptococcaceae|g__Streptococcus|s__Streptococcus_salivarius	0.180648218	metatranscriptomics	EIF3K	s	default	metaphlan4	bacteria	CD8_T	Nasal	0.148573077	0.120075513	1.237330353	22	0.229008986	226177.5186
k__Bacteria|p__Actinobacteria|c__Actinobacteria|o__Corynebacteriales|f__Corynebacteriaceae|g__Corynebacterium|s__Corynebacterium_aurimucosum	-0.177408514	metatranscriptomics	EIF3K	s	default	metaphlan4	bacteria	CD8_T	Nasal	-0.006002894	0.063358217	-0.094745312	22	0.925374794	913933.46
k__Archaea|p__Euryarchaeota|c__Halobacteria|o__Halobacteriales|f__Haloarculaceae|g__Natronomonas|s__Natronomonas_sp_LN261	-0.379216975	metatranscriptomics	EIF3K	s	default	metaphlan4	bacteria	CD8_T	Nasal	0.026924209	0.124154285	0.216860888	22	0.830315195	820049.1779
k__Bacteria|p__Actinobacteria|c__Actinobacteria|o__Micrococcales|f__Micrococcaceae|g__Micrococcus|s__Micrococcus_lylae	-0.012253454	metatranscriptomics	EIF3K	s	default	metaphlan4	bacteria	CD8_T	Nasal	0.069414221	0.084900038	0.817599406	22	0.422352837	417130.8664
k__Bacteria|p__Firmicutes|c__Bacilli|o__Bacillales|f__Staphylococcaceae|g__Staphylococcus|s__Staphylococcus_epidermidis	-0.075987873	metatranscriptomics	EIF3K	s	default	metaphlan4	bacteria	CD8_T	Nasal	-0.064380919	0.074626848	-0.862704528	22	0.39760715	392691.1351
k__Bacteria|p__Firmicutes|c__Tissierellia|o__Tissierellales|f__Peptoniphilaceae|g__Peptoniphilus|s__Peptoniphilus_lacydonensis	-0.072545474	metatranscriptomics	EIF3K	s	default	metaphlan4	bacteria	CD8_T	Nasal	0.002173812	0.082951534	0.026205814	22	0.979329438	967221.0091
k__Bacteria|p__Actinobacteria|c__Actinobacteria|o__Propionibacteriales|f__Propionibacteriaceae|g__Cutibacterium|s__Cutibacterium_granulosum	-0.133751078	metatranscriptomics	EIF3K	s	default	metaphlan4	bacteria	CD8_T	Nasal	-0.074654357	0.07766509	-0.961234412	22	0.346880962	342592.1258
k__Bacteria|p__Bacteroidetes|c__CFGB2427|o__OFGB2427|f__FGB2427|g__GGB6645|s__GGB6645_SGB9382	-0.408912871	metatranscriptomics	EIF3K	s	default	metaphlan4	bacteria	CD8_T	Nasal	-0.204164069	0.139229799	-1.46638199	22	0.156693374	154756.0168
k__Bacteria|p__Firmicutes|c__Bacilli|o__Bacillales|f__Staphylococcaceae|g__Staphylococcus|s__Staphylococcus_aureus	-0.202909888	metatranscriptomics	EIF3K	s	default	metaphlan4	bacteria	CD8_T	Nasal	-0.092859065	0.061310987	-1.514558319	22	0.144120327	142338.4236
k__Bacteria|p__Firmicutes|c__Tissierellia|o__Tissierellales|f__Peptoniphilaceae|g__GGB4812|s__GGB4812_SGB6657	-0.023280646	metatranscriptomics	EIF3K	s	default	metaphlan4	bacteria	CD8_T	Nasal	-0.095942804	0.07796458	-1.230594771	22	0.231470193	228608.2959
k__Bacteria|p__Firmicutes|c__Bacilli|o__Lactobacillales|f__Carnobacteriaceae|g__Dolosigranulum|s__Dolosigranulum_pigrum	0.015405234	metatranscriptomics	EIF3K	s	default	metaphlan4	bacteria	CD8_T	Nasal	0.019740132	0.063961154	0.30862689	22	0.760508905	751105.9726
k__Bacteria|p__Firmicutes|c__Tissierellia|o__Tissierellales|f__Peptoniphilaceae|g__Anaerococcus|s__Anaerococcus_provencensis	0.089617313	metatranscriptomics	EIF3K	s	default	metaphlan4	bacteria	CD8_T	Nasal	0.12083127	0.210748836	0.573342525	22	0.572227548	565152.5266
k__Eukaryota|p__Basidiomycota|c__Malasseziomycetes|o__Malasseziales|f__Malasseziaceae|g__Malassezia|s__Malassezia_restricta	0.0245021	metatranscriptomics	PRKCQ	s	default	metaphlan4	bacteria	CD8_T	Nasal	0.144314694	0.05428515	2.658456198	22	0.014353035	14175.57388
k__Bacteria|p__Actinobacteria|c__Actinobacteria|o__Micrococcales|f__Micrococcaceae|g__Micrococcus|s__Micrococcus_lylae	-0.005066435	metatranscriptomics	TRERF1	s	default	metaphlan4	bacteria	CD8_T	Nasal	-0.221018608	0.072156859	-3.063029762	22	0.005696032	5625.606257
k__Eukaryota|p__Basidiomycota|c__Malasseziomycetes|o__Malasseziales|f__Malasseziaceae|g__Malassezia|s__Malassezia_restricta	0.027616658	metatranscriptomics	TRERF1	s	default	metaphlan4	bacteria	CD8_T	Nasal	0.172770387	0.050366128	3.430289252	22	0.002391858	2362.285376
k__Eukaryota|p__Basidiomycota|c__Malasseziomycetes|o__Malasseziales|f__Malasseziaceae|g__Malassezia|s__Malassezia_restricta	0.062885576	metatranscriptomics	PARP8	s	default	metaphlan4	bacteria	CD8_T	Nasal	0.202374399	0.045077025	4.489524319	22	0.000182481	180.2245844
k__Bacteria|p__Firmicutes|c__Bacilli|o__Lactobacillales|f__Streptococcaceae|g__Streptococcus|s__Streptococcus_salivarius	0.121657457	metatranscriptomics	CHCHD2	s	default	metaphlan4	bacteria	CD8_T	Nasal	0.108906281	0.121993334	0.892723212	22	0.381666796	376947.8674
k__Bacteria|p__Actinobacteria|c__Actinobacteria|o__Corynebacteriales|f__Corynebacteriaceae|g__Corynebacterium|s__Corynebacterium_aurimucosum	-0.130489603	metatranscriptomics	CHCHD2	s	default	metaphlan4	bacteria	CD8_T	Nasal	-0.016311732	0.063275646	-0.257788472	22	0.798966235	789087.8168
k__Bacteria|p__Actinobacteria|c__Actinobacteria|o__Propionibacteriales|f__Propionibacteriaceae|g__Cutibacterium|s__Cutibacterium_acnes	0.073427406	metatranscriptomics	CHCHD2	s	default	metaphlan4	bacteria	CD8_T	Nasal	0.022300246	0.208597718	0.106905512	22	0.915832841	904509.4836
k__Archaea|p__Euryarchaeota|c__Halobacteria|o__Halobacteriales|f__Haloarculaceae|g__Natronomonas|s__Natronomonas_sp_LN261	-0.364040095	metatranscriptomics	CHCHD2	s	default	metaphlan4	bacteria	CD8_T	Nasal	0.059170361	0.123645035	0.47855024	22	0.636980241	629104.6175
k__Bacteria|p__Firmicutes|c__Bacilli|o__Bacillales|f__Staphylococcaceae|g__Staphylococcus|s__Staphylococcus_epidermidis	-0.053002941	metatranscriptomics	CHCHD2	s	default	metaphlan4	bacteria	CD8_T	Nasal	-0.070377402	0.074380345	-0.946182789	22	0.354332709	349951.7392
k__Bacteria|p__Firmicutes|c__Tissierellia|o__Tissierellales|f__Peptoniphilaceae|g__Peptoniphilus|s__Peptoniphilus_lacydonensis	-0.069944925	metatranscriptomics	CHCHD2	s	default	metaphlan4	bacteria	CD8_T	Nasal	-0.002376544	0.082951281	-0.028649879	22	0.977402142	965317.5417
k__Bacteria|p__Actinobacteria|c__Actinobacteria|o__Propionibacteriales|f__Propionibacteriaceae|g__Cutibacterium|s__Cutibacterium_granulosum	-0.172055009	metatranscriptomics	CHCHD2	s	default	metaphlan4	bacteria	CD8_T	Nasal	-0.088099131	0.077022096	-1.143816325	22	0.26499347	261717.0909
k__Bacteria|p__Bacteroidetes|c__CFGB2427|o__OFGB2427|f__FGB2427|g__GGB6645|s__GGB6645_SGB9382	-0.473527878	metatranscriptomics	CHCHD2	s	default	metaphlan4	bacteria	CD8_T	Nasal	-0.24074996	0.136546867	-1.763130598	22	0.091765258	90630.67198
k__Bacteria|p__Firmicutes|c__Bacilli|o__Bacillales|f__Staphylococcaceae|g__Staphylococcus|s__Staphylococcus_aureus	-0.182161694	metatranscriptomics	CHCHD2	s	default	metaphlan4	bacteria	CD8_T	Nasal	-0.090460176	0.061473785	-1.47152442	22	0.155310216	153389.9606
k__Bacteria|p__Firmicutes|c__Tissierellia|o__Tissierellales|f__Peptoniphilaceae|g__GGB4812|s__GGB4812_SGB6657	-0.055876337	metatranscriptomics	CHCHD2	s	default	metaphlan4	bacteria	CD8_T	Nasal	-0.108949111	0.077183835	-1.411553472	22	0.172068842	169941.3828
k__Bacteria|p__Firmicutes|c__Tissierellia|o__Tissierellales|f__Peptoniphilaceae|g__Anaerococcus|s__Anaerococcus_provencensis	0.046792345	metatranscriptomics	CHCHD2	s	default	metaphlan4	bacteria	CD8_T	Nasal	0.062371073	0.211900665	0.294341092	22	0.771256615	761720.7979
k__Bacteria|p__Firmicutes|c__Bacilli|o__Bacillales|f__Staphylococcaceae|g__Staphylococcus|s__Staphylococcus_aureus	0.062771081	metatranscriptomics	TMEM131L	s	default	metaphlan4	bacteria	CD8_T	Nasal	0.220789423	0.055011461	4.013516826	13.32831839	0.00140588	1388.498001
k__Bacteria|p__Firmicutes|c__Bacilli|o__Lactobacillales|f__Streptococcaceae|g__Streptococcus|s__Streptococcus_salivarius	0.09279902	metatranscriptomics	C12orf57	s	default	metaphlan4	bacteria	CD8_T	Nasal	0.021436101	0.12409917	0.172733634	22	0.86444009	853752.1526
k__Bacteria|p__Actinobacteria|c__Actinobacteria|o__Corynebacteriales|f__Corynebacteriaceae|g__Corynebacterium|s__Corynebacterium_aurimucosum	-0.307876507	metatranscriptomics	C12orf57	s	default	metaphlan4	bacteria	CD8_T	Nasal	-0.019848372	0.063229696	-0.313909028	22	0.75654732	747193.3689
k__Bacteria|p__Actinobacteria|c__Actinobacteria|o__Propionibacteriales|f__Propionibacteriaceae|g__Cutibacterium|s__Cutibacterium_acnes	-0.0302948	metatranscriptomics	C12orf57	s	default	metaphlan4	bacteria	CD8_T	Nasal	-0.130165889	0.206798136	-0.629434538	22	0.535547045	528925.5415
k__Archaea|p__Euryarchaeota|c__Halobacteria|o__Halobacteriales|f__Haloarculaceae|g__Natronomonas|s__Natronomonas_sp_LN261	-0.536575352	metatranscriptomics	C12orf57	s	default	metaphlan4	bacteria	CD8_T	Nasal	0.025610457	0.124166919	0.206258295	22	0.838486027	828118.9858
k__Bacteria|p__Firmicutes|c__Bacilli|o__Bacillales|f__Staphylococcaceae|g__Staphylococcus|s__Staphylococcus_epidermidis	-0.095233029	metatranscriptomics	C12orf57	s	default	metaphlan4	bacteria	CD8_T	Nasal	-0.058546059	0.074844968	-0.782231062	22	0.44241725	436947.2027
k__Bacteria|p__Firmicutes|c__Tissierellia|o__Tissierellales|f__Peptoniphilaceae|g__Peptoniphilus|s__Peptoniphilus_lacydonensis	-0.04355931	metatranscriptomics	C12orf57	s	default	metaphlan4	bacteria	CD8_T	Nasal	0.026840173	0.082755221	0.324332078	22	0.748750205	739492.6574
k__Bacteria|p__Actinobacteria|c__Actinobacteria|o__Propionibacteriales|f__Propionibacteriaceae|g__Cutibacterium|s__Cutibacterium_granulosum	-0.083077971	metatranscriptomics	C12orf57	s	default	metaphlan4	bacteria	CD8_T	Nasal	-0.07715144	0.077554082	-0.994808242	22	0.330646111	326558.0025
k__Eukaryota|p__Basidiomycota|c__Malasseziomycetes|o__Malasseziales|f__Malasseziaceae|g__Malassezia|s__Malassezia_restricta	-0.050189442	metatranscriptomics	C12orf57	s	default	metaphlan4	bacteria	CD8_T	Nasal	-0.038945889	0.061843371	-0.629750423	22	0.535344113	528725.1186
k__Bacteria|p__Bacteroidetes|c__CFGB2427|o__OFGB2427|f__FGB2427|g__GGB6645|s__GGB6645_SGB9382	-0.489353316	metatranscriptomics	C12orf57	s	default	metaphlan4	bacteria	CD8_T	Nasal	-0.227634808	0.137565517	-1.654737413	22	0.112175776	110788.8347
k__Bacteria|p__Firmicutes|c__Bacilli|o__Bacillales|f__Staphylococcaceae|g__Staphylococcus|s__Staphylococcus_aureus	-0.286220418	metatranscriptomics	C12orf57	s	default	metaphlan4	bacteria	CD8_T	Nasal	-0.092819166	0.061313733	-1.513839754	22	0.144301604	142517.4589
k__Bacteria|p__Firmicutes|c__Bacilli|o__Lactobacillales|f__Carnobacteriaceae|g__Dolosigranulum|s__Dolosigranulum_pigrum	0.051870027	metatranscriptomics	C12orf57	s	default	metaphlan4	bacteria	CD8_T	Nasal	0.013019997	0.064039332	0.203312502	22	0.840759539	830364.3881
k__Bacteria|p__Firmicutes|c__Tissierellia|o__Tissierellales|f__Peptoniphilaceae|g__Anaerococcus|s__Anaerococcus_provencensis	0.140212318	metatranscriptomics	C12orf57	s	default	metaphlan4	bacteria	CD8_T	Nasal	0.249373919	0.20555296	1.213185737	22	0.237924497	234982.7985
k__Bacteria|p__Proteobacteria|c__Gammaproteobacteria|o__Pseudomonadales|f__Moraxellaceae|g__Acinetobacter|s__Acinetobacter_baumannii	0.027520076	metatranscriptomics	C12orf57	s	default	metaphlan4	bacteria	CD8_T	Nasal	-0.116319576	0.129338467	-0.899342463	22	0.378209029	373532.8522
k__Bacteria|p__Firmicutes|c__Bacilli|o__Lactobacillales|f__Streptococcaceae|g__Streptococcus|s__Streptococcus_salivarius	0.04281288	metatranscriptomics	COX6A1	s	default	metaphlan4	bacteria	CD8_T	Nasal	0.062259378	0.123471853	0.504239438	22	0.619105938	611451.3124
k__Bacteria|p__Actinobacteria|c__Actinobacteria|o__Corynebacteriales|f__Corynebacteriaceae|g__Corynebacterium|s__Corynebacterium_aurimucosum	-0.100073835	metatranscriptomics	COX6A1	s	default	metaphlan4	bacteria	CD8_T	Nasal	-0.038273834	0.062843582	-0.609033293	22	0.548740506	541955.8782
k__Archaea|p__Euryarchaeota|c__Halobacteria|o__Halobacteriales|f__Haloarculaceae|g__Natronomonas|s__Natronomonas_sp_LN261	-0.286316079	metatranscriptomics	COX6A1	s	default	metaphlan4	bacteria	CD8_T	Nasal	0.098913637	0.12248475	0.807558792	22	0.427990194	422698.5228
k__Bacteria|p__Firmicutes|c__Bacilli|o__Bacillales|f__Staphylococcaceae|g__Staphylococcus|s__Staphylococcus_epidermidis	-0.103841921	metatranscriptomics	COX6A1	s	default	metaphlan4	bacteria	CD8_T	Nasal	-0.099685231	0.07284149	-1.368522681	22	0.184962559	182675.6821
k__Bacteria|p__Firmicutes|c__Tissierellia|o__Tissierellales|f__Peptoniphilaceae|g__Peptoniphilus|s__Peptoniphilus_lacydonensis	-0.079048926	metatranscriptomics	COX6A1	s	default	metaphlan4	bacteria	CD8_T	Nasal	-0.022099359	0.082818915	-0.266839515	22	0.792078009	782284.7565
k__Bacteria|p__Actinobacteria|c__Actinobacteria|o__Propionibacteriales|f__Propionibacteriaceae|g__Cutibacterium|s__Cutibacterium_granulosum	-0.172687141	metatranscriptomics	COX6A1	s	default	metaphlan4	bacteria	CD8_T	Nasal	-0.096859061	0.076542517	-1.265428224	22	0.218956508	216249.3302
k__Bacteria|p__Bacteroidetes|c__CFGB2427|o__OFGB2427|f__FGB2427|g__GGB6645|s__GGB6645_SGB9382	-0.391695884	metatranscriptomics	COX6A1	s	default	metaphlan4	bacteria	CD8_T	Nasal	-0.213606293	0.13858439	-1.541344543	22	0.137494954	135794.9667
k__Bacteria|p__Firmicutes|c__Bacilli|o__Bacillales|f__Staphylococcaceae|g__Staphylococcus|s__Staphylococcus_aureus	-0.179470144	metatranscriptomics	COX6A1	s	default	metaphlan4	bacteria	CD8_T	Nasal	-0.184825614	0.07515131	-2.459379799	14.39350595	0.027132945	26797.47342
k__Bacteria|p__Firmicutes|c__Tissierellia|o__Tissierellales|f__Peptoniphilaceae|g__GGB4812|s__GGB4812_SGB6657	-0.040159325	metatranscriptomics	COX6A1	s	default	metaphlan4	bacteria	CD8_T	Nasal	-0.110825514	0.07706231	-1.438128624	22	0.164471657	162438.1298
k__Bacteria|p__Actinobacteria|c__Actinobacteria|o__Corynebacteriales|f__Nocardiaceae|g__Rhodococcus|s__Rhodococcus_fascians	0.135361119	metatranscriptomics	COX6A1	s	default	metaphlan4	bacteria	CD8_T	Nasal	-0.208191334	0.488803411	-0.425920379	22	0.674303919	665966.8251
k__Bacteria|p__Firmicutes|c__Tissierellia|o__Tissierellales|f__Peptoniphilaceae|g__Anaerococcus|s__Anaerococcus_provencensis	0.020237786	metatranscriptomics	COX6A1	s	default	metaphlan4	bacteria	CD8_T	Nasal	0.029236127	0.212225976	0.13775942	22	0.891683635	880658.8584
k__Bacteria|p__Actinobacteria|c__Actinobacteria|o__Micrococcales|f__Micrococcaceae|g__Micrococcus|s__Micrococcus_lylae	0.04976813	metatranscriptomics	ITM2B	s	default	metaphlan4	bacteria	CD8_T	Nasal	0.204355794	0.074355842	2.748348882	22	0.011730113	11585.08205
k__Bacteria|p__Actinobacteria|c__Actinobacteria|o__Micrococcales|f__Micrococcaceae|g__Micrococcus|s__Micrococcus_lylae	-0.06495032	metatranscriptomics	PRKCH	s	default	metaphlan4	bacteria	CD8_T	Nasal	-0.266696262	0.064761029	-4.118159716	22	0.000452101	446.5111654
k__Bacteria|p__Firmicutes|c__Bacilli|o__Lactobacillales|f__Streptococcaceae|g__Streptococcus|s__Streptococcus_salivarius	-0.057849371	metatranscriptomics	DOCK8	s	default	metaphlan4	bacteria	CD8_T	Nasal	-0.174451325	0.118482743	-1.472377496	22	0.155081726	153164.2953
k__Bacteria|p__Firmicutes|c__Bacilli|o__Bacillales|f__Staphylococcaceae|g__Staphylococcus|s__Staphylococcus_epidermidis	0.003175472	metatranscriptomics	DOCK8	s	default	metaphlan4	bacteria	CD8_T	Nasal	0.091323312	0.073338138	1.245236292	22	0.226145593	223349.5288
k__Bacteria|p__Actinobacteria|c__Actinobacteria|o__Propionibacteriales|f__Propionibacteriaceae|g__Cutibacterium|s__Cutibacterium_granulosum	0.157897447	metatranscriptomics	DOCK8	s	default	metaphlan4	bacteria	CD8_T	Nasal	0.199713019	0.080143888	2.491930741	5.370861988	0.05169407	51054.92413
k__Bacteria|p__Bacteroidetes|c__CFGB2427|o__OFGB2427|f__FGB2427|g__GGB6645|s__GGB6645_SGB9382	0.245688606	metatranscriptomics	DOCK8	s	default	metaphlan4	bacteria	CD8_T	Nasal	0.286854254	0.145370246	1.973266619	16.22697143	0.065746816	64933.92201
k__Bacteria|p__Firmicutes|c__Bacilli|o__Bacillales|f__Staphylococcaceae|g__Staphylococcus|s__Staphylococcus_aureus	0.058939594	metatranscriptomics	DOCK8	s	default	metaphlan4	bacteria	CD8_T	Nasal	0.114682808	0.067726072	1.693333222	7.487569918	0.131426451	129801.4946
k__Bacteria|p__Proteobacteria|c__Gammaproteobacteria|o__Pseudomonadales|f__Moraxellaceae|g__Acinetobacter|s__Acinetobacter_baumannii	0.003401485	metatranscriptomics	DOCK8	s	default	metaphlan4	bacteria	CD8_T	Nasal	0.118760305	0.129237606	0.918929936	22	0.368098202	363547.0361
k__Bacteria|p__Firmicutes|c__Bacilli|o__Lactobacillales|f__Streptococcaceae|g__Streptococcus|s__Streptococcus_salivarius	-0.041076135	metatranscriptomics	ZCCHC7	s	default	metaphlan4	bacteria	CD8_T	Nasal	-0.079265798	0.123028032	-0.644290541	22	0.526048264	519544.2033
k__Bacteria|p__Actinobacteria|c__Actinobacteria|o__Propionibacteriales|f__Propionibacteriaceae|g__Cutibacterium|s__Cutibacterium_acnes	-0.306580401	metatranscriptomics	ZCCHC7	s	default	metaphlan4	bacteria	CD8_T	Nasal	-0.066616039	0.208167959	-0.32001101	22	0.751979365	742681.8925
k__Bacteria|p__Actinobacteria|c__Actinobacteria|o__Micrococcales|f__Micrococcaceae|g__Micrococcus|s__Micrococcus_lylae	0.154117963	metatranscriptomics	ZCCHC7	s	default	metaphlan4	bacteria	CD8_T	Nasal	-0.020107388	0.086073539	-0.233607076	22	0.817450067	807343.1139
k__Bacteria|p__Firmicutes|c__Bacilli|o__Bacillales|f__Staphylococcaceae|g__Staphylococcus|s__Staphylococcus_epidermidis	-0.077944533	metatranscriptomics	ZCCHC7	s	default	metaphlan4	bacteria	CD8_T	Nasal	0.033878698	0.075534097	0.448521913	22	0.658163038	650025.5099
k__Bacteria|p__Firmicutes|c__Tissierellia|o__Tissierellales|f__Peptoniphilaceae|g__Peptoniphilus|s__Peptoniphilus_lacydonensis	7.75E-05	metatranscriptomics	ZCCHC7	s	default	metaphlan4	bacteria	CD8_T	Nasal	-0.017396662	0.082869869	-0.209927469	22	0.835656239	825324.1851
k__Bacteria|p__Actinobacteria|c__Actinobacteria|o__Propionibacteriales|f__Propionibacteriaceae|g__Cutibacterium|s__Cutibacterium_granulosum	0.122272423	metatranscriptomics	ZCCHC7	s	default	metaphlan4	bacteria	CD8_T	Nasal	0.027086239	0.079068631	0.342566185	22	0.735176216	726086.4972
k__Eukaryota|p__Basidiomycota|c__Malasseziomycetes|o__Malasseziales|f__Malasseziaceae|g__Malassezia|s__Malassezia_restricta	0.17881667	metatranscriptomics	ZCCHC7	s	default	metaphlan4	bacteria	CD8_T	Nasal	0.063320855	0.060920405	1.039403061	22	0.309906562	306074.8773
k__Bacteria|p__Bacteroidetes|c__CFGB2427|o__OFGB2427|f__FGB2427|g__GGB6645|s__GGB6645_SGB9382	0.517233487	metatranscriptomics	ZCCHC7	s	default	metaphlan4	bacteria	CD8_T	Nasal	0.344793595	0.125999451	2.736469037	22	0.01204869	11899.72006
k__Bacteria|p__Firmicutes|c__Bacilli|o__Bacillales|f__Staphylococcaceae|g__Staphylococcus|s__Staphylococcus_aureus	0.084789844	metatranscriptomics	ZCCHC7	s	default	metaphlan4	bacteria	CD8_T	Nasal	0.062441867	0.063037736	0.990547429	22	0.332676874	328563.6569
k__Bacteria|p__Firmicutes|c__Tissierellia|o__Tissierellales|f__Peptoniphilaceae|g__GGB4812|s__GGB4812_SGB6657	0.142139415	metatranscriptomics	ZCCHC7	s	default	metaphlan4	bacteria	CD8_T	Nasal	0.017654297	0.080515332	0.219266274	22	0.828464189	818221.0576
k__Bacteria|p__Firmicutes|c__Tissierellia|o__Tissierellales|f__Peptoniphilaceae|g__Finegoldia|s__Finegoldia_magna	0.114534235	metatranscriptomics	ZCCHC7	s	default	metaphlan4	bacteria	CD8_T	Nasal	-0.010947502	0.092129486	-0.118827341	22	0.9064905	895282.6512
k__Bacteria|p__Firmicutes|c__Bacilli|o__Lactobacillales|f__Carnobacteriaceae|g__Dolosigranulum|s__Dolosigranulum_pigrum	-0.114260171	metatranscriptomics	ZCCHC7	s	default	metaphlan4	bacteria	CD8_T	Nasal	-0.046239447	0.063336844	-0.730056071	22	0.473058787	467209.8881
k__Bacteria|p__Firmicutes|c__Tissierellia|o__Tissierellales|f__Peptoniphilaceae|g__Anaerococcus|s__Anaerococcus_provencensis	-0.549197139	metatranscriptomics	ZCCHC7	s	default	metaphlan4	bacteria	CD8_T	Nasal	-0.314175868	0.201474711	-1.559381159	22	0.133176725	131530.1283
k__Bacteria|p__Proteobacteria|c__Gammaproteobacteria|o__Pseudomonadales|f__Moraxellaceae|g__Acinetobacter|s__Acinetobacter_baumannii	0.023178272	metatranscriptomics	ZCCHC7	s	default	metaphlan4	bacteria	CD8_T	Nasal	-0.008844612	0.131681033	-0.067166942	22	0.947055493	935346.099
k__Bacteria|p__Bacteroidetes|c__CFGB2427|o__OFGB2427|f__FGB2427|g__GGB6645|s__GGB6645_SGB9382	-0.09292025	metatranscriptomics	HSP90AA1	s	default	metaphlan4	bacteria	CD8_T	Nasal	-0.381545208	0.121088779	-3.150954294	22	0.004637226	4579.891326
k__Bacteria|p__Actinobacteria|c__Actinobacteria|o__Micrococcales|f__Micrococcaceae|g__Micrococcus|s__Micrococcus_lylae	-0.07378422	metatranscriptomics	CHST11	s	default	metaphlan4	bacteria	CD8_T	Nasal	-0.253951649	0.067049255	-3.787538727	22	0.001011202	998.6996277
k__Bacteria|p__Proteobacteria|c__Gammaproteobacteria|o__Pseudomonadales|f__Pseudomonadaceae|g__Pseudomonas|s__Pseudomonas_luteola	0.038471664	metatranscriptomics	CHST11	s	default	metaphlan4	bacteria	CD8_T	Nasal	0.314202333	0.090330975	3.478345423	22	0.002131972	2105.612475
k__Bacteria|p__Firmicutes|c__Bacilli|o__Lactobacillales|f__Streptococcaceae|g__Streptococcus|s__Streptococcus_salivarius	0.044367124	metatranscriptomics	APRT	s	default	metaphlan4	bacteria	CD8_T	Nasal	0.145560757	0.120243099	1.210553941	22	0.238911938	235958.0307
k__Archaea|p__Euryarchaeota|c__Halobacteria|o__Halobacteriales|f__Haloarculaceae|g__Natronomonas|s__Natronomonas_sp_LN261	-0.021790022	metatranscriptomics	APRT	s	default	metaphlan4	bacteria	CD8_T	Nasal	0.094630114	0.122638485	0.771618415	22	0.448549858	443003.9879
k__Bacteria|p__Firmicutes|c__Bacilli|o__Bacillales|f__Staphylococcaceae|g__Staphylococcus|s__Staphylococcus_epidermidis	-0.037969359	metatranscriptomics	APRT	s	default	metaphlan4	bacteria	CD8_T	Nasal	-0.110916624	0.072099699	-1.538378456	22	0.138216016	136507.1133
k__Bacteria|p__Actinobacteria|c__Actinobacteria|o__Propionibacteriales|f__Propionibacteriaceae|g__Cutibacterium|s__Cutibacterium_granulosum	-0.114095597	metatranscriptomics	APRT	s	default	metaphlan4	bacteria	CD8_T	Nasal	-0.110363894	0.075707013	-1.457776357	22	0.159030349	157064.0981
k__Bacteria|p__Bacteroidetes|c__CFGB2427|o__OFGB2427|f__FGB2427|g__GGB6645|s__GGB6645_SGB9382	-0.223104059	metatranscriptomics	APRT	s	default	metaphlan4	bacteria	CD8_T	Nasal	-0.202558151	0.139336377	-1.453734872	22	0.16013756	158157.6193
k__Bacteria|p__Firmicutes|c__Bacilli|o__Bacillales|f__Staphylococcaceae|g__Staphylococcus|s__Staphylococcus_aureus	-0.048949991	metatranscriptomics	APRT	s	default	metaphlan4	bacteria	CD8_T	Nasal	-0.074671449	0.062430251	-1.196077985	22	0.244398578	241376.8341
k__Bacteria|p__Firmicutes|c__Tissierellia|o__Tissierellales|f__Peptoniphilaceae|g__GGB4812|s__GGB4812_SGB6657	-0.065333051	metatranscriptomics	APRT	s	default	metaphlan4	bacteria	CD8_T	Nasal	-0.12988244	0.075697376	-1.71581167	22	0.10024776	99008.29683
k__Bacteria|p__Firmicutes|c__Bacilli|o__Lactobacillales|f__Carnobacteriaceae|g__Dolosigranulum|s__Dolosigranulum_pigrum	0.001078414	metatranscriptomics	APRT	s	default	metaphlan4	bacteria	CD8_T	Nasal	-0.005207905	0.064089849	-0.08125943	22	0.935970374	924398.0365
k__Bacteria|p__Proteobacteria|c__Gammaproteobacteria|o__Pseudomonadales|f__Pseudomonadaceae|g__Pseudomonas|s__Pseudomonas_luteola	-0.007274623	metatranscriptomics	APRT	s	default	metaphlan4	bacteria	CD8_T	Nasal	-0.117196085	0.109648458	-1.068834775	22	0.296732048	293063.2525
k__Bacteria|p__Firmicutes|c__Tissierellia|o__Tissierellales|f__Peptoniphilaceae|g__Peptoniphilus|s__Peptoniphilus_lacydonensis	0.078093993	metatranscriptomics	PRKY	s	default	metaphlan4	bacteria	CD8_T	Nasal	0.121369591	0.106336035	1.141377821	18.69185232	0.268125031	264809.933
k__Bacteria|p__Bacteroidetes|c__CFGB2427|o__OFGB2427|f__FGB2427|g__GGB6645|s__GGB6645_SGB9382	-0.001671463	metatranscriptomics	PRKY	s	default	metaphlan4	bacteria	CD8_T	Nasal	-0.00836241	0.073981252	-0.11303418	19.63072395	0.911151404	899885.9278
k__Bacteria|p__Firmicutes|c__Bacilli|o__Bacillales|f__Staphylococcaceae|g__Staphylococcus|s__Staphylococcus_aureus	0.116090844	metatranscriptomics	PRKY	s	default	metaphlan4	bacteria	CD8_T	Nasal	0.088754137	0.033900747	2.618058435	20.28326201	0.016351589	16149.41806
k__Bacteria|p__Actinobacteria|c__Actinobacteria|o__Corynebacteriales|f__Nocardiaceae|g__Rhodococcus|s__Rhodococcus_fascians	0.050678515	metatranscriptomics	PRKY	s	default	metaphlan4	bacteria	CD8_T	Nasal	0.563141029	0.160883403	3.5003053	19.09366776	0.002379726	2350.303053
k__Bacteria|p__Firmicutes|c__Bacilli|o__Lactobacillales|f__Carnobacteriaceae|g__Dolosigranulum|s__Dolosigranulum_pigrum	-0.031370705	metatranscriptomics	PRKY	s	default	metaphlan4	bacteria	CD8_T	Nasal	-0.122639694	0.139032212	-0.882095541	3.776202242	0.430290328	424970.2188
k__Bacteria|p__Actinobacteria|c__Actinobacteria|o__Corynebacteriales|f__Corynebacteriaceae|g__Corynebacterium|s__Corynebacterium_accolens	-0.113025152	metatranscriptomics	ZNF609	s	default	metaphlan4	bacteria	CD8_T	Nasal	-0.036838749	0.051641672	-0.713353152	22	0.483126504	477153.1279
k__Bacteria|p__Firmicutes|c__Bacilli|o__Lactobacillales|f__Streptococcaceae|g__Streptococcus|s__Streptococcus_salivarius	-0.044633077	metatranscriptomics	ZNF609	s	default	metaphlan4	bacteria	CD8_T	Nasal	-0.166176833	0.119022163	-1.396183948	22	0.176589204	174405.855
k__Bacteria|p__Actinobacteria|c__Actinobacteria|o__Propionibacteriales|f__Propionibacteriaceae|g__Cutibacterium|s__Cutibacterium_acnes	-0.362524519	metatranscriptomics	ZNF609	s	default	metaphlan4	bacteria	CD8_T	Nasal	-0.252436565	0.201591312	-1.252219462	22	0.223639203	220874.1275
k__Archaea|p__Euryarchaeota|c__Halobacteria|o__Halobacteriales|f__Haloarculaceae|g__Natronomonas|s__Natronomonas_sp_LN261	0.178625599	metatranscriptomics	ZNF609	s	default	metaphlan4	bacteria	CD8_T	Nasal	-0.165130986	0.119196357	-1.385369398	22	0.179826243	177602.8714
k__Bacteria|p__Actinobacteria|c__Actinobacteria|o__Micrococcales|f__Micrococcaceae|g__Micrococcus|s__Micrococcus_lylae	0.016211429	metatranscriptomics	ZNF609	s	default	metaphlan4	bacteria	CD8_T	Nasal	-0.134784811	0.081248147	-1.658927813	22	0.111320712	109944.3427
k__Bacteria|p__Firmicutes|c__Bacilli|o__Bacillales|f__Staphylococcaceae|g__Staphylococcus|s__Staphylococcus_epidermidis	-0.007739939	metatranscriptomics	ZNF609	s	default	metaphlan4	bacteria	CD8_T	Nasal	0.089200073	0.073456824	1.214319752	22	0.23749997	234563.5203
k__Bacteria|p__Actinobacteria|c__Actinobacteria|o__Propionibacteriales|f__Propionibacteriaceae|g__Cutibacterium|s__Cutibacterium_granulosum	0.263561499	metatranscriptomics	ZNF609	s	default	metaphlan4	bacteria	CD8_T	Nasal	0.086043642	0.077127646	1.115600526	22	0.276631174	273210.9062
k__Eukaryota|p__Basidiomycota|c__Malasseziomycetes|o__Malasseziales|f__Malasseziaceae|g__Malassezia|s__Malassezia_restricta	0.087061162	metatranscriptomics	ZNF609	s	default	metaphlan4	bacteria	CD8_T	Nasal	0.056209736	0.061236688	0.917909479	22	0.36862047	364062.8462
k__Bacteria|p__Bacteroidetes|c__CFGB2427|o__OFGB2427|f__FGB2427|g__GGB6645|s__GGB6645_SGB9382	0.431210305	metatranscriptomics	ZNF609	s	default	metaphlan4	bacteria	CD8_T	Nasal	0.277787304	0.13331197	2.083738644	22	0.049010456	48404.49116
k__Bacteria|p__Firmicutes|c__Bacilli|o__Bacillales|f__Staphylococcaceae|g__Staphylococcus|s__Staphylococcus_aureus	0.065284622	metatranscriptomics	ZNF609	s	default	metaphlan4	bacteria	CD8_T	Nasal	0.097148885	0.06100809	1.592393474	22	0.125563955	124011.4822
k__Bacteria|p__Firmicutes|c__Tissierellia|o__Tissierellales|f__Peptoniphilaceae|g__GGB4812|s__GGB4812_SGB6657	0.082926147	metatranscriptomics	ZNF609	s	default	metaphlan4	bacteria	CD8_T	Nasal	0.093002588	0.078126356	1.190412463	22	0.246571483	243522.8736
k__Bacteria|p__Firmicutes|c__Tissierellia|o__Tissierellales|f__Peptoniphilaceae|g__Finegoldia|s__Finegoldia_magna	0.20046364	metatranscriptomics	ZNF609	s	default	metaphlan4	bacteria	CD8_T	Nasal	0.034633925	0.09186276	0.377018123	22	0.709772351	700996.7253
k__Bacteria|p__Actinobacteria|c__Actinobacteria|o__Corynebacteriales|f__Nocardiaceae|g__Rhodococcus|s__Rhodococcus_fascians	0.40985629	metatranscriptomics	ZNF609	s	default	metaphlan4	bacteria	CD8_T	Nasal	1.068645719	0.434729435	2.458185789	22	0.022308177	22032.35835
k__Bacteria|p__Firmicutes|c__Tissierellia|o__Tissierellales|f__Peptoniphilaceae|g__Anaerococcus|s__Anaerococcus_provencensis	-0.070258874	metatranscriptomics	ZNF609	s	default	metaphlan4	bacteria	CD8_T	Nasal	0.0951183	0.211346794	0.450057927	22	0.657072138	648948.0985
k__Bacteria|p__Proteobacteria|c__Gammaproteobacteria|o__Pseudomonadales|f__Moraxellaceae|g__Acinetobacter|s__Acinetobacter_baumannii	0.059461355	metatranscriptomics	ZNF609	s	default	metaphlan4	bacteria	CD8_T	Nasal	0.102054045	0.129884717	0.785727894	22	0.440407859	434962.6562
k__Bacteria|p__Firmicutes|c__Bacilli|o__Lactobacillales|f__Streptococcaceae|g__Streptococcus|s__Streptococcus_salivarius	-0.081610423	metatranscriptomics	NLRC5	s	default	metaphlan4	bacteria	CD8_T	Nasal	-0.153738383	0.107472979	-1.430484062	20.36382067	0.167744376	165670.3842
k__Bacteria|p__Actinobacteria|c__Actinobacteria|o__Micrococcales|f__Micrococcaceae|g__Micrococcus|s__Micrococcus_lylae	0.005295743	metatranscriptomics	NLRC5	s	default	metaphlan4	bacteria	CD8_T	Nasal	-0.0214992	0.078944591	-0.272332787	20.72020268	0.788061559	778317.9661
k__Bacteria|p__Firmicutes|c__Bacilli|o__Bacillales|f__Staphylococcaceae|g__Staphylococcus|s__Staphylococcus_epidermidis	-0.035755864	metatranscriptomics	NLRC5	s	default	metaphlan4	bacteria	CD8_T	Nasal	-0.023022175	0.069948299	-0.329131308	20.83480266	0.745342058	736126.6492
k__Bacteria|p__Actinobacteria|c__Actinobacteria|o__Propionibacteriales|f__Propionibacteriaceae|g__Cutibacterium|s__Cutibacterium_granulosum	0.097770075	metatranscriptomics	NLRC5	s	default	metaphlan4	bacteria	CD8_T	Nasal	0.22718399	0.08894371	2.55424458	21.99787917	0.018084101	17860.5089
k__Bacteria|p__Bacteroidetes|c__CFGB2427|o__OFGB2427|f__FGB2427|g__GGB6645|s__GGB6645_SGB9382	0.163224064	metatranscriptomics	NLRC5	s	default	metaphlan4	bacteria	CD8_T	Nasal	0.28388301	0.139813927	2.030434423	21.74318372	0.054720487	54043.92332
k__Bacteria|p__Firmicutes|c__Bacilli|o__Bacillales|f__Staphylococcaceae|g__Staphylococcus|s__Staphylococcus_aureus	0.150862427	metatranscriptomics	NLRC5	s	default	metaphlan4	bacteria	CD8_T	Nasal	0.18603146	0.050773077	3.663978436	22	0.001363816	1346.954182
k__Bacteria|p__Firmicutes|c__Tissierellia|o__Tissierellales|f__Peptoniphilaceae|g__Finegoldia|s__Finegoldia_magna	0.014996413	metatranscriptomics	NLRC5	s	default	metaphlan4	bacteria	CD8_T	Nasal	0.067236096	0.116561026	0.576831707	14.3434795	0.572995473	565910.957
k__Bacteria|p__Firmicutes|c__Bacilli|o__Lactobacillales|f__Carnobacteriaceae|g__Dolosigranulum|s__Dolosigranulum_pigrum	-0.065956099	metatranscriptomics	NLRC5	s	default	metaphlan4	bacteria	CD8_T	Nasal	-0.089421625	0.103170486	-0.866736494	2.135236098	0.472422592	466581.5592
k__Bacteria|p__Firmicutes|c__Bacilli|o__Lactobacillales|f__Streptococcaceae|g__Streptococcus|s__Streptococcus_salivarius	-0.003479791	metatranscriptomics	CCDC88C	s	default	metaphlan4	bacteria	CD8_T	Nasal	-0.140694604	0.119058155	-1.181730089	21.40787068	0.250273977	247179.5899
k__Bacteria|p__Actinobacteria|c__Actinobacteria|o__Micrococcales|f__Micrococcaceae|g__Micrococcus|s__Micrococcus_lylae	-0.097534465	metatranscriptomics	CCDC88C	s	default	metaphlan4	bacteria	CD8_T	Nasal	-0.222213147	0.071603334	-3.103391046	21.90828211	0.005201025	5136.719208
k__Bacteria|p__Actinobacteria|c__Actinobacteria|o__Propionibacteriales|f__Propionibacteriaceae|g__Cutibacterium|s__Cutibacterium_granulosum	0.126555854	metatranscriptomics	CCDC88C	s	default	metaphlan4	bacteria	CD8_T	Nasal	0.234798054	0.080780607	2.906614136	10.13060898	0.015456554	15265.44888
k__Bacteria|p__Bacteroidetes|c__CFGB2427|o__OFGB2427|f__FGB2427|g__GGB6645|s__GGB6645_SGB9382	0.06349137	metatranscriptomics	CCDC88C	s	default	metaphlan4	bacteria	CD8_T	Nasal	0.203315359	0.157221202	1.293180291	21.56960499	0.209628131	207036.2886
k__Bacteria|p__Firmicutes|c__Bacilli|o__Bacillales|f__Staphylococcaceae|g__Staphylococcus|s__Staphylococcus_aureus	0.102979161	metatranscriptomics	CCDC88C	s	default	metaphlan4	bacteria	CD8_T	Nasal	0.159526043	0.06519057	2.447072359	11.23256845	0.032000077	31604.42831
k__Bacteria|p__Firmicutes|c__Tissierellia|o__Tissierellales|f__Peptoniphilaceae|g__Finegoldia|s__Finegoldia_magna	0.082902004	metatranscriptomics	CCDC88C	s	default	metaphlan4	bacteria	CD8_T	Nasal	0.113620121	0.103969933	1.092817107	6.883953545	0.311235338	307387.2247
k__Bacteria|p__Actinobacteria|c__Actinobacteria|o__Corynebacteriales|f__Corynebacteriaceae|g__Corynebacterium|s__Corynebacterium_propinquum	-0.000486707	metatranscriptomics	CCDC88C	s	default	metaphlan4	bacteria	CD8_T	Nasal	-0.040315999	0.081573884	-0.494226793	10.78260279	0.631059984	623257.5582
k__Bacteria|p__Firmicutes|c__Tissierellia|o__Tissierellales|f__Peptoniphilaceae|g__Anaerococcus|s__Anaerococcus_provencensis	0.021375687	metatranscriptomics	CCDC88C	s	default	metaphlan4	bacteria	CD8_T	Nasal	0.285592265	0.205704987	1.388358492	21.54980834	0.179213794	176997.9945
k__Bacteria|p__Firmicutes|c__Bacilli|o__Lactobacillales|f__Streptococcaceae|g__Streptococcus|s__Streptococcus_salivarius	-0.005867313	metatranscriptomics	TBC1D22A	s	default	metaphlan4	bacteria	CD8_T	Nasal	-0.160884067	0.11935225	-1.347976826	22	0.191382962	189016.7032
k__Bacteria|p__Actinobacteria|c__Actinobacteria|o__Micrococcales|f__Micrococcaceae|g__Micrococcus|s__Micrococcus_lylae	-0.059527503	metatranscriptomics	TBC1D22A	s	default	metaphlan4	bacteria	CD8_T	Nasal	-0.21921185	0.07240695	-3.02749736	22	0.006186996	6110.499629
k__Bacteria|p__Actinobacteria|c__Actinobacteria|o__Propionibacteriales|f__Propionibacteriaceae|g__Cutibacterium|s__Cutibacterium_granulosum	0.000476694	metatranscriptomics	TBC1D22A	s	default	metaphlan4	bacteria	CD8_T	Nasal	0.056828336	0.078347962	0.725332661	22	0.475893254	470009.3097
k__Bacteria|p__Bacteroidetes|c__CFGB2427|o__OFGB2427|f__FGB2427|g__GGB6645|s__GGB6645_SGB9382	0.224348048	metatranscriptomics	TBC1D22A	s	default	metaphlan4	bacteria	CD8_T	Nasal	0.351109786	0.125204105	2.804299308	22	0.010334159	10206.38721
k__Bacteria|p__Firmicutes|c__Tissierellia|o__Tissierellales|f__Peptoniphilaceae|g__GGB4812|s__GGB4812_SGB6657	0.047787136	metatranscriptomics	TBC1D22A	s	default	metaphlan4	bacteria	CD8_T	Nasal	0.137201155	0.075108204	1.82671331	22	0.081343552	80337.82051
k__Bacteria|p__Proteobacteria|c__Gammaproteobacteria|o__Pseudomonadales|f__Pseudomonadaceae|g__Pseudomonas|s__Pseudomonas_luteola	0.085102679	metatranscriptomics	TBC1D22A	s	default	metaphlan4	bacteria	CD8_T	Nasal	0.270993042	0.096483382	2.808701724	22	0.010231291	10104.79173
k__Bacteria|p__Firmicutes|c__Bacilli|o__Lactobacillales|f__Streptococcaceae|g__Streptococcus|s__Streptococcus_salivarius	0.22860297	metatranscriptomics	SLC25A6	s	default	metaphlan4	bacteria	CD8_T	Nasal	0.097546854	0.122429461	0.796759645	22	0.434105444	428738.1648
k__Bacteria|p__Actinobacteria|c__Actinobacteria|o__Corynebacteriales|f__Corynebacteriaceae|g__Corynebacterium|s__Corynebacterium_aurimucosum	-0.276738973	metatranscriptomics	SLC25A6	s	default	metaphlan4	bacteria	CD8_T	Nasal	-0.021735236	0.063201487	-0.343903875	22	0.734183812	725106.3634
k__Bacteria|p__Actinobacteria|c__Actinobacteria|o__Propionibacteriales|f__Propionibacteriaceae|g__Cutibacterium|s__Cutibacterium_acnes	0.212348863	metatranscriptomics	SLC25A6	s	default	metaphlan4	bacteria	CD8_T	Nasal	-0.002224184	0.208651355	-0.010659811	22	0.991590939	979330.9086
k__Archaea|p__Euryarchaeota|c__Halobacteria|o__Halobacteriales|f__Haloarculaceae|g__Natronomonas|s__Natronomonas_sp_LN261	-0.639581953	metatranscriptomics	SLC25A6	s	default	metaphlan4	bacteria	CD8_T	Nasal	0.025176815	0.12417095	0.202759299	22	0.841186651	830786.2193
k__Bacteria|p__Actinobacteria|c__Actinobacteria|o__Micrococcales|f__Micrococcaceae|g__Micrococcus|s__Micrococcus_lylae	-0.060988845	metatranscriptomics	SLC25A6	s	default	metaphlan4	bacteria	CD8_T	Nasal	0.049152883	0.085540711	0.574613915	22	0.571382174	564317.6052
k__Bacteria|p__Firmicutes|c__Bacilli|o__Bacillales|f__Staphylococcaceae|g__Staphylococcus|s__Staphylococcus_epidermidis	-0.106396747	metatranscriptomics	SLC25A6	s	default	metaphlan4	bacteria	CD8_T	Nasal	-0.076789154	0.074091464	-1.036410271	22	0.311269032	307420.5018
k__Bacteria|p__Firmicutes|c__Tissierellia|o__Tissierellales|f__Peptoniphilaceae|g__Peptoniphilus|s__Peptoniphilus_lacydonensis	-0.108921796	metatranscriptomics	SLC25A6	s	default	metaphlan4	bacteria	CD8_T	Nasal	-0.006146041	0.082942479	-0.074100039	22	0.941600421	929958.4738
k__Bacteria|p__Actinobacteria|c__Actinobacteria|o__Propionibacteriales|f__Propionibacteriaceae|g__Cutibacterium|s__Cutibacterium_granulosum	-0.201516991	metatranscriptomics	SLC25A6	s	default	metaphlan4	bacteria	CD8_T	Nasal	-0.11564084	0.084052894	-1.375810334	2.026954393	0.30117458	297450.8579
k__Eukaryota|p__Basidiomycota|c__Malasseziomycetes|o__Malasseziales|f__Malasseziaceae|g__Malassezia|s__Malassezia_restricta	-0.021617814	metatranscriptomics	SLC25A6	s	default	metaphlan4	bacteria	CD8_T	Nasal	-0.027354485	0.062125156	-0.440312535	22	0.664006611	655796.8329
k__Bacteria|p__Bacteroidetes|c__CFGB2427|o__OFGB2427|f__FGB2427|g__GGB6645|s__GGB6645_SGB9382	-0.595821288	metatranscriptomics	SLC25A6	s	default	metaphlan4	bacteria	CD8_T	Nasal	-0.240361929	0.136577937	-1.75988842	22	0.092326146	91184.62579
k__Bacteria|p__Firmicutes|c__Bacilli|o__Bacillales|f__Staphylococcaceae|g__Staphylococcus|s__Staphylococcus_aureus	-0.227592271	metatranscriptomics	SLC25A6	s	default	metaphlan4	bacteria	CD8_T	Nasal	-0.111931786	0.073366509	-1.525652329	5.382969094	0.183508758	181239.8555
k__Bacteria|p__Firmicutes|c__Tissierellia|o__Tissierellales|f__Peptoniphilaceae|g__GGB4812|s__GGB4812_SGB6657	-0.083116997	metatranscriptomics	SLC25A6	s	default	metaphlan4	bacteria	CD8_T	Nasal	-0.073672378	0.079058053	-0.931876957	22	0.361514756	357044.9877
k__Bacteria|p__Actinobacteria|c__Actinobacteria|o__Corynebacteriales|f__Nocardiaceae|g__Rhodococcus|s__Rhodococcus_fascians	-0.027912437	metatranscriptomics	SLC25A6	s	default	metaphlan4	bacteria	CD8_T	Nasal	-0.467782406	0.480575237	-0.97338017	22	0.340946139	336730.6814
k__Bacteria|p__Firmicutes|c__Bacilli|o__Lactobacillales|f__Carnobacteriaceae|g__Dolosigranulum|s__Dolosigranulum_pigrum	0.085461558	metatranscriptomics	SLC25A6	s	default	metaphlan4	bacteria	CD8_T	Nasal	0.00741665	0.06407996	0.115740552	22	0.908908139	897670.3992
k__Bacteria|p__Actinobacteria|c__Actinobacteria|o__Corynebacteriales|f__Corynebacteriaceae|g__Corynebacterium|s__Corynebacterium_propinquum	-0.078427448	metatranscriptomics	SLC25A6	s	default	metaphlan4	bacteria	CD8_T	Nasal	-0.009754941	0.072569836	-0.134421427	22	0.894291524	883234.5033
k__Bacteria|p__Firmicutes|c__Tissierellia|o__Tissierellales|f__Peptoniphilaceae|g__Anaerococcus|s__Anaerococcus_provencensis	0.258093812	metatranscriptomics	SLC25A6	s	default	metaphlan4	bacteria	CD8_T	Nasal	0.172748696	0.209098679	0.826158714	22	0.417584082	412421.0726
k__Bacteria|p__Proteobacteria|c__Gammaproteobacteria|o__Pseudomonadales|f__Moraxellaceae|g__Acinetobacter|s__Acinetobacter_tandoii	0.045918956	metatranscriptomics	SLC25A6	s	default	metaphlan4	bacteria	CD8_T	Nasal	-0.090341967	0.211861917	-0.426419096	22	0.673945988	665613.32
k__Bacteria|p__Firmicutes|c__Bacilli|o__Lactobacillales|f__Carnobacteriaceae|g__Dolosigranulum|s__Dolosigranulum_pigrum	-0.023645365	metatranscriptomics	BCL11B	s	default	metaphlan4	bacteria	CD8_T	Nasal	-0.13222622	0.057567565	-2.296887475	22	0.031515342	31125.68632
k__Bacteria|p__Proteobacteria|c__Gammaproteobacteria|o__Pseudomonadales|f__Pseudomonadaceae|g__Pseudomonas|s__Pseudomonas_luteola	0.112342234	metatranscriptomics	BCL11B	s	default	metaphlan4	bacteria	CD8_T	Nasal	0.305122478	0.07899689	3.862461901	19.04582086	0.001045115	1032.193031
k__Bacteria|p__Firmicutes|c__Bacilli|o__Lactobacillales|f__Streptococcaceae|g__Streptococcus|s__Streptococcus_salivarius	0.115430819	metatranscriptomics	ATP6V1G1	s	default	metaphlan4	bacteria	CD8_T	Nasal	0.131780751	0.120963298	1.089427558	22	0.287755372	284197.5647
k__Bacteria|p__Actinobacteria|c__Actinobacteria|o__Corynebacteriales|f__Corynebacteriaceae|g__Corynebacterium|s__Corynebacterium_aurimucosum	-0.10537692	metatranscriptomics	ATP6V1G1	s	default	metaphlan4	bacteria	CD8_T	Nasal	-0.001240465	0.06337059	-0.019574774	22	0.984559038	972385.9503
k__Archaea|p__Euryarchaeota|c__Halobacteria|o__Halobacteriales|f__Haloarculaceae|g__Natronomonas|s__Natronomonas_sp_LN261	-0.406179754	metatranscriptomics	ATP6V1G1	s	default	metaphlan4	bacteria	CD8_T	Nasal	0.020095824	0.124213046	0.161785128	22	0.872951712	862158.5368
k__Bacteria|p__Firmicutes|c__Bacilli|o__Bacillales|f__Staphylococcaceae|g__Staphylococcus|s__Staphylococcus_epidermidis	-0.13359496	metatranscriptomics	ATP6V1G1	s	default	metaphlan4	bacteria	CD8_T	Nasal	-0.101731629	0.072712772	-1.399088857	22	0.175727654	173554.9577
k__Bacteria|p__Firmicutes|c__Tissierellia|o__Tissierellales|f__Peptoniphilaceae|g__Peptoniphilus|s__Peptoniphilus_lacydonensis	-0.081548042	metatranscriptomics	ATP6V1G1	s	default	metaphlan4	bacteria	CD8_T	Nasal	-0.019585224	0.082847669	-0.236400419	22	0.815309104	805228.6227
k__Bacteria|p__Actinobacteria|c__Actinobacteria|o__Propionibacteriales|f__Propionibacteriaceae|g__Cutibacterium|s__Cutibacterium_granulosum	-0.167071127	metatranscriptomics	ATP6V1G1	s	default	metaphlan4	bacteria	CD8_T	Nasal	-0.059595553	0.078254451	-0.761561195	22	0.454408884	448790.5729
k__Bacteria|p__Bacteroidetes|c__CFGB2427|o__OFGB2427|f__FGB2427|g__GGB6645|s__GGB6645_SGB9382	-0.355639023	metatranscriptomics	ATP6V1G1	s	default	metaphlan4	bacteria	CD8_T	Nasal	-0.21148051	0.138732504	-1.524376071	22	0.141662195	139910.6836
k__Bacteria|p__Firmicutes|c__Bacilli|o__Bacillales|f__Staphylococcaceae|g__Staphylococcus|s__Staphylococcus_aureus	-0.182581688	metatranscriptomics	ATP6V1G1	s	default	metaphlan4	bacteria	CD8_T	Nasal	-0.088350746	0.061613077	-1.43396095	22	0.165644933	163596.8991
k__Bacteria|p__Firmicutes|c__Tissierellia|o__Tissierellales|f__Peptoniphilaceae|g__GGB4812|s__GGB4812_SGB6657	-0.039505222	metatranscriptomics	ATP6V1G1	s	default	metaphlan4	bacteria	CD8_T	Nasal	-0.108735154	0.077197549	-1.408531175	22	0.172950352	170811.9943
k__Bacteria|p__Actinobacteria|c__Actinobacteria|o__Corynebacteriales|f__Corynebacteriaceae|g__Corynebacterium|s__Corynebacterium_accolens	-0.018098605	metatranscriptomics	RNF157	s	default	metaphlan4	bacteria	CD8_T	Nasal	-0.133541689	0.05754177	-2.320778276	2.079932599	0.14119835	139452.5734
k__Bacteria|p__Bacteroidetes|c__CFGB2427|o__OFGB2427|f__FGB2427|g__GGB6645|s__GGB6645_SGB9382	0.298063729	metatranscriptomics	RNF157	s	default	metaphlan4	bacteria	CD8_T	Nasal	0.509794816	0.098878553	5.155767342	16.54405804	8.62E-05	85.14280032
k__Bacteria|p__Actinobacteria|c__Actinobacteria|o__Propionibacteriales|f__Propionibacteriaceae|g__Cutibacterium|s__Cutibacterium_acnes	-0.010139711	metatranscriptomics	FRYL	s	default	metaphlan4	bacteria	CD8_T	Nasal	-0.111530366	0.207292553	-0.538033637	22	0.595955609	588587.2134
k__Bacteria|p__Actinobacteria|c__Actinobacteria|o__Micrococcales|f__Micrococcaceae|g__Micrococcus|s__Micrococcus_lylae	0.098628587	metatranscriptomics	FRYL	s	default	metaphlan4	bacteria	CD8_T	Nasal	0.053399214	0.085424933	0.625101038	22	0.538335163	531679.1867
k__Bacteria|p__Actinobacteria|c__Actinobacteria|o__Propionibacteriales|f__Propionibacteriaceae|g__Cutibacterium|s__Cutibacterium_granulosum	0.148660217	metatranscriptomics	FRYL	s	default	metaphlan4	bacteria	CD8_T	Nasal	0.068404857	0.077926278	0.877815015	22	0.389530239	384714.0869
k__Bacteria|p__Bacteroidetes|c__CFGB2427|o__OFGB2427|f__FGB2427|g__GGB6645|s__GGB6645_SGB9382	0.44290895	metatranscriptomics	FRYL	s	default	metaphlan4	bacteria	CD8_T	Nasal	0.314687775	0.129531179	2.429436498	22	0.023740989	23447.45571
k__Bacteria|p__Firmicutes|c__Bacilli|o__Bacillales|f__Staphylococcaceae|g__Staphylococcus|s__Staphylococcus_aureus	0.07825551	metatranscriptomics	FRYL	s	default	metaphlan4	bacteria	CD8_T	Nasal	0.055094243	0.063348332	0.869703133	22	0.393852886	388983.2894
k__Bacteria|p__Firmicutes|c__Tissierellia|o__Tissierellales|f__Peptoniphilaceae|g__Finegoldia|s__Finegoldia_magna	0.106599029	metatranscriptomics	FRYL	s	default	metaphlan4	bacteria	CD8_T	Nasal	0.073028247	0.090834328	0.803971904	22	0.430015377	424698.6671
k__Bacteria|p__Actinobacteria|c__Actinobacteria|o__Corynebacteriales|f__Nocardiaceae|g__Rhodococcus|s__Rhodococcus_fascians	0.149036862	metatranscriptomics	FRYL	s	default	metaphlan4	bacteria	CD8_T	Nasal	0.566277192	0.475734208	1.190322626	22	0.246606055	243557.0178
k__Bacteria|p__Proteobacteria|c__Gammaproteobacteria|o__Pseudomonadales|f__Moraxellaceae|g__Acinetobacter|s__Acinetobacter_tandoii	-0.054322526	metatranscriptomics	FRYL	s	default	metaphlan4	bacteria	CD8_T	Nasal	-0.093636506	0.211796885	-0.442105208	22	0.662728673	654534.696
k__Bacteria|p__Firmicutes|c__Bacilli|o__Lactobacillales|f__Streptococcaceae|g__Streptococcus|s__Streptococcus_salivarius	0.193338025	metatranscriptomics	ZFAS1	s	default	metaphlan4	bacteria	CD8_T	Nasal	0.119130419	0.121558205	0.980027792	22	0.337727494	333551.8313
k__Bacteria|p__Actinobacteria|c__Actinobacteria|o__Corynebacteriales|f__Corynebacteriaceae|g__Corynebacterium|s__Corynebacterium_aurimucosum	-0.393592524	metatranscriptomics	ZFAS1	s	default	metaphlan4	bacteria	CD8_T	Nasal	-0.008874924	0.063342888	-0.140109237	22	0.889848532	878846.4447
k__Bacteria|p__Actinobacteria|c__Actinobacteria|o__Propionibacteriales|f__Propionibacteriaceae|g__Cutibacterium|s__Cutibacterium_acnes	-0.062654212	metatranscriptomics	ZFAS1	s	default	metaphlan4	bacteria	CD8_T	Nasal	-0.068844965	0.208134992	-0.330770736	22	0.743947302	734749.1379
k__Archaea|p__Euryarchaeota|c__Halobacteria|o__Halobacteriales|f__Haloarculaceae|g__Natronomonas|s__Natronomonas_sp_LN261	-0.794481489	metatranscriptomics	ZFAS1	s	default	metaphlan4	bacteria	CD8_T	Nasal	0.112575979	0.12194743	0.923151708	22	0.365942748	361418.2314
k__Bacteria|p__Firmicutes|c__Bacilli|o__Bacillales|f__Staphylococcaceae|g__Staphylococcus|s__Staphylococcus_epidermidis	-0.197848496	metatranscriptomics	ZFAS1	s	default	metaphlan4	bacteria	CD8_T	Nasal	-0.101436067	0.072731539	-1.394664108	22	0.177041303	174852.3648
k__Bacteria|p__Firmicutes|c__Tissierellia|o__Tissierellales|f__Peptoniphilaceae|g__Peptoniphilus|s__Peptoniphilus_lacydonensis	-0.025220124	metatranscriptomics	ZFAS1	s	default	metaphlan4	bacteria	CD8_T	Nasal	0.020475782	0.082837882	0.24717897	22	0.807061827	797083.3148
k__Bacteria|p__Actinobacteria|c__Actinobacteria|o__Propionibacteriales|f__Propionibacteriaceae|g__Cutibacterium|s__Cutibacterium_granulosum	-0.103666274	metatranscriptomics	ZFAS1	s	default	metaphlan4	bacteria	CD8_T	Nasal	-0.091379318	0.076848183	-1.189088856	22	0.247081208	244026.2959
k__Eukaryota|p__Basidiomycota|c__Malasseziomycetes|o__Malasseziales|f__Malasseziaceae|g__Malassezia|s__Malassezia_restricta	-0.03903653	metatranscriptomics	ZFAS1	s	default	metaphlan4	bacteria	CD8_T	Nasal	-0.023313247	0.062200018	-0.374810939	22	0.711389937	702594.3115
k__Bacteria|p__Bacteroidetes|c__CFGB2427|o__OFGB2427|f__FGB2427|g__GGB6645|s__GGB6645_SGB9382	-0.65859794	metatranscriptomics	ZFAS1	s	default	metaphlan4	bacteria	CD8_T	Nasal	-0.337545697	0.139183842	-2.425178752	11.62902134	0.032601383	32198.29979
k__Bacteria|p__Firmicutes|c__Bacilli|o__Bacillales|f__Staphylococcaceae|g__Staphylococcus|s__Staphylococcus_aureus	-0.413678953	metatranscriptomics	ZFAS1	s	default	metaphlan4	bacteria	CD8_T	Nasal	-0.096308175	0.061068649	-1.577047751	22	0.129056484	127460.8296
k__Bacteria|p__Firmicutes|c__Tissierellia|o__Tissierellales|f__Peptoniphilaceae|g__GGB4812|s__GGB4812_SGB6657	0.011566061	metatranscriptomics	ZFAS1	s	default	metaphlan4	bacteria	CD8_T	Nasal	-0.078439036	0.07884934	-0.994796351	22	0.330651767	326563.5882
k__Bacteria|p__Actinobacteria|c__Actinobacteria|o__Corynebacteriales|f__Nocardiaceae|g__Rhodococcus|s__Rhodococcus_fascians	0.04209271	metatranscriptomics	ZFAS1	s	default	metaphlan4	bacteria	CD8_T	Nasal	-0.468011021	0.48056512	-0.973876385	22	0.340705159	336492.6805
k__Bacteria|p__Firmicutes|c__Tissierellia|o__Tissierellales|f__Peptoniphilaceae|g__Anaerococcus|s__Anaerococcus_provencensis	-0.34787115	metatranscriptomics	ZFAS1	s	default	metaphlan4	bacteria	CD8_T	Nasal	-0.055987398	0.211981687	-0.264114314	22	0.794150205	784331.3316
k__Bacteria|p__Proteobacteria|c__Gammaproteobacteria|o__Pseudomonadales|f__Pseudomonadaceae|g__Pseudomonas|s__Pseudomonas_luteola	0.17871838	metatranscriptomics	ZFAS1	s	default	metaphlan4	bacteria	CD8_T	Nasal	-0.030748265	0.112268088	-0.273882503	22	0.786729949	777002.8194
k__Bacteria|p__Proteobacteria|c__Gammaproteobacteria|o__Pseudomonadales|f__Moraxellaceae|g__Acinetobacter|s__Acinetobacter_baumannii	0.060032564	metatranscriptomics	ZFAS1	s	default	metaphlan4	bacteria	CD8_T	Nasal	-0.070453448	0.130835117	-0.538490346	22	0.595645651	588281.0878
k__Bacteria|p__Firmicutes|c__Bacilli|o__Lactobacillales|f__Streptococcaceae|g__Streptococcus|s__Streptococcus_salivarius	-0.049644312	metatranscriptomics	FOXN3	s	default	metaphlan4	bacteria	CD8_T	Nasal	-0.106036482	0.122108197	-0.868381355	22	0.394560166	389681.8237
k__Bacteria|p__Actinobacteria|c__Actinobacteria|o__Propionibacteriales|f__Propionibacteriaceae|g__Cutibacterium|s__Cutibacterium_acnes	-0.454455389	metatranscriptomics	FOXN3	s	default	metaphlan4	bacteria	CD8_T	Nasal	-0.189857685	0.20468796	-0.927546911	22	0.363707712	359210.83
k__Bacteria|p__Actinobacteria|c__Actinobacteria|o__Micrococcales|f__Micrococcaceae|g__Micrococcus|s__Micrococcus_lylae	0.285547088	metatranscriptomics	FOXN3	s	default	metaphlan4	bacteria	CD8_T	Nasal	-0.200258544	0.074860844	-2.675077279	22	0.0138297	13658.70999
k__Bacteria|p__Firmicutes|c__Bacilli|o__Bacillales|f__Staphylococcaceae|g__Staphylococcus|s__Staphylococcus_epidermidis	-0.055948942	metatranscriptomics	FOXN3	s	default	metaphlan4	bacteria	CD8_T	Nasal	0.089898172	0.073418131	1.224468279	22	0.233726236	230836.4443
k__Bacteria|p__Actinobacteria|c__Actinobacteria|o__Propionibacteriales|f__Propionibacteriaceae|g__Cutibacterium|s__Cutibacterium_granulosum	0.140641845	metatranscriptomics	FOXN3	s	default	metaphlan4	bacteria	CD8_T	Nasal	0.049433265	0.078575581	0.629117394	22	0.535750827	529126.8038
k__Eukaryota|p__Basidiomycota|c__Malasseziomycetes|o__Malasseziales|f__Malasseziaceae|g__Malassezia|s__Malassezia_restricta	0.150781705	metatranscriptomics	FOXN3	s	default	metaphlan4	bacteria	CD8_T	Nasal	0.048319336	0.061542032	0.785143652	22	0.440743193	435293.8446
k__Bacteria|p__Bacteroidetes|c__CFGB2427|o__OFGB2427|f__FGB2427|g__GGB6645|s__GGB6645_SGB9382	0.371105106	metatranscriptomics	FOXN3	s	default	metaphlan4	bacteria	CD8_T	Nasal	0.186721207	0.140338352	1.330507337	22	0.196978824	194543.3778
k__Bacteria|p__Firmicutes|c__Bacilli|o__Bacillales|f__Staphylococcaceae|g__Staphylococcus|s__Staphylococcus_aureus	0.074513068	metatranscriptomics	FOXN3	s	default	metaphlan4	bacteria	CD8_T	Nasal	0.092376251	0.06134413	1.505869438	22	0.146324876	144515.7155
k__Bacteria|p__Firmicutes|c__Tissierellia|o__Tissierellales|f__Peptoniphilaceae|g__GGB4812|s__GGB4812_SGB6657	0.209088616	metatranscriptomics	FOXN3	s	default	metaphlan4	bacteria	CD8_T	Nasal	0.171431545	0.071840326	2.386285751	22	0.026052278	25730.16755
k__Bacteria|p__Firmicutes|c__Tissierellia|o__Tissierellales|f__Peptoniphilaceae|g__Finegoldia|s__Finegoldia_magna	0.121819355	metatranscriptomics	FOXN3	s	default	metaphlan4	bacteria	CD8_T	Nasal	0.058472285	0.091311995	0.640357107	22	0.528554275	522019.2296
k__Bacteria|p__Actinobacteria|c__Actinobacteria|o__Corynebacteriales|f__Nocardiaceae|g__Rhodococcus|s__Rhodococcus_fascians	0.04707506	metatranscriptomics	FOXN3	s	default	metaphlan4	bacteria	CD8_T	Nasal	0.744927686	0.464408686	1.604034783	22	0.122967335	121446.967
k__Bacteria|p__Firmicutes|c__Bacilli|o__Lactobacillales|f__Carnobacteriaceae|g__Dolosigranulum|s__Dolosigranulum_pigrum	-0.024313401	metatranscriptomics	FOXN3	s	default	metaphlan4	bacteria	CD8_T	Nasal	-0.027890742	0.063823058	-0.437001026	22	0.666370023	658131.0244
k__Bacteria|p__Actinobacteria|c__Actinobacteria|o__Corynebacteriales|f__Corynebacteriaceae|g__Corynebacterium|s__Corynebacterium_propinquum	-0.030352627	metatranscriptomics	FOXN3	s	default	metaphlan4	bacteria	CD8_T	Nasal	-0.06737301	0.071164477	-0.946722475	22	0.354063665	349686.0218
k__Bacteria|p__Firmicutes|c__Tissierellia|o__Tissierellales|f__Peptoniphilaceae|g__Anaerococcus|s__Anaerococcus_provencensis	-0.37367102	metatranscriptomics	FOXN3	s	default	metaphlan4	bacteria	CD8_T	Nasal	-0.031710397	0.212209826	-0.149429449	22	0.882576175	871664.0031
k__Bacteria|p__Proteobacteria|c__Gammaproteobacteria|o__Pseudomonadales|f__Pseudomonadaceae|g__Pseudomonas|s__Pseudomonas_luteola	0.279028566	metatranscriptomics	FOXN3	s	default	metaphlan4	bacteria	CD8_T	Nasal	0.279776159	0.095337076	2.93459974	22	0.00767029	7575.454883
k__Bacteria|p__Proteobacteria|c__Gammaproteobacteria|o__Pseudomonadales|f__Moraxellaceae|g__Acinetobacter|s__Acinetobacter_baumannii	0.237010429	metatranscriptomics	FOXN3	s	default	metaphlan4	bacteria	CD8_T	Nasal	0.258300401	0.119627605	2.159203984	22	0.04200467	41485.32442
k__Bacteria|p__Firmicutes|c__Bacilli|o__Lactobacillales|f__Streptococcaceae|g__Streptococcus|s__Streptococcus_salivarius	0.070701851	metatranscriptomics	COX6C	s	default	metaphlan4	bacteria	CD8_T	Nasal	0.089253314	0.122716718	0.727311775	22	0.474704399	468835.1534
k__Bacteria|p__Actinobacteria|c__Actinobacteria|o__Corynebacteriales|f__Corynebacteriaceae|g__Corynebacterium|s__Corynebacterium_aurimucosum	-0.120861622	metatranscriptomics	COX6C	s	default	metaphlan4	bacteria	CD8_T	Nasal	-0.006665098	0.063355208	-0.105202062	22	0.91716877	905828.8949
k__Archaea|p__Euryarchaeota|c__Halobacteria|o__Halobacteriales|f__Haloarculaceae|g__Natronomonas|s__Natronomonas_sp_LN261	-0.362805356	metatranscriptomics	COX6C	s	default	metaphlan4	bacteria	CD8_T	Nasal	0.015652646	0.124242105	0.125985038	22	0.900888041	889749.4617
k__Bacteria|p__Firmicutes|c__Bacilli|o__Bacillales|f__Staphylococcaceae|g__Staphylococcus|s__Staphylococcus_epidermidis	-0.105352278	metatranscriptomics	COX6C	s	default	metaphlan4	bacteria	CD8_T	Nasal	-0.093780103	0.073197074	-1.281200162	22	0.213464189	210824.9174
k__Bacteria|p__Firmicutes|c__Tissierellia|o__Tissierellales|f__Peptoniphilaceae|g__Peptoniphilus|s__Peptoniphilus_lacydonensis	-0.036957427	metatranscriptomics	COX6C	s	default	metaphlan4	bacteria	CD8_T	Nasal	0.01943616	0.082849265	0.234596646	22	0.816691441	806593.8683
k__Bacteria|p__Actinobacteria|c__Actinobacteria|o__Propionibacteriales|f__Propionibacteriaceae|g__Cutibacterium|s__Cutibacterium_granulosum	-0.157280658	metatranscriptomics	COX6C	s	default	metaphlan4	bacteria	CD8_T	Nasal	-0.067512845	0.07796163	-0.865975293	22	0.395849749	390955.4626
k__Bacteria|p__Bacteroidetes|c__CFGB2427|o__OFGB2427|f__FGB2427|g__GGB6645|s__GGB6645_SGB9382	-0.393637673	metatranscriptomics	COX6C	s	default	metaphlan4	bacteria	CD8_T	Nasal	-0.257573508	0.135144277	-1.905915016	22	0.069810536	68947.39825
k__Bacteria|p__Firmicutes|c__Bacilli|o__Bacillales|f__Staphylococcaceae|g__Staphylococcus|s__Staphylococcus_aureus	-0.17781492	metatranscriptomics	COX6C	s	default	metaphlan4	bacteria	CD8_T	Nasal	-0.081138669	0.062062336	-1.307373743	22	0.204585123	202055.6324
k__Bacteria|p__Proteobacteria|c__Gammaproteobacteria|o__Pseudomonadales|f__Pseudomonadaceae|g__Pseudomonas|s__Pseudomonas_luteola	-0.032795492	metatranscriptomics	COX6C	s	default	metaphlan4	bacteria	CD8_T	Nasal	-0.156939011	0.107366476	-1.461713351	22	0.157957728	156004.7388
k__Bacteria|p__Actinobacteria|c__Actinobacteria|o__Corynebacteriales|f__Corynebacteriaceae|g__Corynebacterium|s__Corynebacterium_accolens	-0.056165781	metatranscriptomics	DIP2A	s	default	metaphlan4	bacteria	CD8_T	Nasal	-0.166086271	0.06720316	-2.471405691	2.174774372	0.122019239	120510.5933
k__Bacteria|p__Firmicutes|c__Bacilli|o__Bacillales|f__Staphylococcaceae|g__Staphylococcus|s__Staphylococcus_aureus	0.049266961	metatranscriptomics	DIP2A	s	default	metaphlan4	bacteria	CD8_T	Nasal	0.140209947	0.057712534	2.429454026	18.51405701	0.025494755	25179.53743
k__Bacteria|p__Actinobacteria|c__Actinobacteria|o__Corynebacteriales|f__Nocardiaceae|g__Rhodococcus|s__Rhodococcus_fascians	0.169309966	metatranscriptomics	DIP2A	s	default	metaphlan4	bacteria	CD8_T	Nasal	0.873167526	0.31361763	2.784178697	19.61251071	0.011590087	11446.78709
k__Bacteria|p__Bacteroidetes|c__CFGB2427|o__OFGB2427|f__FGB2427|g__GGB6645|s__GGB6645_SGB9382	0.201693215	metatranscriptomics	PACS1	s	default	metaphlan4	bacteria	CD8_T	Nasal	0.398720562	0.118546786	3.363402541	22	0.002805732	2771.042198
k__Bacteria|p__Proteobacteria|c__Gammaproteobacteria|o__Pseudomonadales|f__Pseudomonadaceae|g__Pseudomonas|s__Pseudomonas_luteola	0.107680397	metatranscriptomics	PACS1	s	default	metaphlan4	bacteria	CD8_T	Nasal	0.265247158	0.094123196	2.818084908	19.10137283	0.010943698	10808.39
k__Bacteria|p__Firmicutes|c__Tissierellia|o__Tissierellales|f__Peptoniphilaceae|g__Anaerococcus|s__Anaerococcus_octavius	0.034575262	metatranscriptomics	RBL2	s	default	metaphlan4	bacteria	CD8_T	Nasal	0.022361611	0.093968325	0.237969672	2.823756529	0.828116669	817877.8344
k__Bacteria|p__Actinobacteria|c__Actinobacteria|o__Propionibacteriales|f__Propionibacteriaceae|g__Cutibacterium|s__Cutibacterium_acnes	-0.029680927	metatranscriptomics	RBL2	s	default	metaphlan4	bacteria	CD8_T	Nasal	-0.061440533	0.203809348	-0.301460817	20.57203143	0.766089265	756617.3375
k__Bacteria|p__Actinobacteria|c__Actinobacteria|o__Micrococcales|f__Micrococcaceae|g__Micrococcus|s__Micrococcus_lylae	0.079796788	metatranscriptomics	RBL2	s	default	metaphlan4	bacteria	CD8_T	Nasal	0.033231465	0.085279172	0.389678563	21.87417773	0.700542462	691880.9546
k__Eukaryota|p__Basidiomycota|c__Malasseziomycetes|o__Malasseziales|f__Malasseziaceae|g__Malassezia|s__Malassezia_restricta	0.127796207	metatranscriptomics	RBL2	s	default	metaphlan4	bacteria	CD8_T	Nasal	0.168527345	0.061673011	2.732594711	19.43359551	0.013046799	12885.48815
k__Bacteria|p__Bacteroidetes|c__CFGB2427|o__OFGB2427|f__FGB2427|g__GGB6645|s__GGB6645_SGB9382	0.236651294	metatranscriptomics	RBL2	s	default	metaphlan4	bacteria	CD8_T	Nasal	0.287468644	0.137223895	2.094887654	14.98249008	0.053588786	52926.21438
k__Bacteria|p__Actinobacteria|c__Actinobacteria|o__Corynebacteriales|f__Nocardiaceae|g__Rhodococcus|s__Rhodococcus_fascians	0.111362676	metatranscriptomics	RBL2	s	default	metaphlan4	bacteria	CD8_T	Nasal	0.453729157	0.471640675	0.962022957	20.96376873	0.347004164	342713.8045
k__Bacteria|p__Firmicutes|c__Tissierellia|o__Tissierellales|f__Peptoniphilaceae|g__Anaerococcus|s__Anaerococcus_provencensis	-0.093237145	metatranscriptomics	RBL2	s	default	metaphlan4	bacteria	CD8_T	Nasal	-0.266954825	0.207613244	-1.285827533	21.99990318	0.211873169	209253.5695
k__Bacteria|p__Firmicutes|c__Tissierellia|o__Tissierellales|f__Peptoniphilaceae|g__Peptoniphilus|s__Peptoniphilus_lacydonensis	-0.002068874	metatranscriptomics	KIAA1109	s	default	metaphlan4	bacteria	CD8_T	Nasal	-0.118604331	0.079004831	-1.501228846	22	0.147513546	145689.6886
k__Bacteria|p__Actinobacteria|c__Actinobacteria|o__Propionibacteriales|f__Propionibacteriaceae|g__Cutibacterium|s__Cutibacterium_granulosum	0.046954467	metatranscriptomics	KIAA1109	s	default	metaphlan4	bacteria	CD8_T	Nasal	0.130220649	0.080525602	1.617133511	6.985889625	0.149969216	148114.9961
k__Eukaryota|p__Basidiomycota|c__Malasseziomycetes|o__Malasseziales|f__Malasseziaceae|g__Malassezia|s__Malassezia_restricta	0.082534264	metatranscriptomics	KIAA1109	s	default	metaphlan4	bacteria	CD8_T	Nasal	0.131098267	0.055788269	2.349925338	22	0.028159398	27811.23569
k__Bacteria|p__Bacteroidetes|c__CFGB2427|o__OFGB2427|f__FGB2427|g__GGB6645|s__GGB6645_SGB9382	0.217627202	metatranscriptomics	KIAA1109	s	default	metaphlan4	bacteria	CD8_T	Nasal	0.308788781	0.143736259	2.148301219	18.3462462	0.045279268	44719.43497
k__Bacteria|p__Actinobacteria|c__Actinobacteria|o__Corynebacteriales|f__Nocardiaceae|g__Rhodococcus|s__Rhodococcus_fascians	0.414194991	metatranscriptomics	KIAA1109	s	default	metaphlan4	bacteria	CD8_T	Nasal	0.781069795	0.460299688	1.696872312	21.57119219	0.104104919	102817.7659
k__Bacteria|p__Firmicutes|c__Tissierellia|o__Tissierellales|f__Peptoniphilaceae|g__Anaerococcus|s__Anaerococcus_provencensis	-0.075024267	metatranscriptomics	KIAA1109	s	default	metaphlan4	bacteria	CD8_T	Nasal	-0.275405991	0.204036908	-1.349785162	22	0.190810923	188451.737
k__Bacteria|p__Proteobacteria|c__Gammaproteobacteria|o__Pseudomonadales|f__Pseudomonadaceae|g__Pseudomonas|s__Pseudomonas_luteola	-0.094578487	metatranscriptomics	KIAA1109	s	default	metaphlan4	bacteria	CD8_T	Nasal	-0.153424374	0.106913343	-1.435034857	19.14403574	0.167413736	165343.8325
k__Bacteria|p__Proteobacteria|c__Gammaproteobacteria|o__Pseudomonadales|f__Moraxellaceae|g__Acinetobacter|s__Acinetobacter_tandoii	-0.024623963	metatranscriptomics	KIAA1109	s	default	metaphlan4	bacteria	CD8_T	Nasal	-0.178584172	0.208825493	-0.855183767	21.73056232	0.401780221	396812.6102
k__Archaea|p__Euryarchaeota|c__Halobacteria|o__Halobacteriales|f__Haloarculaceae|g__Natronomonas|s__Natronomonas_sp_LN261	-0.060936277	metatranscriptomics	NFATC2	s	default	metaphlan4	bacteria	CD8_T	Nasal	-0.340763754	0.112001435	-3.04249453	20.63039539	0.006274907	6197.324055
k__Bacteria|p__Actinobacteria|c__Actinobacteria|o__Micrococcales|f__Micrococcaceae|g__Micrococcus|s__Micrococcus_lylae	-0.046675975	metatranscriptomics	NFATC2	s	default	metaphlan4	bacteria	CD8_T	Nasal	-0.208499341	0.071712363	-2.907439262	21.57988651	0.008269309	8167.067516
k__Bacteria|p__Actinobacteria|c__Actinobacteria|o__Propionibacteriales|f__Propionibacteriaceae|g__Cutibacterium|s__Cutibacterium_granulosum	0.003076265	metatranscriptomics	NFATC2	s	default	metaphlan4	bacteria	CD8_T	Nasal	0.162186678	0.084004173	1.930697862	10.41241662	0.08118563	80181.85069
k__Eukaryota|p__Basidiomycota|c__Malasseziomycetes|o__Malasseziales|f__Malasseziaceae|g__Malassezia|s__Malassezia_restricta	0.01207673	metatranscriptomics	NFATC2	s	default	metaphlan4	bacteria	CD8_T	Nasal	0.124977686	0.064734773	1.930611324	19.25321872	0.068392805	67547.19592
k__Bacteria|p__Firmicutes|c__Bacilli|o__Bacillales|f__Staphylococcaceae|g__Staphylococcus|s__Staphylococcus_aureus	0.089158709	metatranscriptomics	NFATC2	s	default	metaphlan4	bacteria	CD8_T	Nasal	0.206611983	0.059003638	3.501682116	12.50607965	0.004119253	4068.322249
k__Bacteria|p__Actinobacteria|c__Actinobacteria|o__Corynebacteriales|f__Nocardiaceae|g__Rhodococcus|s__Rhodococcus_fascians	0.087405162	metatranscriptomics	NFATC2	s	default	metaphlan4	bacteria	CD8_T	Nasal	1.065791661	0.424152271	2.512757174	21.61670789	0.019957845	19711.08631
k__Bacteria|p__Firmicutes|c__Bacilli|o__Lactobacillales|f__Streptococcaceae|g__Streptococcus|s__Streptococcus_salivarius	0.101711058	metatranscriptomics	HSP90AB1	s	default	metaphlan4	bacteria	CD8_T	Nasal	0.16168811	0.119302852	1.355274475	22	0.189082706	186744.8872
k__Bacteria|p__Actinobacteria|c__Actinobacteria|o__Propionibacteriales|f__Propionibacteriaceae|g__Cutibacterium|s__Cutibacterium_acnes	0.031105233	metatranscriptomics	HSP90AB1	s	default	metaphlan4	bacteria	CD8_T	Nasal	0.008564725	0.208643903	0.041049488	22	0.96762671	955662.9734
k__Archaea|p__Euryarchaeota|c__Halobacteria|o__Halobacteriales|f__Haloarculaceae|g__Natronomonas|s__Natronomonas_sp_LN261	-0.237742649	metatranscriptomics	HSP90AB1	s	default	metaphlan4	bacteria	CD8_T	Nasal	0.04442531	0.123925492	0.358484028	22	0.723398227	714454.1315
k__Bacteria|p__Actinobacteria|c__Actinobacteria|o__Micrococcales|f__Micrococcaceae|g__Micrococcus|s__Micrococcus_lylae	-0.03081606	metatranscriptomics	HSP90AB1	s	default	metaphlan4	bacteria	CD8_T	Nasal	0.073107155	0.084759028	0.862529424	22	0.397701376	392784.1966
k__Bacteria|p__Firmicutes|c__Bacilli|o__Bacillales|f__Staphylococcaceae|g__Staphylococcus|s__Staphylococcus_epidermidis	-0.068098392	metatranscriptomics	HSP90AB1	s	default	metaphlan4	bacteria	CD8_T	Nasal	-0.105741425	0.072452277	-1.459463093	22	0.158570084	156609.5237
k__Bacteria|p__Firmicutes|c__Tissierellia|o__Tissierellales|f__Peptoniphilaceae|g__Peptoniphilus|s__Peptoniphilus_lacydonensis	-0.07907589	metatranscriptomics	HSP90AB1	s	default	metaphlan4	bacteria	CD8_T	Nasal	-0.013786936	0.082900735	-0.166306565	22	0.869434673	858684.9827
k__Bacteria|p__Actinobacteria|c__Actinobacteria|o__Propionibacteriales|f__Propionibacteriaceae|g__Cutibacterium|s__Cutibacterium_granulosum	-0.223471195	metatranscriptomics	HSP90AB1	s	default	metaphlan4	bacteria	CD8_T	Nasal	-0.057483045	0.078326249	-0.733892469	22	0.470763935	464943.4093
k__Bacteria|p__Bacteroidetes|c__CFGB2427|o__OFGB2427|f__FGB2427|g__GGB6645|s__GGB6645_SGB9382	-0.516431242	metatranscriptomics	HSP90AB1	s	default	metaphlan4	bacteria	CD8_T	Nasal	-0.357882203	0.124329457	-2.878498882	22	0.00872507	8617.193051
k__Bacteria|p__Firmicutes|c__Bacilli|o__Bacillales|f__Staphylococcaceae|g__Staphylococcus|s__Staphylococcus_aureus	-0.090100173	metatranscriptomics	HSP90AB1	s	default	metaphlan4	bacteria	CD8_T	Nasal	-0.052358009	0.063453727	-0.825136865	22	0.418151609	412981.5821
k__Bacteria|p__Firmicutes|c__Tissierellia|o__Tissierellales|f__Peptoniphilaceae|g__GGB4812|s__GGB4812_SGB6657	-0.108160967	metatranscriptomics	HSP90AB1	s	default	metaphlan4	bacteria	CD8_T	Nasal	-0.110849063	0.077060771	-1.438462949	22	0.16437783	162345.4622
k__Bacteria|p__Proteobacteria|c__Gammaproteobacteria|o__Pseudomonadales|f__Moraxellaceae|g__Acinetobacter|s__Acinetobacter_tandoii	0.000647448	metatranscriptomics	HSP90AB1	s	default	metaphlan4	bacteria	CD8_T	Nasal	-0.132184781	0.210860707	-0.626881998	22	0.537188374	530546.577
k__Bacteria|p__Firmicutes|c__Bacilli|o__Lactobacillales|f__Streptococcaceae|g__Streptococcus|s__Streptococcus_salivarius	-0.081500887	metatranscriptomics	VPS13B	s	default	metaphlan4	bacteria	CD8_T	Nasal	-0.122774689	0.12139327	-1.011379704	22	0.322829599	318838.1339
k__Bacteria|p__Actinobacteria|c__Actinobacteria|o__Propionibacteriales|f__Propionibacteriaceae|g__Cutibacterium|s__Cutibacterium_acnes	-0.493331398	metatranscriptomics	VPS13B	s	default	metaphlan4	bacteria	CD8_T	Nasal	-0.040823737	0.208470284	-0.195825209	22	0.846544454	836077.7784
k__Archaea|p__Euryarchaeota|c__Halobacteria|o__Halobacteriales|f__Haloarculaceae|g__Natronomonas|s__Natronomonas_sp_LN261	-0.172867911	metatranscriptomics	VPS13B	s	default	metaphlan4	bacteria	CD8_T	Nasal	-0.089031096	0.122828906	-0.72483831	22	0.476190483	470302.8638
k__Bacteria|p__Actinobacteria|c__Actinobacteria|o__Micrococcales|f__Micrococcaceae|g__Micrococcus|s__Micrococcus_lylae	0.573650172	metatranscriptomics	VPS13B	s	default	metaphlan4	bacteria	CD8_T	Nasal	0.052172611	0.085459378	0.610496032	22	0.54778887	541016.0082
k__Bacteria|p__Firmicutes|c__Bacilli|o__Bacillales|f__Staphylococcaceae|g__Staphylococcus|s__Staphylococcus_epidermidis	-0.1365026	metatranscriptomics	VPS13B	s	default	metaphlan4	bacteria	CD8_T	Nasal	0.009093223	0.07585389	0.119878142	22	0.9056677	894470.0246
k__Bacteria|p__Actinobacteria|c__Actinobacteria|o__Propionibacteriales|f__Propionibacteriaceae|g__Cutibacterium|s__Cutibacterium_granulosum	0.072661465	metatranscriptomics	VPS13B	s	default	metaphlan4	bacteria	CD8_T	Nasal	0.042762062	0.078753279	0.542987706	22	0.592597604	585270.7272
k__Eukaryota|p__Basidiomycota|c__Malasseziomycetes|o__Malasseziales|f__Malasseziaceae|g__Malassezia|s__Malassezia_restricta	0.335173437	metatranscriptomics	VPS13B	s	default	metaphlan4	bacteria	CD8_T	Nasal	0.076158552	0.060248694	1.264069771	22	0.2194346	216721.5105
k__Bacteria|p__Bacteroidetes|c__CFGB2427|o__OFGB2427|f__FGB2427|g__GGB6645|s__GGB6645_SGB9382	0.388651991	metatranscriptomics	VPS13B	s	default	metaphlan4	bacteria	CD8_T	Nasal	0.216182236	0.138402709	1.561979796	22	0.132563919	130924.8986
k__Bacteria|p__Firmicutes|c__Bacilli|o__Bacillales|f__Staphylococcaceae|g__Staphylococcus|s__Staphylococcus_aureus	0.043925504	metatranscriptomics	VPS13B	s	default	metaphlan4	bacteria	CD8_T	Nasal	0.013532711	0.064363488	0.210254469	22	0.835404156	825075.2187
k__Bacteria|p__Firmicutes|c__Tissierellia|o__Tissierellales|f__Peptoniphilaceae|g__GGB4812|s__GGB4812_SGB6657	0.179699548	metatranscriptomics	VPS13B	s	default	metaphlan4	bacteria	CD8_T	Nasal	0.014962042	0.080540115	0.185771304	22	0.85432629	843763.3994
k__Bacteria|p__Firmicutes|c__Tissierellia|o__Tissierellales|f__Peptoniphilaceae|g__Finegoldia|s__Finegoldia_magna	0.107933234	metatranscriptomics	VPS13B	s	default	metaphlan4	bacteria	CD8_T	Nasal	0.028518224	0.091958263	0.310121384	22	0.759387352	749998.2869
k__Bacteria|p__Actinobacteria|c__Actinobacteria|o__Corynebacteriales|f__Nocardiaceae|g__Rhodococcus|s__Rhodococcus_fascians	0.30445128	metatranscriptomics	VPS13B	s	default	metaphlan4	bacteria	CD8_T	Nasal	0.827070352	0.458045815	1.80564984	22	0.084676442	83629.50213
k__Bacteria|p__Actinobacteria|c__Actinobacteria|o__Corynebacteriales|f__Corynebacteriaceae|g__Corynebacterium|s__Corynebacterium_propinquum	-0.101333079	metatranscriptomics	VPS13B	s	default	metaphlan4	bacteria	CD8_T	Nasal	0.022792901	0.072436815	0.314659069	22	0.755985343	746638.3406
k__Bacteria|p__Firmicutes|c__Tissierellia|o__Tissierellales|f__Peptoniphilaceae|g__Anaerococcus|s__Anaerococcus_provencensis	-0.374298802	metatranscriptomics	VPS13B	s	default	metaphlan4	bacteria	CD8_T	Nasal	-0.234250244	0.206360078	-1.135152914	22	0.268527753	265207.6761
k__Bacteria|p__Proteobacteria|c__Gammaproteobacteria|o__Pseudomonadales|f__Moraxellaceae|g__Acinetobacter|s__Acinetobacter_baumannii	0.443770693	metatranscriptomics	VPS13B	s	default	metaphlan4	bacteria	CD8_T	Nasal	-0.081780688	0.130535231	-0.626502801	22	0.537432435	530787.6205
k__Bacteria|p__Firmicutes|c__Bacilli|o__Lactobacillales|f__Streptococcaceae|g__Streptococcus|s__Streptococcus_salivarius	-0.040107949	metatranscriptomics	ATRX	s	default	metaphlan4	bacteria	CD8_T	Nasal	-0.115654369	0.121710697	-0.95023997	22	0.352313511	347957.5063
k__Bacteria|p__Actinobacteria|c__Actinobacteria|o__Micrococcales|f__Micrococcaceae|g__Micrococcus|s__Micrococcus_lylae	0.054434628	metatranscriptomics	ATRX	s	default	metaphlan4	bacteria	CD8_T	Nasal	0.038732259	0.085783689	0.451510765	22	0.656041031	647929.7394
k__Bacteria|p__Actinobacteria|c__Actinobacteria|o__Propionibacteriales|f__Propionibacteriaceae|g__Cutibacterium|s__Cutibacterium_granulosum	0.150917551	metatranscriptomics	ATRX	s	default	metaphlan4	bacteria	CD8_T	Nasal	0.119719567	0.075058025	1.595026876	22	0.124972604	123427.4429
k__Bacteria|p__Bacteroidetes|c__CFGB2427|o__OFGB2427|f__FGB2427|g__GGB6645|s__GGB6645_SGB9382	0.305409082	metatranscriptomics	ATRX	s	default	metaphlan4	bacteria	CD8_T	Nasal	0.255171348	0.135351254	1.885252937	22	0.072672199	71773.67999
k__Bacteria|p__Firmicutes|c__Bacilli|o__Bacillales|f__Staphylococcaceae|g__Staphylococcus|s__Staphylococcus_aureus	0.01621974	metatranscriptomics	ATRX	s	default	metaphlan4	bacteria	CD8_T	Nasal	0.044805068	0.063716035	0.70319926	22	0.489307134	483257.3409
k__Bacteria|p__Actinobacteria|c__Actinobacteria|o__Corynebacteriales|f__Nocardiaceae|g__Rhodococcus|s__Rhodococcus_fascians	0.357391844	metatranscriptomics	ATRX	s	default	metaphlan4	bacteria	CD8_T	Nasal	0.70050286	0.467540587	1.498271762	22	0.1482751	146441.8263
k__Bacteria|p__Firmicutes|c__Tissierellia|o__Tissierellales|f__Peptoniphilaceae|g__Anaerococcus|s__Anaerococcus_provencensis	-0.036605709	metatranscriptomics	ATRX	s	default	metaphlan4	bacteria	CD8_T	Nasal	-0.194715012	0.208219491	-0.935143062	22	0.35986651	355417.121
k__Bacteria|p__Proteobacteria|c__Gammaproteobacteria|o__Pseudomonadales|f__Pseudomonadaceae|g__Pseudomonas|s__Pseudomonas_luteola	-0.025614308	metatranscriptomics	ATRX	s	default	metaphlan4	bacteria	CD8_T	Nasal	-0.13689136	0.108606239	-1.260437355	22	0.220716921	217987.9765
k__Bacteria|p__Proteobacteria|c__Gammaproteobacteria|o__Pseudomonadales|f__Moraxellaceae|g__Acinetobacter|s__Acinetobacter_tandoii	-0.022166166	metatranscriptomics	ATRX	s	default	metaphlan4	bacteria	CD8_T	Nasal	-0.126457498	0.211020308	-0.599266956	22	0.555116623	548253.1606
k__Bacteria|p__Actinobacteria|c__Actinobacteria|o__Propionibacteriales|f__Propionibacteriaceae|g__Cutibacterium|s__Cutibacterium_granulosum	0.103099375	metatranscriptomics	MBP	s	default	metaphlan4	bacteria	CD8_T	Nasal	0.197965946	0.075601317	2.618551567	10.76895342	0.02426699	23966.95247
k__Eukaryota|p__Basidiomycota|c__Malasseziomycetes|o__Malasseziales|f__Malasseziaceae|g__Malassezia|s__Malassezia_restricta	0.058331618	metatranscriptomics	MBP	s	default	metaphlan4	bacteria	CD8_T	Nasal	0.152352874	0.057278928	2.659841556	21.2087778	0.014580149	14399.87966
k__Bacteria|p__Firmicutes|c__Bacilli|o__Bacillales|f__Staphylococcaceae|g__Staphylococcus|s__Staphylococcus_aureus	0.062572707	metatranscriptomics	MBP	s	default	metaphlan4	bacteria	CD8_T	Nasal	0.109971254	0.068687708	1.60103252	19.331093	0.125585431	124032.693
k__Bacteria|p__Firmicutes|c__Tissierellia|o__Tissierellales|f__Peptoniphilaceae|g__GGB4812|s__GGB4812_SGB6657	0.009530399	metatranscriptomics	MBP	s	default	metaphlan4	bacteria	CD8_T	Nasal	0.108582107	0.067661493	1.604784363	20.41571084	0.123899751	122367.8547
k__Bacteria|p__Proteobacteria|c__Gammaproteobacteria|o__Pseudomonadales|f__Pseudomonadaceae|g__Pseudomonas|s__Pseudomonas_luteola	0.130097222	metatranscriptomics	MBP	s	default	metaphlan4	bacteria	CD8_T	Nasal	0.245502008	0.07527257	3.261506898	19.02614174	0.004100558	4049.85874
k__Bacteria|p__Actinobacteria|c__Actinobacteria|o__Propionibacteriales|f__Propionibacteriaceae|g__Cutibacterium|s__Cutibacterium_granulosum	0.115713671	metatranscriptomics	SYNE1	s	default	metaphlan4	bacteria	CD8_T	Nasal	0.243438503	0.065297129	3.728165517	7.813954024	0.006052178	5977.348895
k__Bacteria|p__Firmicutes|c__Bacilli|o__Lactobacillales|f__Streptococcaceae|g__Streptococcus|s__Streptococcus_salivarius	-0.042268549	metatranscriptomics	IGF1R	s	default	metaphlan4	bacteria	CD8_T	Nasal	-0.112350045	0.110130275	-1.020155857	20.33823846	0.31963699	315684.9987
k__Bacteria|p__Actinobacteria|c__Actinobacteria|o__Propionibacteriales|f__Propionibacteriaceae|g__Cutibacterium|s__Cutibacterium_acnes	-0.151572485	metatranscriptomics	IGF1R	s	default	metaphlan4	bacteria	CD8_T	Nasal	-0.323559141	0.172007204	-1.881079015	19.73184361	0.074801467	73876.62148
k__Bacteria|p__Firmicutes|c__Tissierellia|o__Tissierellales|f__Peptoniphilaceae|g__Peptoniphilus|s__Peptoniphilus_lacydonensis	0.05378203	metatranscriptomics	IGF1R	s	default	metaphlan4	bacteria	CD8_T	Nasal	0.122880768	0.134529165	0.913413592	3.85996509	0.414444671	409320.4775
k__Bacteria|p__Bacteroidetes|c__CFGB2427|o__OFGB2427|f__FGB2427|g__GGB6645|s__GGB6645_SGB9382	0.291913486	metatranscriptomics	IGF1R	s	default	metaphlan4	bacteria	CD8_T	Nasal	0.355906813	0.131115068	2.714461579	21.76164609	0.012735256	12577.79767
k__Bacteria|p__Firmicutes|c__Bacilli|o__Bacillales|f__Staphylococcaceae|g__Staphylococcus|s__Staphylococcus_aureus	0.036834483	metatranscriptomics	IGF1R	s	default	metaphlan4	bacteria	CD8_T	Nasal	0.157547193	0.068274929	2.307540912	20.75416321	0.031431811	31043.18787
k__Bacteria|p__Firmicutes|c__Tissierellia|o__Tissierellales|f__Peptoniphilaceae|g__GGB4812|s__GGB4812_SGB6657	0.026041685	metatranscriptomics	IGF1R	s	default	metaphlan4	bacteria	CD8_T	Nasal	0.105217264	0.069242912	1.519538394	20.1708121	0.144147369	142365.1306
k__Bacteria|p__Actinobacteria|c__Actinobacteria|o__Corynebacteriales|f__Nocardiaceae|g__Rhodococcus|s__Rhodococcus_fascians	0.499334089	metatranscriptomics	IGF1R	s	default	metaphlan4	bacteria	CD8_T	Nasal	1.000982071	0.3888675	2.574095471	20.2364821	0.018008385	17785.72945
k__Bacteria|p__Firmicutes|c__Bacilli|o__Lactobacillales|f__Carnobacteriaceae|g__Dolosigranulum|s__Dolosigranulum_pigrum	-0.087254424	metatranscriptomics	IGF1R	s	default	metaphlan4	bacteria	CD8_T	Nasal	-0.17251935	0.052496488	-3.286302688	22	0.003369757	3328.093154
k__Bacteria|p__Firmicutes|c__Tissierellia|o__Tissierellales|f__Peptoniphilaceae|g__Anaerococcus|s__Anaerococcus_octavius	0.025212442	metatranscriptomics	MGAT5	s	default	metaphlan4	bacteria	CD8_T	Nasal	0.093782735	0.072128483	1.300217774	2.440358617	0.30271438	298971.6198
k__Bacteria|p__Actinobacteria|c__Actinobacteria|o__Propionibacteriales|f__Propionibacteriaceae|g__Cutibacterium|s__Cutibacterium_acnes	-0.065148376	metatranscriptomics	MGAT5	s	default	metaphlan4	bacteria	CD8_T	Nasal	-0.075367904	0.204446226	-0.368644145	20.60152428	0.716154186	707299.656
k__Bacteria|p__Firmicutes|c__Tissierellia|o__Tissierellales|f__Peptoniphilaceae|g__Peptoniphilus|s__Peptoniphilus_lacydonensis	0.07633645	metatranscriptomics	MGAT5	s	default	metaphlan4	bacteria	CD8_T	Nasal	0.102262781	0.083729282	1.221350268	2.346084006	0.330417598	326332.3147
k__Eukaryota|p__Basidiomycota|c__Malasseziomycetes|o__Malasseziales|f__Malasseziaceae|g__Malassezia|s__Malassezia_restricta	0.139754001	metatranscriptomics	MGAT5	s	default	metaphlan4	bacteria	CD8_T	Nasal	0.130453245	0.068101459	1.915571941	21.40021816	0.068877254	68025.65577
k__Bacteria|p__Bacteroidetes|c__CFGB2427|o__OFGB2427|f__FGB2427|g__GGB6645|s__GGB6645_SGB9382	0.096306715	metatranscriptomics	MGAT5	s	default	metaphlan4	bacteria	CD8_T	Nasal	0.202056153	0.146212622	1.381933726	16.33758785	0.185596912	183302.1914
k__Bacteria|p__Firmicutes|c__Tissierellia|o__Tissierellales|f__Peptoniphilaceae|g__GGB4812|s__GGB4812_SGB6657	0.131791159	metatranscriptomics	MGAT5	s	default	metaphlan4	bacteria	CD8_T	Nasal	0.113773837	0.075518156	1.506575939	21.20570082	0.146672078	144858.6242
k__Bacteria|p__Actinobacteria|c__Actinobacteria|o__Corynebacteriales|f__Nocardiaceae|g__Rhodococcus|s__Rhodococcus_fascians	-0.110188394	metatranscriptomics	MGAT5	s	default	metaphlan4	bacteria	CD8_T	Nasal	0.155696512	0.483896124	0.321756063	21.56613594	0.750735393	741453.3003
k__Bacteria|p__Firmicutes|c__Bacilli|o__Lactobacillales|f__Carnobacteriaceae|g__Dolosigranulum|s__Dolosigranulum_pigrum	-0.157074834	metatranscriptomics	MGAT5	s	default	metaphlan4	bacteria	CD8_T	Nasal	-0.091411648	0.066782403	-1.368798425	2.050794808	0.301700958	297970.7269
k__Bacteria|p__Firmicutes|c__Tissierellia|o__Tissierellales|f__Peptoniphilaceae|g__Anaerococcus|s__Anaerococcus_provencensis	-0.41482551	metatranscriptomics	MGAT5	s	default	metaphlan4	bacteria	CD8_T	Nasal	-0.192286704	0.211875008	-0.907547833	21.98156381	0.37395959	369335.954
k__Bacteria|p__Proteobacteria|c__Gammaproteobacteria|o__Pseudomonadales|f__Pseudomonadaceae|g__Pseudomonas|s__Pseudomonas_luteola	0.077493183	metatranscriptomics	MGAT5	s	default	metaphlan4	bacteria	CD8_T	Nasal	0.24772973	0.093334088	2.654225662	19.08575819	0.015619167	15426.05159
k__Bacteria|p__Proteobacteria|c__Gammaproteobacteria|o__Pseudomonadales|f__Moraxellaceae|g__Acinetobacter|s__Acinetobacter_tandoii	0.197548039	metatranscriptomics	MGAT5	s	default	metaphlan4	bacteria	CD8_T	Nasal	0.377088717	0.195635456	1.927507035	21.67641467	0.06712222	66292.32126
k__Bacteria|p__Proteobacteria|c__Gammaproteobacteria|o__Pseudomonadales|f__Moraxellaceae|g__Acinetobacter|s__Acinetobacter_baumannii	0.027573248	metatranscriptomics	MGAT5	s	default	metaphlan4	bacteria	CD8_T	Nasal	0.235904657	0.118035387	1.998592656	20.68610181	0.058965273	58236.22603
k__Bacteria|p__Firmicutes|c__Tissierellia|o__Tissierellales|f__Peptoniphilaceae|g__Anaerococcus|s__Anaerococcus_octavius	-0.023241539	metatranscriptomics	YWHAZ	s	default	metaphlan4	bacteria	CD8_T	Nasal	0.050102123	0.088008153	0.569289563	2.699462611	0.613046575	605466.8676
k__Bacteria|p__Actinobacteria|c__Actinobacteria|o__Corynebacteriales|f__Corynebacteriaceae|g__Corynebacterium|s__Corynebacterium_aurimucosum	-0.053841245	metatranscriptomics	YWHAZ	s	default	metaphlan4	bacteria	CD8_T	Nasal	0.069087492	0.061635569	1.120902972	22	0.274416167	271023.2851
k__Bacteria|p__Actinobacteria|c__Actinobacteria|o__Propionibacteriales|f__Propionibacteriaceae|g__Cutibacterium|s__Cutibacterium_acnes	-0.019066761	metatranscriptomics	YWHAZ	s	default	metaphlan4	bacteria	CD8_T	Nasal	-0.238613555	0.199418713	-1.196545457	20.76784876	0.244965567	241936.8126
k__Archaea|p__Euryarchaeota|c__Halobacteria|o__Halobacteriales|f__Haloarculaceae|g__Natronomonas|s__Natronomonas_sp_LN261	-0.51211332	metatranscriptomics	YWHAZ	s	default	metaphlan4	bacteria	CD8_T	Nasal	-0.142752024	0.123495002	-1.155933611	14.22058	0.266760295	263462.0703
k__Bacteria|p__Actinobacteria|c__Actinobacteria|o__Propionibacteriales|f__Propionibacteriaceae|g__Cutibacterium|s__Cutibacterium_granulosum	-0.082203675	metatranscriptomics	YWHAZ	s	default	metaphlan4	bacteria	CD8_T	Nasal	-0.08857149	0.096206572	-0.92063866	11.12757546	0.376766455	372108.115
k__Eukaryota|p__Basidiomycota|c__Malasseziomycetes|o__Malasseziales|f__Malasseziaceae|g__Malassezia|s__Malassezia_restricta	-0.138459909	metatranscriptomics	YWHAZ	s	default	metaphlan4	bacteria	CD8_T	Nasal	-0.09281911	0.069902215	-1.327842187	20.05746659	0.199144625	196682.401
k__Bacteria|p__Bacteroidetes|c__CFGB2427|o__OFGB2427|f__FGB2427|g__GGB6645|s__GGB6645_SGB9382	-0.345127501	metatranscriptomics	YWHAZ	s	default	metaphlan4	bacteria	CD8_T	Nasal	-0.279804261	0.148632884	-1.882519217	20.59929567	0.073968063	73053.52176
k__Bacteria|p__Firmicutes|c__Bacilli|o__Bacillales|f__Staphylococcaceae|g__Staphylococcus|s__Staphylococcus_aureus	-0.167726626	metatranscriptomics	YWHAZ	s	default	metaphlan4	bacteria	CD8_T	Nasal	-0.094046219	0.061228681	-1.535983093	22	0.138800605	137084.4741
k__Bacteria|p__Actinobacteria|c__Actinobacteria|o__Corynebacteriales|f__Nocardiaceae|g__Rhodococcus|s__Rhodococcus_fascians	-0.730499151	metatranscriptomics	YWHAZ	s	default	metaphlan4	bacteria	CD8_T	Nasal	-0.782299489	0.461607083	-1.694730253	22	0.104237043	102948.2561
k__Bacteria|p__Firmicutes|c__Bacilli|o__Lactobacillales|f__Carnobacteriaceae|g__Dolosigranulum|s__Dolosigranulum_pigrum	1.50E-05	metatranscriptomics	YWHAZ	s	default	metaphlan4	bacteria	CD8_T	Nasal	0.063890264	0.073043402	0.874689056	2.003967304	0.473825765	467967.3832
k__Bacteria|p__Firmicutes|c__Tissierellia|o__Tissierellales|f__Peptoniphilaceae|g__Anaerococcus|s__Anaerococcus_provencensis	0.038147319	metatranscriptomics	YWHAZ	s	default	metaphlan4	bacteria	CD8_T	Nasal	0.333878399	0.202588833	1.648059242	21.70472027	0.113742108	112335.8004
k__Bacteria|p__Proteobacteria|c__Gammaproteobacteria|o__Pseudomonadales|f__Moraxellaceae|g__Acinetobacter|s__Acinetobacter_tandoii	0.09033305	metatranscriptomics	YWHAZ	s	default	metaphlan4	bacteria	CD8_T	Nasal	-0.006537305	0.210115246	-0.031112951	21.37796791	0.97546811	963407.4223
k__Bacteria|p__Firmicutes|c__Bacilli|o__Bacillales|f__Staphylococcaceae|g__Staphylococcus|s__Staphylococcus_epidermidis	-0.015871985	metatranscriptomics	USP9Y	s	default	metaphlan4	bacteria	CD8_T	Nasal	-0.004648316	0.040014473	-0.116165867	19.26619399	0.908723412	897487.9556
k__Bacteria|p__Firmicutes|c__Tissierellia|o__Tissierellales|f__Peptoniphilaceae|g__Peptoniphilus|s__Peptoniphilus_lacydonensis	0.094457786	metatranscriptomics	USP9Y	s	default	metaphlan4	bacteria	CD8_T	Nasal	0.161074734	0.119956177	1.34277982	13.60297219	0.201321344	198832.2068
k__Bacteria|p__Bacteroidetes|c__CFGB2427|o__OFGB2427|f__FGB2427|g__GGB6645|s__GGB6645_SGB9382	-0.00060716	metatranscriptomics	USP9Y	s	default	metaphlan4	bacteria	CD8_T	Nasal	-0.015202428	0.091411074	-0.166308389	20.03046153	0.86958155	858830.0442
k__Bacteria|p__Firmicutes|c__Bacilli|o__Bacillales|f__Staphylococcaceae|g__Staphylococcus|s__Staphylococcus_aureus	0.094101629	metatranscriptomics	USP9Y	s	default	metaphlan4	bacteria	CD8_T	Nasal	0.056521707	0.046281219	1.221266598	21.08497805	0.235465517	232554.2215
k__Bacteria|p__Actinobacteria|c__Actinobacteria|o__Corynebacteriales|f__Nocardiaceae|g__Rhodococcus|s__Rhodococcus_fascians	0.0121821	metatranscriptomics	USP9Y	s	default	metaphlan4	bacteria	CD8_T	Nasal	0.418867356	0.23728675	1.76523702	19.21418916	0.093412596	92257.64287
k__Bacteria|p__Firmicutes|c__Bacilli|o__Lactobacillales|f__Carnobacteriaceae|g__Dolosigranulum|s__Dolosigranulum_pigrum	-0.031929244	metatranscriptomics	USP9Y	s	default	metaphlan4	bacteria	CD8_T	Nasal	-0.131365568	0.140081608	-0.93777884	3.054514372	0.416416945	411268.3662
k__Bacteria|p__Firmicutes|c__Bacilli|o__Bacillales|f__Staphylococcaceae|g__Staphylococcus|s__Staphylococcus_epidermidis	-0.013234227	metatranscriptomics	UTY	s	default	metaphlan4	bacteria	CD8_T	Nasal	-0.010379858	0.032813299	-0.316330816	19.1697826	0.755170063	745833.1407
k__Bacteria|p__Firmicutes|c__Tissierellia|o__Tissierellales|f__Peptoniphilaceae|g__Peptoniphilus|s__Peptoniphilus_lacydonensis	0.115184047	metatranscriptomics	UTY	s	default	metaphlan4	bacteria	CD8_T	Nasal	0.142334562	0.105313886	1.35152701	16.71642985	0.194534033	192128.8139
k__Bacteria|p__Firmicutes|c__Bacilli|o__Bacillales|f__Staphylococcaceae|g__Staphylococcus|s__Staphylococcus_aureus	0.067201171	metatranscriptomics	UTY	s	default	metaphlan4	bacteria	CD8_T	Nasal	0.036550164	0.038737836	0.943526209	20.33496544	0.35648792	352080.303
k__Bacteria|p__Firmicutes|c__Bacilli|o__Lactobacillales|f__Carnobacteriaceae|g__Dolosigranulum|s__Dolosigranulum_pigrum	-0.031250223	metatranscriptomics	UTY	s	default	metaphlan4	bacteria	CD8_T	Nasal	-0.127462488	0.138270305	-0.921835591	3.663922401	0.413214444	408105.4602
k__Bacteria|p__Actinobacteria|c__Actinobacteria|o__Corynebacteriales|f__Corynebacteriaceae|g__Corynebacterium|s__Corynebacterium_accolens	0.011200967	metatranscriptomics	PPP1R16B	s	default	metaphlan4	bacteria	CD8_T	Nasal	0.097200513	0.047948895	2.027168981	22	0.054931488	54252.31553
k__Bacteria|p__Firmicutes|c__Bacilli|o__Bacillales|f__Staphylococcaceae|g__Staphylococcus|s__Staphylococcus_aureus	-0.014390993	metatranscriptomics	PPP1R16B	s	default	metaphlan4	bacteria	CD8_T	Nasal	-0.104634261	0.067863081	-1.541843659	11.69420559	0.149725526	147874.3194
k__Bacteria|p__Firmicutes|c__Bacilli|o__Lactobacillales|f__Carnobacteriaceae|g__Dolosigranulum|s__Dolosigranulum_pigrum	0.038118646	metatranscriptomics	PPP1R16B	s	default	metaphlan4	bacteria	CD8_T	Nasal	0.129477174	0.057850896	2.238118741	22	0.035659243	35218.35237
k__Bacteria|p__Proteobacteria|c__Gammaproteobacteria|o__Pseudomonadales|f__Pseudomonadaceae|g__Pseudomonas|s__Pseudomonas_luteola	0.134485444	metatranscriptomics	PPP1R16B	s	default	metaphlan4	bacteria	CD8_T	Nasal	0.272695507	0.085039917	3.206676548	19.05530658	0.004631467	4574.203952
k__Bacteria|p__Bacteroidetes|c__CFGB2427|o__OFGB2427|f__FGB2427|g__GGB6645|s__GGB6645_SGB9382	0.300433551	metatranscriptomics	LEF1-AS1	s	default	metaphlan4	bacteria	CD8_T	Nasal	0.529749436	0.092322831	5.738011181	22	9.01E-06	8.898348206
k__Archaea|p__Euryarchaeota|c__Halobacteria|o__Halobacteriales|f__Haloarculaceae|g__Natronomonas|s__Natronomonas_sp_LN261	-0.153952052	metatranscriptomics	PPP3CA	s	default	metaphlan4	bacteria	CD8_T	Nasal	-0.413882027	0.087526849	-4.728629345	22	0.000101842	100.5826311
k__Eukaryota|p__Basidiomycota|c__Malasseziomycetes|o__Malasseziales|f__Malasseziaceae|g__Malassezia|s__Malassezia_restricta	0.062794134	metatranscriptomics	PZP	s	default	metaphlan4	bacteria	CD8_T	Nasal	0.202080126	0.045136993	4.477040031	22	0.00018813	185.8044316
k__Bacteria|p__Firmicutes|c__Bacilli|o__Lactobacillales|f__Carnobacteriaceae|g__Dolosigranulum|s__Dolosigranulum_pigrum	-0.040906171	metatranscriptomics	NELL2	s	default	metaphlan4	bacteria	CD8_T	Nasal	-0.16874702	0.070600202	-2.390177594	2.080237787	0.134516765	132853.5995
k__Bacteria|p__Actinobacteria|c__Actinobacteria|o__Corynebacteriales|f__Corynebacteriaceae|g__Corynebacterium|s__Corynebacterium_aurimucosum	-0.009823857	metatranscriptomics	PRKCA	s	default	metaphlan4	bacteria	CD8_T	Nasal	-0.145353943	0.055277016	-2.629554826	22	0.015307719	15118.45469
k__Bacteria|p__Firmicutes|c__Bacilli|o__Bacillales|f__Staphylococcaceae|g__Staphylococcus|s__Staphylococcus_aureus	0.027812726	metatranscriptomics	PRKCA	s	default	metaphlan4	bacteria	CD8_T	Nasal	0.15102781	0.06721981	2.246775312	17.77814352	0.037604063	37139.12589
k__Bacteria|p__Firmicutes|c__Bacilli|o__Lactobacillales|f__Carnobacteriaceae|g__Dolosigranulum|s__Dolosigranulum_pigrum	-0.054236929	metatranscriptomics	PRKCA	s	default	metaphlan4	bacteria	CD8_T	Nasal	-0.166209976	0.053413719	-3.111746923	22	0.005083516	5020.663187
k__Bacteria|p__Actinobacteria|c__Actinobacteria|o__Corynebacteriales|f__Corynebacteriaceae|g__Corynebacterium|s__Corynebacterium_propinquum	-0.032689285	metatranscriptomics	PRKCA	s	default	metaphlan4	bacteria	CD8_T	Nasal	-0.190454645	0.060182515	-3.164617586	22	0.00449079	4435.266103
k__Bacteria|p__Proteobacteria|c__Gammaproteobacteria|o__Pseudomonadales|f__Pseudomonadaceae|g__Pseudomonas|s__Pseudomonas_luteola	0.099737632	metatranscriptomics	PRKCA	s	default	metaphlan4	bacteria	CD8_T	Nasal	0.253987843	0.080766148	3.144731411	19.03640987	0.005325892	5260.042826
k__Bacteria|p__Proteobacteria|c__Gammaproteobacteria|o__Pseudomonadales|f__Moraxellaceae|g__Acinetobacter|s__Acinetobacter_tandoii	0.035147548	metatranscriptomics	PRKCA	s	default	metaphlan4	bacteria	CD8_T	Nasal	0.37734373	0.177479347	2.126127557	20.3119772	0.045936241	45368.28579
k__Bacteria|p__Proteobacteria	0.012375042	metagenomics	RPS8	p	default	metaphlan4	bacteria	CD4_T	Nasal	0.051855459	0.106576947	0.486554182	22	0.63138621	7766.050382
k__Bacteria|p__Firmicutes	-0.177315131	metagenomics	RPS8	p	default	metaphlan4	bacteria	CD4_T	Nasal	-0.307863976	0.116235394	-2.648625043	22	0.014671307	180.4570713
k__Eukaryota|p__Basidiomycota	0.206035445	metagenomics	RPS8	p	default	metaphlan4	bacteria	CD4_T	Nasal	0.280731004	0.109867661	2.555174114	22	0.018046353	221.9701429
k__Bacteria|p__Bacteroidetes	0.041392078	metagenomics	RPS8	p	default	metaphlan4	bacteria	CD4_T	Nasal	0.057220217	0.06524642	0.876986299	22	0.389970424	4796.636212
k__Bacteria|p__Firmicutes	-0.080218285	metagenomics	RPL5	p	default	metaphlan4	bacteria	CD4_T	Nasal	-0.292787406	0.117992764	-2.481401355	22	0.021210232	260.8858475
k__Eukaryota|p__Basidiomycota	0.090909633	metagenomics	RPL5	p	default	metaphlan4	bacteria	CD4_T	Nasal	0.286841307	0.109147904	2.628005639	22	0.015360544	188.934688
k__Bacteria|p__Proteobacteria	0.065762245	metagenomics	RPS27	p	default	metaphlan4	bacteria	CD4_T	Nasal	0.058295746	0.106425561	0.547760765	22	0.589371095	7249.264467
k__Bacteria|p__Actinobacteria	-0.175098245	metagenomics	RPS27	p	default	metaphlan4	bacteria	CD4_T	Nasal	-0.286560544	0.375654184	-0.762830701	22	0.453666774	5580.101325
k__Bacteria|p__Firmicutes	-0.237349967	metagenomics	RPS27	p	default	metaphlan4	bacteria	CD4_T	Nasal	-0.33532556	0.112728892	-2.974619502	22	0.006993661	86.02203364
k__Eukaryota|p__Basidiomycota	0.213352727	metagenomics	RPS27	p	default	metaphlan4	bacteria	CD4_T	Nasal	0.252261409	0.113751962	2.217644463	15.55698391	0.041845697	514.7020673
k__Bacteria|p__Bacteroidetes	0.050944247	metagenomics	RPS27	p	default	metaphlan4	bacteria	CD4_T	Nasal	0.077407843	0.064292753	1.203990181	22	0.241388102	2969.073658
k__Bacteria|p__Firmicutes	-0.091023956	metagenomics	RPS7	p	default	metaphlan4	bacteria	CD4_T	Nasal	-0.294663496	0.117780289	-2.501806521	22	0.020286942	249.5293879
k__Eukaryota|p__Basidiomycota	0.131865834	metagenomics	RPS7	p	default	metaphlan4	bacteria	CD4_T	Nasal	0.312953665	0.105836445	2.956955571	22	0.007284943	89.60479709
k__Bacteria|p__Firmicutes	-0.035015679	metagenomics	RPS27A	p	default	metaphlan4	bacteria	CD4_T	Nasal	-0.256210864	0.121799181	-2.103551611	22	0.047076075	579.0357191
k__Eukaryota|p__Basidiomycota	0.079086723	metagenomics	RPS27A	p	default	metaphlan4	bacteria	CD4_T	Nasal	0.27668839	0.110332822	2.507761368	22	0.020024643	246.3031064
k__Bacteria|p__Firmicutes	-0.076149802	metagenomics	TMSB10	p	default	metaphlan4	bacteria	CD4_T	Nasal	-0.277274654	0.11968399	-2.316723005	22	0.030219478	371.6995739
k__Eukaryota|p__Basidiomycota	0.108842947	metagenomics	TMSB10	p	default	metaphlan4	bacteria	CD4_T	Nasal	0.289480796	0.108830692	2.659918721	22	0.014306247	175.9668379
k__Bacteria|p__Firmicutes	-0.113262112	metagenomics	RPL31	p	default	metaphlan4	bacteria	CD4_T	Nasal	-0.273561948	0.120071713	-2.278321345	22	0.032774227	403.1229964
k__Eukaryota|p__Basidiomycota	0.136890517	metagenomics	RPL31	p	default	metaphlan4	bacteria	CD4_T	Nasal	0.28068034	0.109873545	2.554576174	22	0.018070122	222.2625024
k__Eukaryota|p__Basidiomycota	0.023452207	metagenomics	EEF1B2	p	default	metaphlan4	bacteria	CD4_T	Nasal	0.26399071	0.11173806	2.362585412	22	0.027408531	337.1249287
k__Bacteria|p__Proteobacteria	0.063341612	metagenomics	RPL37A	p	default	metaphlan4	bacteria	CD4_T	Nasal	0.07794501	0.105852335	0.736356079	22	0.469293726	5772.312825
k__Bacteria|p__Actinobacteria	-0.013387336	metagenomics	RPL37A	p	default	metaphlan4	bacteria	CD4_T	Nasal	-0.248126243	0.376895438	-0.65834239	22	0.517149063	6360.933474
k__Bacteria|p__Firmicutes	-0.207047934	metagenomics	RPL37A	p	default	metaphlan4	bacteria	CD4_T	Nasal	-0.312165056	0.115712786	-2.697757656	22	0.01314457	161.6782051
k__Eukaryota|p__Basidiomycota	0.179538564	metagenomics	RPL37A	p	default	metaphlan4	bacteria	CD4_T	Nasal	0.218936623	0.116079228	1.886096481	22	0.072553389	892.406687
k__Bacteria|p__Bacteroidetes	0.066559118	metagenomics	RPL37A	p	default	metaphlan4	bacteria	CD4_T	Nasal	0.077211283	0.064303495	1.200732282	22	0.242624289	2984.278755
k__Bacteria|p__Firmicutes	-0.178732364	metagenomics	RPL32	p	default	metaphlan4	bacteria	CD4_T	Nasal	-0.308307595	0.116181935	-2.653662071	22	0.014507417	178.4412352
k__Eukaryota|p__Basidiomycota	0.224582774	metagenomics	RPL32	p	default	metaphlan4	bacteria	CD4_T	Nasal	0.300517204	0.107462292	2.796489799	22	0.01051906	129.3844368
k__Bacteria|p__Bacteroidetes	0.034801512	metagenomics	RPL32	p	default	metaphlan4	bacteria	CD4_T	Nasal	0.046292243	0.065639262	0.705252338	22	0.488053772	6003.061401
k__Bacteria|p__Firmicutes	-0.046386402	metagenomics	RPL15	p	default	metaphlan4	bacteria	CD4_T	Nasal	-0.283433792	0.119026388	-2.38126852	22	0.026334111	323.9095592
k__Eukaryota|p__Basidiomycota	0.083161466	metagenomics	RPL15	p	default	metaphlan4	bacteria	CD4_T	Nasal	0.29700289	0.107905482	2.752435599	22	0.011622378	142.9552554
k__Bacteria|p__Firmicutes	-0.027727073	metagenomics	RPSA	p	default	metaphlan4	bacteria	CD4_T	Nasal	-0.241795562	0.123131453	-1.963718899	22	0.062323908	766.5840702
k__Eukaryota|p__Basidiomycota	0.124918045	metagenomics	RPSA	p	default	metaphlan4	bacteria	CD4_T	Nasal	0.304782477	0.106914878	2.8507022	22	0.009297682	114.3614884
k__Bacteria|p__Firmicutes	-0.065104491	metagenomics	RPL29	p	default	metaphlan4	bacteria	CD4_T	Nasal	-0.284232769	0.118939754	-2.389720506	22	0.025860947	318.0896478
k__Eukaryota|p__Basidiomycota	0.096792672	metagenomics	RPL29	p	default	metaphlan4	bacteria	CD4_T	Nasal	0.294660846	0.108196948	2.723374855	22	0.012409317	152.6346001
k__Bacteria|p__Firmicutes	-0.002557739	metagenomics	RPL24	p	default	metaphlan4	bacteria	CD4_T	Nasal	-0.262880431	0.121151441	-2.169849802	22	0.041092772	505.4410917
k__Eukaryota|p__Basidiomycota	0.073104073	metagenomics	RPL24	p	default	metaphlan4	bacteria	CD4_T	Nasal	0.302243748	0.107241969	2.818334553	22	0.010009596	123.1180272
k__Bacteria|p__Firmicutes	-0.019148517	metagenomics	RPL35A	p	default	metaphlan4	bacteria	CD4_T	Nasal	-0.28527797	0.118825957	-2.400805149	22	0.025252305	310.603357
k__Eukaryota|p__Basidiomycota	0.045296551	metagenomics	RPL35A	p	default	metaphlan4	bacteria	CD4_T	Nasal	0.288987393	0.10889028	2.65393194	22	0.014498686	178.3338337
k__Bacteria|p__Firmicutes	-0.134786193	metagenomics	RPL9	p	default	metaphlan4	bacteria	CD4_T	Nasal	-0.308175965	0.116197808	-2.652166764	22	0.014555889	179.0374377
k__Eukaryota|p__Basidiomycota	0.146174292	metagenomics	RPL9	p	default	metaphlan4	bacteria	CD4_T	Nasal	0.304519432	0.106948942	2.847334675	22	0.009369438	115.2440909
k__Bacteria|p__Firmicutes	-0.032431094	metagenomics	RPS3A	p	default	metaphlan4	bacteria	CD4_T	Nasal	-0.294169728	0.117836379	-2.496425379	22	0.020526722	252.4786823
k__Eukaryota|p__Basidiomycota	0.067998332	metagenomics	RPS3A	p	default	metaphlan4	bacteria	CD4_T	Nasal	0.305419204	0.106832254	2.858866981	22	0.009125873	112.2482319
k__Bacteria|p__Firmicutes	-0.132886461	metagenomics	RPL37	p	default	metaphlan4	bacteria	CD4_T	Nasal	-0.313030291	0.115606491	-2.70772245	22	0.012853801	158.101758
k__Eukaryota|p__Basidiomycota	0.075569899	metagenomics	RPL37	p	default	metaphlan4	bacteria	CD4_T	Nasal	0.25469657	0.112714325	2.259664594	22	0.034085454	419.2510819
k__Bacteria|p__Proteobacteria	0.041545337	metagenomics	RPS23	p	default	metaphlan4	bacteria	CD4_T	Nasal	0.069522649	0.106118672	0.655140586	22	0.519169447	6385.784198
k__Bacteria|p__Firmicutes	-0.153899895	metagenomics	RPS23	p	default	metaphlan4	bacteria	CD4_T	Nasal	-0.276871525	0.119726404	-2.312535225	22	0.030488924	375.0137637
k__Eukaryota|p__Basidiomycota	0.227242405	metagenomics	RPS23	p	default	metaphlan4	bacteria	CD4_T	Nasal	0.277118762	0.110283716	2.512780427	22	0.019806023	243.6140813
k__Bacteria|p__Bacteroidetes	0.051847179	metagenomics	RPS23	p	default	metaphlan4	bacteria	CD4_T	Nasal	0.053784433	0.065379134	0.822654406	22	0.419532367	5160.248115
k__Bacteria|p__Firmicutes	-0.016889824	metagenomics	RPS14	p	default	metaphlan4	bacteria	CD4_T	Nasal	-0.269536521	0.120484809	-2.237099628	22	0.035735299	439.5441765
k__Eukaryota|p__Basidiomycota	0.068293542	metagenomics	RPS14	p	default	metaphlan4	bacteria	CD4_T	Nasal	0.294072602	0.108269669	2.716112502	22	0.012613709	155.1486172
k__Bacteria|p__Firmicutes	-0.107492777	metagenomics	RPS18	p	default	metaphlan4	bacteria	CD4_T	Nasal	-0.292286509	0.118049199	-2.47597198	22	0.021462407	263.9876015
k__Eukaryota|p__Basidiomycota	0.078279708	metagenomics	RPS18	p	default	metaphlan4	bacteria	CD4_T	Nasal	0.256198094	0.11255954	2.276111775	22	0.032927074	405.003014
k__Bacteria|p__Proteobacteria	0.021602518	metagenomics	RPL10A	p	default	metaphlan4	bacteria	CD4_T	Nasal	0.075596465	0.10592973	0.713647291	22	0.482948141	5940.262132
k__Bacteria|p__Firmicutes	-0.156176604	metagenomics	RPL10A	p	default	metaphlan4	bacteria	CD4_T	Nasal	-0.296450632	0.117576266	-2.521347565	22	0.019437993	239.0873101
k__Eukaryota|p__Basidiomycota	0.201654572	metagenomics	RPL10A	p	default	metaphlan4	bacteria	CD4_T	Nasal	0.292798149	0.108426558	2.700428329	22	0.013066037	160.712252
k__Bacteria|p__Bacteroidetes	0.030887504	metagenomics	RPL10A	p	default	metaphlan4	bacteria	CD4_T	Nasal	0.052802249	0.065415516	0.807182343	22	0.42820246	5266.890257
k__Bacteria|p__Firmicutes	-0.108186376	metagenomics	RPS12	p	default	metaphlan4	bacteria	CD4_T	Nasal	-0.290081813	0.118296131	-2.452166527	22	0.022601349	277.9965954
k__Eukaryota|p__Basidiomycota	0.113350985	metagenomics	RPS12	p	default	metaphlan4	bacteria	CD4_T	Nasal	0.281325358	0.109798536	2.562195895	22	0.017769407	218.5637033
k__Bacteria|p__Firmicutes	-0.062992261	metagenomics	RPS20	p	default	metaphlan4	bacteria	CD4_T	Nasal	-0.297534081	0.117451802	-2.533244065	22	0.018937518	232.9314655
k__Eukaryota|p__Basidiomycota	0.079209547	metagenomics	RPS20	p	default	metaphlan4	bacteria	CD4_T	Nasal	0.294802061	0.108179461	2.725120443	22	0.012360658	152.036099
k__Bacteria|p__Firmicutes	-0.074350066	metagenomics	RPL7	p	default	metaphlan4	bacteria	CD4_T	Nasal	-0.29153484	0.118133656	-2.467838961	22	0.021845379	268.6981625
k__Eukaryota|p__Basidiomycota	0.09421562	metagenomics	RPL7	p	default	metaphlan4	bacteria	CD4_T	Nasal	0.292624342	0.108447884	2.698294618	22	0.013128744	161.4835525
k__Bacteria|p__Firmicutes	-0.042797083	metagenomics	RPL30	p	default	metaphlan4	bacteria	CD4_T	Nasal	-0.26190342	0.121247586	-2.160071207	22	0.041929706	515.7353899
k__Eukaryota|p__Basidiomycota	0.100686363	metagenomics	RPL30	p	default	metaphlan4	bacteria	CD4_T	Nasal	0.293326305	0.108361651	2.70691987	22	0.012876993	158.387019
k__Bacteria|p__Proteobacteria	0.059458273	metagenomics	RPL8	p	default	metaphlan4	bacteria	CD4_T	Nasal	0.129289125	0.103542594	1.248656418	22	0.224915379	2766.459167
k__Bacteria|p__Firmicutes	-0.11225011	metagenomics	RPL8	p	default	metaphlan4	bacteria	CD4_T	Nasal	-0.240660842	0.123232459	-1.952901397	22	0.063668549	783.1231513
k__Eukaryota|p__Basidiomycota	0.146468649	metagenomics	RPL8	p	default	metaphlan4	bacteria	CD4_T	Nasal	0.255133395	0.112669411	2.264442439	22	0.033745169	415.0655758
k__Bacteria|p__Bacteroidetes	0.006127195	metagenomics	RPL8	p	default	metaphlan4	bacteria	CD4_T	Nasal	0.038314109	0.065872563	0.581639868	22	0.566721963	6970.680146
k__Bacteria|p__Proteobacteria	0.031601161	metagenomics	RPS6	p	default	metaphlan4	bacteria	CD4_T	Nasal	0.068713445	0.106142626	0.647368989	22	0.524091508	6446.325551
k__Bacteria|p__Firmicutes	-0.16034469	metagenomics	RPS6	p	default	metaphlan4	bacteria	CD4_T	Nasal	-0.283455803	0.119024006	-2.38150112	22	0.026320983	323.7480871
k__Eukaryota|p__Basidiomycota	0.202431739	metagenomics	RPS6	p	default	metaphlan4	bacteria	CD4_T	Nasal	0.270571123	0.111020275	2.437132536	22	0.023349288	287.1962433
k__Bacteria|p__Bacteroidetes	0.0392457	metagenomics	RPS6	p	default	metaphlan4	bacteria	CD4_T	Nasal	0.051228319	0.065472378	0.7824417	22	0.442296052	5440.241441
k__Bacteria|p__Firmicutes	-0.105270379	metagenomics	RPL35	p	default	metaphlan4	bacteria	CD4_T	Nasal	-0.289241784	0.11838959	-2.443135285	22	0.02304794	283.4896563
k__Eukaryota|p__Basidiomycota	0.082386217	metagenomics	RPL35	p	default	metaphlan4	bacteria	CD4_T	Nasal	0.258234238	0.112347845	2.298524183	22	0.031406517	386.3001583
k__Bacteria|p__Firmicutes	-0.01253496	metagenomics	RPL12	p	default	metaphlan4	bacteria	CD4_T	Nasal	-0.249112614	0.122466657	-2.034126024	22	0.054170412	666.2960706
k__Eukaryota|p__Basidiomycota	0.114609347	metagenomics	RPL12	p	default	metaphlan4	bacteria	CD4_T	Nasal	0.314745705	0.105594616	2.980698424	22	0.006896028	84.82113917
k__Bacteria|p__Firmicutes	-0.102988997	metagenomics	RPLP2	p	default	metaphlan4	bacteria	CD4_T	Nasal	-0.286573044	0.118684224	-2.414584136	22	0.024514194	301.5245912
k__Eukaryota|p__Basidiomycota	0.087473925	metagenomics	RPLP2	p	default	metaphlan4	bacteria	CD4_T	Nasal	0.261441629	0.112010153	2.33408866	22	0.02912533	358.241556
k__Bacteria|p__Firmicutes	-0.046139839	metagenomics	RPL27A	p	default	metaphlan4	bacteria	CD4_T	Nasal	-0.278416132	0.119563478	-2.328605161	22	0.029466827	362.4419744
k__Eukaryota|p__Basidiomycota	0.081364138	metagenomics	RPL27A	p	default	metaphlan4	bacteria	CD4_T	Nasal	0.291062686	0.108638741	2.679179476	22	0.013703335	168.5510242
k__Bacteria|p__Firmicutes	-0.038506857	metagenomics	RPS13	p	default	metaphlan4	bacteria	CD4_T	Nasal	-0.279943362	0.119401274	-2.34455926	22	0.02848334	350.3450834
k__Eukaryota|p__Basidiomycota	0.086272274	metagenomics	RPS13	p	default	metaphlan4	bacteria	CD4_T	Nasal	0.302023545	0.107270165	2.815540984	22	0.010073414	123.9029878
k__Bacteria|p__Firmicutes	-0.013240025	metagenomics	RPS3	p	default	metaphlan4	bacteria	CD4_T	Nasal	-0.266111988	0.12083033	-2.202360856	22	0.038417858	472.5396577
k__Eukaryota|p__Basidiomycota	0.069030096	metagenomics	RPS3	p	default	metaphlan4	bacteria	CD4_T	Nasal	0.294147631	0.108260404	2.717037988	22	0.012587486	154.8260769
k__Bacteria|p__Firmicutes	-0.083198748	metagenomics	RPS25	p	default	metaphlan4	bacteria	CD4_T	Nasal	-0.278744652	0.11952868	-2.332031543	22	0.029253013	359.8120554
k__Eukaryota|p__Basidiomycota	0.127319066	metagenomics	RPS25	p	default	metaphlan4	bacteria	CD4_T	Nasal	0.300235778	0.107498042	2.792941823	22	0.010604098	130.4304047
k__Bacteria|p__Proteobacteria	0.01430214	metagenomics	RPL41	p	default	metaphlan4	bacteria	CD4_T	Nasal	0.070137061	0.106100292	0.661044932	22	0.515447115	6339.999509
k__Bacteria|p__Firmicutes	-0.123110332	metagenomics	RPL41	p	default	metaphlan4	bacteria	CD4_T	Nasal	-0.253614834	0.122045896	-2.078028367	22	0.04958105	609.846915
k__Eukaryota|p__Basidiomycota	0.174489517	metagenomics	RPL41	p	default	metaphlan4	bacteria	CD4_T	Nasal	0.262835644	0.111861763	2.349646895	22	0.028176124	346.5663238
k__Bacteria|p__Bacteroidetes	0.023089554	metagenomics	RPL41	p	default	metaphlan4	bacteria	CD4_T	Nasal	0.046135513	0.065644278	0.702810884	22	0.489544438	6021.396586
k__Eukaryota|p__Basidiomycota	-0.084362102	metagenomics	LYZ	p	default	metaphlan4	bacteria	CD4_T	Nasal	-0.349234871	0.109652399	-3.184926873	21.62191744	0.0043453	53.44718633
k__Bacteria|p__Bacteroidetes	-0.010534531	metagenomics	LYZ	p	default	metaphlan4	bacteria	CD4_T	Nasal	-0.089788076	0.067443548	-1.331307128	2.603994977	0.287634284	3537.90169
k__Bacteria|p__Firmicutes	-0.10462092	metagenomics	RPL6	p	default	metaphlan4	bacteria	CD4_T	Nasal	-0.297709862	0.117431554	-2.535177745	22	0.018857316	231.9449823
k__Eukaryota|p__Basidiomycota	0.145592096	metagenomics	RPL6	p	default	metaphlan4	bacteria	CD4_T	Nasal	0.316585068	0.105344383	3.005239188	22	0.006515014	80.1346783
k__Bacteria|p__Firmicutes	-0.205315926	metagenomics	RPL21	p	default	metaphlan4	bacteria	CD4_T	Nasal	-0.33766012	0.112411691	-3.003781164	22	0.006537075	80.40602005
k__Eukaryota|p__Basidiomycota	0.19496167	metagenomics	RPL21	p	default	metaphlan4	bacteria	CD4_T	Nasal	0.287132638	0.10911308	2.631514379	22	0.015241147	187.4661077
k__Bacteria|p__Bacteroidetes	0.032516736	metagenomics	RPL21	p	default	metaphlan4	bacteria	CD4_T	Nasal	0.056676579	0.065267985	0.868367224	22	0.394567731	4853.183094
k__Bacteria|p__Firmicutes	-0.05705742	metagenomics	TPT1	p	default	metaphlan4	bacteria	CD4_T	Nasal	-0.300717691	0.117082677	-2.568421734	22	0.017527186	215.5843906
k__Eukaryota|p__Basidiomycota	0.083796294	metagenomics	TPT1	p	default	metaphlan4	bacteria	CD4_T	Nasal	0.305804128	0.106782191	2.863812075	22	0.009023291	110.9864745
k__Bacteria|p__Proteobacteria	0.056276539	metagenomics	RPS29	p	default	metaphlan4	bacteria	CD4_T	Nasal	0.037270058	0.106853795	0.34879489	22	0.730559325	8985.879697
k__Bacteria|p__Actinobacteria	-0.235433961	metagenomics	RPS29	p	default	metaphlan4	bacteria	CD4_T	Nasal	-0.276637048	0.375992162	-0.735752167	22	0.469653871	5776.742612
k__Bacteria|p__Firmicutes	-0.27179025	metagenomics	RPS29	p	default	metaphlan4	bacteria	CD4_T	Nasal	-0.359433294	0.109299964	-3.288503324	22	0.003352226	41.2323819
k__Eukaryota|p__Basidiomycota	0.216489803	metagenomics	RPS29	p	default	metaphlan4	bacteria	CD4_T	Nasal	0.254945406	0.112688751	2.262385575	22	0.033891279	416.8627347
k__Bacteria|p__Bacteroidetes	0.038234878	metagenomics	RPS29	p	default	metaphlan4	bacteria	CD4_T	Nasal	0.072937496	0.064529899	1.130289946	22	0.270526735	3327.478841
k__Bacteria|p__Proteobacteria	0.041610795	metagenomics	RPS17	p	default	metaphlan4	bacteria	CD4_T	Nasal	0.062648565	0.106313078	0.589283712	22	0.561674143	6908.591958
k__Bacteria|p__Firmicutes	-0.209657325	metagenomics	RPS17	p	default	metaphlan4	bacteria	CD4_T	Nasal	-0.332353609	0.113128241	-2.937848276	22	0.007613107	93.64122179
k__Eukaryota|p__Basidiomycota	0.217742852	metagenomics	RPS17	p	default	metaphlan4	bacteria	CD4_T	Nasal	0.266353008	0.111482946	2.389181654	22	0.025890877	318.4577905
k__Bacteria|p__Bacteroidetes	0.0663477	metagenomics	RPS17	p	default	metaphlan4	bacteria	CD4_T	Nasal	0.073343124	0.064508998	1.136944098	22	0.267794206	3293.868728
k__Eukaryota|p__Basidiomycota	0.074851581	metagenomics	RPS15A	p	default	metaphlan4	bacteria	CD4_T	Nasal	0.307352401	0.106579945	2.883773303	22	0.008620285	106.0295052
k__Bacteria|p__Firmicutes	-0.044000208	metagenomics	RPL13	p	default	metaphlan4	bacteria	CD4_T	Nasal	-0.266185354	0.120822984	-2.203101971	22	0.038358768	471.8128461
k__Eukaryota|p__Basidiomycota	0.077853596	metagenomics	RPL13	p	default	metaphlan4	bacteria	CD4_T	Nasal	0.27841019	0.110135769	2.527881643	22	0.019161601	235.6876949
k__Bacteria|p__Firmicutes	-0.092864869	metagenomics	RPL26	p	default	metaphlan4	bacteria	CD4_T	Nasal	-0.288407194	0.118482103	-2.434183622	22	0.023498664	289.033564
k__Eukaryota|p__Basidiomycota	0.125721584	metagenomics	RPL26	p	default	metaphlan4	bacteria	CD4_T	Nasal	0.300872662	0.107417072	2.800976185	22	0.010412458	128.0732283
k__Bacteria|p__Proteobacteria	0.039944501	metagenomics	RPL23A	p	default	metaphlan4	bacteria	CD4_T	Nasal	0.061169534	0.106352219	0.575159917	22	0.571019321	7023.537652
k__Bacteria|p__Firmicutes	-0.200822916	metagenomics	RPL23A	p	default	metaphlan4	bacteria	CD4_T	Nasal	-0.31519775	0.11533849	-2.732806292	22	0.012148554	149.4272087
k__Eukaryota|p__Basidiomycota	0.22997671	metagenomics	RPL23A	p	default	metaphlan4	bacteria	CD4_T	Nasal	0.287836779	0.109028718	2.640008826	22	0.0149557	183.9551096
k__Bacteria|p__Bacteroidetes	0.044108047	metagenomics	RPL23A	p	default	metaphlan4	bacteria	CD4_T	Nasal	0.046917187	0.06561909	0.71499296	22	0.482132627	5930.231315
k__Bacteria|p__Proteobacteria	0.03611191	metagenomics	RPL23	p	default	metaphlan4	bacteria	CD4_T	Nasal	0.060456256	0.106370757	0.568354103	22	0.575550578	7079.272112
k__Bacteria|p__Firmicutes	-0.171133263	metagenomics	RPL23	p	default	metaphlan4	bacteria	CD4_T	Nasal	-0.294134976	0.117840322	-2.496046943	22	0.020543684	252.6873129
k__Eukaryota|p__Basidiomycota	0.237331451	metagenomics	RPL23	p	default	metaphlan4	bacteria	CD4_T	Nasal	0.287102192	0.109116721	2.631147531	22	0.015253589	187.6191472
k__Bacteria|p__Bacteroidetes	0.053033235	metagenomics	RPL23	p	default	metaphlan4	bacteria	CD4_T	Nasal	0.053540059	0.065388251	0.818802428	22	0.421680527	5186.670486
k__Bacteria|p__Firmicutes	-0.005157398	metagenomics	RPL19	p	default	metaphlan4	bacteria	CD4_T	Nasal	-0.265972172	0.120844322	-2.20094886	22	0.038530668	473.9272186
k__Eukaryota|p__Basidiomycota	0.072765162	metagenomics	RPL19	p	default	metaphlan4	bacteria	CD4_T	Nasal	0.302952889	0.107150979	2.82734598	22	0.009806345	120.6180443
k__Bacteria|p__Firmicutes	-0.1228531	metagenomics	RPL27	p	default	metaphlan4	bacteria	CD4_T	Nasal	-0.327849357	0.113724088	-2.882848871	22	0.008638563	106.2543255
k__Eukaryota|p__Basidiomycota	0.077619899	metagenomics	RPL27	p	default	metaphlan4	bacteria	CD4_T	Nasal	0.277634836	0.1102247	2.518807809	22	0.019546425	240.4210324
k__Bacteria|p__Proteobacteria	0.098143583	metagenomics	RPL38	p	default	metaphlan4	bacteria	CD4_T	Nasal	0.077045518	0.105882263	0.727652734	22	0.474499761	5836.347055
k__Bacteria|p__Actinobacteria	-0.284783632	metagenomics	RPL38	p	default	metaphlan4	bacteria	CD4_T	Nasal	-0.261528777	0.376483314	-0.694662333	22	0.494538581	6082.824549
k__Bacteria|p__Firmicutes	-0.264772684	metagenomics	RPL38	p	default	metaphlan4	bacteria	CD4_T	Nasal	-0.346424543	0.111192899	-3.115527585	22	0.005038736	61.97644982
k__Eukaryota|p__Basidiomycota	0.20708449	metagenomics	RPL38	p	default	metaphlan4	bacteria	CD4_T	Nasal	0.254384322	0.114537067	2.220978143	16.33016234	0.040822986	502.1227243
k__Bacteria|p__Bacteroidetes	0.032303434	metagenomics	RPL38	p	default	metaphlan4	bacteria	CD4_T	Nasal	0.074250223	0.064461812	1.151848212	22	0.261747544	3219.494794
k__Bacteria|p__Firmicutes	-0.148155332	metagenomics	RPL17	p	default	metaphlan4	bacteria	CD4_T	Nasal	-0.312475834	0.115674652	-2.701333685	22	0.013039515	160.3860339
k__Eukaryota|p__Basidiomycota	0.156767388	metagenomics	RPL17	p	default	metaphlan4	bacteria	CD4_T	Nasal	0.307019008	0.106623614	2.8794654	22	0.008705778	107.0810674
k__Bacteria|p__Firmicutes	-0.008157855	metagenomics	RPS15	p	default	metaphlan4	bacteria	CD4_T	Nasal	-0.237626065	0.123499862	-1.924099838	22	0.067374256	828.7033463
k__Eukaryota|p__Basidiomycota	0.087108957	metagenomics	RPS15	p	default	metaphlan4	bacteria	CD4_T	Nasal	0.285495172	0.109308211	2.61183647	22	0.015922207	195.8431489
k__Bacteria|p__Proteobacteria	0.037744769	metagenomics	RPL36	p	default	metaphlan4	bacteria	CD4_T	Nasal	0.080451894	0.105767044	0.760651819	22	0.454940925	5595.773374
k__Bacteria|p__Firmicutes	-0.165136101	metagenomics	RPL36	p	default	metaphlan4	bacteria	CD4_T	Nasal	-0.290814141	0.118214373	-2.460057383	22	0.022217742	273.2782237
k__Eukaryota|p__Basidiomycota	0.185565512	metagenomics	RPL36	p	default	metaphlan4	bacteria	CD4_T	Nasal	0.261049557	0.112051711	2.329723962	22	0.029396854	361.5813022
k__Bacteria|p__Bacteroidetes	0.039082964	metagenomics	RPL36	p	default	metaphlan4	bacteria	CD4_T	Nasal	0.057589119	0.065231666	0.88283992	22	0.386868111	4758.477764
k__Bacteria|p__Firmicutes	-0.076090995	metagenomics	RPL18A	p	default	metaphlan4	bacteria	CD4_T	Nasal	-0.294358298	0.117814973	-2.498479532	22	0.02043488	251.3490301
k__Eukaryota|p__Basidiomycota	0.094445372	metagenomics	RPL18A	p	default	metaphlan4	bacteria	CD4_T	Nasal	0.294163081	0.108258496	2.717228593	22	0.012582092	154.7597281
k__Bacteria|p__Proteobacteria	0.012847427	metagenomics	UBA52	p	default	metaphlan4	bacteria	CD4_T	Nasal	0.049892869	0.106619522	0.467952469	22	0.644421257	7926.381458
k__Bacteria|p__Firmicutes	-0.172738089	metagenomics	UBA52	p	default	metaphlan4	bacteria	CD4_T	Nasal	-0.299946678	0.11717254	-2.559871778	22	0.017860629	219.6857346
k__Eukaryota|p__Basidiomycota	0.223468599	metagenomics	UBA52	p	default	metaphlan4	bacteria	CD4_T	Nasal	0.298712546	0.107690756	2.773799311	22	0.011074287	136.2137318
k__Bacteria|p__Bacteroidetes	0.032866988	metagenomics	UBA52	p	default	metaphlan4	bacteria	CD4_T	Nasal	0.04331592	0.065731542	0.658982264	22	0.516745816	6355.973536
k__Bacteria|p__Proteobacteria	0.041132268	metagenomics	RPS16	p	default	metaphlan4	bacteria	CD4_T	Nasal	0.088083805	0.105490292	0.834994425	22	0.412697072	5076.173988
k__Bacteria|p__Firmicutes	-0.118150608	metagenomics	RPS16	p	default	metaphlan4	bacteria	CD4_T	Nasal	-0.247901971	0.12257827	-2.022397367	22	0.055458981	682.1454662
k__Eukaryota|p__Basidiomycota	0.207935705	metagenomics	RPS16	p	default	metaphlan4	bacteria	CD4_T	Nasal	0.280279404	0.109920057	2.549847683	22	0.018259122	224.5871949
k__Bacteria|p__Bacteroidetes	0.032015273	metagenomics	RPS16	p	default	metaphlan4	bacteria	CD4_T	Nasal	0.04315166	0.065736452	0.656434261	22	0.518352595	6375.736918
k__Bacteria|p__Firmicutes	-0.131078402	metagenomics	RPS19	p	default	metaphlan4	bacteria	CD4_T	Nasal	-0.301389408	0.117004142	-2.575886656	22	0.017240836	212.0622799
k__Eukaryota|p__Basidiomycota	0.143781653	metagenomics	RPS19	p	default	metaphlan4	bacteria	CD4_T	Nasal	0.299013875	0.107652738	2.777577979	22	0.010979933	135.0531777
k__Eukaryota|p__Basidiomycota	0.072621584	metagenomics	RPL18	p	default	metaphlan4	bacteria	CD4_T	Nasal	0.298195681	0.107755848	2.767327134	22	0.011237689	138.2235696
k__Bacteria|p__Firmicutes	-0.047349007	metagenomics	RPL13A	p	default	metaphlan4	bacteria	CD4_T	Nasal	-0.274660335	0.119957682	-2.289643569	22	0.032001153	393.6141766
k__Eukaryota|p__Basidiomycota	0.079230262	metagenomics	RPL13A	p	default	metaphlan4	bacteria	CD4_T	Nasal	0.284961384	0.109371505	2.605444492	22	0.01614952	198.6390976
k__Bacteria|p__Proteobacteria	0.053030783	metagenomics	RPS11	p	default	metaphlan4	bacteria	CD4_T	Nasal	0.106569686	0.10471218	1.017739159	22	0.319864411	3934.332256
k__Bacteria|p__Firmicutes	-0.133455216	metagenomics	RPS11	p	default	metaphlan4	bacteria	CD4_T	Nasal	-0.265970695	0.12084447	-2.200933938	22	0.038531862	473.9419022
k__Eukaryota|p__Basidiomycota	0.17916275	metagenomics	RPS11	p	default	metaphlan4	bacteria	CD4_T	Nasal	0.260658301	0.112093105	2.325373188	22	0.029669826	364.9388567
k__Bacteria|p__Bacteroidetes	0.03518823	metagenomics	RPS11	p	default	metaphlan4	bacteria	CD4_T	Nasal	0.056667488	0.065268344	0.868223169	22	0.394644865	4854.13184
k__Bacteria|p__Firmicutes	-0.055137374	metagenomics	RPS9	p	default	metaphlan4	bacteria	CD4_T	Nasal	-0.273000198	0.120129814	-2.272543246	22	0.033175305	408.0562479
k__Eukaryota|p__Basidiomycota	0.050656404	metagenomics	RPS9	p	default	metaphlan4	bacteria	CD4_T	Nasal	0.255065866	0.11267636	2.263703455	22	0.033797596	415.7104367
k__Bacteria|p__Firmicutes	-0.12102375	metagenomics	RPL28	p	default	metaphlan4	bacteria	CD4_T	Nasal	-0.274087391	0.120017234	-2.283733611	22	0.032402573	398.5516485
k__Eukaryota|p__Basidiomycota	0.188673191	metagenomics	RPL28	p	default	metaphlan4	bacteria	CD4_T	Nasal	0.310552279	0.106157483	2.925392265	22	0.007834609	96.3656937
k__Bacteria|p__Bacteroidetes	0.006005408	metagenomics	RPL28	p	default	metaphlan4	bacteria	CD4_T	Nasal	0.039304721	0.065846029	0.596918619	22	0.55665553	6846.863022
k__Bacteria|p__Proteobacteria	0.051964069	metagenomics	RPS21	p	default	metaphlan4	bacteria	CD4_T	Nasal	0.090508164	0.105396969	0.858735923	22	0.399746248	4916.878847
k__Bacteria|p__Firmicutes	-0.180322671	metagenomics	RPS21	p	default	metaphlan4	bacteria	CD4_T	Nasal	-0.307953501	0.116224614	-2.649640982	22	0.014638111	180.0487706
k__Eukaryota|p__Basidiomycota	0.185537074	metagenomics	RPS21	p	default	metaphlan4	bacteria	CD4_T	Nasal	0.258675329	0.113466987	2.279740884	15.73099489	0.036929946	454.2383417
k__Bacteria|p__Bacteroidetes	0.053655149	metagenomics	RPS21	p	default	metaphlan4	bacteria	CD4_T	Nasal	0.071829956	0.064586344	1.112153914	22	0.27807791	3420.358289
k__Bacteria|p__Proteobacteria	0.041595035	metagenomics	TMSB4X	p	default	metaphlan4	bacteria	CD4_T	Nasal	0.082884734	0.105681622	0.78428711	22	0.441235101	5427.19174
k__Bacteria|p__Firmicutes	-0.19311341	metagenomics	TMSB4X	p	default	metaphlan4	bacteria	CD4_T	Nasal	-0.311082713	0.115845203	-2.685330979	22	0.013515883	166.2453616
k__Eukaryota|p__Basidiomycota	0.186980701	metagenomics	TMSB4X	p	default	metaphlan4	bacteria	CD4_T	Nasal	0.275489047	0.110469154	2.493809687	22	0.020644227	253.9239918
k__Bacteria|p__Bacteroidetes	0.023672302	metagenomics	TMSB4X	p	default	metaphlan4	bacteria	CD4_T	Nasal	0.043541055	0.06572478	0.662475469	22	0.514547482	6328.934032
k__Bacteria|p__Firmicutes	-0.121626132	metagenomics	RPS4X	p	default	metaphlan4	bacteria	CD4_T	Nasal	-0.308492998	0.116159563	-2.655769269	22	0.014439369	177.6042365
k__Eukaryota|p__Basidiomycota	0.137646646	metagenomics	RPS4X	p	default	metaphlan4	bacteria	CD4_T	Nasal	0.307824057	0.106518055	2.889876806	22	0.008500529	104.5565042
k__Bacteria|p__Proteobacteria	0.054291577	metagenomics	RPL36A	p	default	metaphlan4	bacteria	CD4_T	Nasal	0.134534772	0.10323838	1.303146877	22	0.205999286	2533.791222
k__Bacteria|p__Firmicutes	-0.12272446	metagenomics	RPL36A	p	default	metaphlan4	bacteria	CD4_T	Nasal	-0.254642513	0.12194859	-2.088113627	22	0.048577283	597.5005863
k__Eukaryota|p__Basidiomycota	0.11173723	metagenomics	RPL36A	p	default	metaphlan4	bacteria	CD4_T	Nasal	0.236592576	0.114493691	2.066424565	22	0.050758926	624.3347865
k__Bacteria|p__Bacteroidetes	0.002187933	metagenomics	RPL36A	p	default	metaphlan4	bacteria	CD4_T	Nasal	0.047633917	0.065595614	0.726175327	22	0.47538685	5847.258256
k__Bacteria|p__Firmicutes	-0.076553643	metagenomics	RPL39	p	default	metaphlan4	bacteria	CD4_T	Nasal	-0.286686516	0.118671767	-2.415793785	22	0.024450359	300.7394146
k__Eukaryota|p__Basidiomycota	0.090348231	metagenomics	RPL39	p	default	metaphlan4	bacteria	CD4_T	Nasal	0.283393176	0.109556559	2.586729435	22	0.016832713	207.0423681
k__Eukaryota|p__Basidiomycota	0.094706834	metagenomics	RPL10	p	default	metaphlan4	bacteria	CD4_T	Nasal	0.304779569	0.106915255	2.850664947	22	0.009298473	114.3712167
k__Bacteria|p__Firmicutes	-0.001893556	metagenomics	PFN1	p	default	metaphlan4	bacteria	CD4_T	Nasal	-0.245857692	0.122765278	-2.002664737	22	0.057688584	709.5695856
k__Eukaryota|p__Basidiomycota	0.093829558	metagenomics	PFN1	p	default	metaphlan4	bacteria	CD4_T	Nasal	0.30315562	0.107124913	2.829926409	22	0.009748871	119.9111188
k__Eukaryota|p__Basidiomycota	-0.072409332	metagenomics	MAML2	p	default	metaphlan4	bacteria	CD4_T	Nasal	-0.219995704	0.115988176	-1.89670802	22	0.071073254	874.2010256
k__Bacteria|p__Bacteroidetes	-0.006693939	metagenomics	MAML2	p	default	metaphlan4	bacteria	CD4_T	Nasal	-0.074815263	0.064432109	-1.161148749	22	0.258025738	3173.716583
k__Bacteria|p__Proteobacteria	0.084716558	metagenomics	CD52	p	default	metaphlan4	bacteria	CD4_T	Nasal	0.156065486	0.101851665	1.532282129	22	0.139707827	1718.406276
k__Bacteria|p__Firmicutes	-0.094132724	metagenomics	CD52	p	default	metaphlan4	bacteria	CD4_T	Nasal	-0.229989082	0.124155314	-1.85243044	22	0.077429112	952.3780763
k__Eukaryota|p__Basidiomycota	0.160658321	metagenomics	CD52	p	default	metaphlan4	bacteria	CD4_T	Nasal	0.261103469	0.112046001	2.330323852	22	0.029359398	361.1205921
k__Bacteria|p__Bacteroidetes	0.01638458	metagenomics	CD52	p	default	metaphlan4	bacteria	CD4_T	Nasal	0.044660206	0.065690638	0.679856486	22	0.503687011	6195.350234
k__Bacteria|p__Proteobacteria	0.076795544	metagenomics	CALM1	p	default	metaphlan4	bacteria	CD4_T	Nasal	0.132155459	0.103377975	1.278371515	22	0.214441323	2637.628273
k__Bacteria|p__Firmicutes	-0.155285657	metagenomics	CALM1	p	default	metaphlan4	bacteria	CD4_T	Nasal	-0.290962966	0.118197726	-2.461662983	22	0.022140431	272.3273046
k__Eukaryota|p__Basidiomycota	0.18203089	metagenomics	CALM1	p	default	metaphlan4	bacteria	CD4_T	Nasal	0.27004663	0.111078306	2.431137456	22	0.023653896	290.9429175
k__Bacteria|p__Bacteroidetes	0.036522611	metagenomics	CALM1	p	default	metaphlan4	bacteria	CD4_T	Nasal	0.060626353	0.06510645	0.93118812	22	0.361863025	4450.915202
k__Bacteria|p__Proteobacteria	0.016801357	metagenomics	IL32	p	default	metaphlan4	bacteria	CD4_T	Nasal	-0.003954252	0.107145516	-0.036905432	22	0.970893242	11941.98688
k__Bacteria|p__Actinobacteria	-0.489707989	metagenomics	IL32	p	default	metaphlan4	bacteria	CD4_T	Nasal	-0.413562997	0.370235554	-1.117026695	22	0.276034139	3395.219904
k__Bacteria|p__Firmicutes	-0.180829913	metagenomics	IL32	p	default	metaphlan4	bacteria	CD4_T	Nasal	-0.285881857	0.118759969	-2.407224087	22	0.024905935	306.343001
k__Eukaryota|p__Basidiomycota	0.26848532	metagenomics	IL32	p	default	metaphlan4	bacteria	CD4_T	Nasal	0.320307796	0.107161129	2.989029693	18.31836734	0.0077618	95.47013754
k__Bacteria|p__Proteobacteria	-0.004831095	metagenomics	RETREG1	p	default	metaphlan4	bacteria	CD4_T	Nasal	-0.07715249	0.105878723	-0.728687385	22	0.473879097	5828.712892
k__Bacteria|p__Actinobacteria	-0.388879482	metagenomics	RETREG1	p	default	metaphlan4	bacteria	CD4_T	Nasal	-0.05494996	0.389257015	-0.141166269	3.215380405	0.896124378	11022.32985
k__Eukaryota|p__Basidiomycota	-0.13254586	metagenomics	RETREG1	p	default	metaphlan4	bacteria	CD4_T	Nasal	-0.166112782	0.123702235	-1.34284382	20.31049815	0.194138178	2387.899591
k__Bacteria|p__Bacteroidetes	-0.135052132	metagenomics	RETREG1	p	default	metaphlan4	bacteria	CD4_T	Nasal	-0.08932493	0.063586487	-1.404778513	22	0.174049907	2140.813862
k__Bacteria|p__Proteobacteria	0.029357881	metagenomics	FOXP1	p	default	metaphlan4	bacteria	CD4_T	Nasal	-0.004213242	0.107145068	-0.039322783	22	0.968987709	11918.54883
k__Bacteria|p__Actinobacteria	-0.855260088	metagenomics	FOXP1	p	default	metaphlan4	bacteria	CD4_T	Nasal	-0.212165387	0.377892255	-0.561444125	22	0.580169698	7136.087287
k__Eukaryota|p__Basidiomycota	-0.246698772	metagenomics	FOXP1	p	default	metaphlan4	bacteria	CD4_T	Nasal	-0.226798127	0.115391108	-1.965473174	22	0.062108229	763.9312223
k__Bacteria|p__Bacteroidetes	-0.185468455	metagenomics	FOXP1	p	default	metaphlan4	bacteria	CD4_T	Nasal	-0.037540055	0.065892818	-0.569713913	22	0.574643776	7068.118449
k__Bacteria|p__Proteobacteria	-0.041816837	metagenomics	PRKCH	p	default	metaphlan4	bacteria	CD4_T	Nasal	-0.103284963	0.104861686	-0.984963782	22	0.335351131	4124.818912
k__Bacteria|p__Firmicutes	0.075110288	metagenomics	PRKCH	p	default	metaphlan4	bacteria	CD4_T	Nasal	0.20338141	0.126248475	1.610961325	22	0.121443736	1493.75795
k__Eukaryota|p__Basidiomycota	-0.18309975	metagenomics	PRKCH	p	default	metaphlan4	bacteria	CD4_T	Nasal	-0.271516147	0.110915354	-2.447958177	22	0.022808441	280.543823
k__Bacteria|p__Bacteroidetes	-0.010562022	metagenomics	PRKCH	p	default	metaphlan4	bacteria	CD4_T	Nasal	-0.027969017	0.066108721	-0.423076056	22	0.676346803	8319.065676
k__Bacteria|p__Proteobacteria	-0.055682613	metagenomics	LDLRAD4	p	default	metaphlan4	bacteria	CD4_T	Nasal	-0.112092277	0.104449752	-1.0731694	22	0.29482606	3626.36054
k__Bacteria|p__Actinobacteria	-0.44295085	metagenomics	LDLRAD4	p	default	metaphlan4	bacteria	CD4_T	Nasal	-0.189885247	0.37843061	-0.501770317	22	0.620813743	7636.009034
k__Eukaryota|p__Basidiomycota	-0.22371541	metagenomics	LDLRAD4	p	default	metaphlan4	bacteria	CD4_T	Nasal	-0.216770487	0.116263869	-1.864469926	22	0.075653621	930.5395328
k__Bacteria|p__Bacteroidetes	-0.126083992	metagenomics	LDLRAD4	p	default	metaphlan4	bacteria	CD4_T	Nasal	-0.042863375	0.065745025	-0.651963777	22	0.521178358	6410.493808
k__Bacteria|p__Firmicutes	-0.014292869	metagenomics	MIF	p	default	metaphlan4	bacteria	CD4_T	Nasal	-0.240929625	0.123208584	-1.955461354	22	0.063348047	779.1809757
k__Eukaryota|p__Basidiomycota	0.03895475	metagenomics	MIF	p	default	metaphlan4	bacteria	CD4_T	Nasal	0.246006544	0.11358828	2.165774	22	0.041439758	509.7090244
k__Bacteria|p__Proteobacteria	0.054908302	metagenomics	COMMD6	p	default	metaphlan4	bacteria	CD4_T	Nasal	0.00999436	0.107127644	0.093293944	22	0.92651446	11396.12786
k__Bacteria|p__Actinobacteria	-0.538886787	metagenomics	COMMD6	p	default	metaphlan4	bacteria	CD4_T	Nasal	-0.38858083	0.371463649	-1.046080368	22	0.30688191	3774.647489
k__Bacteria|p__Firmicutes	-0.240174262	metagenomics	COMMD6	p	default	metaphlan4	bacteria	CD4_T	Nasal	-0.311065577	0.115847295	-2.685134576	22	0.01352183	166.3185135
k__Eukaryota|p__Basidiomycota	0.225554146	metagenomics	COMMD6	p	default	metaphlan4	bacteria	CD4_T	Nasal	0.25398915	0.112786861	2.251939161	22	0.034642307	426.1003719
k__Bacteria|p__Bacteroidetes	0.000474989	metagenomics	COMMD6	p	default	metaphlan4	bacteria	CD4_T	Nasal	0.071725504	0.064591621	1.110445953	22	0.278796874	3429.201549
k__Bacteria|p__Proteobacteria	-0.110098831	metagenomics	ATP10A	p	default	metaphlan4	bacteria	CD4_T	Nasal	-0.186203152	0.099523314	-1.870950087	22	0.074712757	918.9669053
k__Bacteria|p__Firmicutes	0.050427371	metagenomics	ATP10A	p	default	metaphlan4	bacteria	CD4_T	Nasal	0.168085404	0.128587112	1.30717147	22	0.204652624	2517.227275
k__Eukaryota|p__Basidiomycota	-0.114761058	metagenomics	ATP10A	p	default	metaphlan4	bacteria	CD4_T	Nasal	-0.238297802	0.118531419	-2.010418867	20.70954573	0.057589739	708.3537925
k__Bacteria|p__Proteobacteria	0.07869088	metagenomics	BCL11B	p	default	metaphlan4	bacteria	CD4_T	Nasal	0.031902737	0.106932733	0.298343977	22	0.768240258	9449.355169
k__Bacteria|p__Actinobacteria	-0.966326601	metagenomics	BCL11B	p	default	metaphlan4	bacteria	CD4_T	Nasal	-0.162171113	0.379016126	-0.427873914	22	0.672902312	8276.698442
k__Bacteria|p__Firmicutes	-0.053509512	metagenomics	BCL11B	p	default	metaphlan4	bacteria	CD4_T	Nasal	0.071238678	0.132620434	0.537162156	22	0.596547281	7337.531553
k__Eukaryota|p__Basidiomycota	-0.274502114	metagenomics	BCL11B	p	default	metaphlan4	bacteria	CD4_T	Nasal	-0.235473097	0.114598545	-2.054765152	22	0.051967616	639.2016757
k__Bacteria|p__Bacteroidetes	-0.20946514	metagenomics	BCL11B	p	default	metaphlan4	bacteria	CD4_T	Nasal	-0.035837141	0.065935902	-0.543514831	22	0.592240851	7284.562467
k__Bacteria|p__Proteobacteria	-0.056528421	metagenomics	CCNY	p	default	metaphlan4	bacteria	CD4_T	Nasal	-0.136232141	0.103137154	-1.320883269	22	0.200115905	2461.42563
k__Bacteria|p__Firmicutes	0.051260042	metagenomics	CCNY	p	default	metaphlan4	bacteria	CD4_T	Nasal	0.197252657	0.126689723	1.556974419	22	0.133746368	1645.080326
k__Eukaryota|p__Basidiomycota	-0.140720527	metagenomics	CCNY	p	default	metaphlan4	bacteria	CD4_T	Nasal	-0.291025183	0.117283514	-2.481381846	21.29948705	0.021500095	264.4511684
k__Bacteria|p__Bacteroidetes	-0.026550692	metagenomics	CCNY	p	default	metaphlan4	bacteria	CD4_T	Nasal	-0.059422931	0.065156862	-0.911998054	22	0.371655617	4571.364087
k__Bacteria|p__Proteobacteria	0.108294909	metagenomics	ITM2B	p	default	metaphlan4	bacteria	CD4_T	Nasal	0.149313384	0.102310736	1.45941072	22	0.158584359	1950.587616
k__Bacteria|p__Actinobacteria	-0.200903199	metagenomics	ITM2B	p	default	metaphlan4	bacteria	CD4_T	Nasal	-0.178684949	0.378678448	-0.471864585	22	0.641669948	7892.540358
k__Bacteria|p__Firmicutes	-0.085093473	metagenomics	ITM2B	p	default	metaphlan4	bacteria	CD4_T	Nasal	-0.209840897	0.125767046	-1.668488719	22	0.109390351	1345.50132
k__Eukaryota|p__Basidiomycota	0.214312594	metagenomics	ITM2B	p	default	metaphlan4	bacteria	CD4_T	Nasal	0.323057418	0.110893707	2.913216873	20.02486441	0.008588996	105.6446561
k__Bacteria|p__Bacteroidetes	0.002974115	metagenomics	ITM2B	p	default	metaphlan4	bacteria	CD4_T	Nasal	0.040957828	0.065800217	0.622457344	22	0.540039899	6642.490756
k__Bacteria|p__Actinobacteria	-0.441659975	metagenomics	PRKCA	p	default	metaphlan4	bacteria	CD4_T	Nasal	-0.043671336	0.38047597	-0.114780799	22	0.909660024	11188.81829
k__Bacteria|p__Firmicutes	0.009278797	metagenomics	PRKCA	p	default	metaphlan4	bacteria	CD4_T	Nasal	0.177623206	0.128003	1.387648778	22	0.179140079	2203.422969
k__Eukaryota|p__Basidiomycota	-0.260798259	metagenomics	PRKCA	p	default	metaphlan4	bacteria	CD4_T	Nasal	-0.25372032	0.114177137	-2.22216396	18.81376436	0.038740529	476.5085029
k__Bacteria|p__Bacteroidetes	-0.155291533	metagenomics	PRKCA	p	default	metaphlan4	bacteria	CD4_T	Nasal	-0.459554781	0.149362825	-3.076768129	13.60107708	0.008440249	103.815062
k__Bacteria|p__Firmicutes	0.015583474	metagenomics	TRERF1	p	default	metaphlan4	bacteria	CD4_T	Nasal	0.16422885	0.128813428	1.274935788	22	0.215632801	2652.283458
k__Eukaryota|p__Basidiomycota	-0.177165003	metagenomics	TRERF1	p	default	metaphlan4	bacteria	CD4_T	Nasal	-0.232726999	0.114853248	-2.026298813	22	0.055027349	676.8363956
k__Bacteria|p__Bacteroidetes	-0.051505683	metagenomics	TRERF1	p	default	metaphlan4	bacteria	CD4_T	Nasal	-0.067195418	0.064812677	-1.03676351	22	0.311108001	3826.628407
k__Bacteria|p__Proteobacteria	0.105868392	metagenomics	SRP14	p	default	metaphlan4	bacteria	CD4_T	Nasal	0.139870806	0.102915532	1.359083543	22	0.187890753	2311.05626
k__Bacteria|p__Firmicutes	-0.159861714	metagenomics	SRP14	p	default	metaphlan4	bacteria	CD4_T	Nasal	-0.266913644	0.120749931	-2.210466229	22	0.037776074	464.6457105
k__Eukaryota|p__Basidiomycota	0.185915693	metagenomics	SRP14	p	default	metaphlan4	bacteria	CD4_T	Nasal	0.250549948	0.113135977	2.214591274	22	0.037453209	460.674465
k__Bacteria|p__Bacteroidetes	0.03450267	metagenomics	SRP14	p	default	metaphlan4	bacteria	CD4_T	Nasal	0.044156313	0.06570612	0.6720274	22	0.508562921	6255.323933
k__Eukaryota|p__Basidiomycota	-0.058339821	metagenomics	CCND3	p	default	metaphlan4	bacteria	CD4_T	Nasal	-0.173634997	0.119510488	-1.452885013	22	0.16037118	1972.565511
k__Bacteria|p__Bacteroidetes	-0.04385104	metagenomics	CCND3	p	default	metaphlan4	bacteria	CD4_T	Nasal	-0.109157626	0.062163591	-1.755973634	22	0.093007315	1143.989969
k__Bacteria|p__Firmicutes	0.040377851	metagenomics	ZHX2	p	default	metaphlan4	bacteria	CD4_T	Nasal	0.187724114	0.127346085	1.47412553	22	0.15461438	1901.756868
k__Eukaryota|p__Basidiomycota	-0.156295102	metagenomics	ZHX2	p	default	metaphlan4	bacteria	CD4_T	Nasal	-0.223021256	0.115725239	-1.927161762	22	0.066971477	823.7491694
k__Bacteria|p__Bacteroidetes	-0.048263894	metagenomics	ZHX2	p	default	metaphlan4	bacteria	CD4_T	Nasal	-0.072150996	0.064570077	-1.11740608	22	0.275875475	3393.268345
k__Eukaryota|p__Basidiomycota	0.071810919	metagenomics	MYL12A	p	default	metaphlan4	bacteria	CD4_T	Nasal	0.294866964	0.10817142	2.725923008	22	0.012338347	151.7616732
k__Bacteria|p__Proteobacteria	0.010841981	metagenomics	GMFG	p	default	metaphlan4	bacteria	CD4_T	Nasal	0.114726375	0.104319669	1.099757859	22	0.283326726	3484.918725
k__Bacteria|p__Firmicutes	-0.039558773	metagenomics	GMFG	p	default	metaphlan4	bacteria	CD4_T	Nasal	-0.203021743	0.126274785	-1.607777378	22	0.122142123	1502.348114
k__Eukaryota|p__Basidiomycota	0.131994105	metagenomics	GMFG	p	default	metaphlan4	bacteria	CD4_T	Nasal	0.265796713	0.111543279	2.382902082	22	0.026242041	322.7771034
k__Eukaryota|p__Basidiomycota	-0.067942248	metagenomics	GMDS-DT	p	default	metaphlan4	bacteria	CD4_T	Nasal	-0.218647463	0.116103999	-1.883203547	22	0.072961557	897.427148
k__Bacteria|p__Actinobacteria	-1.606081773	metagenomics	FUT8	p	default	metaphlan4	bacteria	CD4_T	Nasal	-0.297619447	0.375263123	-0.793095373	22	0.436192631	5365.169363
k__Eukaryota|p__Basidiomycota	-0.135861535	metagenomics	FUT8	p	default	metaphlan4	bacteria	CD4_T	Nasal	-0.08242963	0.123872207	-0.665440875	22	0.512685388	6306.030274
k__Bacteria|p__Bacteroidetes	-0.309139753	metagenomics	FUT8	p	default	metaphlan4	bacteria	CD4_T	Nasal	-0.064717379	0.064927201	-0.996768338	22	0.329714788	4055.491895
k__Bacteria|p__Proteobacteria	-0.047383502	metagenomics	KANK1	p	default	metaphlan4	bacteria	CD4_T	Nasal	-0.219505572	0.127935093	-1.715757315	7.333624521	0.127965478	1573.975384
k__Bacteria|p__Actinobacteria	-0.682177713	metagenomics	KANK1	p	default	metaphlan4	bacteria	CD4_T	Nasal	-1.131716557	0.294331911	-3.845035193	22	0.000879461	10.817369
k__Eukaryota|p__Basidiomycota	-0.034553922	metagenomics	KANK1	p	default	metaphlan4	bacteria	CD4_T	Nasal	-0.181441605	0.114703046	-1.58183772	21.88896983	0.128029593	1574.763992
k__Bacteria|p__Actinobacteria	-1.421456183	metagenomics	PRKN	p	default	metaphlan4	bacteria	CD4_T	Nasal	-0.480291956	0.366555839	-1.310283194	22	0.203616115	2504.47822
k__Eukaryota|p__Basidiomycota	-0.215512491	metagenomics	PRKN	p	default	metaphlan4	bacteria	CD4_T	Nasal	-0.1940078	0.118077543	-1.643054176	22	0.114589058	1409.445418
k__Bacteria|p__Bacteroidetes	-0.248175198	metagenomics	PRKN	p	default	metaphlan4	bacteria	CD4_T	Nasal	-0.021157831	0.066223656	-0.319490523	22	0.752368643	9254.134314
k__Bacteria|p__Proteobacteria	-0.113481226	metagenomics	XIST	p	default	metaphlan4	bacteria	CD4_T	Nasal	-0.038380712	0.091405457	-0.4198952	21.78346661	0.678674605	8347.69764
k__Bacteria|p__Actinobacteria	-0.018633518	metagenomics	XIST	p	default	metaphlan4	bacteria	CD4_T	Nasal	-0.582665982	0.293474731	-1.985404259	21.69097819	0.059885863	736.5961167
k__Bacteria|p__Actinobacteria	-0.903762792	metagenomics	PSMA1	p	default	metaphlan4	bacteria	CD4_T	Nasal	-0.103610257	0.37994828	-0.272695687	22	0.787630406	9687.853993
k__Eukaryota|p__Basidiomycota	-0.153321262	metagenomics	PSMA1	p	default	metaphlan4	bacteria	CD4_T	Nasal	-0.121647132	0.12239499	-0.993889804	22	0.331083125	4072.322435
k__Bacteria|p__Bacteroidetes	-0.214044075	metagenomics	PSMA1	p	default	metaphlan4	bacteria	CD4_T	Nasal	-0.075426045	0.064399733	-1.171216734	22	0.254041209	3124.706876
k__Eukaryota|p__Basidiomycota	-0.110429108	metagenomics	TSHZ2	p	default	metaphlan4	bacteria	CD4_T	Nasal	-0.296875701	0.10792139	-2.750851341	22	0.011664031	143.4675832
k__Bacteria|p__Proteobacteria	-0.004269802	metagenomics	FMN1	p	default	metaphlan4	bacteria	CD4_T	Nasal	-0.039508059	0.094186026	-0.419468371	21.8355862	0.678972034	8351.356019
k__Bacteria|p__Actinobacteria	-1.324287127	metagenomics	FMN1	p	default	metaphlan4	bacteria	CD4_T	Nasal	-1.652230183	0.144096845	-11.46610936	22	9.48E-11	1.17E-06
k__Eukaryota|p__Basidiomycota	-0.048880079	metagenomics	FMN1	p	default	metaphlan4	bacteria	CD4_T	Nasal	-0.076537791	0.058958693	-1.29815957	19.40677981	0.209449206	2576.225235
k__Bacteria|p__Bacteroidetes	0.006860548	metagenomics	FMN1	p	default	metaphlan4	bacteria	CD4_T	Nasal	-0.028661213	0.082688434	-0.346616951	21.27002773	0.732284721	9007.102064
k__Bacteria|p__Bacteroidetes	-0.035135167	metagenomics	AFF3	p	default	metaphlan4	bacteria	CD4_T	Nasal	-0.19879511	0.090239287	-2.202977401	2.576629406	0.129446924	1592.197168
k__Bacteria|p__Actinobacteria	-0.751544515	metagenomics	ST8SIA1	p	default	metaphlan4	bacteria	CD4_T	Nasal	-1.56953676	0.181570627	-8.64422173	3.121769955	0.002789999	34.31699047
k__Bacteria|p__Actinobacteria	-0.53356985	metagenomics	AL589693.1	p	default	metaphlan4	bacteria	CD4_T	Nasal	-1.015406645	0.313021909	-3.243883627	22	0.003725617	45.8250865
k__Eukaryota|p__Basidiomycota	-0.060282331	metagenomics	AL589693.1	p	default	metaphlan4	bacteria	CD4_T	Nasal	-0.241480693	0.114408496	-2.110688465	18.70833489	0.048496614	596.5083472
k__Bacteria|p__Proteobacteria	-0.032468426	metagenomics	WWOX	p	default	metaphlan4	bacteria	CD4_T	Nasal	-0.106756788	0.104703517	-1.019610338	22	0.318995584	3923.645685
k__Bacteria|p__Firmicutes	0.039847611	metagenomics	WWOX	p	default	metaphlan4	bacteria	CD4_T	Nasal	0.216281794	0.125270087	1.726523853	22	0.098271006	1208.733376
k__Eukaryota|p__Basidiomycota	-0.175353139	metagenomics	WWOX	p	default	metaphlan4	bacteria	CD4_T	Nasal	-0.299754056	0.117303353	-2.555375006	21.61416266	0.01818367	223.6591416
k__Bacteria|p__Bacteroidetes	-0.081495218	metagenomics	WWOX	p	default	metaphlan4	bacteria	CD4_T	Nasal	-0.108154203	0.062243262	-1.737604999	22	0.096261281	1184.013758
k__Bacteria|p__Proteobacteria	-0.009009649	metagenomics	DLEU1	p	default	metaphlan4	bacteria	CD4_T	Nasal	-0.14886984	0.131384154	-1.133088241	7.486822794	0.292155396	3593.511374
k__Bacteria|p__Actinobacteria	-0.794659905	metagenomics	DLEU1	p	default	metaphlan4	bacteria	CD4_T	Nasal	-1.409280819	0.319374214	-4.412631822	5.850858782	0.004786007	58.86788871
Phixviricota	0.535121046	metagenomics	AC105402.3	phylum	default	phanta	virus	CD14_Mono	Oral	2.074674581	0.333502938	6.220858478	21.78228607	3.05E-06	0.01917651
Bell pepper alphaendornavirus	-0.239496644	metatranscriptomics	MAP3K5	species	default	phanta	virus	NK	Nasal	-0.593904692	0.302609353	-1.962611815	19.74508185	0.063937575	67398.32388
OTU-38677	-0.335856205	metatranscriptomics	MAP3K5	species	default	phanta	virus	NK	Nasal	-0.549827238	0.31501713	-1.745388378	2.700304697	0.189329068	199576.8819
OTU-40382	0.703119305	metatranscriptomics	MAP3K5	species	default	phanta	virus	NK	Nasal	1.237126386	0.633208696	1.953741939	20.3656362	0.064605199	68102.08477
Bell pepper alphaendornavirus	0.51125536	metatranscriptomics	CHD1	species	default	phanta	virus	NK	Nasal	0.943366114	0.328731278	2.869718146	22	0.008902215	9384.065203
Cucumber green mottle mosaic virus	-0.158678633	metatranscriptomics	CHD1	species	default	phanta	virus	NK	Nasal	-1.17482081	0.726252457	-1.617647966	22	0.119987911	126482.4968
OTU-40382	-0.192064785	metatranscriptomics	CHD1	species	default	phanta	virus	NK	Nasal	-0.86462476	0.755597079	-1.144293412	22	0.26479984	279132.6611
OTU-61285	0.061952009	metatranscriptomics	CHD1	species	default	phanta	virus	NK	Nasal	0.459028178	0.17586999	2.610042669	22	0.015985694	16850.95119
Tomato brown rugose fruit virus	-0.663781599	metatranscriptomics	CHD1	species	default	phanta	virus	NK	Nasal	-1.655959103	0.838716242	-1.974397322	21.59163239	0.061264292	64580.34392
Yersinia phage vB_YpM_22	0.093455361	metatranscriptomics	CHD1	species	default	phanta	virus	NK	Nasal	0.258903647	0.165850757	1.561064004	21.70855249	0.132969578	140166.822
Bell pepper alphaendornavirus	-0.270789236	metatranscriptomics	UBR2	species	default	phanta	virus	NK	Nasal	-1.111903326	0.303840882	-3.659492164	22	0.001378677	1453.301001
Bell pepper alphaendornavirus	-0.226690469	metatranscriptomics	SNRPB	species	default	phanta	virus	NK	Nasal	-0.75304235	0.350342716	-2.149444856	22	0.042856653	45176.35556
Yersinia phage vB_YpM_22	0.054201581	metatranscriptomics	SNRPB	species	default	phanta	virus	NK	Nasal	0.294569695	0.162109128	1.817107389	22	0.082849133	87333.5082
Bell pepper alphaendornavirus	-0.377331098	metatranscriptomics	SMARCA2	species	default	phanta	virus	NK	Nasal	-1.214303171	0.285467798	-4.253730818	22	0.000324657	342.2296596
OTU-38677	-0.106698613	metatranscriptomics	PRKY	species	default	phanta	virus	NK	Nasal	-0.208493682	0.35819908	-0.582060908	16.3651344	0.568458374	599227.3209
Bell pepper alphaendornavirus	-0.24814763	metatranscriptomics	R3HDM1	species	default	phanta	virus	NK	Nasal	-1.018933318	0.318314317	-3.201028872	22	0.004122074	4345.189961
Bell pepper alphaendornavirus	-0.337314872	metatranscriptomics	MED13L	species	default	phanta	virus	NK	Nasal	-1.085525474	0.308146043	-3.522762985	22	0.001916471	2020.203543
Bell pepper alphaendornavirus	-0.242076978	metatranscriptomics	RNF165	species	default	phanta	virus	NK	Nasal	-0.994006264	0.321876935	-3.088156237	22	0.005371734	5662.490302
Bell pepper alphaendornavirus	0.846234698	metatranscriptomics	AKAP13	species	default	phanta	virus	NK	Nasal	1.492151432	0.217510428	6.86013744	22	6.86E-07	0.722628504
Bell pepper alphaendornavirus	-0.283445663	metatranscriptomics	RNASEK	species	default	phanta	virus	NK	Nasal	-0.912166981	0.332709578	-2.741631261	22	0.011909263	12553.87555
OTU-38677	-0.055350994	metatranscriptomics	USP9Y	species	default	phanta	virus	NK	Nasal	-0.234105174	0.376517804	-0.621763889	14.26474943	0.543907088	573347.147
Bell pepper alphaendornavirus	-0.094560549	metatranscriptomics	HERC4	species	default	phanta	virus	NK	Nasal	-1.064424613	0.311474021	-3.417378474	22	0.002466802	2600.323111
Bell pepper alphaendornavirus	0.239021719	metatranscriptomics	RAB8B	species	default	phanta	virus	NK	Nasal	0.98146089	0.323622094	3.032737587	22	0.006112112	6442.94239
Bell pepper alphaendornavirus	-0.673201185	metatranscriptomics	TAOK3	species	default	phanta	virus	NK	Nasal	-1.282485881	0.271576472	-4.722374776	22	0.000103405	109.0019639
Bell pepper alphaendornavirus	-0.439476324	metatranscriptomics	MBTD1	species	default	phanta	virus	NK	Nasal	-1.181480532	0.291661148	-4.050867046	22	0.000532787	561.6250096
Bell pepper alphaendornavirus	-0.370401868	metatranscriptomics	TRIP12	species	default	phanta	virus	NK	Nasal	-1.192003962	0.289708298	-4.114497139	22	0.000456161	480.8519856
OTU-38677	-0.208069058	metatranscriptomics	UTY	species	default	phanta	virus	NK	Nasal	-0.30444215	0.4177306	-0.728800213	9.110382091	0.484436349	510657.435
OTU-40382	0.286555923	metatranscriptomics	UTY	species	default	phanta	virus	NK	Nasal	0.825605472	0.391823037	2.107087624	19.24843373	0.048447308	51069.61555
Bell pepper alphaendornavirus	-0.343008453	metatranscriptomics	SACM1L	species	default	phanta	virus	NK	Nasal	-1.103848198	0.305173003	-3.617122711	22	0.001527124	1609.782734
Bell pepper alphaendornavirus	-0.089115668	metatranscriptomics	ASCC3	species	default	phanta	virus	NK	Nasal	-1.002289442	0.314478257	-3.187150202	21.11201019	0.004413128	4651.997243
Bell pepper alphaendornavirus	-0.224878483	metatranscriptomics	CAMK2D	species	default	phanta	virus	NK	Nasal	-0.944547728	0.328577014	-2.874661611	22	0.008802066	9278.495666
Persea americana chrysovirus	-0.009567672	metatranscriptomics	CAMK2D	species	default	phanta	virus	NK	Nasal	-0.399988344	0.16628679	-2.405412622	21.48586578	0.025229182	26594.76151
Bell pepper alphaendornavirus	-0.563810544	metatranscriptomics	CEP85L	species	default	phanta	virus	NK	Nasal	-1.102865845	0.305334401	-3.611993411	22	0.001546129	1629.816728
Persea americana chrysovirus	-0.027049094	metatranscriptomics	CEP85L	species	default	phanta	virus	NK	Nasal	-0.351709022	0.170615485	-2.061413247	22	0.051275314	54050.69333
Tomato brown rugose fruit virus	0.014218446	metatranscriptomics	CEP85L	species	default	phanta	virus	NK	Nasal	1.377960892	0.861346335	1.599775648	22	0.123912098	130619.088
Bell pepper alphaendornavirus	-0.252204047	metatranscriptomics	LCORL	species	default	phanta	virus	NK	Nasal	-1.042374168	0.314917232	-3.309994066	21.5918497	0.003242982	3418.514881
Bell pepper alphaendornavirus	-0.347880367	metatranscriptomics	PPP1R16B	species	default	phanta	virus	NK	Nasal	-0.935235548	0.329785582	-2.835889736	22	0.009617275	10137.82964
Bell pepper alphaendornavirus	-0.455766095	metatranscriptomics	PHIP	species	default	phanta	virus	NK	Nasal	-1.065463459	0.31131253	-3.42248819	22	0.002436871	2568.771836
Bell pepper alphaendornavirus	-0.415556672	metatranscriptomics	PHACTR2	species	default	phanta	virus	NK	Nasal	-1.24521497	0.264192134	-4.713293123	19.89712023	0.000134953	142.2577715
Bell pepper alphaendornavirus	-0.353053718	metatranscriptomics	NF1	species	default	phanta	virus	NK	Nasal	-1.136175238	0.299731624	-3.790641847	22	0.001003619	1057.941373
Bell pepper alphaendornavirus	-0.175886003	metatranscriptomics	PBX3	species	default	phanta	virus	NK	Nasal	-1.056225735	0.312740118	-3.377327289	22	0.00271418	2861.090381
Tomato brown rugose fruit virus	0.093607925	metatranscriptomics	PBX3	species	default	phanta	virus	NK	Nasal	2.200471477	0.779827682	2.82174066	22	0.009932305	10469.91083
p__Lenarviricota;c__Leviviricetes;o__Timlovirales;f__Steitzviridae;g__Kinglevirus;s__Kinglevirus lutadaptatum	-0.031511893	metatranscriptomics	RPL11	s	02-015	xtree	virus	CD8_T	Skin	-1.133903042	0.269631124	-4.205386326	21.96974585	0.000366268	83.93539495
p__Phy_of_Tolecusatellitidae;c__Cla_of_Tolecusatellitidae;o__Ord_of_Tolecusatellitidae;f__Tolecusatellitidae;g__Betasatellite;s__Pepper leaf curl virus satellite DNA beta	-0.066563401	metatranscriptomics	RPL11	s	02-015	xtree	virus	CD8_T	Skin	-0.427438161	0.100810262	-4.24002628	22	0.000335712	76.93317045
p__Lenarviricota;c__Leviviricetes;o__Timlovirales;f__Steitzviridae;g__Kinglevirus;s__Kinglevirus lutadaptatum	-0.086236239	metatranscriptomics	RPS27	s	02-015	xtree	virus	CD8_T	Skin	-1.213758697	0.251235787	-4.831153681	21.96876109	7.96E-05	18.25185204
p__Phy_of_Tolecusatellitidae;c__Cla_of_Tolecusatellitidae;o__Ord_of_Tolecusatellitidae;f__Tolecusatellitidae;g__Betasatellite;s__Pepper leaf curl virus satellite DNA beta	-0.041063236	metatranscriptomics	RPS27	s	02-015	xtree	virus	CD8_T	Skin	-0.441494686	0.098017953	-4.504222663	22	0.000176047	40.34359315
p__Lenarviricota;c__Leviviricetes;o__Timlovirales;f__Steitzviridae;g__Kinglevirus;s__Kinglevirus lutadaptatum	-0.033823369	metatranscriptomics	RPS27A	s	02-015	xtree	virus	CD8_T	Skin	-1.172242975	0.262604597	-4.463908814	21.97137364	0.000194793	44.639552
p__Phy_of_Tolecusatellitidae;c__Cla_of_Tolecusatellitidae;o__Ord_of_Tolecusatellitidae;f__Tolecusatellitidae;g__Betasatellite;s__Pepper leaf curl virus satellite DNA beta	-0.068901476	metatranscriptomics	RPS27A	s	02-015	xtree	virus	CD8_T	Skin	-0.443804887	0.097542578	-4.549858074	22	0.000157485	36.0899346
p__Lenarviricota;c__Leviviricetes;o__Timlovirales;f__Steitzviridae;g__Kinglevirus;s__Kinglevirus lutadaptatum	-0.218901146	metatranscriptomics	RPL37A	s	02-015	xtree	virus	CD8_T	Skin	-1.151916435	0.251253359	-4.584680735	20.98152581	0.000160973	36.88928991
p__Phy_of_Tolecusatellitidae;c__Cla_of_Tolecusatellitidae;o__Ord_of_Tolecusatellitidae;f__Tolecusatellitidae;g__Betasatellite;s__Pepper leaf curl virus satellite DNA beta	-0.041562234	metatranscriptomics	RPL37A	s	02-015	xtree	virus	CD8_T	Skin	-0.414943726	0.103155814	-4.022494809	22	0.000570958	130.8430854
p__Artverviricota;c__Revtraviricetes;o__Ortervirales;f__Caulimoviridae;g__Cavemovirus;s__Sweet potato collusive virus	0.0161387	metatranscriptomics	RPS14	s	02-015	xtree	virus	CD8_T	Skin	0.326202858	0.106992241	3.04884593	22	0.005887342	1349.166879
p__Lenarviricota;c__Leviviricetes;o__Timlovirales;f__Steitzviridae;g__Kinglevirus;s__Kinglevirus lutadaptatum	-0.083262062	metatranscriptomics	RPS14	s	02-015	xtree	virus	CD8_T	Skin	-1.17785966	0.268184447	-4.39197602	21.9275835	0.000233127	53.42439958
p__Phy_of_Anelloviridae;c__Cla_of_Anelloviridae;o__Ord_of_Anelloviridae;f__Anelloviridae;g__Gammatorquevirus;s__Torque teno midi virus 14	0.012546722	metatranscriptomics	RPS14	s	02-015	xtree	virus	CD8_T	Skin	0.414594258	0.116138008	3.569841303	22	0.001711375	392.1854743
p__Phy_of_Tolecusatellitidae;c__Cla_of_Tolecusatellitidae;o__Ord_of_Tolecusatellitidae;f__Tolecusatellitidae;g__Betasatellite;s__Pepper leaf curl virus satellite DNA beta	-0.144737243	metatranscriptomics	RPS14	s	02-015	xtree	virus	CD8_T	Skin	-0.45603599	0.094943561	-4.803232431	22	8.49E-05	19.46353342
p__Artverviricota;c__Revtraviricetes;o__Ortervirales;f__Caulimoviridae;g__Cavemovirus;s__Sweet potato collusive virus	0.049106333	metatranscriptomics	RPS18	s	02-015	xtree	virus	CD8_T	Skin	0.359614043	0.112142729	3.206753105	21.59328969	0.00413356	947.2630428
p__Lenarviricota;c__Leviviricetes;o__Timlovirales;f__Steitzviridae;g__Kinglevirus;s__Kinglevirus lutadaptatum	-0.338414723	metatranscriptomics	RPS18	s	02-015	xtree	virus	CD8_T	Skin	-1.23554297	0.25066053	-4.929148472	21.89710267	6.33E-05	14.51535564
p__Phixviricota;c__Malgrandaviricetes;o__Petitvirales;f__Microviridae;g__Microvirus;s__Blackfly microvirus SF02	-0.035508379	metatranscriptomics	RPS18	s	02-015	xtree	virus	CD8_T	Skin	-0.724511343	0.212323464	-3.412299944	22	0.002496907	572.2011452
p__Phy_of_Anelloviridae;c__Cla_of_Anelloviridae;o__Ord_of_Anelloviridae;f__Anelloviridae;g__Gammatorquevirus;s__Torque teno midi virus 10	0.032692681	metatranscriptomics	RPS18	s	02-015	xtree	virus	CD8_T	Skin	0.432464749	0.201656333	2.144563196	22	0.04328866	9920.202489
p__Phy_of_Anelloviridae;c__Cla_of_Anelloviridae;o__Ord_of_Anelloviridae;f__Anelloviridae;g__Gammatorquevirus;s__Torque teno midi virus 14	0.004740045	metatranscriptomics	RPS18	s	02-015	xtree	virus	CD8_T	Skin	0.402213008	0.118100479	3.405684822	22	0.002536658	581.3107516
p__Phy_of_Tolecusatellitidae;c__Cla_of_Tolecusatellitidae;o__Ord_of_Tolecusatellitidae;f__Tolecusatellitidae;g__Betasatellite;s__Pepper leaf curl virus satellite DNA beta	-0.190511752	metatranscriptomics	RPS18	s	02-015	xtree	virus	CD8_T	Skin	-0.472039119	0.091319133	-5.169115223	22	3.50E-05	8.024039254
p__Preplasmiviricota;c__Maveriviricetes;o__Priklausovirales;f__Lavidaviridae;g__Gen_unclassified Lavidaviridae;s__Yellowstone Lake virophage 6	0.0078835	metatranscriptomics	RPS18	s	02-015	xtree	virus	CD8_T	Skin	0.179364664	0.069034584	2.598185628	22	0.016411355	3760.891869
p__Lenarviricota;c__Leviviricetes;o__Timlovirales;f__Steitzviridae;g__Kinglevirus;s__Kinglevirus lutadaptatum	-0.075304184	metatranscriptomics	RPS12	s	02-015	xtree	virus	CD8_T	Skin	-1.165470724	0.266466397	-4.373799988	21.99630788	0.000242184	55.49978718
p__Nucleocytoviricota;c__Pokkesviricetes;o__Chitovirales;f__Poxviridae;g__Betaentomopoxvirus;s__Choristoneura rosaceana entomopoxvirus	0.168738127	metatranscriptomics	RPS12	s	02-015	xtree	virus	CD8_T	Skin	1.634360598	0.437849884	3.732696201	22	0.001154961	264.6754992
p__Phy_of_Anelloviridae;c__Cla_of_Anelloviridae;o__Ord_of_Anelloviridae;f__Anelloviridae;g__Gammatorquevirus;s__Torque teno midi virus 14	0.032296326	metatranscriptomics	RPS12	s	02-015	xtree	virus	CD8_T	Skin	0.420574646	0.115156451	3.652202231	22	0.001403166	321.5551734
p__Phy_of_Tolecusatellitidae;c__Cla_of_Tolecusatellitidae;o__Ord_of_Tolecusatellitidae;f__Tolecusatellitidae;g__Betasatellite;s__Codiaeum leaf curl betasatellite	0.009675036	metatranscriptomics	RPS12	s	02-015	xtree	virus	CD8_T	Skin	0.380306817	0.129950919	2.926541964	22	0.007813909	1790.666612
p__Phy_of_Tolecusatellitidae;c__Cla_of_Tolecusatellitidae;o__Ord_of_Tolecusatellitidae;f__Tolecusatellitidae;g__Betasatellite;s__Pepper leaf curl virus satellite DNA beta	-0.135037783	metatranscriptomics	RPS12	s	02-015	xtree	virus	CD8_T	Skin	-0.452169465	0.095780467	-4.720894349	22	0.000103778	23.78229104
p__Artverviricota;c__Revtraviricetes;o__Ortervirales;f__Caulimoviridae;g__Cavemovirus;s__Sweet potato collusive virus	0.010997106	metatranscriptomics	RPL30	s	02-015	xtree	virus	CD8_T	Skin	0.325136105	0.107139732	3.034692158	22	0.006084405	1394.326561
p__Lenarviricota;c__Leviviricetes;o__Timlovirales;f__Steitzviridae;g__Kinglevirus;s__Kinglevirus lutadaptatum	-0.148468993	metatranscriptomics	RPL30	s	02-015	xtree	virus	CD8_T	Skin	-1.197922043	0.261248573	-4.585372577	21.98465151	0.000144636	33.14532449
p__Nucleocytoviricota;c__Pokkesviricetes;o__Chitovirales;f__Poxviridae;g__Betaentomopoxvirus;s__Choristoneura rosaceana entomopoxvirus	0.031660495	metatranscriptomics	RPL30	s	02-015	xtree	virus	CD8_T	Skin	1.583970939	0.446188203	3.550006313	22	0.001795017	411.353379
p__Phy_of_Anelloviridae;c__Cla_of_Anelloviridae;o__Ord_of_Anelloviridae;f__Anelloviridae;g__Gammatorquevirus;s__Torque teno midi virus 14	0.020596855	metatranscriptomics	RPL30	s	02-015	xtree	virus	CD8_T	Skin	0.416621833	0.115807729	3.597530474	22	0.001600979	366.8867698
p__Phy_of_Tolecusatellitidae;c__Cla_of_Tolecusatellitidae;o__Ord_of_Tolecusatellitidae;f__Tolecusatellitidae;g__Betasatellite;s__Codiaeum leaf curl betasatellite	0.008067563	metatranscriptomics	RPL30	s	02-015	xtree	virus	CD8_T	Skin	0.394601879	0.127998924	3.082853092	22	0.005438662	1246.345651
p__Phy_of_Tolecusatellitidae;c__Cla_of_Tolecusatellitidae;o__Ord_of_Tolecusatellitidae;f__Tolecusatellitidae;g__Betasatellite;s__Pepper leaf curl virus satellite DNA beta	-0.121809583	metatranscriptomics	RPL30	s	02-015	xtree	virus	CD8_T	Skin	-0.444986446	0.097297585	-4.573458287	22	0.00014867	34.06985387
p__Lenarviricota;c__Leviviricetes;o__Timlovirales;f__Steitzviridae;g__Kinglevirus;s__Kinglevirus lutadaptatum	-0.113484029	metatranscriptomics	RPLP2	s	02-015	xtree	virus	CD8_T	Skin	-1.19849846	0.252952315	-4.738041075	21.86184325	0.000101068	23.16109245
p__Phy_of_Tolecusatellitidae;c__Cla_of_Tolecusatellitidae;o__Ord_of_Tolecusatellitidae;f__Tolecusatellitidae;g__Betasatellite;s__Pepper leaf curl virus satellite DNA beta	-0.071641106	metatranscriptomics	RPLP2	s	02-015	xtree	virus	CD8_T	Skin	-0.449495889	0.096350785	-4.665202133	22	0.000118862	27.23879303
p__Artverviricota;c__Revtraviricetes;o__Ortervirales;f__Caulimoviridae;g__Cavemovirus;s__Sweet potato collusive virus	0.055701358	metatranscriptomics	RPL27A	s	02-015	xtree	virus	CD8_T	Skin	0.330636762	0.106371798	3.108312231	22	0.005124531	1174.357985
p__Lenarviricota;c__Leviviricetes;o__Timlovirales;f__Steitzviridae;g__Kinglevirus;s__Kinglevirus lutadaptatum	-0.140216963	metatranscriptomics	RPL27A	s	02-015	xtree	virus	CD8_T	Skin	-1.120194469	0.271222736	-4.130164327	21.92810226	0.000441524	101.1814346
p__Nucleocytoviricota;c__Pokkesviricetes;o__Chitovirales;f__Poxviridae;g__Betaentomopoxvirus;s__Choristoneura rosaceana entomopoxvirus	0.023049134	metatranscriptomics	RPL27A	s	02-015	xtree	virus	CD8_T	Skin	1.53877439	0.453320246	3.394453271	22	0.002605571	597.1029704
p__Phy_of_Anelloviridae;c__Cla_of_Anelloviridae;o__Ord_of_Anelloviridae;f__Anelloviridae;g__Gammatorquevirus;s__Torque teno midi virus 10	0.010827465	metatranscriptomics	RPL27A	s	02-015	xtree	virus	CD8_T	Skin	0.433168339	0.201587679	2.148783795	22	0.042914926	9834.556038
p__Phy_of_Anelloviridae;c__Cla_of_Anelloviridae;o__Ord_of_Anelloviridae;f__Anelloviridae;g__Gammatorquevirus;s__Torque teno midi virus 14	0.028123465	metatranscriptomics	RPL27A	s	02-015	xtree	virus	CD8_T	Skin	0.41309802	0.116380106	3.549558737	22	0.00179695	411.7963419
p__Phy_of_Tolecusatellitidae;c__Cla_of_Tolecusatellitidae;o__Ord_of_Tolecusatellitidae;f__Tolecusatellitidae;g__Betasatellite;s__Codiaeum leaf curl betasatellite	0.049233678	metatranscriptomics	RPL27A	s	02-015	xtree	virus	CD8_T	Skin	0.384489746	0.129390217	2.971551921	22	0.007043432	1614.101009
p__Phy_of_Tolecusatellitidae;c__Cla_of_Tolecusatellitidae;o__Ord_of_Tolecusatellitidae;f__Tolecusatellitidae;g__Betasatellite;s__Pepper leaf curl virus satellite DNA beta	-0.164910465	metatranscriptomics	RPL27A	s	02-015	xtree	virus	CD8_T	Skin	-0.430607357	0.100195328	-4.297679007	22	0.000291599	66.82390267
p__Phy_of_Tolecusatellitidae;c__Cla_of_Tolecusatellitidae;o__Ord_of_Tolecusatellitidae;f__Tolecusatellitidae;g__Betasatellite;s__Sauropus leaf curl disease associated DNA beta	0.024572001	metatranscriptomics	RPL27A	s	02-015	xtree	virus	CD8_T	Skin	0.436058243	0.176183551	2.475022441	22	0.021506795	4928.583143
p__Phy_of_Tolecusatellitidae;c__Cla_of_Tolecusatellitidae;o__Ord_of_Tolecusatellitidae;f__Tolecusatellitidae;g__Betasatellite;s__Vernonia yellow vein Fujian betasatellite	0.006917542	metatranscriptomics	RPL27A	s	02-015	xtree	virus	CD8_T	Skin	0.40354542	0.189681529	2.127489277	22	0.044830724	10273.5881
p__Lenarviricota;c__Leviviricetes;o__Timlovirales;f__Steitzviridae;g__Kinglevirus;s__Kinglevirus lutadaptatum	-0.033072381	metatranscriptomics	RPS3	s	02-015	xtree	virus	CD8_T	Skin	-1.099513731	0.276606208	-3.97501466	21.98281904	0.000641789	147.0750474
p__Phy_of_Anelloviridae;c__Cla_of_Anelloviridae;o__Ord_of_Anelloviridae;f__Anelloviridae;g__Gammatorquevirus;s__Torque teno midi virus 14	0.011529581	metatranscriptomics	RPS3	s	02-015	xtree	virus	CD8_T	Skin	0.403410306	0.11791471	3.421204227	22	0.002444359	560.1590458
p__Phy_of_Tolecusatellitidae;c__Cla_of_Tolecusatellitidae;o__Ord_of_Tolecusatellitidae;f__Tolecusatellitidae;g__Betasatellite;s__Codiaeum leaf curl betasatellite	0.010561823	metatranscriptomics	RPS3	s	02-015	xtree	virus	CD8_T	Skin	0.387359054	0.129000625	3.002768818	22	0.006552434	1501.582004
p__Phy_of_Tolecusatellitidae;c__Cla_of_Tolecusatellitidae;o__Ord_of_Tolecusatellitidae;f__Tolecusatellitidae;g__Betasatellite;s__Pepper leaf curl virus satellite DNA beta	-0.106316739	metatranscriptomics	RPS3	s	02-015	xtree	virus	CD8_T	Skin	-0.427512746	0.100795885	-4.241371015	22	0.000334611	76.68081172
p__Lenarviricota;c__Leviviricetes;o__Timlovirales;f__Steitzviridae;g__Kinglevirus;s__Kinglevirus lutadaptatum	-0.164979014	metatranscriptomics	RPL41	s	02-015	xtree	virus	CD8_T	Skin	-1.207800449	0.255882966	-4.72012837	21.9800087	0.0001042	23.87880551
p__Phy_of_Anelloviridae;c__Cla_of_Anelloviridae;o__Ord_of_Anelloviridae;f__Anelloviridae;g__Gammatorquevirus;s__Torque teno midi virus 14	0.003008558	metatranscriptomics	RPL41	s	02-015	xtree	virus	CD8_T	Skin	0.415617324	0.115971676	3.583783033	22	0.001654886	379.2402699
p__Phy_of_Tolecusatellitidae;c__Cla_of_Tolecusatellitidae;o__Ord_of_Tolecusatellitidae;f__Tolecusatellitidae;g__Betasatellite;s__Pepper leaf curl virus satellite DNA beta	-0.124560167	metatranscriptomics	RPL41	s	02-015	xtree	virus	CD8_T	Skin	-0.45982768	0.094108613	-4.886138098	22	6.94E-05	15.91210881
p__Nucleocytoviricota;c__Pokkesviricetes;o__Chitovirales;f__Poxviridae;g__Betaentomopoxvirus;s__Amsacta moorei entomopoxvirus	-0.230182694	metatranscriptomics	LYZ	s	02-015	xtree	virus	CD8_T	Skin	-3.038654524	0.534827507	-5.681559912	21.82957869	1.06E-05	2.427807537
p__Nucleocytoviricota;c__Pokkesviricetes;o__Chitovirales;f__Poxviridae;g__Betaentomopoxvirus;s__Choristoneura rosaceana entomopoxvirus	-0.231823226	metatranscriptomics	LYZ	s	02-015	xtree	virus	CD8_T	Skin	-1.989293858	0.365035488	-5.44959031	22	1.79E-05	4.094310453
p__Peploviricota;c__Herviviricetes;o__Herpesvirales;f__Herpesviridae;g__Varicellovirus;s__Cervid alphaherpesvirus 1	-0.477032102	metatranscriptomics	LYZ	s	02-015	xtree	virus	CD8_T	Skin	-3.109392839	0.47831867	-6.500672117	21.61884539	1.68E-06	0.384040906
p__Lenarviricota;c__Leviviricetes;o__Timlovirales;f__Steitzviridae;g__Kinglevirus;s__Kinglevirus lutadaptatum	-0.234731707	metatranscriptomics	RPLP1	s	02-015	xtree	virus	CD8_T	Skin	-1.123596142	0.245168369	-4.582957199	22	0.000145264	33.28919742
p__Phy_of_Tolecusatellitidae;c__Cla_of_Tolecusatellitidae;o__Ord_of_Tolecusatellitidae;f__Tolecusatellitidae;g__Betasatellite;s__Codiaeum leaf curl betasatellite	0.015134661	metatranscriptomics	RPLP1	s	02-015	xtree	virus	CD8_T	Skin	0.446621718	0.119977578	3.722543198	22	0.001183706	271.2628006
p__Phy_of_Tolecusatellitidae;c__Cla_of_Tolecusatellitidae;o__Ord_of_Tolecusatellitidae;f__Tolecusatellitidae;g__Betasatellite;s__Pepper leaf curl virus satellite DNA beta	-0.047629371	metatranscriptomics	RPLP1	s	02-015	xtree	virus	CD8_T	Skin	-0.416841396	0.102985543	-4.047571946	21.98874928	0.000537535	123.1837163
p__Lenarviricota;c__Leviviricetes;o__Timlovirales;f__Steitzviridae;g__Kinglevirus;s__Kinglevirus lutadaptatum	-0.032754707	metatranscriptomics	RPS2	s	02-015	xtree	virus	CD8_T	Skin	-1.025364544	0.264012869	-3.883767293	22	0.00080044	183.4319474
p__Phy_of_Tolecusatellitidae;c__Cla_of_Tolecusatellitidae;o__Ord_of_Tolecusatellitidae;f__Tolecusatellitidae;g__Betasatellite;s__Pepper leaf curl virus satellite DNA beta	-0.011423398	metatranscriptomics	RPS2	s	02-015	xtree	virus	CD8_T	Skin	-0.40570645	0.104812658	-3.870777216	22	0.000826125	189.3181908
p__Phy_of_Tolecusatellitidae;c__Cla_of_Tolecusatellitidae;o__Ord_of_Tolecusatellitidae;f__Tolecusatellitidae;g__Betasatellite;s__Pepper leaf curl virus satellite DNA beta	0.093370989	metatranscriptomics	PLCG2	s	02-015	xtree	virus	CD8_T	Skin	0.427981586	0.102754473	4.165089613	21.95867663	0.000404487	92.69386972
p__Phy_of_Tolecusatellitidae;c__Cla_of_Tolecusatellitidae;o__Ord_of_Tolecusatellitidae;f__Tolecusatellitidae;g__Betasatellite;s__Tomato yellow leaf curl China betasatellite	0.056881233	metatranscriptomics	PLCG2	s	02-015	xtree	virus	CD8_T	Skin	0.503403519	0.147330984	3.416820456	22	0.002470093	566.0563615
p__Lenarviricota;c__Leviviricetes;o__Timlovirales;f__Steitzviridae;g__Kinglevirus;s__Kinglevirus lutadaptatum	-0.020744449	metatranscriptomics	RPL19	s	02-015	xtree	virus	CD8_T	Skin	-1.100010961	0.274928984	-4.001073092	21.93386967	0.000604446	138.5172701
p__Phy_of_Anelloviridae;c__Cla_of_Anelloviridae;o__Ord_of_Anelloviridae;f__Anelloviridae;g__Gammatorquevirus;s__Torque teno midi virus 14	0.00143409	metatranscriptomics	RPL19	s	02-015	xtree	virus	CD8_T	Skin	0.408913829	0.117049852	3.493501466	22	0.002055898	471.137736
p__Phy_of_Tolecusatellitidae;c__Cla_of_Tolecusatellitidae;o__Ord_of_Tolecusatellitidae;f__Tolecusatellitidae;g__Betasatellite;s__Pepper leaf curl virus satellite DNA beta	-0.101663402	metatranscriptomics	RPL19	s	02-015	xtree	virus	CD8_T	Skin	-0.436185023	0.099092611	-4.401791579	22	0.000226097	51.81334989
p__Lenarviricota;c__Leviviricetes;o__Timlovirales;f__Steitzviridae;g__Kinglevirus;s__Kinglevirus lutadaptatum	-0.079756084	metatranscriptomics	RPS15	s	02-015	xtree	virus	CD8_T	Skin	-1.160328657	0.268038675	-4.32895983	21.99701588	0.00027021	61.92244534
p__Phy_of_Anelloviridae;c__Cla_of_Anelloviridae;o__Ord_of_Anelloviridae;f__Anelloviridae;g__Gammatorquevirus;s__Torque teno midi virus 14	0.0016463	metatranscriptomics	RPS15	s	02-015	xtree	virus	CD8_T	Skin	0.407438766	0.11728343	3.473967011	22	0.002154458	493.7241568
p__Phy_of_Tolecusatellitidae;c__Cla_of_Tolecusatellitidae;o__Ord_of_Tolecusatellitidae;f__Tolecusatellitidae;g__Betasatellite;s__Pepper leaf curl virus satellite DNA beta	-0.106253781	metatranscriptomics	RPS15	s	02-015	xtree	virus	CD8_T	Skin	-0.439547648	0.098414902	-4.466271264	22	0.000193145	44.2617758
p__Lenarviricota;c__Leviviricetes;o__Timlovirales;f__Steitzviridae;g__Kinglevirus;s__Kinglevirus lutadaptatum	-0.316366514	metatranscriptomics	RPS28	s	02-015	xtree	virus	CD8_T	Skin	-1.162263886	0.236832948	-4.907526156	22	6.59E-05	15.10709314
p__Phy_of_Tolecusatellitidae;c__Cla_of_Tolecusatellitidae;o__Ord_of_Tolecusatellitidae;f__Tolecusatellitidae;g__Betasatellite;s__Pepper leaf curl virus satellite DNA beta	-0.066966533	metatranscriptomics	RPS28	s	02-015	xtree	virus	CD8_T	Skin	-0.430454121	0.100225253	-4.294866913	22	0.000293609	67.28468793
p__Lenarviricota;c__Leviviricetes;o__Timlovirales;f__Steitzviridae;g__Kinglevirus;s__Kinglevirus lutadaptatum	-0.203362529	metatranscriptomics	RPS16	s	02-015	xtree	virus	CD8_T	Skin	-1.13207798	0.257991784	-4.388038887	21.10055917	0.000254418	58.30338051
p__Phy_of_Anelloviridae;c__Cla_of_Anelloviridae;o__Ord_of_Anelloviridae;f__Anelloviridae;g__Gammatorquevirus;s__Torque teno midi virus 14	0.007998776	metatranscriptomics	RPS16	s	02-015	xtree	virus	CD8_T	Skin	0.406241724	0.117472022	3.458199793	22	0.002237371	512.7247926
p__Phy_of_Tolecusatellitidae;c__Cla_of_Tolecusatellitidae;o__Ord_of_Tolecusatellitidae;f__Tolecusatellitidae;g__Betasatellite;s__Pepper leaf curl virus satellite DNA beta	-0.072223279	metatranscriptomics	RPS16	s	02-015	xtree	virus	CD8_T	Skin	-0.421562126	0.101928752	-4.135850937	22	0.000432989	99.22557075
p__Lenarviricota;c__Leviviricetes;o__Timlovirales;f__Steitzviridae;g__Kinglevirus;s__Kinglevirus lutadaptatum	-0.103743018	metatranscriptomics	RPL18	s	02-015	xtree	virus	CD8_T	Skin	-1.099604805	0.27339201	-4.022080983	21.88686963	0.000576292	132.0653115
p__Phy_of_Anelloviridae;c__Cla_of_Anelloviridae;o__Ord_of_Anelloviridae;f__Anelloviridae;g__Gammatorquevirus;s__Torque teno midi virus 14	0.0209278	metatranscriptomics	RPL18	s	02-015	xtree	virus	CD8_T	Skin	0.40403601	0.117817292	3.429343887	22	0.00239727	549.3678896
p__Phy_of_Tolecusatellitidae;c__Cla_of_Tolecusatellitidae;o__Ord_of_Tolecusatellitidae;f__Tolecusatellitidae;g__Betasatellite;s__Codiaeum leaf curl betasatellite	0.02571705	metatranscriptomics	RPL18	s	02-015	xtree	virus	CD8_T	Skin	0.374214321	0.130752408	2.862007118	22	0.009060605	2076.364449
p__Phy_of_Tolecusatellitidae;c__Cla_of_Tolecusatellitidae;o__Ord_of_Tolecusatellitidae;f__Tolecusatellitidae;g__Betasatellite;s__Pepper leaf curl virus satellite DNA beta	-0.151802977	metatranscriptomics	RPL18	s	02-015	xtree	virus	CD8_T	Skin	-0.439535725	0.098417322	-4.466040283	22	0.000193254	44.28675524
p__Preplasmiviricota;c__Maveriviricetes;o__Priklausovirales;f__Lavidaviridae;g__Gen_unclassified Lavidaviridae;s__Yellowstone Lake virophage 6	0.015372876	metatranscriptomics	RPL18	s	02-015	xtree	virus	CD8_T	Skin	0.189878217	0.067744496	2.802858214	22	0.010368045	2375.982565
p__Lenarviricota;c__Leviviricetes;o__Timlovirales;f__Steitzviridae;g__Kinglevirus;s__Kinglevirus lutadaptatum	-0.065640788	metatranscriptomics	RPS11	s	02-015	xtree	virus	CD8_T	Skin	-1.090140772	0.26309494	-4.143526183	20.62301561	0.000476063	109.0965959
p__Phy_of_Tolecusatellitidae;c__Cla_of_Tolecusatellitidae;o__Ord_of_Tolecusatellitidae;f__Tolecusatellitidae;g__Betasatellite;s__Pepper leaf curl virus satellite DNA beta	-0.022334081	metatranscriptomics	RPS11	s	02-015	xtree	virus	CD8_T	Skin	-0.411895867	0.103709554	-3.971628963	22	0.000646318	148.1128995
p__Artverviricota;c__Revtraviricetes;o__Ortervirales;f__Caulimoviridae;g__Cavemovirus;s__Sweet potato collusive virus	0.01708865	metatranscriptomics	RPL10	s	02-015	xtree	virus	CD8_T	Skin	0.310543147	0.109089773	2.846675149	22	0.009383553	2150.372617
p__Lenarviricota;c__Leviviricetes;o__Timlovirales;f__Steitzviridae;g__Kinglevirus;s__Kinglevirus lutadaptatum	-0.108982533	metatranscriptomics	RPL10	s	02-015	xtree	virus	CD8_T	Skin	-1.171523092	0.268913457	-4.356506004	21.96799169	0.000253279	58.04250014
p__Phy_of_Anelloviridae;c__Cla_of_Anelloviridae;o__Ord_of_Anelloviridae;f__Anelloviridae;g__Gammatorquevirus;s__Torque teno midi virus 10	0.057929968	metatranscriptomics	RPL10	s	02-015	xtree	virus	CD8_T	Skin	0.486420244	0.195989006	2.481875152	22	0.021188357	4855.60856
p__Phy_of_Anelloviridae;c__Cla_of_Anelloviridae;o__Ord_of_Anelloviridae;f__Anelloviridae;g__Gammatorquevirus;s__Torque teno midi virus 14	0.028666597	metatranscriptomics	RPL10	s	02-015	xtree	virus	CD8_T	Skin	0.408959606	0.117042582	3.494109573	22	0.002052901	470.4511128
p__Phy_of_Tolecusatellitidae;c__Cla_of_Tolecusatellitidae;o__Ord_of_Tolecusatellitidae;f__Tolecusatellitidae;g__Betasatellite;s__Codiaeum leaf curl betasatellite	0.080488739	metatranscriptomics	RPL10	s	02-015	xtree	virus	CD8_T	Skin	0.394560472	0.128004726	3.082389879	22	0.005444546	1247.694048
p__Phy_of_Tolecusatellitidae;c__Cla_of_Tolecusatellitidae;o__Ord_of_Tolecusatellitidae;f__Tolecusatellitidae;g__Betasatellite;s__Pepper leaf curl virus satellite DNA beta	-0.180536624	metatranscriptomics	RPL10	s	02-015	xtree	virus	CD8_T	Skin	-0.436756097	0.098978209	-4.412649019	22	0.000220178	50.45689638
p__Phy_of_Tolecusatellitidae;c__Cla_of_Tolecusatellitidae;o__Ord_of_Tolecusatellitidae;f__Tolecusatellitidae;g__Betasatellite;s__Sauropus leaf curl disease associated DNA beta	0.013834595	metatranscriptomics	RPL10	s	02-015	xtree	virus	CD8_T	Skin	0.409130676	0.179095333	2.284429576	22	0.032355063	7414.615638
p__Preplasmiviricota;c__Maveriviricetes;o__Priklausovirales;f__Lavidaviridae;g__Gen_unclassified Lavidaviridae;s__Yellowstone Lake virophage 6	0.01819518	metatranscriptomics	RPL10	s	02-015	xtree	virus	CD8_T	Skin	0.189599309	0.067779994	2.797275376	22	0.010500319	2406.2951
p__Lenarviricota;c__Leviviricetes;o__Timlovirales;f__Steitzviridae;g__Kinglevirus;s__Kinglevirus lutadaptatum	-0.139528212	metatranscriptomics	FAU	s	02-015	xtree	virus	CD8_T	Skin	-1.065508777	0.275218347	-3.871503432	21.56615553	0.000848988	194.557519
p__Phy_of_Tolecusatellitidae;c__Cla_of_Tolecusatellitidae;o__Ord_of_Tolecusatellitidae;f__Tolecusatellitidae;g__Betasatellite;s__Codiaeum leaf curl betasatellite	0.002808687	metatranscriptomics	FAU	s	02-015	xtree	virus	CD8_T	Skin	0.381477515	0.129794854	2.939080433	22	0.007591525	1739.704276
p__Phy_of_Tolecusatellitidae;c__Cla_of_Tolecusatellitidae;o__Ord_of_Tolecusatellitidae;f__Tolecusatellitidae;g__Betasatellite;s__Pepper leaf curl virus satellite DNA beta	-0.082541068	metatranscriptomics	FAU	s	02-015	xtree	virus	CD8_T	Skin	-0.400583094	0.105704598	-3.789646845	22	0.001006044	230.5490733
p__Preplasmiviricota;c__Maveriviricetes;o__Priklausovirales;f__Lavidaviridae;g__Gen_unclassified Lavidaviridae;s__Yellowstone Lake virophage 6	0.006437657	metatranscriptomics	FAU	s	02-015	xtree	virus	CD8_T	Skin	0.188949742	0.067862395	2.784307022	22	0.010813794	2478.132365
p__Lenarviricota;c__Leviviricetes;o__Timlovirales;f__Steitzviridae;g__Kinglevirus;s__Kinglevirus lutadaptatum	-0.170763005	metatranscriptomics	RPS21	s	02-015	xtree	virus	CD8_T	Skin	-1.122746791	0.250334295	-4.484989928	19.90616362	0.000228902	52.45609177
p__Phy_of_Tolecusatellitidae;c__Cla_of_Tolecusatellitidae;o__Ord_of_Tolecusatellitidae;f__Tolecusatellitidae;g__Betasatellite;s__Pepper leaf curl virus satellite DNA beta	-0.048167846	metatranscriptomics	RPS21	s	02-015	xtree	virus	CD8_T	Skin	-0.427717364	0.10075642	-4.245063145	22	0.000331606	75.99217256
p__Artverviricota;c__Revtraviricetes;o__Ortervirales;f__Caulimoviridae;g__Cavemovirus;s__Sweet potato collusive virus	0.010387999	metatranscriptomics	RPS3A	s	02-015	xtree	virus	CD8_T	Skin	0.315338827	0.108462646	2.907349583	22	0.008166421	1871.449795
p__Lenarviricota;c__Leviviricetes;o__Timlovirales;f__Steitzviridae;g__Kinglevirus;s__Kinglevirus lutadaptatum	-0.034848901	metatranscriptomics	RPS3A	s	02-015	xtree	virus	CD8_T	Skin	-1.020546951	0.280335355	-3.640450384	21.36082025	0.001497338	343.1360509
p__Phy_of_Anelloviridae;c__Cla_of_Anelloviridae;o__Ord_of_Anelloviridae;f__Anelloviridae;g__Gammatorquevirus;s__Torque teno midi virus 10	0.007901794	metatranscriptomics	RPS3A	s	02-015	xtree	virus	CD8_T	Skin	0.496596832	0.194825496	2.548931436	22	0.018295957	4192.77479
p__Phy_of_Anelloviridae;c__Cla_of_Anelloviridae;o__Ord_of_Anelloviridae;f__Anelloviridae;g__Gammatorquevirus;s__Torque teno midi virus 14	0.020347038	metatranscriptomics	RPS3A	s	02-015	xtree	virus	CD8_T	Skin	0.396997027	0.118899991	3.33891554	22	0.002974085	681.5531938
p__Phy_of_Tolecusatellitidae;c__Cla_of_Tolecusatellitidae;o__Ord_of_Tolecusatellitidae;f__Tolecusatellitidae;g__Betasatellite;s__Codiaeum leaf curl betasatellite	0.048468006	metatranscriptomics	RPS3A	s	02-015	xtree	virus	CD8_T	Skin	0.387225249	0.129018884	3.00130677	22	0.006574677	1506.679372
p__Phy_of_Tolecusatellitidae;c__Cla_of_Tolecusatellitidae;o__Ord_of_Tolecusatellitidae;f__Tolecusatellitidae;g__Betasatellite;s__Pepper leaf curl virus satellite DNA beta	-0.129021816	metatranscriptomics	RPS3A	s	02-015	xtree	virus	CD8_T	Skin	-0.417136397	0.102753059	-4.059600771	22	0.000521556	119.5217776
p__Preplasmiviricota;c__Maveriviricetes;o__Priklausovirales;f__Lavidaviridae;g__Gen_unclassified Lavidaviridae;s__Yellowstone Lake virophage 6	0.00579725	metatranscriptomics	RPS3A	s	02-015	xtree	virus	CD8_T	Skin	0.18930821	0.067816969	2.79145786	22	0.010639859	2438.27265
p__Phy_of_Tolecusatellitidae;c__Cla_of_Tolecusatellitidae;o__Ord_of_Tolecusatellitidae;f__Tolecusatellitidae;g__Betasatellite;s__Pepper leaf curl virus satellite DNA beta	-0.019620867	metatranscriptomics	RPL23	s	02-015	xtree	virus	CD8_T	Skin	-0.431687584	0.099983819	-4.317574473	22	0.000277761	63.65273027
p__Phy_of_Tolecusatellitidae;c__Cla_of_Tolecusatellitidae;o__Ord_of_Tolecusatellitidae;f__Tolecusatellitidae;g__Betasatellite;s__Pepper leaf curl virus satellite DNA beta	-0.039069794	metatranscriptomics	RPL36	s	02-015	xtree	virus	CD8_T	Skin	-0.439790709	0.098365531	-4.470983922	22	0.000190934	43.75519731
p__Artverviricota;c__Revtraviricetes;o__Ortervirales;f__Caulimoviridae;g__Cavemovirus;s__Sweet potato collusive virus	0.014318123	metatranscriptomics	RPL26	s	02-015	xtree	virus	CD8_T	Skin	0.322974092	0.107436559	3.006184253	22	0.006500754	1489.738703
p__Lenarviricota;c__Leviviricetes;o__Timlovirales;f__Steitzviridae;g__Kinglevirus;s__Kinglevirus lutadaptatum	-0.011152644	metatranscriptomics	RPL26	s	02-015	xtree	virus	CD8_T	Skin	-0.981743533	0.27853805	-3.524629879	20.11794046	0.002115322	484.7557592
p__Nucleocytoviricota;c__Pokkesviricetes;o__Chitovirales;f__Poxviridae;g__Betaentomopoxvirus;s__Choristoneura rosaceana entomopoxvirus	0.147079106	metatranscriptomics	RPL26	s	02-015	xtree	virus	CD8_T	Skin	1.540199914	0.453100142	3.399248363	22	0.002575929	590.3101994
p__Phy_of_Anelloviridae;c__Cla_of_Anelloviridae;o__Ord_of_Anelloviridae;f__Anelloviridae;g__Gammatorquevirus;s__Torque teno midi virus 14	0.011198937	metatranscriptomics	RPL26	s	02-015	xtree	virus	CD8_T	Skin	0.391761147	0.119686791	3.273219577	22	0.003475834	796.5360365
p__Phy_of_Tolecusatellitidae;c__Cla_of_Tolecusatellitidae;o__Ord_of_Tolecusatellitidae;f__Tolecusatellitidae;g__Betasatellite;s__Codiaeum leaf curl betasatellite	0.054303366	metatranscriptomics	RPL26	s	02-015	xtree	virus	CD8_T	Skin	0.386160655	0.129163837	2.989696365	22	0.006753909	1547.752715
p__Phy_of_Tolecusatellitidae;c__Cla_of_Tolecusatellitidae;o__Ord_of_Tolecusatellitidae;f__Tolecusatellitidae;g__Betasatellite;s__Pepper leaf curl virus satellite DNA beta	-0.135090869	metatranscriptomics	RPL26	s	02-015	xtree	virus	CD8_T	Skin	-0.415587956	0.103037864	-4.033351833	22	0.000556041	127.4244745
p__Phy_of_Tolecusatellitidae;c__Cla_of_Tolecusatellitidae;o__Ord_of_Tolecusatellitidae;f__Tolecusatellitidae;g__Betasatellite;s__Sauropus leaf curl disease associated DNA beta	0.017946912	metatranscriptomics	RPL26	s	02-015	xtree	virus	CD8_T	Skin	0.442089776	0.175498975	2.519044782	22	0.019536284	4477.013037
p__Phy_of_Anelloviridae;c__Cla_of_Anelloviridae;o__Ord_of_Anelloviridae;f__Anelloviridae;g__Gammatorquevirus;s__Torque teno midi virus 10	0.003960995	metatranscriptomics	RPL15	s	02-015	xtree	virus	CD8_T	Skin	0.496697446	0.194813838	2.549600435	22	0.018269055	4186.609676
p__Phy_of_Anelloviridae;c__Cla_of_Anelloviridae;o__Ord_of_Anelloviridae;f__Anelloviridae;g__Gammatorquevirus;s__Torque teno midi virus 14	0.041612098	metatranscriptomics	RPL15	s	02-015	xtree	virus	CD8_T	Skin	0.40506294	0.117656902	3.442746937	22	0.002321656	532.0399985
p__Phy_of_Tolecusatellitidae;c__Cla_of_Tolecusatellitidae;o__Ord_of_Tolecusatellitidae;f__Tolecusatellitidae;g__Betasatellite;s__Codiaeum leaf curl betasatellite	0.024611496	metatranscriptomics	RPL15	s	02-015	xtree	virus	CD8_T	Skin	0.362280283	0.132271343	2.738917401	22	0.01198237	2745.927894
p__Phy_of_Tolecusatellitidae;c__Cla_of_Tolecusatellitidae;o__Ord_of_Tolecusatellitidae;f__Tolecusatellitidae;g__Betasatellite;s__Pepper leaf curl virus satellite DNA beta	-0.138006323	metatranscriptomics	RPL15	s	02-015	xtree	virus	CD8_T	Skin	-0.427784559	0.100743452	-4.246276559	22	0.000330624	75.76720303
p__Phy_of_Tolecusatellitidae;c__Cla_of_Tolecusatellitidae;o__Ord_of_Tolecusatellitidae;f__Tolecusatellitidae;g__Betasatellite;s__Pepper leaf curl virus satellite DNA beta	-0.055793006	metatranscriptomics	RPS24	s	02-015	xtree	virus	CD8_T	Skin	-0.428349935	0.100634196	-4.256504768	22	0.000322464	73.8971093
p__Lenarviricota;c__Leviviricetes;o__Timlovirales;f__Steitzviridae;g__Kinglevirus;s__Kinglevirus lutadaptatum	-0.12777059	metatranscriptomics	RPS5	s	02-015	xtree	virus	CD8_T	Skin	-1.00622407	0.267339336	-3.76384592	22	0.001071001	245.4348564
p__Phy_of_Anelloviridae;c__Cla_of_Anelloviridae;o__Ord_of_Anelloviridae;f__Anelloviridae;g__Gammatorquevirus;s__Torque teno midi virus 14	0.045190776	metatranscriptomics	RPS5	s	02-015	xtree	virus	CD8_T	Skin	0.409421238	0.1169692	3.500248262	22	0.002022894	463.5744808
p__Phy_of_Tolecusatellitidae;c__Cla_of_Tolecusatellitidae;o__Ord_of_Tolecusatellitidae;f__Tolecusatellitidae;g__Betasatellite;s__Codiaeum leaf curl betasatellite	0.039238716	metatranscriptomics	RPS5	s	02-015	xtree	virus	CD8_T	Skin	0.403142144	0.126783458	3.179769267	22	0.004333634	993.1130113
p__Phy_of_Tolecusatellitidae;c__Cla_of_Tolecusatellitidae;o__Ord_of_Tolecusatellitidae;f__Tolecusatellitidae;g__Betasatellite;s__Pepper leaf curl virus satellite DNA beta	-0.091023102	metatranscriptomics	RPS5	s	02-015	xtree	virus	CD8_T	Skin	-0.407483712	0.104498804	-3.899410277	22	0.000770556	176.5837446
p__Lenarviricota;c__Leviviricetes;o__Timlovirales;f__Steitzviridae;g__Kinglevirus;s__Kinglevirus lutadaptatum	-0.15010867	metatranscriptomics	HLA-B	s	02-015	xtree	virus	CD8_T	Skin	-1.182761796	0.241255666	-4.90252443	21.19229962	7.37E-05	16.8815785
p__Artverviricota;c__Revtraviricetes;o__Ortervirales;f__Caulimoviridae;g__Cavemovirus;s__Sweet potato collusive virus	0.036057483	metatranscriptomics	RPS7	s	02-015	xtree	virus	CD8_T	Skin	0.309765588	0.109190213	2.836935468	22	0.009594374	2198.685041
p__Phixviricota;c__Malgrandaviricetes;o__Petitvirales;f__Microviridae;g__Microvirus;s__Blackfly microvirus SF02	-0.014815831	metatranscriptomics	RPS7	s	02-015	xtree	virus	CD8_T	Skin	-0.855064107	0.246590116	-3.467552227	15.20695924	0.003385281	775.7846088
p__Phy_dsRNA viruses;c__Cla_of_unclassified dsRNA viruses;o__Ord_of_unclassified dsRNA viruses;f__Fam_unclassified dsRNA viruses;g__Gen_of_Saccharomyces cerevisiae killer virus M1;s__Saccharomyces cerevisiae killer virus M1	0.032817351	metatranscriptomics	RPS7	s	02-015	xtree	virus	CD8_T	Skin	0.338952073	0.204557784	1.656999139	22	0.111713579	25600.73051
p__Phy_of_Anelloviridae;c__Cla_of_Anelloviridae;o__Ord_of_Anelloviridae;f__Anelloviridae;g__Gammatorquevirus;s__Torque teno midi virus 10	0.086876798	metatranscriptomics	RPS7	s	02-015	xtree	virus	CD8_T	Skin	0.466890674	0.198136195	2.356412837	22	0.02777229	6364.409071
p__Phy_of_Anelloviridae;c__Cla_of_Anelloviridae;o__Ord_of_Anelloviridae;f__Anelloviridae;g__Gammatorquevirus;s__Torque teno midi virus 14	0.065959708	metatranscriptomics	RPS7	s	02-015	xtree	virus	CD8_T	Skin	0.404091216	0.117808686	3.430063021	22	0.002393152	548.4243256
p__Phy_of_Tolecusatellitidae;c__Cla_of_Tolecusatellitidae;o__Ord_of_Tolecusatellitidae;f__Tolecusatellitidae;g__Betasatellite;s__Codiaeum leaf curl betasatellite	0.117552285	metatranscriptomics	RPS7	s	02-015	xtree	virus	CD8_T	Skin	0.387846789	0.128933995	3.0081034	22	0.006471886	1483.123336
p__Phy_of_Tolecusatellitidae;c__Cla_of_Tolecusatellitidae;o__Ord_of_Tolecusatellitidae;f__Tolecusatellitidae;g__Betasatellite;s__Pepper leaf curl virus satellite DNA beta	-0.176511883	metatranscriptomics	RPS7	s	02-015	xtree	virus	CD8_T	Skin	-0.411743449	0.103737061	-3.969106573	22	0.000650302	149.0258633
p__Phy_of_Tolecusatellitidae;c__Cla_of_Tolecusatellitidae;o__Ord_of_Tolecusatellitidae;f__Tolecusatellitidae;g__Betasatellite;s__Sauropus leaf curl disease associated DNA beta	0.010340723	metatranscriptomics	RPS7	s	02-015	xtree	virus	CD8_T	Skin	0.407480461	0.17926626	2.273046029	22	0.033140227	7594.547056
p__Phy_of_Tolecusatellitidae;c__Cla_of_Tolecusatellitidae;o__Ord_of_Tolecusatellitidae;f__Tolecusatellitidae;g__Betasatellite;s__Vernonia yellow vein Fujian betasatellite	0.056841533	metatranscriptomics	RPS7	s	02-015	xtree	virus	CD8_T	Skin	0.398503906	0.190165402	2.095564714	22	0.047847445	10964.91193
p__Phy_of_Tolecusatellitidae;c__Cla_of_Tolecusatellitidae;o__Ord_of_Tolecusatellitidae;f__Tolecusatellitidae;g__Deltasatellite;s__Desmodium leaf distortion deltasatellite	0.015127368	metatranscriptomics	RPS7	s	02-015	xtree	virus	CD8_T	Skin	0.243975748	0.106604252	2.2886118	22	0.032070903	7349.496501
p__Uroviricota;c__Caudoviricetes;o__Ord_of_Jamesmcgillvirus;f__Fam_of_Jamesmcgillvirus;g__Jamesmcgillvirus;s__Jamesmcgillvirus PaMx41	-0.015203226	metatranscriptomics	RPS7	s	02-015	xtree	virus	CD8_T	Skin	-0.366113614	0.211580374	-1.73037606	22	0.097568327	22359.148
p__Lenarviricota;c__Leviviricetes;o__Timlovirales;f__Steitzviridae;g__Kinglevirus;s__Kinglevirus lutadaptatum	-0.042915959	metatranscriptomics	RPSA	s	02-015	xtree	virus	CD8_T	Skin	-0.992539073	0.269654672	-3.680778335	22	0.001309554	300.1027468
p__Phy_of_Anelloviridae;c__Cla_of_Anelloviridae;o__Ord_of_Anelloviridae;f__Anelloviridae;g__Gammatorquevirus;s__Torque teno midi virus 14	0.022449599	metatranscriptomics	RPSA	s	02-015	xtree	virus	CD8_T	Skin	0.39972249	0.118484204	3.373635284	22	0.002738166	627.4891267
p__Phy_of_Tolecusatellitidae;c__Cla_of_Tolecusatellitidae;o__Ord_of_Tolecusatellitidae;f__Tolecusatellitidae;g__Betasatellite;s__Codiaeum leaf curl betasatellite	0.082051411	metatranscriptomics	RPSA	s	02-015	xtree	virus	CD8_T	Skin	0.418260112	0.12453752	3.358506843	22	0.002838631	650.5119299
p__Phy_of_Tolecusatellitidae;c__Cla_of_Tolecusatellitidae;o__Ord_of_Tolecusatellitidae;f__Tolecusatellitidae;g__Betasatellite;s__Pepper leaf curl virus satellite DNA beta	-0.128115975	metatranscriptomics	RPSA	s	02-015	xtree	virus	CD8_T	Skin	-0.420098489	0.102203059	-4.110429679	22	0.000460713	105.578873
p__Preplasmiviricota;c__Maveriviricetes;o__Priklausovirales;f__Lavidaviridae;g__Gen_unclassified Lavidaviridae;s__Yellowstone Lake virophage 6	0.001210552	metatranscriptomics	RPSA	s	02-015	xtree	virus	CD8_T	Skin	0.185697259	0.068269264	2.720071195	22	0.012501904	2864.986267
p__Lenarviricota;c__Leviviricetes;o__Timlovirales;f__Steitzviridae;g__Kinglevirus;s__Kinglevirus lutadaptatum	-0.256135044	metatranscriptomics	RPL36A	s	02-015	xtree	virus	CD8_T	Skin	-1.081863024	0.253557088	-4.266743373	22	0.000314497	72.07128425
p__Phy_of_Tolecusatellitidae;c__Cla_of_Tolecusatellitidae;o__Ord_of_Tolecusatellitidae;f__Tolecusatellitidae;g__Betasatellite;s__Pepper leaf curl virus satellite DNA beta	-0.066006762	metatranscriptomics	RPL36A	s	02-015	xtree	virus	CD8_T	Skin	-0.410475539	0.103965206	-3.94820108	22	0.000684273	156.8106254
p__Phy_of_Anelloviridae;c__Cla_of_Anelloviridae;o__Ord_of_Anelloviridae;f__Anelloviridae;g__Gammatorquevirus;s__Torque teno midi virus 14	0.006549816	metatranscriptomics	TMSB10	s	02-015	xtree	virus	CD8_T	Skin	0.382439127	0.121049487	3.159361806	22	0.004546582	1041.912811
p__Phy_of_Tolecusatellitidae;c__Cla_of_Tolecusatellitidae;o__Ord_of_Tolecusatellitidae;f__Tolecusatellitidae;g__Betasatellite;s__Codiaeum leaf curl betasatellite	0.080488487	metatranscriptomics	TMSB10	s	02-015	xtree	virus	CD8_T	Skin	0.388898912	0.128789861	3.019639199	22	0.006300946	1443.949914
p__Phy_of_Tolecusatellitidae;c__Cla_of_Tolecusatellitidae;o__Ord_of_Tolecusatellitidae;f__Tolecusatellitidae;g__Betasatellite;s__Pepper leaf curl virus satellite DNA beta	-0.138290928	metatranscriptomics	TMSB10	s	02-015	xtree	virus	CD8_T	Skin	-0.395594315	0.106555175	-3.712577226	22	0.001212607	277.885939
p__Phy_of_Tolecusatellitidae;c__Cla_of_Tolecusatellitidae;o__Ord_of_Tolecusatellitidae;f__Tolecusatellitidae;g__Betasatellite;s__Sauropus leaf curl disease associated DNA beta	0.015023456	metatranscriptomics	TMSB10	s	02-015	xtree	virus	CD8_T	Skin	0.418106039	0.178150638	2.346924175	22	0.028340153	6494.542921
p__Preplasmiviricota;c__Maveriviricetes;o__Priklausovirales;f__Lavidaviridae;g__Gen_unclassified Lavidaviridae;s__Yellowstone Lake virophage 6	0.026548279	metatranscriptomics	TMSB10	s	02-015	xtree	virus	CD8_T	Skin	0.191200696	0.067575211	2.829450241	22	0.009759453	2236.515266
p__Phixviricota;c__Malgrandaviricetes;o__Petitvirales;f__Microviridae;g__Microvirus;s__Blackfly microvirus SF02	-0.046435771	metatranscriptomics	RPL7	s	02-015	xtree	virus	CD8_T	Skin	-0.80067622	0.238662039	-3.354853684	10.08955797	0.007216722	1653.812776
p__Phy_of_Anelloviridae;c__Cla_of_Anelloviridae;o__Ord_of_Anelloviridae;f__Anelloviridae;g__Gammatorquevirus;s__Torque teno midi virus 10	0.066486589	metatranscriptomics	RPL7	s	02-015	xtree	virus	CD8_T	Skin	0.471803754	0.19760648	2.38759252	22	0.025979332	5953.527533
p__Phy_of_Anelloviridae;c__Cla_of_Anelloviridae;o__Ord_of_Anelloviridae;f__Anelloviridae;g__Gammatorquevirus;s__Torque teno midi virus 14	0.054410074	metatranscriptomics	RPL7	s	02-015	xtree	virus	CD8_T	Skin	0.403888073	0.117840346	3.427417586	22	0.002408333	551.9031841
p__Phy_of_Tolecusatellitidae;c__Cla_of_Tolecusatellitidae;o__Ord_of_Tolecusatellitidae;f__Tolecusatellitidae;g__Betasatellite;s__Codiaeum leaf curl betasatellite	0.083883067	metatranscriptomics	RPL7	s	02-015	xtree	virus	CD8_T	Skin	0.367198285	0.131653471	2.78912725	22	0.010696254	2451.196397
p__Phy_of_Tolecusatellitidae;c__Cla_of_Tolecusatellitidae;o__Ord_of_Tolecusatellitidae;f__Tolecusatellitidae;g__Betasatellite;s__Pepper leaf curl virus satellite DNA beta	-0.165684201	metatranscriptomics	RPL7	s	02-015	xtree	virus	CD8_T	Skin	-0.42186736	0.101871333	-4.141178352	22	0.000427393	97.94319798
p__Phy_of_Tolecusatellitidae;c__Cla_of_Tolecusatellitidae;o__Ord_of_Tolecusatellitidae;f__Tolecusatellitidae;g__Betasatellite;s__Sauropus leaf curl disease associated DNA beta	0.034169653	metatranscriptomics	RPL7	s	02-015	xtree	virus	CD8_T	Skin	0.413685823	0.178619071	2.316022704	22	0.030264383	6935.507054
p__Phy_of_Tolecusatellitidae;c__Cla_of_Tolecusatellitidae;o__Ord_of_Tolecusatellitidae;f__Tolecusatellitidae;g__Betasatellite;s__Ageratum yellow leaf curl betasatellite	-0.071996583	metatranscriptomics	MTRNR2L8	s	02-015	xtree	virus	CD8_T	Skin	-0.425396412	0.121858957	-3.490891613	22	0.002068805	474.0957267
p__Phy_of_Tolecusatellitidae;c__Cla_of_Tolecusatellitidae;o__Ord_of_Tolecusatellitidae;f__Tolecusatellitidae;g__Betasatellite;s__Cotton leaf curl betasatellite	0.034267582	metatranscriptomics	MTRNR2L8	s	02-015	xtree	virus	CD8_T	Skin	0.532755339	0.177668735	2.998588013	22	0.006616233	1516.202423
p__Phy_of_Tolecusatellitidae;c__Cla_of_Tolecusatellitidae;o__Ord_of_Tolecusatellitidae;f__Tolecusatellitidae;g__Betasatellite;s__Pepper leaf curl virus satellite DNA beta	0.090209159	metatranscriptomics	MTRNR2L8	s	02-015	xtree	virus	CD8_T	Skin	0.379429352	0.109194644	3.474798207	22	0.002150171	492.7418622
p__Phy_of_Tolecusatellitidae;c__Cla_of_Tolecusatellitidae;o__Ord_of_Tolecusatellitidae;f__Tolecusatellitidae;g__Betasatellite;s__Tomato yellow leaf curl China betasatellite	0.081555576	metatranscriptomics	MTRNR2L8	s	02-015	xtree	virus	CD8_T	Skin	0.514379294	0.145597555	3.532884139	22	0.001870437	428.6367795
p__Phy_of_Tolecusatellitidae;c__Cla_of_Tolecusatellitidae;o__Ord_of_Tolecusatellitidae;f__Tolecusatellitidae;g__Betasatellite;s__Codiaeum leaf curl betasatellite	0.053069653	metatranscriptomics	RPL7A	s	02-015	xtree	virus	CD8_T	Skin	0.398418367	0.127460402	3.125820734	22	0.00491874	1127.198223
p__Phy_of_Tolecusatellitidae;c__Cla_of_Tolecusatellitidae;o__Ord_of_Tolecusatellitidae;f__Tolecusatellitidae;g__Betasatellite;s__Pepper leaf curl virus satellite DNA beta	-0.105752817	metatranscriptomics	RPL7A	s	02-015	xtree	virus	CD8_T	Skin	-0.404012153	0.105109717	-3.843718396	22	0.000882279	202.1865825
p__Lenarviricota;c__Leviviricetes;o__Timlovirales;f__Steitzviridae;g__Kinglevirus;s__Kinglevirus lutadaptatum	-0.122226895	metatranscriptomics	RACK1	s	02-015	xtree	virus	CD8_T	Skin	-1.144731688	0.266734206	-4.291656871	21.91778068	0.000298033	68.29846298
p__Phy_of_Tolecusatellitidae;c__Cla_of_Tolecusatellitidae;o__Ord_of_Tolecusatellitidae;f__Tolecusatellitidae;g__Betasatellite;s__Codiaeum leaf curl betasatellite	0.040020069	metatranscriptomics	RACK1	s	02-015	xtree	virus	CD8_T	Skin	0.394885921	0.127959101	3.086032321	22	0.005398443	1237.128862
p__Phy_of_Tolecusatellitidae;c__Cla_of_Tolecusatellitidae;o__Ord_of_Tolecusatellitidae;f__Tolecusatellitidae;g__Betasatellite;s__Pepper leaf curl virus satellite DNA beta	-0.149309936	metatranscriptomics	RACK1	s	02-015	xtree	virus	CD8_T	Skin	-0.443273573	0.097652333	-4.539303479	22	0.000161596	37.03187219
p__Lenarviricota;c__Leviviricetes;o__Timlovirales;f__Steitzviridae;g__Kinglevirus;s__Kinglevirus lutadaptatum	-0.099610387	metatranscriptomics	EEF1B2	s	02-015	xtree	virus	CD8_T	Skin	-1.170672407	0.26515335	-4.415076808	21.99463676	0.000218985	50.1834164
p__Phy_of_Anelloviridae;c__Cla_of_Anelloviridae;o__Ord_of_Anelloviridae;f__Anelloviridae;g__Gammatorquevirus;s__Torque teno midi virus 14	0.018861772	metatranscriptomics	EEF1B2	s	02-015	xtree	virus	CD8_T	Skin	0.401384486	0.118228536	3.394988229	22	0.002602247	596.3413783
p__Phy_of_Tolecusatellitidae;c__Cla_of_Tolecusatellitidae;o__Ord_of_Tolecusatellitidae;f__Tolecusatellitidae;g__Betasatellite;s__Codiaeum leaf curl betasatellite	0.06702054	metatranscriptomics	EEF1B2	s	02-015	xtree	virus	CD8_T	Skin	0.403138417	0.126783997	3.179726361	22	0.004334072	993.213253
p__Phy_of_Tolecusatellitidae;c__Cla_of_Tolecusatellitidae;o__Ord_of_Tolecusatellitidae;f__Tolecusatellitidae;g__Betasatellite;s__Pepper leaf curl virus satellite DNA beta	-0.169427815	metatranscriptomics	EEF1B2	s	02-015	xtree	virus	CD8_T	Skin	-0.451039425	0.096022349	-4.697233801	22	0.000109936	25.19332335
p__Phy_of_Tolecusatellitidae;c__Cla_of_Tolecusatellitidae;o__Ord_of_Tolecusatellitidae;f__Tolecusatellitidae;g__Betasatellite;s__Pepper leaf curl virus satellite DNA beta	-0.019477392	metatranscriptomics	RPL22	s	02-015	xtree	virus	CD8_T	Skin	-0.428530932	0.100599164	-4.259786223	22	0.000319889	73.30696021
p__Cressdnaviricota;c__Arfiviricetes;o__Cirlivirales;f__Circoviridae;g__Gen_unclassified Circoviridae;s__Circoviridae sp.	-0.271619369	metatranscriptomics	H3F3B	s	02-015	xtree	virus	CD8_T	Skin	-1.120807578	0.679185769	-1.650222414	22	0.113103266	25919.19678
p__Hofneiviricota;c__Faserviricetes;o__Tubulavirales;f__Plectroviridae;g__Vespertiliovirus;s__Vespertiliovirus SkV1CR23x	0.063981388	metatranscriptomics	H3F3B	s	02-015	xtree	virus	CD8_T	Skin	0.584251261	0.289811772	2.015968009	22	0.056176867	12873.7155
p__Lenarviricota;c__Leviviricetes;o__Timlovirales;f__Steitzviridae;g__Kinglevirus;s__Kinglevirus lutadaptatum	-0.041829386	metatranscriptomics	H3F3B	s	02-015	xtree	virus	CD8_T	Skin	-0.66077415	0.31248356	-2.114588524	22	0.046028536	10548.08334
p__Phy_of_Alphasatellitidae;c__Cla_of_Alphasatellitidae;o__Ord_of_Alphasatellitidae;f__Alphasatellitidae;g__Colecusatellite;s__Tomato leaf curl Cameroon alphasatellite	-0.108080767	metatranscriptomics	H3F3B	s	02-015	xtree	virus	CD8_T	Skin	-0.385727574	0.136174508	-2.832597528	22	0.009689716	2220.534023
p__Phy_of_Alphasatellitidae;c__Cla_of_Alphasatellitidae;o__Ord_of_Alphasatellitidae;f__Alphasatellitidae;g__Gen_unclassified Begomovirus-associated alphasatellites;s__Hibiscus leaf curl alphasatellite	-0.013915396	metatranscriptomics	H3F3B	s	02-015	xtree	virus	CD8_T	Skin	-0.303039552	0.150012252	-2.020098672	22	0.055714704	12767.8044
p__Phy_of_Alphasatellitidae;c__Cla_of_Alphasatellitidae;o__Ord_of_Alphasatellitidae;f__Alphasatellitidae;g__Gen_unclassified Begomovirus-associated alphasatellites;s__Mesta yellow vein mosaic virus alphasatellite	-0.180258766	metatranscriptomics	H3F3B	s	02-015	xtree	virus	CD8_T	Skin	-0.284763198	0.129501789	-2.198913241	22	0.038693831	8867.233142
p__Phy_of_Anelloviridae;c__Cla_of_Anelloviridae;o__Ord_of_Anelloviridae;f__Anelloviridae;g__Gammatorquevirus;s__Torque teno midi virus 10	0.214782383	metatranscriptomics	H3F3B	s	02-015	xtree	virus	CD8_T	Skin	0.553050262	0.187785813	2.945112064	22	0.007486719	1715.686387
p__Phy_of_Anelloviridae;c__Cla_of_Anelloviridae;o__Ord_of_Anelloviridae;f__Anelloviridae;g__Gammatorquevirus;s__Torque teno midi virus 14	0.070789808	metatranscriptomics	H3F3B	s	02-015	xtree	virus	CD8_T	Skin	0.289102488	0.13229529	2.185281786	22	0.039802709	9121.347915
p__Phy_of_Tolecusatellitidae;c__Cla_of_Tolecusatellitidae;o__Ord_of_Tolecusatellitidae;f__Tolecusatellitidae;g__Betasatellite;s__Ageratum yellow vein betasatellite	0.044424279	metatranscriptomics	H3F3B	s	02-015	xtree	virus	CD8_T	Skin	0.322002128	0.167564779	1.921657588	22	0.067697046	15513.7258
p__Phy_of_Tolecusatellitidae;c__Cla_of_Tolecusatellitidae;o__Ord_of_Tolecusatellitidae;f__Tolecusatellitidae;g__Betasatellite;s__Codiaeum leaf curl betasatellite	0.006568658	metatranscriptomics	H3F3B	s	02-015	xtree	virus	CD8_T	Skin	0.305557564	0.138627552	2.20416187	22	0.038274404	8771.115476
p__Phy_of_Tolecusatellitidae;c__Cla_of_Tolecusatellitidae;o__Ord_of_Tolecusatellitidae;f__Tolecusatellitidae;g__Deltasatellite;s__Desmodium leaf distortion deltasatellite	0.091831613	metatranscriptomics	H3F3B	s	02-015	xtree	virus	CD8_T	Skin	0.247527638	0.106231415	2.330079457	22	0.029374652	6731.612762
p__Phy_unclassified viruses;c__Cla_of_Planaria asexual strain-specific virus-like element type 1;o__Ord_of_Planaria asexual strain-specific virus-like element type 1;f__Fam_of_Planaria asexual strain-specific virus-like element type 1;g__Gen_of_Planaria asexual strain-specific virus-like element type 1;s__Planaria asexual strain-specific virus-like element type 1	0.05524866	metatranscriptomics	H3F3B	s	02-015	xtree	virus	CD8_T	Skin	0.294331965	0.125361453	2.347866566	22	0.02828328	6481.509596
p__Preplasmiviricota;c__Maveriviricetes;o__Priklausovirales;f__Lavidaviridae;g__Gen_unclassified Lavidaviridae;s__Yellowstone Lake virophage 6	0.026585536	metatranscriptomics	H3F3B	s	02-015	xtree	virus	CD8_T	Skin	0.173928181	0.069664029	2.496671275	22	0.020515708	4701.461673
p__Artverviricota;c__Revtraviricetes;o__Ortervirales;f__Caulimoviridae;g__Cavemovirus;s__Sweet potato collusive virus	0.007480393	metatranscriptomics	CD52	s	02-015	xtree	virus	CD8_T	Skin	0.300297635	0.116808077	2.570863613	19.79998342	0.018329289	4200.413195
p__Lenarviricota;c__Leviviricetes;o__Timlovirales;f__Steitzviridae;g__Kinglevirus;s__Kinglevirus lutadaptatum	-0.066678858	metatranscriptomics	CD52	s	02-015	xtree	virus	CD8_T	Skin	-1.029354927	0.282509952	-3.643605894	21.80649944	0.001448341	331.9076224
p__Phy_dsRNA viruses;c__Cla_of_unclassified dsRNA viruses;o__Ord_of_unclassified dsRNA viruses;f__Fam_unclassified dsRNA viruses;g__Gen_of_Saccharomyces cerevisiae killer virus M1;s__Saccharomyces cerevisiae killer virus M1	0.011362078	metatranscriptomics	CD52	s	02-015	xtree	virus	CD8_T	Skin	0.379710412	0.201277062	1.886506128	22	0.072495753	16613.41682
p__Phy_of_Alphasatellitidae;c__Cla_of_Alphasatellitidae;o__Ord_of_Alphasatellitidae;f__Alphasatellitidae;g__Colecusatellite;s__Tomato leaf curl Cameroon alphasatellite	-0.010685167	metatranscriptomics	CD52	s	02-015	xtree	virus	CD8_T	Skin	-0.293040814	0.146298227	-2.003037359	22	0.057645754	13210.33155
p__Phy_of_Alphasatellitidae;c__Cla_of_Alphasatellitidae;o__Ord_of_Alphasatellitidae;f__Alphasatellitidae;g__Gen_unclassified Begomovirus-associated alphasatellites;s__Mesta yellow vein mosaic virus alphasatellite	-0.085524558	metatranscriptomics	CD52	s	02-015	xtree	virus	CD8_T	Skin	-0.34396074	0.122796354	-2.801066386	22	0.010410325	2385.671687
p__Phy_of_Anelloviridae;c__Cla_of_Anelloviridae;o__Ord_of_Anelloviridae;f__Anelloviridae;g__Gammatorquevirus;s__Torque teno midi virus 2	0.014119923	metatranscriptomics	CD52	s	02-015	xtree	virus	CD8_T	Skin	0.203022363	0.121719309	1.667955274	22	0.109497305	25092.84029
p__Phy_of_Tolecusatellitidae;c__Cla_of_Tolecusatellitidae;o__Ord_of_Tolecusatellitidae;f__Tolecusatellitidae;g__Betasatellite;s__Codiaeum leaf curl betasatellite	0.08656484	metatranscriptomics	CD52	s	02-015	xtree	virus	CD8_T	Skin	0.363519244	0.132631838	2.740814338	21.99992635	0.011931247	2734.212305
p__Phy_of_Tolecusatellitidae;c__Cla_of_Tolecusatellitidae;o__Ord_of_Tolecusatellitidae;f__Tolecusatellitidae;g__Betasatellite;s__Pepper leaf curl virus satellite DNA beta	-0.190638366	metatranscriptomics	CD52	s	02-015	xtree	virus	CD8_T	Skin	-0.408354582	0.104344167	-3.913535308	22	0.000744524	170.6180637
p__Phy_of_Tolecusatellitidae;c__Cla_of_Tolecusatellitidae;o__Ord_of_Tolecusatellitidae;f__Tolecusatellitidae;g__Betasatellite;s__Sauropus leaf curl disease associated DNA beta	0.062302165	metatranscriptomics	CD52	s	02-015	xtree	virus	CD8_T	Skin	0.406639678	0.17935302	2.267258607	22	0.033546054	7687.547952
p__Phy_of_Tolecusatellitidae;c__Cla_of_Tolecusatellitidae;o__Ord_of_Tolecusatellitidae;f__Tolecusatellitidae;g__Betasatellite;s__Vernonia yellow vein Fujian betasatellite	0.093252166	metatranscriptomics	CD52	s	02-015	xtree	virus	CD8_T	Skin	0.464557929	0.183225476	2.535443972	22	0.018846298	4318.893134
p__Phy_of_Avsunviroidae;c__Cla_of_Avsunviroidae;o__Ord_of_Avsunviroidae;f__Avsunviroidae;g__Pelamoviroid;s__Chrysanthemum chlorotic mottle viroid	0.022727828	metatranscriptomics	IL32	s	02-015	xtree	virus	CD8_T	Skin	0.715620789	0.240482484	2.975770953	22	0.006975067	1598.434154
p__Phy_of_Tolecusatellitidae;c__Cla_of_Tolecusatellitidae;o__Ord_of_Tolecusatellitidae;f__Tolecusatellitidae;g__Betasatellite;s__Codiaeum leaf curl betasatellite	0.0634762	metatranscriptomics	IL32	s	02-015	xtree	virus	CD8_T	Skin	0.411410977	0.125570261	3.276340849	22	0.003450236	790.6698681
p__Phy_of_Tolecusatellitidae;c__Cla_of_Tolecusatellitidae;o__Ord_of_Tolecusatellitidae;f__Tolecusatellitidae;g__Betasatellite;s__Pepper leaf curl virus satellite DNA beta	-0.083478005	metatranscriptomics	IL32	s	02-015	xtree	virus	CD8_T	Skin	-0.426551308	0.106139156	-4.018793121	21.30948425	0.000606555	139.0004793
p__Phy_of_Tolecusatellitidae;c__Cla_of_Tolecusatellitidae;o__Ord_of_Tolecusatellitidae;f__Tolecusatellitidae;g__Betasatellite;s__Sauropus leaf curl disease associated DNA beta	0.010015454	metatranscriptomics	IL32	s	02-015	xtree	virus	CD8_T	Skin	0.469226795	0.172266597	2.723840862	22	0.012396309	2840.787833
p__Hofneiviricota;c__Faserviricetes;o__Tubulavirales;f__Plectroviridae;g__Vespertiliovirus;s__Vespertiliovirus SkV1CR23x	0.082437444	metatranscriptomics	HINT1	s	02-015	xtree	virus	CD8_T	Skin	0.757051401	0.27102681	2.793271263	22	0.010596174	2428.26173
p__Lenarviricota;c__Leviviricetes;o__Timlovirales;f__Steitzviridae;g__Kinglevirus;s__Kinglevirus lutadaptatum	-0.181547896	metatranscriptomics	HINT1	s	02-015	xtree	virus	CD8_T	Skin	-1.031066216	0.274962353	-3.749845042	20.81732594	0.001193889	273.5962792
p__Phy_of_Alphasatellitidae;c__Cla_of_Alphasatellitidae;o__Ord_of_Alphasatellitidae;f__Alphasatellitidae;g__Colecusatellite;s__Tomato leaf curl Cameroon alphasatellite	-0.029218189	metatranscriptomics	HINT1	s	02-015	xtree	virus	CD8_T	Skin	-0.314666364	0.144242183	-2.181514151	22	0.040114237	9192.739105
p__Phy_of_Anelloviridae;c__Cla_of_Anelloviridae;o__Ord_of_Anelloviridae;f__Anelloviridae;g__Gammatorquevirus;s__Torque teno midi virus 10	0.08407515	metatranscriptomics	HINT1	s	02-015	xtree	virus	CD8_T	Skin	0.515926107	0.192528876	2.679733651	22	0.013686348	3136.41828
p__Phy_of_Anelloviridae;c__Cla_of_Anelloviridae;o__Ord_of_Anelloviridae;f__Anelloviridae;g__Gammatorquevirus;s__Torque teno midi virus 14	0.052711861	metatranscriptomics	HINT1	s	02-015	xtree	virus	CD8_T	Skin	0.393332825	0.119452254	3.292803713	22	0.003318224	760.417512
p__Phy_of_Tolecusatellitidae;c__Cla_of_Tolecusatellitidae;o__Ord_of_Tolecusatellitidae;f__Tolecusatellitidae;g__Betasatellite;s__Pepper leaf curl virus satellite DNA beta	-0.136586081	metatranscriptomics	HINT1	s	02-015	xtree	virus	CD8_T	Skin	-0.41709465	0.102760762	-4.058890207	22	0.000522461	119.7291457
p__Artverviricota;c__Revtraviricetes;o__Ortervirales;f__Caulimoviridae;g__Cavemovirus;s__Sweet potato collusive virus	0.014402184	metatranscriptomics	RPL36AL	s	02-015	xtree	virus	CD8_T	Skin	0.335712363	0.112468557	2.984944157	19.71021982	0.007400556	1695.941062
p__Lenarviricota;c__Leviviricetes;o__Timlovirales;f__Steitzviridae;g__Kinglevirus;s__Kinglevirus lutadaptatum	-0.289022967	metatranscriptomics	RPL36AL	s	02-015	xtree	virus	CD8_T	Skin	-1.140020739	0.241697279	-4.716729709	22	0.000104837	24.02475716
p__Phy_of_Tolecusatellitidae;c__Cla_of_Tolecusatellitidae;o__Ord_of_Tolecusatellitidae;f__Tolecusatellitidae;g__Betasatellite;s__Codiaeum leaf curl betasatellite	0.098668573	metatranscriptomics	RPL36AL	s	02-015	xtree	virus	CD8_T	Skin	0.436703425	0.121625861	3.590547449	22	0.001628142	373.1115064
p__Phy_of_Tolecusatellitidae;c__Cla_of_Tolecusatellitidae;o__Ord_of_Tolecusatellitidae;f__Tolecusatellitidae;g__Betasatellite;s__Pepper leaf curl virus satellite DNA beta	-0.142274703	metatranscriptomics	RPL36AL	s	02-015	xtree	virus	CD8_T	Skin	-0.404823373	0.104967747	-3.856645341	22	0.000854996	195.9343619
p__Phy_of_Tolecusatellitidae;c__Cla_of_Tolecusatellitidae;o__Ord_of_Tolecusatellitidae;f__Tolecusatellitidae;g__Betasatellite;s__Sauropus leaf curl disease associated DNA beta	0.058738573	metatranscriptomics	RPL36AL	s	02-015	xtree	virus	CD8_T	Skin	0.468425096	0.172365743	2.71762294	22	0.012570938	2880.806535
p__Phy_of_Tolecusatellitidae;c__Cla_of_Tolecusatellitidae;o__Ord_of_Tolecusatellitidae;f__Tolecusatellitidae;g__Betasatellite;s__Vernonia yellow vein Fujian betasatellite	0.113558358	metatranscriptomics	RPL36AL	s	02-015	xtree	virus	CD8_T	Skin	0.484829675	0.180822478	2.681246709	22	0.013640069	3125.812852
p__Nucleocytoviricota;c__Megaviricetes;o__Imitervirales;f__Mimiviridae;g__Cafeteriavirus;s__Cafeteria roenbergensis virus	-0.453435455	metatranscriptomics	RUNX1	s	02-015	xtree	virus	CD8_T	Skin	-2.435595267	0.551776668	-4.414096155	22	0.000219401	50.2788079
p__Preplasmiviricota;c__Maveriviricetes;o__Priklausovirales;f__Lavidaviridae;g__Gen_unclassified Lavidaviridae;s__Yellowstone Lake virophage 6	-0.039057358	metatranscriptomics	RUNX1	s	02-015	xtree	virus	CD8_T	Skin	-0.250395084	0.058122523	-4.308056042	22	0.000284297	65.1506664
p__Phy_of_Tolecusatellitidae;c__Cla_of_Tolecusatellitidae;o__Ord_of_Tolecusatellitidae;f__Tolecusatellitidae;g__Betasatellite;s__Pepper leaf curl virus satellite DNA beta	-0.057051618	metatranscriptomics	PFDN5	s	02-015	xtree	virus	CD8_T	Skin	-0.461033856	0.098097484	-4.699752097	21.7396536	0.000112406	25.75935531
p__Phy_of_environmental samples;c__Cla_of_environmental samples;o__Ord_of_environmental samples;f__Fam_of_environmental samples;g__Gen_environmental samples;s__uncultured human fecal virus	0.236776003	metatranscriptomics	AC010894.3	s	02-015	xtree	virus	CD8_T	Skin	2.665278581	0.701853421	3.797486055	22	0.00098709	226.2055576
p__Cressdnaviricota;c__Arfiviricetes;o__Cirlivirales;f__Circoviridae;g__Gen_unclassified Circoviridae;s__Circoviridae sp.	-0.092057833	metatranscriptomics	JUNB	s	02-015	xtree	virus	CD8_T	Skin	-1.276962684	0.666538845	-1.915811347	22	0.068475267	15692.06602
p__Lenarviricota;c__Leviviricetes;o__Timlovirales;f__Steitzviridae;g__Kinglevirus;s__Kinglevirus lutadaptatum	-0.457230848	metatranscriptomics	JUNB	s	02-015	xtree	virus	CD8_T	Skin	-1.026855735	0.278561813	-3.686276032	21.670587	0.001317439	301.9095768
p__Phy_of_Alphasatellitidae;c__Cla_of_Alphasatellitidae;o__Ord_of_Alphasatellitidae;f__Alphasatellitidae;g__Colecusatellite;s__Tomato leaf curl Cameroon alphasatellite	-0.100376963	metatranscriptomics	JUNB	s	02-015	xtree	virus	CD8_T	Skin	-0.275744423	0.147818638	-1.865423915	22	0.075514464	17305.19661
p__Phy_of_Alphasatellitidae;c__Cla_of_Alphasatellitidae;o__Ord_of_Alphasatellitidae;f__Alphasatellitidae;g__Gen_unclassified Begomovirus-associated alphasatellites;s__Hibiscus leaf curl alphasatellite	-0.102216248	metatranscriptomics	JUNB	s	02-015	xtree	virus	CD8_T	Skin	-0.368897204	0.143151015	-2.576979303	22	0.017199292	3941.458563
p__Phy_of_Alphasatellitidae;c__Cla_of_Alphasatellitidae;o__Ord_of_Alphasatellitidae;f__Alphasatellitidae;g__Gen_unclassified Begomovirus-associated alphasatellites;s__Mesta yellow vein mosaic virus alphasatellite	-0.076342793	metatranscriptomics	JUNB	s	02-015	xtree	virus	CD8_T	Skin	-0.296954638	0.128251124	-2.31541549	22	0.030303369	6944.44121
p__Phy_of_Anelloviridae;c__Cla_of_Anelloviridae;o__Ord_of_Anelloviridae;f__Anelloviridae;g__Gammatorquevirus;s__Torque teno midi virus 13	0.074068572	metatranscriptomics	JUNB	s	02-015	xtree	virus	CD8_T	Skin	0.348746563	0.20842804	1.673222868	22	0.108445038	24851.69873
p__Phy_of_Tolecusatellitidae;c__Cla_of_Tolecusatellitidae;o__Ord_of_Tolecusatellitidae;f__Tolecusatellitidae;g__Betasatellite;s__Emilia yellow vein Fujian betasatellite	0.005181048	metatranscriptomics	JUNB	s	02-015	xtree	virus	CD8_T	Skin	0.243397389	0.148324673	1.640977085	22	0.115022643	26359.04887
p__Phy_of_Tolecusatellitidae;c__Cla_of_Tolecusatellitidae;o__Ord_of_Tolecusatellitidae;f__Tolecusatellitidae;g__Betasatellite;s__Malvastrum leaf curl Guangdong betasatellite	-0.085222979	metatranscriptomics	JUNB	s	02-015	xtree	virus	CD8_T	Skin	-0.297416424	0.158439221	-1.877164141	22	0.073820141	16916.91874
p__Phy_of_Tolecusatellitidae;c__Cla_of_Tolecusatellitidae;o__Ord_of_Tolecusatellitidae;f__Tolecusatellitidae;g__Betasatellite;s__Pepper leaf curl virus satellite DNA beta	-0.190307815	metatranscriptomics	JUNB	s	02-015	xtree	virus	CD8_T	Skin	-0.44266983	0.09777674	-4.52735313	22	0.00016638	38.12819843
p__Phy_of_Tolecusatellitidae;c__Cla_of_Tolecusatellitidae;o__Ord_of_Tolecusatellitidae;f__Tolecusatellitidae;g__Betasatellite;s__Potato apical leaf curl disease-associated satellite DNA beta	0.014100758	metatranscriptomics	JUNB	s	02-015	xtree	virus	CD8_T	Skin	0.157881021	0.103264304	1.528902201	22	0.14054061	32206.84846
p__Phy_Satellites;c__Cla_of_RNA satellites;o__Ord_of_RNA satellites;f__Fam_RNA satellites;g__Gen_of_Tomato bushy stunt virus satellite RNA;s__Tomato bushy stunt virus satellite RNA	0.026384253	metatranscriptomics	JUNB	s	02-015	xtree	virus	CD8_T	Skin	0.235627908	0.1043126	2.258863337	22	0.034142826	7824.306681
p__Uroviricota;c__Caudoviricetes;o__Ord_of_Jamesmcgillvirus;f__Fam_of_Jamesmcgillvirus;g__Jamesmcgillvirus;s__Jamesmcgillvirus PaMx41	-0.029876072	metatranscriptomics	JUNB	s	02-015	xtree	virus	CD8_T	Skin	-0.407263556	0.208133827	-1.956738906	22	0.063188633	14480.55993
p__Artverviricota;c__Revtraviricetes;o__Ortervirales;f__Caulimoviridae;g__Cavemovirus;s__Sweet potato collusive virus	0.027292261	metatranscriptomics	BTF3	s	02-015	xtree	virus	CD8_T	Skin	0.308921606	0.109298843	2.826394104	22	0.009827627	2252.138411
p__Lenarviricota;c__Leviviricetes;o__Timlovirales;f__Steitzviridae;g__Kinglevirus;s__Kinglevirus lutadaptatum	-0.001453197	metatranscriptomics	BTF3	s	02-015	xtree	virus	CD8_T	Skin	-1.133988271	0.273733367	-4.142674619	21.99103148	0.000426136	97.65502579
p__Phy_of_Tolecusatellitidae;c__Cla_of_Tolecusatellitidae;o__Ord_of_Tolecusatellitidae;f__Tolecusatellitidae;g__Betasatellite;s__Codiaeum leaf curl betasatellite	0.107532329	metatranscriptomics	BTF3	s	02-015	xtree	virus	CD8_T	Skin	0.39909711	0.127363845	3.133519637	22	0.004830797	1107.044875
p__Phy_of_Tolecusatellitidae;c__Cla_of_Tolecusatellitidae;o__Ord_of_Tolecusatellitidae;f__Tolecusatellitidae;g__Betasatellite;s__Pepper leaf curl virus satellite DNA beta	-0.219249324	metatranscriptomics	BTF3	s	02-015	xtree	virus	CD8_T	Skin	-0.45691559	0.094751139	-4.822270186	22	8.11E-05	18.5830645
p__Phy_of_Tolecusatellitidae;c__Cla_of_Tolecusatellitidae;o__Ord_of_Tolecusatellitidae;f__Tolecusatellitidae;g__Betasatellite;s__Vernonia yellow vein Fujian betasatellite	0.016665444	metatranscriptomics	BTF3	s	02-015	xtree	virus	CD8_T	Skin	0.3984563	0.190169936	2.095264414	22	0.047876668	10971.60879
p__Artverviricota;c__Revtraviricetes;o__Ortervirales;f__Caulimoviridae;g__Cavemovirus;s__Sweet potato collusive virus	0.02040887	metatranscriptomics	UQCRB	s	02-015	xtree	virus	CD8_T	Skin	0.29978341	0.11044943	2.714214195	22	0.012667657	2902.971
p__Phy_of_Tolecusatellitidae;c__Cla_of_Tolecusatellitidae;o__Ord_of_Tolecusatellitidae;f__Tolecusatellitidae;g__Betasatellite;s__Codiaeum leaf curl betasatellite	0.123077215	metatranscriptomics	UQCRB	s	02-015	xtree	virus	CD8_T	Skin	0.393729222	0.128121016	3.073104119	22	0.005563802	1275.023142
p__Phy_of_Tolecusatellitidae;c__Cla_of_Tolecusatellitidae;o__Ord_of_Tolecusatellitidae;f__Tolecusatellitidae;g__Betasatellite;s__Pepper leaf curl virus satellite DNA beta	-0.267177667	metatranscriptomics	UQCRB	s	02-015	xtree	virus	CD8_T	Skin	-0.477981101	0.089903242	-5.316616953	22	2.46E-05	5.628224374
p__Phy_of_Tolecusatellitidae;c__Cla_of_Tolecusatellitidae;o__Ord_of_Tolecusatellitidae;f__Tolecusatellitidae;g__Betasatellite;s__Sauropus leaf curl disease associated DNA beta	0.017061386	metatranscriptomics	UQCRB	s	02-015	xtree	virus	CD8_T	Skin	0.375979879	0.182368269	2.061651848	22	0.051250622	11744.79748
p__Phy_of_Tolecusatellitidae;c__Cla_of_Tolecusatellitidae;o__Ord_of_Tolecusatellitidae;f__Tolecusatellitidae;g__Betasatellite;s__Vernonia yellow vein Fujian betasatellite	0.051644354	metatranscriptomics	UQCRB	s	02-015	xtree	virus	CD8_T	Skin	0.398335702	0.19018142	2.094503776	22	0.04795076	10988.58791
p__Phy_of_Tolecusatellitidae;c__Cla_of_Tolecusatellitidae;o__Ord_of_Tolecusatellitidae;f__Tolecusatellitidae;g__Betasatellite;s__Ageratum yellow leaf curl betasatellite	-0.0457802	metatranscriptomics	VPS13C	s	02-015	xtree	virus	CD8_T	Skin	-0.449834456	0.117802298	-3.818554168	22	0.000937883	214.9289745
p__Phy_of_Tolecusatellitidae;c__Cla_of_Tolecusatellitidae;o__Ord_of_Tolecusatellitidae;f__Tolecusatellitidae;g__Betasatellite;s__Emilia yellow vein Fujian betasatellite	-0.083376629	metatranscriptomics	VPS13C	s	02-015	xtree	virus	CD8_T	Skin	-0.487778336	0.117805535	-4.140538348	22	0.000428062	98.09637788
p__Hofneiviricota;c__Faserviricetes;o__Tubulavirales;f__Inoviridae;g__Affertcholeramvirus;s__Affertcholeramvirus CTXphi	-0.383673522	metatranscriptomics	CELF2	s	02-015	xtree	virus	CD8_T	Skin	-1.926448287	0.490531969	-3.92726348	22	0.000720059	165.0115483
p__Lenarviricota;c__Leviviricetes;o__Timlovirales;f__Steitzviridae;g__Kinglevirus;s__Kinglevirus lutadaptatum	0.048132676	metatranscriptomics	CELF2	s	02-015	xtree	virus	CD8_T	Skin	0.845979077	0.291481586	2.902341408	22	0.00826088	1893.096367
p__Nucleocytoviricota;c__Pokkesviricetes;o__Chitovirales;f__Poxviridae;g__Betaentomopoxvirus;s__Choristoneura rosaceana entomopoxvirus	-0.166002922	metatranscriptomics	CELF2	s	02-015	xtree	virus	CD8_T	Skin	-1.636541729	0.442463711	-3.698702714	18.75941391	0.001551283	355.4981638
p__Phy_of_environmental samples;c__Cla_of_environmental samples;o__Ord_of_environmental samples;f__Fam_of_environmental samples;g__Gen_environmental samples;s__uncultured virus	-0.158331672	metatranscriptomics	CELF2	s	02-015	xtree	virus	CD8_T	Skin	-4.230182018	0.969179944	-4.364702389	21.20716772	0.000266337	61.03489103
p__Phy_of_Tolecusatellitidae;c__Cla_of_Tolecusatellitidae;o__Ord_of_Tolecusatellitidae;f__Tolecusatellitidae;g__Betasatellite;s__Sauropus leaf curl disease associated DNA beta	-0.042171025	metatranscriptomics	CELF2	s	02-015	xtree	virus	CD8_T	Skin	-0.526501394	0.164570686	-3.199241654	22	0.004139467	948.6168574
p__Preplasmiviricota;c__Maveriviricetes;o__Priklausovirales;f__Lavidaviridae;g__Gen_unclassified Lavidaviridae;s__Yellowstone Lake virophage 6	-0.038156048	metatranscriptomics	CELF2	s	02-015	xtree	virus	CD8_T	Skin	-0.22896192	0.06200995	-3.692341655	22	0.001273448	291.8283528
p__Lenarviricota;c__Leviviricetes;o__Timlovirales;f__Steitzviridae;g__Kinglevirus;s__Kinglevirus lutadaptatum	-0.080925802	metatranscriptomics	TRBC1	s	02-015	xtree	virus	CD8_T	Skin	-1.151718045	0.267925039	-4.29865774	21.93413372	0.00029257	67.04646261
p__Phy_of_Tolecusatellitidae;c__Cla_of_Tolecusatellitidae;o__Ord_of_Tolecusatellitidae;f__Tolecusatellitidae;g__Betasatellite;s__Pepper leaf curl virus satellite DNA beta	-0.244739549	metatranscriptomics	TRBC1	s	02-015	xtree	virus	CD8_T	Skin	-0.501251331	0.083945351	-5.971162507	22	5.21E-06	1.194500059
p__Phy_of_Tolecusatellitidae;c__Cla_of_Tolecusatellitidae;o__Ord_of_Tolecusatellitidae;f__Tolecusatellitidae;g__Betasatellite;s__Vernonia yellow vein Fujian betasatellite	0.058838157	metatranscriptomics	TRBC1	s	02-015	xtree	virus	CD8_T	Skin	0.462819928	0.183425293	2.523206702	22	0.019358975	4436.380085
p__Phy_of_Tolecusatellitidae;c__Cla_of_Tolecusatellitidae;o__Ord_of_Tolecusatellitidae;f__Tolecusatellitidae;g__Betasatellite;s__Pepper leaf curl virus satellite DNA beta	-0.019269938	metatranscriptomics	NDUFA13	s	02-015	xtree	virus	CD8_T	Skin	-0.45826791	0.09950071	-4.605674783	21.38451226	0.000146589	33.59296677
p__Phixviricota;c__Malgrandaviricetes;o__Petitvirales;f__Microviridae;g__Microvirus;s__Blackfly microvirus SF02	0.231119827	metatranscriptomics	TMEM131L	s	02-015	xtree	virus	CD8_T	Skin	0.971083156	0.178663575	5.435260975	15.1190847	6.71E-05	15.36843403
p__Hofneiviricota;c__Faserviricetes;o__Tubulavirales;f__Plectroviridae;g__Vespertiliovirus;s__Vespertiliovirus SkV1CR23x	0.232242453	metatranscriptomics	C12orf57	s	02-015	xtree	virus	CD8_T	Skin	0.814943831	0.263284764	3.095294304	22	0.005282902	1210.650912
p__Nucleocytoviricota;c__Megaviricetes;o__Algavirales;f__Phycodnaviridae;g__Gen_unclassified Phycodnaviridae;s__Aureococcus anophagefferens virus	-0.003054613	metatranscriptomics	C12orf57	s	02-015	xtree	virus	CD8_T	Skin	-0.850182162	0.479771145	-1.77205772	22	0.090235991	20678.84056
p__Phy_of_Alphasatellitidae;c__Cla_of_Alphasatellitidae;o__Ord_of_Alphasatellitidae;f__Alphasatellitidae;g__Colecusatellite;s__Tomato leaf curl Cameroon alphasatellite	-0.05617654	metatranscriptomics	C12orf57	s	02-015	xtree	virus	CD8_T	Skin	-0.292949534	0.146306536	-2.002299703	22	0.05773057	13229.76825
p__Phy_of_Alphasatellitidae;c__Cla_of_Alphasatellitidae;o__Ord_of_Alphasatellitidae;f__Alphasatellitidae;g__Gen_unclassified Begomovirus-associated alphasatellites;s__Mesta yellow vein mosaic virus alphasatellite	-0.045289894	metatranscriptomics	C12orf57	s	02-015	xtree	virus	CD8_T	Skin	-0.270541934	0.130880382	-2.067093103	22	0.05069039	11616.41245
p__Phy_of_Anelloviridae;c__Cla_of_Anelloviridae;o__Ord_of_Anelloviridae;f__Anelloviridae;g__Gammatorquevirus;s__Torque teno midi virus 10	0.041512399	metatranscriptomics	C12orf57	s	02-015	xtree	virus	CD8_T	Skin	0.417517479	0.203083167	2.055894073	22	0.051849469	11882.03181
p__Phy_of_Tolecusatellitidae;c__Cla_of_Tolecusatellitidae;o__Ord_of_Tolecusatellitidae;f__Tolecusatellitidae;g__Betasatellite;s__Codiaeum leaf curl betasatellite	0.137720027	metatranscriptomics	C12orf57	s	02-015	xtree	virus	CD8_T	Skin	0.402345776	0.126898395	3.170613586	22	0.00442795	1014.726767
p__Phy_of_Tolecusatellitidae;c__Cla_of_Tolecusatellitidae;o__Ord_of_Tolecusatellitidae;f__Tolecusatellitidae;g__Betasatellite;s__Pepper leaf curl virus satellite DNA beta	-0.271837072	metatranscriptomics	C12orf57	s	02-015	xtree	virus	CD8_T	Skin	-0.452010672	0.09581453	-4.717558737	22	0.000104625	23.97629345
p__Preplasmiviricota;c__Maveriviricetes;o__Priklausovirales;f__Lavidaviridae;g__Gen_unclassified Lavidaviridae;s__Yellowstone Lake virophage 6	0.008794078	metatranscriptomics	C12orf57	s	02-015	xtree	virus	CD8_T	Skin	0.151843828	0.071972898	2.109736192	22	0.046486471	10653.02555
p__Lenarviricota;c__Leviviricetes;o__Timlovirales;f__Steitzviridae;g__Kinglevirus;s__Kinglevirus lutadaptatum	-0.081628449	metatranscriptomics	COMMD6	s	02-015	xtree	virus	CD8_T	Skin	-1.116601471	0.266358886	-4.192093938	21.66758456	0.000387863	88.88414709
p__Phy_of_Anelloviridae;c__Cla_of_Anelloviridae;o__Ord_of_Anelloviridae;f__Anelloviridae;g__Gammatorquevirus;s__Torque teno midi virus 14	0.007086824	metatranscriptomics	COMMD6	s	02-015	xtree	virus	CD8_T	Skin	0.379482025	0.121471771	3.124034686	22	0.004939362	1131.923944
p__Phy_of_Tolecusatellitidae;c__Cla_of_Tolecusatellitidae;o__Ord_of_Tolecusatellitidae;f__Tolecusatellitidae;g__Betasatellite;s__Codiaeum leaf curl betasatellite	0.119329709	metatranscriptomics	COMMD6	s	02-015	xtree	virus	CD8_T	Skin	0.413111424	0.125316243	3.296551311	22	0.003288867	753.689817
p__Phy_of_Tolecusatellitidae;c__Cla_of_Tolecusatellitidae;o__Ord_of_Tolecusatellitidae;f__Tolecusatellitidae;g__Betasatellite;s__Pepper leaf curl virus satellite DNA beta	-0.195821607	metatranscriptomics	COMMD6	s	02-015	xtree	virus	CD8_T	Skin	-0.441537169	0.098009254	-4.505055886	22	0.000175689	40.26158966
p__Phy_of_Tolecusatellitidae;c__Cla_of_Tolecusatellitidae;o__Ord_of_Tolecusatellitidae;f__Tolecusatellitidae;g__Betasatellite;s__Vernonia yellow vein Fujian betasatellite	0.053839978	metatranscriptomics	COMMD6	s	02-015	xtree	virus	CD8_T	Skin	0.422840009	0.187761339	2.252007848	22	0.034637319	7937.62663
p__Kitrinoviricota;c__Alsuviricetes;o__Martellivirales;f__Virgaviridae;g__Tobamovirus;s__Pepper mild mottle virus	-0.015076736	metatranscriptomics	MYL12A	s	02-015	xtree	virus	CD8_T	Skin	-0.224573369	0.079407752	-2.828103856	22	0.009789432	2243.385303
p__Nucleocytoviricota;c__Pokkesviricetes;o__Chitovirales;f__Poxviridae;g__Capripoxvirus;s__Sheeppox virus	0.008016446	metatranscriptomics	MYL12A	s	02-015	xtree	virus	CD8_T	Skin	0.379533569	0.200626985	1.891737394	22	0.071763249	16445.55325
p__Phixviricota;c__Malgrandaviricetes;o__Petitvirales;f__Microviridae;g__Gen_of_Mycolicibacterium phage J1;s__Mycolicibacterium phage J1	-0.026582711	metatranscriptomics	MYL12A	s	02-015	xtree	virus	CD8_T	Skin	-0.259001254	0.10647253	-2.432564109	22	0.023581076	5403.933648
p__Phy_dsRNA viruses;c__Cla_of_unclassified dsRNA viruses;o__Ord_of_unclassified dsRNA viruses;f__Fam_unclassified dsRNA viruses;g__Gen_of_Saccharomyces cerevisiae killer virus M1;s__Saccharomyces cerevisiae killer virus M1	0.150645121	metatranscriptomics	MYL12A	s	02-015	xtree	virus	CD8_T	Skin	0.492294836	0.189868354	2.592821953	22	0.016607383	3805.814424
p__Phy_of_Alphasatellitidae;c__Cla_of_Alphasatellitidae;o__Ord_of_Alphasatellitidae;f__Alphasatellitidae;g__Gen_unclassified Begomovirus-associated alphasatellites;s__Mesta yellow vein mosaic virus alphasatellite	-0.045541275	metatranscriptomics	MYL12A	s	02-015	xtree	virus	CD8_T	Skin	-0.317292723	0.126017874	-2.517839044	22	0.019587934	4488.84942
p__Phy_of_Anelloviridae;c__Cla_of_Anelloviridae;o__Ord_of_Anelloviridae;f__Anelloviridae;g__Gammatorquevirus;s__Torque teno midi virus 2	0.007591222	metatranscriptomics	MYL12A	s	02-015	xtree	virus	CD8_T	Skin	0.200070357	0.121941289	1.640710532	22	0.115078384	26371.82284
p__Phy_of_Pospiviroidae;c__Cla_of_Pospiviroidae;o__Ord_of_Pospiviroidae;f__Pospiviroidae;g__Pospiviroid;s__Chrysanthemum stunt viroid	0.151859746	metatranscriptomics	MYL12A	s	02-015	xtree	virus	CD8_T	Skin	1.971964527	1.075286334	1.833897134	22	0.080233163	18386.55267
p__Phy_of_Tolecusatellitidae;c__Cla_of_Tolecusatellitidae;o__Ord_of_Tolecusatellitidae;f__Tolecusatellitidae;g__Betasatellite;s__Codiaeum leaf curl betasatellite	0.119541849	metatranscriptomics	MYL12A	s	02-015	xtree	virus	CD8_T	Skin	0.391552006	0.130468582	3.001121028	21.91122678	0.00659667	1511.719203
p__Phy_of_Tolecusatellitidae;c__Cla_of_Tolecusatellitidae;o__Ord_of_Tolecusatellitidae;f__Tolecusatellitidae;g__Betasatellite;s__Eupatorium yellow vein betasatellite	0.005587428	metatranscriptomics	MYL12A	s	02-015	xtree	virus	CD8_T	Skin	0.907877259	0.459758083	1.974684717	22	0.060986519	13975.91466
p__Phy_of_Tolecusatellitidae;c__Cla_of_Tolecusatellitidae;o__Ord_of_Tolecusatellitidae;f__Tolecusatellitidae;g__Betasatellite;s__Pepper leaf curl virus satellite DNA beta	-0.189053521	metatranscriptomics	MYL12A	s	02-015	xtree	virus	CD8_T	Skin	-0.377169296	0.109549968	-3.442897368	22	0.002320821	531.8485816
p__Phy_of_Tolecusatellitidae;c__Cla_of_Tolecusatellitidae;o__Ord_of_Tolecusatellitidae;f__Tolecusatellitidae;g__Betasatellite;s__Sauropus leaf curl disease associated DNA beta	0.034792344	metatranscriptomics	MYL12A	s	02-015	xtree	virus	CD8_T	Skin	0.390038076	0.181021251	2.154653522	22	0.042400007	9716.555189
[truncated: 251,858 more rows]
