# Supplementary material for: Single-cell multi-ome and immune profiles of the Inspiration4 crew reveal conserved, cell-type, and sex-specific responses to spaceflight
Source: Nat Commun. 2024 Jun 11;15:4954. doi: 10.1038/s41467-024-49211-2 (PMC11166952; doi:10.1038/s41467-024-49211-2)
Supplement: Supplementary file 4 — Supplementary Data 1-15 [file 41467_2024_49211_MOESM4_ESM.zip › Supplementary.Data/Supplementary Data 10.xlsx]

## Sheet: B cell
Extended Data Table 10. Fold change, p-value, and adjusted p-value of CD and HLA genes in the i4 female and male immune cells
	avg_log2FC	p_val	p_val_adj			avg_log2FC	p_val	p_val_adj			avg_log2FC	p_val	p_val_adj			avg_log2FC	p_val	p_val_adj
Female_R+1					Female+R45					Male_R+1					Male+R45
CD
CD200	0.301913	5.41e-31	1.66e-26		CD37	-0.309575	5.1e-48	1.56e-43		CD200	0.28142	8.37445e-14	2.56267e-09		CD37	-0.427394	2.36763e-62	7.24519e-58
CD22	0.26251	1.54e-11	4.71e-07		CD48	-0.273571	2.18e-60	6.68e-56		CD22	0.40457	1.18707e-18	3.63256e-14		CD52	-0.672679	9.65717e-135	2.95519e-130
CD247	-0.267659	6.62e-06	0.202578		CD52	-0.640808	1.49e-182	4.56e-178		CD247	-0.273535	1.47555e-05	0.451533		CD74	-0.561529	2.15213e-132	6.58572e-128
CD37	-0.315955	2.31e-09	7.06e-05		CD74	-0.322398	1.24e-62	3.81e-58		CD37	-0.306674	3.66941e-06	0.112288		CD79A	-0.843484	4.4612e-188	1.36517e-183
CD47	0.343823	1.78e-20	5.43e-16		CD79A	-0.620885	5.48e-171	1.68e-166		CD47	0.350677	9.60363e-15	2.93881e-10		CD83	0.431149	6.63586e-37	2.03064e-32
CD48	-0.298985	3.17e-15	9.7e-11							CD52	-0.519662	7.55931e-18	2.31322e-13		CD96	0.273324	4.08668e-16	1.25057e-11
CD52	-0.639486	1.35e-33	4.14e-29							CD69	-0.536895	2.49621e-17	7.63864e-13
CD55	0.309103	1.64e-08	0.0005004							CD74	-0.945662	2.3461e-65	7.17929e-61
CD69	-0.517267	3.23e-18	9.89e-14							CD79A	-1.00126	4.14571e-54	1.26863e-49
CD74	-0.819424	6.36e-63	1.95e-58							CD83	-0.546875	3.33513e-16	1.02058e-11
CD79A	-0.865677	1.03e-58	3.16e-54							CD96	0.294594	0.00409673	1
CD79B	-0.273891	3.99e-09	0.000122
CD83	-0.521358	6.05e-20	1.85e-15
HLA
HLA-A	-0.881727	7.40902e-61	2.26723e-56		HLA-C	-0.573854	4.76e-162	1.46e-157		HLA-A	-0.763651	1.83535e-34	5.61636e-30		HLA-A	-0.310304	2.00718e-27	6.14219e-23
HLA-B	-1.00909	1.11089e-90	3.39942e-86		HLA-DPA1	-0.416866	1.81e-76	5.53e-72		HLA-B	-1.13507	4.83568e-80	1.47977e-75		HLA-B	-0.533981	8.67664e-109	2.65514e-104
HLA-C	-0.952152	2.04669e-74	6.26307e-70		HLA-DPB1	-0.341	4.35e-53	1.33e-48		HLA-C	-0.969595	9.41247e-52	2.88031e-47		HLA-C	-0.591193	2.41127e-98	7.37872e-94
HLA-DPA1	-0.477083	8.85589e-19	2.70999e-14		HLA-DRA	-0.569969	6.86e-124	2.1e-119		HLA-DPA1	-0.493157	4.36214e-14	1.33486e-09		HLA-DPA1	-0.587234	8.35293e-101	2.55608e-96
HLA-DPB1	-0.41155	3.55329e-13	1.08734e-08		HLA-DRB1	-0.372455	5.54e-50	1.7e-45		HLA-DPB1	-0.411415	5.76538e-13	1.76426e-08		HLA-DPB1	-0.455796	3.66968e-68	1.12296e-63
HLA-DQB1	-0.310581	2.51727e-08	0.000770311							HLA-DQB1	-0.429351	8.83902e-12	2.70483e-07		HLA-DQB1	-0.352858	9.40778e-40	2.87887e-35
HLA-DRA	-0.93031	5.95491e-58	1.82226e-53							HLA-DRA	-1.10457	7.23869e-66	2.21511e-61		HLA-DRA	-0.846141	4.48612e-201	1.3728e-196
HLA-DRB1	-0.250907	0.000178331	1							HLA-DRB1	-0.458877	3.62814e-14	1.11025e-09		HLA-DRB1	-0.525489	7.36044e-91	2.25237e-86
HLA-E	-0.272411	2.03454e-09	6.2259e-05							HLA-E	-0.432529	7.38791e-14	2.26078e-09		HLA-DRB5	-0.391274	8.92179e-54	2.73016e-49
Ig chains
IGHA1	-1.79746	0.0354284	1		IGHA1	-1.59656	8.8e-20	2.69e-15		IGHA1	-1.37345	0.0252499	1		IGHA1	-1.06975	1.33476e-06	0.0408449
IGHM	-1.13572	2.70101e-18	8.26537e-14		IGHM	-0.688414	1.78e-18	5.45e-14		IGHM	-0.898715	6.97877e-17	2.13557e-12		IGHD	-0.27938	7.91413e-18	2.4218e-13
IGKC	-2.1292	2.06849e-32	6.32978e-28		IGKC	-2.22415	7.44e-146	2.28e-141		IGKC	-1.55333	2.0465e-22	6.26249e-18		IGHM	-0.64186	3.20891e-35	9.81959e-31
IGLC1	-1.11948	0.000106865	1		IGLC1	-1.322	9.09e-34	2.78e-29		IGLC1	-1.22332	0.0121188	1		IGKC	-1.72051	1.64915e-86	5.04658e-82
IGLC2	-2.51257	1.51107e-10	4.62402e-06		IGLC2	-2.16122	3.97e-53	1.22e-48		IGLC2	-1.64947	1.54963e-05	0.474203		IGLC1	-1.16597	3.83532e-10	1.17365e-05
IGLC3	-1.8037	4.26181e-05	1		IGLC3	-1.80732	2.65e-59	8.12e-55		IGLC3	-0.88111	0.00365595	1		IGLC2	-1.45836	3.89854e-27	1.19299e-22
JCHAIN	-0.541297	0.0177183	1		JCHAIN	-0.782659	7.56e-32	2.31e-27							IGLC3	-0.93787	4.53636e-22	1.38817e-17
F to M ratio R+1					F to M ratio R+45
CD55	0.383452	1.66824e-06	0.0510497		CD69	0.257609	1.02414e-14	3.13397e-10
CD69	0.456418	3.07336e-10	9.4048e-06		CD96	-0.531822	2.94824e-52	9.02191e-48
CD83	0.753261	5.26705e-14	1.61177e-09
CD96	-0.699538	4.86914e-13	1.49001e-08		HLA-DQA1	0.27291	2.43094e-17	7.43891e-13
					HLA-DQB1	0.256322	7.54784e-23	2.30972e-18
IGHA1	0.454991	0.00294219	1
IGHD	-0.312178	1.2628e-06	0.038643		IGHA1	0.352183	9.96179e-05	1
JCHAIN	0.271496	0.00215816	1		IGLC1	0.270526	0.0140171	1

## Sheet: CD4
	avg_log2FC	p_val	p_val_adj			avg_log2FC	p_val	p_val_adj			avg_log2FC	p_val	p_val_adj			avg_log2FC	p_val	p_val_adj
Female_R+1					Female+R45					Male_R+1					Male+R45
CD
CD2	0.336073	2.22e-54	6.8e-50		CD247	0.482908	0	0		CD226	0.360338	5.11e-44	1.56e-39		CD247	0.439649	1.63e-286	4.97e-282
CD226	0.397587	9.22e-52	2.82e-47		CD3D	-0.49354	0	0		CD3D	-0.456271	1.84e-52	5.64e-48		CD3D	-0.503524	0	0
CD3D	-0.483592	3.94e-75	1.21e-70		CD3G	-0.280888	6.51e-184	1.99e-179		CD47	0.311989	6.21e-36	1.9e-31		CD3G	-0.257436	4.72e-137	1.45e-132
CD47	0.32341	2.05e-49	6.29e-45		CD48	-0.310781	3.9e-266	1.19e-261		CD52	-0.622933	2.09e-72	6.39e-68		CD48	-0.291534	1.77e-227	5.41e-223
CD48	-0.284732	1.1e-38	3.35e-34		CD52	-0.626616	0	0		CD69	-0.363293	3.29e-29	1.01e-24		CD52	-0.624361	0	0
CD52	-0.643581	2.39e-94	7.31e-90							CD96	0.427262	2.34e-33	7.15e-29
CD69	-0.404704	4.95e-37	1.51e-32
CD96	0.353738	7.44e-30	2.28e-25
HLA
HLA-A	-0.77873	2.73e-169	8.36e-165		HLA-B	-0.251907	2.98e-134	9.13e-130		HLA-A	-0.716103	7.52e-119	2.3e-114		HLA-A	-0.300311	1.74e-133	5.32e-129
HLA-B	-0.935729	7.93e-253	2.43e-248		HLA-C	-0.61128	0	0		HLA-B	-1.00906	1.04e-233	3.17e-229		HLA-B	-0.534311	0	0
HLA-C	-0.944332	2.42e-229	7.41e-225							HLA-C	-0.973762	5.61e-190	1.72e-185		HLA-C	-0.64765	0	0
										HLA-E	-0.288488	3.16e-23	9.68e-19

## Sheet: CD8
	avg_log2FC	p_val	p_val_adj			avg_log2FC	p_val	p_val_adj			avg_log2FC	p_val	p_val_adj			avg_log2FC	p_val	p_val_adj
Female_R+1					Female+R45					Male_R+1					Male+R45
CD
CD3D	-0.614519	3.08462e-38	9.43926e-34		CD247	0.406781	2.20774e-129	6.75592e-125		CD226	0.265665	2.59149e-14	7.93021e-10		CD247	0.331107	3.78539e-69	1.15837e-64
CD47	0.308539	4.1732e-15	1.27704e-10		CD3D	-0.578242	1.13202e-307	3.46409e-303		CD3D	-0.596862	2.7319e-39	8.35988e-35		CD3D	-0.579055	1.66253e-232	5.08752e-228
CD52	-0.628568	2.93428e-35	8.97919e-31		CD3G	-0.347384	4.46455e-133	1.3662e-128		CD52	-0.610642	1.1587e-37	3.54575e-33		CD3G	-0.314197	2.65192e-81	8.11514e-77
CD69	-0.309043	3.45308e-09	0.000105668		CD48	-0.297628	3.5681e-133	1.09187e-128		CD69	-0.276926	3.69765e-10	1.13152e-05		CD48	-0.301486	6.69584e-100	2.04899e-95
CD7	-0.332991	2.58419e-14	7.90789e-10		CD52	-0.606532	5.29927e-290	1.62163e-285		CD7	-0.354043	5.56984e-19	1.70443e-14		CD52	-0.574621	1.79531e-201	5.49384e-197
CD84	0.257918	9.19846e-17	2.81482e-12							CD96	0.447367	4.59214e-21	1.40524e-16
CD96	0.38138	8.04322e-14	2.46131e-09							CD99	-0.260817	1.89398e-08	0.000579576
HLA
HLA-A	-0.909832	5.71728e-76	1.74954e-71		HLA-B	-0.27129	1.3479e-89	4.12471e-85		HLA-A	-0.907424	1.84837e-83	5.6562e-79		HLA-A	-0.338296	5.88812e-78	1.80182e-73
HLA-B	-1.05456	3.32401e-101	1.01718e-96		HLA-C	-0.730981	0	0		HLA-B	-1.13198	2.03259e-130	6.21992e-126		HLA-B	-0.528899	1.25918e-231	3.85322e-227
HLA-C	-1.14489	3.69222e-99	1.12986e-94							HLA-C	-1.16772	8.01883e-111	2.45384e-106		HLA-C	-0.718113	3.98728e-274	1.22015e-269
HLA-E	-0.347863	2.40146e-16	7.3487e-12							HLA-E	-0.384071	4.72333e-19	1.44539e-14		HLA-F	-0.308558	1.88131e-82	5.75699e-78
F to M ratio R+1
HLA-B	-0.260119	2.33502e-05	0.714538

## Sheet: CD14_mono
	avg_log2FC	p_val	p_val_adj			avg_log2FC	p_val	p_val_adj			avg_log2FC	p_val	p_val_adj			avg_log2FC	p_val	p_val_adj
Female_R+1					Female+R45					Male_R+1					Male+R45
CD
CD14	-0.345459	6.80757e-09	0.000208318		CD247	0.389208	3.04147e-06	0.093072		CD14	-0.267765	3.30648e-07	0.0101182		CD247	0.333981	1.04523e-12	3.19851e-08
CD36	0.862514	2.26623e-26	6.93488e-22		CD44	0.57915	1.43465e-31	4.39018e-27		CD36	1.11518	1.50664e-74	4.61047e-70		CD44	0.903438	7.18815e-307	2.19965e-302
CD44	0.712244	9.84973e-25	3.01412e-20		CD83	0.518733	8.51497e-27	2.60566e-22		CD44	0.678528	4.93594e-56	1.51045e-51		CD58	0.335945	1.05938e-63	3.24182e-59
CD55	0.550781	9.03013e-23	2.76331e-18							CD55	0.271078	2.43049e-08	0.000743753		CD74	-0.358378	1.46303e-21	4.477e-17
CD63	-0.299209	1.98018e-15	6.05954e-11							CD74	-0.624519	4.93841e-38	1.5112e-33		CD83	0.514588	2.80342e-112	8.57874e-108
CD74	-0.488504	2.24623e-07	0.0068737							CD302	0.271747	1.55733e-22	4.76559e-18
CD86	0.365416	5.96619e-12	1.82571e-07
HLA
HLA-A	-1.03262	8.20214e-63	2.50994e-58		HLA-DPA1	-0.270465	3.76576e-06	0.115236		HLA-A	-0.954088	8.10026e-86	2.47876e-81		HLA-A	-0.266527	2.11571e-07	0.00647429
HLA-B	-1.02784	1.43645e-61	4.39568e-57		HLA-DPB1	-0.414231	8.1818e-13	2.50371e-08		HLA-B	-1.04833	7.97626e-133	2.44081e-128		HLA-B	-0.516819	2.96401e-117	9.07016e-113
HLA-C	-0.657982	2.30892e-39	7.06554e-35		HLA-DRB1	-0.267258	0.000435894	1		HLA-C	-0.776412	1.96882e-76	6.02479e-72		HLA-C	-0.448596	4.19195e-73	1.28278e-68
HLA-DPA1	-0.31788	1.39152e-06	0.0425819		HLA-DRB5	-0.339437	1.50748e-08	0.000461304		HLA-DPA1	-0.344837	1.708e-09	5.22667e-05		HLA-DPA1	-0.350924	7.93334e-27	2.42768e-22
HLA-DPB1	-0.356132	1.43747e-07	0.00439879							HLA-DPB1	-0.419766	1.44862e-16	4.43292e-12		HLA-DPB1	-0.303938	3.42073e-19	1.04678e-14
HLA-DRA	-0.80115	8.43999e-15	2.58272e-10							HLA-DRA	-0.711693	2.21486e-32	6.77768e-28		HLA-DRB1	-0.397588	2.98043e-34	9.1204e-30
HLA-DRB5	-0.324056	4.5189e-05	1							HLA-DRB5	-0.276735	3.15141e-07	0.00964364		HLA-DRB5	-0.290815	2.67315e-23	8.18009e-19
HLA-E	-0.543825	2.07731e-22	6.35677e-18							HLA-E	-0.71799	2.0286e-81	6.20771e-77
										HLA-DRB1	-0.267152	9.29823e-09	0.000284535
										HLA-DQB1	-0.280089	1.54816e-10	4.73754e-06
F to M ratio R+1
CD36	-0.294649	0.000217766	1
CD58	0.564476	3.42627e-24	1.04847e-19
HLA-DRA	-0.316973	8.22721e-06	0.251761

## Sheet: CD16_mono
	avg_log2FC	p_val	p_val_adj			avg_log2FC	p_val	p_val_adj			avg_log2FC	p_val	p_val_adj			avg_log2FC	p_val	p_val_adj
Female_R+1					Female+R45					Male_R+1					Male+R45
CD
CD36	0.554495	3.08154e-09	9.42982e-05		CD37	-0.26751	7.24466e-08	0.00221694		CD37	-0.58331	6.61214e-10	2.02338e-05		CD37	-0.270975	1.38782e-13	4.24688e-09
CD37	-0.488737	6.84419e-07	0.0209439		CD48	-0.462463	1.18445e-22	3.62454e-18		CD48	-0.330779	0.000374274	1		CD44	0.469283	2.36144e-18	7.22624e-14
CD48	-0.364964	0.000111222	1		CD52	-0.722705	3.15134e-35	9.64343e-31		CD52	-0.679092	4.06697e-10	1.24453e-05		CD48	-0.377199	6.78811e-22	2.07723e-17
CD52	-0.79444	1.33508e-10	4.08549e-06		CD74	-0.543933	4.96067e-16	1.51801e-11		CD55	0.409197	6.22274e-05	1		CD52	-0.443127	4.70209e-26	1.43889e-21
CD63	-0.279497	0.00089148	1		CD86	0.428745	4.8164e-09	0.000147387		CD63	-0.391011	8.15772e-06	0.249634		CD68	-0.257472	3.54492e-14	1.08478e-09
CD68	-0.416726	8.80724e-06	0.26951							CD68	-0.466487	1.78163e-07	0.00545197		CD74	-0.688399	1.58512e-38	4.85063e-34
CD69	-0.262564	0.0014277	1							CD74	-1.03192	1.69337e-16	5.18188e-12		CD83	0.661128	5.08599e-35	1.55636e-30
CD74	-0.875597	5.13769e-10	1.57218e-05							CD86	0.309016	0.001536	1
CD79B	-0.250021	0.00361348	1
CD83	-0.474428	2.92785e-06	0.089595
CD86	0.410115	0.00165341	1
HLA
HLA-A	-1.27906	1.31584e-21	4.0266e-17		HLA-A	-0.494862	9.15124e-22	2.80037e-17		HLA-A	-1.55792	3.74075e-24	1.14471e-19		HLA-A	-0.71495	8.17774e-38	2.50247e-33
HLA-B	-1.28603	1.4971e-21	4.58127e-17		HLA-B	-0.731293	4.41651e-46	1.3515e-41		HLA-B	-1.7781	1.71167e-33	5.23789e-29		HLA-B	-1.01571	9.7552e-117	2.98519e-112
HLA-C	-1.54874	1.15706e-25	3.54073e-21		HLA-C	-1.00819	2.92329e-66	8.94555e-62		HLA-C	-1.75254	2.49715e-27	7.64154e-23		HLA-C	-1.08301	2.18524e-78	6.68705e-74
HLA-DPA1	-0.736102	4.33619e-09	0.000132692		HLA-DPA1	-0.855218	3.06444e-43	9.3775e-39		HLA-DMA	-0.329859	5.28416e-05	1		HLA-DPA1	-1.00777	3.81574e-68	1.16765e-63
HLA-DPB1	-0.712307	1.75919e-09	5.38328e-05		HLA-DPB1	-0.487879	2.47214e-17	7.565e-13		HLA-DPA1	-1.15742	5.5887e-16	1.7102e-11		HLA-DPB1	-0.703028	1.79273e-35	5.48595e-31
HLA-DRA	-1.05112	1.62637e-13	4.97685e-09		HLA-DRA	-0.59358	1.59341e-19	4.87599e-15		HLA-DPB1	-0.85501	1.90726e-10	5.8364e-06		HLA-DQA2	-0.325593	1.82532e-19	5.58566e-15
HLA-DRB1	-0.477885	6.35042e-06	0.194329		HLA-DRB1	-0.646742	2.1485e-25	6.57464e-21		HLA-DQA2	-0.310393	0.000775381	1		HLA-DRA	-0.855731	7.6548e-50	2.34244e-45
HLA-DRB5	-0.610081	7.94361e-08	0.00243082		HLA-DRB5	-0.520451	2.55165e-21	7.8083e-17		HLA-DQB1	-0.281345	0.00342211	1		HLA-DRB1	-0.685954	5.70428e-45	1.74557e-40
HLA-E	-0.81299	1.17866e-13	3.60682e-09		HLA-E	-0.350015	1.00102e-14	3.06323e-10		HLA-DRA	-1.26009	1.71692e-17	5.25395e-13		HLA-DRB5	-0.701163	1.14315e-42	3.49815e-38
HLA-F	-0.359272	0.000112041	1		HLA-F	-0.274329	9.27191e-11	2.8373e-06		HLA-DRB1	-0.536022	3.91389e-07	0.0119769		HLA-E	-0.459631	2.04692e-34	6.26378e-30
										HLA-DRB5	-0.671476	1.25841e-07	0.00385086		HLA-F	-0.39994	6.28436e-26	1.92308e-21
										HLA-E	-1.08058	2.94925e-21	9.02499e-17
										HLA-F	-0.488999	3.37145e-07	0.010317
F to M ratio R+1
CD36	0.407424	0.0152711	1
CD52	0.332017	0.00580761	1

## Sheet: DC
	avg_log2FC	p_val	p_val_adj			avg_log2FC	p_val	p_val_adj			avg_log2FC	p_val	p_val_adj			avg_log2FC	p_val	p_val_adj
Female_R+1					Female+R45					Male_R+1					Male+R45
CD
CD37	-0.691258	3.84951e-08	0.00117799		CD37	-0.280562	2.90762e-12	8.89762e-08		CD46	0.3274	0.00361626	1		CD247	0.268533	1.51784e-05	0.464475
CD44	0.422345	0.0155882	1		CD48	-0.346024	4.22575e-20	1.29312e-15		CD52	-0.406153	0.000968136	1		CD2AP	-0.289119	0.0246448	1
CD48	-0.400384	0.000551799	1		CD52	-0.282912	2.2021e-10	6.73864e-06		CD63	-0.440031	0.000370089	1		CD44	0.514355	5.00918e-14	1.53286e-09
CD52	-0.497815	0.000241724	1		CD74	-0.642516	1.4548e-36	4.45183e-32		CD74	-1.52489	6.13233e-15	1.87655e-10		CD48	-0.26765	8.96415e-13	2.74312e-08
CD58	0.366009	0.0248346	1		CD83	0.397886	7.08704e-06	0.216871		CD83	-0.385135	0.00514433	1		CD63	-0.286577	1.00575e-12	3.07769e-08
CD74	-1.03935	2.19785e-10	6.72563e-06		CD86	0.44344	4.89737e-05	1							CD74	-0.962716	3.51856e-63	1.07672e-58
CD99	-0.388564	0.000964787	1												CD83	0.445638	7.84351e-14	2.40019e-09
HLA
HLA-A	-1.13086	1.19436e-11	3.65486e-07		HLA-A	-0.331797	1.39327e-10	4.26353e-06		HLA-A	-1.29139	4.29014e-11	1.31283e-06		HLA-A	-0.662529	2.04154e-25	6.24733e-21
HLA-B	-1.19814	4.45952e-14	1.36466e-09		HLA-B	-0.392577	3.54803e-19	1.08573e-14		HLA-B	-1.40496	1.70343e-15	5.21266e-11		HLA-B	-0.912642	9.96692e-71	3.04998e-66
HLA-C	-1.06383	1.06125e-11	3.24753e-07		HLA-C	-0.525977	6.24131e-30	1.9099e-25		HLA-C	-1.22888	1.66979e-10	5.10974e-06		HLA-C	-0.697319	7.59862e-30	2.32525e-25
HLA-DMA	-0.638359	7.85176e-06	0.240272		HLA-DMA	-0.315507	2.2526e-12	6.89319e-08		HLA-DMA	-0.763635	6.95211e-07	0.0212741		HLA-DMA	-0.556823	3.6258e-28	1.10953e-23
HLA-DPA1	-0.995753	2.52517e-05	0.772727		HLA-DPA1	-0.829493	6.44241e-29	1.97144e-24		HLA-DMB	-0.375652	0.0107759	1		HLA-DPA1	-1.16812	9.861e-42	3.01757e-37
HLA-DPB1	-0.628455	0.00477808	1		HLA-DPB1	-0.569284	1.48839e-13	4.55462e-09		HLA-DPA1	-1.40034	6.21125e-08	0.0019007		HLA-DPB1	-0.915859	3.08037e-27	9.42625e-23
HLA-DQA2	-0.424484	0.00468009	1		HLA-DQA2	-0.378778	2.48905e-13	7.61674e-09		HLA-DPB1	-1.54054	7.03921e-09	0.000215407		HLA-DQA1	-0.448872	7.83906e-10	2.39883e-05
HLA-DRA	-1.13171	3.12075e-05	0.954981		HLA-DQB1	-0.254498	5.61408e-05	1		HLA-DQA2	-0.564035	0.000134933	1		HLA-DQA2	-0.54419	3.30712e-28	1.01201e-23
HLA-DRB5	-0.575949	0.00561469	1		HLA-DRA	-0.772294	4.61673e-21	1.41277e-16		HLA-DQB1	-0.921954	0.000141155	1		HLA-DQB1	-0.673062	2.7819e-17	8.51288e-13
					HLA-DRB1	-0.456379	4.26021e-09	0.000130367		HLA-DRA	-1.84457	2.78146e-10	8.51155e-06		HLA-DRA	-1.19664	1.84875e-40	5.65735e-36
					HLA-DRB5	-0.634562	2.27673e-18	6.96703e-14		HLA-DRB1	-1.16653	1.41494e-05	0.432985		HLA-DRB1	-0.839778	1.20821e-23	3.69725e-19
										HLA-DRB5	-0.892302	7.74033e-05	1		HLA-DRB5	-0.85988	1.00435e-31	3.0734e-27
										HLA-E	-0.50738	7.30002e-05	1
F to M ratio R+1					F to M ratio R+45
CD37	-0.415037	0.00105208	1		HLA-DQB1	0.431838	1.04198e-06	0.0318856
CD53	0.36649	0.0374019	1
CD58	0.512352	0.0431897	1
CD83	0.609008	0.00107871	1
CD99	-0.399762	0.016787	1
HLA-DPB1	0.777608	0.0215097	1
HLA-DQB1	0.83849	0.00750348	1

## Sheet: NK
	avg_log2FC	p_val	p_val_adj			avg_log2FC	p_val	p_val_adj			avg_log2FC	p_val	p_val_adj			avg_log2FC	p_val	p_val_adj
Female_R+1					Female+R45					Male_R+1					Male+R45
CD
CD226	0.442392	1.47e-11	4.51e-07		CD247	0.384233	5.59792e-47	1.71302e-42		CD226	0.634375	5.02817e-32	1.53867e-27		CD247	0.268886	1.04526e-34	3.19861e-30
CD38	0.27969	0.000101742	1		CD52	-0.371026	1.11615e-36	3.41554e-32		CD47	0.434678	6.08278e-17	1.86139e-12		CD44	0.31027	3.12953e-23	9.57668e-19
CD52	-0.446884	5.96e-08	0.00182473		CD63	-0.398529	8.97599e-46	2.74674e-41		CD63	-0.399638	5.34486e-14	1.63558e-09		CD52	-0.275297	1.49335e-29	4.5698e-25
CD63	-0.460486	4.3e-09	0.000131675		CD69	-0.337476	8.84792e-23	2.70755e-18		CD69	-0.291362	1.63928e-05	0.501636		CD63	-0.313527	3.89516e-41	1.19196e-36
CD69	-0.526781	5.94e-07	0.0181887		CD7	-0.367996	7.53498e-35	2.30578e-30		CD7	-0.65554	1.79116e-27	5.48113e-23		CD7	-0.407319	8.98415e-61	2.74924e-56
CD7	-0.674673	1.32e-14	4.03e-10		CD96	0.270583	6.48319e-14	1.98392e-09		CD96	0.448916	1.66499e-11	5.09502e-07		CD99	-0.277564	5.69702e-28	1.74335e-23
CD96	0.335971	0.000121694	1		CD99	-0.26632	1.00984e-21	3.09021e-17		CD99	-0.344	3.96409e-09	0.000121305
CD99	-0.324736	1.92e-05	0.586983
HLA
HLA-A	-0.970578	3.23e-31	9.89e-27		HLA-A	-0.252006	1.64749e-21	5.0415e-17		HLA-A	-1.10618	1.14832e-71	3.51397e-67		HLA-A	-0.434806	1.32758e-71	4.06252e-67
HLA-B	-0.94768	1.54e-34	4.72e-30		HLA-C	-0.800296	7.48109e-168	2.28929e-163		HLA-B	-1.24526	7.4463e-102	2.27864e-97		HLA-B	-0.614491	5.63197e-196	1.72344e-191
HLA-C	-1.14222	2.15e-39	6.58e-35							HLA-C	-1.40168	3.09482e-99	9.47045e-95		HLA-C	-0.795716	1.52985e-213	4.68149e-209
HLA-E	-0.336265	3.94e-05	1							HLA-E	-0.55974	8.17954e-26	2.50302e-21		HLA-F	-0.315431	1.34962e-39	4.12999e-35
F to M ratio R+1					F to M ratio R+45
CD226	-0.282078	0.0105075	1		CD96	0.278059	1.55109e-12	4.74649e-08
					HLA-C	-0.311674	7.82325e-21	2.39399e-16
