# Supplementary material for: Single-cell multi-ome and immune profiles of the Inspiration4 crew reveal conserved, cell-type, and sex-specific responses to spaceflight
Source: Nat Commun. 2024 Jun 11;15:4954. doi: 10.1038/s41467-024-49211-2 (PMC11166952; doi:10.1038/s41467-024-49211-2)
Supplement: Supplementary file 4 — Supplementary Data 1-15 [file 41467_2024_49211_MOESM4_ESM.zip › Supplementary.Data/Supplementary Data 1.xlsx]

## Sheet: Up-regulated DEGs
Extencde Data Table 1. Significantly enriched pathways of over-representation analysis of the spaceflight signatures of the i4 astronauts with GO-BP pathway
source	term_name	term_id	highlighted	adjusted_p_value	negative_log10_of_adjusted_p_value	term_size	query_size	intersection_size	effective_domain_size	intersections
GO:BP	regulation of response to stimulus	GO:0048583	TRUE	1.19415e-23	22.9229	3909	501	195	21010	FGR,NOTCH2,CTSS,S100A9,S100A8,MNDA,RGS18,NEK7,PTPRC,SRGAP2,DISC1,ASXL2,CCDC88A,ARHGAP25,SLC11A1,PID1,CD86,PLSCR1,RNF13,RBM47,PF4,BMP2K,ARHGAP24,IL15,TLR2,FYB1,MAP3K1,NAIP,MEF2C,MCTP1,DOCK2,LCP2,NEDD9,TMEM170B,RIPOR2,STX7,OPRM1,AHR,CD36,PTK2B,SPIDR,STK3,DOCK8,JAK2,C9ORF72,DAPK1,SYK,DENND1A,FCN1,ALOX5,PTEN,PTPRE,NEAT1,CLEC7A,FGD4,LRRK2,LRP1,USP15,IRAK3,ATP2B1,TNFSF13B,SLC24A4,VPS13C,MEF2A,PLCG2,EMI…
GO:BP	cellular response to chemical stimulus	GO:0070887	FALSE	3.15197e-21	20.5014	2691	501	150	21010	CSF3R,LRRC8D,CTSS,S100A9,S100A8,MNDA,RCSD1,NEK7,PTPRC,LYST,SLC8A1,SLC11A1,PID1,ATG7,CD86,RBM47,PF4,PPBP,IL15,TLR2,ACSL1,NAIP,MEF2C,NEDD9,RIPOR2,OPRM1,IPCEF1,AHR,HDAC9,SNX10,CD36,PTK2B,SPIDR,DOCK8,JAK2,DAPK1,SYK,SETX,ALOX5,PTPRE,JAML,CLEC7A,CPNE8,LRRK2,LRP1,USP15,IRAK3,ATP2B1,TNFSF13B,SLC12A6,MEF2A,CIITA,PLCG2,RAB31,HCK,IFNGR2,CYBB,MBD2,IL17RA,MAPK14,TANK,MAPKAP1,ADAM10,KCNQ1,MAP4K4,ASAH1,NCKAP1L,…
GO:BP	positive regulation of cellular process	GO:0048522	FALSE	1.21827e-20	19.9143	5711	501	241	21010	FGR,NOTCH2,CTSS,S100A9,S100A8,MNDA,NEK7,PTPRC,DISC1,ASXL2,CDC42EP3,CCDC88A,TBC1D8,ZNF804A,SLC11A1,PID1,ATG7,UBE2E2,CD86,PLSCR1,RNF13,RBM47,PF4,PPBP,BMP2K,MAML3,IL15,TLR2,ACSL1,NAIP,VCAN,MEF2C,DOCK2,LCP2,NEDD9,RIPOR2,STX7,OPRM1,QKI,AHR,HDAC9,CREB5,CD36,TFEC,DOCK5,PTK2B,HMBOX1,SPIDR,STK3,ASAP1,DOCK8,JAK2,C9ORF72,DAPK1,SYK,SETX,FCN1,ALOX5,PTEN,SHTN1,MICAL2,AHNAK,NEAT1,JAML,FLI1,CLEC7A,ETV6,LRRK2,LRP…
GO:BP	positive regulation of biological process	GO:0048518	FALSE	2.67455e-20	19.5727	6253	501	255	21010	FGR,NOTCH2,CTSS,S100A9,S100A8,MNDA,NEK7,PTPRC,DISC1,ASXL2,CDC42EP3,SLC8A1,CCDC88A,TBC1D8,ZNF804A,SLC11A1,PID1,ATG7,UBE2E2,CD86,PLSCR1,RNF13,RBM47,PF4,PPBP,BMP2K,MAML3,IL15,TLR2,ACSL1,FYB1,NAIP,VCAN,MEF2C,DOCK2,LCP2,NEDD9,RNF144B,RIPOR2,STX7,OPRM1,QKI,AHR,HDAC9,CREB5,GSAP,CD36,TFEC,TBXAS1,DOCK5,PTK2B,HMBOX1,SPIDR,STK3,ASAP1,DOCK8,JAK2,C9ORF72,DAPK1,SYK,SETX,FCN1,ALOX5,PTEN,SHTN1,MICAL2,AHNAK,NEAT1…
GO:BP	cellular response to stimulus	GO:0051716	FALSE	7.48201e-20	19.126	7399	501	284	21010	FGR,CSF3R,LRRC8D,NOTCH2,CTSS,S100A9,S100A8,MNDA,RCSD1,RGS18,NEK7,PTPRC,SRGAP2,DISC1,LYST,ASXL2,CDC42EP3,SLC8A1,CCDC88A,ARHGAP25,NABP1,SLC11A1,PID1,ATG7,UBE2E2,CD86,PLSCR1,RNF13,RBM47,PF4,PPBP,BMP2K,ARHGAP24,DAPP1,MAML3,IL15,TLR2,ACSL1,FYB1,MAP3K1,NAIP,POLK,RASA1,MEF2C,MCTP1,DOCK2,LCP2,NEDD9,TMEM170B,RIPOR2,OPRM1,IPCEF1,AHR,HDAC9,SNX10,SKAP2,ELMO1,CD36,TFEC,DOCK5,PTK2B,SPIDR,STK3,DOCK8,JAK2,C9ORF7…
GO:BP	response to stimulus	GO:0050896	FALSE	1.18435e-19	18.9265	8955	501	322	21010	FGR,CSF3R,LRRC8D,NOTCH2,CTSS,S100A9,S100A8,MNDA,RCSD1,NCF2,RGS18,NEK7,PTPRC,SRGAP2,DISC1,LYST,ASXL2,CDC42EP3,SLC8A1,CCDC88A,ARHGAP25,DYSF,KYNU,NABP1,SLC11A1,PID1,ATG7,UBE2E2,CD86,PLSCR1,RNF13,RBM47,PF4,PPBP,BMP2K,ARHGAP24,DAPP1,MAML3,IL15,TLR2,DDX60L,ACSL1,FYB1,MAP3K1,NAIP,POLK,RASA1,MEF2C,MCTP1,DOCK2,LCP2,F13A1,NEDD9,TMEM170B,RIPOR2,STX7,OPRM1,IPCEF1,AHR,HDAC9,SNX10,SKAP2,ELMO1,CD36,TFEC,TBXAS1,…
GO:BP	biological regulation	GO:0065007	FALSE	2.15337e-19	18.6669	12751	501	405	21010	FGR,CSF3R,EVI5,NOTCH2,CTSS,S100A9,S100A8,MNDA,RGS18,NEK7,PTPRC,SRGAP2,DISC1,ASXL2,CDC42EP3,SLC8A1,CCDC88A,ARHGAP25,DYSF,TBC1D8,BAZ2B,SESTD1,ZNF804A,NABP1,SLC11A1,PID1,ATG7,UBE2E2,CD86,DNAJC13,PLSCR1,RNF13,MBNL1,RBM47,PF4,PPBP,BMP2K,ARHGAP24,DAPP1,SGMS2,MAML3,TBC1D9,IL15,TLR2,ACSL1,FYB1,MAP3K1,NAIP,VCAN,RASA1,MEF2C,MCTP1,DOCK2,LCP2,F13A1,NEDD9,TMEM170B,KIF13A,RNF144B,RIPOR2,HIST1H1E,STX7,STX11,OPR…
GO:BP	anatomical structure development	GO:0048856	FALSE	1.40295e-18	17.853	5862	501	240	21010	FGR,CSF3R,NOTCH2,S100A9,S100A8,PTPRC,SRGAP2,DISC1,ASXL2,CDC42EP3,SLC8A1,CCDC88A,ZNF804A,PID1,CD86,MBNL1,RBM47,PF4,BMP2K,ARHGAP24,SGMS2,SCLT1,IL15,TLR2,ZSWIM6,NAIP,VCAN,RASA1,MEF2C,ST8SIA4,DOCK2,NEDD9,RIPOR2,OPRM1,QKI,AHR,HDAC9,SNX10,CD36,DOCK5,PTK2B,CPQ,STK3,TRPS1,ASAP1,JAK2,C9ORF72,SYK,CNTRL,SETX,ALOX5,PSAP,PTEN,SHTN1,SBF2,MICAL2,NRGN,FLI1,CLEC7A,ETV6,FGD4,LRRK2,LRP1,IRAK3,ATP2B1,PLXNC1,TNFSF13B…
GO:BP	regulation of cellular process	GO:0050794	FALSE	2.43257e-18	17.6139	11758	501	382	21010	FGR,CSF3R,NOTCH2,CTSS,S100A9,S100A8,MNDA,RGS18,NEK7,PTPRC,SRGAP2,DISC1,ASXL2,CDC42EP3,SLC8A1,CCDC88A,ARHGAP25,DYSF,TBC1D8,BAZ2B,SESTD1,ZNF804A,NABP1,SLC11A1,PID1,ATG7,UBE2E2,CD86,DNAJC13,PLSCR1,RNF13,MBNL1,RBM47,PF4,PPBP,BMP2K,ARHGAP24,DAPP1,MAML3,IL15,TLR2,ACSL1,FYB1,MAP3K1,NAIP,VCAN,RASA1,MEF2C,MCTP1,DOCK2,LCP2,NEDD9,TMEM170B,KIF13A,RNF144B,RIPOR2,HIST1H1E,STX7,OPRM1,QKI,AHR,HDAC9,SKAP2,JAZF1,C…
GO:BP	regulation of biological process	GO:0050789	FALSE	2.46414e-18	17.6083	12331	501	394	21010	FGR,CSF3R,NOTCH2,CTSS,S100A9,S100A8,MNDA,RGS18,NEK7,PTPRC,SRGAP2,DISC1,ASXL2,CDC42EP3,SLC8A1,CCDC88A,ARHGAP25,DYSF,TBC1D8,BAZ2B,SESTD1,ZNF804A,NABP1,SLC11A1,PID1,ATG7,UBE2E2,CD86,DNAJC13,PLSCR1,RNF13,MBNL1,RBM47,PF4,PPBP,BMP2K,ARHGAP24,DAPP1,SGMS2,MAML3,IL15,TLR2,ACSL1,FYB1,MAP3K1,NAIP,VCAN,RASA1,MEF2C,MCTP1,DOCK2,LCP2,NEDD9,TMEM170B,KIF13A,RNF144B,RIPOR2,HIST1H1E,STX7,STX11,OPRM1,QKI,AHR,HDAC9,S…
GO:BP	response to organic substance	GO:0010033	FALSE	4.92293e-18	17.3078	2775	501	146	21010	CSF3R,CTSS,S100A9,S100A8,MNDA,PTPRC,SLC8A1,KYNU,SLC11A1,PID1,CD86,PLSCR1,RBM47,PF4,PPBP,IL15,TLR2,ACSL1,NAIP,MEF2C,RIPOR2,OPRM1,AHR,HDAC9,SNX10,CD36,TBXAS1,PTK2B,SPIDR,DOCK8,JAK2,DAPK1,SYK,SETX,PTPRE,CLEC7A,CPNE8,LRRK2,LRP1,IRAK3,ATP2B1,TNFSF13B,SLC24A4,SLC12A6,VPS13C,MEF2A,CIITA,PLCG2,RAB31,HCK,IFNGR2,CYBB,MBD2,IL17RA,MAPK14,TANK,ADAM10,KCNQ1,MAP4K4,ASAH1,ROCK2,UBE2W,IFNAR2,CARD8,CD58,GNAQ,TET2,…
GO:BP	regulation of signal transduction	GO:0009966	FALSE	8.66269e-18	17.0623	2973	501	152	21010	NOTCH2,CTSS,S100A9,S100A8,RGS18,NEK7,PTPRC,SRGAP2,DISC1,ASXL2,CCDC88A,ARHGAP25,PID1,CD86,PLSCR1,RNF13,RBM47,PF4,BMP2K,ARHGAP24,TLR2,NAIP,MEF2C,DOCK2,TMEM170B,RIPOR2,OPRM1,CD36,PTK2B,STK3,DOCK8,JAK2,C9ORF72,DAPK1,SYK,DENND1A,PTEN,PTPRE,CLEC7A,FGD4,LRRK2,LRP1,USP15,IRAK3,SLC24A4,PLCG2,SULF2,IFNGR2,GRK3,MBD2,MAPK14,TANK,TRIO,ARHGAP26,MAPKAP1,ADAM10,MAP4K4,CHST11,NCKAP1L,ROCK2,MDFIC,HIPK3,IFNAR2,CARD…
GO:BP	regulation of molecular function	GO:0065009	FALSE	9.0898e-18	17.0414	2526	501	137	21010	FGR,EVI5,NOTCH2,CTSS,S100A9,S100A8,NEK7,PTPRC,SRGAP2,DISC1,SLC8A1,CCDC88A,ARHGAP25,TBC1D8,SLC11A1,CD86,PLSCR1,ARHGAP24,TBC1D9,TLR2,NAIP,RASA1,MEF2C,LCP2,NEDD9,RIPOR2,OPRM1,HDAC9,CD36,PTK2B,HMBOX1,STK3,ASAP1,DOCK8,JAK2,C9ORF72,DAPK1,SYK,DENND1A,PSAP,PTEN,AHNAK,CLEC7A,FGD4,LRRK2,LRP1,IRAK3,PLXNC1,SLC24A4,PLCG2,VMP1,HCK,IFNGR2,DOCK11,MBD2,MAPK14,TANK,PICALM,PRKAG2,TBC1D22A,KCNQ1,MAP4K4,NCKAP1L,ROCK2…
GO:BP	signaling	GO:0023052	FALSE	1.22792e-17	16.9108	6396	501	252	21010	FGR,CSF3R,NOTCH2,CTSS,S100A9,S100A8,MNDA,RGS18,NEK7,PTPRC,SRGAP2,DISC1,ASXL2,CDC42EP3,SLC8A1,CCDC88A,ARHGAP25,DYSF,NABP1,PID1,CD86,PLSCR1,RNF13,RBM47,PF4,PPBP,BMP2K,ARHGAP24,DAPP1,MAML3,IL15,TLR2,ACSL1,FYB1,MAP3K1,NAIP,RASA1,MEF2C,MCTP1,DOCK2,LCP2,NEDD9,TMEM170B,RIPOR2,STX11,OPRM1,AHR,SKAP2,ELMO1,CD36,DOCK5,PTK2B,STK3,DOCK8,JAK2,C9ORF72,DAPK1,SYK,DENND1A,SETX,FCN1,ALOX5,PSAP,PTEN,SHTN1,PTPRE,MS4A…
GO:BP	cellular response to organic substance	GO:0071310	FALSE	1.637e-17	16.786	2001	501	118	21010	CSF3R,CTSS,MNDA,PTPRC,SLC8A1,PID1,CD86,RBM47,PF4,PPBP,IL15,TLR2,ACSL1,NAIP,MEF2C,RIPOR2,OPRM1,AHR,HDAC9,SNX10,CD36,PTK2B,SPIDR,DOCK8,JAK2,DAPK1,SYK,SETX,PTPRE,CLEC7A,LRRK2,LRP1,IRAK3,ATP2B1,TNFSF13B,SLC12A6,CIITA,PLCG2,RAB31,HCK,IFNGR2,CYBB,MBD2,IL17RA,MAPK14,TANK,KCNQ1,MAP4K4,ASAH1,ROCK2,UBE2W,IFNAR2,CARD8,CD58,GNAQ,NCOA2,PARP14,CBL,KLF7,ERBIN,CFLAR,LIMS1,JARID2,DDX17,EXT1,CREB1,IL10RA,RAB10,LYN…
GO:BP	cell activation	GO:0001775	FALSE	1.79645e-17	16.7456	1082	501	82	21010	FGR,NOTCH2,MNDA,PTPRC,DYSF,SLC11A1,CD86,PLSCR1,PF4,IL15,TLR2,MEF2C,DOCK2,LCP2,NEDD9,RIPOR2,AHR,HDAC9,SKAP2,PTK2B,DOCK8,JAK2,SYK,JAML,CLEC7A,LRRK2,LRP1,TNFSF13B,PLCG2,EMILIN2,IFNGR2,DOCK11,IL17RA,MAPK14,RUNX1,ADAM10,IKZF1,NCKAP1L,GNAQ,CBL,ZEB2,VCL,RBPJ,GAB2,TMEM131L,RAB27A,WDFY4,LYN,PREX1,AP3B1,PLCL2,PSEN1,FOXO3,PRKCB,POU2F2,PTPRJ,APBB1IP,PIBF1,PLCB1,LCP1,PPP3CA,ITGA4,SMARCA2,PHF14,FAM49B,PRKCE,AT…
GO:BP	positive regulation of molecular function	GO:0044093	FALSE	1.99059e-17	16.701	1500	501	99	21010	FGR,EVI5,NOTCH2,CTSS,S100A9,S100A8,NEK7,PTPRC,SRGAP2,CCDC88A,ARHGAP25,TBC1D8,SLC11A1,CD86,PLSCR1,ARHGAP24,TBC1D9,TLR2,MEF2C,LCP2,NEDD9,RIPOR2,CD36,PTK2B,HMBOX1,STK3,ASAP1,DOCK8,JAK2,C9ORF72,DAPK1,SYK,DENND1A,PSAP,PTEN,CLEC7A,LRRK2,LRP1,IRAK3,PLCG2,VMP1,IFNGR2,DOCK11,MBD2,MAPK14,TANK,PICALM,PRKAG2,TBC1D22A,MAP4K4,ROCK2,CARD8,GNAQ,SLCO3A1,IQGAP1,CFLAR,CCNY,TBC1D5,LIMS1,XRCC4,TRIM38,RIC1,LYN,PREX1,P…
GO:BP	regulation of cell communication	GO:0010646	FALSE	2.10071e-17	16.6776	3405	501	165	21010	NOTCH2,CTSS,S100A9,S100A8,RGS18,NEK7,PTPRC,SRGAP2,DISC1,ASXL2,SLC8A1,CCDC88A,ARHGAP25,DYSF,PID1,CD86,PLSCR1,RNF13,RBM47,PF4,BMP2K,ARHGAP24,TLR2,NAIP,MEF2C,MCTP1,DOCK2,TMEM170B,RIPOR2,OPRM1,CD36,PTK2B,STK3,DOCK8,JAK2,C9ORF72,DAPK1,SYK,DENND1A,ALOX5,PTEN,PTPRE,CLEC7A,FGD4,LRRK2,LRP1,USP15,IRAK3,SLC24A4,PLCG2,SULF2,IFNGR2,GRK3,MBD2,MAPK14,TANK,TRIO,ARHGAP26,MAPKAP1,ADAM10,MAP4K4,CHST11,NCKAP1L,ROCK2…
GO:BP	intracellular signal transduction	GO:0035556	FALSE	2.14887e-17	16.6678	2609	501	139	21010	NOTCH2,S100A9,S100A8,PTPRC,SRGAP2,DISC1,SLC8A1,CCDC88A,ARHGAP25,NABP1,CD86,RNF13,ARHGAP24,TLR2,MAP3K1,NAIP,RASA1,MEF2C,MCTP1,DOCK2,LCP2,RIPOR2,OPRM1,AHR,ELMO1,CD36,DOCK5,PTK2B,STK3,DOCK8,JAK2,C9ORF72,DAPK1,SYK,DENND1A,SETX,PTEN,SHTN1,CLEC7A,FGD4,LRRK2,LRP1,USP15,IRAK3,SLC24A4,MEF2A,PLCG2,RIN2,HCK,DOCK11,MAPK14,TANK,TRIO,ARHGAP26,MAPKAP1,PRKAG2,MAP4K4,NCKAP1L,ROCK2,MDFIC,HIPK3,CARD8,TAOK1,CBL,IQGA…
GO:BP	signal transduction	GO:0007165	FALSE	3.80546e-17	16.4196	5926	501	238	21010	FGR,CSF3R,NOTCH2,CTSS,S100A9,S100A8,MNDA,RGS18,NEK7,PTPRC,SRGAP2,DISC1,ASXL2,CDC42EP3,SLC8A1,CCDC88A,ARHGAP25,NABP1,PID1,CD86,PLSCR1,RNF13,RBM47,PF4,PPBP,BMP2K,ARHGAP24,DAPP1,MAML3,IL15,TLR2,ACSL1,FYB1,MAP3K1,NAIP,RASA1,MEF2C,MCTP1,DOCK2,LCP2,NEDD9,TMEM170B,RIPOR2,OPRM1,AHR,SKAP2,ELMO1,CD36,DOCK5,PTK2B,STK3,DOCK8,JAK2,C9ORF72,DAPK1,SYK,DENND1A,SETX,FCN1,PSAP,PTEN,SHTN1,PTPRE,MS4A6A,NRGN,CLEC12A,C…
GO:BP	developmental process	GO:0032502	FALSE	4.39345e-17	16.3572	6414	501	251	21010	FGR,CSF3R,NOTCH2,S100A9,S100A8,PTPRC,SRGAP2,DISC1,ASXL2,CDC42EP3,SLC8A1,CCDC88A,ZNF804A,PID1,CD86,DNAJC13,MBNL1,RBM47,PF4,BMP2K,ARHGAP24,SGMS2,SCLT1,IL15,TLR2,ZSWIM6,NAIP,VCAN,RASA1,MEF2C,ST8SIA4,DOCK2,NEDD9,RIPOR2,OPRM1,QKI,AHR,HDAC9,SNX10,CD36,DOCK5,PTK2B,CPQ,STK3,TRPS1,ASAP1,JAK2,C9ORF72,SYK,CNTRL,SETX,ALOX5,PSAP,LRMDA,PTEN,SHTN1,SBF2,MICAL2,NRGN,FLI1,CLEC7A,ETV6,FGD4,LRRK2,LRP1,IRAK3,ATP2B1,P…
GO:BP	cell communication	GO:0007154	FALSE	5.02515e-17	16.2989	6495	501	253	21010	FGR,CSF3R,NOTCH2,CTSS,S100A9,S100A8,MNDA,RGS18,NEK7,PTPRC,SRGAP2,DISC1,ASXL2,CDC42EP3,SLC8A1,CCDC88A,ARHGAP25,DYSF,NABP1,PID1,ATG7,CD86,PLSCR1,RNF13,RBM47,PF4,PPBP,BMP2K,ARHGAP24,DAPP1,MAML3,IL15,TLR2,ACSL1,FYB1,MAP3K1,NAIP,RASA1,MEF2C,MCTP1,DOCK2,LCP2,NEDD9,TMEM170B,RIPOR2,STX11,OPRM1,AHR,SKAP2,ELMO1,CD36,DOCK5,PTK2B,STK3,DOCK8,JAK2,C9ORF72,DAPK1,SYK,DENND1A,SETX,FCN1,ALOX5,PSAP,PTEN,SHTN1,PTPRE…
GO:BP	immune system process	GO:0002376	FALSE	6.38423e-17	16.1949	2730	501	142	21010	FGR,CSF3R,NOTCH2,CTSS,S100A9,S100A8,MNDA,NCF2,NEK7,PTPRC,LYST,DYSF,KYNU,SLC11A1,CD86,PLSCR1,RBM47,PF4,PPBP,IL15,TLR2,FYB1,MAP3K1,NAIP,MEF2C,DOCK2,LCP2,NEDD9,RIPOR2,STX7,AHR,HDAC9,SKAP2,CD36,PTK2B,DOCK8,JAK2,C9ORF72,DAPK1,SYK,FCN1,ALOX5,JAML,CLEC7A,LRRK2,LRP1,USP15,IRAK3,LYZ,TNFSF13B,CIITA,PLCG2,PECAM1,HCK,IFNGR2,CYBB,DOCK11,IL17RA,MAPK14,TANK,RUNX1,ADAM10,IKZF1,KCNQ1,CERT1,NCKAP1L,UBE2W,IFNAR2,CA…
GO:BP	regulation of signaling	GO:0023051	FALSE	1.09404e-16	15.961	3396	501	163	21010	NOTCH2,CTSS,S100A9,S100A8,RGS18,NEK7,PTPRC,SRGAP2,DISC1,ASXL2,CCDC88A,ARHGAP25,DYSF,PID1,CD86,PLSCR1,RNF13,RBM47,PF4,BMP2K,ARHGAP24,TLR2,NAIP,MEF2C,MCTP1,DOCK2,TMEM170B,RIPOR2,OPRM1,CD36,PTK2B,STK3,DOCK8,JAK2,C9ORF72,DAPK1,SYK,DENND1A,ALOX5,PTEN,PTPRE,CLEC7A,FGD4,LRRK2,LRP1,USP15,IRAK3,SLC24A4,PLCG2,SULF2,IFNGR2,GRK3,MBD2,MAPK14,TANK,TRIO,ARHGAP26,MAPKAP1,ADAM10,MAP4K4,CHST11,NCKAP1L,ROCK2,MDFIC,…
GO:BP	regulation of cellular component organization	GO:0051128	FALSE	2.99214e-16	15.524	2419	501	130	21010	FGR,S100A9,S100A8,NEK7,PTPRC,DISC1,CDC42EP3,CCDC88A,DYSF,ZNF804A,SLC11A1,PID1,PLSCR1,BMP2K,ARHGAP24,IL15,TLR2,RASA1,MEF2C,MCTP1,DOCK2,NEDD9,RIPOR2,CD36,PTK2B,HMBOX1,SPIDR,ASAP1,C9ORF72,SYK,MEGF9,SETX,FCN1,PTEN,SHTN1,AHNAK,CLEC7A,LRRK2,LRP1,IRAK3,PLXNC1,WASHC4,NUMB,VPS13C,PLCG2,RAB31,HCK,DOCK11,MAPK14,RUNX1,PICALM,MAPKAP1,ADAM10,MAP4K4,MYCBP2,RESF1,NCKAP1L,ROCK2,DENND5A,CARD8,TAOK1,WARS,UVRAG,CBL,…
GO:BP	positive regulation of macromolecule metabolic process	GO:0010604	FALSE	5.56369e-16	15.2546	3483	501	164	21010	FGR,NOTCH2,CTSS,S100A9,S100A8,MNDA,NEK7,PTPRC,DISC1,ASXL2,CCDC88A,ZNF804A,SLC11A1,PID1,ATG7,CD86,PLSCR1,RBM47,PF4,MAML3,IL15,TLR2,NAIP,MEF2C,LCP2,NEDD9,RNF144B,QKI,AHR,CREB5,GSAP,CD36,TFEC,PTK2B,HMBOX1,SPIDR,JAK2,DAPK1,SYK,SETX,FCN1,PTEN,MICAL2,NEAT1,FLI1,CLEC7A,ETV6,LRRK2,LRP1,IRAK3,WDFY2,SLC24A4,MEF2A,CIITA,ZFHX3,PLCG2,PECAM1,ZNF516,SULF2,BACH1,CYBB,FTX,MBD2,IL17RA,MAPK14,TANK,RUNX1,PICALM,MAPK…
GO:BP	positive regulation of metabolic process	GO:0009893	FALSE	1.03227e-15	14.9862	3797	501	173	21010	FGR,NOTCH2,CTSS,S100A9,S100A8,MNDA,NEK7,PTPRC,DISC1,ASXL2,CCDC88A,ZNF804A,SLC11A1,PID1,ATG7,CD86,PLSCR1,RBM47,PF4,MAML3,IL15,TLR2,ACSL1,NAIP,MEF2C,LCP2,NEDD9,RNF144B,OPRM1,QKI,AHR,CREB5,GSAP,CD36,TFEC,PTK2B,HMBOX1,SPIDR,JAK2,C9ORF72,DAPK1,SYK,SETX,FCN1,PTEN,MICAL2,NEAT1,FLI1,CLEC7A,ETV6,LRRK2,LRP1,IRAK3,WDFY2,SPTLC2,SLC24A4,MEF2A,CIITA,ZFHX3,PLCG2,PECAM1,ZNF516,SULF2,BACH1,CYBB,FTX,MBD2,IL17RA,MA…
GO:BP	leukocyte activation	GO:0045321	FALSE	3.1169e-15	14.5063	939	501	72	21010	FGR,NOTCH2,MNDA,PTPRC,DYSF,SLC11A1,CD86,PLSCR1,IL15,TLR2,MEF2C,DOCK2,LCP2,NEDD9,RIPOR2,AHR,HDAC9,SKAP2,PTK2B,DOCK8,JAK2,SYK,JAML,CLEC7A,LRRK2,TNFSF13B,PLCG2,IFNGR2,DOCK11,RUNX1,ADAM10,IKZF1,NCKAP1L,CBL,RBPJ,GAB2,TMEM131L,RAB27A,WDFY4,LYN,PREX1,AP3B1,PLCL2,PSEN1,FOXO3,PRKCB,POU2F2,PTPRJ,APBB1IP,PIBF1,LCP1,PPP3CA,ITGA4,SMARCA2,PHF14,FAM49B,PRKCE,ATM,FOXP1,VAV3,CD44,NCK2,CD55,PAG1,DOCK10,RUNX2,THEMI…
GO:BP	positive regulation of multicellular organismal process	GO:0051240	FALSE	6.45817e-15	14.1899	1629	501	99	21010	FGR,NOTCH2,MNDA,PTPRC,DISC1,SLC8A1,SLC11A1,CD86,RBM47,PF4,IL15,TLR2,ACSL1,NAIP,VCAN,MEF2C,NEDD9,OPRM1,CD36,TBXAS1,PTK2B,DOCK8,JAK2,SYK,FCN1,ALOX5,SHTN1,CLEC7A,LRRK2,LRP1,IRAK3,ATP2B1,PLXNC1,TNFSF13B,NUMB,MEF2A,PLCG2,EMILIN2,ZNF516,SULF2,CYBB,IL17RA,MAPK14,TANK,RUNX1,KCNQ1,NCKAP1L,ROCK2,CARD8,CD58,NCOA2,SMAD2,RBPJ,GAB2,CREB1,ANO6,LYN,AP3B1,CUX1,ZBTB20,NIN,ETS1,PSEN1,RB1,TIAM1,NCOA3,FOXO3,PRKCB,POU…
GO:BP	response to chemical	GO:0042221	FALSE	2.05272e-14	13.6877	3975	501	175	21010	CSF3R,LRRC8D,CTSS,S100A9,S100A8,MNDA,RCSD1,NEK7,PTPRC,LYST,SLC8A1,KYNU,SLC11A1,PID1,ATG7,CD86,PLSCR1,RBM47,PF4,PPBP,IL15,TLR2,ACSL1,NAIP,MEF2C,DOCK2,NEDD9,RIPOR2,OPRM1,IPCEF1,AHR,HDAC9,SNX10,CD36,TBXAS1,PTK2B,SPIDR,DOCK8,JAK2,DAPK1,SYK,SETX,ALOX5,PTPRE,JAML,CLEC7A,CPNE8,LRRK2,LRP1,USP15,IRAK3,ATP2B1,TNFSF13B,SLC24A4,SLC12A6,VPS13C,MEF2A,CIITA,PLCG2,RAB31,HCK,IFNGR2,CYBB,MBD2,IL17RA,MAPK14,TANK,MA…
GO:BP	cell surface receptor signaling pathway	GO:0007166	FALSE	4.67904e-14	13.3298	2783	501	137	21010	FGR,CSF3R,NOTCH2,MNDA,PTPRC,DISC1,CCDC88A,PID1,CD86,PLSCR1,RBM47,PF4,PPBP,BMP2K,MAML3,IL15,TLR2,ACSL1,FYB1,MAP3K1,NAIP,RASA1,MEF2C,LCP2,NEDD9,TMEM170B,CD36,PTK2B,STK3,JAK2,DAPK1,SYK,SETX,FCN1,PTEN,SHTN1,PTPRE,MS4A6A,CLEC7A,LRRK2,LRP1,USP15,IRAK3,PLXNC1,TNFSF13B,PLCG2,PECAM1,HCK,SULF2,IFNGR2,MBD2,IL17RA,MAPK14,TANK,TRIO,ADAM10,CHST11,NCKAP1L,MDFIC,IFNAR2,CARD8,GNAQ,PARP14,CBL,ZEB2,ANKS1A,IQGAP1,ER…
GO:BP	regulation of catalytic activity	GO:0050790	FALSE	4.8682e-14	13.3126	1788	501	103	21010	FGR,EVI5,NOTCH2,CTSS,S100A9,S100A8,NEK7,PTPRC,SRGAP2,SLC8A1,CCDC88A,ARHGAP25,TBC1D8,SLC11A1,CD86,PLSCR1,ARHGAP24,TBC1D9,NAIP,RASA1,MEF2C,LCP2,NEDD9,RIPOR2,HDAC9,PTK2B,HMBOX1,ASAP1,DOCK8,JAK2,C9ORF72,DAPK1,SYK,DENND1A,PSAP,PTEN,CLEC7A,FGD4,LRRK2,LRP1,IRAK3,PLXNC1,DOCK11,MAPK14,TANK,PICALM,PRKAG2,TBC1D22A,MAP4K4,NCKAP1L,ROCK2,HIPK3,CARD8,WARS,APLP2,GNAQ,UVRAG,CBL,IQGAP1,CCNY,TBC1D5,LIMS1,XRCC4,RIC1…
GO:BP	positive regulation of cellular metabolic process	GO:0031325	FALSE	9.32833e-14	13.0302	3407	501	156	21010	FGR,NOTCH2,MNDA,NEK7,PTPRC,ASXL2,CCDC88A,ZNF804A,SLC11A1,PID1,CD86,PLSCR1,RBM47,PF4,MAML3,IL15,TLR2,NAIP,MEF2C,LCP2,NEDD9,OPRM1,QKI,AHR,CREB5,CD36,TFEC,PTK2B,HMBOX1,SPIDR,JAK2,C9ORF72,DAPK1,SYK,SETX,FCN1,MICAL2,NEAT1,FLI1,CLEC7A,ETV6,LRRK2,IRAK3,WDFY2,SPTLC2,SLC24A4,MEF2A,CIITA,ZFHX3,PLCG2,PECAM1,ZNF516,SULF2,BACH1,CYBB,FTX,MBD2,IL17RA,MAPK14,TANK,RUNX1,PICALM,MAPKAP1,PRKAG2,TET3,NCKAP1L,ROCK2,MD…
GO:BP	regulation of nitrogen compound metabolic process	GO:0051171	FALSE	1.18159e-13	12.9275	5587	501	219	21010	FGR,NOTCH2,CTSS,S100A9,S100A8,NEK7,PTPRC,DISC1,ASXL2,SLC8A1,CCDC88A,BAZ2B,SLC11A1,PID1,ATG7,CD86,PLSCR1,MBNL1,RBM47,PF4,MAML3,IL15,TLR2,NAIP,RASA1,MEF2C,LCP2,NEDD9,RNF144B,HIST1H1E,OPRM1,QKI,AHR,HDAC9,JAZF1,CREB5,GSAP,CD36,TFEC,PTK2B,HMBOX1,SPIDR,STK3,TRPS1,JAK2,C9ORF72,DAPK1,SYK,SETX,PTEN,MICAL2,PHF21A,AHNAK,FLI1,CLEC7A,ETV6,LRRK2,LRP1,IRAK3,MED13L,WDFY2,RTN1,ZNF710,MEF2A,CIITA,ZFHX3,PLCG2,PECAM…
GO:BP	positive regulation of response to stimulus	GO:0048584	FALSE	1.21686e-13	12.9148	2212	501	117	21010	FGR,NOTCH2,CTSS,S100A9,S100A8,MNDA,NEK7,PTPRC,DISC1,ASXL2,CCDC88A,SLC11A1,CD86,PLSCR1,RNF13,RBM47,BMP2K,IL15,TLR2,FYB1,NAIP,MEF2C,LCP2,NEDD9,RIPOR2,STX7,OPRM1,CD36,PTK2B,SPIDR,STK3,JAK2,SYK,FCN1,PTEN,NEAT1,CLEC7A,LRRK2,USP15,IRAK3,TNFSF13B,PLCG2,EMILIN2,HCK,SULF2,MBD2,IL17RA,ADAM10,MAP4K4,NCKAP1L,ROCK2,CARD8,TAOK1,PARP14,CBL,ZEB2,IQGAP1,ERBIN,CFLAR,SMAD2,LIMS1,RBPJ,GAB2,TRIM38,ALPK1,ARHGEF3,AKAP1…
GO:BP	lymphocyte activation	GO:0046649	FALSE	1.42457e-13	12.8463	776	501	62	21010	FGR,NOTCH2,MNDA,PTPRC,SLC11A1,CD86,IL15,MEF2C,DOCK2,NEDD9,RIPOR2,AHR,HDAC9,SKAP2,PTK2B,DOCK8,JAK2,SYK,JAML,CLEC7A,TNFSF13B,PLCG2,DOCK11,RUNX1,IKZF1,NCKAP1L,RBPJ,TMEM131L,RAB27A,WDFY4,LYN,PREX1,AP3B1,PLCL2,PSEN1,FOXO3,PRKCB,POU2F2,PTPRJ,APBB1IP,PIBF1,LCP1,PPP3CA,ITGA4,SMARCA2,PHF14,FAM49B,ATM,FOXP1,VAV3,CD44,NCK2,CD55,PAG1,DOCK10,RUNX2,THEMIS,LEF1,FCRL1,ITK,IL7R,BANK1
GO:BP	cell development	GO:0048468	FALSE	1.60619e-13	12.7942	2762	501	135	21010	CSF3R,NOTCH2,S100A9,S100A8,PTPRC,SRGAP2,DISC1,SLC8A1,CCDC88A,ZNF804A,CD86,RBM47,PF4,SCLT1,IL15,TLR2,VCAN,MEF2C,DOCK2,NEDD9,RIPOR2,OPRM1,QKI,HDAC9,SNX10,PTK2B,STK3,ASAP1,JAK2,C9ORF72,SYK,SETX,PTEN,SHTN1,FLI1,CLEC7A,ETV6,LRRK2,LRP1,PLXNC1,TNFSF13B,NUMB,MEF2A,PLCG2,GAS7,PECAM1,SULF2,DIAPH2,DOCK11,MAPK14,RUNX1,TRIO,PICALM,FRY,IKZF1,TTC7A,KCNQ1,MAP4K4,CHST11,MYCBP2,NCKAP1L,ROCK2,DENND5A,AGFG1,TAOK1,AP…
GO:BP	regulation of hydrolase activity	GO:0051336	FALSE	2.1549e-13	12.6666	944	501	69	21010	EVI5,CTSS,S100A9,S100A8,PTPRC,SRGAP2,ARHGAP25,TBC1D8,CD86,ARHGAP24,TBC1D9,NAIP,RASA1,MEF2C,NEDD9,RIPOR2,HDAC9,PTK2B,ASAP1,DOCK8,JAK2,C9ORF72,DAPK1,SYK,DENND1A,PSAP,CLEC7A,FGD4,LRRK2,LRP1,PLXNC1,DOCK11,TANK,PICALM,TBC1D22A,MAP4K4,NCKAP1L,ROCK2,CARD8,APLP2,GNAQ,IQGAP1,TBC1D5,LIMS1,RIC1,LYN,PREX1,RASGEF1B,TIAM1,TBCK,MAP3K5,ARHGAP15,TBC1D1,MAP2K5,RAPGEF2,CAST,RALGAPA2,ROCK1,CAMK2D,MBP,SIPA1L1,VAV3,CD…
GO:BP	cell migration	GO:0016477	FALSE	2.41324e-13	12.6174	1475	501	90	21010	FGR,CSF3R,S100A9,S100A8,PTPRC,SRGAP2,DISC1,LYST,CCDC88A,PF4,PPBP,ARHGAP24,VCAN,MEF2C,MCTP1,DOCK2,NEDD9,RIPOR2,HDAC9,DOCK5,PTK2B,DOCK8,JAK2,SYK,ALOX5,PTEN,SHTN1,JAML,CLEC7A,LRRK2,LRP1,PLXNC1,NUMB,PLCG2,PECAM1,EMILIN2,RIN2,HCK,IL17RA,ADAM10,MAP4K4,NCKAP1L,ROCK2,ZEB2,ANKS1A,IQGAP1,VCL,SDCCAG8,EXT1,PIKFYVE,ANO6,LYN,LDLRAD4,PREX1,SGK3,ETS1,PSEN1,MRTFA,TIAM1,FOXO3,PTPRJ,ZNF609,APC,RIN3,MAP2K5,RAPGEF2,P…
GO:BP	positive regulation of catalytic activity	GO:0043085	FALSE	2.43293e-13	12.6139	1091	501	75	21010	FGR,EVI5,NOTCH2,CTSS,S100A9,S100A8,NEK7,PTPRC,SRGAP2,CCDC88A,ARHGAP25,TBC1D8,SLC11A1,CD86,PLSCR1,ARHGAP24,TBC1D9,MEF2C,LCP2,NEDD9,PTK2B,HMBOX1,ASAP1,DOCK8,JAK2,C9ORF72,DAPK1,SYK,DENND1A,PSAP,PTEN,CLEC7A,LRRK2,DOCK11,MAPK14,TANK,PICALM,PRKAG2,TBC1D22A,MAP4K4,ROCK2,CARD8,GNAQ,IQGAP1,CCNY,TBC1D5,LIMS1,XRCC4,RIC1,LYN,PREX1,RASGEF1B,PSEN1,TIAM1,TBCK,MAP3K5,TAOK3,TBC1D1,PIBF1,MAP2K5,RAPGEF2,RALGAPA2,FB…
GO:BP	system development	GO:0048731	FALSE	3.37187e-13	12.4721	3951	501	171	21010	FGR,NOTCH2,S100A9,S100A8,PTPRC,SRGAP2,DISC1,SLC8A1,CCDC88A,ZNF804A,MBNL1,PF4,ARHGAP24,SCLT1,IL15,TLR2,ZSWIM6,NAIP,VCAN,RASA1,MEF2C,ST8SIA4,RIPOR2,OPRM1,QKI,AHR,HDAC9,SNX10,PTK2B,STK3,TRPS1,ASAP1,JAK2,C9ORF72,SYK,CNTRL,SETX,ALOX5,PSAP,PTEN,SHTN1,SBF2,MICAL2,NRGN,ETV6,LRRK2,LRP1,IRAK3,PLXNC1,RTN1,NUMB,SLC24A4,TNFAIP2,SLC12A6,MEF2A,ZFHX3,GAS7,PECAM1,EMILIN2,RIN2,SULF2,CYBB,MBD2,MAPK14,RUNX1,TRIO,PIC…
GO:BP	multicellular organism development	GO:0007275	FALSE	4.16008e-13	12.3809	4610	501	190	21010	FGR,CSF3R,NOTCH2,S100A9,S100A8,PTPRC,SRGAP2,DISC1,SLC8A1,CCDC88A,ZNF804A,CD86,MBNL1,PF4,BMP2K,ARHGAP24,SGMS2,SCLT1,IL15,TLR2,ZSWIM6,NAIP,VCAN,RASA1,MEF2C,ST8SIA4,NEDD9,RIPOR2,OPRM1,QKI,AHR,HDAC9,SNX10,PTK2B,STK3,TRPS1,ASAP1,JAK2,C9ORF72,SYK,CNTRL,SETX,ALOX5,PSAP,PTEN,SHTN1,SBF2,MICAL2,NRGN,ETV6,LRRK2,LRP1,IRAK3,ATP2B1,PLXNC1,ATP11A,RTN1,NUMB,SLC24A4,TNFAIP2,SLC12A6,MEF2A,ZFHX3,GAS7,VMP1,PECAM1,EM…
GO:BP	protein phosphorylation	GO:0006468	FALSE	5.10643e-13	12.2919	1493	501	90	21010	FGR,NOTCH2,NEK7,PTPRC,SLC8A1,CCDC88A,SLC11A1,PID1,CD86,BMP2K,IL15,TLR2,MAP3K1,MEF2C,LCP2,NEDD9,CD36,PTK2B,STK3,JAK2,C9ORF72,DAPK1,SYK,PTEN,LRRK2,IRAK3,WDFY2,PLCG2,PECAM1,HCK,GRK3,MAPK14,TRIO,MAPKAP1,ADAM10,PRKAG2,MAP4K4,PHKB,ROCK2,HIPK3,TAOK1,WARS,GNAQ,PARP14,UVRAG,CBL,SLCO3A1,IQGAP1,SMG1,CCNY,SMAD2,PIKFYVE,ALPK1,CREB1,LYN,SGK3,PSEN1,RB1,TIAM1,TBCK,MAP3K5,PHIP,PRKCB,PTPRJ,TAOK3,VRK2,PELI2,CCNH,AP…
GO:BP	cell differentiation	GO:0030154	FALSE	5.41043e-13	12.2668	4310	501	181	21010	FGR,CSF3R,NOTCH2,S100A9,S100A8,PTPRC,SRGAP2,DISC1,ASXL2,SLC8A1,CCDC88A,ZNF804A,CD86,DNAJC13,MBNL1,RBM47,PF4,ARHGAP24,SCLT1,IL15,TLR2,ZSWIM6,VCAN,RASA1,MEF2C,DOCK2,NEDD9,RIPOR2,OPRM1,QKI,HDAC9,SNX10,CD36,DOCK5,PTK2B,STK3,TRPS1,ASAP1,JAK2,C9ORF72,SYK,SETX,ALOX5,PSAP,LRMDA,PTEN,SHTN1,FLI1,CLEC7A,ETV6,LRRK2,LRP1,PLXNC1,WDFY2,TNFSF13B,ATP11A,RTN1,NUMB,TNFAIP2,MEF2A,ZFHX3,PLCG2,GAS7,PECAM1,ZNF516,RIN2,…
GO:BP	cellular developmental process	GO:0048869	FALSE	5.54063e-13	12.2564	4311	501	181	21010	FGR,CSF3R,NOTCH2,S100A9,S100A8,PTPRC,SRGAP2,DISC1,ASXL2,SLC8A1,CCDC88A,ZNF804A,CD86,DNAJC13,MBNL1,RBM47,PF4,ARHGAP24,SCLT1,IL15,TLR2,ZSWIM6,VCAN,RASA1,MEF2C,DOCK2,NEDD9,RIPOR2,OPRM1,QKI,HDAC9,SNX10,CD36,DOCK5,PTK2B,STK3,TRPS1,ASAP1,JAK2,C9ORF72,SYK,SETX,ALOX5,PSAP,LRMDA,PTEN,SHTN1,FLI1,CLEC7A,ETV6,LRRK2,LRP1,PLXNC1,WDFY2,TNFSF13B,ATP11A,RTN1,NUMB,TNFAIP2,MEF2A,ZFHX3,PLCG2,GAS7,PECAM1,ZNF516,RIN2,…
GO:BP	cell population proliferation	GO:0008283	FALSE	6.10959e-13	12.214	3218	501	148	21010	FGR,NOTCH2,S100A9,MNDA,PTPRC,SRGAP2,DISC1,CDC42EP3,CCDC88A,TBC1D8,ZNF804A,SLC11A1,PID1,CD86,PF4,ARHGAP24,SCLT1,IL15,TLR2,VCAN,MEF2C,DOCK2,NEDD9,RIPOR2,OPRM1,AHR,SNX10,SKAP2,PTK2B,STK3,ASAP1,DOCK8,JAK2,C9ORF72,SYK,SETX,ALOX5,PTEN,SHTN1,NEAT1,JAML,CLEC7A,ETV6,FGD4,LRRK2,PLXNC1,TNFSF13B,NUMB,MEF2A,GAS7,EMILIN2,HCK,SULF2,DOCK11,MBD2,MAPK14,RUNX1,TRIO,PICALM,ADAM10,FRY,KCNQ1,MAP4K4,CHST11,ACER3,CERT1,…
GO:BP	response to oxygen-containing compound	GO:1901700	FALSE	6.81164e-13	12.1667	1774	501	100	21010	S100A9,S100A8,NEK7,SLC8A1,KYNU,SLC11A1,PID1,CD86,PF4,PPBP,TLR2,ACSL1,MEF2C,OPRM1,AHR,HDAC9,CD36,TBXAS1,PTK2B,SPIDR,JAK2,DAPK1,SETX,PTPRE,CLEC7A,CPNE8,LRRK2,LRP1,IRAK3,ATP2B1,SLC24A4,SLC12A6,VPS13C,MEF2A,PLCG2,RAB31,HCK,CYBB,MBD2,MAPK14,KCNQ1,MAP4K4,ROCK2,CARD8,GNAQ,NCOA2,CBL,IQGAP1,KLF7,ERBIN,CFLAR,SMAD2,EXT1,IGF2R,CREB1,IL10RA,RAB10,LYN,ZBTB20,PSEN1,RB1,TIAM1,UBR2,ST6GAL1,NCOA3,FOXO3,MAP3K5,PHIP…
GO:BP	regulation of multicellular organismal process	GO:0051239	FALSE	6.93223e-13	12.1591	2968	501	140	21010	FGR,CSF3R,NOTCH2,MNDA,PTPRC,DISC1,SLC8A1,SLC11A1,CD86,PLSCR1,RBM47,PF4,BMP2K,SGMS2,IL15,TLR2,ACSL1,NAIP,VCAN,MEF2C,NEDD9,RIPOR2,OPRM1,AHR,HDAC9,CD36,TBXAS1,DOCK5,PTK2B,STK3,TRPS1,DOCK8,JAK2,SYK,FCN1,ALOX5,PTEN,SHTN1,CLEC7A,LRRK2,LRP1,IRAK3,ATP2B1,PLXNC1,TNFSF13B,NUMB,SLC24A4,MEF2A,ZFHX3,PLCG2,EMILIN2,ZNF516,RIN2,SULF2,CYBB,IL17RA,MAPK14,TANK,RUNX1,ADAM10,KCNQ1,MAP4K4,NCKAP1L,ROCK2,CARD8,CD58,WARS…
GO:BP	regulation of primary metabolic process	GO:0080090	FALSE	1.11763e-12	11.9517	5766	501	221	21010	FGR,NOTCH2,CTSS,S100A9,S100A8,NEK7,PTPRC,DISC1,ASXL2,SLC8A1,CCDC88A,BAZ2B,SLC11A1,PID1,ATG7,CD86,PLSCR1,MBNL1,RBM47,PF4,MAML3,IL15,TLR2,NAIP,RASA1,MEF2C,LCP2,NEDD9,RNF144B,HIST1H1E,QKI,AHR,HDAC9,JAZF1,CREB5,GSAP,CD36,TFEC,PTK2B,HMBOX1,SPIDR,STK3,TRPS1,JAK2,C9ORF72,DAPK1,SYK,SETX,PSAP,PTEN,MICAL2,PHF21A,AHNAK,FLI1,CLEC7A,ETV6,LRRK2,LRP1,IRAK3,MED13L,WDFY2,RTN1,ZNF710,MEF2A,CIITA,ZFHX3,PLCG2,PECAM1…
GO:BP	phosphorylation	GO:0016310	FALSE	1.27665e-12	11.8939	1735	501	98	21010	FGR,NOTCH2,NEK7,PTPRC,SLC8A1,CCDC88A,SLC11A1,PID1,CD86,BMP2K,SGMS2,IL15,TLR2,MAP3K1,MEF2C,LCP2,NEDD9,CD36,PTK2B,STK3,JAK2,C9ORF72,DAPK1,SYK,IPMK,PTEN,NRGN,LRRK2,IRAK3,WDFY2,CIITA,PLCG2,PECAM1,HCK,GRK3,MAPK14,TRIO,MAPKAP1,ADAM10,PRKAG2,MAP4K4,PHKB,NCKAP1L,ROCK2,HIPK3,TAOK1,WARS,GNAQ,PARP14,UVRAG,CBL,SLCO3A1,IQGAP1,SMG1,CCNY,SMAD2,PIKFYVE,ALPK1,CREB1,LYN,SGK3,PSEN1,RB1,TIAM1,TBCK,MAP3K5,PHIP,PRKCB,…
GO:BP	multicellular organismal process	GO:0032501	FALSE	1.38272e-12	11.8593	7648	501	270	21010	FGR,CSF3R,NOTCH2,S100A9,S100A8,MNDA,RCSD1,PTPRC,SRGAP2,DISC1,SLC8A1,CCDC88A,DYSF,TBC1D8,ZNF804A,SLC11A1,CD86,DNAJC13,PLSCR1,MBNL1,RBM47,PF4,BMP2K,ARHGAP24,SGMS2,SCLT1,IL15,TLR2,ACSL1,ZSWIM6,NAIP,VCAN,RASA1,MEF2C,ST8SIA4,DOCK2,LCP2,F13A1,NEDD9,RIPOR2,OPRM1,QKI,AHR,HDAC9,SNX10,SKAP2,CD36,TBXAS1,DOCK5,PTK2B,STK3,TRPS1,ASAP1,DOCK8,JAK2,C9ORF72,SYK,CNTRL,SETX,FCN1,ALOX5,PSAP,PTEN,ENTPD1,SHTN1,SBF2,MIC…
GO:BP	anatomical structure morphogenesis	GO:0009653	FALSE	1.51943e-12	11.8183	2683	501	130	21010	FGR,CSF3R,NOTCH2,SRGAP2,DISC1,ASXL2,CDC42EP3,PID1,MBNL1,PF4,ARHGAP24,TLR2,RASA1,MEF2C,DOCK2,RIPOR2,QKI,HDAC9,SNX10,CD36,DOCK5,PTK2B,STK3,C9ORF72,SYK,ALOX5,PTEN,SHTN1,MICAL2,FLI1,FGD4,LRRK2,LRP1,PLXNC1,TNFSF13B,NUMB,SLC24A4,TNFAIP2,SLC12A6,MEF2A,GAS7,EMILIN2,RIN2,HCK,SULF2,CYBB,MAPK14,RUNX1,TRIO,PICALM,FRY,KCNQ1,MAP4K4,CHST11,CERT1,MYCBP2,NCKAP1L,ROCK2,AGFG1,WARS,APLP2,SPG11,IQGAP1,KLF7,VCL,MTSS1,…
GO:BP	positive regulation of hydrolase activity	GO:0051345	FALSE	2.05057e-12	11.6881	558	501	50	21010	EVI5,CTSS,S100A9,S100A8,PTPRC,SRGAP2,ARHGAP25,TBC1D8,CD86,ARHGAP24,TBC1D9,MEF2C,NEDD9,PTK2B,ASAP1,DOCK8,JAK2,C9ORF72,DAPK1,SYK,DENND1A,PSAP,CLEC7A,DOCK11,TANK,PICALM,TBC1D22A,MAP4K4,ROCK2,CARD8,GNAQ,TBC1D5,LIMS1,RIC1,LYN,PREX1,RASGEF1B,TIAM1,TBCK,MAP3K5,TBC1D1,RAPGEF2,RALGAPA2,ROCK1,MBP,SIPA1L1,DOCK10,TXK,RALGPS2,ITK
GO:BP	positive regulation of cellular component organization	GO:0051130	FALSE	2.16656e-12	11.6642	1111	501	74	21010	S100A9,NEK7,PTPRC,DISC1,CDC42EP3,CCDC88A,ZNF804A,SLC11A1,IL15,DOCK2,NEDD9,RIPOR2,CD36,PTK2B,HMBOX1,SPIDR,ASAP1,SYK,SETX,FCN1,SHTN1,AHNAK,CLEC7A,LRRK2,LRP1,PLXNC1,PLCG2,RAB31,HCK,DOCK11,MAPK14,RUNX1,MAP4K4,RESF1,NCKAP1L,ROCK2,WARS,UVRAG,CBL,MTSS1,CFLAR,TBC1D5,LIMS1,RAB27A,ANO6,LYN,CUX1,NIN,PSEN1,RB1,FCHSD2,TIAM1,PHIP,PTPRJ,APC,ADD3,RAPGEF2,C2CD5,PLCB1,LCP1,PPP3CA,ROCK1,BCL11A,SHOC2,PRKCE,MPP7,STAU…
GO:BP	regulation of metabolic process	GO:0019222	FALSE	6.08446e-12	11.2158	7295	501	259	21010	FGR,NOTCH2,CTSS,S100A9,S100A8,MNDA,NEK7,PTPRC,DISC1,ASXL2,SLC8A1,CCDC88A,BAZ2B,ZNF804A,SLC11A1,PID1,ATG7,CD86,PLSCR1,MBNL1,RBM47,PF4,MAML3,IL15,TLR2,ACSL1,NAIP,RASA1,MEF2C,LCP2,NEDD9,RNF144B,HIST1H1E,OPRM1,QKI,AHR,HDAC9,JAZF1,CREB5,GSAP,CD36,TFEC,PTK2B,HMBOX1,SPIDR,STK3,TRPS1,JAK2,C9ORF72,DAPK1,SYK,SETX,FCN1,ALOX5,PSAP,PTEN,KCNQ1OT1,MICAL2,PHF21A,AHNAK,NEAT1,FLI1,CLEC7A,ETV6,LRRK2,LRP1,IRAK3,ATP2…
GO:BP	regulation of macromolecule metabolic process	GO:0060255	FALSE	8.71387e-12	11.0598	6772	501	245	21010	FGR,NOTCH2,CTSS,S100A9,S100A8,MNDA,NEK7,PTPRC,DISC1,ASXL2,SLC8A1,CCDC88A,BAZ2B,ZNF804A,SLC11A1,PID1,ATG7,CD86,PLSCR1,MBNL1,RBM47,PF4,MAML3,IL15,TLR2,NAIP,RASA1,MEF2C,LCP2,NEDD9,RNF144B,HIST1H1E,QKI,AHR,HDAC9,JAZF1,CREB5,GSAP,CD36,TFEC,PTK2B,HMBOX1,SPIDR,STK3,TRPS1,JAK2,C9ORF72,DAPK1,SYK,SETX,FCN1,ALOX5,PTEN,KCNQ1OT1,MICAL2,PHF21A,AHNAK,NEAT1,FLI1,CLEC7A,ETV6,LRRK2,LRP1,IRAK3,ATP2B1,MED13L,CPB2-AS…
GO:BP	locomotion	GO:0040011	FALSE	1.20133e-11	10.9203	1225	501	77	21010	FGR,CSF3R,S100A9,S100A8,PTPRC,SRGAP2,LYST,PF4,PPBP,MEF2C,MCTP1,DOCK2,NEDD9,RIPOR2,HDAC9,DOCK5,PTK2B,DOCK8,JAK2,SYK,ALOX5,PTEN,SHTN1,JAML,CLEC7A,LRRK2,LRP1,PLXNC1,NUMB,PLCG2,PECAM1,EMILIN2,RIN2,IL17RA,MAPK14,ADAM10,MAP4K4,MYCBP2,NCKAP1L,ROCK2,ZEB2,VCL,PIKFYVE,ANO6,LYN,LDLRAD4,PREX1,SGK3,ETS1,PSEN1,TIAM1,ST6GAL1,FOXO3,PTPRJ,ZNF609,APC,RIN3,MAP2K5,RAPGEF2,PLCB1,PPP3CA,FBXW7,ROCK1,SSH2,SP100,ITGA4,FA…
GO:BP	phosphate-containing compound metabolic process	GO:0006796	FALSE	1.25958e-11	10.8998	2694	501	128	21010	FGR,DPYD,NOTCH2,NEK7,PTPRC,SLC8A1,CCDC88A,KYNU,SLC11A1,PID1,CD86,PLSCR1,BMP2K,DAPP1,SGMS2,IL15,TLR2,ACSL1,MAP3K1,MEF2C,LCP2,NEDD9,TNS3,CD36,PTK2B,STK3,JAK2,C9ORF72,DAPK1,SYK,IPMK,PTEN,ENTPD1,PTPRE,NRGN,PLBD1,FAR2,LRRK2,IRAK3,WDFY2,SPTLC2,CIITA,PLCG2,PECAM1,HCK,GRK3,GPD2,MAPK14,TRIO,MAPKAP1,ADAM10,PRKAG2,CEPT1,TTC7A,MAP4K4,PHKB,NCKAP1L,ROCK2,MT-ATP8,HIPK3,TAOK1,WARS,GNAQ,PARP14,SMG7,UVRAG,CBL,SLCO…
GO:BP	phosphorus metabolic process	GO:0006793	FALSE	2.5466e-11	10.594	2719	501	128	21010	FGR,DPYD,NOTCH2,NEK7,PTPRC,SLC8A1,CCDC88A,KYNU,SLC11A1,PID1,CD86,PLSCR1,BMP2K,DAPP1,SGMS2,IL15,TLR2,ACSL1,MAP3K1,MEF2C,LCP2,NEDD9,TNS3,CD36,PTK2B,STK3,JAK2,C9ORF72,DAPK1,SYK,IPMK,PTEN,ENTPD1,PTPRE,NRGN,PLBD1,FAR2,LRRK2,IRAK3,WDFY2,SPTLC2,CIITA,PLCG2,PECAM1,HCK,GRK3,GPD2,MAPK14,TRIO,MAPKAP1,ADAM10,PRKAG2,CEPT1,TTC7A,MAP4K4,PHKB,NCKAP1L,ROCK2,MT-ATP8,HIPK3,TAOK1,WARS,GNAQ,PARP14,SMG7,UVRAG,CBL,SLCO…
GO:BP	vesicle-mediated transport	GO:0016192	FALSE	2.6257e-11	10.5808	1566	501	89	21010	FGR,EVI5,RCSD1,NCF2,PTPRC,LYST,ARHGAP25,DYSF,SLC11A1,DNAJC13,PLSCR1,BMP2K,IL15,TLR2,MCTP1,DOCK2,KIF13A,STX7,STX11,SNX10,ELMO1,CD36,C9ORF72,SYK,FKBP15,DENND1A,FCN1,PTEN,CLEC7A,LRRK2,LRP1,WASHC4,NUMB,TNFAIP2,VPS13C,PLCG2,PECAM1,RAB31,RIN2,HCK,GRK3,AP1S2,PICALM,CERT1,NCKAP1L,DENND5A,TRAPPC8,ACAP2,UVRAG,CBL,SPG11,TBC1D5,GAB2,PIKFYVE,IGF2R,RAB27A,TTC17,RIC1,IL10RA,ANO6,RAB10,VPS8,LYN,AP3B1,CUX1,HEATR5…
GO:BP	response to cytokine	GO:0034097	FALSE	2.68439e-11	10.5712	916	501	64	21010	CSF3R,MNDA,PTPRC,KYNU,SLC11A1,PID1,PLSCR1,RBM47,PF4,PPBP,IL15,TLR2,ACSL1,NAIP,RIPOR2,SNX10,PTK2B,DOCK8,JAK2,DAPK1,SYK,LRRK2,IRAK3,TNFSF13B,CIITA,HCK,IFNGR2,IL17RA,MAPK14,TANK,ADAM10,ASAH1,IFNAR2,CARD8,CD58,PARP14,CBL,ERBIN,LIMS1,JARID2,EXT1,CREB1,IL10RA,LYN,FOXO3,CTBP2,MAP3K5,PTPRJ,VRK2,SAMHD1,MAP2K5,STAT1,PLCB1,MCL1,SP100,ITGA4,FOXP1,CD44,HIF1A,TXK,ARID5B,LEF1,AFF3,IL7R
GO:BP	positive regulation of nitrogen compound metabolic process	GO:0051173	FALSE	2.74687e-11	10.5612	3071	501	139	21010	NOTCH2,CTSS,S100A9,S100A8,NEK7,PTPRC,DISC1,ASXL2,CCDC88A,SLC11A1,PID1,ATG7,CD86,PLSCR1,PF4,MAML3,IL15,TLR2,MEF2C,LCP2,NEDD9,RNF144B,OPRM1,AHR,CREB5,GSAP,CD36,TFEC,PTK2B,HMBOX1,SPIDR,JAK2,DAPK1,SYK,SETX,PTEN,MICAL2,FLI1,CLEC7A,ETV6,LRRK2,LRP1,WDFY2,MEF2A,CIITA,ZFHX3,PLCG2,PECAM1,ZNF516,BACH1,MBD2,MAPK14,TANK,RUNX1,PICALM,MAPKAP1,PRKAG2,TET3,MYCBP2,ROCK2,MDFIC,CARD8,TAOK1,TET2,NCOA2,PARP14,TUT7,ZEB…
GO:BP	protein modification process	GO:0036211	FALSE	3.77024e-11	10.4236	3409	501	149	21010	FGR,ST6GALNAC3,NOTCH2,S100A9,S100A8,NEK7,PTPRC,SLC8A1,CCDC88A,SLC11A1,PID1,ATG7,UBE2E2,CD86,RNF13,BMP2K,DAPP1,IL15,TLR2,MAP3K1,MEF2C,ST8SIA4,LCP2,RNF130,F13A1,NEDD9,RNF144B,HIST1H1E,HDAC9,CD36,PTK2B,STK3,JAK2,C9ORF72,DAPK1,SYK,PTEN,PTPRE,LRRK2,USP15,IRAK3,TMTC2,WDFY2,PLCG2,USP32,PECAM1,HCK,GRK3,MBD2,MAPK14,TANK,TRIO,MAPKAP1,ADAM10,MANBA,PRKAG2,FRY,MAP4K4,PHKB,TET3,MYCBP2,NCKAP1L,ROCK2,UBE2W,HIPK3…
GO:BP	regulation of GTPase activity	GO:0043087	TRUE	4.50464e-11	10.3463	361	501	38	21010	EVI5,SRGAP2,ARHGAP25,TBC1D8,ARHGAP24,TBC1D9,RASA1,NEDD9,RIPOR2,PTK2B,ASAP1,DOCK8,C9ORF72,DENND1A,FGD4,LRRK2,PLXNC1,DOCK11,PICALM,TBC1D22A,MAP4K4,IQGAP1,TBC1D5,LIMS1,RIC1,PREX1,RASGEF1B,TIAM1,TBCK,ARHGAP15,TBC1D1,RAPGEF2,RALGAPA2,SIPA1L1,VAV3,IQGAP2,DOCK10,RALGPS2
GO:BP	cell motility	GO:0048870	FALSE	6.82352e-11	10.166	1676	501	92	21010	FGR,CSF3R,S100A9,S100A8,PTPRC,SRGAP2,DISC1,LYST,CCDC88A,PF4,PPBP,ARHGAP24,VCAN,MEF2C,MCTP1,DOCK2,NEDD9,RIPOR2,HDAC9,ELMO1,DOCK5,PTK2B,DOCK8,JAK2,SYK,ALOX5,PTEN,SHTN1,JAML,CLEC7A,LRRK2,LRP1,PLXNC1,NUMB,PLCG2,PECAM1,EMILIN2,RIN2,HCK,IL17RA,ADAM10,MAP4K4,NCKAP1L,ROCK2,ZEB2,ANKS1A,IQGAP1,VCL,SDCCAG8,EXT1,PIKFYVE,ANO6,LYN,LDLRAD4,PREX1,SGK3,ETS1,PSEN1,MRTFA,TIAM1,FOXO3,PTPRJ,ZNF609,APC,RIN3,MAP2K5,RAP…
GO:BP	positive regulation of macromolecule biosynthetic process	GO:0010557	FALSE	6.99498e-11	10.1552	2599	501	123	21010	FGR,MNDA,NEK7,PTPRC,ASXL2,ZNF804A,SLC11A1,PID1,CD86,PLSCR1,RBM47,PF4,MAML3,IL15,TLR2,NAIP,MEF2C,QKI,AHR,CREB5,CD36,TFEC,PTK2B,HMBOX1,JAK2,SYK,SETX,FCN1,MICAL2,NEAT1,FLI1,CLEC7A,ETV6,LRRK2,IRAK3,SLC24A4,MEF2A,CIITA,ZFHX3,PLCG2,ZNF516,SULF2,BACH1,CYBB,FTX,MBD2,IL17RA,MAPK14,TANK,RUNX1,PICALM,TET3,ROCK2,MDFIC,CARD8,CD58,WARS,TET2,NCOA2,ZEB2,KLF7,SMAD2,LIMS1,RBPJ,TRIM38,DDX17,RAB27A,CREB1,LARP4B,AP3B…
GO:BP	regulation of immune system process	GO:0002682	FALSE	7.03004e-11	10.153	1482	501	85	21010	FGR,CSF3R,NOTCH2,CTSS,MNDA,NEK7,PTPRC,SLC11A1,CD86,PLSCR1,RBM47,PF4,IL15,TLR2,FYB1,MAP3K1,NAIP,MEF2C,LCP2,NEDD9,RIPOR2,STX7,AHR,CD36,PTK2B,DOCK8,JAK2,C9ORF72,SYK,FCN1,CLEC7A,LRRK2,USP15,IRAK3,TNFSF13B,PLCG2,HCK,MAPK14,RUNX1,ADAM10,NCKAP1L,CARD8,PARP14,ERBIN,GAB2,TMEM131L,ALPK1,CREB1,ANO6,LYN,AP3B1,PLCL2,ZBTB20,ETS1,PSEN1,RB1,FOXO3,PRKCB,PTPRJ,RIN3,PIBF1,SAMHD1,ANKRD17,STAT1,PLCB1,PPP3CA,FBXW7,ITG…
GO:BP	regulation of intracellular signal transduction	GO:1902531	FALSE	1.15665e-10	9.9368	1691	501	92	21010	NOTCH2,S100A9,S100A8,PTPRC,SRGAP2,ARHGAP25,CD86,RNF13,ARHGAP24,TLR2,NAIP,MEF2C,DOCK2,RIPOR2,OPRM1,CD36,PTK2B,STK3,DOCK8,JAK2,C9ORF72,SYK,DENND1A,PTEN,CLEC7A,FGD4,LRRK2,LRP1,USP15,IRAK3,SLC24A4,PLCG2,MAPK14,TANK,TRIO,ARHGAP26,MAPKAP1,MAP4K4,NCKAP1L,ROCK2,MDFIC,HIPK3,CARD8,TAOK1,CBL,IQGAP1,CFLAR,LIMS1,SLA,TRIM38,ALPK1,ARHGEF3,AKAP13,LYN,PREX1,PSEN1,TIAM1,TBCK,UBR2,MAP3K5,RNF149,PRKCB,ARHGAP15,PTPRJ…
GO:BP	immune response	GO:0006955	FALSE	1.17579e-10	9.92967	1951	501	101	21010	FGR,NOTCH2,CTSS,S100A9,S100A8,MNDA,NCF2,NEK7,PTPRC,LYST,DYSF,KYNU,SLC11A1,CD86,PLSCR1,RBM47,PF4,PPBP,IL15,TLR2,FYB1,MAP3K1,NAIP,MEF2C,DOCK2,LCP2,STX7,AHR,CD36,PTK2B,JAK2,C9ORF72,DAPK1,SYK,FCN1,ALOX5,CLEC7A,LRP1,USP15,IRAK3,LYZ,TNFSF13B,CIITA,PLCG2,HCK,IFNGR2,CYBB,DOCK11,IL17RA,MAPK14,TANK,CERT1,NCKAP1L,UBE2W,IFNAR2,CARD8,CD58,PARP14,CBL,ERBIN,RBPJ,GAB2,TRIM38,EXT1,ALPK1,RAB27A,LYN,AP3B1,PLCL2,ETS…
GO:BP	positive regulation of cellular biosynthetic process	GO:0031328	FALSE	1.30128e-10	9.88563	2684	501	125	21010	FGR,MNDA,NEK7,PTPRC,ASXL2,ZNF804A,SLC11A1,PID1,CD86,PLSCR1,RBM47,PF4,MAML3,IL15,TLR2,NAIP,MEF2C,OPRM1,QKI,AHR,CREB5,CD36,TFEC,PTK2B,HMBOX1,JAK2,SYK,SETX,FCN1,MICAL2,NEAT1,FLI1,CLEC7A,ETV6,LRRK2,IRAK3,SLC24A4,MEF2A,CIITA,ZFHX3,PLCG2,ZNF516,SULF2,BACH1,CYBB,FTX,MBD2,IL17RA,MAPK14,TANK,RUNX1,PICALM,TET3,ROCK2,MDFIC,CARD8,CD58,WARS,TET2,NCOA2,ZEB2,KLF7,SMAD2,LIMS1,RBPJ,TRIM38,DDX17,RAB27A,CREB1,LARP4…
GO:BP	macromolecule modification	GO:0043412	FALSE	1.34883e-10	9.87004	3628	501	154	21010	FGR,ST6GALNAC3,NOTCH2,S100A9,S100A8,NEK7,PTPRC,SLC8A1,CCDC88A,SLC11A1,PID1,ATG7,UBE2E2,CD86,RNF13,RBM47,BMP2K,DAPP1,IL15,TLR2,MAP3K1,MEF2C,ST8SIA4,LCP2,RNF130,F13A1,NEDD9,RNF144B,HIST1H1E,HDAC9,CD36,PTK2B,STK3,JAK2,C9ORF72,DAPK1,SYK,PTEN,PTPRE,LRRK2,USP15,IRAK3,TMTC2,WDFY2,PLCG2,USP32,PECAM1,HCK,GRK3,MBD2,MAPK14,TANK,TRIO,MAPKAP1,ADAM10,MANBA,PRKAG2,FRY,MAP4K4,PHKB,TET3,MYCBP2,NCKAP1L,ROCK2,UBE2W…
GO:BP	hemopoiesis	GO:0030097	FALSE	1.51711e-10	9.81898	951	501	64	21010	CSF3R,NOTCH2,PTPRC,CD86,RBM47,PF4,IL15,TLR2,MEF2C,DOCK2,NEDD9,HDAC9,SNX10,PTK2B,STK3,JAK2,SYK,FLI1,ETV6,TNFSF13B,PLCG2,DOCK11,MAPK14,RUNX1,PICALM,IKZF1,TTC7A,KCNQ1,NCKAP1L,TET2,CFLAR,RBPJ,GAB2,TMEM131L,EXT1,CREB1,LYN,PREX1,AP3B1,PLCL2,ETS1,PSEN1,RB1,FOXO3,POU2F2,PTPRJ,STAT1,PPP3CA,FBXW7,ITGA4,WDR7,SMARCA2,PHF14,ATM,FOXP1,PIP4K2A,HIF1A,DOCK10,RUNX2,MLLT3,THEMIS,LEF1,ITK,IL7R
GO:BP	negative regulation of biological process	GO:0048519	FALSE	1.85516e-10	9.73162	5913	501	218	21010	FGR,NOTCH2,MNDA,RGS18,PTPRC,SRGAP2,SLC8A1,ARHGAP25,DYSF,SESTD1,NABP1,SLC11A1,PID1,PLSCR1,RBM47,PF4,ARHGAP24,IL15,TLR2,NAIP,RASA1,MEF2C,MCTP1,NEDD9,TMEM170B,RNF144B,RIPOR2,HIST1H1E,OPRM1,AHR,HDAC9,SKAP2,JAZF1,CD36,TFEC,DOCK5,PTK2B,HMBOX1,STK3,TRPS1,ASAP1,DOCK8,JAK2,C9ORF72,DAPK1,SYK,SETX,FCN1,ALOX5,PTEN,PTPRE,KCNQ1OT1,PHF21A,NEAT1,ETV6,LRRK2,LRP1,USP15,IRAK3,ATP2B1,PLXNC1,CPB2-AS1,RTN1,NUMB,SLC24A…
GO:BP	phagocytosis	GO:0006909	FALSE	2.00849e-10	9.69713	236	501	30	21010	FGR,NCF2,PTPRC,LYST,ARHGAP25,DYSF,SLC11A1,PLSCR1,IL15,TLR2,DOCK2,ELMO1,CD36,SYK,FCN1,CLEC7A,LRP1,PLCG2,PECAM1,RAB31,HCK,NCKAP1L,SPG11,PIKFYVE,RAB27A,ANO6,LYN,PTPRJ,PRKCE,VAV3
GO:BP	positive regulation of immune system process	GO:0002684	FALSE	2.09916e-10	9.67795	1033	501	67	21010	FGR,NOTCH2,CTSS,MNDA,NEK7,PTPRC,SLC11A1,CD86,PLSCR1,RBM47,PF4,IL15,TLR2,FYB1,NAIP,MEF2C,LCP2,NEDD9,RIPOR2,STX7,CD36,PTK2B,DOCK8,JAK2,SYK,FCN1,CLEC7A,LRRK2,USP15,IRAK3,TNFSF13B,PLCG2,HCK,RUNX1,ADAM10,NCKAP1L,CARD8,ERBIN,GAB2,ALPK1,CREB1,ANO6,LYN,AP3B1,PLCL2,PSEN1,RB1,FOXO3,PRKCB,PTPRJ,ANKRD17,PPP3CA,ITGA4,SMARCA2,FAM49B,PRKCE,FOXP1,VAV3,NCK2,CD55,PDE4B,TXK,THEMIS,LEF1,ITK,IL7R,BANK1
GO:BP	positive regulation of biosynthetic process	GO:0009891	FALSE	2.17736e-10	9.66207	2703	501	125	21010	FGR,MNDA,NEK7,PTPRC,ASXL2,ZNF804A,SLC11A1,PID1,CD86,PLSCR1,RBM47,PF4,MAML3,IL15,TLR2,NAIP,MEF2C,OPRM1,QKI,AHR,CREB5,CD36,TFEC,PTK2B,HMBOX1,JAK2,SYK,SETX,FCN1,MICAL2,NEAT1,FLI1,CLEC7A,ETV6,LRRK2,IRAK3,SLC24A4,MEF2A,CIITA,ZFHX3,PLCG2,ZNF516,SULF2,BACH1,CYBB,FTX,MBD2,IL17RA,MAPK14,TANK,RUNX1,PICALM,TET3,ROCK2,MDFIC,CARD8,CD58,WARS,TET2,NCOA2,ZEB2,KLF7,SMAD2,LIMS1,RBPJ,TRIM38,DDX17,RAB27A,CREB1,LARP4…
GO:BP	cellular response to oxygen-containing compound	GO:1901701	FALSE	2.30149e-10	9.63799	1269	501	76	21010	NEK7,SLC8A1,PID1,CD86,PF4,PPBP,TLR2,MEF2C,OPRM1,AHR,HDAC9,CD36,PTK2B,SPIDR,JAK2,DAPK1,SETX,PTPRE,CLEC7A,CPNE8,LRRK2,LRP1,ATP2B1,SLC12A6,MEF2A,PLCG2,RAB31,HCK,CYBB,MAPK14,KCNQ1,MAP4K4,ROCK2,CARD8,GNAQ,NCOA2,IQGAP1,KLF7,CFLAR,CREB1,RAB10,LYN,ZBTB20,PSEN1,RB1,TIAM1,UBR2,NCOA3,MAP3K5,PHIP,ITPR2,PRKCB,TBC1D1,RAPGEF2,STAT1,C2CD5,PLCB1,MYO5A,PPP3CA,ITPR1,ROCK1,BCL11A,ITGA4,CAMK2D,OXR1,SHOC2,PRKCE,NCOA1,…
GO:BP	regulation of cellular metabolic process	GO:0031323	FALSE	2.58927e-10	9.58682	6726	501	239	21010	FGR,NOTCH2,S100A9,S100A8,MNDA,NEK7,PTPRC,ASXL2,SLC8A1,CCDC88A,BAZ2B,ZNF804A,SLC11A1,PID1,CD86,PLSCR1,MBNL1,RBM47,PF4,MAML3,IL15,TLR2,NAIP,RASA1,MEF2C,LCP2,NEDD9,HIST1H1E,OPRM1,QKI,AHR,HDAC9,JAZF1,CREB5,CD36,TFEC,PTK2B,HMBOX1,SPIDR,STK3,TRPS1,JAK2,C9ORF72,DAPK1,SYK,SETX,FCN1,ALOX5,PSAP,PTEN,KCNQ1OT1,MICAL2,PHF21A,AHNAK,NEAT1,FLI1,CLEC7A,ETV6,LRRK2,LRP1,IRAK3,ATP2B1,MED13L,CPB2-AS1,WDFY2,SPTLC2,SLC…
GO:BP	positive regulation of gene expression	GO:0010628	FALSE	5.19349e-10	9.28454	1183	501	72	21010	FGR,MNDA,PTPRC,ZNF804A,SLC11A1,PID1,CD86,PLSCR1,RBM47,PF4,IL15,TLR2,NAIP,MEF2C,QKI,CD36,PTK2B,JAK2,SYK,SETX,FCN1,NEAT1,CLEC7A,LRRK2,IRAK3,SLC24A4,MEF2A,PLCG2,SULF2,CYBB,FTX,IL17RA,MAPK14,TANK,RUNX1,ROCK2,CARD8,CD58,WARS,SMAD2,LIMS1,RBPJ,RAB27A,LARP4B,ZBTB20,ETS1,PSEN1,POU2F2,PTPRJ,PIBF1,STAT1,PLCB1,SH3BGRL,PPP3CA,TTN,ROCK1,BCL11A,MBP,TCF12,FAM49B,EIF4G3,ATM,FOXP1,NCK2,HIF1A,CD55,RUNX2,PDE4B,TXK,L…
GO:BP	positive regulation of cell adhesion	GO:0045785	FALSE	6.40293e-10	9.19362	473	501	42	21010	PTPRC,DISC1,CD86,IL15,NEDD9,CD36,DOCK5,PTK2B,DOCK8,JAK2,SYK,ALOX5,TNFSF13B,ZFHX3,EMILIN2,RIN2,RUNX1,MAP4K4,NCKAP1L,UTRN,LIMS1,LYN,PREX1,AP3B1,ETS1,FOXO3,PTPRJ,APBB1IP,PPP3CA,ROCK1,ITGA4,SMARCA2,FAM49B,PRKCE,ATM,VAV3,CD44,NCK2,CD55,FMN1,LEF1,IL7R
GO:BP	regulation of developmental process	GO:0050793	FALSE	7.18096e-10	9.14382	2465	501	116	21010	FGR,CSF3R,NOTCH2,PTPRC,DISC1,ASXL2,CDC42EP3,SLC8A1,PID1,CD86,PF4,BMP2K,SGMS2,IL15,TLR2,VCAN,RASA1,MEF2C,NEDD9,RIPOR2,OPRM1,HDAC9,CD36,PTK2B,STK3,TRPS1,ASAP1,JAK2,SYK,ALOX5,PTEN,SHTN1,CLEC7A,FGD4,LRRK2,ATP2B1,PLXNC1,WDFY2,TNFSF13B,ATP11A,NUMB,ZFHX3,EMILIN2,RIN2,HCK,CYBB,MAPK14,RUNX1,TRIO,ADAM10,MAP4K4,MYCBP2,NCKAP1L,ROCK2,WARS,NCOA2,ZEB2,KLF7,VCL,CFLAR,SMAD2,JARID2,RBPJ,DDX17,TMEM131L,CREB1,ANO6,L…
GO:BP	actin filament-based process	GO:0030029	FALSE	7.55792e-10	9.1216	765	501	55	21010	SRGAP2,CDC42EP3,CCDC88A,ARHGAP25,RASA1,DOCK2,NEDD9,ELMO1,PTK2B,JAK2,C9ORF72,MEGF9,SHTN1,MICAL2,FGD4,LRP1,WASHC4,MEF2A,GAS7,HCK,DIAPH2,ARHGAP26,KCNQ1,NCKAP1L,ROCK2,ACAP2,TAOK1,ZEB2,IQGAP1,MTSS1,CFLAR,PSTPIP2,TTC17,AKAP13,PREX1,MRTFA,FCHSD2,TBCK,SVIL,ADD3,LCP1,MYO5A,TTN,DIAPH1,MYO1F,ROCK1,SSH2,CAMK2D,FAM49B,PRKCE,STAU2,NCK2,IQGAP2,FMN1,PDE4B
GO:BP	negative regulation of response to stimulus	GO:0048585	FALSE	9.71044e-10	9.01276	1639	501	88	21010	FGR,RGS18,PTPRC,ARHGAP25,PID1,PF4,ARHGAP24,NAIP,MCTP1,TMEM170B,RIPOR2,OPRM1,AHR,STK3,C9ORF72,SYK,ALOX5,PTEN,PTPRE,LRRK2,LRP1,USP15,IRAK3,SLC24A4,VPS13C,HCK,SULF2,GRK3,MAPK14,TANK,MAPKAP1,MAP4K4,CHST11,NCKAP1L,HIPK3,CARD8,PARP14,USP25,CBL,KLF7,ERBIN,CFLAR,TRIM38,TMEM131L,IL10RA,LYN,LDLRAD4,PLCL2,SGK3,PSEN1,RB1,UBR2,ST6GAL1,PHIP,RNF149,PRKCB,PTPRJ,TAOK3,AOAH,TBC1D1,APC,RIN3,PIBF1,SAMHD1,MAP2K5,STAT…
GO:BP	regulation of cell adhesion	GO:0030155	FALSE	1.09146e-09	8.96199	772	501	55	21010	PTPRC,DISC1,CD86,IL15,RASA1,NEDD9,RIPOR2,CD36,DOCK5,PTK2B,DOCK8,JAK2,SYK,ALOX5,PTEN,PLXNC1,TNFSF13B,ZFHX3,EMILIN2,RIN2,MAPK14,RUNX1,ADAM10,MAP4K4,NCKAP1L,ROCK2,VCL,UTRN,LIMS1,TMEM131L,LYN,PREX1,AP3B1,ETS1,ST6GAL1,FOXO3,PTPRJ,APBB1IP,MAP2K5,PPP3CA,ROCK1,ITGA4,MBP,SMARCA2,FAM49B,PRKCE,ATM,VAV3,CD44,NCK2,CD55,PAG1,FMN1,LEF1,IL7R
GO:BP	cellular response to cytokine stimulus	GO:0071345	FALSE	1.40485e-09	8.85237	825	501	57	21010	CSF3R,MNDA,PTPRC,PID1,RBM47,PF4,PPBP,IL15,TLR2,ACSL1,NAIP,RIPOR2,SNX10,PTK2B,DOCK8,JAK2,DAPK1,SYK,LRRK2,IRAK3,TNFSF13B,CIITA,HCK,IFNGR2,IL17RA,MAPK14,TANK,ASAH1,IFNAR2,CARD8,CD58,PARP14,CBL,ERBIN,LIMS1,JARID2,EXT1,CREB1,IL10RA,LYN,FOXO3,CTBP2,MAP3K5,PTPRJ,VRK2,SAMHD1,STAT1,PLCB1,SP100,ITGA4,FOXP1,CD44,HIF1A,TXK,ARID5B,LEF1,IL7R
GO:BP	positive regulation of signal transduction	GO:0009967	FALSE	1.49106e-09	8.8265	1510	501	83	21010	NOTCH2,CTSS,S100A9,S100A8,NEK7,PTPRC,DISC1,ASXL2,CCDC88A,CD86,RNF13,RBM47,BMP2K,TLR2,NAIP,MEF2C,OPRM1,CD36,PTK2B,STK3,JAK2,SYK,PTEN,CLEC7A,LRRK2,USP15,PLCG2,SULF2,MBD2,MAP4K4,NCKAP1L,ROCK2,TAOK1,PARP14,CBL,ZEB2,IQGAP1,CFLAR,SMAD2,LIMS1,RBPJ,TRIM38,ALPK1,ARHGEF3,AKAP13,IL10RA,LYN,PSEN1,TIAM1,ATF6,CTBP2,MAP3K5,PHIP,PRKCB,PTPRJ,TAOK3,PELI2,PIBF1,ANKRD17,MAP2K5,RAPGEF2,PLCB1,MCL1,PPP3CA,FBXW7,ROCK1,T…
GO:BP	cell morphogenesis	GO:0000902	FALSE	2.07349e-09	8.6833	957	501	62	21010	FGR,NOTCH2,SRGAP2,DISC1,CDC42EP3,RASA1,MEF2C,RIPOR2,PTK2B,C9ORF72,PTEN,SHTN1,FGD4,LRRK2,PLXNC1,NUMB,MEF2A,GAS7,HCK,MAPK14,TRIO,PICALM,FRY,MAP4K4,CERT1,MYCBP2,NCKAP1L,APLP2,SPG11,IQGAP1,KLF7,VCL,EXT1,CREB1,RAB10,AP3B1,CUX1,NIN,PSEN1,RB1,TIAM1,PHIP,ARHGAP15,FRYL,TAOK3,RAPGEF2,SNX2,DIP2B,PPP3CA,ITPR1,DIAPH1,RERE,ROCK1,BCL11A,ITGA4,SIPA1L1,STAU2,CD44,DOCK10,IGF1R,LEF1,IL7R
GO:BP	positive regulation of cytokine production	GO:0001819	FALSE	2.07848e-09	8.68225	490	501	42	21010	FGR,MNDA,PTPRC,SLC11A1,CD86,RBM47,PF4,IL15,TLR2,NAIP,CD36,JAK2,SYK,FCN1,CLEC7A,LRRK2,IRAK3,PLCG2,SULF2,CYBB,IL17RA,MAPK14,TANK,RUNX1,ROCK2,CARD8,CD58,ZBTB20,PSEN1,POU2F2,PTPRJ,PIBF1,STAT1,PLCB1,MBP,FAM49B,FOXP1,HIF1A,CD55,PDE4B,TXK,ITK
GO:BP	response to stress	GO:0006950	FALSE	3.46851e-09	8.45986	3909	501	158	21010	FGR,CSF3R,LRRC8D,NOTCH2,CTSS,S100A9,S100A8,MNDA,RCSD1,NCF2,NEK7,PTPRC,LYST,SLC8A1,KYNU,NABP1,SLC11A1,ATG7,UBE2E2,PLSCR1,RNF13,RBM47,PF4,PPBP,ARHGAP24,IL15,TLR2,DDX60L,NAIP,POLK,MEF2C,MCTP1,F13A1,OPRM1,IPCEF1,AHR,HDAC9,CD36,TFEC,PTK2B,SPIDR,STK3,JAK2,DAPK1,SYK,SETX,FCN1,ALOX5,PTEN,ENTPD1,AHNAK,NEAT1,JAML,CLEC7A,LRRK2,LRP1,USP15,IRAK3,LYZ,SLC12A6,VPS13C,CIITA,PLCG2,EMILIN2,ZNF516,HCK,SULF2,BACH1,IF…
GO:BP	actin cytoskeleton organization	GO:0030036	FALSE	3.64701e-09	8.43806	677	501	50	21010	CDC42EP3,CCDC88A,ARHGAP25,RASA1,DOCK2,NEDD9,ELMO1,PTK2B,JAK2,C9ORF72,MEGF9,SHTN1,MICAL2,FGD4,LRP1,WASHC4,MEF2A,GAS7,HCK,DIAPH2,ARHGAP26,NCKAP1L,ROCK2,TAOK1,ZEB2,IQGAP1,MTSS1,CFLAR,PSTPIP2,TTC17,AKAP13,PREX1,MRTFA,FCHSD2,TBCK,SVIL,ADD3,LCP1,MYO5A,TTN,DIAPH1,MYO1F,ROCK1,SSH2,FAM49B,PRKCE,STAU2,NCK2,IQGAP2,FMN1
GO:BP	response to external stimulus	GO:0009605	FALSE	3.86765e-09	8.41255	2686	501	121	21010	FGR,CSF3R,NOTCH2,CTSS,S100A9,S100A8,MNDA,NCF2,NEK7,PTPRC,LYST,SLC8A1,KYNU,SLC11A1,ATG7,CD86,PLSCR1,RBM47,PF4,PPBP,IL15,TLR2,DDX60L,ACSL1,MAP3K1,NAIP,MEF2C,DOCK2,NEDD9,RIPOR2,AHR,CD36,PTK2B,JAK2,DAPK1,SYK,FCN1,ALOX5,PTEN,NEAT1,JAML,CLEC7A,LRRK2,USP15,IRAK3,LYZ,SLC24A4,CIITA,PLCG2,EMILIN2,HCK,IFNGR2,CYBB,SLC9A9,MBD2,IL17RA,MAPK14,TANK,MAPKAP1,ADAM10,PRKAG2,KCNQ1,MYCBP2,NCKAP1L,UBE2W,IFNAR2,CARD8,CD…
GO:BP	endocytosis	GO:0006897	FALSE	3.8716e-09	8.41211	725	501	52	21010	FGR,NCF2,PTPRC,LYST,ARHGAP25,DYSF,SLC11A1,DNAJC13,PLSCR1,BMP2K,IL15,TLR2,MCTP1,DOCK2,SNX10,ELMO1,CD36,C9ORF72,SYK,FKBP15,DENND1A,FCN1,CLEC7A,LRRK2,LRP1,NUMB,PLCG2,PECAM1,RAB31,RIN2,HCK,GRK3,PICALM,NCKAP1L,CBL,SPG11,TBC1D5,PIKFYVE,IGF2R,RAB27A,IL10RA,ANO6,LYN,HEATR5B,FCHSD2,PTPRJ,RIN3,PPP3CA,ROCK1,ITGA4,PRKCE,VAV3
GO:BP	regulation of phagocytosis	GO:0050764	FALSE	4.85872e-09	8.31348	99	501	19	21010	FGR,PTPRC,DYSF,SLC11A1,PLSCR1,IL15,TLR2,DOCK2,CD36,SYK,FCN1,CLEC7A,PLCG2,RAB31,HCK,NCKAP1L,RAB27A,ANO6,PTPRJ
GO:BP	positive regulation of cell differentiation	GO:0045597	FALSE	4.98539e-09	8.3023	851	501	57	21010	NOTCH2,PTPRC,DISC1,ASXL2,CD86,PF4,IL15,TLR2,VCAN,MEF2C,NEDD9,RIPOR2,OPRM1,CD36,STK3,JAK2,SYK,SHTN1,CLEC7A,PLXNC1,WDFY2,ATP11A,NUMB,ZFHX3,RIN2,MAPK14,RUNX1,NCKAP1L,ZEB2,SMAD2,CREB1,LYN,AP3B1,CUX1,NIN,ETS1,RB1,TIAM1,NCOA3,FOXO3,MAP3K5,RAPGEF2,RFX3,STAT1,PLCB1,PPP3CA,BCL11A,TCF7L2,SMARCA2,TCF12,SHOC2,STAU2,NCOA1,HIF1A,RUNX2,LEF1,IL7R
GO:BP	negative regulation of cellular process	GO:0048523	FALSE	6.41888e-09	8.19254	5511	501	202	21010	FGR,NOTCH2,MNDA,RGS18,PTPRC,SRGAP2,SLC8A1,ARHGAP25,DYSF,SESTD1,NABP1,SLC11A1,PID1,PLSCR1,RBM47,PF4,ARHGAP24,TLR2,NAIP,RASA1,MEF2C,MCTP1,NEDD9,TMEM170B,RNF144B,RIPOR2,HIST1H1E,OPRM1,AHR,HDAC9,SKAP2,JAZF1,CD36,TFEC,PTK2B,HMBOX1,STK3,TRPS1,DOCK8,JAK2,C9ORF72,DAPK1,SETX,ALOX5,PTEN,PTPRE,KCNQ1OT1,PHF21A,NEAT1,ETV6,LRRK2,LRP1,IRAK3,ATP2B1,PLXNC1,CPB2-AS1,NUMB,SLC24A4,VPS13C,MEF2A,CIITA,ZFHX3,PLCG2,EMIL…
GO:BP	regulation of cell population proliferation	GO:0042127	FALSE	8.58527e-09	8.06625	2184	501	104	21010	NOTCH2,S100A9,MNDA,PTPRC,DISC1,CDC42EP3,CCDC88A,TBC1D8,ZNF804A,PID1,CD86,PF4,ARHGAP24,IL15,TLR2,VCAN,MEF2C,NEDD9,RIPOR2,OPRM1,AHR,SKAP2,PTK2B,STK3,JAK2,SYK,SETX,ALOX5,PTEN,SHTN1,NEAT1,JAML,CLEC7A,LRRK2,PLXNC1,TNFSF13B,EMILIN2,HCK,SULF2,DOCK11,MBD2,MAPK14,RUNX1,ADAM10,MAP4K4,CHST11,ACER3,MYCBP2,NCKAP1L,DENND5A,WARS,MTSS1,CFLAR,SMAD2,JARID2,RBPJ,GAB2,SDCCAG8,TMEM131L,LYN,PREX1,CUX1,NIN,SGK3,ETS1,PS…
GO:BP	actin filament organization	GO:0007015	TRUE	1.00428e-08	7.99815	450	501	39	21010	CDC42EP3,CCDC88A,ARHGAP25,RASA1,NEDD9,ELMO1,PTK2B,JAK2,C9ORF72,MEGF9,SHTN1,MICAL2,WASHC4,GAS7,HCK,DIAPH2,NCKAP1L,ROCK2,ZEB2,IQGAP1,MTSS1,PSTPIP2,TTC17,PREX1,FCHSD2,SVIL,ADD3,LCP1,MYO5A,TTN,DIAPH1,MYO1F,ROCK1,SSH2,FAM49B,PRKCE,NCK2,IQGAP2,FMN1
GO:BP	regulation of gene expression	GO:0010468	FALSE	1.00664e-08	7.99713	5499	501	201	21010	FGR,NOTCH2,S100A9,S100A8,MNDA,PTPRC,ASXL2,SLC8A1,BAZ2B,ZNF804A,SLC11A1,PID1,CD86,PLSCR1,MBNL1,RBM47,PF4,MAML3,IL15,TLR2,NAIP,MEF2C,HIST1H1E,QKI,AHR,HDAC9,JAZF1,CREB5,CD36,TFEC,PTK2B,HMBOX1,STK3,TRPS1,JAK2,DAPK1,SYK,SETX,FCN1,ALOX5,PTEN,KCNQ1OT1,MICAL2,PHF21A,AHNAK,NEAT1,FLI1,CLEC7A,ETV6,LRRK2,LRP1,IRAK3,ATP2B1,MED13L,CPB2-AS1,SLC24A4,ZNF710,MEF2A,CIITA,ZFHX3,PLCG2,ZNF516,HCK,SULF2,BACH1,CYBB,FTX,…
GO:BP	regulation of cytokine production	GO:0001817	FALSE	1.07789e-08	7.96742	769	501	53	21010	FGR,MNDA,PTPRC,SLC11A1,CD86,RBM47,PF4,IL15,TLR2,NAIP,HDAC9,CD36,JAK2,SYK,FCN1,ALOX5,CLEC7A,LRRK2,IRAK3,ATP2B1,PLCG2,SULF2,CYBB,IL17RA,MAPK14,TANK,RUNX1,NCKAP1L,ROCK2,CARD8,CD58,IQGAP1,ERBIN,TRIM38,LYN,ZBTB20,PSEN1,POU2F2,PTPRJ,PIBF1,MAP2K5,STAT1,PLCB1,MBP,FAM49B,FOXP1,HIF1A,CD55,PDE4B,TXK,LEF1,ITK,BANK1
GO:BP	generation of neurons	GO:0048699	FALSE	1.17367e-08	7.93045	1485	501	80	21010	NOTCH2,S100A9,SRGAP2,DISC1,CCDC88A,ZNF804A,SCLT1,ZSWIM6,VCAN,MEF2C,RIPOR2,HDAC9,PTK2B,ASAP1,JAK2,C9ORF72,SETX,PTEN,SHTN1,LRRK2,PLXNC1,RTN1,NUMB,MEF2A,ZFHX3,GAS7,RUNX1,TRIO,PICALM,FRY,KCNQ1,MAP4K4,MYCBP2,NCKAP1L,DENND5A,TAOK1,APLP2,SPG11,ANKS1A,IQGAP1,KLF7,VCL,CFLAR,RBPJ,SDCCAG8,EXT1,CREB1,RAB10,LYN,PREX1,CUX1,NIN,PSEN1,RB1,TIAM1,FRYL,TAOK3,ZNF609,VPS13B,RAPGEF2,DIP2B,PPP3CA,RERE,ROCK1,BCL11A,AGTP…
GO:BP	nervous system development	GO:0007399	FALSE	1.36437e-08	7.86507	2513	501	114	21010	NOTCH2,S100A9,S100A8,SRGAP2,DISC1,CCDC88A,ZNF804A,MBNL1,SCLT1,TLR2,ZSWIM6,NAIP,VCAN,MEF2C,ST8SIA4,RIPOR2,OPRM1,QKI,HDAC9,PTK2B,STK3,ASAP1,JAK2,C9ORF72,SETX,PTEN,SHTN1,SBF2,NRGN,ETV6,LRRK2,LRP1,PLXNC1,RTN1,NUMB,SLC24A4,MEF2A,ZFHX3,GAS7,SULF2,RUNX1,TRIO,PICALM,ARHGAP26,MAPKAP1,FRY,KCNQ1,MAP4K4,ACER3,MYCBP2,NCKAP1L,DENND5A,TAOK1,APLP2,ZEB2,SPG11,ANKS1A,IQGAP1,KLF7,VCL,CFLAR,JARID2,RBPJ,SDCCAG8,EXT1,…
GO:BP	cytokine production	GO:0001816	FALSE	1.44888e-08	7.83897	775	501	53	21010	FGR,MNDA,PTPRC,SLC11A1,CD86,RBM47,PF4,IL15,TLR2,NAIP,HDAC9,CD36,JAK2,SYK,FCN1,ALOX5,CLEC7A,LRRK2,IRAK3,ATP2B1,PLCG2,SULF2,CYBB,IL17RA,MAPK14,TANK,RUNX1,NCKAP1L,ROCK2,CARD8,CD58,IQGAP1,ERBIN,TRIM38,LYN,ZBTB20,PSEN1,POU2F2,PTPRJ,PIBF1,MAP2K5,STAT1,PLCB1,MBP,FAM49B,FOXP1,HIF1A,CD55,PDE4B,TXK,LEF1,ITK,BANK1
GO:BP	immune response-activating signaling pathway	GO:0002757	FALSE	2.12758e-08	7.67211	440	501	38	21010	FGR,CTSS,MNDA,NEK7,PTPRC,PLSCR1,TLR2,FYB1,NAIP,MEF2C,LCP2,CD36,SYK,FCN1,CLEC7A,USP15,IRAK3,PLCG2,HCK,NCKAP1L,CARD8,ERBIN,ALPK1,LYN,AP3B1,PLCL2,PSEN1,PRKCB,PTPRJ,ANKRD17,PRKCE,FOXP1,VAV3,PDE4B,TXK,THEMIS,ITK,BANK1
GO:BP	leukocyte differentiation	GO:0002521	FALSE	2.45486e-08	7.60997	619	501	46	21010	NOTCH2,PTPRC,CD86,PF4,IL15,TLR2,DOCK2,NEDD9,HDAC9,SNX10,PTK2B,SYK,TNFSF13B,PLCG2,DOCK11,MAPK14,RUNX1,IKZF1,NCKAP1L,TET2,RBPJ,GAB2,TMEM131L,CREB1,LYN,PREX1,AP3B1,PLCL2,PSEN1,RB1,FOXO3,POU2F2,PTPRJ,PPP3CA,FBXW7,ITGA4,SMARCA2,PHF14,ATM,FOXP1,DOCK10,RUNX2,THEMIS,LEF1,ITK,IL7R
GO:BP	import into cell	GO:0098657	FALSE	2.74303e-08	7.56177	939	501	59	21010	FGR,NCF2,PTPRC,LYST,SLC8A1,ARHGAP25,DYSF,SLC11A1,DNAJC13,PLSCR1,BMP2K,IL15,TLR2,ACSL1,MCTP1,DOCK2,SNX10,ELMO1,CD36,C9ORF72,SYK,FKBP15,DENND1A,FCN1,CLEC7A,LRRK2,LRP1,NUMB,SLC24A4,SLC12A6,PLCG2,PECAM1,RAB31,RIN2,HCK,GRK3,SLC9A9,PICALM,KCNQ1,NCKAP1L,CBL,SPG11,TBC1D5,PIKFYVE,IGF2R,RAB27A,IL10RA,ANO6,LYN,HEATR5B,PSEN1,FCHSD2,PTPRJ,RIN3,PPP3CA,ROCK1,ITGA4,PRKCE,VAV3
GO:BP	regulation of endocytosis	GO:0030100	FALSE	2.75747e-08	7.55949	285	501	30	21010	FGR,PTPRC,DYSF,SLC11A1,PLSCR1,BMP2K,IL15,TLR2,MCTP1,DOCK2,CD36,SYK,FCN1,CLEC7A,LRRK2,LRP1,NUMB,PLCG2,RAB31,HCK,PICALM,NCKAP1L,CBL,TBC1D5,RAB27A,ANO6,PTPRJ,RIN3,PPP3CA,ROCK1
GO:BP	regulation of response to stress	GO:0080134	FALSE	3.23843e-08	7.48967	1430	501	77	21010	FGR,CTSS,S100A9,S100A8,MNDA,NEK7,PTPRC,PLSCR1,RNF13,RBM47,IL15,TLR2,NAIP,MEF2C,MCTP1,OPRM1,AHR,CD36,PTK2B,SPIDR,STK3,JAK2,SYK,FCN1,ALOX5,PTEN,NEAT1,CLEC7A,LRRK2,USP15,IRAK3,VPS13C,PLCG2,EMILIN2,HCK,IL17RA,MAPK14,MAPKAP1,MAP4K4,ROCK2,MDFIC,HIPK3,CARD8,TAOK1,PARP14,USP25,ERBIN,MICU1,TRIM38,ALPK1,IL10RA,ANO6,LYN,AP3B1,ETS1,RB1,ATF6,TRIP12,MAP3K5,TAOK3,AOAH,SAMHD1,ANKRD17,STAT1,PLCB1,MCL1,PPP3CA,FBXW…
GO:BP	immune response-regulating signaling pathway	GO:0002764	FALSE	3.33793e-08	7.47652	468	501	39	21010	FGR,CTSS,MNDA,NEK7,PTPRC,PLSCR1,TLR2,FYB1,MAP3K1,NAIP,MEF2C,LCP2,CD36,SYK,FCN1,CLEC7A,USP15,IRAK3,PLCG2,HCK,NCKAP1L,CARD8,ERBIN,ALPK1,LYN,AP3B1,PLCL2,PSEN1,PRKCB,PTPRJ,ANKRD17,PRKCE,FOXP1,VAV3,PDE4B,TXK,THEMIS,ITK,BANK1
GO:BP	positive regulation of GTPase activity	GO:0043547	FALSE	4.47522e-08	7.34919	272	501	29	21010	EVI5,SRGAP2,ARHGAP25,TBC1D8,ARHGAP24,TBC1D9,NEDD9,PTK2B,ASAP1,DOCK8,C9ORF72,DENND1A,DOCK11,PICALM,TBC1D22A,MAP4K4,TBC1D5,LIMS1,RIC1,PREX1,RASGEF1B,TIAM1,TBCK,TBC1D1,RAPGEF2,RALGAPA2,SIPA1L1,DOCK10,RALGPS2
GO:BP	regulation of biological quality	GO:0065008	FALSE	4.67579e-08	7.33015	2918	501	125	21010	FGR,DISC1,CDC42EP3,SLC8A1,DYSF,ZNF804A,SLC11A1,PID1,PLSCR1,RBM47,PF4,TLR2,RASA1,MEF2C,MCTP1,F13A1,NEDD9,STX11,OPRM1,CD36,TBXAS1,DOCK5,PTK2B,CPQ,STK3,ASAP1,JAK2,SYK,MEGF9,ALOX5,PTEN,ENTPD1,SHTN1,FLI1,FGD4,LRRK2,ATP2B1,PLXNC1,ATP11A,NUMB,SLC24A4,SLC12A6,DMXL2,PLCG2,VMP1,EMILIN2,HCK,SLC9A9,MAPK14,PICALM,ADAM10,KCNQ1,MAP4K4,MYCBP2,NCKAP1L,ROCK2,GNAQ,TUT7,USP25,ZEB2,KLF7,VCL,ERBIN,SMAD2,DMXL1,EXT1,RAB…
GO:BP	regulation of nucleobase-containing compound metabolic process	GO:0019219	FALSE	4.90686e-08	7.3092	4038	501	158	21010	NOTCH2,S100A9,S100A8,NEK7,PTPRC,ASXL2,CCDC88A,BAZ2B,SLC11A1,PID1,CD86,PLSCR1,MBNL1,RBM47,PF4,MAML3,TLR2,RASA1,MEF2C,HIST1H1E,QKI,AHR,HDAC9,JAZF1,CREB5,CD36,TFEC,PTK2B,HMBOX1,SPIDR,STK3,TRPS1,JAK2,SYK,SETX,PTEN,MICAL2,PHF21A,AHNAK,FLI1,CLEC7A,ETV6,LRRK2,IRAK3,MED13L,ZNF710,MEF2A,CIITA,ZFHX3,PLCG2,ZNF516,HCK,BACH1,MBD2,ZNF438,MAPK14,RUNX1,PICALM,IKZF1,ASAH1,TET3,RESF1,ROCK2,MDFIC,CARD8,TET2,ZNF638,…
GO:BP	homeostatic process	GO:0042592	FALSE	5.10818e-08	7.29173	1704	501	86	21010	LRRC8D,S100A9,S100A8,PTPRC,DISC1,SLC8A1,SLC11A1,IL15,ACSL1,MEF2C,HDAC9,SNX10,CD36,TBXAS1,PTK2B,JAK2,SYK,ALOX5,LRRK2,LYZ,TMTC2,ATP2B1,TNFSF13B,SLC24A4,SLC12A6,DMXL2,PLCG2,PECAM1,ZNF516,DOCK11,SLC9A9,MAPK14,PICALM,IKZF1,TTC7A,KCNQ1,MAP4K4,CERT1,NCKAP1L,TAOK1,ZEB2,KLF7,VCL,MICU1,CFLAR,FBXL5,RBPJ,DMXL1,EXT1,CYB5R4,IL10RA,ANO6,LYN,AP3B1,PLCL2,ZBTB20,ETS1,PSEN1,RB1,TIAM1,TMEM165,FOXO3,ITPR2,PRKCB,TBC1D…
GO:BP	regulation of cell migration	GO:0030334	FALSE	5.15682e-08	7.28762	928	501	58	21010	FGR,PTPRC,SRGAP2,MEF2C,MCTP1,NEDD9,RIPOR2,HDAC9,DOCK5,PTK2B,DOCK8,JAK2,PTEN,SHTN1,CLEC7A,LRP1,PLXNC1,NUMB,PLCG2,PECAM1,EMILIN2,RIN2,ADAM10,MAP4K4,NCKAP1L,ROCK2,ZEB2,VCL,ANO6,LYN,LDLRAD4,PREX1,SGK3,ETS1,TIAM1,FOXO3,PTPRJ,ZNF609,APC,RIN3,MAP2K5,RAPGEF2,PLCB1,PPP3CA,FBXW7,ROCK1,SSH2,SP100,ITGA4,FAM49B,PRKCE,ATM,FOXP1,HIF1A,DOCK10,MGAT5,IGF1R,LEF1
GO:BP	regulation of macromolecule biosynthetic process	GO:0010556	FALSE	5.33129e-08	7.27317	5631	501	202	21010	FGR,NOTCH2,S100A9,S100A8,MNDA,NEK7,PTPRC,ASXL2,SLC8A1,BAZ2B,ZNF804A,SLC11A1,PID1,CD86,PLSCR1,MBNL1,RBM47,PF4,MAML3,IL15,TLR2,NAIP,MEF2C,HIST1H1E,QKI,AHR,HDAC9,JAZF1,CREB5,CD36,TFEC,PTK2B,HMBOX1,STK3,TRPS1,JAK2,DAPK1,SYK,SETX,FCN1,ALOX5,PTEN,KCNQ1OT1,MICAL2,PHF21A,AHNAK,NEAT1,FLI1,CLEC7A,ETV6,LRRK2,LRP1,IRAK3,ATP2B1,MED13L,CPB2-AS1,SLC24A4,ZNF710,MEF2A,CIITA,ZFHX3,PLCG2,ZNF516,HCK,SULF2,BACH1,CYBB…
GO:BP	neurogenesis	GO:0022008	FALSE	5.76932e-08	7.23888	1708	501	86	21010	NOTCH2,S100A9,S100A8,SRGAP2,DISC1,CCDC88A,ZNF804A,SCLT1,TLR2,ZSWIM6,VCAN,MEF2C,RIPOR2,OPRM1,HDAC9,PTK2B,ASAP1,JAK2,C9ORF72,SETX,PTEN,SHTN1,ETV6,LRRK2,LRP1,PLXNC1,RTN1,NUMB,MEF2A,ZFHX3,GAS7,RUNX1,TRIO,PICALM,FRY,KCNQ1,MAP4K4,MYCBP2,NCKAP1L,DENND5A,TAOK1,APLP2,ZEB2,SPG11,ANKS1A,IQGAP1,KLF7,VCL,CFLAR,RBPJ,SDCCAG8,EXT1,CREB1,RAB10,LYN,PREX1,CUX1,NIN,PSEN1,RB1,TIAM1,FRYL,TAOK3,ZNF609,VPS13B,RAPGEF2,DI…
GO:BP	neuron development	GO:0048666	FALSE	5.79844e-08	7.23669	1142	501	66	21010	NOTCH2,S100A9,SRGAP2,DISC1,CCDC88A,ZNF804A,SCLT1,MEF2C,RIPOR2,PTK2B,ASAP1,JAK2,C9ORF72,SETX,PTEN,SHTN1,LRRK2,PLXNC1,NUMB,MEF2A,GAS7,RUNX1,TRIO,PICALM,FRY,KCNQ1,MAP4K4,MYCBP2,NCKAP1L,DENND5A,TAOK1,APLP2,SPG11,ANKS1A,IQGAP1,KLF7,VCL,CFLAR,EXT1,CREB1,RAB10,LYN,PREX1,CUX1,NIN,PSEN1,RB1,TIAM1,FRYL,TAOK3,VPS13B,RAPGEF2,DIP2B,PPP3CA,RERE,ROCK1,BCL11A,AGTPBP1,ITGA4,SIPA1L1,SHOC2,STAU2,PBX3,NCK2,DOCK10,IG…
GO:BP	defense response	GO:0006952	FALSE	6.0946e-08	7.21505	1769	501	88	21010	FGR,CSF3R,NOTCH2,CTSS,S100A9,S100A8,MNDA,NCF2,NEK7,PTPRC,LYST,KYNU,SLC11A1,ATG7,PLSCR1,RBM47,PF4,PPBP,IL15,TLR2,DDX60L,NAIP,MEF2C,AHR,HDAC9,CD36,PTK2B,JAK2,DAPK1,SYK,FCN1,ALOX5,NEAT1,CLEC7A,LRRK2,LRP1,USP15,IRAK3,LYZ,CIITA,PLCG2,EMILIN2,HCK,IFNGR2,CYBB,SLC9A9,IL17RA,MAPK14,TANK,ACER3,UBE2W,IFNAR2,CARD8,CD58,PARP14,ZEB2,ERBIN,MICU1,RBPJ,TRIM38,DDX17,EXT1,ALPK1,RAB27A,IL10RA,ANO6,LYN,AP3B1,ETS1,PSE…
GO:BP	regulation of biosynthetic process	GO:0009889	FALSE	6.17128e-08	7.20962	5789	501	206	21010	FGR,NOTCH2,S100A9,S100A8,MNDA,NEK7,PTPRC,ASXL2,SLC8A1,BAZ2B,ZNF804A,SLC11A1,PID1,CD86,PLSCR1,MBNL1,RBM47,PF4,MAML3,IL15,TLR2,NAIP,MEF2C,HIST1H1E,OPRM1,QKI,AHR,HDAC9,JAZF1,CREB5,CD36,TFEC,PTK2B,HMBOX1,STK3,TRPS1,JAK2,DAPK1,SYK,SETX,FCN1,ALOX5,PTEN,KCNQ1OT1,MICAL2,PHF21A,AHNAK,NEAT1,FLI1,CLEC7A,ETV6,LRRK2,LRP1,IRAK3,ATP2B1,MED13L,CPB2-AS1,SLC24A4,ZNF710,MEF2A,CIITA,ZFHX3,PLCG2,ZNF516,HCK,SULF2,BACH…
GO:BP	regulation of cellular biosynthetic process	GO:0031326	FALSE	6.76729e-08	7.16959	5757	501	205	21010	FGR,NOTCH2,S100A9,S100A8,MNDA,NEK7,PTPRC,ASXL2,SLC8A1,BAZ2B,ZNF804A,SLC11A1,PID1,CD86,PLSCR1,MBNL1,RBM47,PF4,MAML3,IL15,TLR2,NAIP,MEF2C,HIST1H1E,OPRM1,QKI,AHR,HDAC9,JAZF1,CREB5,CD36,TFEC,PTK2B,HMBOX1,STK3,TRPS1,JAK2,DAPK1,SYK,SETX,FCN1,ALOX5,PTEN,KCNQ1OT1,MICAL2,PHF21A,AHNAK,NEAT1,FLI1,CLEC7A,ETV6,LRRK2,LRP1,IRAK3,ATP2B1,MED13L,CPB2-AS1,SLC24A4,ZNF710,MEF2A,CIITA,ZFHX3,PLCG2,ZNF516,HCK,SULF2,BACH…
GO:BP	B cell activation	GO:0042113	FALSE	7.64072e-08	7.11687	278	501	29	21010	NOTCH2,MNDA,PTPRC,CD86,MEF2C,AHR,HDAC9,SKAP2,PTK2B,SYK,TNFSF13B,PLCG2,DOCK11,NCKAP1L,RBPJ,LYN,PLCL2,PRKCB,POU2F2,PTPRJ,ITGA4,PHF14,ATM,VAV3,DOCK10,LEF1,FCRL1,IL7R,BANK1
GO:BP	neuron differentiation	GO:0030182	FALSE	9.08316e-08	7.04176	1404	501	75	21010	NOTCH2,S100A9,SRGAP2,DISC1,CCDC88A,ZNF804A,SCLT1,ZSWIM6,MEF2C,RIPOR2,HDAC9,PTK2B,ASAP1,JAK2,C9ORF72,SETX,PTEN,SHTN1,LRRK2,PLXNC1,RTN1,NUMB,MEF2A,ZFHX3,GAS7,RUNX1,TRIO,PICALM,FRY,KCNQ1,MAP4K4,MYCBP2,NCKAP1L,DENND5A,TAOK1,APLP2,SPG11,ANKS1A,IQGAP1,KLF7,VCL,CFLAR,RBPJ,EXT1,CREB1,RAB10,LYN,PREX1,CUX1,NIN,PSEN1,RB1,TIAM1,FRYL,TAOK3,VPS13B,RAPGEF2,DIP2B,PPP3CA,RERE,ROCK1,BCL11A,AGTPBP1,ITGA4,SIPA1L1,TC…
GO:BP	regulation of locomotion	GO:0040012	FALSE	1.30175e-07	6.88547	1029	501	61	21010	FGR,PTPRC,SRGAP2,MEF2C,MCTP1,NEDD9,RIPOR2,HDAC9,DOCK5,PTK2B,DOCK8,JAK2,PTEN,SHTN1,CLEC7A,LRRK2,LRP1,PLXNC1,NUMB,PLCG2,PECAM1,EMILIN2,RIN2,ADAM10,MAP4K4,MYCBP2,NCKAP1L,ROCK2,ZEB2,VCL,ANO6,LYN,LDLRAD4,PREX1,SGK3,ETS1,TIAM1,ST6GAL1,FOXO3,PTPRJ,ZNF609,APC,RIN3,MAP2K5,RAPGEF2,PLCB1,PPP3CA,FBXW7,ROCK1,SSH2,SP100,ITGA4,FAM49B,PRKCE,ATM,FOXP1,HIF1A,DOCK10,MGAT5,IGF1R,LEF1
GO:BP	positive regulation of immune response	GO:0050778	FALSE	1.34802e-07	6.8703	699	501	48	21010	FGR,CTSS,MNDA,NEK7,PTPRC,SLC11A1,CD86,PLSCR1,RBM47,IL15,TLR2,FYB1,NAIP,MEF2C,LCP2,STX7,CD36,JAK2,SYK,FCN1,CLEC7A,USP15,IRAK3,TNFSF13B,PLCG2,HCK,NCKAP1L,CARD8,ERBIN,GAB2,ALPK1,LYN,AP3B1,PLCL2,PSEN1,PRKCB,PTPRJ,ANKRD17,FAM49B,PRKCE,FOXP1,VAV3,CD55,PDE4B,TXK,THEMIS,ITK,BANK1
GO:BP	response to organonitrogen compound	GO:0010243	FALSE	1.40826e-07	6.85132	1031	501	61	21010	SLC8A1,KYNU,PID1,TLR2,MEF2C,OPRM1,AHR,HDAC9,CD36,PTK2B,SPIDR,JAK2,SYK,PTPRE,LRRK2,LRP1,IRAK3,ATP2B1,SLC24A4,VPS13C,RAB31,CYBB,MAPK14,KCNQ1,ROCK2,GNAQ,NCOA2,USP25,ERBIN,CFLAR,EXT1,CREB1,RAB10,LYN,PSEN1,RB1,TIAM1,UBR2,ATF6,PHIP,ITPR2,PRKCB,RAPGEF2,STAT1,C2CD5,PLCB1,MYO5A,PPP3CA,ITPR1,DIAPH1,ROCK1,BCL11A,ITGA4,TCF12,SHOC2,PRKCE,NCOA1,PIP4K2A,MBD5,IGF1R,PDE4B
GO:BP	regulation of cell differentiation	GO:0045595	FALSE	1.44023e-07	6.84157	1562	501	80	21010	CSF3R,NOTCH2,PTPRC,DISC1,ASXL2,CD86,PF4,IL15,TLR2,VCAN,MEF2C,NEDD9,RIPOR2,OPRM1,HDAC9,CD36,PTK2B,STK3,TRPS1,JAK2,SYK,ALOX5,PTEN,SHTN1,CLEC7A,LRRK2,PLXNC1,WDFY2,ATP11A,NUMB,ZFHX3,RIN2,MAPK14,RUNX1,TRIO,NCKAP1L,ROCK2,ZEB2,KLF7,VCL,SMAD2,RBPJ,DDX17,TMEM131L,CREB1,LYN,LDLRAD4,AP3B1,CUX1,NIN,ETS1,PSEN1,RB1,TIAM1,NCOA3,FOXO3,MAP3K5,APC,ANKRD17,RAPGEF2,RFX3,STAT1,PLCB1,DIP2B,PPP3CA,FBXW7,ROCK1,BCL11A,TC…
GO:BP	negative regulation of nitrogen compound metabolic process	GO:0051172	FALSE	1.44232e-07	6.84094	2353	501	106	21010	NOTCH2,PTPRC,SLC8A1,SLC11A1,PID1,RBM47,NAIP,MEF2C,HIST1H1E,OPRM1,AHR,HDAC9,JAZF1,CD36,TFEC,HMBOX1,TRPS1,C9ORF72,DAPK1,PTEN,PHF21A,ETV6,LRRK2,LRP1,IRAK3,RTN1,MEF2A,CIITA,ZFHX3,BACH1,MBD2,ZNF438,MAPK14,RUNX1,PICALM,PRKAG2,FRY,IKZF1,ASAH1,MYCBP2,RESF1,NCKAP1L,ROCK2,MDFIC,HIPK3,CARD8,WARS,APLP2,GNAQ,NCOA2,PARP14,TUT7,USP25,LRRFIP1,CBL,ZEB2,KLF7,SMAD2,LIMS1,JARID2,RBPJ,CREB1,LARP4B,RIC1,LYN,CUX1,ZBTB2…
GO:BP	regulation of immune response	GO:0050776	FALSE	1.44394e-07	6.84045	875	501	55	21010	FGR,CTSS,MNDA,NEK7,PTPRC,SLC11A1,CD86,PLSCR1,RBM47,IL15,TLR2,FYB1,MAP3K1,NAIP,MEF2C,LCP2,STX7,AHR,CD36,JAK2,C9ORF72,SYK,FCN1,CLEC7A,USP15,IRAK3,TNFSF13B,PLCG2,HCK,MAPK14,NCKAP1L,CARD8,PARP14,ERBIN,GAB2,ALPK1,LYN,AP3B1,PLCL2,PSEN1,PRKCB,PTPRJ,SAMHD1,ANKRD17,FAM49B,PRKCE,FOXP1,VAV3,CD55,PDE4B,TXK,THEMIS,ITK,IL7R,BANK1
GO:BP	localization	GO:0051179	FALSE	1.47791e-07	6.83035	5542	501	198	21010	FGR,LRRC8D,EVI5,SLC22A15,CTSS,S100A9,S100A8,RCSD1,NCF2,PTPRC,DISC1,LYST,SLC8A1,CCDC88A,ARHGAP25,DYSF,SESTD1,SLC11A1,PID1,ATG7,DNAJC13,PLSCR1,RNF13,PPBP,BMP2K,ANTXR2,IL15,TLR2,ACSL1,FYB1,MEF2C,MCTP1,DOCK2,NEDD9,KIF13A,RIPOR2,STX7,STX11,OPRM1,IPCEF1,QKI,SNX10,ELMO1,CD36,PTK2B,SPIDR,STK3,JAK2,C9ORF72,DAPK1,SYK,FKBP15,DENND1A,FCN1,ALOX5,PSAP,PTEN,AHNAK,CLEC7A,LRRK2,LRP1,ATP2B1,WASHC4,ATP11A,NUMB,SLC2…
GO:BP	regulation of RNA metabolic process	GO:0051252	FALSE	1.6889e-07	6.7724	3753	501	148	21010	NOTCH2,S100A9,S100A8,ASXL2,BAZ2B,SLC11A1,PID1,CD86,PLSCR1,MBNL1,RBM47,PF4,MAML3,TLR2,RASA1,MEF2C,HIST1H1E,QKI,AHR,HDAC9,JAZF1,CREB5,CD36,TFEC,HMBOX1,STK3,TRPS1,JAK2,SYK,SETX,PTEN,MICAL2,PHF21A,AHNAK,FLI1,CLEC7A,ETV6,LRRK2,IRAK3,MED13L,ZNF710,MEF2A,CIITA,ZFHX3,PLCG2,ZNF516,HCK,BACH1,MBD2,ZNF438,MAPK14,RUNX1,PICALM,IKZF1,ASAH1,TET3,RESF1,ROCK2,MDFIC,CARD8,TET2,ZNF638,NCOA2,PARP14,TUT7,LRRFIP1,ZEB2,…
GO:BP	plasma membrane bounded cell projection organization	GO:0120036	FALSE	1.85328e-07	6.73206	1541	501	79	21010	NOTCH2,S100A9,SRGAP2,DISC1,CDC42EP3,CCDC88A,ZNF804A,ARHGAP24,SCLT1,MEF2C,NEDD9,RIPOR2,SNX10,PTK2B,ASAP1,JAK2,C9ORF72,SETX,PTEN,SHTN1,FGD4,LRRK2,PLXNC1,NUMB,MEF2A,GAS7,DOCK11,TRIO,PICALM,FRY,KCNQ1,MAP4K4,MYCBP2,NCKAP1L,DENND5A,APLP2,SPG11,IQGAP1,KLF7,VCL,MTSS1,CFLAR,SDCCAG8,EXT1,ALPK1,TTC17,CREB1,ANO6,RAB10,LYN,PREX1,CUX1,CEP350,NIN,PSEN1,RB1,TIAM1,FRYL,TAOK3,APC,VPS13B,PIBF1,RAPGEF2,RFX3,SNX2,DIP…
GO:BP	cellular component morphogenesis	GO:0032989	FALSE	2.17468e-07	6.6626	783	501	51	21010	NOTCH2,SRGAP2,DISC1,PID1,TLR2,C9ORF72,PTEN,SHTN1,LRRK2,PLXNC1,NUMB,MEF2A,GAS7,TRIO,PICALM,MAP4K4,CERT1,MYCBP2,NCKAP1L,AGFG1,APLP2,SPG11,IQGAP1,KLF7,VCL,CFLAR,EXT1,PIKFYVE,AKAP13,CREB1,RAB10,CUX1,NIN,PSEN1,TIAM1,TAOK3,VPS13B,RAPGEF2,SNX2,DIP2B,PPP3CA,TTN,RERE,ROCK1,BCL11A,ITGA4,SIPA1L1,STAU2,CD44,DOCK10,IGF1R
GO:BP	neuron projection development	GO:0031175	FALSE	2.26425e-07	6.64508	990	501	59	21010	NOTCH2,S100A9,SRGAP2,DISC1,CCDC88A,ZNF804A,MEF2C,RIPOR2,PTK2B,ASAP1,JAK2,C9ORF72,SETX,PTEN,SHTN1,LRRK2,PLXNC1,NUMB,MEF2A,GAS7,TRIO,PICALM,FRY,MAP4K4,MYCBP2,NCKAP1L,DENND5A,APLP2,SPG11,IQGAP1,KLF7,VCL,CFLAR,EXT1,CREB1,RAB10,LYN,PREX1,CUX1,NIN,PSEN1,RB1,TIAM1,FRYL,TAOK3,VPS13B,RAPGEF2,DIP2B,PPP3CA,RERE,ROCK1,BCL11A,ITGA4,SIPA1L1,SHOC2,STAU2,NCK2,DOCK10,IGF1R
GO:BP	establishment of localization	GO:0051234	FALSE	2.28355e-07	6.64139	4905	501	180	21010	FGR,LRRC8D,EVI5,SLC22A15,CTSS,S100A8,RCSD1,NCF2,PTPRC,LYST,SLC8A1,CCDC88A,ARHGAP25,DYSF,SESTD1,SLC11A1,PID1,ATG7,DNAJC13,PLSCR1,PPBP,BMP2K,ANTXR2,IL15,TLR2,ACSL1,MEF2C,MCTP1,DOCK2,KIF13A,RIPOR2,STX7,STX11,OPRM1,IPCEF1,QKI,SNX10,ELMO1,CD36,PTK2B,SPIDR,STK3,JAK2,C9ORF72,DAPK1,SYK,FKBP15,DENND1A,FCN1,ALOX5,PSAP,PTEN,AHNAK,CLEC7A,LRRK2,LRP1,ATP2B1,WASHC4,ATP11A,NUMB,SLC24A4,TNFAIP2,SLC12A6,VPS13C,MEF…
GO:BP	positive regulation of cell communication	GO:0010647	FALSE	2.31216e-07	6.63598	1725	501	85	21010	NOTCH2,CTSS,S100A9,S100A8,NEK7,PTPRC,DISC1,ASXL2,CCDC88A,CD86,RNF13,RBM47,BMP2K,TLR2,NAIP,MEF2C,OPRM1,CD36,PTK2B,STK3,JAK2,SYK,PTEN,CLEC7A,LRRK2,USP15,PLCG2,SULF2,MBD2,MAP4K4,NCKAP1L,ROCK2,TAOK1,PARP14,CBL,ZEB2,IQGAP1,CFLAR,SMAD2,LIMS1,RBPJ,TRIM38,ALPK1,ARHGEF3,AKAP13,CREB1,IL10RA,LYN,PSEN1,TIAM1,ATF6,CTBP2,MAP3K5,PHIP,PRKCB,PTPRJ,TAOK3,PELI2,PIBF1,ANKRD17,MAP2K5,RAPGEF2,PLCB1,MCL1,PPP3CA,ITPR1,F…
GO:BP	positive regulation of signaling	GO:0023056	FALSE	2.31216e-07	6.63598	1725	501	85	21010	NOTCH2,CTSS,S100A9,S100A8,NEK7,PTPRC,DISC1,ASXL2,CCDC88A,CD86,RNF13,RBM47,BMP2K,TLR2,NAIP,MEF2C,OPRM1,CD36,PTK2B,STK3,JAK2,SYK,PTEN,CLEC7A,LRRK2,USP15,PLCG2,SULF2,MBD2,MAP4K4,NCKAP1L,ROCK2,TAOK1,PARP14,CBL,ZEB2,IQGAP1,CFLAR,SMAD2,LIMS1,RBPJ,TRIM38,ALPK1,ARHGEF3,AKAP13,CREB1,IL10RA,LYN,PSEN1,TIAM1,ATF6,CTBP2,MAP3K5,PHIP,PRKCB,PTPRJ,TAOK3,PELI2,PIBF1,ANKRD17,MAP2K5,RAPGEF2,PLCB1,MCL1,PPP3CA,ITPR1,F…
GO:BP	response to nitrogen compound	GO:1901698	FALSE	3.04454e-07	6.51648	1105	501	63	21010	SLC8A1,KYNU,PID1,TLR2,MEF2C,OPRM1,AHR,HDAC9,CD36,PTK2B,SPIDR,JAK2,SYK,PTPRE,LRRK2,LRP1,IRAK3,ATP2B1,SLC24A4,VPS13C,CIITA,RAB31,CYBB,MAPK14,KCNQ1,ROCK2,GNAQ,NCOA2,USP25,ERBIN,CFLAR,EXT1,CREB1,RAB10,LYN,PSEN1,RB1,TIAM1,UBR2,ATF6,MAP3K5,PHIP,ITPR2,PRKCB,RAPGEF2,STAT1,C2CD5,PLCB1,MYO5A,PPP3CA,ITPR1,DIAPH1,ROCK1,BCL11A,ITGA4,TCF12,SHOC2,PRKCE,NCOA1,PIP4K2A,MBD5,IGF1R,PDE4B
GO:BP	activation of immune response	GO:0002253	FALSE	3.65199e-07	6.43747	507	501	39	21010	FGR,CTSS,MNDA,NEK7,PTPRC,PLSCR1,TLR2,FYB1,NAIP,MEF2C,LCP2,CD36,SYK,FCN1,CLEC7A,USP15,IRAK3,PLCG2,HCK,NCKAP1L,CARD8,ERBIN,ALPK1,LYN,AP3B1,PLCL2,PSEN1,PRKCB,PTPRJ,ANKRD17,PRKCE,FOXP1,VAV3,CD55,PDE4B,TXK,THEMIS,ITK,BANK1
GO:BP	positive regulation of developmental process	GO:0051094	FALSE	4.4471e-07	6.35192	1310	501	70	21010	NOTCH2,PTPRC,DISC1,ASXL2,SLC8A1,CD86,PF4,IL15,TLR2,VCAN,MEF2C,NEDD9,RIPOR2,OPRM1,CD36,PTK2B,STK3,JAK2,SYK,ALOX5,SHTN1,CLEC7A,ATP2B1,PLXNC1,WDFY2,TNFSF13B,ATP11A,NUMB,ZFHX3,EMILIN2,RIN2,CYBB,MAPK14,RUNX1,NCKAP1L,NCOA2,ZEB2,SMAD2,RBPJ,CREB1,ANO6,LYN,AP3B1,CUX1,NIN,ETS1,PSEN1,RB1,TIAM1,NCOA3,FOXO3,MAP3K5,PRKCB,RAPGEF2,RFX3,STAT1,PLCB1,PPP3CA,BCL11A,TCF7L2,SMARCA2,TCF12,SHOC2,STAU2,NCOA1,HIF1A,IGF1R,…
GO:BP	supramolecular fiber organization	GO:0097435	FALSE	4.45003e-07	6.35164	799	501	51	21010	CDC42EP3,CCDC88A,ARHGAP25,RASA1,NEDD9,ELMO1,CD36,PTK2B,JAK2,C9ORF72,MEGF9,SHTN1,MICAL2,WASHC4,MEF2A,GAS7,HCK,DIAPH2,NCKAP1L,ROCK2,AGFG1,TAOK1,ZEB2,IQGAP1,MTSS1,CFLAR,PSTPIP2,EXT1,TTC17,AKAP13,PREX1,NIN,PSEN1,RB1,FCHSD2,SVIL,ZNF207,APC,ADD3,LCP1,MYO5A,TTN,DIAPH1,MYO1F,ROCK1,SSH2,FAM49B,PRKCE,NCK2,IQGAP2,FMN1
GO:BP	cellular response to nitrogen compound	GO:1901699	FALSE	4.69605e-07	6.32827	676	501	46	21010	SLC8A1,PID1,MEF2C,OPRM1,AHR,HDAC9,CD36,SPIDR,JAK2,PTPRE,LRRK2,LRP1,ATP2B1,CIITA,RAB31,CYBB,KCNQ1,ROCK2,GNAQ,NCOA2,CFLAR,RAB10,LYN,PSEN1,RB1,UBR2,MAP3K5,PHIP,ITPR2,PRKCB,RAPGEF2,STAT1,C2CD5,PLCB1,MYO5A,ITPR1,DIAPH1,ROCK1,BCL11A,ITGA4,SHOC2,NCOA1,PIP4K2A,MBD5,IGF1R,PDE4B
GO:BP	regulation of localization	GO:0032879	FALSE	5.48041e-07	6.26119	2123	501	97	21010	FGR,CTSS,S100A8,PTPRC,SLC8A1,CCDC88A,DYSF,SESTD1,SLC11A1,PID1,DNAJC13,PLSCR1,BMP2K,IL15,TLR2,ACSL1,MEF2C,MCTP1,DOCK2,NEDD9,RIPOR2,STX7,OPRM1,CD36,PTK2B,SPIDR,JAK2,C9ORF72,DAPK1,SYK,FCN1,ALOX5,PTEN,AHNAK,CLEC7A,LRRK2,LRP1,ATP2B1,NUMB,MEF2A,PLCG2,VMP1,PECAM1,RAB31,HCK,IFNGR2,CYBB,MAPK14,PICALM,ADAM10,PRKAG2,KCNQ1,MAP4K4,MYCBP2,NCKAP1L,ROCK2,MDFIC,CBL,SPG11,KLF7,VCL,UTRN,TBC1D5,GAB2,TRIM38,RAB27A,CR…
GO:BP	regulation of cellular component biogenesis	GO:0044087	FALSE	5.60409e-07	6.2515	960	501	57	21010	NEK7,CDC42EP3,CCDC88A,ARHGAP24,TLR2,RASA1,MEF2C,RIPOR2,CD36,PTK2B,SPIDR,C9ORF72,SYK,MEGF9,PTEN,CLEC7A,LRRK2,PLCG2,HCK,DOCK11,MAP4K4,MYCBP2,RESF1,NCKAP1L,ROCK2,CARD8,WARS,VCL,MTSS1,LIMS1,SDCCAG8,PIKFYVE,VPS8,PREX1,RB1,FCHSD2,SETD5,SVIL,PTPRJ,APC,ADD3,SENP6,RAPGEF2,LCP1,ROCK1,STXBP5,BCL11A,SSH2,FAM49B,PRKCE,MPP7,STAU2,ATM,PIP4K2A,ATF7IP,NCK2,FMN1
GO:BP	regulation of cell motility	GO:2000145	FALSE	5.92638e-07	6.22721	988	501	58	21010	FGR,PTPRC,SRGAP2,MEF2C,MCTP1,NEDD9,RIPOR2,HDAC9,DOCK5,PTK2B,DOCK8,JAK2,PTEN,SHTN1,CLEC7A,LRP1,PLXNC1,NUMB,PLCG2,PECAM1,EMILIN2,RIN2,ADAM10,MAP4K4,NCKAP1L,ROCK2,ZEB2,VCL,ANO6,LYN,LDLRAD4,PREX1,SGK3,ETS1,TIAM1,FOXO3,PTPRJ,ZNF609,APC,RIN3,MAP2K5,RAPGEF2,PLCB1,PPP3CA,FBXW7,ROCK1,SSH2,SP100,ITGA4,FAM49B,PRKCE,ATM,FOXP1,HIF1A,DOCK10,MGAT5,IGF1R,LEF1
GO:BP	cell projection organization	GO:0030030	FALSE	6.271e-07	6.20266	1581	501	79	21010	NOTCH2,S100A9,SRGAP2,DISC1,CDC42EP3,CCDC88A,ZNF804A,ARHGAP24,SCLT1,MEF2C,NEDD9,RIPOR2,SNX10,PTK2B,ASAP1,JAK2,C9ORF72,SETX,PTEN,SHTN1,FGD4,LRRK2,PLXNC1,NUMB,MEF2A,GAS7,DOCK11,TRIO,PICALM,FRY,KCNQ1,MAP4K4,MYCBP2,NCKAP1L,DENND5A,APLP2,SPG11,IQGAP1,KLF7,VCL,MTSS1,CFLAR,SDCCAG8,EXT1,ALPK1,TTC17,CREB1,ANO6,RAB10,LYN,PREX1,CUX1,CEP350,NIN,PSEN1,RB1,TIAM1,FRYL,TAOK3,APC,VPS13B,PIBF1,RAPGEF2,RFX3,SNX2,DIP…
GO:BP	small GTPase mediated signal transduction	GO:0007264	FALSE	6.34472e-07	6.19759	494	501	38	21010	NOTCH2,SRGAP2,CCDC88A,ARHGAP25,ARHGAP24,DOCK2,RIPOR2,ELMO1,DOCK5,DOCK8,DENND1A,SHTN1,FGD4,RIN2,DOCK11,TRIO,ARHGAP26,MAPKAP1,MAP4K4,ROCK2,CBL,ARHGEF3,AKAP13,PREX1,RASGEF1B,RB1,TIAM1,ARHGAP15,FAM13A,RAPGEF2,RALGAPA2,ROCK1,SIPA1L1,SHOC2,FAM49B,VAV3,DOCK10,RALGPS2
GO:BP	negative regulation of signaling	GO:0023057	FALSE	6.38133e-07	6.19509	1378	501	72	21010	RGS18,PTPRC,ARHGAP25,PID1,PF4,ARHGAP24,NAIP,TMEM170B,RIPOR2,OPRM1,PTK2B,STK3,PTEN,PTPRE,LRRK2,LRP1,IRAK3,SLC24A4,SULF2,GRK3,MAPK14,TANK,MAPKAP1,MAP4K4,CHST11,HIPK3,CARD8,PARP14,CBL,KLF7,ERBIN,CFLAR,TMEM131L,LYN,LDLRAD4,PLCL2,SGK3,PSEN1,RB1,UBR2,PHIP,RNF149,PRKCB,PTPRJ,TAOK3,TBC1D1,APC,PIBF1,SAMHD1,MAP2K5,STAT1,HERC4,MCL1,PPP3CA,ITPR1,FBXW7,TCF7L2,PHF14,FAM49B,STAU2,ATM,FOXP1,PIP4K2A,CD44,NCK2,HIF…
GO:BP	negative regulation of cell communication	GO:0010648	FALSE	6.38133e-07	6.19509	1378	501	72	21010	RGS18,PTPRC,ARHGAP25,PID1,PF4,ARHGAP24,NAIP,TMEM170B,RIPOR2,OPRM1,PTK2B,STK3,PTEN,PTPRE,LRRK2,LRP1,IRAK3,SLC24A4,SULF2,GRK3,MAPK14,TANK,MAPKAP1,MAP4K4,CHST11,HIPK3,CARD8,PARP14,CBL,KLF7,ERBIN,CFLAR,TMEM131L,LYN,LDLRAD4,PLCL2,SGK3,PSEN1,RB1,UBR2,PHIP,RNF149,PRKCB,PTPRJ,TAOK3,TBC1D1,APC,PIBF1,SAMHD1,MAP2K5,STAT1,HERC4,MCL1,PPP3CA,ITPR1,FBXW7,TCF7L2,PHF14,FAM49B,STAU2,ATM,FOXP1,PIP4K2A,CD44,NCK2,HIF…
GO:BP	cellular localization	GO:0051641	FALSE	6.93839e-07	6.15874	3652	501	143	21010	FGR,EVI5,S100A9,S100A8,RCSD1,PTPRC,DISC1,LYST,SLC8A1,CCDC88A,DYSF,SLC11A1,PID1,ATG7,DNAJC13,TLR2,FYB1,MEF2C,MCTP1,DOCK2,NEDD9,KIF13A,RIPOR2,STX7,STX11,OPRM1,SNX10,CD36,PTK2B,SPIDR,STK3,JAK2,C9ORF72,SYK,DENND1A,FCN1,ALOX5,PSAP,PTEN,LRRK2,LRP1,WASHC4,NUMB,VPS13C,PLCG2,VMP1,PECAM1,RAB31,HCK,AP1S2,FTX,MAPK14,RELCH,PICALM,ADAM10,TTC7A,MAP4K4,CERT1,MYCBP2,NCKAP1L,ROCK2,DENND5A,MDFIC,TRAPPC8,ACAP2,AGFG1…
GO:BP	regulation of cell development	GO:0060284	FALSE	7.00361e-07	6.15468	835	501	52	21010	CSF3R,NOTCH2,PTPRC,DISC1,CD86,PF4,IL15,TLR2,VCAN,MEF2C,NEDD9,OPRM1,HDAC9,PTK2B,SYK,PTEN,SHTN1,CLEC7A,LRRK2,PLXNC1,NUMB,MAPK14,RUNX1,NCKAP1L,ROCK2,VCL,TMEM131L,CREB1,LYN,AP3B1,CUX1,NIN,ETS1,PSEN1,RB1,TIAM1,FOXO3,RAPGEF2,RFX3,STAT1,PLCB1,DIP2B,PPP3CA,FBXW7,ROCK1,BCL11A,SMARCA2,STAU2,FOXP1,HIF1A,LEF1,IL7R
GO:BP	cellular response to organonitrogen compound	GO:0071417	FALSE	7.45165e-07	6.12775	637	501	44	21010	SLC8A1,PID1,MEF2C,OPRM1,AHR,HDAC9,CD36,SPIDR,JAK2,PTPRE,LRRK2,LRP1,ATP2B1,RAB31,CYBB,KCNQ1,ROCK2,GNAQ,NCOA2,CFLAR,RAB10,LYN,PSEN1,RB1,UBR2,PHIP,ITPR2,PRKCB,RAPGEF2,STAT1,C2CD5,PLCB1,MYO5A,ITPR1,DIAPH1,ROCK1,BCL11A,ITGA4,SHOC2,NCOA1,PIP4K2A,MBD5,IGF1R,PDE4B
GO:BP	transmembrane receptor protein tyrosine kinase signaling pathway	GO:0007169	FALSE	7.82893e-07	6.1063	614	501	43	21010	FGR,CCDC88A,PID1,RASA1,LCP2,NEDD9,PTK2B,JAK2,SYK,SETX,PTPRE,LRP1,HCK,SULF2,MAPK14,CBL,ANKS1A,IQGAP1,ERBIN,MTSS1,RBPJ,GAB2,EXT1,IGF2R,LYN,PSEN1,TIAM1,PHIP,PRKCB,PTPRJ,MAP2K5,RAPGEF2,PLCB1,SIPA1L1,SHOC2,PHF14,PIP4K2A,MBD5,NCK2,HIF1A,IGF1R,RUNX2,ARID5B
GO:BP	regulation of response to external stimulus	GO:0032101	FALSE	1.25783e-06	5.90038	1062	501	60	21010	FGR,CTSS,S100A9,S100A8,MNDA,NEK7,PTPRC,PLSCR1,RBM47,IL15,TLR2,NAIP,NEDD9,RIPOR2,AHR,CD36,PTK2B,JAK2,SYK,FCN1,ALOX5,PTEN,NEAT1,CLEC7A,LRRK2,USP15,IRAK3,PLCG2,EMILIN2,HCK,IL17RA,MAPK14,ADAM10,MYCBP2,NCKAP1L,CARD8,PARP14,ERBIN,TRIM38,ALPK1,IL10RA,ANO6,LYN,AP3B1,ETS1,RB1,TIAM1,ST6GAL1,AOAH,RIN3,SAMHD1,ANKRD17,STAT1,FAM49B,PRKCE,ATM,FOXP1,CD55,IGF1R,TXK
GO:BP	transport	GO:0006810	FALSE	1.32769e-06	5.8769	4716	501	172	21010	FGR,LRRC8D,EVI5,SLC22A15,CTSS,S100A8,RCSD1,NCF2,PTPRC,LYST,SLC8A1,CCDC88A,ARHGAP25,DYSF,SESTD1,SLC11A1,PID1,ATG7,DNAJC13,PLSCR1,PPBP,BMP2K,ANTXR2,IL15,TLR2,ACSL1,MEF2C,MCTP1,DOCK2,KIF13A,STX7,STX11,OPRM1,IPCEF1,QKI,SNX10,ELMO1,CD36,PTK2B,STK3,JAK2,C9ORF72,DAPK1,SYK,FKBP15,DENND1A,FCN1,ALOX5,PSAP,PTEN,AHNAK,CLEC7A,LRRK2,LRP1,ATP2B1,WASHC4,ATP11A,NUMB,SLC24A4,TNFAIP2,SLC12A6,VPS13C,MEF2A,PLCG2,VMP1…
GO:BP	biological process involved in interspecies interaction between organisms	GO:0044419	FALSE	1.39438e-06	5.85562	1698	501	82	21010	FGR,NOTCH2,CTSS,S100A9,S100A8,MNDA,NCF2,NEK7,PTPRC,LYST,KYNU,SLC11A1,ATG7,CD86,PLSCR1,RBM47,PF4,PPBP,IL15,TLR2,DDX60L,NAIP,MEF2C,AHR,CD36,JAK2,DAPK1,SYK,FCN1,CLEC7A,USP15,IRAK3,LYZ,CIITA,PLCG2,EMILIN2,HCK,IFNGR2,CYBB,SLC9A9,IL17RA,MAPK14,TANK,ROCK2,UBE2W,IFNAR2,CARD8,CD58,PARP14,UVRAG,CBL,ERBIN,RBPJ,TRIM38,DDX17,EXT1,PIKFYVE,IGF2R,ALPK1,RAB27A,WDFY4,IL10RA,LYN,AP3B1,MAP3K5,SENP7,POU2F2,SAMHD1,ANK…
GO:BP	myeloid leukocyte activation	GO:0002274	FALSE	1.41654e-06	5.84877	237	501	25	21010	FGR,NOTCH2,PTPRC,DYSF,SLC11A1,PLSCR1,IL15,TLR2,DOCK2,LCP2,JAK2,SYK,LRRK2,PLCG2,IFNGR2,ADAM10,CBL,RBPJ,GAB2,LYN,PREX1,PSEN1,PRKCE,ATM,FOXP1
GO:BP	wound healing	GO:0042060	FALSE	1.43889e-06	5.84197	419	501	34	21010	NOTCH2,SLC11A1,PLSCR1,PF4,ARHGAP24,F13A1,CD36,JAK2,SYK,ALOX5,PTEN,ENTPD1,AHNAK,JAML,CLEC7A,PLCG2,EMILIN2,MAPK14,GNAQ,VCL,CFLAR,EXT1,RAB27A,ANO6,LYN,AP3B1,MRTFA,PPP3CA,JMJD1C,PRKCE,VAV3,CD44,HIF1A,TXK
GO:BP	regulation of transport	GO:0051049	FALSE	1.54113e-06	5.81216	1762	501	84	21010	FGR,CTSS,S100A8,PTPRC,SLC8A1,DYSF,SESTD1,SLC11A1,PID1,DNAJC13,PLSCR1,BMP2K,IL15,TLR2,ACSL1,MEF2C,MCTP1,DOCK2,OPRM1,CD36,PTK2B,JAK2,C9ORF72,DAPK1,SYK,FCN1,ALOX5,PTEN,AHNAK,CLEC7A,LRRK2,LRP1,ATP2B1,NUMB,MEF2A,PLCG2,VMP1,RAB31,HCK,IFNGR2,CYBB,MAPK14,PICALM,PRKAG2,KCNQ1,MAP4K4,NCKAP1L,MDFIC,CBL,SPG11,KLF7,UTRN,TBC1D5,GAB2,RAB27A,CREB1,RIC1,ANO6,LYN,PSEN1,TIAM1,PRKCB,PTPRJ,TBC1D1,RIN3,RFX3,C2CD5,PLCB1…
GO:BP	actin filament polymerization	GO:0030041	FALSE	1.55455e-06	5.8084	168	501	21	21010	CDC42EP3,RASA1,PTK2B,JAK2,MEGF9,GAS7,HCK,DIAPH2,NCKAP1L,PSTPIP2,TTC17,PREX1,FCHSD2,SVIL,ADD3,DIAPH1,SSH2,FAM49B,PRKCE,NCK2,FMN1
GO:BP	regulation of RNA biosynthetic process	GO:2001141	FALSE	1.81018e-06	5.74228	3460	501	136	21010	NOTCH2,S100A9,S100A8,ASXL2,BAZ2B,SLC11A1,PID1,CD86,PLSCR1,PF4,MAML3,TLR2,MEF2C,HIST1H1E,AHR,HDAC9,JAZF1,CREB5,CD36,TFEC,HMBOX1,STK3,TRPS1,JAK2,SYK,SETX,PTEN,MICAL2,PHF21A,FLI1,CLEC7A,ETV6,LRRK2,IRAK3,MED13L,ZNF710,MEF2A,CIITA,ZFHX3,PLCG2,ZNF516,HCK,BACH1,MBD2,ZNF438,MAPK14,RUNX1,PICALM,IKZF1,ASAH1,TET3,RESF1,MDFIC,CARD8,TET2,NCOA2,PARP14,LRRFIP1,ZEB2,SLCO3A1,KLF7,ERBIN,LCORL,CFLAR,SMAD2,LIMS1,JAR…
GO:BP	cell adhesion	GO:0007155	FALSE	2.10887e-06	5.67595	1504	501	75	21010	CSF3R,S100A9,S100A8,PTPRC,SRGAP2,DISC1,CD86,IL15,VCAN,RASA1,NEDD9,RIPOR2,CD36,DOCK5,PTK2B,DOCK8,JAK2,SYK,ALOX5,PTEN,ENTPD1,JAML,PLXNC1,TNFSF13B,ZFHX3,VMP1,PECAM1,EMILIN2,RIN2,HCK,MAPK14,RUNX1,ADAM10,MAP4K4,NCKAP1L,ROCK2,CD58,VCL,ERBIN,MTSS1,UTRN,LIMS1,TMEM131L,EXT1,RAB10,LYN,PREX1,AP3B1,ETS1,PSEN1,TIAM1,ST6GAL1,FOXO3,PTPRJ,APBB1IP,APC,MAP2K5,PPP3CA,FNDC3A,ROCK1,ITGA4,MBP,SMARCA2,LPP,FAM49B,PRKCE,…
GO:BP	myeloid cell differentiation	GO:0030099	FALSE	2.21671e-06	5.65429	426	501	34	21010	CSF3R,NOTCH2,PF4,IL15,TLR2,MEF2C,NEDD9,SNX10,PTK2B,JAK2,FLI1,MAPK14,RUNX1,IKZF1,KCNQ1,NCKAP1L,TET2,CFLAR,RBPJ,GAB2,CREB1,LYN,AP3B1,ETS1,PSEN1,RB1,FOXO3,STAT1,PPP3CA,FBXW7,FOXP1,PIP4K2A,HIF1A,LEF1
GO:BP	regulation of DNA-templated transcription	GO:0006355	FALSE	2.25735e-06	5.6464	3437	501	135	21010	NOTCH2,S100A9,S100A8,ASXL2,BAZ2B,SLC11A1,PID1,CD86,PLSCR1,PF4,MAML3,TLR2,MEF2C,HIST1H1E,AHR,HDAC9,JAZF1,CREB5,CD36,TFEC,HMBOX1,STK3,TRPS1,JAK2,SYK,SETX,PTEN,MICAL2,PHF21A,FLI1,CLEC7A,ETV6,LRRK2,IRAK3,MED13L,ZNF710,MEF2A,CIITA,ZFHX3,PLCG2,ZNF516,HCK,BACH1,MBD2,ZNF438,MAPK14,RUNX1,PICALM,IKZF1,ASAH1,TET3,MDFIC,CARD8,TET2,NCOA2,PARP14,LRRFIP1,ZEB2,SLCO3A1,KLF7,ERBIN,LCORL,CFLAR,SMAD2,LIMS1,JARID2,RB…
GO:BP	response to peptide	GO:1901652	FALSE	2.72294e-06	5.56496	497	501	37	21010	PID1,TLR2,HDAC9,CD36,JAK2,PTPRE,LRP1,ATP2B1,SLC24A4,VPS13C,RAB31,CYBB,MAPK14,KCNQ1,ROCK2,NCOA2,ERBIN,CFLAR,CREB1,RAB10,LYN,PSEN1,RB1,PHIP,PRKCB,STAT1,C2CD5,PLCB1,MYO5A,ROCK1,ITGA4,TCF12,SHOC2,NCOA1,PIP4K2A,MBD5,IGF1R
GO:BP	regulation of vesicle-mediated transport	GO:0060627	FALSE	3.01522e-06	5.52068	522	501	38	21010	FGR,PTPRC,DYSF,SLC11A1,DNAJC13,PLSCR1,BMP2K,IL15,TLR2,MCTP1,DOCK2,CD36,C9ORF72,SYK,FCN1,CLEC7A,LRRK2,LRP1,NUMB,PLCG2,RAB31,HCK,PICALM,NCKAP1L,CBL,TBC1D5,GAB2,RAB27A,ANO6,LYN,PSEN1,PRKCB,PTPRJ,RIN3,C2CD5,PPP3CA,ROCK1,STXBP5
GO:BP	response to endogenous stimulus	GO:0009719	FALSE	3.04497e-06	5.51642	1696	501	81	21010	NOTCH2,CTSS,SLC8A1,PID1,TLR2,ACSL1,MEF2C,OPRM1,AHR,HDAC9,CD36,PTK2B,SPIDR,JAK2,SYK,SETX,PTPRE,LRRK2,LRP1,USP15,ATP2B1,SLC24A4,VPS13C,ZFHX3,RAB31,SULF2,CYBB,MAPK14,KCNQ1,CHST11,ROCK2,ACAP2,GNAQ,NCOA2,CBL,ZEB2,IQGAP1,CFLAR,SMAD2,LIMS1,RBPJ,DDX17,EXT1,CREB1,RAB10,LYN,LDLRAD4,PSEN1,RB1,UBR2,NCOA3,PHIP,ITPR2,PRKCB,MAP2K5,RAPGEF2,STAT1,C2CD5,PLCB1,MYO5A,ITPR1,CAB39,DIAPH1,ROCK1,BCL11A,ITGA4,TCF12,SHOC2…
GO:BP	cellular response to endogenous stimulus	GO:0071495	FALSE	3.08338e-06	5.51097	1458	501	73	21010	NOTCH2,CTSS,SLC8A1,PID1,ACSL1,MEF2C,OPRM1,AHR,HDAC9,CD36,SPIDR,JAK2,SETX,PTPRE,LRRK2,LRP1,USP15,ATP2B1,RAB31,SULF2,CYBB,MAPK14,KCNQ1,CHST11,ROCK2,ACAP2,GNAQ,NCOA2,CBL,ZEB2,IQGAP1,CFLAR,SMAD2,LIMS1,RBPJ,DDX17,EXT1,CREB1,RAB10,LYN,LDLRAD4,PSEN1,RB1,UBR2,NCOA3,PHIP,ITPR2,PRKCB,MAP2K5,RAPGEF2,STAT1,C2CD5,PLCB1,MYO5A,ITPR1,DIAPH1,ROCK1,BCL11A,ITGA4,SHOC2,PRKCE,NCOA1,KDM4C,FOXP1,PIP4K2A,MBD5,CD44,HIF1A…
GO:BP	regulation of phosphorylation	GO:0042325	FALSE	3.32068e-06	5.47877	1117	501	61	21010	FGR,NOTCH2,PTPRC,SLC8A1,CCDC88A,SLC11A1,PID1,CD86,IL15,MEF2C,LCP2,NEDD9,CD36,PTK2B,JAK2,C9ORF72,SYK,PTEN,LRRK2,IRAK3,WDFY2,PLCG2,PECAM1,MAPKAP1,PRKAG2,NCKAP1L,ROCK2,HIPK3,WARS,GNAQ,PARP14,UVRAG,CBL,SLCO3A1,IQGAP1,CCNY,LYN,PSEN1,RB1,TIAM1,MAP3K5,PHIP,PTPRJ,TAOK3,PELI2,CCNH,APC,PIBF1,MAP2K5,RAPGEF2,FBXW7,TTN,CAB39,ROCK1,PRKCE,PIP4K2A,VAV3,CD44,NCK2,IGF1R,BANK1
GO:BP	regulation of protein metabolic process	GO:0051246	FALSE	3.40283e-06	5.46816	2389	501	103	21010	FGR,NOTCH2,CTSS,S100A9,S100A8,PTPRC,DISC1,SLC8A1,CCDC88A,SLC11A1,PID1,ATG7,CD86,IL15,NAIP,MEF2C,LCP2,NEDD9,RNF144B,QKI,GSAP,CD36,PTK2B,JAK2,C9ORF72,DAPK1,SYK,PTEN,CLEC7A,LRRK2,LRP1,IRAK3,WDFY2,RTN1,PLCG2,PECAM1,TANK,RUNX1,PICALM,MAPKAP1,PRKAG2,FRY,MYCBP2,NCKAP1L,ROCK2,HIPK3,CARD8,TAOK1,WARS,APLP2,GNAQ,PARP14,TUT7,USP25,UVRAG,CBL,SLCO3A1,IQGAP1,CCNY,FBXL5,COP1,LARP4B,RIC1,LYN,PSEN1,RB1,TIAM1,FOXO3…
GO:BP	circulatory system development	GO:0072359	FALSE	3.55661e-06	5.44896	1119	501	61	21010	NOTCH2,SLC8A1,PF4,ARHGAP24,RASA1,MEF2C,QKI,AHR,HDAC9,PTK2B,STK3,SYK,CNTRL,ALOX5,PTEN,MICAL2,LRP1,TNFAIP2,SLC12A6,MEF2A,PECAM1,EMILIN2,RIN2,CYBB,MBD2,MAPK14,RUNX1,ADAM10,KCNQ1,CERT1,ROCK2,WARS,CFLAR,SMAD2,JARID2,RBPJ,EXT1,AKAP13,CREB1,ETS1,PSEN1,RB1,PRKCB,APC,ANKRD17,MAP2K5,RAPGEF2,STAT1,SAT1,FBXW7,TTN,ROCK1,TCF7L2,SP100,ATM,FOXP1,VAV3,HIF1A,IGF1R,IMMP2L,LEF1
GO:BP	response to other organism	GO:0051707	FALSE	4.12528e-06	5.38455	1527	501	75	21010	FGR,NOTCH2,CTSS,S100A9,S100A8,MNDA,NCF2,NEK7,PTPRC,LYST,KYNU,SLC11A1,ATG7,CD86,PLSCR1,RBM47,PF4,PPBP,IL15,TLR2,DDX60L,NAIP,MEF2C,AHR,CD36,JAK2,DAPK1,SYK,FCN1,CLEC7A,USP15,IRAK3,LYZ,CIITA,PLCG2,EMILIN2,HCK,IFNGR2,CYBB,SLC9A9,IL17RA,MAPK14,TANK,UBE2W,IFNAR2,CARD8,CD58,PARP14,ERBIN,RBPJ,TRIM38,DDX17,EXT1,ALPK1,RAB27A,WDFY4,IL10RA,LYN,AP3B1,MAP3K5,SENP7,POU2F2,SAMHD1,ANKRD17,STAT1,SP100,FAM49B,PRKCE,…
GO:BP	response to external biotic stimulus	GO:0043207	FALSE	4.49646e-06	5.34713	1530	501	75	21010	FGR,NOTCH2,CTSS,S100A9,S100A8,MNDA,NCF2,NEK7,PTPRC,LYST,KYNU,SLC11A1,ATG7,CD86,PLSCR1,RBM47,PF4,PPBP,IL15,TLR2,DDX60L,NAIP,MEF2C,AHR,CD36,JAK2,DAPK1,SYK,FCN1,CLEC7A,USP15,IRAK3,LYZ,CIITA,PLCG2,EMILIN2,HCK,IFNGR2,CYBB,SLC9A9,IL17RA,MAPK14,TANK,UBE2W,IFNAR2,CARD8,CD58,PARP14,ERBIN,RBPJ,TRIM38,DDX17,EXT1,ALPK1,RAB27A,WDFY4,IL10RA,LYN,AP3B1,MAP3K5,SENP7,POU2F2,SAMHD1,ANKRD17,STAT1,SP100,FAM49B,PRKCE,…
GO:BP	negative regulation of signal transduction	GO:0009968	FALSE	4.59711e-06	5.33752	1268	501	66	21010	RGS18,PTPRC,ARHGAP25,PID1,PF4,ARHGAP24,NAIP,TMEM170B,RIPOR2,OPRM1,STK3,PTEN,PTPRE,LRRK2,LRP1,IRAK3,SLC24A4,SULF2,GRK3,MAPK14,TANK,MAPKAP1,CHST11,HIPK3,CARD8,PARP14,CBL,ERBIN,CFLAR,TMEM131L,LYN,LDLRAD4,PLCL2,SGK3,PSEN1,RB1,UBR2,PHIP,RNF149,PRKCB,PTPRJ,TAOK3,APC,PIBF1,SAMHD1,MAP2K5,STAT1,HERC4,MCL1,ITPR1,FBXW7,TCF7L2,PHF14,FAM49B,ATM,FOXP1,PIP4K2A,CD44,NCK2,HIF1A,PRKACB,IGF1R,RUNX2,PDE4B,MLLT3,BANK1
GO:BP	regulation of protein modification process	GO:0031399	FALSE	4.80081e-06	5.31869	1385	501	70	21010	FGR,NOTCH2,PTPRC,SLC8A1,CCDC88A,SLC11A1,PID1,ATG7,CD86,IL15,MEF2C,LCP2,NEDD9,CD36,PTK2B,JAK2,C9ORF72,SYK,PTEN,LRRK2,IRAK3,WDFY2,PLCG2,PECAM1,TANK,MAPKAP1,PRKAG2,FRY,MYCBP2,NCKAP1L,ROCK2,HIPK3,TAOK1,WARS,GNAQ,PARP14,UVRAG,CBL,SLCO3A1,IQGAP1,CCNY,LYN,PSEN1,RB1,TIAM1,TRIP12,MAP3K5,PHIP,PTPRJ,TAOK3,HDAC8,PELI2,CCNH,APC,PIBF1,MAP2K5,RAPGEF2,DIP2B,FBXW7,TTN,CAB39,ROCK1,CAMK2D,OXR1,PRKCE,CD44,NCK2,HIF1A…
GO:BP	cell part morphogenesis	GO:0032990	FALSE	5.1748e-06	5.28611	678	501	44	21010	NOTCH2,SRGAP2,DISC1,PID1,C9ORF72,PTEN,SHTN1,LRRK2,PLXNC1,NUMB,MEF2A,GAS7,TRIO,PICALM,MAP4K4,CERT1,MYCBP2,NCKAP1L,APLP2,SPG11,IQGAP1,KLF7,VCL,EXT1,CREB1,RAB10,CUX1,NIN,PSEN1,TIAM1,TAOK3,RAPGEF2,SNX2,DIP2B,PPP3CA,RERE,ROCK1,BCL11A,ITGA4,SIPA1L1,STAU2,CD44,DOCK10,IGF1R
GO:BP	response to biotic stimulus	GO:0009607	FALSE	5.21183e-06	5.28301	1565	501	76	21010	FGR,NOTCH2,CTSS,S100A9,S100A8,MNDA,NCF2,NEK7,PTPRC,LYST,KYNU,SLC11A1,ATG7,CD86,PLSCR1,RBM47,PF4,PPBP,IL15,TLR2,DDX60L,NAIP,MEF2C,AHR,CD36,JAK2,DAPK1,SYK,FCN1,CLEC7A,USP15,IRAK3,LYZ,CIITA,PLCG2,EMILIN2,HCK,IFNGR2,CYBB,SLC9A9,IL17RA,MAPK14,TANK,UBE2W,IFNAR2,CARD8,CD58,PARP14,ERBIN,RBPJ,TRIM38,DDX17,EXT1,ALPK1,RAB27A,WDFY4,IL10RA,LYN,AP3B1,MAP3K5,SENP7,POU2F2,PTPRJ,SAMHD1,ANKRD17,STAT1,SP100,FAM49B,…
GO:BP	cytokine-mediated signaling pathway	GO:0019221	FALSE	5.26827e-06	5.27833	486	501	36	21010	CSF3R,PTPRC,RBM47,PF4,PPBP,IL15,ACSL1,NAIP,PTK2B,JAK2,SYK,IRAK3,TNFSF13B,HCK,IFNGR2,IL17RA,TANK,IFNAR2,CARD8,PARP14,CBL,LIMS1,EXT1,IL10RA,LYN,FOXO3,PTPRJ,VRK2,SAMHD1,STAT1,PLCB1,SP100,CD44,HIF1A,TXK,IL7R
GO:BP	actin polymerization or depolymerization	GO:0008154	FALSE	5.29647e-06	5.27601	197	501	22	21010	CDC42EP3,RASA1,PTK2B,JAK2,MEGF9,MICAL2,GAS7,HCK,DIAPH2,NCKAP1L,PSTPIP2,TTC17,PREX1,FCHSD2,SVIL,ADD3,DIAPH1,SSH2,FAM49B,PRKCE,NCK2,FMN1
GO:BP	regulation of defense response	GO:0031347	FALSE	5.65253e-06	5.24776	756	501	47	21010	FGR,CTSS,S100A9,S100A8,MNDA,NEK7,PTPRC,PLSCR1,RBM47,IL15,TLR2,NAIP,MEF2C,AHR,CD36,JAK2,SYK,FCN1,ALOX5,NEAT1,CLEC7A,LRRK2,USP15,IRAK3,PLCG2,EMILIN2,HCK,IL17RA,MAPK14,CARD8,PARP14,ERBIN,TRIM38,ALPK1,IL10RA,LYN,AP3B1,ETS1,RB1,AOAH,SAMHD1,ANKRD17,STAT1,PRKCE,ATM,FOXP1,TXK
GO:BP	positive regulation of cell population proliferation	GO:0008284	FALSE	6.04388e-06	5.21868	1248	501	65	21010	NOTCH2,S100A9,PTPRC,DISC1,CDC42EP3,CCDC88A,TBC1D8,ZNF804A,PID1,CD86,IL15,VCAN,MEF2C,NEDD9,RIPOR2,PTK2B,JAK2,SYK,SETX,PTEN,SHTN1,NEAT1,JAML,CLEC7A,PLXNC1,TNFSF13B,HCK,DOCK11,MAPK14,ADAM10,ACER3,NCKAP1L,CFLAR,RBPJ,GAB2,LYN,CUX1,NIN,TIAM1,ST6GAL1,MAP3K5,PHIP,APC,MAP2K5,RAPGEF2,STAT1,NAMPT,PPP3CA,BCL11A,TCF7L2,ITGA4,SMARCA2,SHOC2,STAU2,KDM4C,FOXP1,VAV3,NCK2,HIF1A,CD55,RAD51B,IGF1R,RUNX2,LEF1,IL7R
GO:BP	DNA-templated transcription	GO:0006351	FALSE	6.62884e-06	5.17856	3563	501	137	21010	NOTCH2,S100A9,S100A8,ASXL2,BAZ2B,SLC11A1,PID1,CD86,PLSCR1,PF4,MAML3,TLR2,MEF2C,HIST1H1E,AHR,HDAC9,JAZF1,CREB5,CD36,TFEC,HMBOX1,STK3,TRPS1,JAK2,SYK,SETX,PTEN,MICAL2,PHF21A,FLI1,CLEC7A,ETV6,LRRK2,USP15,IRAK3,MED13L,ZNF710,MEF2A,CIITA,ZFHX3,PLCG2,ZNF516,HCK,BACH1,MBD2,ZNF438,MAPK14,RUNX1,PICALM,IKZF1,ASAH1,TET3,MDFIC,HIPK3,CARD8,TET2,NCOA2,PARP14,LRRFIP1,ZEB2,SLCO3A1,KLF7,ERBIN,LCORL,CFLAR,SMAD2,LIM…
GO:BP	RNA biosynthetic process	GO:0032774	FALSE	6.90559e-06	5.1608	3600	501	138	21010	NOTCH2,S100A9,S100A8,ASXL2,BAZ2B,SLC11A1,PID1,CD86,PLSCR1,PF4,MAML3,TLR2,MEF2C,HIST1H1E,AHR,HDAC9,JAZF1,CREB5,CD36,TFEC,HMBOX1,STK3,TRPS1,JAK2,SYK,SETX,PTEN,MICAL2,PHF21A,FLI1,CLEC7A,ETV6,LRRK2,USP15,IRAK3,MED13L,ZNF710,MEF2A,CIITA,ZFHX3,PLCG2,ZNF516,HCK,BACH1,MBD2,ZNF438,MAPK14,RUNX1,PICALM,IKZF1,ASAH1,TET3,RESF1,MDFIC,HIPK3,CARD8,TET2,NCOA2,PARP14,LRRFIP1,ZEB2,SLCO3A1,KLF7,ERBIN,LCORL,CFLAR,SMA…
GO:BP	defense response to other organism	GO:0098542	FALSE	7.09665e-06	5.14895	1196	501	63	21010	FGR,NOTCH2,CTSS,S100A9,S100A8,MNDA,NCF2,NEK7,PTPRC,LYST,KYNU,SLC11A1,ATG7,PLSCR1,RBM47,PF4,PPBP,IL15,TLR2,DDX60L,NAIP,CD36,JAK2,DAPK1,SYK,FCN1,CLEC7A,USP15,IRAK3,LYZ,CIITA,PLCG2,EMILIN2,HCK,IFNGR2,CYBB,SLC9A9,IL17RA,TANK,UBE2W,IFNAR2,CARD8,CD58,PARP14,ERBIN,RBPJ,TRIM38,DDX17,ALPK1,RAB27A,LYN,AP3B1,MAP3K5,SENP7,SAMHD1,ANKRD17,STAT1,SP100,PRKCE,FOXP1,CD55,TXK,IL7R
GO:BP	inflammatory response	GO:0006954	FALSE	1.08443e-05	4.9648	824	501	49	21010	FGR,NOTCH2,S100A9,S100A8,NEK7,PTPRC,SLC11A1,PLSCR1,PF4,PPBP,IL15,TLR2,NAIP,AHR,HDAC9,CD36,JAK2,SYK,ALOX5,NEAT1,CLEC7A,LRRK2,LRP1,LYZ,CIITA,PLCG2,HCK,IFNGR2,CYBB,IL17RA,MAPK14,ACER3,CARD8,ZEB2,RBPJ,EXT1,IL10RA,ANO6,LYN,AP3B1,ETS1,PSEN1,RB1,CERS6,AOAH,ATM,FOXP1,CD44,HIF1A
GO:BP	regulation of protein phosphorylation	GO:0001932	FALSE	1.13372e-05	4.9455	1014	501	56	21010	FGR,NOTCH2,PTPRC,SLC8A1,CCDC88A,SLC11A1,PID1,CD86,IL15,MEF2C,LCP2,NEDD9,CD36,PTK2B,JAK2,C9ORF72,SYK,PTEN,LRRK2,IRAK3,WDFY2,PLCG2,PECAM1,MAPKAP1,PRKAG2,ROCK2,HIPK3,WARS,GNAQ,PARP14,UVRAG,CBL,SLCO3A1,IQGAP1,CCNY,LYN,PSEN1,RB1,TIAM1,MAP3K5,PHIP,PTPRJ,TAOK3,PELI2,CCNH,APC,PIBF1,MAP2K5,RAPGEF2,FBXW7,TTN,CAB39,PRKCE,CD44,NCK2,BANK1
GO:BP	lymphocyte differentiation	GO:0030098	FALSE	1.18029e-05	4.92801	432	501	33	21010	NOTCH2,PTPRC,CD86,IL15,DOCK2,HDAC9,PTK2B,SYK,TNFSF13B,PLCG2,DOCK11,RUNX1,IKZF1,NCKAP1L,RBPJ,TMEM131L,PREX1,AP3B1,PLCL2,FOXO3,POU2F2,PTPRJ,ITGA4,SMARCA2,PHF14,ATM,FOXP1,DOCK10,RUNX2,THEMIS,LEF1,ITK,IL7R
GO:BP	regulation of protein-containing complex assembly	GO:0043254	FALSE	1.20954e-05	4.91738	410	501	32	21010	NEK7,CDC42EP3,RASA1,CD36,PTK2B,SPIDR,SYK,MEGF9,CLEC7A,PLCG2,HCK,NCKAP1L,CARD8,WARS,VPS8,PREX1,RB1,FCHSD2,SVIL,ADD3,SENP6,LCP1,STXBP5,BCL11A,SSH2,FAM49B,PRKCE,MPP7,ATM,ATF7IP,NCK2,FMN1
GO:BP	protein metabolic process	GO:0019538	FALSE	1.28784e-05	4.89014	5373	501	186	21010	FGR,ST6GALNAC3,NOTCH2,CTSS,S100A9,S100A8,NEK7,PTPRC,DISC1,SLC8A1,CCDC88A,SLC11A1,PID1,ATG7,UBE2E2,CD86,RNF13,BMP2K,DAPP1,IL15,TLR2,MAP3K1,NAIP,MEF2C,ST8SIA4,LCP2,RNF130,F13A1,NEDD9,RNF144B,HIST1H1E,QKI,HDAC9,CPVL,GSAP,CD36,PTK2B,CPQ,STK3,JAK2,C9ORF72,DAPK1,SYK,FCN1,PTEN,PTPRE,CLEC7A,LRRK2,LRP1,USP15,IRAK3,TMTC2,WDFY2,RTN1,PLCG2,USP32,PECAM1,HCK,SULF2,GRK3,MBD2,IL17RA,MAPK14,TANK,RUNX1,TRIO,PICALM…
GO:BP	regulation of kinase activity	GO:0043549	FALSE	1.42083e-05	4.84746	701	501	44	21010	FGR,NOTCH2,PTPRC,SLC8A1,CCDC88A,SLC11A1,CD86,MEF2C,LCP2,NEDD9,PTK2B,JAK2,SYK,PTEN,LRRK2,IRAK3,PRKAG2,HIPK3,WARS,GNAQ,UVRAG,CBL,IQGAP1,CCNY,LYN,PSEN1,RB1,TIAM1,MAP3K5,PTPRJ,TAOK3,CCNH,APC,PIBF1,MAP2K5,RAPGEF2,FBXW7,TTN,CAB39,PIP4K2A,VAV3,CD44,NCK2,IGF1R
GO:BP	positive regulation of endocytosis	GO:0045807	FALSE	1.42157e-05	4.84723	155	501	19	21010	PTPRC,SLC11A1,IL15,DOCK2,CD36,SYK,FCN1,CLEC7A,LRRK2,LRP1,PLCG2,RAB31,NCKAP1L,CBL,TBC1D5,RAB27A,ANO6,PTPRJ,PPP3CA
GO:BP	immune response-activating cell surface receptor signaling pathway	GO:0002429	FALSE	1.43887e-05	4.84198	285	501	26	21010	FGR,MNDA,PTPRC,PLSCR1,FYB1,MEF2C,LCP2,SYK,FCN1,CLEC7A,PLCG2,HCK,NCKAP1L,LYN,PLCL2,PSEN1,PRKCB,PTPRJ,PRKCE,FOXP1,VAV3,PDE4B,TXK,THEMIS,ITK,BANK1
GO:BP	mononuclear cell differentiation	GO:1903131	FALSE	1.48292e-05	4.82888	482	501	35	21010	NOTCH2,PTPRC,CD86,IL15,DOCK2,HDAC9,PTK2B,SYK,TNFSF13B,PLCG2,DOCK11,RUNX1,IKZF1,NCKAP1L,RBPJ,TMEM131L,LYN,PREX1,AP3B1,PLCL2,PSEN1,FOXO3,POU2F2,PTPRJ,ITGA4,SMARCA2,PHF14,ATM,FOXP1,DOCK10,RUNX2,THEMIS,LEF1,ITK,IL7R
GO:BP	regulation of actin filament-based process	GO:0032970	FALSE	1.54357e-05	4.81147	370	501	30	21010	CDC42EP3,CCDC88A,RASA1,NEDD9,PTK2B,C9ORF72,MEGF9,LRP1,WASHC4,HCK,NCKAP1L,ROCK2,TAOK1,ZEB2,MTSS1,AKAP13,PREX1,FCHSD2,SVIL,ADD3,ROCK1,SSH2,CAMK2D,FAM49B,PRKCE,STAU2,NCK2,IQGAP2,FMN1,PDE4B
GO:BP	plasma membrane bounded cell projection morphogenesis	GO:0120039	FALSE	1.58931e-05	4.79879	653	501	42	21010	NOTCH2,SRGAP2,DISC1,C9ORF72,PTEN,SHTN1,LRRK2,PLXNC1,NUMB,MEF2A,GAS7,TRIO,PICALM,MAP4K4,MYCBP2,NCKAP1L,APLP2,SPG11,IQGAP1,KLF7,VCL,EXT1,CREB1,RAB10,CUX1,NIN,PSEN1,TIAM1,TAOK3,RAPGEF2,SNX2,DIP2B,PPP3CA,RERE,ROCK1,BCL11A,ITGA4,SIPA1L1,STAU2,CD44,DOCK10,IGF1R
GO:BP	positive regulation of cell development	GO:0010720	FALSE	1.65884e-05	4.7802	438	501	33	21010	NOTCH2,PTPRC,DISC1,CD86,PF4,IL15,TLR2,VCAN,NEDD9,OPRM1,SYK,SHTN1,CLEC7A,PLXNC1,NUMB,RUNX1,NCKAP1L,CREB1,LYN,AP3B1,CUX1,NIN,RB1,TIAM1,FOXO3,RFX3,PPP3CA,BCL11A,SMARCA2,STAU2,HIF1A,LEF1,IL7R
GO:BP	positive regulation of intracellular signal transduction	GO:1902533	FALSE	1.78967e-05	4.74723	972	501	54	21010	NOTCH2,S100A9,S100A8,PTPRC,CD86,RNF13,TLR2,NAIP,MEF2C,OPRM1,CD36,PTK2B,STK3,JAK2,SYK,CLEC7A,LRRK2,PLCG2,MAP4K4,NCKAP1L,ROCK2,TAOK1,IQGAP1,CFLAR,LIMS1,TRIM38,ALPK1,ARHGEF3,AKAP13,LYN,PSEN1,TIAM1,MAP3K5,PRKCB,PTPRJ,TAOK3,PELI2,ANKRD17,MAP2K5,RAPGEF2,PLCB1,MCL1,PPP3CA,FBXW7,ROCK1,TCF7L2,SHOC2,PRKCE,ATM,CD44,NCK2,IGF1R,NR3C2,BANK1
GO:BP	regulation of protein kinase activity	GO:0045859	FALSE	1.80331e-05	4.74393	606	501	40	21010	FGR,NOTCH2,PTPRC,SLC8A1,CCDC88A,SLC11A1,CD86,MEF2C,LCP2,NEDD9,PTK2B,JAK2,SYK,PTEN,LRRK2,IRAK3,PRKAG2,HIPK3,WARS,GNAQ,UVRAG,CBL,IQGAP1,CCNY,LYN,PSEN1,RB1,TIAM1,MAP3K5,PTPRJ,TAOK3,CCNH,APC,PIBF1,MAP2K5,RAPGEF2,FBXW7,TTN,CAB39,NCK2
GO:BP	positive regulation of cell migration	GO:0030335	FALSE	1.89217e-05	4.72304	534	501	37	21010	FGR,PTPRC,NEDD9,RIPOR2,HDAC9,DOCK5,PTK2B,DOCK8,JAK2,SHTN1,CLEC7A,NUMB,PLCG2,PECAM1,RIN2,ADAM10,MAP4K4,NCKAP1L,ROCK2,ANO6,LYN,PREX1,ETS1,TIAM1,ZNF609,APC,RAPGEF2,PPP3CA,SSH2,ITGA4,PRKCE,ATM,FOXP1,HIF1A,MGAT5,IGF1R,LEF1
GO:BP	cell projection morphogenesis	GO:0048858	FALSE	1.98193e-05	4.70291	658	501	42	21010	NOTCH2,SRGAP2,DISC1,C9ORF72,PTEN,SHTN1,LRRK2,PLXNC1,NUMB,MEF2A,GAS7,TRIO,PICALM,MAP4K4,MYCBP2,NCKAP1L,APLP2,SPG11,IQGAP1,KLF7,VCL,EXT1,CREB1,RAB10,CUX1,NIN,PSEN1,TIAM1,TAOK3,RAPGEF2,SNX2,DIP2B,PPP3CA,RERE,ROCK1,BCL11A,ITGA4,SIPA1L1,STAU2,CD44,DOCK10,IGF1R
GO:BP	response to peptide hormone	GO:0043434	FALSE	2.16175e-05	4.6652	420	501	32	21010	PID1,TLR2,HDAC9,JAK2,PTPRE,ATP2B1,SLC24A4,VPS13C,RAB31,CYBB,MAPK14,KCNQ1,ROCK2,NCOA2,CFLAR,CREB1,RAB10,LYN,RB1,PHIP,PRKCB,STAT1,C2CD5,PLCB1,MYO5A,ROCK1,TCF12,SHOC2,NCOA1,PIP4K2A,MBD5,IGF1R
GO:BP	regulation of transcription by RNA polymerase II	GO:0006357	FALSE	2.19852e-05	4.65787	2408	501	101	21010	NOTCH2,ASXL2,BAZ2B,SLC11A1,PID1,PLSCR1,PF4,MAML3,TLR2,MEF2C,HIST1H1E,AHR,HDAC9,JAZF1,CREB5,CD36,TFEC,HMBOX1,TRPS1,JAK2,SETX,MICAL2,PHF21A,FLI1,ETV6,MED13L,ZNF710,MEF2A,CIITA,ZFHX3,ZNF516,BACH1,MBD2,ZNF438,MAPK14,RUNX1,IKZF1,TET3,TET2,NCOA2,LRRFIP1,ZEB2,KLF7,LCORL,SMAD2,JARID2,RBPJ,DDX17,CREB1,AP3B1,CUX1,ZBTB20,ETS1,PSEN1,MRTFA,RB1,NCOA3,FOXO3,ATF6,CTBP2,PHIP,PRKCB,POU2F2,HDAC8,CCNH,ZNF609,KDM7A,M…
GO:BP	organelle organization	GO:0006996	FALSE	2.3077e-05	4.63682	3562	501	135	21010	S100A9,S100A8,NEK7,SRGAP2,DISC1,LYST,CDC42EP3,CCDC88A,ARHGAP25,PID1,ATG7,DNAJC13,SCLT1,RASA1,DOCK2,NEDD9,KIF13A,RIPOR2,HIST1H1E,STX7,STX11,SNX10,ELMO1,DOCK5,PTK2B,HMBOX1,ASAP1,JAK2,C9ORF72,MEGF9,SETX,PTEN,SHTN1,MICAL2,FGD4,LRRK2,LRP1,WASHC4,RTN1,VPS13C,MEF2A,GAS7,VMP1,RAB31,HCK,AP1S2,DIAPH2,SLC9A9,PICALM,ARHGAP26,MAPKAP1,KCNQ1,CERT1,MYCBP2,RESF1,NCKAP1L,ROCK2,TRAPPC8,AGFG1,TAOK1,UVRAG,ZEB2,SPG11,…
GO:BP	B cell receptor signaling pathway	GO:0050853	FALSE	2.37221e-05	4.62485	70	501	13	21010	MNDA,PTPRC,MEF2C,SYK,PLCG2,NCKAP1L,LYN,PLCL2,PRKCB,FOXP1,VAV3,ITK,BANK1
GO:BP	MAPK cascade	GO:0000165	FALSE	2.46756e-05	4.60773	766	501	46	21010	NOTCH2,PTPRC,MAP3K1,NAIP,MEF2C,OPRM1,CD36,PTK2B,STK3,JAK2,SYK,SETX,PTEN,LRRK2,IRAK3,MEF2A,PLCG2,MAPK14,MAP4K4,ROCK2,MDFIC,HIPK3,TAOK1,IQGAP1,CFLAR,SLA,LYN,PSEN1,TIAM1,MAP3K5,RNF149,PTPRJ,TAOK3,VRK2,PELI2,MAP2K5,RAPGEF2,PLCB1,FBXW7,ROCK1,MBP,PRKCE,CD44,PPM1L,IGF1R,BANK1
GO:BP	immune response-regulating cell surface receptor signaling pathway	GO:0002768	FALSE	2.60531e-05	4.58414	314	501	27	21010	FGR,MNDA,PTPRC,PLSCR1,FYB1,MAP3K1,MEF2C,LCP2,SYK,FCN1,CLEC7A,PLCG2,HCK,NCKAP1L,LYN,PLCL2,PSEN1,PRKCB,PTPRJ,PRKCE,FOXP1,VAV3,PDE4B,TXK,THEMIS,ITK,BANK1
GO:BP	leukocyte cell-cell adhesion	GO:0007159	FALSE	2.8025e-05	4.55245	402	501	31	21010	S100A9,S100A8,PTPRC,CD86,IL15,RIPOR2,DOCK8,JAK2,SYK,ALOX5,TNFSF13B,PECAM1,RUNX1,NCKAP1L,TMEM131L,EXT1,LYN,AP3B1,ETS1,FOXO3,PPP3CA,ROCK1,ITGA4,SMARCA2,FAM49B,CD44,NCK2,CD55,PAG1,LEF1,IL7R
GO:BP	positive regulation of response to external stimulus	GO:0032103	FALSE	2.82094e-05	4.54961	591	501	39	21010	CTSS,S100A9,S100A8,MNDA,NEK7,PLSCR1,RBM47,IL15,TLR2,NAIP,NEDD9,RIPOR2,CD36,PTK2B,SYK,FCN1,NEAT1,CLEC7A,LRRK2,USP15,IRAK3,PLCG2,EMILIN2,HCK,IL17RA,ADAM10,NCKAP1L,CARD8,ERBIN,ALPK1,ANO6,LYN,AP3B1,ETS1,TIAM1,ANKRD17,PRKCE,IGF1R,TXK
GO:BP	positive regulation of phagocytosis	GO:0050766	FALSE	2.84153e-05	4.54645	71	501	13	21010	PTPRC,SLC11A1,IL15,DOCK2,CD36,FCN1,CLEC7A,PLCG2,RAB31,NCKAP1L,RAB27A,ANO6,PTPRJ
GO:BP	regulation of programmed cell death	GO:0043067	FALSE	2.9053e-05	4.53681	1507	501	72	21010	NOTCH2,CTSS,S100A9,S100A8,MNDA,PTPRC,ATG7,PF4,NAIP,RASA1,MEF2C,RNF144B,PTK2B,STK3,DOCK8,JAK2,DAPK1,SYK,SETX,PTEN,CLEC7A,LRRK2,USP15,PLCG2,EMILIN2,HCK,MAPKAP1,MAP4K4,CHST11,ASAH1,ACER3,NCKAP1L,HIPK3,CARD8,CBL,ZEB2,CFLAR,IGF2R,ANO6,LYN,SGK3,ETS1,PSEN1,RB1,ST6GAL1,FOXO3,ATF6,MAP3K5,PHIP,APC,TNFAIP8,MAP2K5,RAPGEF2,CAST,STAT1,MCL1,FBXW7,ROCK1,TCF7L2,SP100,ITGA4,CAMK2D,OXR1,NCOA1,ATM,FOXP1,CD44,NCK2,HI…
GO:BP	regulation of multicellular organismal development	GO:2000026	FALSE	3.68969e-05	4.43301	1396	501	68	21010	CSF3R,NOTCH2,PTPRC,DISC1,SLC8A1,CD86,PF4,BMP2K,SGMS2,IL15,TLR2,VCAN,MEF2C,NEDD9,OPRM1,PTK2B,TRPS1,SYK,ALOX5,PTEN,SHTN1,ATP2B1,PLXNC1,NUMB,EMILIN2,CYBB,MAPK14,RUNX1,ADAM10,NCKAP1L,ROCK2,WARS,KLF7,VCL,JARID2,RBPJ,TMEM131L,CREB1,ANO6,LYN,AP3B1,CUX1,NIN,ETS1,PSEN1,RB1,TIAM1,NCOA3,FOXO3,TRIP12,PRKCB,RAPGEF2,RFX3,STAT1,PLCB1,DIP2B,PPP3CA,FBXW7,ROCK1,BCL11A,SP100,SMARCA2,STAU2,FOXP1,HIF1A,RUNX2,LEF1,IL7R
GO:BP	positive regulation of DNA-templated transcription	GO:0045893	FALSE	3.7012e-05	4.43166	1699	501	78	21010	ASXL2,SLC11A1,PID1,CD86,PLSCR1,PF4,MAML3,TLR2,MEF2C,AHR,CREB5,TFEC,HMBOX1,JAK2,SETX,MICAL2,FLI1,ETV6,MEF2A,CIITA,ZFHX3,ZNF516,BACH1,MBD2,MAPK14,RUNX1,PICALM,TET3,MDFIC,TET2,NCOA2,ZEB2,KLF7,SMAD2,RBPJ,TRIM38,DDX17,CREB1,AP3B1,ETS1,PSEN1,MRTFA,RB1,NCOA3,FOXO3,ATF6,CTBP2,MAP3K5,PHIP,PRKCB,POU2F2,ZNF609,KDM7A,MAP2K5,RFX3,STAT1,PLCB1,NAMPT,PPP3CA,RERE,BCL11A,TCF7L2,SP100,MAML2,SMARCA2,TCF12,NCOA1,ATM,…
GO:BP	programmed cell death	GO:0012501	FALSE	3.84067e-05	4.41559	1982	501	87	21010	NOTCH2,CTSS,S100A9,S100A8,MNDA,PTPRC,ATG7,PLSCR1,PF4,TLR2,NAIP,RASA1,MEF2C,RNF130,RNF144B,AHR,ELMO1,PTK2B,STK3,DOCK8,JAK2,DAPK1,SYK,SETX,IPMK,PTEN,CLEC7A,ETV6,LRRK2,USP15,MEF2A,PLCG2,EMILIN2,HCK,MAPK14,MAPKAP1,MAP4K4,CHST11,ASAH1,ACER3,NCKAP1L,HIPK3,CARD8,TAOK1,CBL,ZEB2,SPG11,CFLAR,IGF2R,ANO6,LYN,SGK3,ETS1,PSEN1,RB1,ST6GAL1,FOXO3,ATF6,MAP3K5,PHIP,PRKCB,APC,TNFAIP8,MAP2K5,RAPGEF2,CAST,STAT1,MCL1,I…
GO:BP	T cell activation	GO:0042110	FALSE	3.9258e-05	4.40607	549	501	37	21010	PTPRC,SLC11A1,CD86,IL15,DOCK2,RIPOR2,DOCK8,JAK2,SYK,JAML,CLEC7A,TNFSF13B,RUNX1,NCKAP1L,TMEM131L,RAB27A,WDFY4,LYN,PREX1,AP3B1,PSEN1,FOXO3,APBB1IP,LCP1,PPP3CA,SMARCA2,FAM49B,FOXP1,CD44,NCK2,CD55,PAG1,RUNX2,THEMIS,LEF1,ITK,IL7R
GO:BP	cell death	GO:0008219	FALSE	4.41741e-05	4.35483	1988	501	87	21010	NOTCH2,CTSS,S100A9,S100A8,MNDA,PTPRC,ATG7,PLSCR1,PF4,TLR2,NAIP,RASA1,MEF2C,RNF130,RNF144B,AHR,ELMO1,PTK2B,STK3,DOCK8,JAK2,DAPK1,SYK,SETX,IPMK,PTEN,CLEC7A,ETV6,LRRK2,USP15,MEF2A,PLCG2,EMILIN2,HCK,MAPK14,MAPKAP1,MAP4K4,CHST11,ASAH1,ACER3,NCKAP1L,HIPK3,CARD8,TAOK1,CBL,ZEB2,SPG11,CFLAR,IGF2R,ANO6,LYN,SGK3,ETS1,PSEN1,RB1,ST6GAL1,FOXO3,ATF6,MAP3K5,PHIP,PRKCB,APC,TNFAIP8,MAP2K5,RAPGEF2,CAST,STAT1,MCL1,I…
GO:BP	positive regulation of RNA biosynthetic process	GO:1902680	FALSE	4.41763e-05	4.35481	1706	501	78	21010	ASXL2,SLC11A1,PID1,CD86,PLSCR1,PF4,MAML3,TLR2,MEF2C,AHR,CREB5,TFEC,HMBOX1,JAK2,SETX,MICAL2,FLI1,ETV6,MEF2A,CIITA,ZFHX3,ZNF516,BACH1,MBD2,MAPK14,RUNX1,PICALM,TET3,MDFIC,TET2,NCOA2,ZEB2,KLF7,SMAD2,RBPJ,TRIM38,DDX17,CREB1,AP3B1,ETS1,PSEN1,MRTFA,RB1,NCOA3,FOXO3,ATF6,CTBP2,MAP3K5,PHIP,PRKCB,POU2F2,ZNF609,KDM7A,MAP2K5,RFX3,STAT1,PLCB1,NAMPT,PPP3CA,RERE,BCL11A,TCF7L2,SP100,MAML2,SMARCA2,TCF12,NCOA1,ATM,…
GO:BP	immune effector process	GO:0002252	FALSE	4.84711e-05	4.31452	628	501	40	21010	FGR,NOTCH2,PTPRC,LYST,DYSF,SLC11A1,CD86,DOCK2,STX7,AHR,CD36,PTK2B,SYK,FCN1,CLEC7A,LRP1,IRAK3,PLCG2,HCK,DOCK11,NCKAP1L,CBL,GAB2,RAB27A,LYN,PLCL2,PSEN1,PTPRJ,APBB1IP,ANKRD17,LCP1,PHF14,FAM49B,PRKCE,FOXP1,VAV3,CD55,DOCK10,LEF1,IL7R
GO:BP	regulation of phosphate metabolic process	GO:0019220	FALSE	5.27402e-05	4.27786	1261	501	63	21010	FGR,NOTCH2,PTPRC,SLC8A1,CCDC88A,SLC11A1,PID1,CD86,IL15,MEF2C,LCP2,NEDD9,CD36,PTK2B,JAK2,C9ORF72,SYK,PTEN,LRRK2,IRAK3,WDFY2,PLCG2,PECAM1,MAPKAP1,PRKAG2,NCKAP1L,ROCK2,HIPK3,WARS,GNAQ,PARP14,SMG7,UVRAG,CBL,SLCO3A1,IQGAP1,CCNY,LYN,PSEN1,RB1,TIAM1,MAP3K5,PHIP,PTPRJ,TAOK3,PELI2,CCNH,APC,PIBF1,MAP2K5,RAPGEF2,FBXW7,TTN,CAB39,ROCK1,PRKCE,PIP4K2A,VAV3,CD44,NCK2,MGAT5,IGF1R,BANK1
GO:BP	regulation of phosphorus metabolic process	GO:0051174	FALSE	5.43142e-05	4.26509	1262	501	63	21010	FGR,NOTCH2,PTPRC,SLC8A1,CCDC88A,SLC11A1,PID1,CD86,IL15,MEF2C,LCP2,NEDD9,CD36,PTK2B,JAK2,C9ORF72,SYK,PTEN,LRRK2,IRAK3,WDFY2,PLCG2,PECAM1,MAPKAP1,PRKAG2,NCKAP1L,ROCK2,HIPK3,WARS,GNAQ,PARP14,SMG7,UVRAG,CBL,SLCO3A1,IQGAP1,CCNY,LYN,PSEN1,RB1,TIAM1,MAP3K5,PHIP,PTPRJ,TAOK3,PELI2,CCNH,APC,PIBF1,MAP2K5,RAPGEF2,FBXW7,TTN,CAB39,ROCK1,PRKCE,PIP4K2A,VAV3,CD44,NCK2,MGAT5,IGF1R,BANK1
GO:BP	cell activation involved in immune response	GO:0002263	FALSE	5.463e-05	4.26257	304	501	26	21010	FGR,NOTCH2,PTPRC,DYSF,SLC11A1,CD86,DOCK2,PTK2B,SYK,LRP1,PLCG2,DOCK11,NCKAP1L,CBL,GAB2,RAB27A,LYN,PLCL2,PSEN1,APBB1IP,LCP1,PHF14,PRKCE,FOXP1,DOCK10,LEF1
GO:BP	regulation of anatomical structure size	GO:0090066	FALSE	5.61431e-05	4.2507	508	501	35	21010	DISC1,CDC42EP3,SLC8A1,RASA1,TBXAS1,DOCK5,PTK2B,MEGF9,PTEN,SHTN1,LRRK2,ATP2B1,SLC12A6,HCK,PICALM,NCKAP1L,ROCK2,EXT1,CREB1,ANO6,PREX1,FCHSD2,SVIL,RIN3,ADD3,DIP2B,ROCK1,BCL11A,SSH2,FAM49B,PRKCE,VAV3,NCK2,FMN1,IL7R
GO:BP	transcription by RNA polymerase II	GO:0006366	FALSE	5.91455e-05	4.22808	2521	501	103	21010	NOTCH2,ASXL2,BAZ2B,SLC11A1,PID1,PLSCR1,PF4,MAML3,TLR2,MEF2C,HIST1H1E,AHR,HDAC9,JAZF1,CREB5,CD36,TFEC,HMBOX1,TRPS1,JAK2,SETX,MICAL2,PHF21A,FLI1,ETV6,USP15,MED13L,ZNF710,MEF2A,CIITA,ZFHX3,ZNF516,BACH1,MBD2,ZNF438,MAPK14,RUNX1,IKZF1,TET3,TET2,NCOA2,LRRFIP1,ZEB2,KLF7,LCORL,SMAD2,JARID2,RBPJ,DDX17,CREB1,AP3B1,CUX1,ZBTB20,ETS1,PSEN1,MRTFA,RB1,NCOA3,FOXO3,ATF6,CTBP2,PHIP,PRKCB,POU2F2,HDAC8,CCNH,ZNF609,K…
GO:BP	antigen receptor-mediated signaling pathway	GO:0050851	FALSE	5.99299e-05	4.22236	187	501	20	21010	MNDA,PTPRC,FYB1,MEF2C,LCP2,SYK,PLCG2,NCKAP1L,LYN,PLCL2,PSEN1,PRKCB,PTPRJ,FOXP1,VAV3,PDE4B,TXK,THEMIS,ITK,BANK1
GO:BP	regulation of actin cytoskeleton organization	GO:0032956	FALSE	6.53152e-05	4.18499	328	501	27	21010	CDC42EP3,CCDC88A,RASA1,NEDD9,PTK2B,C9ORF72,MEGF9,LRP1,WASHC4,HCK,NCKAP1L,ROCK2,TAOK1,MTSS1,AKAP13,PREX1,FCHSD2,SVIL,ADD3,ROCK1,SSH2,FAM49B,PRKCE,STAU2,NCK2,IQGAP2,FMN1
GO:BP	positive regulation of cell motility	GO:2000147	FALSE	6.57879e-05	4.18185	560	501	37	21010	FGR,PTPRC,NEDD9,RIPOR2,HDAC9,DOCK5,PTK2B,DOCK8,JAK2,SHTN1,CLEC7A,NUMB,PLCG2,PECAM1,RIN2,ADAM10,MAP4K4,NCKAP1L,ROCK2,ANO6,LYN,PREX1,ETS1,TIAM1,ZNF609,APC,RAPGEF2,PPP3CA,SSH2,ITGA4,PRKCE,ATM,FOXP1,HIF1A,MGAT5,IGF1R,LEF1
GO:BP	organonitrogen compound metabolic process	GO:1901564	FALSE	6.64785e-05	4.17732	6362	501	209	21010	FGR,ST6GALNAC3,DPYD,NOTCH2,CTSS,S100A9,S100A8,NEK7,PTPRC,DISC1,SLC8A1,CCDC88A,KYNU,SLC11A1,PID1,ATG7,UBE2E2,CD86,PLSCR1,RNF13,BMP2K,DAPP1,SGMS2,IL15,TLR2,ACSL1,MAP3K1,NAIP,MEF2C,ST8SIA4,LCP2,RNF130,F13A1,NEDD9,RNF144B,HIST1H1E,QKI,HDAC9,CPVL,GSAP,CD36,PTK2B,CPQ,STK3,JAK2,C9ORF72,DAPK1,SYK,FCN1,PSAP,PTEN,PTPRE,CLEC7A,FAR2,LRRK2,LRP1,USP15,IRAK3,TMTC2,WDFY2,RTN1,SPTLC2,PLCG2,USP32,PECAM1,HCK,SULF2,…
GO:BP	neuron projection morphogenesis	GO:0048812	FALSE	7.15283e-05	4.14552	637	501	40	21010	NOTCH2,SRGAP2,DISC1,C9ORF72,PTEN,SHTN1,LRRK2,PLXNC1,NUMB,MEF2A,GAS7,TRIO,PICALM,MAP4K4,MYCBP2,NCKAP1L,APLP2,SPG11,IQGAP1,KLF7,VCL,EXT1,CREB1,RAB10,CUX1,NIN,PSEN1,TIAM1,TAOK3,RAPGEF2,DIP2B,PPP3CA,RERE,ROCK1,BCL11A,ITGA4,SIPA1L1,STAU2,DOCK10,IGF1R
GO:BP	regulation of response to biotic stimulus	GO:0002831	FALSE	7.54402e-05	4.1224	490	501	34	21010	FGR,CTSS,MNDA,NEK7,PLSCR1,RBM47,IL15,TLR2,NAIP,AHR,CD36,DAPK1,SYK,FCN1,CLEC7A,USP15,IRAK3,PLCG2,EMILIN2,HCK,CARD8,PARP14,ERBIN,TRIM38,ALPK1,LYN,AP3B1,SAMHD1,ANKRD17,STAT1,PRKCE,FOXP1,CD55,TXK
GO:BP	enzyme-linked receptor protein signaling pathway	GO:0007167	FALSE	7.95326e-05	4.09945	960	501	52	21010	FGR,NOTCH2,CCDC88A,PID1,RASA1,LCP2,NEDD9,PTK2B,JAK2,SYK,SETX,PTPRE,LRP1,USP15,HCK,SULF2,MAPK14,TRIO,CHST11,CBL,ZEB2,ANKS1A,IQGAP1,ERBIN,MTSS1,SMAD2,RBPJ,GAB2,EXT1,IGF2R,LYN,LDLRAD4,PSEN1,TIAM1,PHIP,PRKCB,PTPRJ,MAP2K5,RAPGEF2,PLCB1,SIPA1L1,SHOC2,PHF14,PIP4K2A,MBD5,PPM1L,NCK2,HIF1A,IGF1R,RUNX2,ARID5B,LEF1
GO:BP	nucleobase-containing compound biosynthetic process	GO:0034654	FALSE	8.18325e-05	4.08707	4026	501	146	21010	NOTCH2,S100A9,S100A8,NEK7,ASXL2,KYNU,BAZ2B,SLC11A1,PID1,CD86,PLSCR1,PF4,MAML3,TLR2,ACSL1,POLK,MEF2C,HIST1H1E,AHR,HDAC9,JAZF1,CREB5,CD36,TFEC,PTK2B,HMBOX1,STK3,TRPS1,JAK2,SYK,SETX,PTEN,MICAL2,PHF21A,FLI1,CLEC7A,ETV6,LRRK2,USP15,IRAK3,MED13L,ZNF710,MEF2A,CIITA,ZFHX3,PLCG2,ZNF516,HCK,BACH1,MBD2,ZNF438,MAPK14,RUNX1,PICALM,PRKAG2,IKZF1,ASAH1,TET3,RESF1,MT-ATP8,MDFIC,HIPK3,CARD8,TET2,NCOA2,PARP14,LRRFI…
GO:BP	heterocycle biosynthetic process	GO:0018130	FALSE	8.34114e-05	4.07877	4099	501	148	21010	NOTCH2,S100A9,S100A8,NEK7,ASXL2,KYNU,BAZ2B,SLC11A1,PID1,CD86,PLSCR1,PF4,MAML3,TLR2,ACSL1,POLK,MEF2C,HIST1H1E,AHR,HDAC9,JAZF1,CREB5,CD36,TFEC,PTK2B,HMBOX1,STK3,TRPS1,JAK2,SYK,SETX,ALOX5,PTEN,MICAL2,PHF21A,FLI1,CLEC7A,ETV6,LRRK2,USP15,IRAK3,MED13L,ZNF710,MEF2A,CIITA,ZFHX3,PLCG2,ZNF516,HCK,BACH1,MBD2,ZNF438,MAPK14,RUNX1,PICALM,PRKAG2,IKZF1,ASAH1,TET3,RESF1,MT-ATP8,MDFIC,HIPK3,CARD8,TET2,NCOA2,PARP14…
GO:BP	response to lipid	GO:0033993	FALSE	8.61159e-05	4.06492	907	501	50	21010	S100A9,S100A8,SLC11A1,PID1,CD86,PF4,PPBP,TLR2,ACSL1,MEF2C,AHR,CD36,TBXAS1,PTK2B,JAK2,SYK,SETX,IRAK3,PLCG2,HCK,CYBB,MBD2,MAPK14,ROCK2,CARD8,NCOA2,CBL,ERBIN,CFLAR,SMAD2,DDX17,IGF2R,CREB1,IL10RA,LYN,NCOA3,FOXO3,PRKCB,PLCB1,MTAP,SP100,PRKCE,NCOA1,ATM,KDM4C,FOXP1,CD55,IGF1R,PDE4B,NR3C2
GO:BP	cytoskeleton organization	GO:0007010	FALSE	9.6306e-05	4.01635	1461	501	69	21010	S100A9,S100A8,NEK7,SRGAP2,DISC1,CDC42EP3,CCDC88A,ARHGAP25,RASA1,DOCK2,NEDD9,RIPOR2,ELMO1,PTK2B,JAK2,C9ORF72,MEGF9,SHTN1,MICAL2,FGD4,LRP1,WASHC4,MEF2A,GAS7,HCK,DIAPH2,ARHGAP26,MAPKAP1,MYCBP2,NCKAP1L,ROCK2,AGFG1,TAOK1,UVRAG,ZEB2,IQGAP1,ERBIN,MTSS1,CFLAR,PSTPIP2,SDCCAG8,TTC17,AKAP13,PREX1,CEP350,NIN,MRTFA,FCHSD2,TBCK,SVIL,PHIP,ZNF207,APC,ADD3,PIBF1,SENP6,LCP1,MYO5A,TTN,DIAPH1,MYO1F,ROCK1,SSH2,FAM49B…
GO:BP	aromatic compound biosynthetic process	GO:0019438	FALSE	9.94696e-05	4.00231	4110	501	148	21010	NOTCH2,S100A9,S100A8,NEK7,ASXL2,KYNU,BAZ2B,SLC11A1,PID1,CD86,PLSCR1,PF4,MAML3,TLR2,ACSL1,POLK,MEF2C,HIST1H1E,AHR,HDAC9,JAZF1,CREB5,CD36,TFEC,PTK2B,HMBOX1,STK3,TRPS1,JAK2,SYK,SETX,PTEN,MICAL2,PHF21A,FLI1,CLEC7A,ETV6,LRRK2,USP15,IRAK3,MED13L,ZNF710,MEF2A,CIITA,ZFHX3,PLCG2,ZNF516,HCK,BACH1,MBD2,ZNF438,MAPK14,RUNX1,PICALM,PRKAG2,IKZF1,ASAH1,TET3,RESF1,MT-ATP8,MDFIC,HIPK3,CARD8,TET2,NCOA2,PARP14,LRRFI…
GO:BP	positive regulation of protein metabolic process	GO:0051247	FALSE	0.000105057	3.97858	1374	501	66	21010	NOTCH2,CTSS,S100A9,S100A8,PTPRC,DISC1,CCDC88A,SLC11A1,ATG7,CD86,IL15,MEF2C,LCP2,NEDD9,RNF144B,GSAP,CD36,PTK2B,JAK2,DAPK1,SYK,PTEN,CLEC7A,LRRK2,LRP1,WDFY2,PLCG2,PECAM1,TANK,PICALM,MAPKAP1,PRKAG2,MYCBP2,ROCK2,CARD8,TAOK1,PARP14,SLCO3A1,IQGAP1,CCNY,FBXL5,COP1,LARP4B,LYN,PSEN1,TIAM1,MAP3K5,PTPRJ,TAOK3,PELI2,APC,PIBF1,MAP2K5,RAPGEF2,PLCB1,SH3BGRL,DIP2B,FBXW7,CAB39,TCF7L2,AGTPBP1,MBP,EIF4G3,CD44,NCK2,B…
GO:BP	cellular response to peptide	GO:1901653	FALSE	0.000107629	3.96807	358	501	28	21010	PID1,HDAC9,CD36,JAK2,PTPRE,LRP1,ATP2B1,RAB31,ROCK2,NCOA2,CFLAR,RAB10,LYN,PSEN1,RB1,PHIP,PRKCB,STAT1,C2CD5,PLCB1,MYO5A,ROCK1,ITGA4,SHOC2,NCOA1,PIP4K2A,MBD5,IGF1R
GO:BP	response to wounding	GO:0009611	FALSE	0.000117922	3.9284	548	501	36	21010	NOTCH2,SLC11A1,PLSCR1,PF4,ARHGAP24,F13A1,CD36,JAK2,SYK,ALOX5,PTEN,ENTPD1,AHNAK,JAML,CLEC7A,PLCG2,EMILIN2,SULF2,MAPK14,GNAQ,VCL,CFLAR,EXT1,RAB27A,ANO6,LYN,AP3B1,MRTFA,PPP3CA,JMJD1C,PRKCE,VAV3,CD44,HIF1A,IGF1R,TXK
GO:BP	positive regulation of defense response	GO:0031349	FALSE	0.000128451	3.89126	453	501	32	21010	CTSS,S100A9,S100A8,MNDA,NEK7,PLSCR1,RBM47,IL15,TLR2,NAIP,MEF2C,CD36,SYK,FCN1,NEAT1,CLEC7A,LRRK2,USP15,IRAK3,PLCG2,EMILIN2,HCK,IL17RA,CARD8,ERBIN,ALPK1,LYN,AP3B1,ETS1,ANKRD17,PRKCE,TXK
GO:BP	positive regulation of locomotion	GO:0040017	FALSE	0.00012979	3.88676	575	501	37	21010	FGR,PTPRC,NEDD9,RIPOR2,HDAC9,DOCK5,PTK2B,DOCK8,JAK2,SHTN1,CLEC7A,NUMB,PLCG2,PECAM1,RIN2,ADAM10,MAP4K4,NCKAP1L,ROCK2,ANO6,LYN,PREX1,ETS1,TIAM1,ZNF609,APC,RAPGEF2,PPP3CA,SSH2,ITGA4,PRKCE,ATM,FOXP1,HIF1A,MGAT5,IGF1R,LEF1
GO:BP	positive regulation of RNA metabolic process	GO:0051254	FALSE	0.000132044	3.87928	1845	501	81	21010	ASXL2,SLC11A1,PID1,CD86,PLSCR1,PF4,MAML3,TLR2,MEF2C,AHR,CREB5,TFEC,HMBOX1,JAK2,SETX,MICAL2,FLI1,ETV6,MEF2A,CIITA,ZFHX3,ZNF516,BACH1,MBD2,MAPK14,RUNX1,PICALM,TET3,ROCK2,MDFIC,TET2,NCOA2,TUT7,ZEB2,KLF7,SMAD2,RBPJ,TRIM38,DDX17,CREB1,AP3B1,ETS1,PSEN1,MRTFA,RB1,NCOA3,FOXO3,ATF6,CTBP2,MAP3K5,PHIP,PRKCB,POU2F2,ZNF609,KDM7A,MAP2K5,RFX3,STAT1,PLCB1,NAMPT,PPP3CA,RERE,ROCK1,BCL11A,TCF7L2,SP100,MAML2,SMARCA2…
GO:BP	cellular nitrogen compound biosynthetic process	GO:0044271	FALSE	0.00013406	3.8727	4860	501	168	21010	ST6GALNAC3,NOTCH2,S100A9,S100A8,NEK7,ASXL2,KYNU,BAZ2B,SLC11A1,PID1,CD86,PLSCR1,PF4,SGMS2,MAML3,TLR2,ACSL1,POLK,MEF2C,ST8SIA4,HIST1H1E,OPRM1,QKI,AHR,HDAC9,JAZF1,CREB5,CD36,TFEC,PTK2B,HMBOX1,STK3,TRPS1,JAK2,DAPK1,SYK,SETX,PTEN,MICAL2,PHF21A,FLI1,CLEC7A,ETV6,LRRK2,USP15,IRAK3,MED13L,SPTLC2,ZNF710,MEF2A,CIITA,ZFHX3,PLCG2,ZNF516,HCK,BACH1,MBD2,ZNF438,MAPK14,RUNX1,PICALM,PRKAG2,IKZF1,ASAH1,ACER3,TET3,R…
GO:BP	Fc receptor mediated stimulatory signaling pathway	GO:0002431	FALSE	0.000134452	3.87143	33	501	9	21010	FGR,PTPRC,PLSCR1,SYK,HCK,LYN,PTPRJ,PRKCE,VAV3
GO:BP	regulation of cytoskeleton organization	GO:0051493	FALSE	0.000135594	3.86776	502	501	34	21010	S100A9,S100A8,CDC42EP3,CCDC88A,RASA1,NEDD9,RIPOR2,PTK2B,C9ORF72,MEGF9,LRP1,WASHC4,HCK,MYCBP2,NCKAP1L,ROCK2,TAOK1,MTSS1,AKAP13,PREX1,FCHSD2,SVIL,APC,ADD3,SENP6,DIAPH1,ROCK1,SSH2,FAM49B,PRKCE,STAU2,NCK2,IQGAP2,FMN1
GO:BP	cellular homeostasis	GO:0019725	FALSE	0.000152772	3.81596	814	501	46	21010	LRRC8D,S100A9,S100A8,PTPRC,DISC1,SLC8A1,SLC11A1,SNX10,TBXAS1,PTK2B,LRRK2,ATP2B1,SLC24A4,SLC12A6,DMXL2,PLCG2,SLC9A9,PICALM,TTC7A,KCNQ1,MAP4K4,TAOK1,KLF7,MICU1,FBXL5,DMXL1,ANO6,LYN,AP3B1,ZBTB20,PSEN1,TIAM1,TMEM165,ITPR2,PRKCB,TBC1D1,PLCB1,MCL1,PPP3CA,ITPR1,FBXW7,DIAPH1,CAMK2D,PRKCE,HIF1A,IGF1R
GO:BP	regulation of small GTPase mediated signal transduction	GO:0051056	FALSE	0.000159013	3.79857	299	501	25	21010	NOTCH2,SRGAP2,ARHGAP25,ARHGAP24,DOCK2,RIPOR2,DOCK8,DENND1A,FGD4,TRIO,ARHGAP26,MAPKAP1,MAP4K4,CBL,ARHGEF3,AKAP13,PREX1,TIAM1,ARHGAP15,FAM13A,RALGAPA2,SIPA1L1,SHOC2,FAM49B,VAV3
GO:BP	positive regulation of programmed cell death	GO:0043068	FALSE	0.000167852	3.77507	531	501	35	21010	NOTCH2,CTSS,S100A9,S100A8,MNDA,PTPRC,ATG7,MEF2C,STK3,JAK2,DAPK1,SYK,PTEN,CLEC7A,LRRK2,EMILIN2,CFLAR,IGF2R,ANO6,LYN,PSEN1,FOXO3,ATF6,MAP3K5,APC,TNFAIP8,RAPGEF2,MCL1,FBXW7,ITGA4,CAMK2D,NCOA1,ATM,FOXP1,NCK2
GO:BP	leukocyte activation involved in immune response	GO:0002366	FALSE	0.000169682	3.77036	300	501	25	21010	FGR,NOTCH2,PTPRC,DYSF,SLC11A1,CD86,DOCK2,PTK2B,SYK,PLCG2,DOCK11,NCKAP1L,CBL,GAB2,RAB27A,LYN,PLCL2,PSEN1,APBB1IP,LCP1,PHF14,PRKCE,FOXP1,DOCK10,LEF1
GO:BP	regulation of organelle organization	GO:0033043	FALSE	0.000181214	3.74181	1157	501	58	21010	S100A9,S100A8,NEK7,CDC42EP3,CCDC88A,PID1,RASA1,NEDD9,RIPOR2,PTK2B,HMBOX1,C9ORF72,MEGF9,LRRK2,LRP1,WASHC4,VPS13C,HCK,MYCBP2,RESF1,NCKAP1L,ROCK2,TAOK1,UVRAG,ZEB2,MTSS1,SMG1,SDCCAG8,PIKFYVE,AKAP13,PREX1,RB1,FCHSD2,SVIL,PHIP,ZNF207,HDAC8,APC,ADD3,SENP6,C2CD5,PLCB1,LCP1,FBXW7,DIAPH1,ROCK1,SSH2,SMARCA2,FAM49B,PRKCE,STAU2,ATM,PIP4K2A,ATF7IP,NCK2,IQGAP2,HIF1A,FMN1
GO:BP	positive regulation of transcription by RNA polymerase II	GO:0045944	FALSE	0.000181437	3.74127	1245	501	61	21010	ASXL2,SLC11A1,PID1,PLSCR1,PF4,MAML3,TLR2,MEF2C,AHR,TFEC,JAK2,SETX,MICAL2,FLI1,ETV6,MEF2A,CIITA,ZFHX3,BACH1,MAPK14,RUNX1,TET3,TET2,NCOA2,ZEB2,KLF7,SMAD2,RBPJ,DDX17,CREB1,AP3B1,ETS1,MRTFA,RB1,NCOA3,FOXO3,ATF6,CTBP2,PHIP,POU2F2,ZNF609,MAP2K5,RFX3,STAT1,NAMPT,PPP3CA,BCL11A,TCF7L2,SP100,MAML2,SMARCA2,TCF12,NCOA1,ATM,PBX3,NCK2,SSBP2,HIF1A,RUNX2,TXK,LEF1
GO:BP	leukocyte chemotaxis	GO:0030595	FALSE	0.000183765	3.73574	239	501	22	21010	CSF3R,S100A9,S100A8,LYST,PF4,PPBP,NEDD9,RIPOR2,PTK2B,SYK,ALOX5,JAML,IL17RA,ADAM10,NCKAP1L,PIKFYVE,ANO6,LYN,PREX1,RIN3,VAV3,PDE4B
GO:BP	leukocyte migration	GO:0050900	FALSE	0.000217509	3.66252	393	501	29	21010	CSF3R,S100A9,S100A8,LYST,PF4,PPBP,NEDD9,RIPOR2,PTK2B,DOCK8,SYK,ALOX5,JAML,PECAM1,HCK,IL17RA,ADAM10,NCKAP1L,EXT1,PIKFYVE,ANO6,LYN,PREX1,RIN3,PLCB1,ROCK1,ITGA4,VAV3,PDE4B
GO:BP	positive regulation of myeloid cell differentiation	GO:0045639	FALSE	0.000238761	3.62204	99	501	14	21010	NOTCH2,PF4,NEDD9,MAPK14,RUNX1,NCKAP1L,CREB1,ETS1,RB1,FOXO3,STAT1,PPP3CA,HIF1A,LEF1
GO:BP	regulation of MAPK cascade	GO:0043408	FALSE	0.000256348	3.59117	668	501	40	21010	NOTCH2,PTPRC,NAIP,MEF2C,OPRM1,CD36,PTK2B,STK3,JAK2,SYK,PTEN,LRRK2,IRAK3,PLCG2,MAP4K4,ROCK2,MDFIC,HIPK3,TAOK1,IQGAP1,CFLAR,SLA,LYN,PSEN1,TIAM1,MAP3K5,RNF149,PTPRJ,TAOK3,VRK2,PELI2,MAP2K5,RAPGEF2,PLCB1,FBXW7,ROCK1,PRKCE,CD44,IGF1R,BANK1
GO:BP	negative regulation of metabolic process	GO:0009892	FALSE	0.000261083	3.58322	3563	501	131	21010	NOTCH2,PTPRC,SLC8A1,SLC11A1,PID1,RBM47,PF4,IL15,NAIP,MEF2C,HIST1H1E,OPRM1,AHR,HDAC9,JAZF1,CD36,TFEC,HMBOX1,TRPS1,C9ORF72,DAPK1,PTEN,KCNQ1OT1,PHF21A,NEAT1,ETV6,LRRK2,LRP1,IRAK3,ATP2B1,CPB2-AS1,RTN1,MEF2A,CIITA,ZFHX3,BACH1,FTX,MBD2,ZNF438,MAPK14,RUNX1,PICALM,ADAM10,PRKAG2,FRY,IKZF1,KCNQ1,ASAH1,MYCBP2,RESF1,NCKAP1L,ROCK2,MDFIC,HIPK3,CARD8,WARS,APLP2,GNAQ,NCOA2,PARP14,SMG7,TUT7,USP25,LRRFIP1,CBL,ZEB2…
GO:BP	tissue development	GO:0009888	FALSE	0.000266977	3.57353	2004	501	85	21010	FGR,NOTCH2,PTPRC,SLC8A1,BMP2K,ARHGAP24,SGMS2,MEF2C,RIPOR2,HDAC9,SNX10,PTK2B,STK3,TRPS1,JAK2,ALOX5,PSAP,PTEN,MICAL2,ATP2B1,SPTLC2,SLC24A4,MEF2A,PECAM1,ZNF516,HCK,SULF2,MAPK14,RUNX1,IKZF1,KCNQ1,CHST11,ASAH1,ROCK2,NCOA2,SPG11,IQGAP1,KLF7,VCL,MTSS1,CFLAR,SMAD2,JARID2,RBPJ,DDX17,EXT1,AKAP13,CREB1,ANO6,RAB10,LDLRAD4,AP3B1,PSEN1,MRTFA,RB1,TIAM1,NCOA3,SVIL,APC,VPS13B,RAPGEF2,RFX3,STAT1,PLCB1,PPP3CA,TTN,F…
GO:BP	positive regulation of nucleobase-containing compound metabolic process	GO:0045935	FALSE	0.000283087	3.54808	2039	501	86	21010	NEK7,PTPRC,ASXL2,SLC11A1,PID1,CD86,PLSCR1,PF4,MAML3,TLR2,MEF2C,AHR,CREB5,TFEC,PTK2B,HMBOX1,SPIDR,JAK2,SETX,MICAL2,FLI1,ETV6,MEF2A,CIITA,ZFHX3,ZNF516,BACH1,MBD2,MAPK14,RUNX1,PICALM,TET3,ROCK2,MDFIC,TET2,NCOA2,TUT7,ZEB2,KLF7,SMAD2,RBPJ,TRIM38,DDX17,CREB1,AP3B1,ETS1,PSEN1,MRTFA,RB1,NCOA3,FOXO3,ATF6,CTBP2,MAP3K5,PHIP,PRKCB,POU2F2,ZNF609,KDM7A,MAP2K5,RFX3,STAT1,PLCB1,NAMPT,PPP3CA,RERE,ROCK1,BCL11A,TCF…
GO:BP	organic cyclic compound biosynthetic process	GO:1901362	FALSE	0.000307194	3.51259	4255	501	150	21010	NOTCH2,S100A9,S100A8,NEK7,ASXL2,KYNU,BAZ2B,SLC11A1,PID1,CD86,PLSCR1,PF4,MAML3,TLR2,ACSL1,POLK,MEF2C,HIST1H1E,AHR,HDAC9,JAZF1,CREB5,CD36,TFEC,PTK2B,HMBOX1,STK3,TRPS1,JAK2,SYK,SETX,ALOX5,PTEN,MICAL2,PHF21A,FLI1,CLEC7A,ETV6,LRRK2,USP15,IRAK3,MED13L,ZNF710,MEF2A,CIITA,ZFHX3,PLCG2,ZNF516,HCK,BACH1,MBD2,ZNF438,MAPK14,RUNX1,PICALM,PRKAG2,IKZF1,ASAH1,TET3,RESF1,MT-ATP8,MDFIC,HIPK3,CARD8,TET2,NCOA2,PARP14…
GO:BP	regulation of transferase activity	GO:0051338	FALSE	0.000310136	3.50845	834	501	46	21010	FGR,NOTCH2,NEK7,PTPRC,SLC8A1,CCDC88A,SLC11A1,CD86,MEF2C,LCP2,NEDD9,PTK2B,HMBOX1,JAK2,SYK,PTEN,LRRK2,IRAK3,PRKAG2,HIPK3,WARS,GNAQ,UVRAG,CBL,IQGAP1,CCNY,LYN,PSEN1,RB1,TIAM1,MAP3K5,PTPRJ,TAOK3,CCNH,APC,PIBF1,MAP2K5,RAPGEF2,FBXW7,TTN,CAB39,PIP4K2A,VAV3,CD44,NCK2,IGF1R
GO:BP	positive regulation of leukocyte cell-cell adhesion	GO:1903039	FALSE	0.000313319	3.50401	267	501	23	21010	PTPRC,CD86,IL15,DOCK8,JAK2,SYK,ALOX5,TNFSF13B,RUNX1,NCKAP1L,LYN,AP3B1,ETS1,FOXO3,PPP3CA,ITGA4,SMARCA2,FAM49B,CD44,NCK2,CD55,LEF1,IL7R
GO:BP	positive regulation of phosphorylation	GO:0042327	FALSE	0.000337555	3.47166	728	501	42	21010	FGR,NOTCH2,PTPRC,CCDC88A,SLC11A1,CD86,IL15,MEF2C,LCP2,NEDD9,CD36,PTK2B,JAK2,SYK,LRRK2,WDFY2,PLCG2,PECAM1,MAPKAP1,PRKAG2,NCKAP1L,ROCK2,PARP14,SLCO3A1,IQGAP1,CCNY,LYN,PSEN1,TIAM1,MAP3K5,PTPRJ,TAOK3,PELI2,PIBF1,MAP2K5,RAPGEF2,FBXW7,CAB39,VAV3,CD44,IGF1R,BANK1
GO:BP	regulation of myeloid cell differentiation	GO:0045637	FALSE	0.000354108	3.45086	208	501	20	21010	CSF3R,NOTCH2,PF4,MEF2C,NEDD9,PTK2B,MAPK14,RUNX1,NCKAP1L,CREB1,LYN,ETS1,RB1,FOXO3,STAT1,PPP3CA,FBXW7,FOXP1,HIF1A,LEF1
GO:BP	Fc-gamma receptor signaling pathway involved in phagocytosis	GO:0038096	FALSE	0.000368257	3.43385	27	501	8	21010	FGR,PTPRC,SYK,HCK,LYN,PTPRJ,PRKCE,VAV3
GO:BP	immune response-regulating cell surface receptor signaling pathway involved in phagocytosis	GO:0002433	FALSE	0.000368257	3.43385	27	501	8	21010	FGR,PTPRC,SYK,HCK,LYN,PTPRJ,PRKCE,VAV3
GO:BP	chemical homeostasis	GO:0048878	FALSE	0.00037536	3.42555	1008	501	52	21010	LRRC8D,S100A9,S100A8,PTPRC,DISC1,SLC8A1,SLC11A1,HDAC9,SNX10,TBXAS1,PTK2B,ALOX5,LRRK2,TMTC2,ATP2B1,SLC24A4,SLC12A6,DMXL2,PLCG2,SLC9A9,PICALM,TTC7A,KCNQ1,MAP4K4,CERT1,KLF7,MICU1,FBXL5,DMXL1,EXT1,CYB5R4,LYN,AP3B1,ZBTB20,PSEN1,TIAM1,TMEM165,ITPR2,PRKCB,TBC1D1,PLCB1,PPP3CA,ITPR1,FBXW7,DIAPH1,TCF7L2,CAMK2D,PRKCE,MBD5,HIF1A,PRKACB,IGF1R
GO:BP	catabolic process	GO:0009056	TRUE	0.000380216	3.41997	2616	501	103	21010	DPYD,CTSS,S100A9,S100A8,DISC1,KYNU,SLC11A1,ATG7,RNF13,RBM47,WDFY3,ACSL1,RNF130,RNF144B,CD36,PTK2B,CPQ,STK3,C9ORF72,DAPK1,PSAP,PTEN,ENTPD1,SBF2,PLBD1,LRRK2,LRP1,USP15,IRAK3,SPTLC2,VPS13C,PLCG2,VMP1,USP32,GPD2,IL17RA,MAPK14,ADAM10,MANBA,PRKAG2,ASAH1,ACER3,TET3,MYCBP2,ROCK2,UBE2W,TET2,SMG7,TUT7,USP25,UVRAG,CBL,SPG11,SMG1,CCNY,TBC1D5,FBXL5,COP1,TRIM38,EXT1,PIKFYVE,LARP4B,RIC1,WDFY4,IL10RA,PLCL2,ZBTB2…
GO:BP	mononuclear cell proliferation	GO:0032943	FALSE	0.000384299	3.41533	313	501	25	21010	MNDA,PTPRC,SLC11A1,CD86,IL15,MEF2C,DOCK2,RIPOR2,AHR,DOCK8,JAK2,SYK,TNFSF13B,NCKAP1L,TMEM131L,LYN,PLCL2,ST6GAL1,PPP3CA,ATM,VAV3,NCK2,CD55,LEF1,IL7R
GO:BP	cell morphogenesis involved in neuron differentiation	GO:0048667	FALSE	0.000405134	3.3924	576	501	36	21010	NOTCH2,DISC1,MEF2C,RIPOR2,C9ORF72,PTEN,SHTN1,LRRK2,PLXNC1,NUMB,MEF2A,TRIO,PICALM,MYCBP2,APLP2,SPG11,KLF7,VCL,EXT1,CREB1,RAB10,CUX1,NIN,PSEN1,RB1,TIAM1,RAPGEF2,DIP2B,PPP3CA,RERE,BCL11A,ITGA4,SIPA1L1,STAU2,DOCK10,IGF1R
GO:BP	animal organ development	GO:0048513	FALSE	0.000433531	3.36298	3068	501	116	21010	FGR,CSF3R,NOTCH2,PTPRC,SRGAP2,DISC1,ASXL2,SLC8A1,BMP2K,SGMS2,IL15,ZSWIM6,MEF2C,RIPOR2,HDAC9,SNX10,PTK2B,STK3,TRPS1,JAK2,SYK,CNTRL,ALOX5,PSAP,PTEN,MICAL2,FLI1,LRRK2,ATP2B1,RTN1,NUMB,SPTLC2,SLC24A4,MEF2A,ZFHX3,PECAM1,ZNF516,SULF2,MBD2,MAPK14,RUNX1,MAPKAP1,ADAM10,KCNQ1,CHST11,ASAH1,CERT1,ROCK2,NCOA2,CBL,SPG11,IQGAP1,KLF7,MTSS1,CFLAR,UTRN,SMAD2,JARID2,RBPJ,DDX17,EXT1,IGF2R,AKAP13,CREB1,ANO6,LDLRAD4,A…
GO:BP	intracellular chemical homeostasis	GO:0055082	FALSE	0.000450023	3.34676	709	501	41	21010	LRRC8D,S100A9,S100A8,PTPRC,DISC1,SLC8A1,SLC11A1,TBXAS1,PTK2B,LRRK2,ATP2B1,SLC24A4,SLC12A6,DMXL2,PLCG2,SLC9A9,PICALM,TTC7A,KCNQ1,MAP4K4,KLF7,MICU1,FBXL5,DMXL1,LYN,AP3B1,ZBTB20,PSEN1,TIAM1,TMEM165,ITPR2,PRKCB,TBC1D1,PLCB1,PPP3CA,ITPR1,DIAPH1,CAMK2D,PRKCE,HIF1A,IGF1R
GO:BP	vasculature development	GO:0001944	FALSE	0.000453838	3.3431	736	501	42	21010	NOTCH2,PF4,ARHGAP24,RASA1,MEF2C,QKI,AHR,HDAC9,PTK2B,SYK,CNTRL,ALOX5,LRP1,TNFAIP2,SLC12A6,PECAM1,EMILIN2,RIN2,CYBB,MAPK14,RUNX1,ADAM10,ROCK2,WARS,CFLAR,RBPJ,ETS1,PSEN1,PRKCB,ANKRD17,MAP2K5,RAPGEF2,STAT1,SAT1,FBXW7,ROCK1,TCF7L2,SP100,VAV3,HIF1A,IMMP2L,LEF1
GO:BP	B cell differentiation	GO:0030183	FALSE	0.000468008	3.32975	155	501	17	21010	NOTCH2,PTPRC,HDAC9,PTK2B,SYK,TNFSF13B,PLCG2,DOCK11,NCKAP1L,RBPJ,PLCL2,POU2F2,PTPRJ,ITGA4,PHF14,ATM,DOCK10
GO:BP	growth	GO:0040007	FALSE	0.000470619	3.32733	930	501	49	21010	NOTCH2,S100A9,S100A8,DISC1,MEF2C,PTK2B,CPQ,STK3,C9ORF72,PSAP,PTEN,SHTN1,MAPK14,RUNX1,MAPKAP1,ADAM10,CHST11,MYCBP2,SPG11,IQGAP1,VCL,CFLAR,SMAD2,JARID2,RBPJ,EXT1,CREB1,NIN,SGK3,RB1,TIAM1,PRKCB,PTPRJ,MAP2K5,PLCB1,DIP2B,PPP3CA,BCL11A,ITGA4,CAMK2D,SMARCA2,ATM,FOXP1,MBD5,HIF1A,FMN1,RAD51B,TXK,ARID5B
GO:BP	regulation of apoptotic process	GO:0042981	FALSE	0.000489295	3.31043	1463	501	67	21010	NOTCH2,CTSS,S100A9,S100A8,MNDA,PTPRC,ATG7,PF4,NAIP,RASA1,MEF2C,RNF144B,PTK2B,STK3,DOCK8,JAK2,DAPK1,SETX,PTEN,LRRK2,USP15,EMILIN2,HCK,MAPKAP1,MAP4K4,CHST11,NCKAP1L,HIPK3,CARD8,CBL,ZEB2,CFLAR,IGF2R,ANO6,LYN,SGK3,ETS1,PSEN1,RB1,ST6GAL1,FOXO3,ATF6,MAP3K5,PHIP,APC,TNFAIP8,MAP2K5,RAPGEF2,CAST,STAT1,MCL1,FBXW7,ROCK1,TCF7L2,SP100,ITGA4,CAMK2D,OXR1,NCOA1,ATM,FOXP1,CD44,NCK2,HIF1A,IGF1R,LEF1,IL7R
GO:BP	positive regulation of tumor necrosis factor superfamily cytokine production	GO:1903557	FALSE	0.000505914	3.29592	105	501	14	21010	PTPRC,CD86,PF4,TLR2,CD36,JAK2,SYK,CLEC7A,LRRK2,PLCG2,CYBB,ZBTB20,PSEN1,PTPRJ
GO:BP	regulation of cell-substrate adhesion	GO:0010810	FALSE	0.00056324	3.24931	214	501	20	21010	DISC1,RASA1,NEDD9,CD36,DOCK5,PTK2B,JAK2,PTEN,RIN2,MAP4K4,ROCK2,VCL,UTRN,LIMS1,PREX1,ST6GAL1,PTPRJ,ROCK1,PRKCE,FMN1
GO:BP	apoptotic process	GO:0006915	FALSE	0.000568449	3.24531	1910	501	81	21010	NOTCH2,CTSS,S100A9,S100A8,MNDA,PTPRC,ATG7,PLSCR1,PF4,TLR2,NAIP,RASA1,MEF2C,RNF130,RNF144B,AHR,ELMO1,PTK2B,STK3,DOCK8,JAK2,DAPK1,SETX,PTEN,ETV6,LRRK2,USP15,MEF2A,EMILIN2,HCK,MAPK14,MAPKAP1,MAP4K4,CHST11,NCKAP1L,HIPK3,CARD8,TAOK1,CBL,ZEB2,SPG11,CFLAR,IGF2R,ANO6,LYN,SGK3,ETS1,PSEN1,RB1,ST6GAL1,FOXO3,ATF6,MAP3K5,PHIP,PRKCB,APC,TNFAIP8,MAP2K5,RAPGEF2,CAST,STAT1,MCL1,ITPR1,FBXW7,ROCK1,TCF7L2,SP100,ITGA…
GO:BP	regulation of cell activation	GO:0050865	FALSE	0.000571476	3.243	636	501	38	21010	FGR,MNDA,PTPRC,CD86,PLSCR1,IL15,MEF2C,NEDD9,RIPOR2,AHR,DOCK8,JAK2,SYK,CLEC7A,LRRK2,TNFSF13B,EMILIN2,RUNX1,NCKAP1L,GNAQ,GAB2,TMEM131L,LYN,AP3B1,FOXO3,PIBF1,PPP3CA,SMARCA2,FAM49B,ATM,VAV3,NCK2,CD55,PAG1,TXK,LEF1,IL7R,BANK1
GO:BP	regulation of body fluid levels	GO:0050878	FALSE	0.000579628	3.23685	365	501	27	21010	PLSCR1,PF4,F13A1,CD36,JAK2,SYK,ENTPD1,FLI1,PLCG2,EMILIN2,MAPK14,GNAQ,VCL,EXT1,RAB27A,CREB1,ANO6,LYN,AP3B1,PPP3CA,JMJD1C,PRKCE,NCOA1,VAV3,HIF1A,PRKACB,TXK
GO:BP	positive regulation of phosphorus metabolic process	GO:0010562	FALSE	0.000639501	3.19416	800	501	44	21010	FGR,NOTCH2,PTPRC,CCDC88A,SLC11A1,PID1,CD86,IL15,MEF2C,LCP2,NEDD9,CD36,PTK2B,JAK2,SYK,LRRK2,WDFY2,PLCG2,PECAM1,MAPKAP1,PRKAG2,NCKAP1L,ROCK2,PARP14,SLCO3A1,IQGAP1,CCNY,LYN,PSEN1,TIAM1,MAP3K5,PTPRJ,TAOK3,PELI2,PIBF1,MAP2K5,RAPGEF2,FBXW7,CAB39,ROCK1,VAV3,CD44,IGF1R,BANK1
GO:BP	positive regulation of phosphate metabolic process	GO:0045937	FALSE	0.000639501	3.19416	800	501	44	21010	FGR,NOTCH2,PTPRC,CCDC88A,SLC11A1,PID1,CD86,IL15,MEF2C,LCP2,NEDD9,CD36,PTK2B,JAK2,SYK,LRRK2,WDFY2,PLCG2,PECAM1,MAPKAP1,PRKAG2,NCKAP1L,ROCK2,PARP14,SLCO3A1,IQGAP1,CCNY,LYN,PSEN1,TIAM1,MAP3K5,PTPRJ,TAOK3,PELI2,PIBF1,MAP2K5,RAPGEF2,FBXW7,CAB39,ROCK1,VAV3,CD44,IGF1R,BANK1
GO:BP	dendrite development	GO:0016358	FALSE	0.000644074	3.19106	236	501	21	21010	SRGAP2,DISC1,MEF2C,ASAP1,PTEN,LRRK2,MEF2A,PICALM,KLF7,PREX1,CUX1,PSEN1,TIAM1,RAPGEF2,PPP3CA,RERE,BCL11A,SIPA1L1,STAU2,NCK2,DOCK10
GO:BP	cellular response to peptide hormone stimulus	GO:0071375	FALSE	0.000661605	3.1794	300	501	24	21010	PID1,HDAC9,JAK2,PTPRE,ATP2B1,RAB31,ROCK2,NCOA2,CFLAR,RAB10,LYN,RB1,PHIP,PRKCB,STAT1,C2CD5,PLCB1,MYO5A,ROCK1,SHOC2,NCOA1,PIP4K2A,MBD5,IGF1R
GO:BP	positive regulation of cell-substrate adhesion	GO:0010811	FALSE	0.000684651	3.16453	124	501	15	21010	DISC1,NEDD9,CD36,DOCK5,PTK2B,JAK2,RIN2,MAP4K4,UTRN,LIMS1,PREX1,PTPRJ,ROCK1,PRKCE,FMN1
GO:BP	export from cell	GO:0140352	FALSE	0.000722453	3.14119	887	501	47	21010	FGR,SLC8A1,DYSF,TLR2,MEF2C,MCTP1,STX11,OPRM1,JAK2,C9ORF72,SYK,ALOX5,LRRK2,ATP2B1,SLC24A4,TNFAIP2,RAB31,HCK,KCNQ1,MAP4K4,NCKAP1L,CBL,KLF7,SMAD2,GAB2,RAB27A,CYB5R4,CREB1,RIC1,ANO6,RAB10,LYN,PSEN1,TIAM1,CTBP2,PRKCB,TBC1D1,RFX3,PLCB1,PPP3CA,ITPR1,TTN,STXBP5,TCF7L2,EXOC4,PRKCE,HIF1A
GO:BP	protein polymerization	GO:0051258	FALSE	0.000783666	3.10587	281	501	23	21010	CDC42EP3,RASA1,PTK2B,JAK2,MEGF9,GAS7,HCK,DIAPH2,NCKAP1L,PSTPIP2,TTC17,PREX1,NIN,FCHSD2,SVIL,ZNF207,ADD3,DIAPH1,SSH2,FAM49B,PRKCE,NCK2,FMN1
GO:BP	cellular response to stress	GO:0033554	FALSE	0.000784564	3.10537	1925	501	81	21010	LRRC8D,MNDA,RCSD1,SLC8A1,NABP1,ATG7,UBE2E2,RNF13,NAIP,POLK,MEF2C,OPRM1,CD36,TFEC,PTK2B,SPIDR,STK3,JAK2,DAPK1,SETX,ALOX5,PTEN,LRRK2,USP15,SLC12A6,VPS13C,BACH1,CYBB,MAPK14,TANK,MAPKAP1,MAP4K4,CERT1,ROCK2,MDFIC,UBE2W,HIPK3,TAOK1,USP25,UVRAG,CBL,MTSS1,MICU1,CFLAR,SMG1,RBPJ,XRCC4,LYN,PSEN1,FOXO3,ATF6,TRIP12,MAP3K5,TAOK3,VRK2,BOD1L1,APC,SAMHD1,MAP2K5,PLCB1,ASCC3,MCL1,ITPR1,FBXW7,CAB39,SP100,SMARCA2,OXR…
GO:BP	regulation of cellular component size	GO:0032535	FALSE	0.000801488	3.0961	371	501	27	21010	DISC1,CDC42EP3,RASA1,PTK2B,MEGF9,PTEN,SHTN1,SLC12A6,HCK,PICALM,NCKAP1L,CREB1,ANO6,PREX1,FCHSD2,SVIL,RIN3,ADD3,DIP2B,BCL11A,SSH2,FAM49B,PRKCE,VAV3,NCK2,FMN1,IL7R
GO:BP	innate immune response	GO:0045087	FALSE	0.000805286	3.09405	947	501	49	21010	FGR,CTSS,S100A9,S100A8,MNDA,NCF2,NEK7,LYST,KYNU,SLC11A1,PLSCR1,RBM47,TLR2,NAIP,CD36,JAK2,DAPK1,SYK,FCN1,CLEC7A,USP15,IRAK3,CIITA,PLCG2,HCK,IFNGR2,CYBB,IL17RA,TANK,UBE2W,IFNAR2,CARD8,CD58,PARP14,ERBIN,TRIM38,ALPK1,RAB27A,LYN,AP3B1,MAP3K5,SENP7,SAMHD1,ANKRD17,STAT1,SP100,PRKCE,CD55,TXK
GO:BP	lymphocyte proliferation	GO:0046651	FALSE	0.000950157	3.0222	306	501	24	21010	MNDA,PTPRC,SLC11A1,CD86,IL15,MEF2C,DOCK2,RIPOR2,AHR,DOCK8,JAK2,SYK,TNFSF13B,NCKAP1L,TMEM131L,LYN,PLCL2,PPP3CA,ATM,VAV3,NCK2,CD55,LEF1,IL7R
GO:BP	regulation of lymphocyte activation	GO:0051249	FALSE	0.000999155	3.00037	496	501	32	21010	FGR,MNDA,PTPRC,CD86,IL15,MEF2C,NEDD9,RIPOR2,AHR,DOCK8,JAK2,SYK,CLEC7A,TNFSF13B,RUNX1,NCKAP1L,TMEM131L,LYN,AP3B1,FOXO3,PIBF1,PPP3CA,SMARCA2,FAM49B,ATM,VAV3,NCK2,CD55,PAG1,LEF1,IL7R,BANK1
GO:BP	cell chemotaxis	GO:0060326	FALSE	0.00106961	2.97078	308	501	24	21010	CSF3R,S100A9,S100A8,LYST,PF4,PPBP,NEDD9,RIPOR2,PTK2B,SYK,ALOX5,JAML,IL17RA,ADAM10,NCKAP1L,PIKFYVE,ANO6,LYN,PREX1,TIAM1,RIN3,VAV3,PDE4B,LEF1
GO:BP	response to insulin	GO:0032868	FALSE	0.00111131	2.95416	265	501	22	21010	PID1,TLR2,HDAC9,PTPRE,ATP2B1,VPS13C,RAB31,MAPK14,KCNQ1,NCOA2,CFLAR,RAB10,LYN,RB1,PHIP,PRKCB,STAT1,C2CD5,MYO5A,NCOA1,PIP4K2A,IGF1R
GO:BP	blood vessel development	GO:0001568	FALSE	0.00112191	2.95004	707	501	40	21010	NOTCH2,PF4,ARHGAP24,RASA1,MEF2C,QKI,AHR,HDAC9,PTK2B,SYK,CNTRL,ALOX5,LRP1,TNFAIP2,SLC12A6,PECAM1,EMILIN2,RIN2,CYBB,MAPK14,RUNX1,ROCK2,WARS,CFLAR,RBPJ,ETS1,PSEN1,PRKCB,ANKRD17,MAP2K5,RAPGEF2,STAT1,SAT1,FBXW7,ROCK1,TCF7L2,SP100,VAV3,HIF1A,LEF1
GO:BP	monoatomic ion homeostasis	GO:0050801	FALSE	0.00112901	2.9473	601	501	36	21010	S100A9,S100A8,PTPRC,DISC1,SLC8A1,SLC11A1,SNX10,TBXAS1,PTK2B,LRRK2,TMTC2,ATP2B1,SLC24A4,SLC12A6,DMXL2,PLCG2,SLC9A9,PICALM,TTC7A,KCNQ1,MICU1,FBXL5,DMXL1,EXT1,LYN,AP3B1,PSEN1,TMEM165,ITPR2,PRKCB,PLCB1,ITPR1,DIAPH1,CAMK2D,PRKCE,HIF1A
GO:BP	negative regulation of RNA metabolic process	GO:0051253	FALSE	0.00120845	2.91777	1438	501	65	21010	NOTCH2,SLC11A1,RBM47,MEF2C,HIST1H1E,AHR,HDAC9,JAZF1,CD36,TFEC,HMBOX1,TRPS1,PHF21A,ETV6,MEF2A,CIITA,ZFHX3,BACH1,MBD2,ZNF438,MAPK14,RUNX1,IKZF1,ASAH1,RESF1,MDFIC,NCOA2,PARP14,LRRFIP1,ZEB2,KLF7,SMAD2,LIMS1,JARID2,RBPJ,CREB1,LARP4B,CUX1,ZBTB20,PSEN1,RB1,SETD5,FOXO3,CTBP2,HDAC8,MAP2K5,RFX3,STAT1,PLCB1,RERE,BCL11A,TCF7L2,SP100,WWP1,SMARCA2,USP3,PHF14,FOXP1,ATF7IP,NCK2,HIF1A,ATXN1,RUNX2,ARID5B,LEF1
GO:BP	peptidyl-amino acid modification	GO:0018193	FALSE	0.00123251	2.90921	1077	501	53	21010	FGR,S100A9,S100A8,NEK7,PTPRC,IL15,NEDD9,HIST1H1E,HDAC9,CD36,PTK2B,JAK2,SYK,PTEN,LRRK2,PLCG2,PECAM1,HCK,MAPK14,MAPKAP1,PRKAG2,ROCK2,HIPK3,PARP14,CBL,SMG1,TRIM38,PIKFYVE,LYN,SGK3,PSEN1,SENP7,PRKCB,PTPRJ,VRK2,BOD1L1,PIBF1,SENP6,DIP2B,FBXW7,CAB39,ROCK1,BCL11A,AGTPBP1,CAMK2D,OXR1,PRKCE,ATM,CD44,NCK2,PRKACB,IGF1R,BANK1
GO:BP	activation of GTPase activity	GO:0090630	FALSE	0.00127073	2.89595	113	501	14	21010	EVI5,ARHGAP25,TBC1D8,ARHGAP24,TBC1D9,NEDD9,PTK2B,TBC1D22A,TBC1D5,TIAM1,TBCK,TBC1D1,RALGAPA2,SIPA1L1
GO:BP	positive regulation of kinase activity	GO:0033674	FALSE	0.00130224	2.88531	428	501	29	21010	FGR,NOTCH2,PTPRC,CCDC88A,SLC11A1,CD86,MEF2C,LCP2,NEDD9,PTK2B,JAK2,SYK,LRRK2,PRKAG2,IQGAP1,CCNY,LYN,PSEN1,TIAM1,MAP3K5,TAOK3,PIBF1,MAP2K5,RAPGEF2,FBXW7,CAB39,VAV3,CD44,IGF1R
GO:BP	negative regulation of RNA biosynthetic process	GO:1902679	FALSE	0.00146621	2.8338	1323	501	61	21010	NOTCH2,MEF2C,HIST1H1E,AHR,HDAC9,JAZF1,CD36,TFEC,HMBOX1,TRPS1,PHF21A,ETV6,MEF2A,CIITA,ZFHX3,BACH1,MBD2,ZNF438,RUNX1,IKZF1,ASAH1,RESF1,MDFIC,NCOA2,PARP14,LRRFIP1,ZEB2,KLF7,SMAD2,LIMS1,JARID2,RBPJ,CREB1,CUX1,ZBTB20,PSEN1,RB1,SETD5,FOXO3,CTBP2,HDAC8,MAP2K5,RFX3,STAT1,PLCB1,RERE,BCL11A,TCF7L2,SP100,WWP1,SMARCA2,USP3,PHF14,FOXP1,ATF7IP,NCK2,HIF1A,ATXN1,RUNX2,ARID5B,LEF1
GO:BP	positive regulation of MAPK cascade	GO:0043410	FALSE	0.00148723	2.82762	480	501	31	21010	NOTCH2,PTPRC,NAIP,MEF2C,OPRM1,CD36,PTK2B,STK3,JAK2,SYK,LRRK2,PLCG2,ROCK2,TAOK1,IQGAP1,CFLAR,PSEN1,TIAM1,MAP3K5,PTPRJ,TAOK3,PELI2,MAP2K5,RAPGEF2,PLCB1,FBXW7,ROCK1,PRKCE,CD44,IGF1R,BANK1
GO:BP	positive regulation of cell-cell adhesion	GO:0022409	FALSE	0.00151596	2.81931	314	501	24	21010	PTPRC,CD86,IL15,DOCK8,JAK2,SYK,ALOX5,TNFSF13B,EMILIN2,RUNX1,NCKAP1L,LYN,AP3B1,ETS1,FOXO3,PPP3CA,ITGA4,SMARCA2,FAM49B,CD44,NCK2,CD55,LEF1,IL7R
GO:BP	peptidyl-tyrosine phosphorylation	GO:0018108	FALSE	0.00154151	2.81205	292	501	23	21010	FGR,PTPRC,IL15,NEDD9,CD36,PTK2B,JAK2,SYK,PLCG2,PECAM1,HCK,PARP14,CBL,LYN,PSEN1,PTPRJ,PIBF1,FBXW7,PRKCE,CD44,NCK2,IGF1R,BANK1
GO:BP	establishment of localization in cell	GO:0051649	FALSE	0.00154905	2.80993	2388	501	94	21010	FGR,EVI5,RCSD1,LYST,CCDC88A,DYSF,SLC11A1,DNAJC13,MEF2C,MCTP1,KIF13A,STX7,STX11,SNX10,CD36,STK3,JAK2,C9ORF72,SYK,DENND1A,PSAP,PTEN,LRRK2,LRP1,WASHC4,NUMB,VPS13C,RAB31,HCK,AP1S2,FTX,MAPK14,RELCH,PICALM,MAP4K4,CERT1,NCKAP1L,DENND5A,MDFIC,TRAPPC8,ACAP2,AGFG1,SMG7,CBL,SPG11,KLF7,ERBIN,SMG1,TBC1D5,GAB2,PIKFYVE,IGF2R,RAB27A,RIC1,RAB10,VPS8,LYN,AP3B1,HEATR5B,PSEN1,RB1,TIAM1,VTI1A,CTBP2,ZNF207,PRKCB,TBC1D…
GO:BP	positive regulation of cellular component biogenesis	GO:0044089	FALSE	0.00161721	2.79123	507	501	32	21010	NEK7,CDC42EP3,CCDC88A,RIPOR2,CD36,PTK2B,SPIDR,SYK,CLEC7A,PLCG2,HCK,DOCK11,MAP4K4,RESF1,NCKAP1L,ROCK2,WARS,MTSS1,LIMS1,FCHSD2,PTPRJ,APC,LCP1,ROCK1,PRKCE,MPP7,STAU2,ATM,PIP4K2A,ATF7IP,NCK2,FMN1
GO:BP	regulation of hemopoiesis	GO:1903706	FALSE	0.00166864	2.77764	409	501	28	21010	CSF3R,NOTCH2,PTPRC,CD86,PF4,IL15,MEF2C,NEDD9,PTK2B,SYK,MAPK14,RUNX1,NCKAP1L,TMEM131L,CREB1,LYN,AP3B1,ETS1,RB1,FOXO3,STAT1,PPP3CA,FBXW7,SMARCA2,FOXP1,HIF1A,LEF1,IL7R
GO:BP	response to tumor necrosis factor	GO:0034612	FALSE	0.00167362	2.77634	250	501	21	21010	PID1,NAIP,PTK2B,JAK2,SYK,LRRK2,TNFSF13B,MAPK14,TANK,ADAM10,ASAH1,CARD8,CD58,ERBIN,LIMS1,EXT1,FOXO3,MAP3K5,STAT1,FOXP1,AFF3
GO:BP	regulation of leukocyte activation	GO:0002694	FALSE	0.00168268	2.774	585	501	35	21010	FGR,MNDA,PTPRC,CD86,PLSCR1,IL15,MEF2C,NEDD9,RIPOR2,AHR,DOCK8,JAK2,SYK,CLEC7A,LRRK2,TNFSF13B,RUNX1,NCKAP1L,GAB2,TMEM131L,LYN,AP3B1,FOXO3,PIBF1,PPP3CA,SMARCA2,FAM49B,ATM,VAV3,NCK2,CD55,PAG1,LEF1,IL7R,BANK1
GO:BP	peptidyl-tyrosine modification	GO:0018212	FALSE	0.00173655	2.76031	294	501	23	21010	FGR,PTPRC,IL15,NEDD9,CD36,PTK2B,JAK2,SYK,PLCG2,PECAM1,HCK,PARP14,CBL,LYN,PSEN1,PTPRJ,PIBF1,FBXW7,PRKCE,CD44,NCK2,IGF1R,BANK1
GO:BP	positive regulation of protein phosphorylation	GO:0001934	FALSE	0.0017885	2.74751	666	501	38	21010	NOTCH2,PTPRC,CCDC88A,SLC11A1,CD86,IL15,MEF2C,LCP2,NEDD9,CD36,PTK2B,JAK2,SYK,LRRK2,WDFY2,PLCG2,PECAM1,MAPKAP1,PRKAG2,ROCK2,PARP14,SLCO3A1,IQGAP1,CCNY,LYN,PSEN1,TIAM1,MAP3K5,PTPRJ,TAOK3,PELI2,PIBF1,MAP2K5,RAPGEF2,FBXW7,CAB39,CD44,BANK1
GO:BP	positive regulation of cell-matrix adhesion	GO:0001954	FALSE	0.00180919	2.74251	56	501	10	21010	DISC1,CD36,PTK2B,RIN2,MAP4K4,UTRN,LIMS1,PTPRJ,ROCK1,FMN1
GO:BP	regulation of leukocyte cell-cell adhesion	GO:1903037	FALSE	0.00189149	2.7232	364	501	26	21010	PTPRC,CD86,IL15,RIPOR2,DOCK8,JAK2,SYK,ALOX5,TNFSF13B,RUNX1,NCKAP1L,TMEM131L,LYN,AP3B1,ETS1,FOXO3,PPP3CA,ITGA4,SMARCA2,FAM49B,CD44,NCK2,CD55,PAG1,LEF1,IL7R
GO:BP	coagulation	GO:0050817	FALSE	0.00191642	2.71751	231	501	20	21010	PLSCR1,PF4,F13A1,CD36,JAK2,SYK,ENTPD1,PLCG2,EMILIN2,MAPK14,GNAQ,VCL,RAB27A,ANO6,LYN,AP3B1,PSEN1,JMJD1C,VAV3,TXK
GO:BP	chemotaxis	GO:0006935	FALSE	0.00193383	2.71358	461	501	30	21010	CSF3R,S100A9,S100A8,LYST,PF4,PPBP,DOCK2,NEDD9,RIPOR2,PTK2B,SYK,ALOX5,JAML,IL17RA,MAPK14,ADAM10,MYCBP2,NCKAP1L,PIKFYVE,ANO6,LYN,PREX1,TIAM1,ST6GAL1,PTPRJ,RIN3,FAM49B,VAV3,PDE4B,LEF1
GO:BP	B cell homeostasis	GO:0001782	TRUE	0.00203065	2.69236	33	501	8	21010	MEF2C,TNFSF13B,DOCK11,NCKAP1L,LYN,HIF1A,DOCK10,IL7R
GO:BP	positive regulation of tumor necrosis factor production	GO:0032760	FALSE	0.00208215	2.68149	101	501	13	21010	PTPRC,PF4,TLR2,CD36,JAK2,SYK,CLEC7A,LRRK2,PLCG2,CYBB,ZBTB20,PSEN1,PTPRJ
GO:BP	negative regulation of macromolecule metabolic process	GO:0010605	FALSE	0.00209829	2.67814	3339	501	121	21010	NOTCH2,PTPRC,SLC8A1,SLC11A1,PID1,RBM47,PF4,NAIP,MEF2C,HIST1H1E,AHR,HDAC9,JAZF1,CD36,TFEC,HMBOX1,TRPS1,C9ORF72,DAPK1,PTEN,KCNQ1OT1,PHF21A,NEAT1,ETV6,LRRK2,LRP1,IRAK3,ATP2B1,CPB2-AS1,RTN1,MEF2A,CIITA,ZFHX3,BACH1,FTX,MBD2,ZNF438,MAPK14,RUNX1,PICALM,ADAM10,PRKAG2,FRY,IKZF1,KCNQ1,ASAH1,MYCBP2,RESF1,NCKAP1L,ROCK2,MDFIC,HIPK3,CARD8,WARS,APLP2,GNAQ,NCOA2,PARP14,SMG7,TUT7,USP25,LRRFIP1,CBL,ZEB2,KLF7,ERBIN…
GO:BP	taxis	GO:0042330	FALSE	0.00211584	2.67452	463	501	30	21010	CSF3R,S100A9,S100A8,LYST,PF4,PPBP,DOCK2,NEDD9,RIPOR2,PTK2B,SYK,ALOX5,JAML,IL17RA,MAPK14,ADAM10,MYCBP2,NCKAP1L,PIKFYVE,ANO6,LYN,PREX1,TIAM1,ST6GAL1,PTPRJ,RIN3,FAM49B,VAV3,PDE4B,LEF1
GO:BP	hemostasis	GO:0007599	FALSE	0.00219548	2.65847	233	501	20	21010	PLSCR1,PF4,F13A1,CD36,JAK2,SYK,ENTPD1,FLI1,PLCG2,EMILIN2,MAPK14,GNAQ,VCL,RAB27A,ANO6,LYN,AP3B1,JMJD1C,VAV3,TXK
GO:BP	monoatomic cation homeostasis	GO:0055080	FALSE	0.00221351	2.65492	592	501	35	21010	S100A9,S100A8,PTPRC,DISC1,SLC8A1,SLC11A1,SNX10,PTK2B,LRRK2,TMTC2,ATP2B1,SLC24A4,SLC12A6,DMXL2,PLCG2,SLC9A9,PICALM,TTC7A,KCNQ1,MICU1,FBXL5,DMXL1,EXT1,LYN,AP3B1,PSEN1,TMEM165,ITPR2,PRKCB,PLCB1,ITPR1,DIAPH1,CAMK2D,PRKCE,HIF1A
GO:BP	negative regulation of DNA-templated transcription	GO:0045892	FALSE	0.00222202	2.65325	1309	501	60	21010	NOTCH2,MEF2C,HIST1H1E,AHR,HDAC9,JAZF1,CD36,TFEC,HMBOX1,TRPS1,PHF21A,ETV6,MEF2A,CIITA,ZFHX3,BACH1,MBD2,ZNF438,RUNX1,IKZF1,ASAH1,MDFIC,NCOA2,PARP14,LRRFIP1,ZEB2,KLF7,SMAD2,LIMS1,JARID2,RBPJ,CREB1,CUX1,ZBTB20,PSEN1,RB1,SETD5,FOXO3,CTBP2,HDAC8,MAP2K5,RFX3,STAT1,PLCB1,RERE,BCL11A,TCF7L2,SP100,WWP1,SMARCA2,USP3,PHF14,FOXP1,ATF7IP,NCK2,HIF1A,ATXN1,RUNX2,ARID5B,LEF1
GO:BP	regulation of anatomical structure morphogenesis	GO:0022603	FALSE	0.0022339	2.65094	866	501	45	21010	FGR,DISC1,CDC42EP3,PID1,PF4,RASA1,MEF2C,PTK2B,ALOX5,PTEN,SHTN1,FGD4,LRRK2,PLXNC1,TNFSF13B,EMILIN2,HCK,CYBB,RUNX1,ROCK2,WARS,CUX1,NIN,ETS1,PSEN1,TIAM1,PHIP,PRKCB,ARHGAP15,RAPGEF2,STAT1,DIP2B,PPP3CA,DIAPH1,ROCK1,BCL11A,SP100,SIPA1L1,FAM49B,STAU2,FOXP1,CD44,HIF1A,RUNX2,MLLT3
GO:BP	regulation of actin filament polymerization	GO:0030833	FALSE	0.00228411	2.64128	136	501	15	21010	CDC42EP3,RASA1,PTK2B,MEGF9,HCK,NCKAP1L,PREX1,FCHSD2,SVIL,ADD3,SSH2,FAM49B,PRKCE,NCK2,FMN1
GO:BP	cell junction organization	GO:0034330	FALSE	0.00230982	2.63642	755	501	41	21010	SRGAP2,DISC1,ZNF804A,TLR2,MEF2C,NEDD9,PTK2B,ASAP1,PTEN,LRRK2,PLXNC1,NUMB,VMP1,PECAM1,MAPK14,ADAM10,MAP4K4,MYCBP2,ROCK2,SPG11,VCL,MTSS1,LIMS1,EXT1,IL10RA,PSEN1,TIAM1,SETD5,CTBP2,PTPRJ,APC,RAPGEF2,CAST,ROCK1,SIPA1L1,MPP7,STAU2,ERC1,FMN1,DOCK10,IGF1R
GO:BP	macromolecule localization	GO:0033036	FALSE	0.00231722	2.63503	3204	501	117	21010	RCSD1,DISC1,LYST,CCDC88A,PID1,ATG7,DNAJC13,PLSCR1,TLR2,ACSL1,FYB1,NEDD9,KIF13A,RIPOR2,STX7,STX11,OPRM1,QKI,SNX10,CD36,SPIDR,STK3,JAK2,C9ORF72,SYK,DENND1A,FCN1,ALOX5,PSAP,LRRK2,LRP1,WASHC4,ATP11A,NUMB,VPS13C,VMP1,PECAM1,RAB31,AP1S2,FTX,MAPK14,RELCH,PICALM,ADAM10,TTC7A,KCNQ1,MAP4K4,CHST11,CERT1,MYCBP2,ROCK2,MDFIC,AGFG1,SMG7,SPG11,SLCO3A1,KLF7,VCL,ERBIN,SMG1,SMAD2,TBC1D5,LIMS1,JARID2,XRCC4,TRIM38,PI…
GO:BP	Fc receptor signaling pathway	GO:0038093	FALSE	0.00254051	2.59508	58	501	10	21010	FGR,PTPRC,MAP3K1,SYK,PLCG2,HCK,LYN,PTPRJ,PRKCE,VAV3
GO:BP	regulation of establishment of cell polarity	GO:2000114	FALSE	0.00255869	2.59198	24	501	7	21010	RIPOR2,PTK2B,DOCK8,SHTN1,ROCK2,ROCK1,FAM49B
GO:BP	multicellular organismal-level homeostasis	GO:0048871	FALSE	0.00274388	2.56163	816	501	43	21010	SLC11A1,IL15,ACSL1,MEF2C,SNX10,CD36,PTK2B,JAK2,SYK,LYZ,TNFSF13B,PECAM1,ZNF516,DOCK11,MAPK14,PICALM,IKZF1,KCNQ1,NCKAP1L,ZEB2,VCL,CFLAR,FBXL5,RBPJ,EXT1,IL10RA,LYN,AP3B1,PLCL2,ETS1,RB1,FOXO3,APC,VPS13B,STAT1,MBP,HIF1A,PRKACB,DOCK10,IGF1R,PDE4B,IL7R,PLCL1
GO:BP	leukocyte proliferation	GO:0070661	FALSE	0.00278114	2.55578	348	501	25	21010	MNDA,PTPRC,SLC11A1,CD86,IL15,MEF2C,DOCK2,RIPOR2,AHR,DOCK8,JAK2,SYK,TNFSF13B,NCKAP1L,TMEM131L,LYN,PLCL2,ST6GAL1,PPP3CA,ATM,VAV3,NCK2,CD55,LEF1,IL7R
GO:BP	regulation of cell-matrix adhesion	GO:0001952	FALSE	0.00294799	2.53047	121	501	14	21010	DISC1,RASA1,CD36,PTK2B,PTEN,RIN2,MAP4K4,ROCK2,VCL,UTRN,LIMS1,PTPRJ,ROCK1,FMN1
GO:BP	positive regulation of transferase activity	GO:0051347	FALSE	0.00303927	2.51723	522	501	32	21010	FGR,NOTCH2,NEK7,PTPRC,CCDC88A,SLC11A1,CD86,MEF2C,LCP2,NEDD9,PTK2B,HMBOX1,JAK2,SYK,PTEN,LRRK2,PRKAG2,IQGAP1,CCNY,LYN,PSEN1,TIAM1,MAP3K5,TAOK3,PIBF1,MAP2K5,RAPGEF2,FBXW7,CAB39,VAV3,CD44,IGF1R
GO:BP	myeloid leukocyte migration	GO:0097529	FALSE	0.00306273	2.51389	238	501	20	21010	CSF3R,S100A9,S100A8,PF4,PPBP,RIPOR2,PTK2B,SYK,JAML,PECAM1,IL17RA,NCKAP1L,PIKFYVE,ANO6,LYN,PREX1,RIN3,PLCB1,VAV3,PDE4B
GO:BP	regulation of supramolecular fiber organization	GO:1902903	FALSE	0.00314671	2.50214	374	501	26	21010	CDC42EP3,CCDC88A,RASA1,PTK2B,C9ORF72,MEGF9,WASHC4,HCK,NCKAP1L,ROCK2,TAOK1,MTSS1,AKAP13,PREX1,PSEN1,RB1,FCHSD2,SVIL,APC,ADD3,ROCK1,SSH2,FAM49B,PRKCE,NCK2,FMN1
GO:BP	secretion by cell	GO:0032940	FALSE	0.00321785	2.49243	821	501	43	21010	FGR,DYSF,TLR2,MEF2C,MCTP1,STX11,OPRM1,JAK2,C9ORF72,SYK,ALOX5,LRRK2,TNFAIP2,RAB31,HCK,KCNQ1,MAP4K4,NCKAP1L,CBL,KLF7,SMAD2,GAB2,RAB27A,CYB5R4,CREB1,RIC1,RAB10,LYN,PSEN1,TIAM1,CTBP2,PRKCB,TBC1D1,RFX3,PLCB1,PPP3CA,ITPR1,TTN,STXBP5,TCF7L2,EXOC4,PRKCE,HIF1A
GO:BP	anatomical structure formation involved in morphogenesis	GO:0048646	FALSE	0.00324254	2.48912	1172	501	55	21010	CSF3R,NOTCH2,PF4,ARHGAP24,TLR2,MEF2C,DOCK2,RIPOR2,HDAC9,CD36,DOCK5,PTK2B,STK3,SYK,ALOX5,TNFSF13B,SLC24A4,TNFAIP2,SLC12A6,MEF2A,EMILIN2,CYBB,MAPK14,RUNX1,ROCK2,AGFG1,WARS,CFLAR,SMAD2,RBPJ,SDCCAG8,EXT1,PIKFYVE,AKAP13,ETS1,PSEN1,PRKCB,VPS13B,MAP2K5,STAT1,SAT1,FBXW7,TTN,ROCK1,SP100,AGTPBP1,ITGA4,EXOC4,ATM,KDM4C,VAV3,HIF1A,PRKACB,FMN1,LEF1
GO:BP	regulation of cell-cell adhesion	GO:0022407	FALSE	0.00328818	2.48304	473	501	30	21010	PTPRC,CD86,IL15,RIPOR2,DOCK8,JAK2,SYK,ALOX5,TNFSF13B,EMILIN2,MAPK14,RUNX1,NCKAP1L,TMEM131L,LYN,AP3B1,ETS1,FOXO3,MAP2K5,PPP3CA,ITGA4,MBP,SMARCA2,FAM49B,CD44,NCK2,CD55,PAG1,LEF1,IL7R
GO:BP	inorganic ion homeostasis	GO:0098771	FALSE	0.00329887	2.48164	524	501	32	21010	S100A9,S100A8,PTPRC,DISC1,SLC8A1,SLC11A1,SNX10,TBXAS1,PTK2B,TMTC2,ATP2B1,SLC24A4,SLC12A6,PLCG2,PICALM,TTC7A,KCNQ1,MICU1,FBXL5,EXT1,LYN,AP3B1,PSEN1,TMEM165,ITPR2,PRKCB,PLCB1,ITPR1,DIAPH1,CAMK2D,PRKCE,HIF1A
GO:BP	developmental maturation	GO:0021700	FALSE	0.00329931	2.48158	328	501	24	21010	DISC1,SCLT1,IL15,SNX10,PTK2B,PTEN,CLEC7A,LRRK2,SLC24A4,PICALM,TUT7,ANKS1A,RBPJ,EXT1,RB1,POU2F2,XYLT1,ANKRD17,RFX3,RERE,ROCK1,BCL11A,HIF1A,RUNX2
GO:BP	Fc-gamma receptor signaling pathway	GO:0038094	FALSE	0.00330097	2.48136	35	501	8	21010	FGR,PTPRC,SYK,HCK,LYN,PTPRJ,PRKCE,VAV3
GO:BP	intracellular monoatomic ion homeostasis	GO:0006873	FALSE	0.00357886	2.44626	526	501	32	21010	S100A9,S100A8,PTPRC,DISC1,SLC8A1,SLC11A1,TBXAS1,PTK2B,LRRK2,ATP2B1,SLC24A4,DMXL2,PLCG2,SLC9A9,PICALM,TTC7A,KCNQ1,MICU1,FBXL5,DMXL1,LYN,AP3B1,PSEN1,TMEM165,ITPR2,PRKCB,PLCB1,ITPR1,DIAPH1,CAMK2D,PRKCE,HIF1A
GO:BP	positive regulation of protein-containing complex assembly	GO:0031334	FALSE	0.00363802	2.43914	199	501	18	21010	NEK7,CDC42EP3,CD36,PTK2B,SPIDR,SYK,CLEC7A,PLCG2,HCK,NCKAP1L,WARS,FCHSD2,LCP1,PRKCE,MPP7,ATM,NCK2,FMN1
GO:BP	neutrophil chemotaxis	GO:0030593	FALSE	0.00364351	2.43848	106	501	13	21010	CSF3R,S100A9,S100A8,PF4,PPBP,RIPOR2,SYK,JAML,NCKAP1L,PIKFYVE,PREX1,VAV3,PDE4B
GO:BP	negative regulation of cellular metabolic process	GO:0031324	FALSE	0.00365301	2.43735	3233	501	117	21010	NOTCH2,PTPRC,SLC8A1,SLC11A1,PID1,RBM47,PF4,MEF2C,HIST1H1E,OPRM1,AHR,HDAC9,JAZF1,CD36,TFEC,HMBOX1,TRPS1,C9ORF72,DAPK1,PTEN,KCNQ1OT1,PHF21A,NEAT1,ETV6,LRRK2,LRP1,IRAK3,ATP2B1,CPB2-AS1,MEF2A,CIITA,ZFHX3,BACH1,FTX,MBD2,ZNF438,MAPK14,RUNX1,PICALM,ADAM10,PRKAG2,IKZF1,KCNQ1,ASAH1,RESF1,NCKAP1L,ROCK2,MDFIC,HIPK3,CARD8,WARS,GNAQ,NCOA2,PARP14,SMG7,TUT7,LRRFIP1,CBL,ZEB2,IQGAP1,KLF7,ERBIN,CFLAR,SMG1,SMAD2,LI…
GO:BP	regulation of synapse organization	GO:0050807	FALSE	0.00396979	2.40123	242	501	20	21010	DISC1,ZNF804A,TLR2,MEF2C,NEDD9,PTK2B,ASAP1,PTEN,LRRK2,PLXNC1,MAPK14,ADAM10,MYCBP2,IL10RA,PSEN1,TIAM1,SETD5,ROCK1,SIPA1L1,STAU2
GO:BP	regulation of peptidyl-tyrosine phosphorylation	GO:0050730	FALSE	0.00423183	2.37347	243	501	20	21010	PTPRC,IL15,NEDD9,CD36,PTK2B,JAK2,SYK,PLCG2,PECAM1,PARP14,CBL,LYN,PSEN1,PTPRJ,PIBF1,FBXW7,PRKCE,CD44,NCK2,BANK1
GO:BP	negative regulation of nucleobase-containing compound metabolic process	GO:0045934	FALSE	0.00427781	2.36878	1555	501	67	21010	NOTCH2,SLC11A1,PID1,RBM47,MEF2C,HIST1H1E,AHR,HDAC9,JAZF1,CD36,TFEC,HMBOX1,TRPS1,PHF21A,ETV6,MEF2A,CIITA,ZFHX3,BACH1,MBD2,ZNF438,MAPK14,RUNX1,IKZF1,ASAH1,RESF1,MDFIC,NCOA2,PARP14,LRRFIP1,ZEB2,KLF7,SMAD2,LIMS1,JARID2,RBPJ,CREB1,LARP4B,CUX1,ZBTB20,PSEN1,RB1,SETD5,FOXO3,CTBP2,HDAC8,MAP2K5,RFX3,STAT1,PLCB1,RERE,BCL11A,TCF7L2,SP100,WWP1,SMARCA2,USP3,PHF14,ATM,FOXP1,ATF7IP,NCK2,HIF1A,ATXN1,RUNX2,ARID5B,…
GO:BP	negative regulation of protein modification process	GO:0031400	FALSE	0.00448446	2.34829	455	501	29	21010	PTPRC,SLC8A1,PID1,C9ORF72,PTEN,LRRK2,IRAK3,PRKAG2,FRY,NCKAP1L,ROCK2,HIPK3,WARS,GNAQ,PARP14,CBL,LYN,PSEN1,RB1,TRIP12,PTPRJ,HDAC8,APC,PIBF1,ROCK1,OXR1,PRKCE,NCK2,MGAT5
GO:BP	cellular component organization	GO:0016043	FALSE	0.00459865	2.33737	8098	501	244	21010	FGR,LRRC8D,NOTCH2,CTSS,S100A9,S100A8,NEK7,PTPRC,SRGAP2,DISC1,LYST,CDC42EP3,CCDC88A,ARHGAP25,DYSF,BAZ2B,ZNF804A,SLC11A1,PID1,ATG7,DNAJC13,PLSCR1,BMP2K,ARHGAP24,SCLT1,IL15,TLR2,RASA1,MEF2C,MCTP1,DOCK2,NEDD9,KIF13A,RIPOR2,HIST1H1E,STX7,STX11,HDAC9,SNX10,ELMO1,CD36,DOCK5,PTK2B,HMBOX1,SPIDR,STK3,ASAP1,JAK2,C9ORF72,SYK,MEGF9,SETX,FCN1,PTEN,SHTN1,KCNQ1OT1,MICAL2,PHF21A,AHNAK,CLEC7A,ETV6,FGD4,LRRK2,LRP1,…
GO:BP	type II interferon-mediated signaling pathway	GO:0060333	TRUE	0.00466595	2.33106	26	501	7	21010	JAK2,HCK,IFNGR2,PARP14,STAT1,SP100,TXK
GO:BP	regulation of interleukin-12 production	GO:0032655	FALSE	0.00480693	2.31813	62	501	10	21010	TLR2,CD36,SYK,CLEC7A,IRAK3,PLCG2,MAPK14,PIBF1,PLCB1,FOXP1
GO:BP	interleukin-12 production	GO:0032615	FALSE	0.00480693	2.31813	62	501	10	21010	TLR2,CD36,SYK,CLEC7A,IRAK3,PLCG2,MAPK14,PIBF1,PLCB1,FOXP1
GO:BP	regulation of plasma membrane bounded cell projection organization	GO:0120035	FALSE	0.00490216	2.30961	640	501	36	21010	S100A9,DISC1,CDC42EP3,CCDC88A,ZNF804A,ARHGAP24,NEDD9,RIPOR2,PTK2B,SETX,PTEN,SHTN1,LRRK2,PLXNC1,DOCK11,MAP4K4,MYCBP2,DENND5A,CFLAR,SDCCAG8,LYN,PREX1,CUX1,NIN,PSEN1,TIAM1,APC,RAPGEF2,DIP2B,PPP3CA,BCL11A,SIPA1L1,SHOC2,STAU2,CD44,IGF1R
GO:BP	positive regulation of hemopoiesis	GO:1903708	FALSE	0.00492671	2.30744	183	501	17	21010	NOTCH2,PTPRC,CD86,PF4,IL15,NEDD9,SYK,RUNX1,NCKAP1L,CREB1,AP3B1,RB1,FOXO3,PPP3CA,SMARCA2,LEF1,IL7R
GO:BP	positive regulation of leukocyte differentiation	GO:1902107	FALSE	0.00492671	2.30744	183	501	17	21010	NOTCH2,PTPRC,CD86,PF4,IL15,NEDD9,SYK,RUNX1,NCKAP1L,CREB1,AP3B1,RB1,FOXO3,PPP3CA,SMARCA2,LEF1,IL7R
GO:BP	regulation of actin filament organization	GO:0110053	FALSE	0.00546284	2.26258	269	501	21	21010	CDC42EP3,CCDC88A,RASA1,PTK2B,C9ORF72,MEGF9,WASHC4,HCK,NCKAP1L,ROCK2,MTSS1,PREX1,FCHSD2,SVIL,ADD3,ROCK1,SSH2,FAM49B,PRKCE,NCK2,FMN1
GO:BP	positive regulation of apoptotic process	GO:0043065	FALSE	0.00554789	2.25587	511	501	31	21010	NOTCH2,CTSS,S100A9,S100A8,MNDA,PTPRC,ATG7,MEF2C,STK3,JAK2,DAPK1,PTEN,EMILIN2,CFLAR,IGF2R,ANO6,LYN,PSEN1,FOXO3,ATF6,MAP3K5,APC,TNFAIP8,RAPGEF2,MCL1,FBXW7,ITGA4,CAMK2D,NCOA1,ATM,NCK2
GO:BP	protein autophosphorylation	GO:0046777	FALSE	0.00560488	2.25143	226	501	19	21010	FGR,PTPRC,PTK2B,JAK2,DAPK1,SYK,LRRK2,IRAK3,HCK,TAOK1,SMG1,PIKFYVE,LYN,TAOK3,VRK2,CAMK2D,ATM,IGF1R,TXK
GO:BP	blood coagulation	GO:0007596	FALSE	0.00560488	2.25143	226	501	19	21010	PLSCR1,PF4,F13A1,CD36,JAK2,SYK,ENTPD1,PLCG2,EMILIN2,MAPK14,GNAQ,VCL,RAB27A,ANO6,LYN,AP3B1,JMJD1C,VAV3,TXK
GO:BP	vesicle organization	GO:0016050	TRUE	0.00566931	2.24647	362	501	25	21010	LYST,DNAJC13,KIF13A,STX7,STX11,SNX10,WASHC4,AP1S2,PICALM,CERT1,TRAPPC8,AGFG1,UVRAG,ZEB2,SPG11,PIKFYVE,RAB27A,CREB1,VPS8,AP3B1,VTI1A,VPS13B,C2CD5,PIP4K2A,VAV3
GO:BP	neutrophil migration	GO:1990266	FALSE	0.00581734	2.23528	128	501	14	21010	CSF3R,S100A9,S100A8,PF4,PPBP,RIPOR2,SYK,JAML,PECAM1,NCKAP1L,PIKFYVE,PREX1,VAV3,PDE4B
GO:BP	negative regulation of immune system process	GO:0002683	FALSE	0.00595187	2.22535	487	501	30	21010	FGR,MNDA,PTPRC,RIPOR2,AHR,C9ORF72,SYK,USP15,IRAK3,HCK,MAPK14,RUNX1,NCKAP1L,CARD8,PARP14,ERBIN,TMEM131L,LYN,PLCL2,PTPRJ,RIN3,PIBF1,SAMHD1,PLCB1,FBXW7,ATM,CD55,PAG1,IL7R,BANK1
GO:BP	regulation of synapse structure or activity	GO:0050803	FALSE	0.00616297	2.21021	249	501	20	21010	DISC1,ZNF804A,TLR2,MEF2C,NEDD9,PTK2B,ASAP1,PTEN,LRRK2,PLXNC1,MAPK14,ADAM10,MYCBP2,IL10RA,PSEN1,TIAM1,SETD5,ROCK1,SIPA1L1,STAU2
GO:BP	regulation of tumor necrosis factor superfamily cytokine production	GO:1903555	FALSE	0.00657059	2.1824	167	501	16	21010	PTPRC,CD86,PF4,TLR2,CD36,JAK2,SYK,CLEC7A,LRRK2,IRAK3,PLCG2,CYBB,ZBTB20,PSEN1,PTPRJ,FOXP1
GO:BP	tumor necrosis factor superfamily cytokine production	GO:0071706	FALSE	0.00657059	2.1824	167	501	16	21010	PTPRC,CD86,PF4,TLR2,CD36,JAK2,SYK,CLEC7A,LRRK2,IRAK3,PLCG2,CYBB,ZBTB20,PSEN1,PTPRJ,FOXP1
GO:BP	cellular response to tumor necrosis factor	GO:0071356	FALSE	0.00681322	2.16665	229	501	19	21010	PID1,NAIP,PTK2B,JAK2,SYK,LRRK2,TNFSF13B,MAPK14,TANK,ASAH1,CARD8,CD58,ERBIN,LIMS1,EXT1,FOXO3,MAP3K5,STAT1,FOXP1
GO:BP	cellular response to biotic stimulus	GO:0071216	FALSE	0.00696605	2.15701	251	501	20	21010	NOTCH2,CD86,PF4,PPBP,TLR2,MEF2C,AHR,CD36,JAK2,SYK,CLEC7A,PLCG2,HCK,MAPK14,CARD8,LYN,FAM49B,PRKCE,CD55,PDE4B
GO:BP	granulocyte chemotaxis	GO:0071621	FALSE	0.00700241	2.15475	130	501	14	21010	CSF3R,S100A9,S100A8,PF4,PPBP,RIPOR2,SYK,JAML,IL17RA,NCKAP1L,PIKFYVE,PREX1,VAV3,PDE4B
GO:BP	process utilizing autophagic mechanism	GO:0061919	FALSE	0.00744477	2.12815	571	501	33	21010	S100A9,S100A8,ATG7,WDFY3,STK3,C9ORF72,DAPK1,PSAP,SBF2,LRRK2,SPTLC2,VPS13C,VMP1,UVRAG,SPG11,CCNY,TBC1D5,TRIM38,PIKFYVE,WDFY4,IL10RA,PSEN1,VTI1A,FOXO3,ATF6,MCL1,ITPR1,FBXW7,ROCK1,EXOC4,ATM,PIP4K2A,HIF1A
GO:BP	autophagy	GO:0006914	FALSE	0.00744477	2.12815	571	501	33	21010	S100A9,S100A8,ATG7,WDFY3,STK3,C9ORF72,DAPK1,PSAP,SBF2,LRRK2,SPTLC2,VPS13C,VMP1,UVRAG,SPG11,CCNY,TBC1D5,TRIM38,PIKFYVE,WDFY4,IL10RA,PSEN1,VTI1A,FOXO3,ATF6,MCL1,ITPR1,FBXW7,ROCK1,EXOC4,ATM,PIP4K2A,HIF1A
GO:BP	myeloid leukocyte differentiation	GO:0002573	FALSE	0.00774501	2.11098	231	501	19	21010	NOTCH2,PF4,IL15,TLR2,NEDD9,SNX10,MAPK14,RUNX1,RBPJ,GAB2,CREB1,LYN,AP3B1,PSEN1,RB1,PPP3CA,FBXW7,FOXP1,LEF1
GO:BP	connective tissue replacement	GO:0097709	TRUE	0.00775239	2.11056	11	501	5	21010	RUNX1,ROCK2,PPP3CA,ROCK1,HIF1A
GO:BP	negative regulation of phosphate metabolic process	GO:0045936	FALSE	0.00784197	2.10557	393	501	26	21010	PTPRC,SLC8A1,PID1,C9ORF72,PTEN,LRRK2,IRAK3,PRKAG2,NCKAP1L,ROCK2,HIPK3,WARS,GNAQ,PARP14,CBL,IQGAP1,LYN,PSEN1,RB1,PTPRJ,APC,PIBF1,ROCK1,PIP4K2A,NCK2,MGAT5
GO:BP	mature B cell differentiation	GO:0002335	FALSE	0.0079355	2.10043	39	501	8	21010	NOTCH2,PTK2B,PLCG2,DOCK11,PLCL2,POU2F2,PHF14,DOCK10
GO:BP	regulation of establishment or maintenance of cell polarity	GO:0032878	FALSE	0.00805856	2.09374	28	501	7	21010	RIPOR2,PTK2B,DOCK8,SHTN1,ROCK2,ROCK1,FAM49B
GO:BP	regulation of protein localization	GO:0032880	FALSE	0.00811363	2.09078	880	501	44	21010	CCDC88A,PID1,TLR2,NEDD9,RIPOR2,STX7,OPRM1,CD36,SPIDR,JAK2,C9ORF72,ALOX5,LRRK2,LRP1,NUMB,PECAM1,MAPK14,PICALM,ADAM10,MAP4K4,MYCBP2,ROCK2,MDFIC,KLF7,VCL,TRIM38,PSEN1,TIAM1,PRKCB,TBC1D1,APC,RFX3,C2CD5,PLCB1,LCP1,PPP3CA,ITPR1,FBXW7,TTN,STXBP5,TCF7L2,SP100,PRKCE,HIF1A
GO:BP	negative regulation of phosphorus metabolic process	GO:0010563	FALSE	0.00821281	2.08551	394	501	26	21010	PTPRC,SLC8A1,PID1,C9ORF72,PTEN,LRRK2,IRAK3,PRKAG2,NCKAP1L,ROCK2,HIPK3,WARS,GNAQ,PARP14,CBL,IQGAP1,LYN,PSEN1,RB1,PTPRJ,APC,PIBF1,ROCK1,PIP4K2A,NCK2,MGAT5
GO:BP	regulation of cell projection organization	GO:0031344	FALSE	0.00829506	2.08118	655	501	36	21010	S100A9,DISC1,CDC42EP3,CCDC88A,ZNF804A,ARHGAP24,NEDD9,RIPOR2,PTK2B,SETX,PTEN,SHTN1,LRRK2,PLXNC1,DOCK11,MAP4K4,MYCBP2,DENND5A,CFLAR,SDCCAG8,LYN,PREX1,CUX1,NIN,PSEN1,TIAM1,APC,RAPGEF2,DIP2B,PPP3CA,BCL11A,SIPA1L1,SHOC2,STAU2,CD44,IGF1R
GO:BP	developmental growth	GO:0048589	FALSE	0.00829506	2.08118	655	501	36	21010	NOTCH2,DISC1,MEF2C,CPQ,STK3,C9ORF72,PSAP,PTEN,SHTN1,MAPK14,RUNX1,CHST11,MYCBP2,SPG11,IQGAP1,VCL,CFLAR,SMAD2,JARID2,RBPJ,EXT1,CREB1,NIN,TIAM1,PLCB1,DIP2B,PPP3CA,BCL11A,ITGA4,ATM,FOXP1,MBD5,FMN1,RAD51B,TXK,ARID5B
GO:BP	dendritic spine development	GO:0060996	FALSE	0.00840868	2.07527	97	501	12	21010	SRGAP2,DISC1,MEF2C,ASAP1,PTEN,LRRK2,PSEN1,TIAM1,SIPA1L1,STAU2,NCK2,DOCK10
GO:BP	retrograde transport, endosome to Golgi	GO:0042147	FALSE	0.00840868	2.07527	97	501	12	21010	EVI5,RCSD1,LRRK2,CERT1,DENND5A,TBC1D5,PIKFYVE,RIC1,HEATR5B,VTI1A,SNX2,ERC1
GO:BP	positive regulation of leukocyte activation	GO:0002696	FALSE	0.00877221	2.05689	371	501	25	21010	FGR,PTPRC,CD86,IL15,MEF2C,DOCK8,JAK2,SYK,CLEC7A,LRRK2,TNFSF13B,RUNX1,NCKAP1L,GAB2,LYN,AP3B1,FOXO3,PPP3CA,SMARCA2,FAM49B,VAV3,NCK2,CD55,LEF1,IL7R
GO:BP	cell-substrate adhesion	GO:0031589	FALSE	0.00971183	2.0127	349	501	24	21010	SRGAP2,DISC1,RASA1,NEDD9,CD36,DOCK5,PTK2B,JAK2,PTEN,RIN2,MAP4K4,ROCK2,VCL,UTRN,LIMS1,PREX1,TIAM1,ST6GAL1,PTPRJ,ROCK1,ITGA4,PRKCE,CD44,FMN1
GO:BP	response to hormone	GO:0009725	FALSE	0.00994084	2.00258	858	501	43	21010	CTSS,PID1,TLR2,ACSL1,MEF2C,HDAC9,PTK2B,JAK2,PTPRE,ATP2B1,SLC24A4,VPS13C,RAB31,CYBB,MAPK14,KCNQ1,ROCK2,NCOA2,CFLAR,DDX17,CREB1,RAB10,LYN,RB1,NCOA3,PHIP,PRKCB,STAT1,C2CD5,PLCB1,MYO5A,CAB39,ROCK1,TCF12,SHOC2,PRKCE,NCOA1,KDM4C,FOXP1,PIP4K2A,MBD5,IGF1R,NR3C2
GO:BP	glial cell activation	GO:0061900	FALSE	0.0101156	1.99501	53	501	9	21010	PTPRC,TLR2,JAK2,LRRK2,LRP1,IFNGR2,ZEB2,PSEN1,ATM
GO:BP	regulation of neuron projection development	GO:0010975	FALSE	0.0102515	1.98921	449	501	28	21010	S100A9,DISC1,CCDC88A,ZNF804A,PTK2B,SETX,PTEN,SHTN1,LRRK2,PLXNC1,MAP4K4,MYCBP2,DENND5A,CFLAR,LYN,PREX1,CUX1,NIN,PSEN1,TIAM1,RAPGEF2,DIP2B,PPP3CA,BCL11A,SIPA1L1,SHOC2,STAU2,IGF1R
GO:BP	cellular macromolecule localization	GO:0070727	FALSE	0.0104075	1.98265	2738	501	101	21010	RCSD1,DISC1,LYST,CCDC88A,PID1,ATG7,DNAJC13,TLR2,FYB1,NEDD9,KIF13A,RIPOR2,STX7,STX11,OPRM1,SNX10,CD36,SPIDR,STK3,JAK2,C9ORF72,SYK,DENND1A,FCN1,ALOX5,LRRK2,LRP1,WASHC4,NUMB,VPS13C,VMP1,PECAM1,RAB31,AP1S2,FTX,MAPK14,PICALM,ADAM10,TTC7A,MAP4K4,MYCBP2,ROCK2,MDFIC,SPG11,KLF7,VCL,ERBIN,SMAD2,TBC1D5,LIMS1,JARID2,XRCC4,TRIM38,PIKFYVE,CYB5R4,RIC1,IL10RA,RAB10,VPS8,AP3B1,CEP350,NIN,HEATR5B,PSEN1,RB1,FCHSD2,…
GO:BP	positive regulation of innate immune response	GO:0045089	FALSE	0.0106225	1.97377	327	501	23	21010	CTSS,MNDA,NEK7,PLSCR1,RBM47,TLR2,NAIP,CD36,SYK,FCN1,CLEC7A,USP15,IRAK3,PLCG2,HCK,CARD8,ERBIN,ALPK1,LYN,AP3B1,ANKRD17,PRKCE,TXK
GO:BP	positive regulation of response to biotic stimulus	GO:0002833	FALSE	0.0107095	1.97023	351	501	24	21010	CTSS,MNDA,NEK7,PLSCR1,RBM47,TLR2,NAIP,CD36,SYK,FCN1,CLEC7A,USP15,IRAK3,PLCG2,EMILIN2,HCK,CARD8,ERBIN,ALPK1,LYN,AP3B1,ANKRD17,PRKCE,TXK
GO:BP	positive regulation of protein modification process	GO:0031401	FALSE	0.0108318	1.9653	890	501	44	21010	NOTCH2,PTPRC,CCDC88A,SLC11A1,ATG7,CD86,IL15,MEF2C,LCP2,NEDD9,CD36,PTK2B,JAK2,SYK,PTEN,LRRK2,WDFY2,PLCG2,PECAM1,TANK,MAPKAP1,PRKAG2,MYCBP2,ROCK2,TAOK1,PARP14,SLCO3A1,IQGAP1,CCNY,LYN,PSEN1,TIAM1,MAP3K5,PTPRJ,TAOK3,PELI2,PIBF1,MAP2K5,RAPGEF2,DIP2B,FBXW7,CAB39,CD44,BANK1
GO:BP	regulation of actin polymerization or depolymerization	GO:0008064	FALSE	0.0109716	1.95973	154	501	15	21010	CDC42EP3,RASA1,PTK2B,MEGF9,HCK,NCKAP1L,PREX1,FCHSD2,SVIL,ADD3,SSH2,FAM49B,PRKCE,NCK2,FMN1
GO:BP	anatomical structure maturation	GO:0071695	FALSE	0.011218	1.95008	259	501	20	21010	SCLT1,IL15,SNX10,PTK2B,CLEC7A,LRRK2,SLC24A4,TUT7,ANKS1A,RBPJ,EXT1,RB1,POU2F2,XYLT1,ANKRD17,RFX3,RERE,BCL11A,HIF1A,RUNX2
GO:BP	regulation of connective tissue replacement	GO:1905203	FALSE	0.0115345	1.938	6	501	4	21010	RUNX1,ROCK2,PPP3CA,ROCK1
GO:BP	regulation of innate immune response	GO:0045088	FALSE	0.0118105	1.92773	402	501	26	21010	FGR,CTSS,MNDA,NEK7,PLSCR1,RBM47,TLR2,NAIP,CD36,SYK,FCN1,CLEC7A,USP15,IRAK3,PLCG2,HCK,CARD8,PARP14,ERBIN,ALPK1,LYN,AP3B1,SAMHD1,ANKRD17,PRKCE,TXK
GO:BP	activation of innate immune response	GO:0002218	FALSE	0.0118889	1.92486	260	501	20	21010	CTSS,MNDA,NEK7,TLR2,NAIP,CD36,SYK,FCN1,CLEC7A,USP15,IRAK3,PLCG2,HCK,CARD8,ERBIN,ALPK1,LYN,AP3B1,ANKRD17,PRKCE
GO:BP	cellular response to chemical stress	GO:0062197	FALSE	0.0120715	1.91824	306	501	22	21010	LRRC8D,RCSD1,SLC8A1,ATG7,CD36,DAPK1,SETX,ALOX5,LRRK2,USP15,SLC12A6,MAPKAP1,MICU1,FOXO3,MAP3K5,VRK2,CAB39,OXR1,STAU2,ATM,FOXP1,HIF1A
GO:BP	secretion	GO:0046903	FALSE	0.0125508	1.90133	954	501	46	21010	FGR,S100A8,DYSF,TLR2,MEF2C,MCTP1,STX11,OPRM1,SNX10,JAK2,C9ORF72,SYK,ALOX5,LRRK2,TNFAIP2,RAB31,HCK,KCNQ1,MAP4K4,NCKAP1L,CBL,KLF7,SMAD2,GAB2,RAB27A,CYB5R4,CREB1,RIC1,RAB10,LYN,PSEN1,TIAM1,CTBP2,PRKCB,TBC1D1,RFX3,PLCB1,PPP3CA,ITPR1,TTN,STXBP5,TCF7L2,EXOC4,PRKCE,NCOA1,HIF1A
GO:BP	cell-cell signaling	GO:0007267	FALSE	0.0127038	1.89607	1703	501	70	21010	S100A9,S100A8,DISC1,DYSF,IL15,TLR2,MEF2C,MCTP1,TMEM170B,STX11,OPRM1,PTK2B,STK3,JAK2,SYK,ALOX5,PTEN,LRRK2,LRP1,SLC12A6,PLCG2,SULF2,MBD2,MAPK14,TRIO,ADAM10,KCNQ1,MAP4K4,MDFIC,GNAQ,ZEB2,SPG11,KLF7,UTRN,CCNY,SMAD2,RBPJ,TMEM131L,EXT1,CYB5R4,CREB1,LYN,PLCL2,PSEN1,FCHSD2,TIAM1,CTBP2,PRKCB,TBC1D1,APC,LRRFIP2,RAPGEF2,RFX3,PLCB1,NAMPT,PPP3CA,ITPR1,CDK14,STXBP5,TCF7L2,MBP,EXOC4,SIPA1L1,PRKCE,STAU2,ERC1,HIF1…
GO:BP	innate immune response-activating signaling pathway	GO:0002758	FALSE	0.0127387	1.89487	239	501	19	21010	CTSS,NEK7,TLR2,NAIP,CD36,SYK,FCN1,CLEC7A,USP15,IRAK3,PLCG2,HCK,CARD8,ERBIN,ALPK1,LYN,AP3B1,ANKRD17,PRKCE
GO:BP	response to virus	GO:0009615	FALSE	0.0128601	1.89076	429	501	27	21010	FGR,PTPRC,LYST,ATG7,PLSCR1,IL15,TLR2,DDX60L,JAK2,IRAK3,IFNGR2,IL17RA,MAPK14,TANK,UBE2W,IFNAR2,CARD8,ERBIN,TRIM38,DDX17,EXT1,WDFY4,SENP7,POU2F2,SAMHD1,STAT1,HIF1A
GO:BP	granulocyte migration	GO:0097530	FALSE	0.0128672	1.89052	156	501	15	21010	CSF3R,S100A9,S100A8,PF4,PPBP,RIPOR2,SYK,JAML,PECAM1,IL17RA,NCKAP1L,PIKFYVE,PREX1,VAV3,PDE4B
GO:BP	tube morphogenesis	GO:0035239	FALSE	0.0129091	1.8891	867	501	43	21010	NOTCH2,PF4,ARHGAP24,RASA1,MEF2C,QKI,HDAC9,PTK2B,STK3,SYK,ALOX5,MICAL2,LRP1,TNFAIP2,SLC12A6,EMILIN2,RIN2,CYBB,MAPK14,RUNX1,ROCK2,WARS,MTSS1,SMAD2,RBPJ,SDCCAG8,EXT1,ETS1,PSEN1,PRKCB,MAP2K5,RAPGEF2,STAT1,SAT1,FBXW7,ROCK1,SP100,FOXP1,VAV3,HIF1A,PRKACB,FMN1,LEF1
GO:BP	response to molecule of bacterial origin	GO:0002237	FALSE	0.0129906	1.88637	355	501	24	21010	S100A9,S100A8,SLC11A1,CD86,PF4,PPBP,TLR2,MEF2C,AHR,CD36,JAK2,IRAK3,PLCG2,HCK,MAPK14,CARD8,ERBIN,IL10RA,LYN,FAM49B,PRKCE,FOXP1,CD55,PDE4B
GO:BP	regulation of actin filament length	GO:0030832	FALSE	0.0139202	1.85635	157	501	15	21010	CDC42EP3,RASA1,PTK2B,MEGF9,HCK,NCKAP1L,PREX1,FCHSD2,SVIL,ADD3,SSH2,FAM49B,PRKCE,NCK2,FMN1
GO:BP	positive regulation of peptidyl-tyrosine phosphorylation	GO:0050731	FALSE	0.0139878	1.85425	177	501	16	21010	PTPRC,IL15,NEDD9,CD36,PTK2B,JAK2,SYK,PLCG2,PECAM1,PARP14,LYN,PTPRJ,PIBF1,FBXW7,CD44,BANK1
GO:BP	regulation of mononuclear cell proliferation	GO:0032944	FALSE	0.0143736	1.84243	241	501	19	21010	MNDA,PTPRC,CD86,IL15,MEF2C,RIPOR2,AHR,JAK2,SYK,TNFSF13B,NCKAP1L,TMEM131L,LYN,ST6GAL1,PPP3CA,ATM,VAV3,NCK2,CD55
GO:BP	cytosolic transport	GO:0016482	FALSE	0.0150378	1.82282	178	501	16	21010	EVI5,RCSD1,DNAJC13,LRRK2,VPS13C,CERT1,DENND5A,TBC1D5,PIKFYVE,RIC1,HEATR5B,VTI1A,DOP1A,SNX2,PIP4K2A,ERC1
GO:BP	protein localization	GO:0008104	FALSE	0.0154372	1.81143	2728	501	100	21010	RCSD1,DISC1,LYST,CCDC88A,PID1,ATG7,DNAJC13,TLR2,FYB1,NEDD9,KIF13A,RIPOR2,STX7,STX11,OPRM1,SNX10,CD36,SPIDR,STK3,JAK2,C9ORF72,SYK,DENND1A,FCN1,ALOX5,LRRK2,LRP1,WASHC4,NUMB,VPS13C,VMP1,PECAM1,RAB31,AP1S2,FTX,MAPK14,PICALM,ADAM10,TTC7A,MAP4K4,MYCBP2,ROCK2,MDFIC,SPG11,KLF7,VCL,ERBIN,SMAD2,TBC1D5,LIMS1,JARID2,XRCC4,TRIM38,PIKFYVE,CYB5R4,RIC1,IL10RA,RAB10,VPS8,AP3B1,CEP350,NIN,HEATR5B,PSEN1,RB1,FCHSD2,…
GO:BP	signal release	GO:0023061	FALSE	0.0156007	1.80686	485	501	29	21010	DYSF,MEF2C,MCTP1,STX11,OPRM1,JAK2,SYK,ALOX5,LRRK2,KCNQ1,MAP4K4,KLF7,SMAD2,CYB5R4,CREB1,LYN,PSEN1,TIAM1,CTBP2,PRKCB,TBC1D1,RFX3,PLCB1,PPP3CA,ITPR1,STXBP5,TCF7L2,PRKCE,HIF1A
GO:BP	positive regulation of T cell activation	GO:0050870	FALSE	0.0171823	1.76492	244	501	19	21010	PTPRC,CD86,IL15,DOCK8,JAK2,SYK,TNFSF13B,RUNX1,NCKAP1L,LYN,AP3B1,FOXO3,PPP3CA,SMARCA2,FAM49B,NCK2,CD55,LEF1,IL7R
GO:BP	B cell proliferation	GO:0042100	FALSE	0.0175377	1.75603	104	501	12	21010	MNDA,PTPRC,MEF2C,AHR,TNFSF13B,NCKAP1L,LYN,PLCL2,ATM,VAV3,LEF1,IL7R
GO:BP	regulation of postsynapse organization	GO:0099175	FALSE	0.0175377	1.75603	104	501	12	21010	DISC1,ZNF804A,NEDD9,PTK2B,ASAP1,PTEN,LRRK2,ADAM10,PSEN1,TIAM1,SIPA1L1,STAU2
GO:BP	positive regulation of cell activation	GO:0050867	FALSE	0.0175421	1.75592	386	501	25	21010	FGR,PTPRC,CD86,IL15,MEF2C,DOCK8,JAK2,SYK,CLEC7A,LRRK2,TNFSF13B,RUNX1,NCKAP1L,GAB2,LYN,AP3B1,FOXO3,PPP3CA,SMARCA2,FAM49B,VAV3,NCK2,CD55,LEF1,IL7R
GO:BP	gamma-delta T cell activation	GO:0046629	FALSE	0.017849	1.74839	21	501	6	21010	PTPRC,SYK,JAML,NCKAP1L,LEF1,ITK
GO:BP	cellular component organization or biogenesis	GO:0071840	FALSE	0.0179517	1.74589	8309	501	246	21010	FGR,LRRC8D,NOTCH2,CTSS,S100A9,S100A8,NEK7,PTPRC,SRGAP2,DISC1,LYST,CDC42EP3,CCDC88A,ARHGAP25,DYSF,BAZ2B,ZNF804A,SLC11A1,PID1,ATG7,DNAJC13,PLSCR1,BMP2K,ARHGAP24,SCLT1,IL15,TLR2,RASA1,MEF2C,MCTP1,DOCK2,NEDD9,KIF13A,RIPOR2,HIST1H1E,STX7,STX11,HDAC9,SNX10,ELMO1,CD36,DOCK5,PTK2B,HMBOX1,SPIDR,STK3,ASAP1,JAK2,C9ORF72,SYK,MEGF9,SETX,FCN1,PTEN,SHTN1,KCNQ1OT1,MICAL2,PHF21A,AHNAK,CLEC7A,ETV6,FGD4,LRRK2,LRP1,…
GO:BP	positive regulation of protein kinase activity	GO:0045860	FALSE	0.0180719	1.743	362	501	24	21010	NOTCH2,PTPRC,CCDC88A,SLC11A1,CD86,MEF2C,LCP2,NEDD9,PTK2B,JAK2,SYK,LRRK2,PRKAG2,IQGAP1,CCNY,PSEN1,TIAM1,MAP3K5,TAOK3,PIBF1,MAP2K5,RAPGEF2,FBXW7,CAB39
GO:BP	cellular response to insulin stimulus	GO:0032869	FALSE	0.018781	1.72628	202	501	17	21010	PID1,HDAC9,PTPRE,ATP2B1,RAB31,NCOA2,CFLAR,RAB10,RB1,PHIP,PRKCB,STAT1,C2CD5,MYO5A,NCOA1,PIP4K2A,IGF1R
GO:BP	macrophage activation	GO:0042116	FALSE	0.0193791	1.71267	105	501	12	21010	PTPRC,DYSF,SLC11A1,TLR2,JAK2,SYK,LRRK2,PLCG2,IFNGR2,PRKCE,ATM,FOXP1
GO:BP	intracellular monoatomic cation homeostasis	GO:0030003	FALSE	0.0194602	1.71085	517	501	30	21010	S100A9,S100A8,PTPRC,DISC1,SLC8A1,SLC11A1,PTK2B,LRRK2,ATP2B1,SLC24A4,DMXL2,PLCG2,SLC9A9,PICALM,TTC7A,MICU1,FBXL5,DMXL1,LYN,AP3B1,PSEN1,TMEM165,ITPR2,PRKCB,PLCB1,ITPR1,DIAPH1,CAMK2D,PRKCE,HIF1A
GO:BP	response to organic cyclic compound	GO:0014070	FALSE	0.0194981	1.71001	911	501	44	21010	SLC8A1,KYNU,TLR2,ACSL1,MEF2C,OPRM1,AHR,CD36,PTK2B,SPIDR,JAK2,LRRK2,IRAK3,CIITA,CYBB,MBD2,KCNQ1,ROCK2,GNAQ,TET2,NCOA2,CBL,CFLAR,SMAD2,DDX17,CREB1,LYN,TIAM1,NCOA3,ITPR2,PRKCB,RAPGEF2,STAT1,PLCB1,MTAP,DIAPH1,PRKCE,NCOA1,KDM4C,FOXP1,IGF1R,RUNX2,PDE4B,NR3C2
GO:BP	regulation of tumor necrosis factor production	GO:0032680	FALSE	0.0204269	1.6898	162	501	15	21010	PTPRC,PF4,TLR2,CD36,JAK2,SYK,CLEC7A,LRRK2,IRAK3,PLCG2,CYBB,ZBTB20,PSEN1,PTPRJ,FOXP1
GO:BP	tumor necrosis factor production	GO:0032640	FALSE	0.0204269	1.6898	162	501	15	21010	PTPRC,PF4,TLR2,CD36,JAK2,SYK,CLEC7A,LRRK2,IRAK3,PLCG2,CYBB,ZBTB20,PSEN1,PTPRJ,FOXP1
GO:BP	positive regulation of transport	GO:0051050	FALSE	0.0205939	1.68626	913	501	44	21010	FGR,CTSS,S100A8,PTPRC,SLC11A1,IL15,TLR2,ACSL1,DOCK2,CD36,JAK2,SYK,FCN1,CLEC7A,LRRK2,LRP1,ATP2B1,MEF2A,PLCG2,VMP1,RAB31,IFNGR2,MAPK14,KCNQ1,NCKAP1L,CBL,TBC1D5,GAB2,RAB27A,CREB1,ANO6,PSEN1,PRKCB,PTPRJ,C2CD5,PLCB1,PPP3CA,ITPR1,FBXW7,TTN,STXBP5,TCF7L2,PRKCE,HIF1A
GO:BP	regulation of binding	GO:0051098	FALSE	0.0227438	1.64314	367	501	24	21010	DISC1,RIPOR2,HMBOX1,STK3,JAK2,C9ORF72,LRRK2,LRP1,MBD2,SMAD2,PLCL2,PSEN1,RB1,TIAM1,CTBP2,RAPGEF2,PPP3CA,FBXW7,ROCK1,TCF7L2,SP100,ITGA4,LEF1,PLCL1
GO:BP	endosomal transport	GO:0016197	FALSE	0.0229776	1.6387	249	501	19	21010	EVI5,RCSD1,LYST,DENND1A,LRRK2,WASHC4,PICALM,CERT1,DENND5A,ACAP2,TBC1D5,PIKFYVE,RIC1,RAB10,HEATR5B,VTI1A,VPS13B,SNX2,ERC1
GO:BP	reactive oxygen species metabolic process	GO:0072593	TRUE	0.0232975	1.63269	227	501	18	21010	NCF2,PID1,CD36,PTK2B,SYK,ALOX5,CLEC7A,LRRK2,PLCG2,CYBB,MAPK14,CFLAR,PIKFYVE,RAB27A,CYB5R4,PREX1,HIF1A,IMMP2L
GO:BP	cellular response to hormone stimulus	GO:0032870	FALSE	0.0233544	1.63163	603	501	33	21010	CTSS,PID1,ACSL1,MEF2C,HDAC9,JAK2,PTPRE,ATP2B1,RAB31,ROCK2,NCOA2,CFLAR,DDX17,RAB10,LYN,RB1,NCOA3,PHIP,PRKCB,STAT1,C2CD5,PLCB1,MYO5A,ROCK1,SHOC2,PRKCE,NCOA1,KDM4C,FOXP1,PIP4K2A,MBD5,IGF1R,NR3C2
GO:BP	regulation of DNA-binding transcription factor activity	GO:0051090	FALSE	0.0240438	1.619	444	501	27	21010	S100A9,S100A8,TLR2,CD36,STK3,JAK2,SYK,PTEN,CLEC7A,LRRK2,IRAK3,PLCG2,HCK,CARD8,SLCO3A1,ERBIN,CFLAR,TRIM38,SGK3,RB1,PRKCB,MAP2K5,PPP3CA,TCF7L2,SP100,ERC1,ARID5B
GO:BP	neuroinflammatory response	GO:0150076	FALSE	0.0248769	1.6042	74	501	10	21010	PTPRC,TLR2,JAK2,LRRK2,LRP1,PLCG2,IFNGR2,ZEB2,PSEN1,ATM
GO:BP	negative regulation of multicellular organismal process	GO:0051241	FALSE	0.0255451	1.59269	1102	501	50	21010	FGR,MNDA,PTPRC,SLC11A1,PF4,IL15,TLR2,MEF2C,RIPOR2,HDAC9,DOCK5,PTK2B,STK3,ALOX5,PTEN,IRAK3,ATP2B1,RUNX1,NCKAP1L,ROCK2,CARD8,KLF7,ERBIN,JARID2,RBPJ,TMEM131L,LYN,LDLRAD4,PLCL2,PSEN1,RB1,PIBF1,MAP2K5,RAPGEF2,STAT1,DIP2B,PPP3CA,FBXW7,ROCK1,BCL11A,SP100,PHF14,ATM,FOXP1,HIF1A,PAG1,PDE4B,LEF1,BANK1,PLCL1
GO:BP	positive regulation of gamma-delta T cell differentiation	GO:0045588	TRUE	0.0264051	1.57831	7	501	4	21010	PTPRC,SYK,NCKAP1L,LEF1
GO:BP	regulation of cellular localization	GO:0060341	FALSE	0.0278277	1.55552	984	501	46	21010	CCDC88A,PID1,DNAJC13,TLR2,NEDD9,RIPOR2,STX7,OPRM1,CD36,SPIDR,JAK2,C9ORF72,ALOX5,LRRK2,LRP1,NUMB,PECAM1,MAPK14,PICALM,ADAM10,MAP4K4,MYCBP2,ROCK2,MDFIC,KLF7,VCL,TRIM38,PSEN1,TIAM1,PRKCB,TBC1D1,APC,RFX3,C2CD5,PLCB1,LCP1,PPP3CA,ITPR1,FBXW7,TTN,STXBP5,TCF7L2,SP100,CAMK2D,PRKCE,HIF1A
GO:BP	response to abiotic stimulus	GO:0009628	FALSE	0.0281493	1.55053	1106	501	50	21010	LRRC8D,CTSS,RCSD1,PTPRC,DISC1,SLC8A1,NABP1,ATG7,TLR2,MAP3K1,POLK,RIPOR2,TFEC,PTK2B,SPIDR,PTEN,USP15,SLC24A4,SLC12A6,CIITA,ZNF516,CYBB,MBD2,MAPK14,TANK,KCNQ1,ROCK2,GNAQ,CBL,ZEB2,MICU1,CFLAR,RBPJ,COP1,XRCC4,EXT1,CYB5R4,LYN,ITPR2,STAT1,ITPR1,FBXW7,TTN,CAB39,PRKCE,ATM,FBXL17,HIF1A,TAFA2,IGF1R
GO:BP	positive regulation of lymphocyte activation	GO:0051251	FALSE	0.0298559	1.52497	324	501	22	21010	PTPRC,CD86,IL15,MEF2C,DOCK8,JAK2,SYK,CLEC7A,TNFSF13B,RUNX1,NCKAP1L,LYN,AP3B1,FOXO3,PPP3CA,SMARCA2,FAM49B,VAV3,NCK2,CD55,LEF1,IL7R
GO:BP	negative regulation of biosynthetic process	GO:0009890	FALSE	0.0307778	1.51176	2808	501	101	21010	NOTCH2,PTPRC,SLC11A1,PID1,RBM47,PF4,MEF2C,HIST1H1E,OPRM1,AHR,HDAC9,JAZF1,CD36,TFEC,HMBOX1,TRPS1,DAPK1,KCNQ1OT1,PHF21A,NEAT1,ETV6,LRRK2,LRP1,IRAK3,ATP2B1,CPB2-AS1,MEF2A,CIITA,ZFHX3,BACH1,FTX,MBD2,ZNF438,MAPK14,RUNX1,PICALM,ADAM10,IKZF1,KCNQ1,ASAH1,RESF1,NCKAP1L,ROCK2,MDFIC,CARD8,NCOA2,PARP14,SMG7,TUT7,LRRFIP1,ZEB2,KLF7,ERBIN,CFLAR,SMG1,SMAD2,LIMS1,JARID2,RBPJ,DDX17,CREB1,LARP4B,CUX1,ZBTB20,PSEN1,R…
GO:BP	positive regulation of phagocytosis, engulfment	GO:0060100	FALSE	0.0316565	1.49954	14	501	5	21010	CD36,PLCG2,RAB31,NCKAP1L,ANO6
GO:BP	positive regulation of membrane invagination	GO:1905155	FALSE	0.0316565	1.49954	14	501	5	21010	CD36,PLCG2,RAB31,NCKAP1L,ANO6
GO:BP	positive regulation of cell projection organization	GO:0031346	FALSE	0.0322415	1.49158	350	501	23	21010	S100A9,DISC1,CDC42EP3,CCDC88A,ZNF804A,NEDD9,RIPOR2,PTK2B,SETX,SHTN1,PLXNC1,DOCK11,CFLAR,LYN,CUX1,NIN,TIAM1,APC,RAPGEF2,BCL11A,SHOC2,STAU2,IGF1R
GO:BP	muscle structure development	GO:0061061	FALSE	0.0328808	1.48306	669	501	35	21010	SLC8A1,MBNL1,MEF2C,DOCK2,RIPOR2,QKI,HDAC9,DOCK5,ATP11A,MEF2A,ZFHX3,MAPK14,SPG11,CFLAR,UTRN,RBPJ,DDX17,AKAP13,CREB1,MRTFA,RB1,SVIL,MAP3K5,ZNF609,ANKRD17,PLCB1,PPP3CA,TTN,TCF7L2,SMARCA2,TCF12,GPCPD1,FOXP1,ARID5B,LEF1
GO:BP	positive regulation of connective tissue replacement	GO:1905205	FALSE	0.0337002	1.47237	3	501	3	21010	ROCK2,PPP3CA,ROCK1
GO:BP	regulation of protein serine/threonine kinase activity	GO:0071900	FALSE	0.0337514	1.47171	351	501	23	21010	PTPRC,SLC8A1,MEF2C,PTK2B,SYK,PTEN,LRRK2,IRAK3,HIPK3,UVRAG,CCNY,LYN,PSEN1,RB1,TIAM1,MAP3K5,PTPRJ,TAOK3,CCNH,APC,MAP2K5,RAPGEF2,CAB39
GO:BP	regulation of inflammatory response	GO:0050727	FALSE	0.0339986	1.46854	376	501	24	21010	FGR,S100A9,S100A8,PTPRC,IL15,TLR2,NAIP,AHR,JAK2,SYK,ALOX5,NEAT1,LRRK2,PLCG2,HCK,IL17RA,MAPK14,IL10RA,LYN,ETS1,RB1,AOAH,ATM,FOXP1
GO:BP	myoblast differentiation	GO:0045445	FALSE	0.0344185	1.46321	111	501	12	21010	MBNL1,MEF2C,RIPOR2,ZFHX3,MAPK14,RBPJ,DDX17,RB1,MAP3K5,PLCB1,TCF7L2,SMARCA2
GO:BP	regulation of Wnt signaling pathway	GO:0030111	FALSE	0.034468	1.46258	327	501	22	21010	DISC1,TLR2,TMEM170B,STK3,LRRK2,LRP1,SULF2,MBD2,MAPK14,MDFIC,GNAQ,ZEB2,CCNY,RBPJ,TMEM131L,PSEN1,TIAM1,APC,CDK14,TCF7L2,MLLT3,LEF1
GO:BP	response to carbohydrate	GO:0009743	FALSE	0.0352738	1.45255	234	501	18	21010	PTK2B,CLEC7A,SLC12A6,MAP4K4,KLF7,SMAD2,LYN,ZBTB20,TIAM1,PRKCB,TBC1D1,PLCB1,PPP3CA,TCF7L2,PRKCE,HIF1A,IGF1R,RUNX2
GO:BP	lymphocyte activation involved in immune response	GO:0002285	FALSE	0.0354967	1.44981	212	501	17	21010	NOTCH2,PTPRC,SLC11A1,CD86,PTK2B,PLCG2,DOCK11,NCKAP1L,RAB27A,PLCL2,PSEN1,APBB1IP,LCP1,PHF14,FOXP1,DOCK10,LEF1
GO:BP	cellular catabolic process	GO:0044248	FALSE	0.0355388	1.4493	1527	501	63	21010	DPYD,S100A9,S100A8,KYNU,SLC11A1,ATG7,RBM47,WDFY3,ACSL1,CD36,CPQ,STK3,C9ORF72,DAPK1,PSAP,ENTPD1,SBF2,PLBD1,LRRK2,LRP1,SPTLC2,VPS13C,PLCG2,VMP1,MAPK14,ASAH1,ACER3,TET3,ROCK2,TET2,SMG7,TUT7,UVRAG,SPG11,SMG1,CCNY,TBC1D5,TRIM38,PIKFYVE,LARP4B,WDFY4,IL10RA,ZBTB20,PSEN1,VTI1A,FOXO3,ATF6,SAMHD1,PLCB1,MCL1,ITPR1,FBXW7,ROCK1,ZCCHC7,EXOC4,GPCPD1,ATM,PIP4K2A,SUCLG2,HIF1A,PDE7A,PDE4B,FHIT
GO:BP	regulation of secretion	GO:0051046	FALSE	0.0361099	1.44237	616	501	33	21010	FGR,S100A8,DYSF,TLR2,MEF2C,MCTP1,OPRM1,JAK2,C9ORF72,SYK,ALOX5,LRRK2,KCNQ1,MAP4K4,NCKAP1L,KLF7,GAB2,RAB27A,CREB1,RIC1,LYN,TIAM1,PRKCB,TBC1D1,RFX3,PLCB1,PPP3CA,ITPR1,TTN,STXBP5,TCF7L2,PRKCE,HIF1A
GO:BP	positive regulation of proteolysis	GO:0045862	FALSE	0.0369646	1.43221	353	501	23	21010	CTSS,S100A9,S100A8,DISC1,RNF144B,PTK2B,JAK2,DAPK1,SYK,PTEN,CLEC7A,LRRK2,TANK,PICALM,ROCK2,CARD8,COP1,LYN,PSEN1,MAP3K5,FBXW7,AGTPBP1,MBP
GO:BP	maintenance of location in cell	GO:0051651	FALSE	0.0373734	1.42744	235	501	18	21010	S100A9,S100A8,PTPRC,SLC8A1,CCDC88A,PTK2B,VPS13C,PLCG2,UVRAG,LYN,PSEN1,ITPR2,PLCB1,ITPR1,DIAPH1,SP100,CAMK2D,PRKCE
GO:BP	regulation of secretion by cell	GO:1903530	FALSE	0.0387156	1.41211	563	501	31	21010	FGR,DYSF,TLR2,MEF2C,MCTP1,OPRM1,JAK2,C9ORF72,SYK,ALOX5,LRRK2,MAP4K4,NCKAP1L,KLF7,GAB2,RAB27A,CREB1,RIC1,LYN,TIAM1,PRKCB,TBC1D1,RFX3,PLCB1,PPP3CA,ITPR1,TTN,STXBP5,TCF7L2,PRKCE,HIF1A
GO:BP	cell-cell signaling by wnt	GO:0198738	FALSE	0.0387385	1.41186	456	501	27	21010	DISC1,TLR2,TMEM170B,OPRM1,STK3,PTEN,LRRK2,LRP1,PLCG2,SULF2,MBD2,MAPK14,MDFIC,GNAQ,ZEB2,CCNY,RBPJ,TMEM131L,EXT1,PSEN1,TIAM1,APC,LRRFIP2,CDK14,TCF7L2,MLLT3,LEF1
GO:BP	cell-cell adhesion	GO:0098609	FALSE	0.0410946	1.38621	939	501	44	21010	S100A9,S100A8,PTPRC,CD86,IL15,RIPOR2,DOCK8,JAK2,SYK,ALOX5,JAML,TNFSF13B,VMP1,PECAM1,EMILIN2,MAPK14,RUNX1,NCKAP1L,CD58,VCL,LIMS1,TMEM131L,EXT1,RAB10,LYN,AP3B1,ETS1,PSEN1,FOXO3,MAP2K5,PPP3CA,FNDC3A,ROCK1,ITGA4,MBP,SMARCA2,LPP,FAM49B,CD44,NCK2,CD55,PAG1,LEF1,IL7R
GO:BP	regulation of lymphocyte proliferation	GO:0050670	FALSE	0.0419109	1.37767	237	501	18	21010	MNDA,PTPRC,CD86,IL15,MEF2C,RIPOR2,AHR,JAK2,SYK,TNFSF13B,NCKAP1L,TMEM131L,LYN,PPP3CA,ATM,VAV3,NCK2,CD55
GO:BP	negative regulation of transport	GO:0051051	FALSE	0.0419814	1.37694	432	501	26	21010	DYSF,SESTD1,PID1,PLSCR1,TLR2,MCTP1,OPRM1,CD36,PTK2B,C9ORF72,PTEN,LRRK2,PICALM,KCNQ1,MAP4K4,NCKAP1L,MDFIC,KLF7,PRKCB,TBC1D1,RIN3,PPP3CA,CAB39,SP100,CAMK2D,PRKCE
GO:BP	negative regulation of cellular biosynthetic process	GO:0031327	FALSE	0.0422298	1.37438	2794	501	100	21010	NOTCH2,PTPRC,SLC11A1,PID1,RBM47,PF4,MEF2C,HIST1H1E,OPRM1,AHR,HDAC9,JAZF1,CD36,TFEC,HMBOX1,TRPS1,DAPK1,KCNQ1OT1,PHF21A,NEAT1,ETV6,LRRK2,LRP1,IRAK3,ATP2B1,CPB2-AS1,MEF2A,CIITA,ZFHX3,BACH1,FTX,MBD2,ZNF438,MAPK14,RUNX1,PICALM,ADAM10,IKZF1,KCNQ1,ASAH1,RESF1,NCKAP1L,ROCK2,MDFIC,CARD8,NCOA2,PARP14,SMG7,TUT7,LRRFIP1,ZEB2,KLF7,ERBIN,SMG1,SMAD2,LIMS1,JARID2,RBPJ,DDX17,CREB1,LARP4B,CUX1,ZBTB20,PSEN1,RB1,UBR…
GO:BP	calcium ion transmembrane transport	GO:0070588	TRUE	0.0423047	1.37361	356	501	23	21010	PTPRC,SLC8A1,SESTD1,OPRM1,PTK2B,AHNAK,ATP2B1,SLC24A4,PLCG2,VMP1,MICU1,ANO6,LYN,PSEN1,TMEM165,ITPR2,PLCB1,PPP3CA,ITPR1,DIAPH1,CAMK2D,PRKCE,PDE4B
GO:BP	peptidyl-serine phosphorylation	GO:0018105	FALSE	0.0441648	1.35492	308	501	21	21010	NEK7,SYK,PTEN,LRRK2,MAPK14,MAPKAP1,ROCK2,HIPK3,SMG1,PIKFYVE,SGK3,PRKCB,VRK2,CAB39,ROCK1,CAMK2D,PRKCE,ATM,CD44,NCK2,PRKACB
GO:BP	response to bacterium	GO:0009617	FALSE	0.0484254	1.31493	710	501	36	21010	FGR,NOTCH2,S100A9,S100A8,LYST,SLC11A1,CD86,PF4,PPBP,TLR2,NAIP,MEF2C,AHR,CD36,JAK2,SYK,IRAK3,LYZ,PLCG2,EMILIN2,HCK,SLC9A9,MAPK14,CARD8,ERBIN,RBPJ,IL10RA,LYN,ANKRD17,FAM49B,PRKCE,FOXP1,CD55,PDE4B,IL7R,BANK1
GO:BP	lipopolysaccharide-mediated signaling pathway	GO:0031663	FALSE	0.0498393	1.30243	64	501	9	21010	TLR2,CD36,PLCG2,HCK,MAPK14,CARD8,LYN,PRKCE,CD55

## Sheet: Down-regulated DEGs
source	term_name	term_id	highlighted	adjusted_p_value	negative_log10_of_adjusted_p_value	term_size	query_size	intersection_size	effective_domain_size	intersections
GO:BP	cytoplasmic translation	GO:0002181	TRUE	1.20954e-123	122.917	154	214	82	21010	RPL22,RPL11,RPS8,RPL5,RPS27,RPS7,RPS27A,RPL31,RPL37A,RPL32,RPL15,RPSA,RPL14,RPL29,RPL24,RPL35A,RPL9,RPL34,RPS3A,RPL37,RPS23,RPS14,RACK1,RPS18,RPS10,RPL10A,RPS12,RPS20,RPL7,RPL30,PABPC1,RPL8,RPS6,RPL35,RPL12,RPL7A,RPS24,RPLP2,RPL27A,RPS13,FAU,RPS3,RPS25,RPS26,RPL41,RPL6,RPLP0,RPL21,RPS29,RPL4,RPLP1,RPS17,RPS2,RPS15A,RPL13,RPL26,RPL23A,RPL23,RPL19,RPL27,RPL38,RPL17,RPS15,RPL36,RPS28,RPL18A,UBA52,RP…
GO:BP	translation	GO:0006412	FALSE	2.1933e-77	76.6589	760	214	96	21010	RPL22,RPL11,RPS8,RPL5,RPS27,RPS7,ZFP36L2,RPS27A,RPL31,EEF1B2,RPL37A,RPL32,RPL15,RPSA,RPL14,RPL29,RPL24,RPL35A,RPL9,RPL34,RPS3A,RPL37,RPS23,RPS14,RACK1,RPS18,RPS10,RPL10A,EEF1A1,RPS12,RPS20,RPL7,RPL30,PABPC1,EEF1D,RPL8,RPS6,RPL35,RPL12,RPL7A,RPS24,RPLP2,RPL27A,RPS13,EEF1G,FAU,RPS3,RPS25,RPS26,RPL41,NACA,RPL6,RPLP0,RPL21,RPS29,RPL36AL,RPL4,RPLP1,RPS17,RPS2,RPS15A,RPL13,RPL26,RPL23A,RPL23,RPL19,EIF1…
GO:BP	peptide biosynthetic process	GO:0043043	FALSE	8.59031e-76	75.066	789	214	96	21010	RPL22,RPL11,RPS8,RPL5,RPS27,RPS7,ZFP36L2,RPS27A,RPL31,EEF1B2,RPL37A,RPL32,RPL15,RPSA,RPL14,RPL29,RPL24,RPL35A,RPL9,RPL34,RPS3A,RPL37,RPS23,RPS14,RACK1,RPS18,RPS10,RPL10A,EEF1A1,RPS12,RPS20,RPL7,RPL30,PABPC1,EEF1D,RPL8,RPS6,RPL35,RPL12,RPL7A,RPS24,RPLP2,RPL27A,RPS13,EEF1G,FAU,RPS3,RPS25,RPS26,RPL41,NACA,RPL6,RPLP0,RPL21,RPS29,RPL36AL,RPL4,RPLP1,RPS17,RPS2,RPS15A,RPL13,RPL26,RPL23A,RPL23,RPL19,EIF1…
GO:BP	peptide metabolic process	GO:0006518	FALSE	1.07256e-69	68.9696	912	214	96	21010	RPL22,RPL11,RPS8,RPL5,RPS27,RPS7,ZFP36L2,RPS27A,RPL31,EEF1B2,RPL37A,RPL32,RPL15,RPSA,RPL14,RPL29,RPL24,RPL35A,RPL9,RPL34,RPS3A,RPL37,RPS23,RPS14,RACK1,RPS18,RPS10,RPL10A,EEF1A1,RPS12,RPS20,RPL7,RPL30,PABPC1,EEF1D,RPL8,RPS6,RPL35,RPL12,RPL7A,RPS24,RPLP2,RPL27A,RPS13,EEF1G,FAU,RPS3,RPS25,RPS26,RPL41,NACA,RPL6,RPLP0,RPL21,RPS29,RPL36AL,RPL4,RPLP1,RPS17,RPS2,RPS15A,RPL13,RPL26,RPL23A,RPL23,RPL19,EIF1…
GO:BP	amide biosynthetic process	GO:0043604	FALSE	5.13346e-69	68.2896	927	214	96	21010	RPL22,RPL11,RPS8,RPL5,RPS27,RPS7,ZFP36L2,RPS27A,RPL31,EEF1B2,RPL37A,RPL32,RPL15,RPSA,RPL14,RPL29,RPL24,RPL35A,RPL9,RPL34,RPS3A,RPL37,RPS23,RPS14,RACK1,RPS18,RPS10,RPL10A,EEF1A1,RPS12,RPS20,RPL7,RPL30,PABPC1,EEF1D,RPL8,RPS6,RPL35,RPL12,RPL7A,RPS24,RPLP2,RPL27A,RPS13,EEF1G,FAU,RPS3,RPS25,RPS26,RPL41,NACA,RPL6,RPLP0,RPL21,RPS29,RPL36AL,RPL4,RPLP1,RPS17,RPS2,RPS15A,RPL13,RPL26,RPL23A,RPL23,RPL19,EIF1…
GO:BP	amide metabolic process	GO:0043603	FALSE	4.25918e-58	57.3707	1210	214	96	21010	RPL22,RPL11,RPS8,RPL5,RPS27,RPS7,ZFP36L2,RPS27A,RPL31,EEF1B2,RPL37A,RPL32,RPL15,RPSA,RPL14,RPL29,RPL24,RPL35A,RPL9,RPL34,RPS3A,RPL37,RPS23,RPS14,RACK1,RPS18,RPS10,RPL10A,EEF1A1,RPS12,RPS20,RPL7,RPL30,PABPC1,EEF1D,RPL8,RPS6,RPL35,RPL12,RPL7A,RPS24,RPLP2,RPL27A,RPS13,EEF1G,FAU,RPS3,RPS25,RPS26,RPL41,NACA,RPL6,RPLP0,RPL21,RPS29,RPL36AL,RPL4,RPLP1,RPS17,RPS2,RPS15A,RPL13,RPL26,RPL23A,RPL23,RPL19,EIF1…
GO:BP	organonitrogen compound biosynthetic process	GO:1901566	FALSE	2.92985e-54	53.5332	1816	214	108	21010	RPL22,RPL11,RPS8,RPL5,RPS27,RPS7,ZFP36L2,RPS27A,RPL31,EEF1B2,RPL37A,RPL32,RPL15,RPSA,RPL14,RPL29,RPL24,RPL35A,RPL9,RPL34,RPS3A,RPL37,RPS23,RPS14,RACK1,RPS18,RPS10,RPL10A,EEF1A1,RPS12,RPS20,RPL7,RPL30,PABPC1,EEF1D,RPL8,RPS6,RPL35,RPL12,RPL7A,RPS24,RPLP2,RPL27A,RPS13,EEF1G,FAU,RPS3,RPS25,RPS26,RPL41,NACA,RPL6,RPLP0,RPL21,RPS29,RPL36AL,RPL4,RPLP1,RPS17,RPS2,RPS15A,RPL13,RPL26,RPL23A,RPL23,RPL19,EIF1…
GO:BP	cellular nitrogen compound biosynthetic process	GO:0044271	FALSE	2.20152e-30	29.6573	4860	214	132	21010	RPL22,RPL11,RPS8,RPL5,RPS27,RPS7,ZFP36L2,RPS27A,RPL31,EEF1B2,RPL37A,PTMA,RPL32,RPL15,RPSA,RPL14,RPL29,RPL24,RPL35A,RPL9,RPL34,RPS3A,RPL37,RPS23,HINT1,RPS14,RACK1,RPS18,RPS10,RPL10A,EEF1A1,RPS12,ACTB,RPS20,RPL7,RPL30,PABPC1,EEF1D,RPL8,RPS6,RPL35,RPL12,RPL7A,RPS24,RPLP2,RPL27A,RPS13,EEF1G,FAU,RPS3,RPS25,PFDN5,RPS26,RPL41,NACA,BTG1,RPL6,RPLP0,RPL21,RPS29,RPL36AL,HSP90AA1,RPL4,RPLP1,RPS17,RPS2,RPS15A…
GO:BP	ribosome biogenesis	GO:0042254	TRUE	3.57388e-28	27.4469	327	214	40	21010	RPL11,RPS8,RPL5,RPS27,RPS7,RPSA,RPL14,RPL24,RPL35A,RPS3A,RPS23,RPS14,RPS12,RPL7,RPS6,RPL35,RPL7A,RPS24,RPS13,RPS25,RPL6,RPLP0,RPS17,RPS15A,RPL26,RPL23A,RPL27,RPL38,RPS15,RPS28,RPS16,RPS19,RPS11,RPS9,RPS5,RPS21,RPS4X,RPL10,NOP53,NPM1
GO:BP	ribosomal small subunit biogenesis	GO:0042274	FALSE	2.3214e-24	23.6343	103	214	25	21010	RPS8,RPS27,RPS7,RPSA,RPS3A,RPS23,RPS14,RPS12,RPS6,RPS24,RPS13,RPS25,RPS17,RPS15A,RPL38,RPS15,RPS28,RPS16,RPS19,RPS11,RPS9,RPS5,RPS21,RPS4X,NPM1
GO:BP	protein metabolic process	GO:0019538	FALSE	2.37492e-24	23.6244	5373	214	130	21010	RPL22,RPL11,RPS8,RPL5,RPS27,RPS7,ZFP36L2,RPS27A,RPL31,EEF1B2,RPL37A,RPL32,RPL15,RPSA,RPL14,RPL29,RPL24,RPL35A,RPL9,RPL34,RPS3A,RPL37,RPS23,HINT1,RPS14,RACK1,RPS18,RPS10,RPL10A,EEF1A1,RPS12,ACTB,RPS20,RPL7,RPL30,PABPC1,EEF1D,RPL8,RPS6,RPL35,RPL12,RPL7A,RPS24,RPLP2,RPL27A,RPS13,EEF1G,FAU,RPS3,RPS25,PFDN5,RPS26,RPL41,NACA,BTG1,RPL6,RPLP0,UBC,RPL21,RPS29,RPL36AL,CALM1,HSP90AA1,B2M,RPL4,RPLP1,RPS17,RP…
GO:BP	organonitrogen compound metabolic process	GO:1901564	FALSE	9.43415e-24	23.0253	6362	214	141	21010	RPL22,RPL11,RPS8,RPL5,RPS27,RPS7,ZFP36L2,RPS27A,RPL31,EEF1B2,RPL37A,RPL32,RPL15,RPSA,RPL14,RPL29,RPL24,RPL35A,RPL9,RPL34,RPS3A,RPL37,RPS23,HINT1,RPS14,RACK1,RPS18,RPS10,RPL10A,EEF1A1,RPS12,ACTB,RPS20,RPL7,RPL30,PABPC1,EEF1D,RPL8,RPS6,RPL35,RPL12,RPL7A,RPS24,RPLP2,RPL27A,RPS13,EEF1G,FAU,RPS3,RPS25,PFDN5,RPS26,RPL41,NACA,BTG1,RPL6,RPLP0,UBC,RPL21,RPS29,RPL36AL,CALM1,HSP90AA1,B2M,RPL4,RPLP1,RPS17,RP…
GO:BP	ribosome assembly	GO:0042255	FALSE	1.89743e-16	15.7218	65	214	17	21010	RPL11,RPL5,RPS27,RPSA,RPL24,RPS14,RPL6,RPLP0,RPL23A,RPL38,RPS15,RPS28,RPS19,RPS5,RPL10,NOP53,NPM1
GO:BP	ribosomal large subunit biogenesis	GO:0042273	FALSE	9.66764e-13	12.0147	71	214	15	21010	RPL11,RPL5,RPL14,RPL24,RPL35A,RPL7,RPL35,RPL6,RPLP0,RPL26,RPL23A,RPL38,RPL10,NOP53,NPM1
GO:BP	rRNA processing	GO:0006364	FALSE	2.3369e-12	11.6314	222	214	22	21010	RPL11,RPS8,RPL5,RPS27,RPS7,RPL14,RPL35A,RPS14,RPL7,RPS6,RPL35,RPS24,RPS25,RPS17,RPL26,RPL27,RPS15,RPS28,RPS16,RPS19,RPS21,NOP53
GO:BP	oxidative phosphorylation	GO:0006119	TRUE	2.22779e-11	10.6521	146	214	18	21010	COX7C,COX4I1,MT-ND1,MT-CO2,MT-ATP6,MT-CO3,MT-ND3,MT-CYB,UQCRB,CHCHD2,NDUFA13,COX6A1,ATP5F1E,ATP5MG,COX6C,NDUFA4,MT-ND2,MT-ND4
GO:BP	rRNA metabolic process	GO:0016072	FALSE	6.87157e-11	10.1629	261	214	22	21010	RPL11,RPS8,RPL5,RPS27,RPS7,RPL14,RPL35A,RPS14,RPL7,RPS6,RPL35,RPS24,RPS25,RPS17,RPL26,RPL27,RPS15,RPS28,RPS16,RPS19,RPS21,NOP53
GO:BP	aerobic respiration	GO:0009060	FALSE	3.37823e-10	9.47131	196	214	19	21010	COX7C,COX4I1,MT-ND1,MT-CO2,MT-ATP6,MT-CO3,MT-ND3,MT-CYB,UQCRB,NOP53,CHCHD2,NDUFA13,COX6A1,ATP5F1E,ATP5MG,COX6C,NDUFA4,MT-ND2,MT-ND4
GO:BP	cellular nitrogen compound metabolic process	GO:0034641	FALSE	2.62477e-09	8.58091	8625	214	139	21010	RPL22,RPL11,RPS8,RPL5,RPS27,RPS7,ZFP36L2,RPS27A,RPL31,EEF1B2,RPL37A,PTMA,RPL32,RPL15,RPSA,RPL14,RPL29,RPL24,RPL35A,RPL9,RPL34,RPS3A,RPL37,RPS23,HINT1,RPS14,RACK1,RPS18,RPS10,RPL10A,EEF1A1,RPS12,ACTB,RPS20,RPL7,RPL30,PABPC1,EEF1D,RPL8,RPS6,RPL35,RPL12,RPL7A,RPS24,RPLP2,RPL27A,RPS13,EEF1G,FAU,RPS3,RPS25,PFDN5,RPS26,RPL41,NACA,BTG1,RPL6,RPLP0,RPL21,RPS29,RPL36AL,HSP90AA1,RPL4,RPLP1,RPS17,RPS2,RPS15A…
GO:BP	ATP synthesis coupled electron transport	GO:0042773	FALSE	3.74947e-09	8.42603	100	214	14	21010	COX7C,COX4I1,MT-ND1,MT-CO2,MT-CO3,MT-ND3,MT-CYB,UQCRB,CHCHD2,COX6A1,COX6C,NDUFA4,MT-ND2,MT-ND4
GO:BP	mitochondrial ATP synthesis coupled electron transport	GO:0042775	FALSE	3.74947e-09	8.42603	100	214	14	21010	COX7C,COX4I1,MT-ND1,MT-CO2,MT-CO3,MT-ND3,MT-CYB,UQCRB,CHCHD2,COX6A1,COX6C,NDUFA4,MT-ND2,MT-ND4
GO:BP	ribosomal large subunit assembly	GO:0000027	FALSE	5.82765e-09	8.23451	26	214	9	21010	RPL11,RPL5,RPL24,RPL6,RPLP0,RPL23A,RPL38,RPL10,NOP53
GO:BP	ribosomal small subunit assembly	GO:0000028	FALSE	8.85649e-09	8.05274	18	214	8	21010	RPS27,RPSA,RPS14,RPL38,RPS15,RPS28,RPS19,RPS5
GO:BP	gene expression	GO:0010467	FALSE	1.36595e-08	7.86456	9182	214	143	21010	RPL22,RPL11,RPS8,RPL5,RPS27,H3F3A,RPS7,ZFP36L2,RPS27A,RPL31,EEF1B2,RPL37A,PTMA,RPL32,RPL15,RPSA,RPL14,RPL29,RPL24,RPL35A,RPL9,RPL34,RPS3A,RPL37,RPS23,HINT1,RPS14,RACK1,HLA-A,HLA-B,LTB,RPS18,RPS10,RPL10A,EEF1A1,RPS12,ACTB,RPS20,RPL7,RPL30,PABPC1,EEF1D,RPL8,RPS6,RPL35,RPL12,RPL7A,RPS24,RPLP2,RPL27A,RPS13,EEF1G,FAU,RPS3,RPS25,PFDN5,RPS26,RPL41,NACA,BTG1,RPL6,RPLP0,RPL21,RPS29,RPL36AL,HSP90AA1,B2M,RP…
GO:BP	cellular respiration	GO:0045333	FALSE	1.69715e-08	7.77028	244	214	19	21010	COX7C,COX4I1,MT-ND1,MT-CO2,MT-ATP6,MT-CO3,MT-ND3,MT-CYB,UQCRB,NOP53,CHCHD2,NDUFA13,COX6A1,ATP5F1E,ATP5MG,COX6C,NDUFA4,MT-ND2,MT-ND4
GO:BP	aerobic electron transport chain	GO:0019646	FALSE	2.10751e-08	7.67623	92	214	13	21010	COX7C,COX4I1,MT-ND1,MT-CO2,MT-CO3,MT-ND3,MT-CYB,UQCRB,COX6A1,COX6C,NDUFA4,MT-ND2,MT-ND4
GO:BP	respiratory electron transport chain	GO:0022904	FALSE	5.96162e-08	7.22464	122	214	14	21010	COX7C,COX4I1,MT-ND1,MT-CO2,MT-CO3,MT-ND3,MT-CYB,UQCRB,CHCHD2,COX6A1,COX6C,NDUFA4,MT-ND2,MT-ND4
GO:BP	regulation of protein ubiquitination	GO:0031396	TRUE	1.75444e-07	6.75586	215	214	17	21010	RPL11,RPL5,RPS7,RPL37,RPS20,RPS3,HSP90AA1,RPS2,RPL23,RPS15,UBB,PPIA,TNFAIP3,HSP90AB1,NPM1,CRY1,NDFIP1
GO:BP	cell killing	GO:0001906	TRUE	2.18171e-07	6.6612	218	214	17	21010	HLA-A,HLA-C,HLA-B,RPL30,B2M,RPS19,NKG7,HLA-E,GNLY,GZMA,GAPDH,CORO1A,GZMM,GZMH,KLRB1,GZMB,PRF1
GO:BP	regulation of protein modification by small protein conjugation or removal	GO:1903320	FALSE	2.91787e-07	6.53493	254	214	18	21010	RPL11,RPL5,RPS7,RPL37,RPS20,RPS3,HSP90AA1,RPS2,RPL23,RPS15,UBB,PPIA,TNFAIP3,NOP53,HSP90AB1,NPM1,CRY1,NDFIP1
GO:BP	cellular biosynthetic process	GO:0044249	FALSE	3.31564e-07	6.47943	10544	214	153	21010	RPL22,RPL11,RPS8,RPL5,RPS27,H3F3A,RPS7,ZFP36L2,RPS27A,RPL31,EEF1B2,RPL37A,PTMA,RPL32,RPL15,RPSA,RPL14,RPL29,RPL24,RPL35A,RPL9,RPL34,RPS3A,RPL37,RPS23,HINT1,RPS14,RACK1,HLA-A,HLA-B,LTB,RPS18,RPS10,RPL10A,EEF1A1,RPS12,ACTB,RPS20,RPL7,RPL30,PABPC1,EEF1D,RPL8,RPS6,RPL35,RPL12,RPL7A,RPS24,RPLP2,RPL27A,RPS13,EEF1G,FAU,RPS3,RPS25,PFDN5,RPS26,RPL41,NACA,BTG1,RPL6,RPLP0,RPL21,RPS29,RPL36AL,HSP90AA1,B2M,RP…
GO:BP	macromolecule biosynthetic process	GO:0009059	FALSE	5.69112e-07	6.2448	9681	214	144	21010	RPL22,RPL11,RPS8,RPL5,RPS27,H3F3A,RPS7,ZFP36L2,RPS27A,RPL31,EEF1B2,RPL37A,PTMA,RPL32,RPL15,RPSA,RPL14,RPL29,RPL24,RPL35A,RPL9,RPL34,RPS3A,RPL37,RPS23,HINT1,RPS14,RACK1,HLA-A,HLA-B,LTB,RPS18,RPS10,RPL10A,EEF1A1,RPS12,ACTB,RPS20,RPL7,RPL30,PABPC1,EEF1D,RPL8,RPS6,RPL35,RPL12,RPL7A,RPS24,RPLP2,RPL27A,RPS13,EEF1G,FAU,RPS3,RPS25,PFDN5,RPS26,RPL41,NACA,BTG1,RPL6,RPLP0,RPL21,RPS29,RPL36AL,HSP90AA1,B2M,RP…
GO:BP	organic substance biosynthetic process	GO:1901576	FALSE	7.197e-07	6.14285	10632	214	153	21010	RPL22,RPL11,RPS8,RPL5,RPS27,H3F3A,RPS7,ZFP36L2,RPS27A,RPL31,EEF1B2,RPL37A,PTMA,RPL32,RPL15,RPSA,RPL14,RPL29,RPL24,RPL35A,RPL9,RPL34,RPS3A,RPL37,RPS23,HINT1,RPS14,RACK1,HLA-A,HLA-B,LTB,RPS18,RPS10,RPL10A,EEF1A1,RPS12,ACTB,RPS20,RPL7,RPL30,PABPC1,EEF1D,RPL8,RPS6,RPL35,RPL12,RPL7A,RPS24,RPLP2,RPL27A,RPS13,EEF1G,FAU,RPS3,RPS25,PFDN5,RPS26,RPL41,NACA,BTG1,RPL6,RPLP0,RPL21,RPS29,RPL36AL,HSP90AA1,B2M,RP…
GO:BP	electron transport chain	GO:0022900	FALSE	8.24802e-07	6.08365	176	214	15	21010	COX7C,COX4I1,CYBA,MT-ND1,MT-CO2,MT-CO3,MT-ND3,MT-CYB,UQCRB,CHCHD2,COX6A1,COX6C,NDUFA4,MT-ND2,MT-ND4
GO:BP	biosynthetic process	GO:0009058	FALSE	1.11054e-06	5.95447	10682	214	153	21010	RPL22,RPL11,RPS8,RPL5,RPS27,H3F3A,RPS7,ZFP36L2,RPS27A,RPL31,EEF1B2,RPL37A,PTMA,RPL32,RPL15,RPSA,RPL14,RPL29,RPL24,RPL35A,RPL9,RPL34,RPS3A,RPL37,RPS23,HINT1,RPS14,RACK1,HLA-A,HLA-B,LTB,RPS18,RPS10,RPL10A,EEF1A1,RPS12,ACTB,RPS20,RPL7,RPL30,PABPC1,EEF1D,RPL8,RPS6,RPL35,RPL12,RPL7A,RPS24,RPLP2,RPL27A,RPS13,EEF1G,FAU,RPS3,RPS25,PFDN5,RPS26,RPL41,NACA,BTG1,RPL6,RPLP0,RPL21,RPS29,RPL36AL,HSP90AA1,B2M,RP…
GO:BP	ncRNA processing	GO:0034470	FALSE	1.54873e-06	5.81003	434	214	22	21010	RPL11,RPS8,RPL5,RPS27,RPS7,RPL14,RPL35A,RPS14,RPL7,RPS6,RPL35,RPS24,RPS25,RPS17,RPL26,RPL27,RPS15,RPS28,RPS16,RPS19,RPS21,NOP53
GO:BP	negative regulation of protein ubiquitination	GO:0031397	FALSE	1.74817e-06	5.75742	83	214	11	21010	RPL11,RPL5,RPS7,RPL37,RPS20,RPS3,RPL23,RPS15,PPIA,TNFAIP3,CRY1
GO:BP	non-membrane-bounded organelle assembly	GO:0140694	FALSE	1.88159e-06	5.72547	398	214	21	21010	RPL11,RPL5,RPS27,RPSA,RPL24,RPS23,RPS14,RPS3,RPL6,RPLP0,RPL23A,RPL38,RPS15,RPS28,RPS19,RPS5,RPL10,CNOT6L,NOP53,ACTG1,NPM1
GO:BP	positive regulation of signal transduction by p53 class mediator	GO:1901798	TRUE	1.8835e-06	5.72503	32	214	8	21010	RPL11,RPS7,RPL37,RPS20,RPL26,RPL23,RPS15,UBB
GO:BP	regulation of signal transduction by p53 class mediator	GO:1901796	FALSE	2.6215e-06	5.58145	109	214	12	21010	RPL11,RPL5,RPS7,RPL37,RPS20,RPL26,RPL23,RPS15,UBB,NOP53,MIF,NPM1
GO:BP	energy derivation by oxidation of organic compounds	GO:0015980	FALSE	3.98851e-06	5.39919	336	214	19	21010	COX7C,COX4I1,MT-ND1,MT-CO2,MT-ATP6,MT-CO3,MT-ND3,MT-CYB,UQCRB,NOP53,CHCHD2,NDUFA13,COX6A1,ATP5F1E,ATP5MG,COX6C,NDUFA4,MT-ND2,MT-ND4
GO:BP	mitochondrial electron transport, cytochrome c to oxygen	GO:0006123	FALSE	4.78452e-06	5.32016	23	214	7	21010	COX7C,COX4I1,MT-CO2,MT-CO3,COX6A1,COX6C,NDUFA4
GO:BP	proton transmembrane transport	GO:1902600	TRUE	5.46191e-06	5.26266	171	214	14	21010	COX7C,COX4I1,TMSB4X,MT-CO2,MT-ATP6,MT-CO3,MT-CYB,UQCRB,ATP5F1E,ATP5MG,NDUFA4,ATP5MC2,ATP6V1G1,MT-ND4
GO:BP	negative regulation of protein modification by small protein conjugation or removal	GO:1903321	FALSE	8.50896e-06	5.07012	96	214	11	21010	RPL11,RPL5,RPS7,RPL37,RPS20,RPS3,RPL23,RPS15,PPIA,TNFAIP3,CRY1
GO:BP	granzyme-mediated programmed cell death signaling pathway	GO:0140507	TRUE	1.24249e-05	4.90571	8	214	5	21010	NKG7,GZMA,SRGN,GZMB,PRF1
GO:BP	biological process involved in interspecies interaction between organisms	GO:0044419	TRUE	1.47279e-05	4.83186	1698	214	44	21010	CXCR4,RPSA,HLA-A,HLA-C,HLA-B,EEF1A1,RPL30,EEF1G,FAU,CFL1,TPT1,CALM1,HSP90AA1,B2M,RPS15A,CYBA,RPS19,RPL13A,NKG7,RPL39,HLA-E,IFITM2,PPIA,TNFAIP3,NOP53,MIF,GNLY,ACTG1,HSP90AB1,GZMA,GAPDH,CORO1A,GZMM,DYNLT1,YWHAZ,CCL5,RNF125,GZMH,KLRB1,GZMB,CHD1,YES1,LITAF,PRF1
GO:BP	ATP biosynthetic process	GO:0006754	FALSE	1.6297e-05	4.78789	102	214	11	21010	TMSB4X,MT-ND1,MT-CO2,MT-ATP6,MT-ND3,NDUFA13,ATP5F1E,ATP5MG,MT-ND2,ATP5MC2,MT-ND4
GO:BP	regulation of post-translational protein modification	GO:1901873	FALSE	1.99484e-05	4.70009	331	214	18	21010	RPL11,RPL5,RPS7,RPL37,RPS20,RPS3,HSP90AA1,RPS2,RPL23,RPS15,UBB,PPIA,TNFAIP3,NOP53,HSP90AB1,NPM1,CRY1,NDFIP1
GO:BP	negative regulation of post-translational protein modification	GO:1901874	FALSE	3.63258e-05	4.43978	110	214	11	21010	RPL11,RPL5,RPS7,RPL37,RPS20,RPS3,RPL23,RPS15,PPIA,TNFAIP3,CRY1
GO:BP	ribonucleoprotein complex biogenesis	GO:0022613	FALSE	4.57117e-05	4.33997	1894	214	46	21010	RPL11,RPS8,RPL5,RPS27,RPS7,RPSA,RPL14,RPL24,RPL35A,RPS3A,RPS23,RPS14,RPS12,RPL7,RPS6,RPL35,RPL7A,RPS24,RPS13,RPS25,RPL6,RPLP0,HSP90AA1,RPS17,RPS15A,RPL26,RPL23A,RPL27,RPL38,RPS15,RPS28,RPS16,RPS19,RPL13A,RPS11,RPS9,RPS5,RPS21,RPS4X,RPL10,EIF3K,NOP53,HSP90AB1,NPM1,SRSF5,SF1
GO:BP	purine ribonucleoside triphosphate biosynthetic process	GO:0009206	FALSE	4.82329e-05	4.31666	113	214	11	21010	TMSB4X,MT-ND1,MT-CO2,MT-ATP6,MT-ND3,NDUFA13,ATP5F1E,ATP5MG,MT-ND2,ATP5MC2,MT-ND4
GO:BP	purine nucleoside triphosphate biosynthetic process	GO:0009145	FALSE	5.2912e-05	4.27645	114	214	11	21010	TMSB4X,MT-ND1,MT-CO2,MT-ATP6,MT-ND3,NDUFA13,ATP5F1E,ATP5MG,MT-ND2,ATP5MC2,MT-ND4
GO:BP	disruption of cell in another organism	GO:0141061	FALSE	8.19257e-05	4.08658	93	214	10	21010	RPL30,RPS19,NKG7,GNLY,GZMA,GAPDH,GZMM,GZMH,GZMB,PRF1
GO:BP	killing of cells of another organism	GO:0031640	FALSE	8.19257e-05	4.08658	93	214	10	21010	RPL30,RPS19,NKG7,GNLY,GZMA,GAPDH,GZMM,GZMH,GZMB,PRF1
GO:BP	ribonucleoside triphosphate biosynthetic process	GO:0009201	FALSE	8.29293e-05	4.08129	119	214	11	21010	TMSB4X,MT-ND1,MT-CO2,MT-ATP6,MT-ND3,NDUFA13,ATP5F1E,ATP5MG,MT-ND2,ATP5MC2,MT-ND4
GO:BP	signal transduction by p53 class mediator	GO:0072331	FALSE	9.23552e-05	4.03454	180	214	13	21010	RPL11,RPL5,RPS7,RPL37,HINT1,RPS20,RPL26,RPL23,RPS15,UBB,NOP53,MIF,NPM1
GO:BP	immune response	GO:0006955	FALSE	0.000111743	3.95178	1951	214	46	21010	CXCR4,HLA-A,HLA-C,HLA-B,LTB,RPL30,RPS6,FAU,RPS3,CD3D,CALM1,HSP90AA1,B2M,IL32,CYBA,JUNB,HCST,RPS19,RPL13A,NKG7,RPL39,HLA-E,IFITM2,TNFAIP3,NOP53,MIF,CD7,GNLY,CRIP1,ACTG1,CST7,CTSW,GZMA,GAPDH,CORO1A,GZMM,YWHAZ,CCL5,RNF125,NDFIP1,KLRB1,GZMB,YES1,LITAF,PRF1,IGLC2
GO:BP	disruption of anatomical structure in another organism	GO:0141060	FALSE	0.000123094	3.90976	97	214	10	21010	RPL30,RPS19,NKG7,GNLY,GZMA,GAPDH,GZMM,GZMH,GZMB,PRF1
GO:BP	cellular metabolic process	GO:0044237	FALSE	0.000135852	3.86693	12909	214	168	21010	RPL22,RPL11,RPS8,RPL5,RPS27,H3F3A,RPS7,ZFP36L2,RPS27A,RPL31,EEF1B2,RPL37A,PTMA,RPL32,RPL15,RPSA,RPL14,RPL29,RPL24,RPL35A,RPL9,RPL34,RPS3A,RPL37,RPS23,COX7C,HINT1,RPS14,RACK1,HLA-A,HLA-B,LTB,RPS18,RPS10,RPL10A,EEF1A1,RPS12,ACTB,TOMM7,RPS20,RPL7,RPL30,PABPC1,EEF1D,RPL8,RPS6,RPL35,RPL12,RPL7A,RPS24,RPLP2,RPL27A,RPS13,EEF1G,FAU,RPS3,RPS25,PFDN5,RPS26,RPL41,NACA,BTG1,RPL6,RPLP0,RPL21,RPS29,RPL36AL,CAL…
GO:BP	regulation of translation	GO:0006417	FALSE	0.000139961	3.85399	419	214	19	21010	RPL5,ZFP36L2,RPS14,RACK1,PABPC1,RPS3,RPL26,EIF1,RPL38,RPL13A,RPS9,RPS4X,RPL10,EIF3K,CNOT6L,GAPDH,NPM1,CCL5,GZMB
GO:BP	generation of precursor metabolites and energy	GO:0006091	FALSE	0.000162874	3.78815	514	214	21	21010	COX7C,COX4I1,CYBA,MT-ND1,MT-CO2,MT-ATP6,MT-CO3,MT-ND3,MT-CYB,UQCRB,NOP53,CHCHD2,NDUFA13,COX6A1,ATP5F1E,ATP5MG,COX6C,NDUFA4,MT-ND2,GAPDH,MT-ND4
GO:BP	proton motive force-driven ATP synthesis	GO:0015986	FALSE	0.000192028	3.71664	77	214	9	21010	MT-ND1,MT-ATP6,MT-ND3,NDUFA13,ATP5F1E,ATP5MG,MT-ND2,ATP5MC2,MT-ND4
GO:BP	nucleoside triphosphate biosynthetic process	GO:0009142	FALSE	0.000207332	3.68333	130	214	11	21010	TMSB4X,MT-ND1,MT-CO2,MT-ATP6,MT-ND3,NDUFA13,ATP5F1E,ATP5MG,MT-ND2,ATP5MC2,MT-ND4
GO:BP	leukocyte mediated cytotoxicity	GO:0001909	FALSE	0.000262104	3.58153	133	214	11	21010	HLA-A,HLA-C,HLA-B,B2M,NKG7,HLA-E,CORO1A,GZMM,KLRB1,GZMB,PRF1
GO:BP	ATP metabolic process	GO:0046034	FALSE	0.000382269	3.41763	138	214	11	21010	TMSB4X,MT-ND1,MT-CO2,MT-ATP6,MT-ND3,NDUFA13,ATP5F1E,ATP5MG,MT-ND2,ATP5MC2,MT-ND4
GO:BP	proton motive force-driven mitochondrial ATP synthesis	GO:0042776	FALSE	0.000764312	3.11673	66	214	8	21010	MT-ND1,MT-ATP6,MT-ND3,NDUFA13,ATP5F1E,ATP5MG,MT-ND2,MT-ND4
GO:BP	positive regulation of intrinsic apoptotic signaling pathway by p53 class mediator	GO:1902255	FALSE	0.000777469	3.10932	7	214	4	21010	RPL11,RPS7,RPL26,UBB
GO:BP	immune system process	GO:0002376	FALSE	0.000810361	3.09132	2730	214	55	21010	RPL22,ZFP36L2,CXCR4,RPS14,HLA-A,HLA-C,HLA-B,LTB,ACTB,RPL30,RPS6,RPS24,FAU,RPS3,CD3D,CALM1,HSP90AA1,B2M,RPS17,IL32,CYBA,JUNB,HCST,RPS19,RPL13A,NKG7,RPL39,HLA-E,IFITM2,PPIA,TNFAIP3,NOP53,MIF,CD7,GNLY,CRIP1,ACTG1,CST7,CTSW,GZMA,GAPDH,CORO1A,PSME1,GZMM,YWHAZ,CCL5,RNF125,NDFIP1,KLRB1,GZMB,TSC22D3,YES1,LITAF,PRF1,IGLC2
GO:BP	antigen processing and presentation of peptide antigen via MHC class Ib	GO:0002428	TRUE	0.000906767	3.0425	16	214	5	21010	HLA-A,HLA-C,HLA-B,B2M,HLA-E
GO:BP	ncRNA metabolic process	GO:0034660	FALSE	0.000916178	3.03802	621	214	22	21010	RPL11,RPS8,RPL5,RPS27,RPS7,RPL14,RPL35A,RPS14,RPL7,RPS6,RPL35,RPS24,RPS25,RPS17,RPL26,RPL27,RPS15,RPS28,RPS16,RPS19,RPS21,NOP53
GO:BP	regulation of amide metabolic process	GO:0034248	FALSE	0.00106334	2.97333	478	214	19	21010	RPL5,ZFP36L2,RPS14,RACK1,PABPC1,RPS3,RPL26,EIF1,RPL38,RPL13A,RPS9,RPS4X,RPL10,EIF3K,CNOT6L,GAPDH,NPM1,CCL5,GZMB
GO:BP	metabolic process	GO:0008152	FALSE	0.00125472	2.90145	14362	214	178	21010	RPL22,RPL11,CD52,RPS8,RPL5,RPS27,H3F3A,RPS7,ZFP36L2,RPS27A,RPL31,CXCR4,EEF1B2,RPL37A,PTMA,RPL32,RPL15,RPSA,RPL14,RPL29,RPL24,RPL35A,RPL9,RPL34,RPS3A,RPL37,RPS23,COX7C,HINT1,RPS14,RACK1,HLA-A,HLA-B,LTB,RPS18,RPS10,RPL10A,EEF1A1,RPS12,ACTB,TOMM7,RPS20,RPL7,RPL30,PABPC1,EEF1D,RPL8,RPS6,RPL35,RPL12,RPL7A,RPS24,RPLP2,RPL27A,RPS13,EEF1G,FAU,RPS3,RPS25,PFDN5,RPS26,RPL41,NACA,BTG1,RPL6,RPLP0,UBC,RPL21,RP…
GO:BP	response to other organism	GO:0051707	FALSE	0.00152396	2.81703	1527	214	37	21010	CXCR4,HLA-A,HLA-C,HLA-B,RPL30,EEF1G,FAU,CFL1,TPT1,CALM1,HSP90AA1,B2M,RPS15A,CYBA,RPS19,RPL13A,NKG7,RPL39,HLA-E,IFITM2,TNFAIP3,NOP53,MIF,GNLY,ACTG1,GZMA,GAPDH,CORO1A,GZMM,YWHAZ,CCL5,RNF125,KLRB1,GZMB,YES1,LITAF,PRF1
GO:BP	response to external biotic stimulus	GO:0043207	FALSE	0.00159772	2.7965	1530	214	37	21010	CXCR4,HLA-A,HLA-C,HLA-B,RPL30,EEF1G,FAU,CFL1,TPT1,CALM1,HSP90AA1,B2M,RPS15A,CYBA,RPS19,RPL13A,NKG7,RPL39,HLA-E,IFITM2,TNFAIP3,NOP53,MIF,GNLY,ACTG1,GZMA,GAPDH,CORO1A,GZMM,YWHAZ,CCL5,RNF125,KLRB1,GZMB,YES1,LITAF,PRF1
GO:BP	purine ribonucleoside triphosphate metabolic process	GO:0009205	FALSE	0.00191789	2.71718	162	214	11	21010	TMSB4X,MT-ND1,MT-CO2,MT-ATP6,MT-ND3,NDUFA13,ATP5F1E,ATP5MG,MT-ND2,ATP5MC2,MT-ND4
GO:BP	translational elongation	GO:0006414	TRUE	0.00229974	2.63832	76	214	8	21010	EEF1B2,RACK1,EEF1A1,EEF1D,RPLP2,EEF1G,RPLP1,OAZ1
GO:BP	nitrogen compound metabolic process	GO:0006807	FALSE	0.00257716	2.58886	12114	214	157	21010	RPL22,RPL11,RPS8,RPL5,RPS27,RPS7,ZFP36L2,RPS27A,RPL31,EEF1B2,RPL37A,PTMA,RPL32,RPL15,RPSA,RPL14,RPL29,RPL24,RPL35A,RPL9,RPL34,RPS3A,RPL37,RPS23,HINT1,RPS14,RACK1,RPS18,RPS10,RPL10A,EEF1A1,RPS12,ACTB,RPS20,RPL7,RPL30,PABPC1,EEF1D,RPL8,RPS6,RPL35,RPL12,RPL7A,RPS24,RPLP2,RPL27A,RPS13,EEF1G,FAU,RPS3,RPS25,PFDN5,RPS26,RPL41,NACA,BTG1,RPL6,RPLP0,UBC,RPL21,RPS29,RPL36AL,CALM1,HSP90AA1,B2M,RPL4,RPLP1,RPS…
GO:BP	response to biotic stimulus	GO:0009607	FALSE	0.00274345	2.5617	1565	214	37	21010	CXCR4,HLA-A,HLA-C,HLA-B,RPL30,EEF1G,FAU,CFL1,TPT1,CALM1,HSP90AA1,B2M,RPS15A,CYBA,RPS19,RPL13A,NKG7,RPL39,HLA-E,IFITM2,TNFAIP3,NOP53,MIF,GNLY,ACTG1,GZMA,GAPDH,CORO1A,GZMM,YWHAZ,CCL5,RNF125,KLRB1,GZMB,YES1,LITAF,PRF1
GO:BP	purine nucleoside triphosphate metabolic process	GO:0009144	FALSE	0.00291298	2.53566	169	214	11	21010	TMSB4X,MT-ND1,MT-CO2,MT-ATP6,MT-ND3,NDUFA13,ATP5F1E,ATP5MG,MT-ND2,ATP5MC2,MT-ND4
GO:BP	ribonucleoside triphosphate metabolic process	GO:0009199	FALSE	0.00291298	2.53566	169	214	11	21010	TMSB4X,MT-ND1,MT-CO2,MT-ATP6,MT-ND3,NDUFA13,ATP5F1E,ATP5MG,MT-ND2,ATP5MC2,MT-ND4
GO:BP	T cell mediated cytotoxicity	GO:0001913	FALSE	0.00300433	2.52225	55	214	7	21010	HLA-A,HLA-C,HLA-B,B2M,HLA-E,GZMM,PRF1
GO:BP	negative regulation of ubiquitin protein ligase activity	GO:1904667	TRUE	0.00455391	2.34162	10	214	4	21010	RPL11,RPL5,RPS7,RPL23
GO:BP	antigen processing and presentation of endogenous peptide antigen via MHC class I	GO:0019885	FALSE	0.00520107	2.28391	22	214	5	21010	HLA-A,HLA-C,HLA-B,B2M,HLA-E
GO:BP	negative regulation of protein metabolic process	GO:0051248	FALSE	0.00583565	2.23391	981	214	27	21010	RPL11,RPL5,RPS7,ZFP36L2,RPL37,RACK1,RPS20,PABPC1,RPS3,PFDN5,CALM1,RPL23,RPS15,RPL13A,CNOT6L,PPIA,TNFAIP3,NOP53,MIF,CST7,PPP1R16B,HSP90AB1,ITM2B,GAPDH,NPM1,CRY1,GZMB
GO:BP	antigen processing and presentation via MHC class Ib	GO:0002475	FALSE	0.0065909	2.18106	23	214	5	21010	HLA-A,HLA-C,HLA-B,B2M,HLA-E
GO:BP	nucleoside triphosphate metabolic process	GO:0009141	FALSE	0.00781145	2.10727	187	214	11	21010	TMSB4X,MT-ND1,MT-CO2,MT-ATP6,MT-ND3,NDUFA13,ATP5F1E,ATP5MG,MT-ND2,ATP5MC2,MT-ND4
GO:BP	antigen processing and presentation of endogenous peptide antigen	GO:0002483	FALSE	0.00825656	2.0832	24	214	5	21010	HLA-A,HLA-C,HLA-B,B2M,HLA-E
GO:BP	innate immune response	GO:0045087	FALSE	0.00949073	2.0227	947	214	26	21010	HLA-A,HLA-C,HLA-B,FAU,CALM1,HSP90AA1,CYBA,RPS19,RPL13A,NKG7,RPL39,HLA-E,IFITM2,TNFAIP3,NOP53,MIF,ACTG1,GAPDH,CORO1A,GZMM,YWHAZ,CCL5,RNF125,KLRB1,GZMB,YES1
GO:BP	macromolecule metabolic process	GO:0043170	FALSE	0.0104551	1.98067	12326	214	157	21010	RPL22,RPL11,RPS8,RPL5,RPS27,H3F3A,RPS7,ZFP36L2,RPS27A,RPL31,EEF1B2,RPL37A,PTMA,RPL32,RPL15,RPSA,RPL14,RPL29,RPL24,RPL35A,RPL9,RPL34,RPS3A,RPL37,RPS23,HINT1,RPS14,RACK1,HLA-A,HLA-B,LTB,RPS18,RPS10,RPL10A,EEF1A1,RPS12,ACTB,RPS20,RPL7,RPL30,PABPC1,EEF1D,RPL8,RPS6,RPL35,RPL12,RPL7A,RPS24,RPLP2,RPL27A,RPS13,EEF1G,FAU,RPS3,RPS25,PFDN5,RPS26,RPL41,NACA,BTG1,RPL6,RPLP0,UBC,RPL21,RPS29,RPL36AL,CALM1,HSP90…
GO:BP	regulation of protein metabolic process	GO:0051246	FALSE	0.0139963	1.85399	2389	214	47	21010	RPL11,RPL5,RPS7,ZFP36L2,RPL37,RPS14,RACK1,EEF1A1,ACTB,RPS20,PABPC1,RPS3,PFDN5,CALM1,HSP90AA1,RPS2,RPL26,RPL23,EIF1,RPL38,RPS15,RPL13A,RPS9,RPS4X,RPL10,UBB,EIF3K,CNOT6L,PPIA,TNFAIP3,NOP53,MIF,NDUFA13,CST7,PPP1R16B,HSP90AB1,SUMO2,ITM2B,GAPDH,NPM1,PSME1,CRY1,OAZ1,CCL5,NDFIP1,GZMB,YES1
GO:BP	translational initiation	GO:0006413	FALSE	0.0145003	1.83862	128	214	9	21010	RPS3A,RPS3,RPS17,EIF1,RPL13A,RPS5,EIF3K,NPM1,CCL5
GO:BP	apoptotic process	GO:0006915	TRUE	0.0188113	1.72558	1910	214	40	21010	RPL11,RPS7,CXCR4,PTMA,RPS3A,HINT1,RACK1,LTB,ACTB,RPS6,CFL1,RPS3,NACA,BTG1,TPT1,HSP90AA1,RPL26,RPL10,UBB,PPIA,TNFAIP3,NOP53,MIF,NDUFA13,SLC25A6,CRIP1,HSP90AB1,TLE5,GZMA,GAPDH,SRGN,NPM1,CORO1A,GZMM,YWHAZ,CCL5,GZMH,GZMB,TSC22D3,PRF1
GO:BP	natural killer cell mediated cytotoxicity	GO:0042267	FALSE	0.0188393	1.72494	72	214	7	21010	HLA-A,HLA-B,NKG7,HLA-E,CORO1A,KLRB1,GZMB
GO:BP	programmed cell death	GO:0012501	FALSE	0.0191011	1.71894	1982	214	41	21010	RPL11,RPS7,CXCR4,PTMA,RPS3A,HINT1,RACK1,LTB,ACTB,RPS6,CFL1,RPS3,NACA,BTG1,TPT1,HSP90AA1,RPL26,NKG7,RPL10,UBB,PPIA,TNFAIP3,NOP53,MIF,NDUFA13,SLC25A6,CRIP1,HSP90AB1,TLE5,GZMA,GAPDH,SRGN,NPM1,CORO1A,GZMM,YWHAZ,CCL5,GZMH,GZMB,TSC22D3,PRF1
GO:BP	cell death	GO:0008219	FALSE	0.0205423	1.68735	1988	214	41	21010	RPL11,RPS7,CXCR4,PTMA,RPS3A,HINT1,RACK1,LTB,ACTB,RPS6,CFL1,RPS3,NACA,BTG1,TPT1,HSP90AA1,RPL26,NKG7,RPL10,UBB,PPIA,TNFAIP3,NOP53,MIF,NDUFA13,SLC25A6,CRIP1,HSP90AB1,TLE5,GZMA,GAPDH,SRGN,NPM1,CORO1A,GZMM,YWHAZ,CCL5,GZMH,GZMB,TSC22D3,PRF1
GO:BP	antigen processing and presentation of endogenous peptide antigen via MHC class I via ER pathway, TAP-independent	GO:0002486	FALSE	0.0210224	1.67732	14	214	4	21010	HLA-A,HLA-C,HLA-B,HLA-E
GO:BP	natural killer cell mediated immunity	GO:0002228	FALSE	0.0247369	1.60665	75	214	7	21010	HLA-A,HLA-B,NKG7,HLA-E,CORO1A,KLRB1,GZMB
GO:BP	defense response to other organism	GO:0098542	FALSE	0.0280263	1.55243	1196	214	29	21010	HLA-A,HLA-C,HLA-B,RPL30,FAU,CALM1,HSP90AA1,CYBA,RPS19,RPL13A,NKG7,RPL39,HLA-E,IFITM2,TNFAIP3,NOP53,MIF,GNLY,ACTG1,GAPDH,CORO1A,GZMM,YWHAZ,CCL5,RNF125,KLRB1,GZMB,YES1,PRF1
GO:BP	antigen processing and presentation of endogenous peptide antigen via MHC class I via ER pathway	GO:0002484	FALSE	0.0284383	1.5461	15	214	4	21010	HLA-A,HLA-C,HLA-B,HLA-E
GO:BP	antigen processing and presentation of endogenous peptide antigen via MHC class Ib	GO:0002476	FALSE	0.0284383	1.5461	15	214	4	21010	HLA-A,HLA-C,HLA-B,HLA-E
GO:BP	purine ribonucleotide biosynthetic process	GO:0009152	FALSE	0.0307412	1.51228	216	214	11	21010	TMSB4X,MT-ND1,MT-CO2,MT-ATP6,MT-ND3,NDUFA13,ATP5F1E,ATP5MG,MT-ND2,ATP5MC2,MT-ND4
GO:BP	antigen processing and presentation of endogenous antigen	GO:0019883	FALSE	0.0311453	1.50661	31	214	5	21010	HLA-A,HLA-C,HLA-B,B2M,HLA-E
GO:BP	maturation of SSU-rRNA	GO:0030490	FALSE	0.0348552	1.45773	53	214	6	21010	RPS8,RPS14,RPS28,RPS16,RPS19,RPS21
GO:BP	negative regulation of ubiquitin-dependent protein catabolic process	GO:2000059	TRUE	0.0348552	1.45773	53	214	6	21010	RPL11,RPL5,RPS7,RPL23,NOP53,HSP90AB1
GO:BP	protein stabilization	GO:0050821	TRUE	0.0349664	1.45635	219	214	11	21010	RPL11,RPL5,RPS7,PFDN5,HSP90AA1,PFN1,RPL23,NOP53,HSP90AB1,GAPDH,NPM1
GO:BP	regulation of intrinsic apoptotic signaling pathway	GO:2001242	TRUE	0.0376515	1.42422	181	214	10	21010	RPL11,RPS7,RACK1,RPS3,TPT1,RPL26,UBB,PPIA,MIF,NDUFA13
GO:BP	protection from natural killer cell mediated cytotoxicity	GO:0042270	TRUE	0.0442933	1.35366	6	214	3	21010	HLA-A,HLA-B,HLA-E
GO:BP	protein ubiquitination	GO:0016567	FALSE	0.0455406	1.3416	792	214	22	21010	RPL11,RPL5,RPS7,RPS27A,RPL37,RACK1,RPS20,RPS3,UBC,HSP90AA1,RPS2,RPL23,RPS15,UBA52,UBB,PPIA,TNFAIP3,HSP90AB1,NPM1,CRY1,RNF125,NDFIP1
GO:BP	regulation of intrinsic apoptotic signaling pathway by p53 class mediator	GO:1902253	FALSE	0.0497539	1.30317	34	214	5	21010	RPL11,RPS7,RPL26,UBB,MIF
