# Supplementary material for: Single-cell multi-ome and immune profiles of the Inspiration4 crew reveal conserved, cell-type, and sex-specific responses to spaceflight
Source: Nat Commun. 2024 Jun 11;15:4954. doi: 10.1038/s41467-024-49211-2 (PMC11166952; doi:10.1038/s41467-024-49211-2)
Supplement: Supplementary file 4 — Supplementary Data 1-15 [file 41467_2024_49211_MOESM4_ESM.zip › Supplementary.Data/Supplementary Data 6.xlsx]

## Sheet: up-regulated DEGs
Extended Data Table 6. Significantly enriched pathways of over-representation analysis of the spaceflight signatures of mice with GO-BP pathway
source	term_name	term_id	highlighted	adjusted_p_value	negative_log10_of_adjusted_p_value	term_size	query_size	intersection_size	effective_domain_size	intersections
GO:BP	multicellular organism development	GO:0007275	TRUE	3.53175e-56	55.452	4828	1091	419	26856	2510009E07RIK,AARS,ABAT,ABCA3,ABCC8,ABCD1,ABR,ADAM19,ADAMTS12,ADAMTS7,ADAMTS9,ADAMTSL2,ADAP2,ADAR,ADCY1,ADGRD1,ADM,ADRA1A,AGO4,AGRN,AHDC1,AKAP6,ALOX5,ALPL,AMOT,ANKS6,ANO6,ANXA4,AP2B1,AP3D1,APBB2,AR,ARHGAP44,ARHGEF28,ARID5B,ARNTL,ARRB1,ARSA,ARSB,ASAP1,ASB1,ASNS,ATF5,ATF7,ATN1,ATP11A,ATP1B2,ATP2B2,AUTS2,AVPR1A,BCL2L1,BCL3,BICC1,BMYC,BRD4,BRINP1,BRPF3,BRSK1,BTRC,C5AR1,CACNA1C,CACNG7,CAD,CAMK2D,CAMSA…
GO:BP	positive regulation of biological process	GO:0048518	FALSE	3.69123e-52	51.4328	6614	1091	502	26856	ABAT,ABCA2,ABCA3,ABCC8,ABCD1,ABLIM3,ABR,ADAM19,ADAMTS9,ADAR,ADCK1,ADCY1,ADM,ADRA1A,AGRN,AHR,AKAP6,ALOX15,ALOX5,ALPL,AMOT,ANK1,ANO6,ANXA5,AP2B1,AP3D1,APBB2,AR,ARFGEF2,ARHGAP8,ARHGEF11,ARID5B,ARNTL,ARRB1,ARSB,ASAP1,ASNS,ASXL3,ATF5,ATF6B,ATF7,ATN1,ATP11A,ATP1B2,ATP2B2,AUTS2,AVPR1A,BCAR1,BCL2L1,BCL3,BCL9,BCL9L,BICRA,BICRAL,BMYC,BRD4,BRINP1,BRPF3,BTRC,C1QTNF9,C1RL,C2CD5,C5AR1,CACNA1C,CACNA1D,CACNG7,CA…
GO:BP	anatomical structure development	GO:0048856	FALSE	6.89836e-52	51.1613	6222	1091	482	26856	2510009E07RIK,AARS,ABAT,ABCA3,ABCC8,ABCD1,ABR,ADAM19,ADAMTS12,ADAMTS15,ADAMTS7,ADAMTS9,ADAMTSL2,ADAP2,ADAR,ADCK1,ADCY1,ADGRD1,ADM,ADRA1A,AGO4,AGRN,AHDC1,AKAP6,ALOX15,ALOX5,ALPL,AMOT,ANK1,ANKS6,ANO6,ANXA4,AP2B1,AP3D1,APBB2,AQP8,AR,ARHGAP44,ARHGEF28,ARID5B,ARMC2,ARNTL,ARRB1,ARSA,ARSB,ASAP1,ASB1,ASNS,ASXL3,ATF5,ATF7,ATN1,ATP11A,ATP1B2,ATP2B2,AUTS2,AVPR1A,BCL2L1,BCL3,BCL9,BCL9L,BICC1,BMYC,BRD4,BRINP1…
GO:BP	system development	GO:0048731	FALSE	4.04371e-51	50.3932	4076	1091	367	26856	2510009E07RIK,AARS,ABAT,ABCA3,ABCC8,ABCD1,ABR,ADAM19,ADAMTS12,ADAMTS7,ADAMTS9,ADAMTSL2,ADAP2,ADAR,ADCY1,ADGRD1,ADM,ADRA1A,AGO4,AGRN,AKAP6,ALOX5,ALPL,AMOT,ANKS6,ANO6,ANXA4,AP2B1,APBB2,AR,ARHGAP44,ARHGEF28,ARID5B,ARNTL,ARRB1,ARSA,ARSB,ASAP1,ASB1,ASNS,ATF5,ATF7,ATN1,ATP1B2,ATP2B2,AUTS2,AVPR1A,BCL2L1,BCL3,BICC1,BRINP1,BRSK1,C5AR1,CACNA1C,CACNG7,CAD,CAMK2D,CAMSAP3,CARM1,CCDC141,CCM2L,CCN1,CDH11,CDH2,C…
GO:BP	developmental process	GO:0032502	FALSE	3.17637e-50	49.4981	6808	1091	507	26856	2510009E07RIK,AARS,ABAT,ABCA3,ABCC8,ABCD1,ABR,ADAM19,ADAMTS12,ADAMTS15,ADAMTS7,ADAMTS9,ADAMTSL2,ADAP2,ADAR,ADCK1,ADCY1,ADGRD1,ADM,ADRA1A,AGO4,AGRN,AHDC1,AKAP6,ALOX15,ALOX5,ALPL,AMOT,ANK1,ANKS6,ANO6,ANXA4,AP1M1,AP2B1,AP3D1,APBB2,AQP8,AR,ARHGAP44,ARHGEF28,ARID5B,ARMC2,ARNTL,ARRB1,ARSA,ARSB,ASAP1,ASB1,ASNS,ASXL3,ATF5,ATF7,ATN1,ATP11A,ATP1B2,ATP2B2,AUTS2,AVPR1A,BCL2L1,BCL3,BCL9,BCL9L,BICC1,BICRA,BICR…
GO:BP	biological regulation	GO:0065007	FALSE	4.90571e-50	49.3093	13668	1091	799	26856	AARS,AARS2,ABAT,ABCA2,ABCA3,ABCC8,ABCD1,ABLIM3,ABR,ADAM19,ADAMTS12,ADAMTS7,ADAMTS9,ADAMTSL2,ADAP2,ADAR,ADCK1,ADCY1,ADCY2,ADGRA1,ADGRD1,ADM,ADRA1A,AFAP1,AFF1,AGAP1,AGO4,AGRN,AHDC1,AHR,AKAP6,ALOX15,ALOX5,ALPL,AMOT,ANK1,ANKFN1,ANO6,ANXA4,ANXA5,AP2B1,AP3D1,APBB2,AQP8,AR,ARAP3,ARFGEF2,ARHGAP17,ARHGAP20,ARHGAP26,ARHGAP28,ARHGAP31,ARHGAP44,ARHGAP8,ARHGEF11,ARHGEF12,ARHGEF28,ARID5B,ARNTL,ARRB1,ARSB,ASAP1…
GO:BP	regulation of cell communication	GO:0010646	FALSE	5.20977e-50	49.2832	3591	1091	337	26856	ABAT,ABCC8,ABR,ADAMTS12,ADAMTSL2,ADAR,ADCY1,ADM,ADRA1A,AFAP1,AGRN,AKAP6,ALOX15,ALOX5,AMOT,ANXA5,AR,ARFGEF2,ARHGAP17,ARHGAP28,ARHGAP44,ARHGAP8,ARHGEF28,ARNTL,ARRB1,ATF6B,ATP2B2,AUTS2,AVPR1A,BCL2L1,BCL3,BCL9L,BICC1,BMYC,BRD4,BRSK1,BTRC,C5AR1,CABP1,CACNA1C,CACNA1D,CACNG7,CAMK2D,CAPN1,CAR7,CARD6,CARM1,CASTOR2,CCDC125,CCN1,CDC42BPA,CDH11,CDH2,CDH5,CDK16,CDON,CEACAM1,CHRD,CHRM1,CHRM3,CITED2,CLEC16A,CLO…
GO:BP	positive regulation of cellular process	GO:0048522	FALSE	1.69347e-49	48.7712	6091	1091	470	26856	ABAT,ABCA2,ABCA3,ABCC8,ABCD1,ABLIM3,ABR,ADAM19,ADAMTS9,ADAR,ADCK1,ADCY1,ADM,ADRA1A,AGRN,AHR,AKAP6,ALOX15,ALOX5,AMOT,ANK1,ANO6,ANXA5,AP2B1,AP3D1,APBB2,AR,ARFGEF2,ARHGAP8,ARHGEF11,ARID5B,ARNTL,ARRB1,ARSB,ASAP1,ASNS,ASXL3,ATF5,ATF6B,ATF7,ATN1,ATP11A,ATP1B2,AUTS2,AVPR1A,BCAR1,BCL2L1,BCL3,BCL9,BCL9L,BICRA,BICRAL,BMYC,BRD4,BRINP1,BRPF3,BTRC,C1QTNF9,C2CD5,C5AR1,CACNA1C,CACNA1D,CACNG7,CADPS2,CAMK2D,CAMKK…
GO:BP	regulation of signaling	GO:0023051	FALSE	1.25278e-48	47.9021	3588	1091	334	26856	ABAT,ABCC8,ABR,ADAMTS12,ADAMTSL2,ADAR,ADCY1,ADM,ADRA1A,AFAP1,AGRN,AKAP6,ALOX15,ALOX5,AMOT,ANXA5,AR,ARFGEF2,ARHGAP17,ARHGAP28,ARHGAP44,ARHGAP8,ARHGEF28,ARNTL,ARRB1,ATF6B,ATP2B2,AUTS2,BCL2L1,BCL3,BCL9L,BICC1,BMYC,BRD4,BRSK1,BTRC,C5AR1,CABP1,CACNA1C,CACNA1D,CACNG7,CAMK2D,CAPN1,CAR7,CARD6,CARM1,CASTOR2,CCDC125,CCN1,CDC42BPA,CDH11,CDH2,CDH5,CDK16,CDON,CEACAM1,CHRD,CHRM1,CHRM3,CITED2,CLEC16A,CLOCK,CREB…
GO:BP	regulation of biological process	GO:0050789	FALSE	1.03018e-47	46.9871	13256	1091	778	26856	AARS,ABAT,ABCA2,ABCA3,ABCC8,ABCD1,ABLIM3,ABR,ADAM19,ADAMTS12,ADAMTS7,ADAMTS9,ADAMTSL2,ADAR,ADCK1,ADCY1,ADCY2,ADGRA1,ADGRD1,ADM,ADRA1A,AFAP1,AFF1,AGO4,AGRN,AHDC1,AHR,AKAP6,ALOX15,ALOX5,ALPL,AMOT,ANK1,ANKFN1,ANO6,ANXA4,ANXA5,AP2B1,AP3D1,APBB2,AQP8,AR,ARAP3,ARFGEF2,ARHGAP17,ARHGAP20,ARHGAP26,ARHGAP28,ARHGAP31,ARHGAP44,ARHGAP8,ARHGEF11,ARHGEF12,ARHGEF28,ARID5B,ARNTL,ARRB1,ARSB,ASAP1,ASB1,ASNS,ASXL3,A…
GO:BP	regulation of cellular process	GO:0050794	FALSE	3.53575e-43	42.4515	12664	1091	744	26856	AARS,ABAT,ABCA2,ABCA3,ABCC8,ABCD1,ABLIM3,ABR,ADAM19,ADAMTS12,ADAMTS7,ADAMTS9,ADAMTSL2,ADAR,ADCK1,ADCY1,ADCY2,ADGRA1,ADGRD1,ADM,ADRA1A,AFAP1,AFF1,AGO4,AGRN,AHDC1,AHR,AKAP6,ALOX15,ALOX5,AMOT,ANK1,ANKFN1,ANO6,ANXA4,ANXA5,AP2B1,AP3D1,APBB2,AR,ARAP3,ARFGEF2,ARHGAP17,ARHGAP20,ARHGAP26,ARHGAP28,ARHGAP31,ARHGAP44,ARHGAP8,ARHGEF11,ARHGEF12,ARHGEF28,ARID5B,ARNTL,ARRB1,ARSB,ASAP1,ASB1,ASNS,ASXL3,ATF5,ATF6B,…
GO:BP	regulation of response to stimulus	GO:0048583	FALSE	5.05478e-43	42.2963	3958	1091	343	26856	ABAT,ABCC8,ABCD1,ABR,ADAMTS12,ADAMTSL2,ADAR,ADM,ADRA1A,AFAP1,AGRN,AHR,AKAP6,ALOX15,ALOX5,AMOT,ANO6,ANXA5,AR,ARFGEF2,ARHGAP17,ARHGAP28,ARHGAP44,ARHGAP8,ARHGEF28,ARNTL,ARRB1,ATF6B,AUTS2,BCAR1,BCL2L1,BCL3,BCL9L,BICC1,BMYC,BRD4,BTRC,C1QTNF9,C1RL,C5AR1,CABP1,CACNG7,CAMK2D,CAPN1,CARD6,CARM1,CASTOR2,CCDC125,CCN1,CDC42BPA,CDH2,CDH5,CDON,CEACAM1,CHRD,CITED2,CLEC16A,CLOCK,CORO2B,CREB3L1,CRTC3,CX3CR1,CXCL17…
GO:BP	negative regulation of biological process	GO:0048519	FALSE	1.49208e-39	38.8262	6031	1091	443	26856	AARS,ABAT,ABCA2,ABCC8,ABCD1,ABR,ADAMTS12,ADAMTS7,ADAMTS9,ADAMTSL2,ADAR,ADCK1,ADM,ADRA1A,AGO4,AGRN,AHR,AKAP6,ALOX15,ALOX5,AMOT,ANXA4,ANXA5,APBB2,AR,ARHGAP28,ARHGAP44,ARHGAP8,ARID5B,ARNTL,ARRB1,ASAP1,ASNS,ASXL3,ATF5,ATF6B,ATF7,ATN1,ATP1B2,AVPR1A,BCAR1,BCL2L1,BCL3,BCL9L,BICC1,BICRA,BICRAL,BMYC,BRD4,BRINP1,BRSK1,BTRC,C5AR1,CABP1,CACNA1C,CACNG7,CAMK2D,CAMK2N2,CAMSAP3,CAPN1,CARM1,CASTOR2,CBFA2T3,CCDC12…
GO:BP	regulation of signal transduction	GO:0009966	FALSE	4.08975e-39	38.3883	2989	1091	279	26856	ABAT,ADAMTS12,ADAMTSL2,ADAR,ADM,ADRA1A,AFAP1,AKAP6,ALOX15,AMOT,AR,ARFGEF2,ARHGAP17,ARHGAP28,ARHGAP44,ARHGAP8,ARHGEF28,ARNTL,ARRB1,ATF6B,AUTS2,BCL2L1,BCL3,BCL9L,BICC1,BMYC,BRD4,BTRC,C5AR1,CABP1,CACNG7,CAMK2D,CAPN1,CARD6,CARM1,CASTOR2,CCDC125,CCN1,CDC42BPA,CDH2,CDH5,CDON,CEACAM1,CHRD,CITED2,CLEC16A,CLOCK,CREB3L1,CRTC3,CX3CR1,CXCL17,CYP26B1,DAAM2,DAG1,DAPK1,DBH,DDIT4,DDIT4L,DENND2B,DENND3,DHRS3,DHX5…
GO:BP	regulation of multicellular organismal process	GO:0051239	FALSE	6.09357e-37	36.2151	3173	1091	285	26856	ABAT,ABCC8,ABCD1,ABR,ADAMTS12,ADAMTS7,ADAMTS9,ADM,ADRA1A,AGRN,AHR,AKAP6,ALOX5,ALPL,AMOT,ANO6,ANXA4,ANXA5,AP3D1,AR,ARFGEF2,ARNTL,ARRB1,ARSB,ATF5,AVPR1A,BCAR1,BCL3,BCL9L,BICRA,BICRAL,BMYC,BRINP1,BRPF3,C5AR1,CACNA1C,CACNA1D,CAMK2D,CAPN2,CCM2L,CCN1,CDH2,CDH5,CDKN1A,CDON,CEACAM1,CHRM3,CITED2,CLOCK,COL4A2,COL4A3,CORO2B,CREB3L1,CX3CR1,CXCL17,CYP26B1,DAAM2,DAG1,DBH,DHRS3,DHX58,DISC1,DLG5,DLL1,DOCK1,DOCK4…
GO:BP	response to stimulus	GO:0050896	FALSE	1.11638e-36	35.9522	10392	1091	634	26856	9930111J21RIK1,ABAT,ABCA2,ABCA3,ABCC8,ABCD1,ABR,ABTB2,ADAMTS12,ADAMTS4,ADAMTS7,ADAMTS9,ADAMTSL2,ADAR,ADCY1,ADCY2,ADGRA1,ADGRD1,ADM,ADRA1A,AFAP1,AGRN,AHR,AKAP6,ALOX15,ALOX5,ALPL,AMOT,ANK1,ANKFN1,ANO6,ANXA4,ANXA5,AOX1,AP1M1,AP3D1,APEX2,AQP8,AR,ARAP3,ARFGEF2,ARHGAP17,ARHGAP20,ARHGAP26,ARHGAP28,ARHGAP31,ARHGAP44,ARHGAP8,ARHGEF11,ARHGEF12,ARHGEF28,ARID5B,ARNTL,ARRB1,ARSA,ARSB,AS3MT,ASB1,ASIC4,ASNS,ATF…
GO:BP	anatomical structure morphogenesis	GO:0009653	FALSE	3.10328e-36	35.5082	2773	1091	260	26856	ABCC8,ABR,ADAMTS12,ADAMTS15,ADAMTS9,ADCK1,ADCY1,ADM,AGO4,AGRN,AHDC1,ALOX5,ALPL,AMOT,APBB2,AR,ARHGAP44,ARHGEF28,ARID5B,ASXL3,ATP2B2,AUTS2,BCL2L1,BCL3,BCL9L,BRSK1,BTRC,C5AR1,CACNA1C,CACNG7,CAMSAP3,CAPN1,CAPN2,CARM1,CCM2L,CCN1,CDC42EP2,CDH11,CDH2,CDH5,CDON,CEACAM1,CHRD,CITED2,CNP,COBL,COL13A1,COL4A1,COL4A2,COL4A3,COL5A1,CREB3L1,CX3CR1,CXCL17,CYP26B1,DAG1,DDHD2,DDR1,DHRS3,DIAPH1,DIP2A,DISC1,DLG5,DLL1…
GO:BP	positive regulation of metabolic process	GO:0009893	FALSE	3.37633e-35	34.4716	3905	1091	322	26856	ABAT,ABCA2,ABCC8,ABCD1,ABLIM3,ADAM19,ADAR,ADRA1A,AGRN,AHR,AKAP6,ALPL,AP3D1,APBB2,AR,ARFGEF2,ARHGEF11,ARID5B,ARNTL,ARRB1,ASXL3,ATF5,ATF6B,ATF7,ATN1,AUTS2,AVPR1A,BCL2L1,BCL3,BCL9,BCL9L,BICRA,BICRAL,BMYC,BRD4,BRPF3,BTRC,C1QTNF9,C5AR1,CAMK2D,CAMKK2,CAMTA2,CAPN2,CARM1,CBFA2T3,CCM2L,CCN1,CDH5,CDK16,CDKN1A,CDON,CEACAM1,CEBPD,CITED2,CITED4,CLEC16A,CLOCK,COL4A3,CREB3L1,CREB3L2,CRTC3,CX3CR1,CXCL17,CYP26B1,…
GO:BP	negative regulation of cellular process	GO:0048523	FALSE	1.26236e-34	33.8988	5584	1091	408	26856	AARS,ABAT,ABCA2,ABCC8,ABCD1,ABR,ADAMTS12,ADAMTS7,ADAMTS9,ADAMTSL2,ADAR,ADCK1,ADM,ADRA1A,AGO4,AGRN,AKAP6,ALOX5,ANXA4,ANXA5,APBB2,AR,ARHGAP28,ARHGAP44,ARHGAP8,ARID5B,ARNTL,ARRB1,ASNS,ATF5,ATF6B,ATF7,ATN1,ATP1B2,AVPR1A,BCAR1,BCL2L1,BCL3,BCL9L,BICC1,BICRA,BICRAL,BMYC,BRD4,BRINP1,BRSK1,BTRC,C5AR1,CABP1,CACNA1C,CACNG7,CAMK2D,CAMK2N2,CAMSAP3,CAPN1,CARM1,CASTOR2,CBFA2T3,CCDC125,CCM2L,CCN1,CDH11,CDH2,CDH5…
GO:BP	cell differentiation	GO:0030154	FALSE	6.69508e-34	33.1742	4737	1091	363	26856	ABCC8,ADAMTS12,ADAMTS15,ADAMTS7,ADAMTS9,ADAR,ADCY1,ADGRD1,ADM,ADRA1A,AGRN,AHDC1,AKAP6,ALOX5,AMOT,ANK1,ANXA4,AP1M1,AP3D1,APBB2,AQP8,AR,ARHGAP44,ARHGEF28,ARID5B,ARMC2,ARNTL,ARSB,ASAP1,ATF5,ATF7,ATN1,ATP11A,ATP1B2,ATP2B2,AUTS2,AVPR1A,BCL2L1,BCL3,BCL9,BCL9L,BICRA,BICRAL,BMYC,BRINP1,BRPF3,BRSK1,C5AR1,CACNG7,CAMK2D,CAMSAP3,CAPN2,CARM1,CBFA2T3,CCN1,CDH11,CDH2,CDH5,CDK16,CDKN1A,CDON,CEACAM1,CEBPD,CFAP221…
GO:BP	cellular developmental process	GO:0048869	FALSE	7.01327e-34	33.1541	4738	1091	363	26856	ABCC8,ADAMTS12,ADAMTS15,ADAMTS7,ADAMTS9,ADAR,ADCY1,ADGRD1,ADM,ADRA1A,AGRN,AHDC1,AKAP6,ALOX5,AMOT,ANK1,ANXA4,AP1M1,AP3D1,APBB2,AQP8,AR,ARHGAP44,ARHGEF28,ARID5B,ARMC2,ARNTL,ARSB,ASAP1,ATF5,ATF7,ATN1,ATP11A,ATP1B2,ATP2B2,AUTS2,AVPR1A,BCL2L1,BCL3,BCL9,BCL9L,BICRA,BICRAL,BMYC,BRINP1,BRPF3,BRSK1,C5AR1,CACNG7,CAMK2D,CAMSAP3,CAPN2,CARM1,CBFA2T3,CCN1,CDH11,CDH2,CDH5,CDK16,CDKN1A,CDON,CEACAM1,CEBPD,CFAP221…
GO:BP	positive regulation of cellular metabolic process	GO:0031325	FALSE	1.43333e-33	32.8437	3522	1091	297	26856	ABAT,ABCA2,ABCC8,ABCD1,ABLIM3,ADAM19,ADAR,ADRA1A,AGRN,AHR,AKAP6,AP3D1,APBB2,AR,ARFGEF2,ARHGEF11,ARID5B,ARNTL,ARRB1,ASXL3,ATF5,ATF6B,ATF7,ATN1,AUTS2,AVPR1A,BCL2L1,BCL3,BCL9,BCL9L,BICRA,BICRAL,BMYC,BRD4,BRPF3,BTRC,C1QTNF9,C5AR1,CAMK2D,CAMKK2,CAMTA2,CAPN2,CARM1,CCM2L,CCN1,CDH5,CDK16,CDKN1A,CDON,CEACAM1,CEBPD,CITED2,CITED4,CLEC16A,CLOCK,CREB3L2,CRTC3,CX3CR1,CXCL17,CYP26B1,DAG1,DAPK1,DDR1,DHX58,DLL1,D…
GO:BP	animal organ development	GO:0048513	FALSE	5.18887e-33	32.2849	3278	1091	282	26856	AARS,ABAT,ABCA3,ABR,ADAM19,ADAMTS12,ADAMTS7,ADAMTS9,ADAMTSL2,ADAP2,ADM,ADRA1A,AGO4,AHDC1,AKAP6,ALOX15,ALOX5,ALPL,ANKS6,ANO6,ANXA4,AP2B1,AR,ARID5B,ARNTL,ARRB1,ASB1,ASNS,ASXL3,ATF5,ATF7,ATN1,ATP1B2,ATP2B2,AVPR1A,BCL2L1,BCL3,BCL9,BCL9L,BICC1,BTRC,C5AR1,CACNA1C,CAD,CAMK2D,CAPN1,CARM1,CCDC141,CCM2L,CCN1,CDH2,CDKN1A,CDON,CEACAM1,CEBPD,CHRD,CIC,CITED2,CLOCK,CNP,COBL,COL13A1,COL4A1,COL4A3,COL4A4,COL5A1,C…
GO:BP	multicellular organismal process	GO:0032501	FALSE	5.89452e-33	32.2296	9064	1091	566	26856	2510009E07RIK,AARS,ABAT,ABCA3,ABCC8,ABCD1,ABR,ADAM19,ADAMTS12,ADAMTS7,ADAMTS9,ADAMTSL2,ADAP2,ADAR,ADCY1,ADGRD1,ADM,ADRA1A,AGO4,AGRN,AHDC1,AHR,AKAP6,ALOX15,ALOX5,ALPL,AMOT,ANK1,ANKFN1,ANKS6,ANO6,ANXA4,ANXA5,AP2B1,AP3D1,APBB2,AQP8,AR,ARFGEF2,ARHGAP44,ARHGEF12,ARHGEF28,ARID5B,ARMC2,ARNTL,ARRB1,ARSA,ARSB,ASAP1,ASB1,ASIC4,ASNS,ATF5,ATF7,ATN1,ATP11A,ATP1A3,ATP1B2,ATP2B2,AUTS2,AVPR1A,BCAR1,BCL2L1,BCL3,B…
GO:BP	intracellular signal transduction	GO:0035556	FALSE	1.15772e-31	30.9364	2555	1091	237	26856	ABR,ADCY1,ADCY2,ADM,ADRA1A,AHR,AKAP6,ALOX15,AMOT,AR,ARFGEF2,ARHGAP17,ARHGAP28,ARHGAP31,ARHGAP44,ARHGAP8,ARHGEF11,ARHGEF12,ARHGEF28,ARNTL,ARRB1,ASB1,ATF7,AUTS2,AVPR1A,BCL2L1,BCL3,BMYC,BRD4,BRSK1,BTRC,C5AR1,CACNA1C,CACNA1D,CAMK2D,CAMKK2,CAPN1,CARD6,CASTOR2,CCDC125,CCN1,CDC42BPA,CDH2,CDKN1A,CDON,CEACAM1,CHRM3,CLEC16A,CLOCK,CX3CR1,CXCL17,DAG1,DAPK1,DDIT4,DENND2B,DENND3,DGKB,DISC1,DLG5,DOCK1,DOCK4,DOC…
GO:BP	regulation of biological quality	GO:0065008	FALSE	2.09414e-31	30.679	3186	1091	273	26856	AARS,AARS2,ABAT,ABCA2,ABCA3,ABCC8,ABCD1,ABR,ADCY1,ADM,ADRA1A,AGRN,AKAP6,ALOX15,ALOX5,AMOT,ANO6,ANXA5,AP2B1,APBB2,AR,ARHGAP28,ARHGAP44,ARHGEF12,ARNTL,ARRB1,ASAP1,ATP11A,ATP1A3,ATP1B2,ATP2B2,AVPR1A,BCL2L1,BCO2,BRSK1,BTRC,C1QTNF9,C5AR1,CACNA1C,CACNA1D,CACNG7,CAD,CADPS2,CAMK2D,CAPN1,CAR7,CDC42EP2,CDH2,CDH5,CDK16,CEACAM1,CHRD,CHRM1,CHRM3,CHRNB1,CLOCK,CMTM6,CNP,CORO2B,COTL1,CTTNBP2,CX3CR1,CXCL17,CYP26B…
GO:BP	localization	GO:0051179	FALSE	2.98626e-31	30.5249	5386	1091	389	26856	ABAT,ABCA2,ABCA3,ABCC8,ABCD1,ABR,ADAR,ADM,ADRA1A,AGAP1,AGRN,AKAP6,ALOX15,ALOX5,AMOT,ANK1,ANKFN1,ANO6,ANTXR2,ANXA5,AP1G2,AP1M1,AP2B1,AP3D1,APOL9A,APOL9B,AQP8,AR,ARFGEF2,ARHGAP17,ARHGAP44,ARHGAP8,ARL4D,ARNTL,ARRB1,ARRDC2,ASIC4,ATG4C,ATP11A,ATP1A3,ATP1B2,ATP2B2,ATP6V1G3,AVPR1A,BC034090,BCL2L1,BCL3,BCS1L,BRSK1,C2CD5,CABP1,CACHD1,CACNA1C,CACNA1D,CACNG7,CAD,CADPS2,CAMK2D,CAMSAP3,CAR4,CAR7,CARM1,CAVIN1,…
GO:BP	cell communication	GO:0007154	FALSE	7.19527e-31	30.143	7536	1091	491	26856	ABAT,ABCC8,ABR,ADAMTS12,ADAMTSL2,ADAR,ADCY1,ADCY2,ADGRA1,ADGRD1,ADM,ADRA1A,AFAP1,AGRN,AHR,AKAP6,ALOX15,ALOX5,AMOT,ANK1,ANO6,ANXA4,ANXA5,AR,ARAP3,ARFGEF2,ARHGAP17,ARHGAP20,ARHGAP26,ARHGAP28,ARHGAP31,ARHGAP44,ARHGAP8,ARHGEF11,ARHGEF12,ARHGEF28,ARID5B,ARNTL,ARRB1,ASB1,ASNS,ATF6B,ATF7,ATP1A3,ATP2B2,AUTS2,AVPR1A,BCAR1,BCL2L1,BCL3,BCL9,BCL9L,BICC1,BMYC,BRD4,BRSK1,BTRC,C1QTNF9,C5AR1,CABP1,CACNA1C,CACNA1…
GO:BP	cellular response to chemical stimulus	GO:0070887	FALSE	9.38322e-30	29.0276	3150	1091	267	26856	9930111J21RIK1,ABCC8,ABCD1,ABTB2,ADAMTS12,ADAMTS7,ADAR,ADCY1,AGRN,AHR,AKAP6,ALOX15,ALOX5,ALPL,ANO6,ANXA5,AOX1,AQP8,AR,ARID5B,ARNTL,ARRB1,AS3MT,ASNS,ATF6B,ATP1A3,AVPR1A,BCAR1,BCL2L1,BMYC,BRINP1,BTRC,C1QTNF9,C2CD5,C5AR1,CACNA1D,CAD,CAPN1,CAPN2,CARM1,CASTOR2,CDC42EP2,CDK16,CEACAM1,CHRM1,CHRM3,CITED2,CLOCK,CMPK2,COL4A1,CPNE2,CSF2RA,CX3CR1,CXCL17,CYP26B1,CYP2C55,CYP2D22,CYP2J9,CYP2U1,DAG1,DAPK1,DDIT4,…
GO:BP	signaling	GO:0023052	FALSE	1.12501e-29	28.9488	7418	1091	482	26856	ABAT,ABCC8,ABR,ADAMTS12,ADAMTSL2,ADAR,ADCY1,ADCY2,ADGRA1,ADGRD1,ADM,ADRA1A,AFAP1,AGRN,AHR,AKAP6,ALOX15,ALOX5,AMOT,ANK1,ANO6,ANXA4,ANXA5,AR,ARAP3,ARFGEF2,ARHGAP17,ARHGAP20,ARHGAP26,ARHGAP28,ARHGAP31,ARHGAP44,ARHGAP8,ARHGEF11,ARHGEF12,ARHGEF28,ARID5B,ARNTL,ARRB1,ASB1,ATF6B,ATF7,ATP1A3,ATP2B2,AUTS2,AVPR1A,BCAR1,BCL2L1,BCL3,BCL9,BCL9L,BICC1,BMYC,BRD4,BRSK1,BTRC,C1QTNF9,C5AR1,CABP1,CACNA1C,CACNA1D,CAC…
GO:BP	positive regulation of macromolecule metabolic process	GO:0010604	FALSE	5.03103e-29	28.2983	3580	1091	289	26856	ABCA2,ABCC8,ABLIM3,ADAM19,ADAR,ADRA1A,AGRN,AHR,AKAP6,AP3D1,APBB2,AR,ARFGEF2,ARHGEF11,ARID5B,ARNTL,ARRB1,ASXL3,ATF5,ATF6B,ATF7,ATN1,AUTS2,BCL3,BCL9,BCL9L,BICRA,BICRAL,BMYC,BRD4,BRPF3,BTRC,C1QTNF9,C5AR1,CAMK2D,CAMKK2,CAMTA2,CARM1,CBFA2T3,CCM2L,CCN1,CDH5,CDKN1A,CDON,CEACAM1,CEBPD,CITED2,CITED4,CLOCK,COL4A3,CREB3L2,CRTC3,CX3CR1,CXCL17,CYP26B1,DAG1,DAP,DAPK1,DHX58,DIP2A,DISC1,DLL1,DOT1L,DPF3,DTX3L,EBF…
GO:BP	positive regulation of biosynthetic process	GO:0009891	FALSE	6.11809e-29	28.2134	2798	1091	245	26856	ABCA2,ABCC8,ABCD1,ABLIM3,ADAM19,ADAR,AGRN,AHR,AKAP6,AP3D1,APBB2,AR,ARFGEF2,ARHGEF11,ARID5B,ARNTL,ARRB1,ASXL3,ATF5,ATF6B,ATF7,ATN1,AUTS2,AVPR1A,BCL2L1,BCL3,BCL9,BCL9L,BICRA,BICRAL,BMYC,BRD4,BTRC,C5AR1,CAMK2D,CAMTA2,CAPN2,CARM1,CCM2L,CCN1,CDH5,CDON,CEBPD,CITED2,CITED4,CLOCK,CREB3L1,CREB3L2,CRTC3,CXCL17,CYP26B1,DHX58,DLL1,DOT1L,DTX3L,EBF3,EDN1,EIF2AK4,ELOVL5,ENO1,ENO1B,EP400,EPAS1,ESRRB,ETV6,FADD,FG…
GO:BP	cellular response to stimulus	GO:0051716	FALSE	8.19606e-29	28.0864	8758	1091	540	26856	9930111J21RIK1,ABAT,ABCC8,ABCD1,ABR,ABTB2,ADAMTS12,ADAMTS7,ADAMTSL2,ADAR,ADCY1,ADCY2,ADGRA1,ADGRD1,ADM,ADRA1A,AFAP1,AGRN,AHR,AKAP6,ALOX15,ALOX5,ALPL,AMOT,ANK1,ANO6,ANXA4,ANXA5,AOX1,AP1M1,AP3D1,APEX2,AQP8,AR,ARAP3,ARFGEF2,ARHGAP17,ARHGAP20,ARHGAP26,ARHGAP28,ARHGAP31,ARHGAP44,ARHGAP8,ARHGEF11,ARHGEF12,ARHGEF28,ARID5B,ARNTL,ARRB1,AS3MT,ASB1,ASNS,ATF6B,ATF7,ATP1A3,AUTS2,AVPR1A,BCAR1,BCL2L1,BCL3,BCL9,…
GO:BP	positive regulation of cellular biosynthetic process	GO:0031328	FALSE	9.40932e-29	28.0264	2771	1091	243	26856	ABCA2,ABCC8,ABCD1,ABLIM3,ADAM19,ADAR,AGRN,AHR,AKAP6,AP3D1,APBB2,AR,ARFGEF2,ARHGEF11,ARID5B,ARNTL,ARRB1,ASXL3,ATF5,ATF6B,ATF7,ATN1,AUTS2,AVPR1A,BCL2L1,BCL3,BCL9,BCL9L,BICRA,BICRAL,BMYC,BRD4,BTRC,C5AR1,CAMK2D,CAMTA2,CAPN2,CARM1,CCM2L,CCN1,CDH5,CDON,CEBPD,CITED2,CITED4,CLOCK,CREB3L2,CRTC3,CXCL17,CYP26B1,DHX58,DLL1,DOT1L,DTX3L,EBF3,EDN1,EIF2AK4,ELOVL5,ENO1,ENO1B,EP400,EPAS1,ESRRB,ETV6,FADD,FGF18,FGFR…
GO:BP	nervous system development	GO:0007399	FALSE	1.1212e-28	27.9503	2517	1091	228	26856	2510009E07RIK,AARS,ABAT,ABCC8,ABCD1,ABR,ADCY1,ADGRD1,ADM,AGRN,APBB2,ARHGAP44,ARHGEF28,ARNTL,ARSA,ARSB,ASAP1,ATF5,ATN1,ATP1B2,ATP2B2,AUTS2,AVPR1A,BRINP1,BRSK1,C5AR1,CACNG7,CAMSAP3,CARM1,CCDC141,CDH11,CDH2,CDK16,CDON,CHRD,CIC,CITED2,CNP,CNTN3,COBL,COL4A1,CREB3L2,CX3CR1,DAAM2,DAG1,DDIT4,DDR1,DENND5A,DIAPH1,DIP2A,DISC1,DLG5,DLL1,DMXL2,DPF3,DPYSL2,DPYSL3,DST,ECRG4,EDN1,EFNB1,EHD1,EIF2AK4,ETV6,FES,FGF1…
GO:BP	regulation of primary metabolic process	GO:0080090	FALSE	1.12035e-27	26.9506	5856	1091	402	26856	AARS,ABAT,ABCA2,ABCA3,ABCD1,ABLIM3,ADAR,ADCY1,ADRA1A,AGO4,AGRN,AHDC1,AHR,AKAP6,ANXA4,AP3D1,APBB2,AQP8,AR,ARHGEF11,ARID5B,ARNTL,ARRB1,ASXL3,ATF5,ATF6B,ATF7,ATN1,AUTS2,AVPR1A,BCL2L1,BCL3,BCL9,BCL9L,BICRA,BICRAL,BMYC,BRD4,BRPF3,BTRC,C1QTNF9,C5AR1,CACNA1D,CACNG7,CAMK2D,CAMK2N2,CAMKK2,CAMTA2,CAPN2,CARM1,CBFA2T3,CCN1,CCNJL,CDH5,CDK16,CDKN1A,CDON,CEACAM1,CEBPD,CIC,CITED2,CITED4,CLEC16A,CLOCK,COL4A3,CREB…
GO:BP	cell population proliferation	GO:0008283	FALSE	1.65164e-27	26.7821	3413	1091	276	26856	ABCC8,ABCD1,ABLIM3,ADCY1,ADM,AGRN,AHR,ALOX5,ANO6,APBB2,AR,ARHGAP44,ARHGEF28,ARMC2,ARRB1,ARSB,ASAP1,ATF5,ATP1A3,ATP1B2,ATP2B2,AUTS2,AVPR1A,BCL2L1,BICRA,BICRAL,BMYC,BRD4,BRSK1,BTRC,C5AR1,CACNG7,CAMK2D,CAMSAP3,CARM1,CBFA2T3,CCN1,CDC42EP2,CDH11,CDH2,CDH5,CDK16,CDKN1A,CDON,CEACAM1,CFAP221,CFAP91,CHRD,CITED2,CNP,COBL,COL4A3,CREB3L2,CSF2RA,CX3CR1,DAAM2,DAG1,DBH,DDR1,DENND5A,DIAPH1,DIP2A,DISC1,DLG5,DLL1,…
GO:BP	response to organic substance	GO:0010033	FALSE	2.63225e-27	26.5797	3551	1091	283	26856	9930111J21RIK1,ABAT,ABCA2,ABCA3,ABCC8,ABR,ADAMTS12,ADAMTS7,ADAR,ADCY1,ADM,ADRA1A,AGRN,AHR,AKAP6,ALOX15,ALPL,ANXA5,AQP8,AR,ARID5B,ARNTL,ARRB1,ARSA,ARSB,ASNS,ATF6B,ATP1A3,AVPR1A,BCAR1,BCL2L1,BRINP1,BTRC,C1QTNF9,C2CD5,C5AR1,CACNA1C,CACNA1D,CAD,CAPN1,CAPN2,CARM1,CASTOR2,CDC42EP2,CDK16,CDKN1A,CEACAM1,CHRM1,CHRM3,CITED2,CITED4,CLOCK,CMPK2,CNP,COL4A1,COL4A3,CPNE2,CREB3L2,CSF2RA,CX3CR1,CXCL17,CYP26B1,CYP…
GO:BP	regulation of molecular function	GO:0065009	FALSE	6.18127e-27	26.2089	2535	1091	225	26856	ABCA2,ABCC8,ABR,ADAP2,ADAR,ADCY1,ADRA1A,AGAP1,AGRN,AKAP6,ALOX5,AMOT,ANXA4,AR,ARAP3,ARHGAP17,ARHGAP28,ARHGAP44,ARID5B,ARRB1,ASAP1,ASAP2,ATP1B2,BCL3,BMYC,BRD4,BTRC,C1QTNF9,C5AR1,CABP1,CACNA1C,CACNA1D,CACNG7,CAMK2D,CAMK2N2,CAMKK2,CAPN1,CARM1,CCDC125,CCM2L,CCN1,CCNJL,CDKN1A,CDON,CEACAM1,CHRM3,CLOCK,COL4A3,CRTC3,CX3CR1,DAG1,DAP,DAPK1,DDR1,DISC1,DOCK6,DOT1L,DPEP1,DTX3L,DUSP1,DYSF,EDN1,EHD3,EIF2AK4,ENO1…
GO:BP	positive regulation of macromolecule biosynthetic process	GO:0010557	FALSE	1.30514e-26	25.8843	2669	1091	232	26856	ABCA2,ABCC8,ABLIM3,ADAM19,ADAR,AGRN,AHR,AKAP6,AP3D1,APBB2,AR,ARFGEF2,ARHGEF11,ARID5B,ARNTL,ARRB1,ASXL3,ATF5,ATF6B,ATF7,ATN1,AUTS2,BCL3,BCL9,BCL9L,BICRA,BICRAL,BMYC,BRD4,BTRC,C5AR1,CAMK2D,CAMTA2,CARM1,CCM2L,CCN1,CDH5,CDON,CEBPD,CITED2,CITED4,CLOCK,CREB3L2,CRTC3,CXCL17,CYP26B1,DHX58,DLL1,DOT1L,DTX3L,EBF3,EDN1,EIF2AK4,ENO1,ENO1B,EP400,EPAS1,ESRRB,ETV6,FADD,FGF18,FGFR4,FOS,FOSB,FOSL2,FOXO1,GAPDH,GAS6…
GO:BP	regulation of metabolic process	GO:0019222	FALSE	3.72698e-26	25.4286	7198	1091	461	26856	AARS,ABAT,ABCA2,ABCA3,ABCC8,ABCD1,ABLIM3,ADAM19,ADAR,ADCY1,ADRA1A,AFF1,AGO4,AGRN,AHDC1,AHR,AKAP6,ALOX5,ALPL,ANXA4,AP3D1,APBB2,AQP8,AR,ARFGEF2,ARHGEF11,ARID5B,ARNTL,ARRB1,ASXL3,ATF5,ATF6B,ATF7,ATN1,AUTS2,AVPR1A,BCL2L1,BCL3,BCL9,BCL9L,BCO2,BICRA,BICRAL,BMYC,BRD4,BRPF3,BTRC,C1QTNF9,C5AR1,CACNA1D,CACNG7,CAMK2D,CAMK2N2,CAMKK2,CAMTA2,CAPN2,CARM1,CBFA2T3,CCM2L,CCN1,CCNJL,CDH5,CDK16,CDKN1A,CDON,CEACAM1,C…
GO:BP	regulation of developmental process	GO:0050793	FALSE	7.86614e-26	25.1042	2702	1091	232	26856	ABCC8,ABR,ADAMTS12,ADAMTS7,ADAMTS9,ADCK1,ADM,AGO4,AGRN,AKAP6,ALOX5,AMOT,ANO6,AP3D1,AR,ARHGAP44,ARNTL,ASAP1,ATF5,ATN1,ATP11A,BCL2L1,BCL9L,BICRA,BICRAL,BMYC,BRINP1,BRPF3,BRSK1,C5AR1,CACNA1C,CACNG7,CAPN2,CARM1,CCN1,CDC42EP2,CDH2,CDH5,CDKN1A,CDON,CEACAM1,CEBPD,CHRD,CITED2,CLOCK,COBL,COL4A2,COL4A3,COL5A1,CREB3L1,CX3CR1,CYP26B1,DAAM2,DAG1,DDHD2,DIAPH1,DISC1,DLG5,DLL1,DPF3,DPYSL2,EDN1,EHD1,EHD2,EIF2AK4,…
GO:BP	response to endogenous stimulus	GO:0009719	FALSE	8.14418e-26	25.0892	1944	1091	187	26856	ABCA2,ABCA3,ABCC8,ADAMTS12,ADAMTS7,ADAMTSL2,ADM,ADRA1A,AGRN,AHR,AKAP6,ALPL,ANXA5,AQP8,AR,ARNTL,ARSA,ARSB,ASNS,ATP1A3,AVPR1A,BCAR1,BCL2L1,BCL9L,C1QTNF9,C2CD5,CAD,CAPN1,CAPN2,CARM1,CASTOR2,CCN1,CDH5,CDKN1A,CEACAM1,CHRD,CHRM1,CHRM3,CITED2,CITED4,CLOCK,COL4A1,COL4A2,CREB3L1,CX3CR1,DAG1,DDIT4,DIAPH1,DLL1,EDN1,EHD1,ESRRB,FAM107A,FAM20C,FBN1,FERMT2,FGF18,FGFR4,FIBIN,FLT1,FOS,FOSB,FOXO1,GABRB1,GAS6,GATA4…
GO:BP	positive regulation of nitrogen compound metabolic process	GO:0051173	FALSE	1.04936e-25	24.9791	3152	1091	257	26856	ABAT,ABCA2,ABLIM3,ADRA1A,AGRN,AHR,AKAP6,AP3D1,APBB2,AR,ARHGEF11,ARID5B,ARNTL,ARRB1,ASXL3,ATF5,ATF6B,ATF7,ATN1,AUTS2,BCL2L1,BCL3,BCL9,BCL9L,BICRA,BICRAL,BMYC,BRD4,BRPF3,BTRC,C1QTNF9,CAMK2D,CAMKK2,CAMTA2,CAPN2,CARM1,CBFA2T3,CCN1,CDH5,CDKN1A,CDON,CEACAM1,CEBPD,CITED2,CITED4,CLOCK,COL4A3,CREB3L2,CRTC3,CX3CR1,DAG1,DAP,DAPK1,DIP2A,DISC1,DLL1,DOT1L,DPF3,DTX3L,EBF3,EDN1,EIF2AK4,ENO1,ENO1B,EP400,EPAS1,ESR…
GO:BP	transport	GO:0006810	FALSE	1.06405e-25	24.973	4547	1091	331	26856	ABAT,ABCA2,ABCA3,ABCC8,ABCD1,ABR,ADAR,ADM,ADRA1A,AGAP1,AGRN,AKAP6,ALOX15,ALOX5,ANK1,ANO6,ANTXR2,ANXA5,AP1G2,AP1M1,AP2B1,AP3D1,APOL9A,APOL9B,AQP8,ARFGEF2,ARHGAP17,ARHGAP44,ARHGAP8,ARL4D,ARNTL,ARRB1,ARRDC2,ASIC4,ATG4C,ATP11A,ATP1A3,ATP1B2,ATP2B2,ATP6V1G3,AVPR1A,BCL2L1,BCL3,BCS1L,BRSK1,C2CD5,CABP1,CACHD1,CACNA1C,CACNA1D,CACNG7,CAD,CADPS2,CAMK2D,CAMSAP3,CAR4,CAR7,CAVIN1,CDC42BPA,CDH2,CDK16,CDKN1A,CEA…
GO:BP	regulation of nitrogen compound metabolic process	GO:0051171	FALSE	1.60704e-25	24.794	5660	1091	386	26856	AARS,ABAT,ABCA2,ABCA3,ABLIM3,ADAR,ADCY1,ADRA1A,AGO4,AGRN,AHDC1,AHR,AKAP6,ANXA4,AP3D1,APBB2,AR,ARHGEF11,ARID5B,ARNTL,ARRB1,ASXL3,ATF5,ATF6B,ATF7,ATN1,AUTS2,BCL2L1,BCL3,BCL9,BCL9L,BICRA,BICRAL,BMYC,BRD4,BRPF3,BTRC,C1QTNF9,C5AR1,CACNA1D,CACNG7,CAMK2D,CAMK2N2,CAMKK2,CAMTA2,CAPN2,CARM1,CBFA2T3,CCN1,CCNJL,CDH5,CDK16,CDKN1A,CDON,CEACAM1,CEBPD,CIC,CITED2,CITED4,CLEC16A,CLOCK,COL4A3,CREB3L1,CREB3L2,CRTC3,…
GO:BP	phosphate-containing compound metabolic process	GO:0006796	FALSE	1.70794e-25	24.7675	2734	1091	233	26856	ABCA2,ABCA3,ABCD1,ABR,ACLY,ACSS2,ADAR,ADCK1,ADCY1,ADCY2,ADRA1A,AGRN,AKAP6,ALDH1L2,ALOX15,ALPL,AR,ARRB1,ATP2B2,BCL2L1,BPNT1,BRD4,BRSK1,BTRC,C1QTNF9,C5AR1,CAD,CAMK2D,CAMK2N2,CAMKK2,CAPN2,CCN1,CCNJL,CDC42BPA,CDC42BPB,CDH5,CDK16,CDKN1A,CDON,CEACAM1,CHKA,CMPK2,CNP,CS,CSF2RA,CX3CR1,DAG1,DAPK1,DDIT4,DDR1,DGKB,DIP2A,DPYD,DUSP1,DUSP8,EDN1,EFR3B,EIF2AK4,ELOVL3,ELOVL5,ENO1,ENO1B,ENPP3,ERRFI1,FAM20C,FBN1,FER…
GO:BP	establishment of localization	GO:0051234	FALSE	2.28365e-25	24.6414	4723	1091	339	26856	ABAT,ABCA2,ABCA3,ABCC8,ABCD1,ABR,ADAR,ADM,ADRA1A,AGAP1,AGRN,AKAP6,ALOX15,ALOX5,ANK1,ANKFN1,ANO6,ANTXR2,ANXA5,AP1G2,AP1M1,AP2B1,AP3D1,APOL9A,APOL9B,AQP8,ARFGEF2,ARHGAP17,ARHGAP44,ARHGAP8,ARL4D,ARNTL,ARRB1,ARRDC2,ASIC4,ATG4C,ATP11A,ATP1A3,ATP1B2,ATP2B2,ATP6V1G3,AVPR1A,BCL2L1,BCL3,BCS1L,BRSK1,C2CD5,CABP1,CACHD1,CACNA1C,CACNA1D,CACNG7,CAD,CADPS2,CAMK2D,CAMSAP3,CAR4,CAR7,CAVIN1,CDC42BPA,CDH2,CDK16,CDK…
GO:BP	signal transduction	GO:0007165	FALSE	4.31712e-25	24.3648	6862	1091	442	26856	ABAT,ABR,ADAMTS12,ADAMTSL2,ADAR,ADCY1,ADCY2,ADGRA1,ADGRD1,ADM,ADRA1A,AFAP1,AGRN,AHR,AKAP6,ALOX15,AMOT,ANK1,ANO6,ANXA4,AR,ARAP3,ARFGEF2,ARHGAP17,ARHGAP20,ARHGAP26,ARHGAP28,ARHGAP31,ARHGAP44,ARHGAP8,ARHGEF11,ARHGEF12,ARHGEF28,ARID5B,ARNTL,ARRB1,ASB1,ATF6B,ATF7,ATP1A3,AUTS2,AVPR1A,BCAR1,BCL2L1,BCL3,BCL9,BCL9L,BICC1,BMYC,BRD4,BRSK1,BTRC,C1QTNF9,C5AR1,CABP1,CACNA1C,CACNA1D,CACNG7,CAMK2D,CAMKK2,CAPN1,C…
GO:BP	phosphorus metabolic process	GO:0006793	FALSE	5.44952e-25	24.2636	2756	1091	233	26856	ABCA2,ABCA3,ABCD1,ABR,ACLY,ACSS2,ADAR,ADCK1,ADCY1,ADCY2,ADRA1A,AGRN,AKAP6,ALDH1L2,ALOX15,ALPL,AR,ARRB1,ATP2B2,BCL2L1,BPNT1,BRD4,BRSK1,BTRC,C1QTNF9,C5AR1,CAD,CAMK2D,CAMK2N2,CAMKK2,CAPN2,CCN1,CCNJL,CDC42BPA,CDC42BPB,CDH5,CDK16,CDKN1A,CDON,CEACAM1,CHKA,CMPK2,CNP,CS,CSF2RA,CX3CR1,DAG1,DAPK1,DDIT4,DDR1,DGKB,DIP2A,DPYD,DUSP1,DUSP8,EDN1,EFR3B,EIF2AK4,ELOVL3,ELOVL5,ENO1,ENO1B,ENPP3,ERRFI1,FAM20C,FBN1,FER…
GO:BP	regulation of cellular metabolic process	GO:0031323	FALSE	2.49855e-24	23.6023	6594	1091	427	26856	AARS,ABAT,ABCA2,ABCA3,ABCC8,ABCD1,ABLIM3,ADAM19,ADAR,ADCY1,ADRA1A,AFF1,AGO4,AGRN,AHDC1,AHR,AKAP6,ALOX5,ANXA4,AP3D1,APBB2,AR,ARFGEF2,ARHGEF11,ARID5B,ARNTL,ARRB1,ASXL3,ATF5,ATF6B,ATF7,ATN1,AUTS2,AVPR1A,BCL2L1,BCL3,BCL9,BCL9L,BCO2,BICRA,BICRAL,BMYC,BRD4,BRPF3,BTRC,C1QTNF9,C5AR1,CACNA1D,CACNG7,CAMK2D,CAMK2N2,CAMKK2,CAMTA2,CAPN2,CARM1,CBFA2T3,CCM2L,CCN1,CCNJL,CDH5,CDK16,CDKN1A,CDON,CEACAM1,CEBPD,CIC,C…
GO:BP	cell surface receptor signaling pathway	GO:0007166	FALSE	2.91822e-24	23.5349	2753	1091	231	26856	ABAT,ADAMTS12,ADAMTSL2,ADAR,ADGRA1,ADGRD1,ANO6,ANXA4,AR,ARID5B,ARNTL,ARRB1,ATP1A3,BCAR1,BCL2L1,BCL3,BCL9,BCL9L,BICC1,BTRC,C5AR1,CCN1,CDH2,CDH5,CDON,CEACAM1,CHRD,CHRNB1,CITED2,COL4A1,COL4A2,COL4A3,CREB3L1,CSF2RA,CX3CR1,CXCL17,DAAM2,DAPK1,DBH,DDIT4,DDR1,DISC1,DLG5,DLL1,DOT1L,DTX3L,DTX4,EDN1,EFNB1,ERRFI1,FADD,FAM20C,FAM53B,FBN1,FERMT2,FGF18,FGFR4,FLT1,FOS,FOXO1,GAB2,GAS6,GATA4,GATA6,GIPR,GLP1R,GNAQ,…
GO:BP	regulation of localization	GO:0032879	FALSE	3.85256e-24	23.4143	2290	1091	204	26856	ABAT,ABCA2,ABCA3,ABCC8,ABR,AGRN,AKAP6,ALOX15,ALOX5,ANO6,ANXA5,AP2B1,AR,ARHGAP44,ARHGAP8,ARNTL,ARRB1,ATP1B2,ATP2B2,AVPR1A,BC034090,BCL2L1,C2CD5,CABP1,CACNA1C,CACNA1D,CACNG7,CADPS2,CAMK2D,CAR7,CDH2,CDK16,CEACAM1,CHRM1,CHRM3,CLOCK,CORO2B,DAG1,DAPK1,DIAPH1,DLL1,DPYSL2,DTX3L,DYSF,ECRG4,EDN1,EHD1,EHD2,EHD3,FERMT2,FES,FGF11,FOXO1,GAS6,GBF1,GCK,GEM,GIPR,GIT2,GJA5,GLP1R,GNAO1,GNAQ,GPC4,GRB10,GRIP2,GRIPAP1…
GO:BP	cellular response to organic substance	GO:0071310	FALSE	8.39695e-24	23.0759	2441	1091	212	26856	9930111J21RIK1,ABCC8,ADAMTS12,ADAMTS7,ADAR,ADCY1,AGRN,AHR,AKAP6,ALOX15,ALPL,ANXA5,AQP8,AR,ARID5B,ARNTL,ARRB1,ASNS,ATF6B,ATP1A3,AVPR1A,BCAR1,BCL2L1,BRINP1,BTRC,C1QTNF9,C2CD5,CACNA1D,CAPN2,CARM1,CASTOR2,CDC42EP2,CDK16,CEACAM1,CHRM1,CHRM3,CLOCK,CMPK2,COL4A1,CSF2RA,CX3CR1,CXCL17,CYP26B1,DAG1,DAPK1,DDIT4,DIAPH1,DNAJB14,DPYSL3,DUSP1,EDN1,EIF2AK4,ENO1,ENO1B,ESRRB,FADD,FAM107A,FBN1,FES,FOS,FOSB,FOXO1,GAB…
GO:BP	positive regulation of cell communication	GO:0010647	FALSE	3.15194e-23	22.5014	1941	1091	181	26856	ABAT,ABCC8,ADCY1,ADRA1A,AKAP6,ALOX15,AR,ARHGAP8,ARNTL,ARRB1,AUTS2,BCL2L1,BMYC,BRD4,C5AR1,CACNA1C,CACNA1D,CACNG7,CAMK2D,CAR7,CCN1,CDH2,CDH5,CDON,CEACAM1,CHRD,CHRM3,CITED2,CLEC16A,CX3CR1,CXCL17,DAAM2,DENND2B,DHX58,DISC1,DLG5,DLL1,ECRG4,EDN1,EIF2AK4,FADD,FAM107A,FAM53B,FERMT2,FGF18,FGFR4,FLT1,GADD45G,GAPDH,GAS6,GATA4,GATA6,GCK,GIPR,GJA5,GLIPR2,GLP1R,GNAQ,GOT1,GPRC5B,GRB10,GRIP2,GUCY1A1,HAP1,HCFC1,HI…
GO:BP	cell development	GO:0048468	FALSE	8.42233e-23	22.0746	3164	1091	250	26856	ABCC8,ADAR,ADCY1,ADM,ADRA1A,AGRN,AKAP6,ANK1,AP3D1,APBB2,AQP8,AR,ARHGAP44,ARHGEF28,ARID5B,ARMC2,ARNTL,ARSB,ASAP1,ATF5,ATF7,ATP1B2,ATP2B2,AUTS2,BCL2L1,BCL3,BMYC,BRINP1,BRPF3,BRSK1,C5AR1,CACNG7,CAMK2D,CAMSAP3,CARM1,CBFA2T3,CDH11,CDH2,CDH5,CDK16,CDKN1A,CDON,CEACAM1,CEBPD,CFAP221,CHRNB1,CITED2,CLOCK,CNP,COBL,CREB3L2,CX3CR1,CYP26B1,DAAM2,DAG1,DDR1,DENND5A,DIAPH1,DIP2A,DISC1,DLG5,DLL1,DNHD1,DOCK1,DPYSL2…
GO:BP	cellular process	GO:0009987	FALSE	9.31272e-23	22.0309	20940	1091	981	26856	9930111J21RIK1,AARS,AARS2,ABAT,ABCA2,ABCA3,ABCC8,ABCD1,ABLIM3,ABR,ABTB2,ACLY,ACSS2,ADAM19,ADAMTS12,ADAMTS15,ADAMTS4,ADAMTS7,ADAMTS9,ADAMTSL2,ADAR,ADARB2,ADCK1,ADCY1,ADCY2,ADGRA1,ADGRD1,ADM,ADRA1A,AFAP1,AFF1,AGAP1,AGO4,AGRN,AHCYL2,AHDC1,AHR,AIFM3,AKAP6,ALDH1L2,ALOX15,ALOX5,ALPL,AMOT,ANK1,ANKFN1,ANO6,ANXA4,ANXA5,AOX1,AP1G2,AP1M1,AP2B1,AP3D1,APBB2,APEX2,APOL9A,APOL9B,AQP8,AR,ARAP3,ARFGEF2,ARHGAP17,A…
GO:BP	cell migration	GO:0016477	FALSE	9.73345e-23	22.0117	1525	1091	154	26856	ABCC8,ABR,ADAMTS12,ADAMTS9,ALOX5,AMOT,ANO6,APBB2,ARID5B,ARSB,ATN1,ATP1B2,AUTS2,BCAR1,C5AR1,CAMK2D,CAMSAP3,CAPN1,CCDC141,CCN1,CDC42BPA,CDC42BPB,CDH11,CDH2,CDH5,CEACAM1,CHRD,CITED2,COL5A1,CX3CR1,CXCL17,DAAM2,DAG1,DBH,DDIT4,DDR1,DIAPH1,DISC1,DLG5,DOCK1,DOCK4,DPEP1,DPYSL3,DUSP1,DYSF,EDN1,EFNB1,FADD,FAM107A,FERMT2,FGF18,FGFR4,FLT1,GAS6,GBF1,GLIPR2,GPC4,GPI1,GRB10,HDAC5,HDAC9,IGF2,IGFBP5,IL17RC,IQSEC1,…
GO:BP	positive regulation of DNA-templated transcription	GO:0045893	FALSE	1.72855e-22	21.7623	1724	1091	166	26856	ABLIM3,AGRN,AHR,AP3D1,APBB2,AR,ARHGEF11,ARID5B,ARNTL,ARRB1,ASXL3,ATF5,ATF6B,ATF7,ATN1,AUTS2,BCL3,BCL9,BCL9L,BICRA,BICRAL,BMYC,BRD4,BTRC,CAMTA2,CARM1,CCN1,CDON,CEBPD,CITED2,CITED4,CLOCK,CREB3L2,CRTC3,DLL1,DOT1L,DTX3L,EBF3,EDN1,EP400,EPAS1,ESRRB,ETV6,FADD,FOS,FOSB,FOSL2,FOXO1,GATA4,GATA6,GATAD2A,GLP1R,HCFC1,HDAC5,HELZ2,HIF3A,HIPK2,HIVEP1,HNF1A,HNF1B,HOXD9,HSF1,ICE1,IGF2,IKZF4,IRF2,IRF2BPL,IRF7,IRF9…
GO:BP	cell-cell signaling	GO:0007267	FALSE	1.82855e-22	21.7379	1741	1091	167	26856	ABAT,ABCC8,ABR,ADCY1,ADM,ADRA1A,AGRN,ALOX5,ANXA5,ARHGAP44,ARNTL,ARRB1,ATP2B2,BCL2L1,BCL9,BCL9L,BICC1,BRSK1,BTRC,CABP1,CACNA1C,CACNA1D,CACNG7,CADPS2,CAR7,CDH11,CDH2,CDK16,CHRD,CHRM1,CHRM3,CHRNB1,CLOCK,CX3CR1,DAAM2,DAG1,DGKB,DISC1,DLL1,DMXL2,ECRG4,EDN1,EIF2AK4,EXOC3L,FAM107A,FAM53B,FERMT2,FOXO1,GABBR2,GABRB1,GATA4,GATA6,GCK,GIPR,GIT2,GJA5,GJC1,GLP1R,GNAO1,GNAQ,GPC4,GPRC5B,GRB10,GRIP2,GRK5,GUCY1A1,H…
GO:BP	positive regulation of signaling	GO:0023056	FALSE	2.18011e-22	21.6615	1940	1091	179	26856	ABAT,ABCC8,ADCY1,ADRA1A,AKAP6,ALOX15,AR,ARHGAP8,ARNTL,ARRB1,AUTS2,BCL2L1,BMYC,BRD4,C5AR1,CACNA1C,CACNA1D,CACNG7,CAMK2D,CAR7,CCN1,CDH2,CDH5,CDON,CEACAM1,CHRD,CHRM3,CITED2,CLEC16A,CX3CR1,CXCL17,DAAM2,DENND2B,DHX58,DISC1,DLG5,DLL1,ECRG4,EDN1,EIF2AK4,FADD,FAM107A,FAM53B,FERMT2,FGF18,FGFR4,FLT1,GADD45G,GAPDH,GAS6,GATA4,GATA6,GCK,GIPR,GLIPR2,GLP1R,GNAQ,GOT1,GPRC5B,GRB10,GRIP2,GUCY1A1,HAP1,HCFC1,HIP1,HI…
GO:BP	response to oxygen-containing compound	GO:1901700	FALSE	2.62486e-22	21.5809	2161	1091	192	26856	ABAT,ABCA2,ABCC8,ABR,ADCY1,ADM,AGRN,AHR,AKAP6,ALOX15,ALPL,ANXA5,AQP8,AR,ARRB1,ARSA,ASNS,ATP1A3,AVPR1A,BCAR1,BCL2L1,BRINP1,C1QTNF9,C2CD5,C5AR1,CACNA1D,CAD,CAPN1,CAPN2,CARM1,CASTOR2,CDK16,CDKN1A,CEACAM1,CHRM1,CHRM3,CMPK2,CNP,COL4A1,COL4A3,CPNE2,CX3CR1,CYP26B1,DAG1,DAPK1,DBH,DDIT4,DPEP1,EDN1,FADD,FBN1,FES,FIBIN,FMO1,FOS,FOSB,FOSL2,FOXO1,GABRB1,GAS6,GATA4,GATA6,GCK,GIPR,GLDC,GLP1R,GNAO1,GNAQ,GOT1,GPI…
GO:BP	positive regulation of RNA biosynthetic process	GO:1902680	FALSE	2.70298e-22	21.5682	1731	1091	166	26856	ABLIM3,AGRN,AHR,AP3D1,APBB2,AR,ARHGEF11,ARID5B,ARNTL,ARRB1,ASXL3,ATF5,ATF6B,ATF7,ATN1,AUTS2,BCL3,BCL9,BCL9L,BICRA,BICRAL,BMYC,BRD4,BTRC,CAMTA2,CARM1,CCN1,CDON,CEBPD,CITED2,CITED4,CLOCK,CREB3L2,CRTC3,DLL1,DOT1L,DTX3L,EBF3,EDN1,EP400,EPAS1,ESRRB,ETV6,FADD,FOS,FOSB,FOSL2,FOXO1,GATA4,GATA6,GATAD2A,GLP1R,HCFC1,HDAC5,HELZ2,HIF3A,HIPK2,HIVEP1,HNF1A,HNF1B,HOXD9,HSF1,ICE1,IGF2,IKZF4,IRF2,IRF2BPL,IRF7,IRF9…
GO:BP	regulation of cellular component organization	GO:0051128	FALSE	3.50793e-22	21.4549	2564	1091	215	26856	ABCA2,ABCA3,ABCC8,ABR,ADCK1,AGRN,AKAP6,ALOX15,ANK1,ANO6,AP2B1,AR,ARHGAP17,ARHGAP28,ARHGAP44,ARRB1,ARSB,ASAP1,ATF5,ATP1B2,AUTS2,AVPR1A,BCL2L1,BMYC,BRSK1,C2CD5,CACNG7,CAMSAP3,CAPN1,CAPN2,CARM1,CDC42EP2,CDH2,CDH5,CDKN1A,CEACAM1,CLEC16A,COBL,COL5A1,CORO2B,COTL1,CREB3L2,CTTNBP2,DAAM2,DAG1,DDHD2,DDR1,DENND5A,DGKB,DIAPH1,DISC1,DLG5,DLL1,DPF3,DPYSL2,DPYSL3,DUSP1,DYSF,EDN1,EFNB1,EHD1,EHD2,EHD3,ELN,ENO1,EN…
GO:BP	cell motility	GO:0048870	FALSE	3.74761e-22	21.4262	1720	1091	165	26856	ABCC8,ABR,ADAMTS12,ADAMTS9,ALOX5,AMOT,ANO6,ANXA5,APBB2,ARID5B,ARMC2,ARSB,ATN1,ATP1B2,AUTS2,BCAR1,C5AR1,CAMK2D,CAMSAP3,CAPN1,CAVIN1,CCDC125,CCDC141,CCN1,CDC42BPA,CDC42BPB,CDH11,CDH2,CDH5,CEACAM1,CFAP221,CHRD,CITED2,COL5A1,CX3CR1,CXCL17,DAAM2,DAG1,DBH,DDIT4,DDR1,DIAPH1,DISC1,DLG5,DNHD1,DOCK1,DOCK4,DPEP1,DPYSL3,DST,DUSP1,DYSF,EDN1,EFNB1,ELMO1,FADD,FAM107A,FERMT2,FES,FGF18,FGFR4,FLT1,GAS6,GBF1,GLIPR2…
GO:BP	positive regulation of RNA metabolic process	GO:0051254	FALSE	5.22043e-22	21.2823	1872	1091	174	26856	ABLIM3,AGRN,AHR,AP3D1,APBB2,AR,ARHGEF11,ARID5B,ARNTL,ARRB1,ASXL3,ATF5,ATF6B,ATF7,ATN1,AUTS2,BCL3,BCL9,BCL9L,BICRA,BICRAL,BMYC,BRD4,BTRC,CAMTA2,CARM1,CCN1,CDON,CEBPD,CITED2,CITED4,CLOCK,CREB3L2,CRTC3,DLL1,DOT1L,DTX3L,EBF3,EDN1,EP400,EPAS1,ESRRB,ETV6,FADD,FOS,FOSB,FOSL2,FOXO1,GATA4,GATA6,GATAD2A,GLP1R,HABP4,HCFC1,HDAC5,HELZ2,HIF3A,HIPK2,HIVEP1,HNF1A,HNF1B,HOXD9,HSF1,ICE1,IGF2,IKZF4,IRF2,IRF2BPL,IRF…
GO:BP	positive regulation of nucleobase-containing compound metabolic process	GO:0045935	FALSE	7.4528e-22	21.1277	2078	1091	186	26856	ABLIM3,AGRN,AHR,AP3D1,APBB2,AR,ARHGEF11,ARID5B,ARNTL,ARRB1,ASXL3,ATF5,ATF6B,ATF7,ATN1,AUTS2,BCL2L1,BCL3,BCL9,BCL9L,BICRA,BICRAL,BMYC,BRD4,BRPF3,BTRC,CAMK2D,CAMTA2,CARM1,CCN1,CDON,CEBPD,CITED2,CITED4,CLOCK,CREB3L2,CRTC3,DLL1,DOT1L,DPF3,DTX3L,EBF3,EDN1,ENO1,ENO1B,EP400,EPAS1,ESRRB,ETV6,FADD,FAM168A,FGFR4,FOS,FOSB,FOSL2,FOXO1,GATA4,GATA6,GATAD2A,GLP1R,HABP4,HCFC1,HDAC5,HELZ2,HIF3A,HIPK2,HIVEP1,HNF1A…
GO:BP	response to external stimulus	GO:0009605	FALSE	1.4168e-21	20.8487	2987	1091	237	26856	ABAT,ABCC8,ABR,ADAMTS12,ADAMTS4,ADAMTS9,ADAR,ADM,ADRA1A,AGRN,AHR,ALOX15,ALOX5,ALPL,AMOT,ANO6,ANXA5,AP1M1,AP3D1,ARRB1,ARSA,ARSB,ASNS,ATN1,ATP2B2,AUTS2,AVPR1A,BCAR1,BCL2L1,BCL3,BRD4,C1RL,C5AR1,CAD,CADPS2,CAPN2,CCN1,CDC42EP2,CDH5,CDKN1A,CEACAM1,CHKA,CITED2,CLEC16A,CLOCK,CMPK2,CNP,COTL1,CX3CR1,CXCL17,CYP26B1,DAG1,DAP,DAPK1,DDIT4,DGKB,DHX58,DOCK4,DPEP1,DPYD,DTX3L,DTX4,DUSP1,DYSF,EDN1,EIF2AK4,ENPP3,FAD…
GO:BP	response to stress	GO:0006950	FALSE	2.6724e-21	20.5731	4038	1091	292	26856	9930111J21RIK1,ABAT,ABCC8,ABCD1,ABR,ADAMTS12,ADAMTS4,ADAR,ADCY1,ADM,AHR,ALOX15,ALOX5,ANKFN1,ANO6,ANXA5,APEX2,ARNTL,ASIC4,ASNS,ATF6B,ATF7,AVPR1A,BCL2L1,BCL3,BMYC,BRD4,BRINP1,BRSK1,C1RL,C5AR1,CAD,CADPS2,CAMK2D,CAMTA2,CAPN1,CAPN2,CBFA2T3,CCM2L,CCN1,CDC42EP2,CDH5,CDKN1A,CEACAM1,CHKA,CITED2,CLEC16A,CLOCK,COL5A1,CORO2B,COTL1,CREB3L2,CX3CR1,CXCL17,CYP26B1,DAG1,DAP,DAPK1,DBH,DDIT4,DDR1,DHX58,DNAJB14,DNAJ…
GO:BP	regulation of macromolecule metabolic process	GO:0060255	FALSE	3.25051e-21	20.488	6707	1091	422	26856	AARS,ABCA2,ABCC8,ABCD1,ABLIM3,ADAM19,ADAR,ADCY1,ADRA1A,AFF1,AGO4,AGRN,AHDC1,AHR,AKAP6,ALOX5,ANXA4,AP3D1,APBB2,AR,ARFGEF2,ARHGEF11,ARID5B,ARNTL,ARRB1,ASXL3,ATF5,ATF6B,ATF7,ATN1,AUTS2,BCL3,BCL9,BCL9L,BICRA,BICRAL,BMYC,BRD4,BRPF3,BTRC,C1QTNF9,C5AR1,CACNA1D,CACNG7,CAMK2D,CAMK2N2,CAMKK2,CAMTA2,CAPN2,CARM1,CBFA2T3,CCM2L,CCN1,CCNJL,CDH5,CDK16,CDKN1A,CDON,CEACAM1,CEBPD,CIC,CITED2,CITED4,CLEC16A,CLOCK,COL…
GO:BP	cellular localization	GO:0051641	FALSE	3.72284e-21	20.4291	3510	1091	264	26856	ABAT,ABCA2,ABCC8,ABCD1,ABR,ADAR,AGAP1,AGRN,AKAP6,ALOX5,AMOT,ANK1,ANKFN1,ANO6,ANXA5,AP1G2,AP1M1,AP2B1,AP3D1,AR,ARFGEF2,ARHGAP44,ARHGAP8,ARL4D,ARNTL,ARRB1,ARRDC2,ATG4C,ATP2B2,BC034090,BCL2L1,BCL3,BCS1L,BRSK1,C2CD5,CABP1,CACNA1C,CACNA1D,CACNG7,CADPS2,CAMK2D,CAMSAP3,CARM1,CAVIN1,CDC42BPA,CDH2,CDH5,CDK16,CDKN1A,CEACAM1,CFAP221,CHRD,CHRM1,CHRM3,CLEC16A,CLOCK,CMTM6,CNP,CORO2B,CREB3L2,DAG1,DDC,DENND3,DEN…
GO:BP	tissue development	GO:0009888	FALSE	8.71374e-21	20.0598	2105	1091	185	26856	ADAMTS12,ADAMTS7,ADAMTS9,ADAMTSL2,ADM,ADRA1A,AHDC1,AKAP6,ALOX15,ALOX5,ALPL,ANO6,ANXA4,AR,ARID5B,ARNTL,ATP2B2,BCL9,BCL9L,BRSK1,BTRC,CAMK2D,CAMSAP3,CARM1,CCM2L,CCN1,CDH2,CDH5,CDKN1A,CDON,CEACAM1,CHRD,CITED2,CLOCK,COBL,COL4A1,COL4A2,COL5A1,CREB3L2,CYP26B1,DAG1,DDR1,DLG5,DLL1,DUSP1,EDN1,EFNB1,ELN,EPAS1,ERRFI1,FADD,FAM20C,FERMT2,FES,FGF18,FOS,FOSL2,FOXO1,FOXP4,GAS6,GATA4,GATA6,GATAD2A,GCNT3,GJA5,GJC1,…
GO:BP	cellular response to endogenous stimulus	GO:0071495	FALSE	2.79091e-20	19.5543	1643	1091	156	26856	ADAMTS12,ADAMTS7,ADAMTSL2,AGRN,AHR,AKAP6,ANXA5,AQP8,AR,ARNTL,ASNS,ATP1A3,AVPR1A,BCAR1,BCL2L1,BCL9L,C1QTNF9,C2CD5,CAD,CAPN2,CARM1,CASTOR2,CCN1,CDH5,CEACAM1,CHRD,CHRM1,CHRM3,CITED2,CLOCK,COL4A1,COL4A2,CREB3L1,CX3CR1,DDIT4,DIAPH1,DLL1,EDN1,EHD1,ESRRB,FAM107A,FAM20C,FBN1,FERMT2,FGF18,FGFR4,FLT1,FOS,FOSB,FOXO1,GABRB1,GAS6,GATA4,GATA6,GCK,GLP1R,GNAO1,GNAQ,GOT1,GRB10,GRB14,GRB2,GREM2,HAP1,HDAC9,HIPK2,HI…
GO:BP	circulatory system development	GO:0072359	FALSE	4.08173e-20	19.3892	1210	1091	128	26856	ABCC8,ADAM19,ADAMTS9,ADAP2,ADM,ADRA1A,AKAP6,ALOX5,AMOT,ANKS6,AP2B1,ATF7,BICC1,C5AR1,CACNA1C,CAD,CAMK2D,CCM2L,CCN1,CDH2,CDH5,CDKN1A,CEACAM1,CHRD,CITED2,COL4A1,COL4A2,COL4A3,COL5A1,CREB3L1,CX3CR1,CXCL17,DAG1,DHRS3,DLL1,DYSF,EDN1,ELN,EPAS1,ERRFI1,FADD,FBN1,FES,FGF18,FLT1,FOXO1,FOXP4,FOXS1,GATA4,GATA6,GATAD2A,GJA5,GJC1,GNAQ,HDAC5,HDAC9,HIF3A,HIPK2,IFT122,IGF2,IL6RA,ITGA5,JCAD,LARGE1,LOX,LOXL1,LRP5,LT…
GO:BP	neurogenesis	GO:0022008	FALSE	4.70213e-20	19.3277	1882	1091	170	26856	ABCC8,ADCY1,ADGRD1,ADM,AGRN,APBB2,ARHGAP44,ARHGEF28,ARNTL,ARSB,ASAP1,ATF5,ATN1,ATP1B2,ATP2B2,AUTS2,BRINP1,BRSK1,C5AR1,CACNG7,CAMSAP3,CARM1,CDH11,CDH2,CDK16,CDON,CHRD,CNP,COBL,CREB3L2,CX3CR1,DAAM2,DAG1,DDIT4,DDR1,DENND5A,DIAPH1,DIP2A,DISC1,DLG5,DLL1,DPYSL2,DPYSL3,DST,EDN1,EFNB1,EHD1,EIF2AK4,ETV6,FES,FRY,GABRB1,GAS6,GNAQ,GPRC5B,GRIP2,HAP1,HDAC5,HDAC9,HIPK1,HIPK2,HOXD9,INPPL1,IQSEC1,ITPR1,ITSN1,KCNA…
GO:BP	organonitrogen compound metabolic process	GO:1901564	FALSE	5.21246e-20	19.283	6389	1091	403	26856	AARS,AARS2,ABAT,ABCA2,ABCA3,ABCD1,ABR,ACLY,ACSS2,ADAM19,ADAMTS12,ADAMTS15,ADAMTS4,ADAMTS7,ADAMTS9,ADAR,ADCK1,ADCY1,ADCY2,ADRA1A,AGO4,AGRN,AKAP6,ALDH1L2,ALPL,ANK1,APOL9A,APOL9B,ARNTL,ARRB1,ASB1,ASNS,ATG4C,ATP2B2,AUTS2,B3GALT1,B3GNT3,BC024978,BCL2L1,BCL3,BMYC,BRD4,BRSK1,BTRC,C1QTNF9,C1RL,C5AR1,CAD,CAMK2D,CAMK2N2,CAMKK2,CAPN1,CAPN2,CARM1,CBFA2T3,CCN1,CCNJL,CDC42BPA,CDC42BPB,CDH5,CDK16,CDKN1A,CDON,CE…
GO:BP	positive regulation of molecular function	GO:0044093	FALSE	7.46686e-20	19.1269	1498	1091	146	26856	ABCC8,ABR,ADAP2,ADCY1,ADRA1A,AGAP1,AGRN,AKAP6,ALOX5,AR,ARAP3,ARHGAP17,ARHGAP44,ARID5B,ARRB1,ASAP1,ASAP2,ATP1B2,BMYC,BRD4,BTRC,C1QTNF9,CACNA1C,CACNA1D,CAMKK2,CARM1,CCDC125,CCN1,CDKN1A,CEACAM1,CLOCK,COL4A3,CRTC3,CX3CR1,DAG1,DAP,DAPK1,DDR1,DOCK6,DTX3L,EDN1,EHD3,ENO1,ENO1B,FADD,FBN1,FERMT2,FGF18,FGFR4,FLT1,GAS6,GNAO1,GNAQ,GPRC5B,GRAMD4,HAP1,HDAC5,HIP1,HIPK1,HIPK2,HNF1A,HSF1,IGF2,IL6RA,IRAK1,ITGA2,KCN…
GO:BP	regulation of transport	GO:0051049	FALSE	7.62497e-20	19.1178	1924	1091	172	26856	ABAT,ABCA2,ABCA3,ABCC8,ABR,AGRN,AKAP6,ALOX15,ALOX5,ANO6,ANXA5,AP2B1,ARHGAP44,ARHGAP8,ARNTL,ARRB1,ATP1B2,ATP2B2,AVPR1A,BCL2L1,C2CD5,CABP1,CACNA1C,CACNA1D,CACNG7,CADPS2,CAMK2D,CAR7,CDH2,CDK16,CEACAM1,CHRM1,CHRM3,CLOCK,DAPK1,DIAPH1,DLL1,DPYSL2,DYSF,ECRG4,EDN1,EHD1,EHD2,EHD3,FES,FGF11,FOXO1,GAS6,GCK,GEM,GIPR,GIT2,GJA5,GLP1R,GNAO1,GNAQ,GRB10,GRIPAP1,HAP1,HCFC1,HIP1,HNF1A,ICA1,ICE1,IL1RAPL1,IQSEC1,IRAK…
GO:BP	cellular component organization	GO:0016043	FALSE	7.89936e-20	19.1024	7553	1091	456	26856	ABCA2,ABCA3,ABCC8,ABCD1,ABLIM3,ABR,ADAMTS12,ADAMTS15,ADAMTS4,ADAMTS7,ADAMTS9,ADAMTSL2,ADAR,ADCK1,ADCY1,ADM,AGO4,AGRN,AKAP6,ALOX15,AMOT,ANK1,ANKFN1,ANO6,AP1M1,AP2B1,AP3D1,APBB2,AR,ARFGEF2,ARHGAP17,ARHGAP28,ARHGAP44,ARHGEF28,ARMC2,ARRB1,ARSB,ASAP1,ATF5,ATP11A,ATP1A3,ATP1B2,ATP2B2,AUTS2,AVPR1A,BC034090,BCAR1,BCL2L1,BCL3,BCS1L,BICRA,BICRAL,BMYC,BRD4,BRPF3,BRSK1,C1QTNF9,C2CD5,C5AR1,CABP1,CACNG7,CADPS2…
GO:BP	regulation of cell population proliferation	GO:0042127	FALSE	1.14216e-19	18.9423	2344	1091	196	26856	ABCC8,ADM,AGRN,AHR,ALOX5,AR,ARHGAP44,ARRB1,ARSB,ATF5,ATP1B2,AUTS2,AVPR1A,BCL2L1,BICRA,BICRAL,BMYC,BRSK1,C5AR1,CAMK2D,CARM1,CBFA2T3,CCN1,CDC42EP2,CDH2,CDH5,CDKN1A,CDON,CEACAM1,CHRD,CITED2,COBL,COL4A3,CREB3L2,CSF2RA,CX3CR1,DAAM2,DBH,DDR1,DENND5A,DISC1,DLG5,DLL1,DOT1L,DPYSL2,DPYSL3,DUSP1,DYSF,ECRG4,EDN1,EFNB1,EHD1,ENPP3,ERRFI1,FADD,FERMT2,FES,FGF18,FGFR4,FLT1,FOSL2,FOXO1,GAB2,GAS6,GATA4,GATA6,GLP1R,…
GO:BP	regulation of transcription by RNA polymerase II	GO:0006357	FALSE	1.88797e-19	18.724	2354	1091	196	26856	ABLIM3,AGRN,AHR,ANXA4,AP3D1,APBB2,AR,ARID5B,ARNTL,ARRB1,ASXL3,ATF5,ATF6B,ATF7,ATN1,AUTS2,BCL3,BCL9,BCL9L,BICRA,BICRAL,BMYC,BRD4,BRPF3,CAMTA2,CARM1,CBFA2T3,CCN1,CDON,CEBPD,CIC,CITED2,CLOCK,CREB3L1,CREB3L2,CRTC3,DLL1,DNAJB5,DOT1L,DPF3,EBF3,EDN1,ENO1,ENO1B,EPAS1,ESRRB,ETV6,FADD,FLYWCH1,FOS,FOSB,FOSL2,FOXO1,FOXP4,FOXS1,GATA4,GATA6,GATAD2A,GLP1R,GTF2IRD1,HCFC1,HDAC5,HDAC9,HELZ2,HIF3A,HIPK1,HIPK2,HIVEP…
GO:BP	positive regulation of transcription by RNA polymerase II	GO:0045944	FALSE	6.83931e-19	18.165	1311	1091	132	26856	ABLIM3,AGRN,AHR,AP3D1,APBB2,AR,ARNTL,ARRB1,ASXL3,ATF5,ATF6B,ATF7,AUTS2,BCL3,BCL9,BCL9L,BMYC,BRD4,CAMTA2,CARM1,CCN1,CDON,CEBPD,CITED2,CLOCK,CREB3L2,CRTC3,DLL1,DOT1L,EBF3,EDN1,EPAS1,ESRRB,ETV6,FADD,FOS,FOSB,FOSL2,FOXO1,GATA4,GATA6,GLP1R,HCFC1,HDAC5,HELZ2,HIF3A,HIPK2,HIVEP1,HNF1A,HNF1B,HOXD9,HSF1,IGF2,IKZF4,IRF2,IRF2BPL,IRF7,IRF9,KAT6B,KLF12,KMT2A,KPNA6,LEO1,LITAF,LRP5,MECOM,MED24,MEIS1,MEIS2,MEOX1,…
GO:BP	transcription by RNA polymerase II	GO:0006366	FALSE	1.08879e-18	17.9631	2425	1091	198	26856	ABLIM3,AGRN,AHR,ANXA4,AP3D1,APBB2,AR,ARID5B,ARNTL,ARRB1,ASXL3,ATF5,ATF6B,ATF7,ATN1,AUTS2,BCL3,BCL9,BCL9L,BICRA,BICRAL,BMYC,BRD4,BRPF3,C5AR1,CAMTA2,CARM1,CBFA2T3,CCN1,CDON,CEBPD,CIC,CITED2,CLOCK,CREB3L1,CREB3L2,CRTC3,DLL1,DNAJB5,DOT1L,DPF3,EBF3,EDN1,ENO1,ENO1B,EPAS1,ESRRB,ETV6,FADD,FLYWCH1,FOS,FOSB,FOSL2,FOXO1,FOXP4,FOXS1,GATA4,GATA6,GATAD2A,GLP1R,GTF2IRD1,HCFC1,HDAC5,HDAC9,HELZ2,HIF3A,HIPK1,HIPK2…
GO:BP	positive regulation of signal transduction	GO:0009967	FALSE	1.53374e-18	17.8142	1562	1091	147	26856	ADRA1A,AKAP6,ALOX15,AR,ARHGAP8,ARNTL,ARRB1,AUTS2,BMYC,BRD4,C5AR1,CAMK2D,CCN1,CDH2,CDH5,CDON,CEACAM1,CITED2,CLEC16A,CX3CR1,CXCL17,DAAM2,DENND2B,DHX58,DISC1,DLG5,DLL1,EDN1,FADD,FAM53B,FERMT2,FGF18,FGFR4,FLT1,GADD45G,GAPDH,GAS6,GATA4,GATA6,GIPR,GLIPR2,GOT1,GPRC5B,GRB10,GRIP2,GUCY1A1,HAP1,HIP1,HIPK2,HNF1A,IFI35,IGF2,IGFBP5,IGSF11,IL6RA,IRAK1,IRAK4,IRF7,IRS1,ITSN1,JCAD,KSR1,LITAF,LURAP1,MID1,MINK1,MUC…
GO:BP	neuron differentiation	GO:0030182	FALSE	2.24489e-18	17.6488	1552	1091	146	26856	ADCY1,ADM,AGRN,APBB2,ARHGAP44,ARHGEF28,ARSB,ASAP1,ATF5,ATN1,ATP1B2,ATP2B2,AUTS2,BRINP1,BRSK1,CACNG7,CAMSAP3,CARM1,CDH11,CDH2,CDK16,CDON,CHRD,CNP,COBL,CREB3L2,DAG1,DDIT4,DDR1,DENND5A,DIAPH1,DIP2A,DISC1,DLG5,DLL1,DPYSL2,DPYSL3,DST,EDN1,EFNB1,EHD1,EIF2AK4,FES,FRY,GABRB1,GNAQ,GPRC5B,GRIP2,HAP1,HDAC5,HDAC9,HIPK1,HIPK2,HOXD9,INPPL1,IQSEC1,ITPR1,ITSN1,KCNA1,KCNB1,KDM4A,LHX6,LNX2,LTK,MAP1A,MAP1B,MAP1S,MA…
GO:BP	regulation of biosynthetic process	GO:0009889	FALSE	5.62135e-18	17.2502	5714	1091	364	26856	AARS,ABCA2,ABCA3,ABCC8,ABCD1,ABLIM3,ADAM19,ADAR,ADCY1,AFF1,AGO4,AGRN,AHDC1,AHR,AKAP6,ALOX5,ANXA4,AP3D1,APBB2,AQP8,AR,ARFGEF2,ARHGEF11,ARID5B,ARNTL,ARRB1,ASXL3,ATF5,ATF6B,ATF7,ATN1,AUTS2,AVPR1A,BCL2L1,BCL3,BCL9,BCL9L,BICRA,BICRAL,BMYC,BRD4,BRPF3,BTRC,C5AR1,CACNA1D,CACNG7,CAMK2D,CAMTA2,CAPN2,CARM1,CBFA2T3,CCM2L,CCN1,CDH5,CDK16,CDKN1A,CDON,CEACAM1,CEBPD,CIC,CITED2,CITED4,CLOCK,CREB3L1,CREB3L2,CRTC3,…
GO:BP	generation of neurons	GO:0048699	FALSE	6.06857e-18	17.2169	1634	1091	150	26856	ADCY1,ADM,AGRN,APBB2,ARHGAP44,ARHGEF28,ARSB,ASAP1,ATF5,ATN1,ATP1B2,ATP2B2,AUTS2,BRINP1,BRSK1,CACNG7,CAMSAP3,CARM1,CDH11,CDH2,CDK16,CDON,CHRD,CNP,COBL,CREB3L2,CX3CR1,DAG1,DDIT4,DDR1,DENND5A,DIAPH1,DIP2A,DISC1,DLG5,DLL1,DPYSL2,DPYSL3,DST,EDN1,EFNB1,EHD1,EIF2AK4,FES,FRY,GABRB1,GAS6,GNAQ,GPRC5B,GRIP2,HAP1,HDAC5,HDAC9,HIPK1,HIPK2,HOXD9,INPPL1,IQSEC1,ITPR1,ITSN1,KCNA1,KCNB1,KDM4A,LARGE1,LHX6,LNX2,LTK,M…
GO:BP	macromolecule localization	GO:0033036	FALSE	6.51378e-18	17.1862	3086	1091	232	26856	ABAT,ABCA2,ABCA3,ABCC8,ABCD1,ADAR,AGAP1,AGRN,ALOX5,AMOT,ANK1,ANO6,ANXA5,AP1G2,AP1M1,AP2B1,AP3D1,APOL9A,APOL9B,AQP8,AR,ARFGEF2,ARHGAP44,ARL4D,ARNTL,ARRB1,ARRDC2,ATG4C,ATP11A,BCL2L1,BCL3,BCS1L,C2CD5,CABP1,CACNA1C,CACNA1D,CACNG7,CADPS2,CAMK2D,CAMSAP3,CARM1,CAVIN1,CDH2,CDH5,CDK16,CDKN1A,CEACAM1,CHRD,CHRM1,CHRM3,CLOCK,CMTM6,CORO2B,DAG1,DIAPH1,DISC1,DLG5,DTX3L,DYSF,ECRG4,EDN1,EFR3B,EHD1,EHD2,EHD3,ESYT1…
GO:BP	tube development	GO:0035295	FALSE	8.82652e-18	17.0542	1178	1091	121	26856	ABCA3,ABCC8,ADAMTS12,ADAMTS9,ADAMTSL2,ADM,ALOX5,AMOT,AR,BTRC,C5AR1,CCN1,CDH2,CDH5,CDKN1A,CEACAM1,CHRD,CIC,CITED2,CLMP,COBL,COL4A1,COL4A2,COL4A3,CREB3L1,CX3CR1,CXCL17,DAG1,DDR1,DLG5,DLL1,DYSF,EDN1,EPAS1,ERRFI1,FGF18,FLT1,FOXP4,GATA4,GATA6,GATAD2A,GJA5,GJC1,HDAC5,HDAC9,HIF3A,HIPK2,HNF1B,IFT122,IGF2,IGFBP5,ITGA5,ITPK1,JCAD,KLHL3,LOX,LRP5,MECOM,MEIS1,MMP14,MMP19,MTHFR,MYLK,MYO1E,NCOR2,NF1,NFIA,NOTCH4…
GO:BP	regulation of RNA metabolic process	GO:0051252	FALSE	8.94457e-18	17.0484	3743	1091	266	26856	ABLIM3,ADCY1,AGRN,AHDC1,AHR,ANXA4,AP3D1,APBB2,AR,ARHGEF11,ARID5B,ARNTL,ARRB1,ASXL3,ATF5,ATF6B,ATF7,ATN1,AUTS2,BCL3,BCL9,BCL9L,BICRA,BICRAL,BMYC,BRD4,BRPF3,BTRC,CACNA1D,CACNG7,CAMTA2,CARM1,CBFA2T3,CCN1,CDK16,CDON,CEBPD,CIC,CITED2,CITED4,CLOCK,CREB3L1,CREB3L2,CRTC3,CX3CR1,DAP,DLL1,DNAJB5,DOT1L,DPF3,DTX3L,EBF3,EDN1,EIF2AK4,ENO1,ENO1B,EP400,EPAS1,ESRRB,ETV6,FADD,FLYWCH1,FOS,FOSB,FOSL2,FOXO1,FOXP4,FOX…
GO:BP	positive regulation of response to stimulus	GO:0048584	FALSE	9.75322e-18	17.0109	2293	1091	188	26856	ADRA1A,AKAP6,ALOX15,ANO6,AR,ARHGAP8,ARNTL,ARRB1,AUTS2,BCAR1,BMYC,BRD4,C1QTNF9,C1RL,C5AR1,CAMK2D,CCN1,CDH2,CDH5,CDON,CEACAM1,CITED2,CLEC16A,CLOCK,CX3CR1,CXCL17,DAAM2,DENND2B,DHX58,DISC1,DLG5,DLL1,DPF3,DYSF,EDN1,EIF2AK4,EP400,FADD,FAM168A,FAM53B,FERMT2,FGF18,FGFR4,FLT1,GADD45G,GAPDH,GAS6,GATA4,GATA6,GIPR,GLIPR2,GOT1,GPRC5B,GRAMD4,GRB10,GRB2,GRIP2,GSDMD,GUCY1A1,HAP1,HIP1,HIPK2,HNF1A,IFI35,IGF2,IGFBP…
GO:BP	regulation of cellular biosynthetic process	GO:0031326	FALSE	1.01302e-17	16.9944	5670	1091	361	26856	AARS,ABCA2,ABCC8,ABCD1,ABLIM3,ADAM19,ADAR,ADCY1,AFF1,AGO4,AGRN,AHDC1,AHR,AKAP6,ALOX5,ANXA4,AP3D1,APBB2,AR,ARFGEF2,ARHGEF11,ARID5B,ARNTL,ARRB1,ASXL3,ATF5,ATF6B,ATF7,ATN1,AUTS2,AVPR1A,BCL2L1,BCL3,BCL9,BCL9L,BICRA,BICRAL,BMYC,BRD4,BRPF3,BTRC,C5AR1,CACNA1D,CACNG7,CAMK2D,CAMTA2,CAPN2,CARM1,CBFA2T3,CCM2L,CCN1,CDH5,CDK16,CDKN1A,CDON,CEACAM1,CEBPD,CIC,CITED2,CITED4,CLOCK,CREB3L1,CREB3L2,CRTC3,CX3CR1,CXCL…
GO:BP	cellular component organization or biogenesis	GO:0071840	FALSE	1.34469e-17	16.8714	7758	1091	457	26856	ABCA2,ABCA3,ABCC8,ABCD1,ABLIM3,ABR,ADAMTS12,ADAMTS15,ADAMTS4,ADAMTS7,ADAMTS9,ADAMTSL2,ADAR,ADCK1,ADCY1,ADM,AGO4,AGRN,AKAP6,ALOX15,AMOT,ANK1,ANKFN1,ANO6,AP1M1,AP2B1,AP3D1,APBB2,AR,ARFGEF2,ARHGAP17,ARHGAP28,ARHGAP44,ARHGEF28,ARMC2,ARRB1,ARSB,ASAP1,ATF5,ATP11A,ATP1A3,ATP1B2,ATP2B2,AUTS2,AVPR1A,BC034090,BCAR1,BCL2L1,BCL3,BCS1L,BICRA,BICRAL,BMYC,BRD4,BRPF3,BRSK1,C1QTNF9,C2CD5,C5AR1,CABP1,CACNG7,CADPS2…
GO:BP	regulation of macromolecule biosynthetic process	GO:0010556	FALSE	1.80274e-17	16.7441	5521	1091	353	26856	AARS,ABCA2,ABCC8,ABCD1,ABLIM3,ADAM19,ADAR,ADCY1,AFF1,AGO4,AGRN,AHDC1,AHR,AKAP6,ALOX5,ANXA4,AP3D1,APBB2,AR,ARFGEF2,ARHGEF11,ARID5B,ARNTL,ARRB1,ASXL3,ATF5,ATF6B,ATF7,ATN1,AUTS2,BCL3,BCL9,BCL9L,BICRA,BICRAL,BMYC,BRD4,BRPF3,BTRC,C5AR1,CACNA1D,CACNG7,CAMK2D,CAMTA2,CAPN2,CARM1,CBFA2T3,CCM2L,CCN1,CDH5,CDK16,CDKN1A,CDON,CEACAM1,CEBPD,CIC,CITED2,CITED4,CLOCK,CREB3L1,CREB3L2,CRTC3,CX3CR1,CXCL17,CYP26B1,DAP…
GO:BP	phosphorylation	GO:0016310	FALSE	2.33071e-17	16.6325	1808	1091	159	26856	ABR,ADAR,ADCK1,ADRA1A,AGRN,AKAP6,AR,ARRB1,BRD4,BRSK1,C1QTNF9,C5AR1,CAD,CAMK2D,CAMK2N2,CAMKK2,CCN1,CCNJL,CDC42BPA,CDC42BPB,CDH5,CDK16,CDKN1A,CDON,CEACAM1,CHKA,CMPK2,CSF2RA,CX3CR1,DAG1,DAPK1,DDIT4,DDR1,DGKB,DUSP1,EDN1,EIF2AK4,ERRFI1,FAM20C,FBN1,FERMT2,FES,FGF18,FGFR4,FLT1,FN3KRP,GAS6,GATA4,GCK,GIT2,GNAQ,GPRC5B,GRB10,GRK5,HIPK1,HIPK2,HNF1A,HSF1,IGF2,IL6RA,INPPL1,IP6K3,IRAK1,IRAK4,ITGA5,ITPK1,JAK3,KI…
GO:BP	regulation of intracellular signal transduction	GO:1902531	FALSE	2.37919e-17	16.6236	1641	1091	149	26856	ADRA1A,AKAP6,ALOX15,AMOT,AR,ARFGEF2,ARHGAP17,ARHGAP28,ARHGAP44,ARHGAP8,ARHGEF28,ARNTL,ARRB1,AUTS2,BCL2L1,BCL3,BMYC,BRD4,BTRC,C5AR1,CAMK2D,CAPN1,CARD6,CASTOR2,CCDC125,CCN1,CDC42BPA,CDH2,CDON,CEACAM1,CLEC16A,CX3CR1,CXCL17,DAG1,DDIT4,DENND2B,DENND3,DLG5,DUSP1,DUSP8,EDN1,ENO1,ENO1B,ERRFI1,FADD,FERMT2,FGF18,FGFR4,FLT1,FOXO1,GADD45G,GAPDH,GAS6,GATA4,GBF1,GIPR,GIT2,GLIPR2,GPRC5B,GRB2,GUCY1A1,HIPK2,HNF1A…
GO:BP	heterocycle biosynthetic process	GO:0018130	FALSE	5.55847e-17	16.255	4048	1091	279	26856	ABLIM3,ACLY,ACSS2,ADCY1,ADCY2,AGRN,AHDC1,AHR,ALOX5,ANK1,ANXA4,AP3D1,APBB2,AR,ARHGEF11,ARID5B,ARNTL,ARRB1,ASXL3,ATF5,ATF6B,ATF7,ATN1,AUTS2,BCL2L1,BCL3,BCL9,BCL9L,BICRA,BICRAL,BMYC,BRD4,BRPF3,BTRC,C5AR1,CACNA1D,CAD,CAMK2D,CAMTA2,CARM1,CAVIN1,CBFA2T3,CCN1,CDK16,CDKN1A,CDON,CEBPD,CIC,CITED2,CITED4,CLOCK,CMPK2,COL4A2,COX10,CREB3L1,CREB3L2,CRTC3,CX3CR1,CYP2D22,DAP,DDC,DIP2A,DLL1,DNAJB5,DOT1L,DPF3,DTX3L…
GO:BP	regulation of RNA biosynthetic process	GO:2001141	FALSE	5.73085e-17	16.2418	3444	1091	248	26856	ABLIM3,ADCY1,AGRN,AHDC1,AHR,ANXA4,AP3D1,APBB2,AR,ARHGEF11,ARID5B,ARNTL,ARRB1,ASXL3,ATF5,ATF6B,ATF7,ATN1,AUTS2,BCL3,BCL9,BCL9L,BICRA,BICRAL,BMYC,BRD4,BRPF3,BTRC,CACNA1D,CAMTA2,CARM1,CBFA2T3,CCN1,CDK16,CDON,CEBPD,CIC,CITED2,CITED4,CLOCK,CREB3L1,CREB3L2,CRTC3,CX3CR1,DAP,DLL1,DNAJB5,DOT1L,DPF3,DTX3L,EBF3,EDN1,EIF2AK4,ENO1,ENO1B,EP400,EPAS1,ESRRB,ETV6,FADD,FLYWCH1,FOS,FOSB,FOSL2,FOXO1,FOXP4,FOXS1,GAS6…
GO:BP	negative regulation of response to stimulus	GO:0048585	FALSE	5.88555e-17	16.2302	1707	1091	152	26856	ABAT,ABCC8,ABR,ADAMTS12,ADAMTSL2,ADAR,ADM,ADRA1A,AHR,ALOX15,ALOX5,ANXA5,AR,ARHGAP44,ARNTL,ARRB1,ATF6B,BCL2L1,BCL3,BCL9L,BICC1,BRD4,CAPN1,CASTOR2,CCDC125,CDH2,CDH5,CEACAM1,CHRD,CLOCK,CREB3L1,CRTC3,CX3CR1,CXCL17,CYP26B1,DAG1,DDIT4,DDIT4L,DHRS3,DHX58,DLG5,DTX4,DUSP1,DUSP8,ENO1,ENO1B,ENPP3,ERRFI1,FBN1,FOXO1,GAS6,GATA4,GIPR,GRAMD4,GRB10,GRB14,GREM2,GRK5,HIPK2,HSF1,IFI35,IFT122,IGF2,IGFBP5,IL17RD,INPPL…
GO:BP	embryo development	GO:0009790	FALSE	6.43149e-17	16.1917	1238	1091	123	26856	ABR,ADM,AHDC1,AMOT,ANKS6,AR,ATF7,ATP11A,ATP2B2,BCL2L1,BRD4,CACNA1C,CAMSAP3,CAPN2,CCN1,CDON,CHRD,CITED2,CMIP,COBL,COL4A2,COL5A1,CYP26B1,DAG1,DLL1,DUSP1,EDN1,EFNB1,ENO1,ENO1B,EPAS1,ESRRB,ETL4,FBN1,FOXP4,GATA4,GATA6,GATAD2A,GJA5,GNAQ,GPI1,GRB2,GREM2,HCFC1,HIPK1,HIPK2,HNF1A,HNF1B,HOXD9,HSF1,IFT122,IGF2,INTS1,ITGA2,ITGA5,ITPK1,KMT2A,KRT19,LEO1,LRP5,MECOM,MEIS1,MEIS2,MEOX1,MMP14,MMP15,MTHFR,MYADM,MYO1E…
GO:BP	regulation of DNA-templated transcription	GO:0006355	FALSE	6.73652e-17	16.1716	3429	1091	247	26856	ABLIM3,ADCY1,AGRN,AHDC1,AHR,ANXA4,AP3D1,APBB2,AR,ARHGEF11,ARID5B,ARNTL,ARRB1,ASXL3,ATF5,ATF6B,ATF7,ATN1,AUTS2,BCL3,BCL9,BCL9L,BICRA,BICRAL,BMYC,BRD4,BRPF3,BTRC,CACNA1D,CAMTA2,CARM1,CBFA2T3,CCN1,CDK16,CDON,CEBPD,CIC,CITED2,CITED4,CLOCK,CREB3L1,CREB3L2,CRTC3,CX3CR1,DAP,DLL1,DNAJB5,DOT1L,DPF3,DTX3L,EBF3,EDN1,EIF2AK4,ENO1,ENO1B,EP400,EPAS1,ESRRB,ETV6,FADD,FLYWCH1,FOS,FOSB,FOSL2,FOXO1,FOXP4,FOXS1,GAS6…
GO:BP	aromatic compound biosynthetic process	GO:0019438	FALSE	7.91602e-17	16.1015	4058	1091	279	26856	ABLIM3,ACLY,ACSS2,ADCY1,ADCY2,AGRN,AHDC1,AHR,ANK1,ANXA4,AP3D1,APBB2,AR,ARHGEF11,ARID5B,ARNTL,ARRB1,ASXL3,ATF5,ATF6B,ATF7,ATN1,AUTS2,BCL2L1,BCL3,BCL9,BCL9L,BICRA,BICRAL,BMYC,BRD4,BRPF3,BTRC,C5AR1,CACNA1D,CAD,CAMK2D,CAMTA2,CARM1,CAVIN1,CBFA2T3,CCN1,CDK16,CDKN1A,CDON,CEBPD,CIC,CITED2,CITED4,CLOCK,CMPK2,COL4A2,COX10,CREB3L1,CREB3L2,CRTC3,CX3CR1,CYP2D22,DAP,DBH,DDC,DIP2A,DLL1,DNAJB5,DOT1L,DPF3,DTX3L,D…
GO:BP	positive regulation of multicellular organismal process	GO:0051240	FALSE	8.95735e-17	16.0478	1799	1091	157	26856	ABAT,ABCC8,ADM,ADRA1A,AGRN,AKAP6,ALOX5,ALPL,AMOT,ANO6,AP3D1,AR,ARFGEF2,AVPR1A,BCL3,BCL9L,BICRA,BICRAL,C5AR1,CAMK2D,CCM2L,CCN1,CDH5,CDKN1A,CDON,CHRM3,CITED2,CX3CR1,CXCL17,DAG1,DBH,DHX58,DISC1,DLG5,DLL1,ECRG4,EDN1,EFNB1,ELOVL3,ENO1,ENO1B,EPAS1,ESRRB,FADD,FAM20C,FERMT2,FES,FGF18,FLT1,FOS,FOXS1,GAPDH,GAS6,GATA4,GATA6,GJA5,GLIPR2,GLP1R,GPRC5B,GRB10,GSDMD,HAP1,HIPK2,HSF1,IGF2,IL17RC,IL6RA,IRAK1,IRF7,IS…
GO:BP	regulation of cell differentiation	GO:0045595	FALSE	9.33257e-17	16.03	1749	1091	154	26856	ABCC8,ADAMTS12,ADAMTS7,ADAMTS9,ADM,AKAP6,ALOX5,AP3D1,AR,ARNTL,ATF5,ATN1,ATP11A,BCL9L,BICRA,BICRAL,BMYC,BRINP1,BRPF3,CARM1,CCN1,CDH5,CDON,CEACAM1,CEBPD,CHRD,CLOCK,COL5A1,CX3CR1,CYP26B1,DAAM2,DAG1,DISC1,DLL1,DPF3,DPYSL2,EDN1,EIF2AK4,ERRFI1,ESRRB,FADD,FAM20C,FBN1,FERMT2,FES,FGF18,FOS,FOXO1,FOXP4,GAS6,GATAD2A,GLIPR2,GLP1R,GNAQ,GPRC5B,GRB14,GRIP2,HAP1,HDAC5,HSF1,IGF2,IGFBP5,IL17RD,ISG15,KAT6B,KDM4A,LE…
GO:BP	protein modification process	GO:0036211	FALSE	1.00422e-16	15.9982	3401	1091	245	26856	ABCA2,ABR,ADAR,ADCK1,ADRA1A,AGRN,AKAP6,ARNTL,ARRB1,ASB1,ATG4C,AUTS2,B3GALT1,B3GNT3,BRD4,BRSK1,BTRC,C1QTNF9,C5AR1,CAD,CAMK2D,CAMK2N2,CAMKK2,CARM1,CCN1,CCNJL,CDC42BPA,CDC42BPB,CDH5,CDK16,CDKN1A,CDON,CEACAM1,CLOCK,COX10,CSF2RA,CX3CR1,DAG1,DAPK1,DDIT4,DDR1,DIP2A,DOT1L,DPY19L3,DTX3L,DTX4,DUSP1,DUSP8,DYSF,EDN1,EIF2AK4,EP400,EPAS1,ERRFI1,FAM107A,FAM20C,FBN1,FBXL7,FERMT2,FES,FGF18,FGFR4,FLT1,FRY,GALNT18,…
GO:BP	response to hormone	GO:0009725	FALSE	1.0205e-16	15.9912	985	1091	106	26856	ABCA2,ABCA3,ABCC8,ADM,ADRA1A,ALPL,ANXA5,AR,ARNTL,ARSA,ARSB,ASNS,AVPR1A,BCAR1,C1QTNF9,C2CD5,CAD,CAPN1,CARM1,CDKN1A,CEACAM1,CITED2,CITED4,CLOCK,DAG1,DDIT4,EDN1,ESRRB,FAM107A,FBN1,FIBIN,FOS,FOSB,FOXO1,GABRB1,GATA4,GATA6,GCK,GLP1R,GOT1,GPI1,GRB10,GRB14,GRB2,HDAC9,HSF1,IGF2,IGFBP5,INPPL1,IRS1,ITGA2,KANK2,KRT19,LOX,LPIN1,LRP5,MAP1B,MMP14,MMP19,NCOA1,NCOR2,NFKB1,NR1H3,PCK2,PID1,PIK3R1,PIP4K2B,PKLR,PLCB1…
GO:BP	organic cyclic compound biosynthetic process	GO:1901362	FALSE	1.15234e-16	15.9384	4208	1091	286	26856	ABLIM3,ACLY,ACSS2,ADCY1,ADCY2,AGRN,AHDC1,AHR,ALOX5,ANK1,ANXA4,AP3D1,APBB2,AQP8,AR,ARHGEF11,ARID5B,ARNTL,ARRB1,ASXL3,ATF5,ATF6B,ATF7,ATN1,AUTS2,BCL2L1,BCL3,BCL9,BCL9L,BICRA,BICRAL,BMYC,BRD4,BRPF3,BTRC,C5AR1,CACNA1D,CAD,CAMK2D,CAMTA2,CARM1,CAVIN1,CBFA2T3,CCN1,CDK16,CDKN1A,CDON,CEBPD,CIC,CITED2,CITED4,CLOCK,CMPK2,COL4A2,COX10,CREB3L1,CREB3L2,CRTC3,CX3CR1,CYP2D22,DAP,DBH,DDC,DIP2A,DLL1,DNAJB5,DOT1L,D…
GO:BP	regulation of nucleobase-containing compound metabolic process	GO:0019219	FALSE	1.3249e-16	15.8778	4033	1091	277	26856	ABLIM3,ADCY1,AGRN,AHDC1,AHR,ANXA4,AP3D1,APBB2,AR,ARHGEF11,ARID5B,ARNTL,ARRB1,ASXL3,ATF5,ATF6B,ATF7,ATN1,AUTS2,BCL2L1,BCL3,BCL9,BCL9L,BICRA,BICRAL,BMYC,BRD4,BRPF3,BTRC,CACNA1D,CACNG7,CAMK2D,CAMTA2,CARM1,CBFA2T3,CCN1,CDK16,CDKN1A,CDON,CEBPD,CIC,CITED2,CITED4,CLOCK,CREB3L1,CREB3L2,CRTC3,CX3CR1,DAP,DLL1,DNAJB5,DOT1L,DPF3,DTX3L,DUSP1,EBF3,EDN1,EIF2AK4,ENO1,ENO1B,EP400,EPAS1,ESRRB,ETV6,FADD,FAM168A,FGF…
GO:BP	negative regulation of nitrogen compound metabolic process	GO:0051172	FALSE	1.36941e-16	15.8635	2493	1091	196	26856	ABCA2,ADAR,AGO4,APBB2,AR,ARID5B,ARNTL,ARRB1,ATF5,ATF7,ATN1,BCL3,BMYC,BTRC,CAMK2N2,CBFA2T3,CDKN1A,CEACAM1,CEBPD,CIC,CITED2,CLEC16A,CLOCK,CREB3L1,DAP,DAPK1,DDIT4,DNAJB5,DPEP1,DTX3L,DUSP1,DYSF,EDN1,EIF2AK4,ENO1,ENO1B,EPAS1,ERRFI1,ESRRB,ETV6,FLYWCH1,FOXO1,FOXP4,FOXS1,FRY,GAPDH,GAS6,GATA4,GATA6,GATAD2A,GNAQ,GPI1,GTF2IRD1,HAP1,HCFC1,HDAC5,HDAC9,HIPK1,HIPK2,HIVEP1,HNF1A,HNF1B,HOXD9,HSF1,IGF2,IGF2BP2,IGF…
GO:BP	regulation of gene expression	GO:0010468	FALSE	1.93552e-16	15.7132	5389	1091	343	26856	AARS,ABCC8,ABCD1,ABLIM3,ADAM19,ADAR,ADCY1,AFF1,AGO4,AGRN,AHDC1,AHR,AKAP6,ALOX5,ANXA4,AP3D1,APBB2,AR,ARFGEF2,ARHGEF11,ARID5B,ARNTL,ARRB1,ASXL3,ATF5,ATF6B,ATF7,ATN1,AUTS2,BCL3,BCL9,BCL9L,BICRA,BICRAL,BMYC,BRD4,BRPF3,BTRC,C5AR1,CACNA1D,CACNG7,CAMTA2,CAPN2,CARM1,CBFA2T3,CCM2L,CCN1,CDH5,CDK16,CDKN1A,CDON,CEACAM1,CEBPD,CIC,CITED2,CITED4,CLOCK,CREB3L1,CREB3L2,CRTC3,CX3CR1,CXCL17,CYP26B1,DAP,DAPK1,DHX58,…
GO:BP	negative regulation of cell communication	GO:0010648	FALSE	2.0681e-16	15.6844	1448	1091	135	26856	ABCC8,ADAMTS12,ADAMTSL2,ADAR,ADM,ADRA1A,ANXA5,AR,ARHGAP44,ARNTL,ARRB1,ATF6B,AVPR1A,BCL2L1,BCL3,BCL9L,BICC1,BRD4,CABP1,CAPN1,CASTOR2,CCDC125,CDH2,CEACAM1,CHRD,CLOCK,CREB3L1,CRTC3,CX3CR1,CYP26B1,DAG1,DDIT4,DDIT4L,DHRS3,DHX58,DLG5,DUSP1,DUSP8,EDN1,ENO1,ENO1B,ERRFI1,FBN1,FOXO1,GAS6,GATA4,GIPR,GNAO1,GRAMD4,GRB10,GRB14,GREM2,GRK5,HIPK2,IFI35,IFT122,IGFBP5,IL17RD,INPPL1,IQSEC2,IRS1,ISG15,ITPR1,KANK2,KCN…
GO:BP	cell adhesion	GO:0007155	FALSE	2.0681e-16	15.6844	1448	1091	135	26856	ABAT,ADAM19,ADAMTS12,ADAMTS9,ALOX15,ALOX5,AP3D1,ATP1B2,BCAR1,CAMSAP3,CAPN1,CCM2L,CCN1,CD93,CDH11,CDH2,CDH5,CDON,CEACAM1,CHRD,CITED2,CNTN3,COL13A1,COL4A3,COL5A1,COL5A3,CORO2B,CX3CR1,DAG1,DDR1,DISC1,DLG5,DLL1,DOCK1,DST,DUSP1,DYSF,EFNB1,FADD,FAM107A,FBN1,FERMT2,FES,GAS6,GPC4,IGF2,IGSF11,IGSF5,IL6RA,INPPL1,IRAK1,ITGA2,ITGA5,JCAD,KIRREL,LGALS3BP,LGALS9,LRFN3,LRP5,MADCAM1,MINK1,MMP14,MYADM,NF1,NOTCH4,N…
GO:BP	cellular nitrogen compound biosynthetic process	GO:0044271	FALSE	5.47521e-16	15.2616	4822	1091	314	26856	AARS,AARS2,ABCA2,ABLIM3,ACLY,ACSS2,ADCY1,ADCY2,AGO4,AGRN,AHDC1,AHR,AKAP6,ANK1,ANXA4,AP3D1,APBB2,AR,ARHGEF11,ARID5B,ARNTL,ARRB1,ASNS,ASXL3,ATF5,ATF6B,ATF7,ATN1,AUTS2,B3GALT1,BCL2L1,BCL3,BCL9,BCL9L,BICRA,BICRAL,BMYC,BRD4,BRPF3,BTRC,C5AR1,CACNA1D,CAD,CAMK2D,CAMTA2,CARM1,CAVIN1,CBFA2T3,CCN1,CDK16,CDKN1A,CDON,CEBPD,CIC,CITED2,CITED4,CLOCK,CMPK2,COL4A2,COX10,CREB3L1,CREB3L2,CRTC3,CX3CR1,CYB5B,CYP2D22,D…
GO:BP	regulation of locomotion	GO:0040012	FALSE	5.61795e-16	15.2504	1084	1091	111	26856	ABCC8,ABR,ADAMTS9,AGRN,AMOT,ANO6,ANXA5,ARSB,ATP1B2,BCAR1,C5AR1,CAMK2D,CAMSAP3,CAPN1,CAVIN1,CCDC125,CCN1,CDH11,CDH5,CEACAM1,CHRD,CHRM1,CITED2,CX3CR1,CXCL17,DAAM2,DAG1,DIAPH1,DLG5,DOCK1,DOCK4,DPEP1,DPYSL3,DUSP1,DYSF,EDN1,FADD,FAM107A,FERMT2,FES,FGF18,FLT1,GAS6,GLIPR2,GPI1,HDAC5,HDAC9,IGF2,IGFBP5,IQSEC1,ITGA2,ITGA5,JCAD,LGALS9,MADCAM1,MCC,MINK1,MMP14,MMP28,MYADM,MYLK,NF1,NISCH,NOD2,NOVA2,NRG1,NRP1,P…
GO:BP	nucleobase-containing compound biosynthetic process	GO:0034654	FALSE	6.18151e-16	15.2089	3978	1091	272	26856	ABLIM3,ACLY,ACSS2,ADCY1,ADCY2,AGRN,AHDC1,AHR,ANXA4,AP3D1,APBB2,AR,ARHGEF11,ARID5B,ARNTL,ARRB1,ASXL3,ATF5,ATF6B,ATF7,ATN1,AUTS2,BCL2L1,BCL3,BCL9,BCL9L,BICRA,BICRAL,BMYC,BRD4,BRPF3,BTRC,C5AR1,CACNA1D,CAD,CAMK2D,CAMTA2,CARM1,CAVIN1,CBFA2T3,CCN1,CDK16,CDKN1A,CDON,CEBPD,CIC,CITED2,CITED4,CLOCK,CMPK2,COL4A2,CREB3L1,CREB3L2,CRTC3,CX3CR1,DAP,DIP2A,DLL1,DNAJB5,DOT1L,DPF3,DTX3L,DUSP1,EBF3,EDN1,EIF2AK4,ELOV…
GO:BP	DNA-templated transcription	GO:0006351	FALSE	6.89181e-16	15.1617	3549	1091	250	26856	ABLIM3,ADCY1,AGRN,AHDC1,AHR,ANXA4,AP3D1,APBB2,AR,ARHGEF11,ARID5B,ARNTL,ARRB1,ASXL3,ATF5,ATF6B,ATF7,ATN1,AUTS2,BCL3,BCL9,BCL9L,BICRA,BICRAL,BMYC,BRD4,BRPF3,BTRC,C5AR1,CACNA1D,CAMTA2,CARM1,CAVIN1,CBFA2T3,CCN1,CDK16,CDON,CEBPD,CIC,CITED2,CITED4,CLOCK,COL4A2,CREB3L1,CREB3L2,CRTC3,CX3CR1,DAP,DLL1,DNAJB5,DOT1L,DPF3,DTX3L,EBF3,EDN1,EIF2AK4,ENO1,ENO1B,EP400,EPAS1,ESRRB,ETV6,FADD,FLYWCH1,FOS,FOSB,FOSL2,FO…
GO:BP	RNA biosynthetic process	GO:0032774	FALSE	9.41027e-16	15.0264	3577	1091	251	26856	ABLIM3,ADCY1,AGRN,AHDC1,AHR,ANXA4,AP3D1,APBB2,AR,ARHGEF11,ARID5B,ARNTL,ARRB1,ASXL3,ATF5,ATF6B,ATF7,ATN1,AUTS2,BCL3,BCL9,BCL9L,BICRA,BICRAL,BMYC,BRD4,BRPF3,BTRC,C5AR1,CACNA1D,CAMTA2,CARM1,CAVIN1,CBFA2T3,CCN1,CDK16,CDON,CEBPD,CIC,CITED2,CITED4,CLOCK,COL4A2,CREB3L1,CREB3L2,CRTC3,CX3CR1,DAP,DLL1,DNAJB5,DOT1L,DPF3,DTX3L,EBF3,EDN1,EIF2AK4,ENO1,ENO1B,EP400,EPAS1,ESRRB,ETV6,FADD,FLYWCH1,FOS,FOSB,FOSL2,FO…
GO:BP	macromolecule modification	GO:0043412	FALSE	9.58572e-16	15.0184	3597	1091	252	26856	AARS,AARS2,ABCA2,ABR,ADAR,ADARB2,ADCK1,ADRA1A,AGRN,AKAP6,ARNTL,ARRB1,ASB1,ATG4C,AUTS2,B3GALT1,B3GNT3,BMYC,BRD4,BRSK1,BTRC,C1QTNF9,C5AR1,CAD,CAMK2D,CAMK2N2,CAMKK2,CARM1,CCN1,CCNJL,CDC42BPA,CDC42BPB,CDH5,CDK16,CDKN1A,CDON,CEACAM1,CLOCK,CMTR1,COX10,CSF2RA,CX3CR1,DAG1,DAPK1,DDIT4,DDR1,DIP2A,DOT1L,DPY19L3,DTX3L,DTX4,DUSP1,DUSP8,DYSF,EDN1,EIF2AK4,EP400,EPAS1,ERRFI1,FAM107A,FAM20C,FBN1,FBXL7,FERMT2,FES,…
GO:BP	locomotion	GO:0040011	FALSE	1.17279e-15	14.9308	1267	1091	122	26856	ABCC8,ABR,ADAMTS9,AGRN,ALOX5,AMOT,ANO6,ANXA5,ARSB,ATP1B2,ATP2B2,BCAR1,C5AR1,CAMK2D,CAMSAP3,CAPN1,CAVIN1,CCDC125,CCN1,CDH11,CDH5,CEACAM1,CHRD,CHRM1,CITED2,CX3CR1,CXCL17,DAAM2,DAG1,DIAPH1,DLG5,DOCK1,DOCK4,DPEP1,DPYSL3,DUSP1,DYSF,EDN1,FADD,FAM107A,FERMT2,FES,FGF18,FLT1,GAS6,GBF1,GLIPR2,GPI1,HDAC5,HDAC9,IGF2,IGFBP5,IL17RC,IP6K3,IQSEC1,ITGA2,ITGA5,JCAD,LGALS9,LOX,MADCAM1,MCC,MINK1,MMP14,MMP28,MYADM,MY…
GO:BP	negative regulation of signaling	GO:0023057	FALSE	1.19806e-15	14.9215	1445	1091	133	26856	ABCC8,ADAMTS12,ADAMTSL2,ADAR,ADM,ADRA1A,ANXA5,AR,ARHGAP44,ARNTL,ARRB1,ATF6B,BCL2L1,BCL3,BCL9L,BICC1,BRD4,CAPN1,CASTOR2,CCDC125,CDH2,CEACAM1,CHRD,CLOCK,CREB3L1,CRTC3,CX3CR1,CYP26B1,DAG1,DDIT4,DDIT4L,DHRS3,DHX58,DLG5,DUSP1,DUSP8,EDN1,ENO1,ENO1B,ERRFI1,FBN1,FOXO1,GAS6,GATA4,GIPR,GNAO1,GRAMD4,GRB10,GRB14,GREM2,GRK5,HIPK2,IFI35,IFT122,IGFBP5,IL17RD,INPPL1,IQSEC2,IRS1,ISG15,ITPR1,KANK2,KCNB1,LITAF,LTBP…
GO:BP	regulation of cell motility	GO:2000145	FALSE	1.41094e-15	14.8505	1036	1091	107	26856	ABCC8,ABR,ADAMTS9,AMOT,ANO6,ANXA5,ARSB,ATP1B2,BCAR1,C5AR1,CAMK2D,CAMSAP3,CAPN1,CAVIN1,CCDC125,CCN1,CDH11,CDH5,CEACAM1,CHRD,CITED2,CX3CR1,CXCL17,DAAM2,DAG1,DIAPH1,DLG5,DOCK1,DOCK4,DPEP1,DPYSL3,DUSP1,DYSF,EDN1,FADD,FAM107A,FERMT2,FES,FGF18,FLT1,GAS6,GLIPR2,GPI1,HDAC5,HDAC9,IGF2,IGFBP5,IQSEC1,ITGA2,ITGA5,JCAD,LGALS9,MADCAM1,MCC,MINK1,MMP14,MMP28,MYADM,MYLK,NF1,NISCH,NOD2,NRG1,NRP1,PCSK5,PDGFB,PDGFC,…
GO:BP	protein metabolic process	GO:0019538	FALSE	2.33233e-15	14.6322	5451	1091	342	26856	AARS,AARS2,ABCA2,ABR,ADAM19,ADAMTS12,ADAMTS15,ADAMTS4,ADAMTS7,ADAMTS9,ADAR,ADCK1,ADRA1A,AGO4,AGRN,AKAP6,APOL9A,APOL9B,ARNTL,ARRB1,ASB1,ATG4C,AUTS2,B3GALT1,B3GNT3,BC024978,BCL3,BMYC,BRD4,BRSK1,BTRC,C1QTNF9,C1RL,C5AR1,CAD,CAMK2D,CAMK2N2,CAMKK2,CAPN1,CAPN2,CARM1,CBFA2T3,CCN1,CCNJL,CDC42BPA,CDC42BPB,CDH5,CDK16,CDKN1A,CDON,CEACAM1,CISD3,CLCA3A1,CLEC16A,CLOCK,COL4A3,COX10,CSF2RA,CX3CR1,DAG1,DAP,DAPK1,D…
GO:BP	protein phosphorylation	GO:0006468	FALSE	3.33658e-15	14.4767	1579	1091	140	26856	ABR,ADAR,ADCK1,ADRA1A,AGRN,AKAP6,ARRB1,BRD4,BRSK1,C1QTNF9,C5AR1,CAD,CAMK2D,CAMK2N2,CAMKK2,CCN1,CCNJL,CDC42BPA,CDC42BPB,CDH5,CDK16,CDKN1A,CDON,CEACAM1,CSF2RA,CX3CR1,DAG1,DAPK1,DDIT4,DDR1,DUSP1,EDN1,EIF2AK4,ERRFI1,FAM20C,FBN1,FERMT2,FES,FGF18,FGFR4,FLT1,GAS6,GATA4,GNAQ,GPRC5B,GRK5,HIPK1,HIPK2,HNF1A,HSF1,IGF2,IL6RA,INPPL1,IP6K3,IRAK1,IRAK4,ITGA5,JAK3,KIRREL,KLHL3,KSR1,KSR2,LARGE1,LOX,LRP5,LTK,MAP3K1…
GO:BP	plasma membrane bounded cell projection organization	GO:0120036	FALSE	4.29609e-15	14.3669	1651	1091	144	26856	ABCD1,ABLIM3,ADCY1,ADM,AGRN,ANO6,APBB2,ARHGAP44,ARHGEF28,ARMC2,ARSB,ASAP1,ATP1A3,ATP1B2,ATP2B2,AUTS2,BRSK1,CACNG7,CAMSAP3,CARM1,CDC42EP2,CDH11,CDH2,CDK16,CFAP221,CFAP91,CNP,COBL,CREB3L2,DAAM2,DAG1,DDR1,DENND5A,DIAPH1,DIP2A,DISC1,DLG5,DNHD1,DPYSL2,DPYSL3,DST,EDN1,EFNB1,EHD1,EHD2,EHD3,EIF2AK4,FES,FRY,GPRC5B,HAP1,IFT122,INPPL1,IQSEC1,ITPR1,ITSN1,KCNA1,KCNF1,KCNJ10,LTK,MAP1A,MAP1B,MAP1S,MAPT,MARK2,MB…
GO:BP	blood vessel development	GO:0001568	FALSE	4.45365e-15	14.3513	756	1091	87	26856	ABCC8,ADAMTS9,ADM,ALOX5,AMOT,AP2B1,C5AR1,CCN1,CDH2,CDH5,CEACAM1,CHRD,CITED2,COL4A1,COL4A2,COL4A3,COL5A1,CREB3L1,CX3CR1,CXCL17,DAG1,DLL1,DYSF,EDN1,EPAS1,FGF18,FLT1,FOXO1,FOXS1,GATA4,GATA6,GATAD2A,GJA5,GJC1,HDAC5,HDAC9,HIF3A,HIPK2,IGF2,IL6RA,ITGA5,JCAD,LARGE1,LOX,LOXL1,LRP5,LTBP1,MEIS1,MMP14,MMP19,MYLK,MYO1E,NF1,NOTCH4,NRP1,PARVA,PCSK5,PDGFB,PKD2,PLPP3,PML,PTK2,PTPRJ,RHOJ,S1PR1,SASH1,SMARCA4,SOCS3,…
GO:BP	cellular macromolecule localization	GO:0070727	FALSE	4.91581e-15	14.3084	2594	1091	197	26856	ABAT,ABCC8,ADAR,AGAP1,AGRN,ALOX5,AMOT,ANK1,ANXA5,AP1G2,AP1M1,AP2B1,AP3D1,AR,ARFGEF2,ARHGAP44,ARL4D,ARNTL,ARRB1,ARRDC2,ATG4C,BCL2L1,BCL3,BCS1L,C2CD5,CABP1,CACNA1C,CACNA1D,CACNG7,CADPS2,CAMK2D,CAMSAP3,CARM1,CAVIN1,CDH2,CDH5,CDK16,CDKN1A,CHRD,CHRM1,CHRM3,CLOCK,CMTM6,CORO2B,DAG1,DIAPH1,DISC1,DLG5,DTX3L,EFR3B,EHD1,EHD2,EHD3,FAM53B,FBN1,FERMT2,FHIP1A,FOXO1,GAS6,GBF1,GCK,GIPR,GJA5,GLP1R,GNAO1,GNAQ,GPC4,…
GO:BP	cell projection organization	GO:0030030	FALSE	5.33075e-15	14.2732	1689	1091	146	26856	ABCD1,ABLIM3,ADCY1,ADM,AGRN,ANO6,APBB2,ARHGAP44,ARHGEF28,ARMC2,ARSB,ASAP1,ATP1A3,ATP1B2,ATP2B2,AUTS2,BRSK1,CACNG7,CAMSAP3,CARM1,CDC42EP2,CDH11,CDH2,CDK16,CFAP221,CFAP91,CNP,COBL,CREB3L2,DAAM2,DAG1,DDR1,DENND5A,DIAPH1,DIP2A,DISC1,DLG5,DNHD1,DPYSL2,DPYSL3,DST,EDN1,EFNB1,EHD1,EHD2,EHD3,EIF2AK4,FES,FRY,GPRC5B,HAP1,IFT122,INPPL1,IQSEC1,ITGA2,ITPR1,ITSN1,KCNA1,KCNF1,KCNJ10,LTK,MAP1A,MAP1B,MAP1S,MAPT,MA…
GO:BP	cellular response to oxygen-containing compound	GO:1901701	FALSE	5.39259e-15	14.2682	1571	1091	139	26856	ABCC8,ADCY1,AGRN,AHR,AKAP6,ALOX15,ANXA5,AQP8,AR,ARRB1,ATP1A3,AVPR1A,BCAR1,BCL2L1,BRINP1,C1QTNF9,C2CD5,CACNA1D,CAPN1,CAPN2,CASTOR2,CDK16,CEACAM1,CHRM1,CHRM3,CMPK2,COL4A1,CPNE2,CX3CR1,CYP26B1,DAG1,DAPK1,DDIT4,DPEP1,EDN1,FBN1,FES,FOS,FOSB,FOXO1,GAS6,GATA4,GCK,GLP1R,GNAO1,GNAQ,GOT1,GRAMD1B,GRB10,GRB14,GRB2,HCFC1,HDAC5,HDAC9,HNF1A,HSF1,IGF2,IGFBP5,INPPL1,IRAK1,IRS1,ITGA2,ITPR1,KANK2,KCNB1,KCNC2,KCNJ10…
GO:BP	protein localization	GO:0008104	FALSE	7.60861e-15	14.1187	2586	1091	196	26856	ABAT,ABCC8,ADAR,AGAP1,AGRN,ALOX5,AMOT,ANK1,ANXA5,AP1G2,AP1M1,AP2B1,AP3D1,AR,ARFGEF2,ARHGAP44,ARL4D,ARNTL,ARRB1,ARRDC2,ATG4C,BCL2L1,BCL3,BCS1L,C2CD5,CABP1,CACNA1C,CACNA1D,CACNG7,CADPS2,CAMK2D,CAMSAP3,CARM1,CAVIN1,CDH2,CDH5,CDK16,CDKN1A,CHRD,CHRM1,CHRM3,CLOCK,CMTM6,CORO2B,DAG1,DIAPH1,DISC1,DLG5,DTX3L,EFR3B,EHD1,EHD2,EHD3,FAM53B,FBN1,FERMT2,FHIP1A,FOXO1,GAS6,GBF1,GCK,GIPR,GJA5,GLP1R,GNAO1,GNAQ,GPC4,…
GO:BP	synaptic signaling	GO:0099536	FALSE	1.0615e-14	13.9741	928	1091	98	26856	ABAT,ABR,ADCY1,ADRA1A,AGRN,ARHGAP44,ATP2B2,BCL2L1,BRSK1,CABP1,CACNA1C,CACNA1D,CACNG7,CADPS2,CAR7,CDH11,CDH2,CHRD,CHRM1,CHRM3,CHRNB1,CX3CR1,DAG1,DGKB,DISC1,DMXL2,EDN1,EIF2AK4,FAM107A,GABBR2,GABRB1,GIT2,GJC1,GNAQ,GRIP2,GUCY1A1,HAP1,HIP1,ICA1,IGSF11,IL1RAPL1,IQSEC1,IQSEC2,ITPR1,KCNB1,KCNC3,KCNJ10,KMT2A,LARGE1,LIN7A,LYNX1,MAP1A,MAP1B,MAPT,MINK1,NF1,NISCH,NPTX2,NPTXR,NRG1,ORAI1,P2RX3,PACSIN2,PCDH17,PD…
GO:BP	export from cell	GO:0140352	FALSE	1.38358e-14	13.859	977	1091	101	26856	ABAT,ABCA3,ABCC8,ABR,ADM,AGRN,ALOX5,ANO6,ANXA5,ARFGEF2,ARHGAP17,ARNTL,ARRB1,ATP1A3,ATP1B2,AVPR1A,BCL2L1,BRSK1,CACNA1C,CACNA1D,CADPS2,CAVIN1,CDK16,CEACAM1,CHRM3,CLOCK,DPYSL2,ECRG4,EDN1,EXOC3L,FES,FOXO1,GCK,GIPR,GIT2,GJA5,GLP1R,GNAO1,GNAQ,GSDMD,HAP1,HCFC1,HNF1A,HNF1B,ICA1,IL1RAPL1,IRS1,ITPR1,ITSN1,KCNB1,KCNC3,KCND3,LGALS9,LIN7A,LRP5,NF1,NISCH,NR1H3,NRG1,ORAI1,PCK2,PDE4C,PFKL,PLCB1,PNKD,PPARD,PRKACA…
GO:BP	regulation of cell migration	GO:0030334	FALSE	1.38358e-14	13.859	977	1091	101	26856	ABCC8,ABR,ADAMTS9,AMOT,ANO6,ARSB,ATP1B2,BCAR1,C5AR1,CAMK2D,CAMSAP3,CAPN1,CCN1,CDH11,CDH5,CEACAM1,CHRD,CITED2,CX3CR1,CXCL17,DAAM2,DAG1,DIAPH1,DLG5,DOCK1,DOCK4,DPEP1,DPYSL3,DUSP1,DYSF,EDN1,FADD,FAM107A,FERMT2,FGF18,FLT1,GAS6,GLIPR2,GPI1,HDAC5,HDAC9,IGF2,IGFBP5,IQSEC1,ITGA2,ITGA5,JCAD,LGALS9,MADCAM1,MCC,MINK1,MMP14,MMP28,MYADM,MYLK,NF1,NISCH,NOD2,NRG1,NRP1,PCSK5,PDGFB,PDGFC,PIK3R1,PKP2,PLCB1,PLPP3,P…
GO:BP	enzyme-linked receptor protein signaling pathway	GO:0007167	FALSE	1.50445e-14	13.8226	963	1091	100	26856	ADAMTS12,ADAMTSL2,AR,ARID5B,BCAR1,BCL9L,CCN1,CDH5,CEACAM1,CHRD,CITED2,COL4A1,COL4A2,COL4A3,CREB3L1,DDIT4,DDR1,DLL1,EFNB1,ERRFI1,FAM20C,FBN1,FERMT2,FGF18,FGFR4,FLT1,FOS,FOXO1,GAB2,GAS6,GATA4,GATA6,GOT1,GRB10,GRB14,GRB2,GREM2,HAP1,HIP1,HIPK2,HIVEP1,HNF1A,IGF2,IGFBP5,IL17RD,INPPL1,IRS1,JCAD,LOX,LTBP1,LTK,MUC20,MYO1E,MYORG,NFIA,NPR1,NRG1,NRP1,PAKAP,PDGFB,PDGFC,PEG10,PID1,PIK3R1,PIP4K2B,PLAT,PLCB1,PLC…
GO:BP	vasculature development	GO:0001944	FALSE	1.73701e-14	13.7602	787	1091	88	26856	ABCC8,ADAMTS9,ADM,ALOX5,AMOT,AP2B1,C5AR1,CCN1,CDH2,CDH5,CEACAM1,CHRD,CITED2,COL4A1,COL4A2,COL4A3,COL5A1,CREB3L1,CX3CR1,CXCL17,DAG1,DLL1,DYSF,EDN1,EPAS1,ERRFI1,FGF18,FLT1,FOXO1,FOXS1,GATA4,GATA6,GATAD2A,GJA5,GJC1,HDAC5,HDAC9,HIF3A,HIPK2,IGF2,IL6RA,ITGA5,JCAD,LARGE1,LOX,LOXL1,LRP5,LTBP1,MEIS1,MMP14,MMP19,MYLK,MYO1E,NF1,NOTCH4,NRP1,PARVA,PCSK5,PDGFB,PKD2,PLPP3,PML,PTK2,PTPRJ,RHOJ,S1PR1,SASH1,SMARCA4…
GO:BP	embryonic morphogenesis	GO:0048598	FALSE	1.79913e-14	13.7449	646	1091	78	26856	ABR,ADM,AHDC1,AMOT,AR,ATP2B2,CACNA1C,CCN1,CDON,CHRD,CITED2,COBL,COL4A2,COL5A1,CYP26B1,DAG1,DLL1,DUSP1,EDN1,ESRRB,FBN1,FOXP4,GATA4,GATA6,GATAD2A,GJA5,GNAQ,GPI1,GRB2,GREM2,HIPK1,HIPK2,HNF1A,HNF1B,HOXD9,IFT122,IGF2,ITGA2,ITGA5,LEO1,LRP5,MECOM,MMP14,MMP15,MTHFR,MYADM,NCOA1,NPHP3,PBX1,PCGF2,PKD2,PLPP3,PRKACA,RARA,RARB,SDC4,SHANK3,SMAD3,SMARCA4,SOBP,SOCS3,SOX8,SRF,TBX2,TBX3,TCF7L2,TGFB1I1,TGFB2,TGFB3,T…
GO:BP	immune system process	GO:0002376	FALSE	1.82679e-14	13.7383	2663	1091	199	26856	ABR,ADAR,ADM,AHR,ALOX15,ALOX5,ANK1,ANO6,AP3D1,AQP8,BCAR1,BCL3,BMYC,BRPF3,C1RL,C5AR1,CACNA1C,CAPN1,CDC42EP2,CDKN1A,CEACAM1,CITED2,CRTC3,CX3CR1,CXCL17,CYP26B1,DAPK1,DBH,DHX58,DLG5,DLL1,DPEP1,DTX3L,DTX4,DUSP1,DYSF,EDN1,EFNB1,EIF2AK4,ENPP3,EPAS1,FADD,FBN1,FES,FLT1,FOS,GAPDH,GAS6,GATA6,GBF1,GPI1,GPRC5B,GRAMD4,GRB2,GSDMD,HSF1,IFI35,IFITM3,IGF2,IGHM,IGKV10-96,IGKV12-41,IGKV19-93,IGKV2-112,IGKV5-45,IGKV8…
GO:BP	vesicle-mediated transport	GO:0016192	FALSE	2.11707e-14	13.6743	1529	1091	135	26856	ABCA2,ABR,ADM,ALOX15,ANK1,ANO6,AP1G2,AP1M1,AP2B1,AP3D1,ARFGEF2,ARHGAP17,ARHGAP44,ARHGAP8,ARL4D,ARRB1,BCL2L1,BRSK1,C2CD5,CACNA1C,CACNA1D,CACNG7,CADPS2,CDH2,CDK16,CEACAM1,CLEC16A,CMTM6,CREB3L2,DDC,DENND3,DENND5A,DIAPH1,DLL1,DOCK1,DPYSL2,DTX3L,DYSF,EHD1,EHD2,EHD3,ELMO1,ERGIC1,EXOC3L,FES,GAS6,GBF1,GIT2,GNAO1,GRB2,GRIP2,GRIPAP1,HAP1,HEATR5A,HIP1,IFITM3,IL1RAPL1,INPPL1,IQSEC1,ITGA2,ITSN1,KCNB1,LGALS3BP…
GO:BP	regulation of response to stress	GO:0080134	FALSE	2.20937e-14	13.6557	1463	1091	131	26856	ABAT,ABCC8,ABCD1,ABR,ADAMTS12,ADAR,AHR,ALOX15,ALOX5,ANO6,ANXA5,ATF6B,BCL2L1,BRD4,CDH5,CEACAM1,CLOCK,CORO2B,CX3CR1,CXCL17,DHX58,DPF3,DTX3L,DTX4,DUSP1,EIF2AK4,ENO1,ENO1B,ENPP3,EP400,ERRFI1,FADD,FAM168A,FERMT2,FOXO1,GADD45G,GATA6,GPRC5B,GRAMD4,GSDMD,HIPK2,HSF1,IFI35,IGF2,IRAK1,IRF7,ISG15,ITGA2,LETM1,LGALS9,MAPKBP1,MAPT,MEAF6,MECOM,MID1,MINK1,MUC16,MVK,MYLK,NACC2,NAPEPLD,NFKB1,NFKBIA,NOD2,NOL3,NPAS2,…
GO:BP	tube morphogenesis	GO:0035239	FALSE	2.54534e-14	13.5943	925	1091	97	26856	ABCC8,ADAMTS12,ADAMTS9,ADM,ALOX5,AMOT,AR,BTRC,C5AR1,CCN1,CDH2,CDH5,CEACAM1,CHRD,CITED2,COBL,COL4A1,COL4A2,COL4A3,CREB3L1,CX3CR1,CXCL17,DAG1,DDR1,DLG5,DLL1,DYSF,EDN1,EPAS1,FGF18,FLT1,FOXP4,GATA4,GATA6,GATAD2A,GJA5,GJC1,HDAC5,HDAC9,HIF3A,HIPK2,HNF1B,IFT122,IGF2,ITGA5,JCAD,KLHL3,LOX,LRP5,MECOM,MEIS1,MMP14,MMP19,MTHFR,MYLK,MYO1E,NF1,NOTCH4,NPHP3,NRP1,PARVA,PBX1,PKD2,PKHD1,PML,PODXL,PRKACA,PTK2,PTPRJ,…
GO:BP	regulation of catalytic activity	GO:0050790	FALSE	2.68856e-14	13.5705	1772	1091	149	26856	ABR,ADAP2,ADAR,ADCY1,ADRA1A,AGAP1,AGRN,AKAP6,ALOX5,AMOT,ARAP3,ARHGAP17,ARHGAP44,ARRB1,ASAP1,ASAP2,BMYC,BTRC,C1QTNF9,C5AR1,CACNA1C,CACNA1D,CAMK2N2,CAMKK2,CAPN1,CCDC125,CCN1,CCNJL,CDKN1A,CEACAM1,COL4A3,DAG1,DAP,DAPK1,DDR1,DOCK6,DPEP1,DTX3L,DUSP1,EDN1,ERRFI1,FADD,FBN1,FERMT2,FGF18,FGFR4,FLT1,GAPDH,GAS6,GNAO1,GNAQ,GPI1,GPRC5B,GRAMD4,HDAC9,HIP1,HNF1A,HSF1,IGF2,IL6RA,INPPL1,INTS1,IRAK1,ITGA2,KSR1,LARGE…
GO:BP	positive regulation of developmental process	GO:0051094	FALSE	3.08316e-14	13.511	1469	1091	131	26856	ADAMTS9,ADM,AGRN,AKAP6,ALOX5,AMOT,ANO6,AP3D1,AR,ARNTL,ATP11A,BCL9L,BICRA,BICRAL,BRINP1,C5AR1,CACNG7,CAPN2,CARM1,CCN1,CDH5,CDON,CEACAM1,CEBPD,CITED2,COBL,CX3CR1,CYP26B1,DAG1,DDHD2,DISC1,DLG5,DLL1,DPF3,EDN1,EHD1,EHD2,ESRRB,FADD,FAM20C,FERMT2,FES,FGF18,FLT1,FOS,FOXS1,GAS6,GATA4,GATA6,GLIPR2,GLP1R,GPRC5B,GRIP2,HAP1,HIPK2,HSF1,IGF2,ISG15,ITGA5,ITSN1,JCAD,KDM4A,LGALS9,LRP5,MAP1B,MAPT,MECOM,MMP14,MRTFB,…
GO:BP	regulation of secretion by cell	GO:1903530	FALSE	5.21856e-14	13.2824	672	1091	79	26856	ABAT,ABCC8,ABR,ALOX5,ANXA5,ARNTL,ARRB1,AVPR1A,BCL2L1,CACNA1C,CACNA1D,CADPS2,CDK16,CEACAM1,CHRM3,CLOCK,DPYSL2,ECRG4,EDN1,FES,FOXO1,GCK,GIPR,GIT2,GJA5,GLP1R,GNAO1,GNAQ,HAP1,HCFC1,HNF1A,ICA1,IL1RAPL1,IRS1,ITPR1,ITSN1,KCNB1,KCNC3,LGALS9,LRP5,NF1,NR1H3,NRG1,ORAI1,PCK2,PDE4C,PFKL,PLCB1,PNKD,PPARD,PRKACA,RAB11FIP3,RAB3C,RAB7,RASL10B,REN1,RIMS4,RSAD2,SDC4,SLC4A8,SPHK2,SREBF1,STX1B,STX4A,STXBP1,SYN1,SYP,S…
GO:BP	homeostatic process	GO:0042592	FALSE	7.6491e-14	13.1164	1828	1091	151	26856	ABAT,ABCA2,ABCA3,ABCC8,ABCD1,ADAR,ADCK1,ADM,AKAP6,ALOX5,ALPL,ANK1,ANO6,APBB2,ARNTL,ARRB1,ATP1A3,ATP1B2,ATP2B2,AVPR1A,BMYC,C1QTNF9,CACNA1C,CACNA1D,CADPS2,CAMK2D,CAR4,CAR7,CDH2,CDH5,CDK16,CEACAM1,CITED2,CRTC3,CX3CR1,DBH,DIAPH1,DISC1,DLL1,DMXL2,EDN1,EHD1,ELOVL3,ENPP3,EPAS1,ESRRB,FADD,FBN1,FMO1,FOXO1,GAS6,GATA4,GCK,GLP1R,GOT1,GPI1,GPRC5B,GRAMD1B,GRB10,HAP1,HCFC1,HDAC9,HNF1A,HSF1,IGF2BP2,IGFBP5,ISG15,…
GO:BP	neuron development	GO:0048666	FALSE	9.66776e-14	13.0147	1275	1091	118	26856	ADCY1,ADM,AGRN,APBB2,ARHGAP44,ARHGEF28,ARSB,ASAP1,ATF5,ATP1B2,ATP2B2,AUTS2,BRINP1,BRSK1,CACNG7,CAMSAP3,CARM1,CDH11,CDH2,CDK16,CNP,COBL,CREB3L2,DAG1,DDR1,DENND5A,DIAPH1,DIP2A,DISC1,DLG5,DPYSL2,DPYSL3,DST,EDN1,EFNB1,EHD1,EIF2AK4,FES,FRY,GABRB1,GNAQ,GPRC5B,GRIP2,HAP1,HOXD9,INPPL1,IQSEC1,ITPR1,ITSN1,KCNA1,KCNB1,LHX6,LTK,MAP1A,MAP1B,MAP1S,MAPT,MARK2,MBOAT1,MICALL1,MINK1,MOV10,MTR,NCKIPSD,NEDD4L,NF1,NO…
GO:BP	cell junction organization	GO:0034330	FALSE	1.13029e-13	12.9468	811	1091	88	26856	ABCC8,AGRN,ARHGAP44,ASAP1,ATP2B2,C5AR1,CABP1,CAMSAP3,CDH11,CDH2,CDH5,CEACAM1,CHRD,CHRNB1,COL4A1,CORO2B,CTTNBP2,CX3CR1,DAG1,DGKB,DIP2A,DISC1,DLG5,DST,EFNB1,FAM107A,FERMT2,FILIP1,GJA5,GJC1,GPC4,GRIP2,GRIPAP1,HIPK1,IL1RAPL1,IQSEC1,ITGA2,ITGA5,ITSN1,KIRREL,LARGE1,LRFN3,MAP1B,MAPT,MMP14,NBEA,NEDD4L,NF1,NFIA,NOS1AP,NRG1,NRP1,PALLD,PCDH17,PEAK1,PIK3R1,PKHD1,PKP2,PLXNA4,PRKACA,PTK2,PTPRJ,PTPRK,RHOC,RIMS4…
GO:BP	animal organ morphogenesis	GO:0009887	FALSE	1.16636e-13	12.9332	1086	1091	106	26856	ABR,ADM,AHDC1,ALPL,AR,ARID5B,ASXL3,ATP2B2,BTRC,CAPN1,CARM1,CCM2L,CCN1,CDH2,CDON,CEACAM1,CITED2,COL13A1,COL5A1,CYP26B1,DAG1,DDR1,DHRS3,DLG5,DLL1,EDN1,ELN,ERRFI1,FAM20C,FBN1,FGF18,FOXO1,GATA4,GATA6,GCNT3,GJA5,GREM2,HIPK1,HIPK2,HNF1A,HNF1B,HOXD9,IFT122,IGF2,IGFBP5,INPPL1,ITGA2,ITPR1,KLHL3,LARGE1,LRP5,MECOM,MEIS1,MEIS2,MMP14,MYLK,NCOR2,NF1,NFKB1,NPHP3,NRG1,NRP1,OLFM1,PARVA,PBX1,PCGF2,PDGFC,PKD2,PKHD1…
GO:BP	regulation of multicellular organismal development	GO:2000026	FALSE	2.2998e-13	12.6383	1540	1091	133	26856	ABCC8,ADAMTS12,ADAMTS7,ADAMTS9,ADM,AGRN,AKAP6,ALOX5,AMOT,ANO6,AP3D1,ARNTL,ATF5,BMYC,BRINP1,BRPF3,C5AR1,CCN1,CDH2,CDH5,CDON,CEACAM1,CITED2,COL4A2,COL4A3,CREB3L1,CX3CR1,CYP26B1,DAAM2,DAG1,DISC1,DLG5,DLL1,EDN1,ERRFI1,FADD,FAM20C,FBN1,FES,FGF18,FLT1,FOS,FOXP4,GAS6,GATA4,GATA6,HAP1,HIPK2,HSF1,IGF2,ISG15,ITGA5,JCAD,KAT6B,KDM4A,LEO1,LGALS9,LOX,LPIN1,MAP1B,MAPT,MEAF6,MEIS1,MEIS2,MMP14,NF1,NFKBIA,NOTCH4,N…
GO:BP	secretion	GO:0046903	FALSE	2.80921e-13	12.5514	1084	1091	105	26856	ABAT,ABCC8,ABR,ADM,ALOX5,ANXA5,AQP8,ARFGEF2,ARHGAP17,ARNTL,ARRB1,ATP2B2,AVPR1A,BCL2L1,BRSK1,CACNA1C,CACNA1D,CAD,CADPS2,CAVIN1,CDK16,CEACAM1,CHRM1,CHRM3,CLOCK,DDR1,DPYSL2,ECRG4,EDN1,EXOC3L,FES,FOXO1,GCK,GIPR,GIT2,GJA5,GLP1R,GNAO1,GNAQ,GSDMD,HAP1,HCFC1,HNF1A,HNF1B,ICA1,IL1RAPL1,IRS1,ITPR1,ITSN1,KCNB1,KCNC3,LGALS9,LIN7A,LRP5,NCOA1,NCOR2,NF1,NISCH,NR1H3,NRG1,OAS2,ORAI1,PCK2,PDE4C,PFKL,PLCB1,PNKD,PPAR…
GO:BP	trans-synaptic signaling	GO:0099537	FALSE	3.72788e-13	12.4285	887	1091	92	26856	ABAT,ABR,ADCY1,ADRA1A,AGRN,ARHGAP44,ATP2B2,BCL2L1,BRSK1,CACNA1C,CACNA1D,CACNG7,CADPS2,CAR7,CDH11,CDH2,CHRD,CHRM1,CHRM3,CHRNB1,CX3CR1,DAG1,DGKB,DISC1,DMXL2,EDN1,EIF2AK4,FAM107A,GABBR2,GABRB1,GIT2,GJC1,GRIP2,GUCY1A1,HAP1,HIP1,ICA1,IGSF11,IL1RAPL1,IQSEC1,IQSEC2,KCNB1,KCNC3,KCNJ10,KMT2A,LARGE1,LIN7A,LYNX1,MAP1A,MAP1B,MAPT,MINK1,NF1,NISCH,NPTX2,NPTXR,P2RX3,PACSIN2,PCDH17,PDE4A,PLAT,PLCB1,PNKD,PRKACA,P…
GO:BP	secretion by cell	GO:0032940	FALSE	5.60025e-13	12.2518	908	1091	93	26856	ABAT,ABCC8,ABR,ADM,ALOX5,ANXA5,ARFGEF2,ARHGAP17,ARNTL,ARRB1,AVPR1A,BCL2L1,BRSK1,CACNA1C,CACNA1D,CADPS2,CAVIN1,CDK16,CEACAM1,CHRM3,CLOCK,DPYSL2,ECRG4,EDN1,EXOC3L,FES,FOXO1,GCK,GIPR,GIT2,GJA5,GLP1R,GNAO1,GNAQ,GSDMD,HAP1,HCFC1,HNF1A,HNF1B,ICA1,IL1RAPL1,IRS1,ITPR1,ITSN1,KCNB1,KCNC3,LGALS9,LIN7A,LRP5,NF1,NISCH,NR1H3,NRG1,ORAI1,PCK2,PDE4C,PFKL,PLCB1,PNKD,PPARD,PRKACA,RAB11FIP3,RAB3C,RAB7,RASL10B,REN1,R…
GO:BP	anterograde trans-synaptic signaling	GO:0098916	FALSE	7.11745e-13	12.1477	881	1091	91	26856	ABAT,ABR,ADCY1,ADRA1A,AGRN,ARHGAP44,ATP2B2,BCL2L1,BRSK1,CACNA1C,CACNA1D,CACNG7,CADPS2,CAR7,CDH11,CDH2,CHRD,CHRM1,CHRM3,CHRNB1,CX3CR1,DAG1,DGKB,DISC1,DMXL2,EDN1,EIF2AK4,FAM107A,GABBR2,GABRB1,GIT2,GJC1,GRIP2,GUCY1A1,HAP1,HIP1,ICA1,IGSF11,IQSEC1,IQSEC2,KCNB1,KCNC3,KCNJ10,KMT2A,LARGE1,LIN7A,LYNX1,MAP1A,MAP1B,MAPT,MINK1,NF1,NISCH,NPTX2,NPTXR,P2RX3,PACSIN2,PCDH17,PDE4A,PLAT,PLCB1,PNKD,PRKACA,PTK2,PXK,R…
GO:BP	chemical synaptic transmission	GO:0007268	FALSE	7.11745e-13	12.1477	881	1091	91	26856	ABAT,ABR,ADCY1,ADRA1A,AGRN,ARHGAP44,ATP2B2,BCL2L1,BRSK1,CACNA1C,CACNA1D,CACNG7,CADPS2,CAR7,CDH11,CDH2,CHRD,CHRM1,CHRM3,CHRNB1,CX3CR1,DAG1,DGKB,DISC1,DMXL2,EDN1,EIF2AK4,FAM107A,GABBR2,GABRB1,GIT2,GJC1,GRIP2,GUCY1A1,HAP1,HIP1,ICA1,IGSF11,IQSEC1,IQSEC2,KCNB1,KCNC3,KCNJ10,KMT2A,LARGE1,LIN7A,LYNX1,MAP1A,MAP1B,MAPT,MINK1,NF1,NISCH,NPTX2,NPTXR,P2RX3,PACSIN2,PCDH17,PDE4A,PLAT,PLCB1,PNKD,PRKACA,PTK2,PXK,R…
GO:BP	regulation of system process	GO:0044057	FALSE	7.52509e-13	12.1235	647	1091	75	26856	ABAT,ABCC8,ADM,ADRA1A,AGRN,AKAP6,ALOX5,AVPR1A,CACNA1C,CACNA1D,CAMK2D,CHRM3,CORO2B,DAG1,DBH,DOCK4,ECRG4,EDN1,EHD3,ENO1,ENO1B,EPAS1,ERRFI1,FOXO1,GAS6,GATA4,GJA5,GJC1,GLP1R,GNAO1,GRIP2,GTF2IRD1,GUCY1A1,IGFBP5,IGSF11,ITGA2,KCNA1,KCND3,KCNJ10,LPIN1,NOL3,NOS1AP,NPTX2,NPTXR,NR1H3,NRG1,P2RX3,PDE9A,PIK3R1,PKP2,PTK2,REN1,SHANK1,SHANK3,SLC8A1,SLC9A1,SMAD3,SREBF1,SRF,SSH1,STX1B,SYNE1,TBC1D24,TBX2,TGFB2,THRA,…
GO:BP	blood circulation	GO:0008015	FALSE	8.21299e-13	12.0855	524	1091	66	26856	ABAT,ABCC8,ABR,ADM,ADRA1A,AGRN,AKAP6,ALOX5,AMOT,AR,ARHGEF12,ATP1A3,AVPR1A,CACNA1C,CACNA1D,CAMK2D,CAPN1,CDH5,CEACAM1,CHRM3,CORO2B,DBH,DLL1,DOCK4,EDN1,EHD3,EPAS1,FERMT2,GAS6,GATA4,GATA6,GJA5,GJC1,GLP1R,GNAO1,GNAQ,GRIP2,GUCY1A1,KCND3,LRP5,NAV2,NEDD4L,NISCH,NOS1AP,NPR1,PIK3R1,PKP2,PLOD3,PPARD,PTK2,PTPRJ,RASL10B,REN1,RNPEP,SLC8A1,SLC9A1,SMAD3,SOD3,SREBF1,TBX2,TGFB2,THRA,THRB,TJP2,TRPA1,WNK1
GO:BP	heart development	GO:0007507	FALSE	8.90406e-13	12.0504	649	1091	75	26856	ADAM19,ADAMTS9,ADAP2,ADM,ADRA1A,AKAP6,ANKS6,AP2B1,ATF7,BICC1,CACNA1C,CAD,CAMK2D,CCM2L,CCN1,CDKN1A,CHRD,CITED2,COL5A1,DAG1,DHRS3,DLL1,EDN1,ELN,FADD,FBN1,FES,FOXP4,GATA4,GATA6,GJA5,GJC1,GNAQ,IFT122,LARGE1,LOX,LTBP1,MECOM,MEIS1,MOSPD3,NCOR2,NF1,NPHP3,NRG1,NRP1,ODAD4,OLFM1,PARVA,PCSK5,PIFO,PKD2,PKP2,PLXNA4,PPARD,PTPRJ,RARA,RARB,S1PR1,SH3PXD2B,SLC9A1,SMAD3,SMARCA4,SORBS2,SRF,SYNE1,SYNPO2L,TBX2,TBX3,TG…
GO:BP	response to chemical	GO:0042221	FALSE	9.76904e-13	12.0101	5560	1091	337	26856	9930111J21RIK1,ABAT,ABCA2,ABCA3,ABCC8,ABCD1,ABR,ABTB2,ADAMTS12,ADAMTS7,ADAR,ADCY1,ADM,ADRA1A,AGRN,AHR,AKAP6,ALOX15,ALOX5,ALPL,AMOT,ANO6,ANXA5,AOX1,AQP8,AR,ARID5B,ARNTL,ARRB1,ARSA,ARSB,AS3MT,ASNS,ATF6B,ATN1,ATP1A3,AVPR1A,BCAR1,BCL2L1,BMYC,BRINP1,BTRC,C1QTNF9,C2CD5,C5AR1,CACNA1C,CACNA1D,CAD,CAPN1,CAPN2,CARM1,CASTOR2,CCN1,CDC42EP2,CDK16,CDKN1A,CEACAM1,CHRM1,CHRM3,CHRNB1,CITED2,CITED4,CLOCK,CMPK2,CNP…
GO:BP	signal release	GO:0023061	FALSE	1.14274e-12	11.9421	582	1091	70	26856	ABAT,ABCC8,ADM,ALOX5,ANXA5,ARNTL,ARRB1,BCL2L1,BRSK1,CACNA1C,CACNA1D,CADPS2,CDK16,CHRM3,CLOCK,ECRG4,EDN1,EXOC3L,FOXO1,GCK,GIPR,GIT2,GJA5,GLP1R,GNAO1,GNAQ,HCFC1,HNF1A,HNF1B,ICA1,IRS1,ITPR1,ITSN1,KCNB1,KCNC3,LIN7A,LRP5,NF1,NISCH,NRG1,ORAI1,PCK2,PDE4C,PFKL,PLCB1,PNKD,PPARD,PRKACA,RAB11FIP3,RASL10B,REN1,RIMS4,SLC4A8,SREBF1,STX1B,STX4A,STXBP1,SYN1,SYN2,SYP,SYT11,SYT12,TBX3,TCF7L2,TGM2,TNFRSF11A,TNFSF11…
GO:BP	response to organonitrogen compound	GO:0010243	FALSE	1.14918e-12	11.9396	1236	1091	113	26856	ABAT,ABCC8,ADM,AGRN,AHR,AKAP6,ALPL,ANXA5,AQP8,ASNS,ATP1A3,BCAR1,BCL2L1,C1QTNF9,C2CD5,C5AR1,CAD,CAPN1,CAPN2,CARM1,CASTOR2,CDKN1A,CEACAM1,CHRM1,CHRM3,COL4A1,DAG1,DBH,DIAPH1,EDN1,FADD,FBN1,FOS,FOSB,FOXO1,GABRB1,GATA6,GCK,GLDC,GLP1R,GNAO1,GNAQ,GOT1,GPI1,GRB10,GRB14,GRB2,HDAC5,HDAC9,HMGCS1,HNF1A,HSF1,IGF2,IGFBP5,INPPL1,IRAK1,IRS1,ITGA2,ITPR1,KCNB1,KCNC2,LARGE1,LPIN1,LRP5,MAP1B,MMP19,MTHFR,NCOA1,NCOR2,…
GO:BP	circulatory system process	GO:0003013	FALSE	1.18909e-12	11.9248	555	1091	68	26856	ABAT,ABCC8,ABR,ADM,ADRA1A,AGRN,AKAP6,ALOX5,AMOT,AR,ARHGEF12,ATP1A3,AVPR1A,CACNA1C,CACNA1D,CAMK2D,CAPN1,CDH5,CEACAM1,CHRM3,CORO2B,DBH,DLL1,DOCK4,EDN1,EHD3,EPAS1,FERMT2,GAS6,GATA4,GATA6,GJA5,GJC1,GLP1R,GNAO1,GNAQ,GRIP2,GUCY1A1,KCND3,LRP5,NAV2,NEDD4L,NISCH,NOS1AP,NPR1,PIK3R1,PKP2,PLOD3,PPARD,PTK2,PTPRJ,RASL10B,REN1,RNPEP,SLC2A1,SLC8A1,SLC9A1,SMAD3,SOD3,SREBF1,TBX2,TGFB2,THRA,THRB,TJP2,TRPA1,WNK1,YAP1
GO:BP	negative regulation of signal transduction	GO:0009968	FALSE	1.23048e-12	11.9099	1303	1091	117	26856	ADAMTS12,ADAMTSL2,ADAR,ADM,ADRA1A,AR,ARHGAP44,ARNTL,ARRB1,ATF6B,BCL2L1,BCL3,BCL9L,BICC1,BRD4,CAPN1,CASTOR2,CCDC125,CDH2,CEACAM1,CHRD,CLOCK,CREB3L1,CRTC3,CX3CR1,CYP26B1,DAG1,DDIT4,DDIT4L,DHRS3,DHX58,DLG5,DUSP1,DUSP8,ENO1,ENO1B,ERRFI1,FBN1,FOXO1,GAS6,GATA4,GIPR,GRAMD4,GRB10,GRB14,GREM2,GRK5,HIPK2,IFI35,IFT122,IGFBP5,IL17RD,INPPL1,ISG15,ITPR1,KANK2,LITAF,LTBP1,MAPKBP1,MCC,MECOM,MMP14,MYADM,NCOR2,NF1…
GO:BP	negative regulation of RNA metabolic process	GO:0051253	FALSE	1.33414e-12	11.8748	1523	1091	130	26856	APBB2,AR,ARID5B,ARNTL,ATF5,ATF7,ATN1,BCL3,BMYC,BTRC,CBFA2T3,CEBPD,CIC,CITED2,CLOCK,CREB3L1,DAP,DNAJB5,EDN1,ENO1,ENO1B,EPAS1,ESRRB,ETV6,FLYWCH1,FOXO1,FOXP4,FOXS1,GAS6,GATA4,GATA6,GATAD2A,GTF2IRD1,HCFC1,HDAC5,HDAC9,HIPK1,HIPK2,HIVEP1,HNF1A,HNF1B,HOXD9,HSF1,IGF2,IGF2BP2,IKZF4,IRAK1,IRF2BP2,IRF2BPL,JAZF1,KANK2,KAT6A,KAT6B,KDM4A,KLF12,MAGEE1,MECOM,MIDEAS,MLXIPL,MSC,NACC1,NACC2,NCOR2,NFIL3,NFKB1,NOTCH4…
GO:BP	negative regulation of DNA-templated transcription	GO:0045892	FALSE	1.37103e-12	11.863	1405	1091	123	26856	APBB2,AR,ARID5B,ARNTL,ATF5,ATF7,ATN1,BCL3,BMYC,BTRC,CBFA2T3,CEBPD,CIC,CITED2,CLOCK,CREB3L1,DAP,DNAJB5,EDN1,ENO1,ENO1B,EPAS1,ESRRB,ETV6,FLYWCH1,FOXO1,FOXP4,FOXS1,GAS6,GATA4,GATA6,GATAD2A,GTF2IRD1,HCFC1,HDAC5,HDAC9,HIPK1,HIPK2,HIVEP1,HNF1A,HNF1B,HOXD9,HSF1,IGF2,IKZF4,IRAK1,IRF2BP2,IRF2BPL,JAZF1,KANK2,KAT6A,KAT6B,KDM4A,KLF12,MAGEE1,MECOM,MIDEAS,MLXIPL,MSC,NACC1,NACC2,NCOR2,NFIL3,NFKB1,NOTCH4,NR1H3,N…
GO:BP	response to nitrogen compound	GO:1901698	FALSE	1.9582e-12	11.7081	1328	1091	118	26856	ABAT,ABCC8,ADM,AGRN,AHR,AKAP6,ALPL,ANXA5,AQP8,ASNS,ATP1A3,BCAR1,BCL2L1,C1QTNF9,C2CD5,C5AR1,CAD,CAPN1,CAPN2,CARM1,CASTOR2,CDKN1A,CEACAM1,CHRM1,CHRM3,COL4A1,DAG1,DBH,DIAPH1,DPEP1,EDN1,FADD,FBN1,FOS,FOSB,FOXO1,GABRB1,GATA6,GCK,GLDC,GLP1R,GNAO1,GNAQ,GOT1,GPI1,GRB10,GRB14,GRB2,HDAC5,HDAC9,HMGCS1,HNF1A,HSF1,IGF2,IGFBP5,INPPL1,IRAK1,IRS1,ITGA2,ITPR1,KCNB1,KCNC2,LARGE1,LPIN1,LRP5,MAP1B,MMP19,MTHFR,MTR,NC…
GO:BP	negative regulation of RNA biosynthetic process	GO:1902679	FALSE	2.09645e-12	11.6785	1413	1091	123	26856	APBB2,AR,ARID5B,ARNTL,ATF5,ATF7,ATN1,BCL3,BMYC,BTRC,CBFA2T3,CEBPD,CIC,CITED2,CLOCK,CREB3L1,DAP,DNAJB5,EDN1,ENO1,ENO1B,EPAS1,ESRRB,ETV6,FLYWCH1,FOXO1,FOXP4,FOXS1,GAS6,GATA4,GATA6,GATAD2A,GTF2IRD1,HCFC1,HDAC5,HDAC9,HIPK1,HIPK2,HIVEP1,HNF1A,HNF1B,HOXD9,HSF1,IGF2,IKZF4,IRAK1,IRF2BP2,IRF2BPL,JAZF1,KANK2,KAT6A,KAT6B,KDM4A,KLF12,MAGEE1,MECOM,MIDEAS,MLXIPL,MSC,NACC1,NACC2,NCOR2,NFIL3,NFKB1,NOTCH4,NR1H3,N…
GO:BP	growth	GO:0040007	FALSE	2.26292e-12	11.6453	1038	1091	100	26856	ADM,ADRA1A,AGRN,AKAP6,AR,ARID5B,ATF5,ATN1,AUTS2,AVPR1A,BCL2L1,BCL9,BRD4,CACNA1C,CACNG7,CAMK2D,CARM1,CCM2L,CDKN1A,CEACAM1,CITED2,COBL,DAG1,DDR1,DISC1,DLL1,DYSF,EDN1,EIF2AK4,ENO1,ENO1B,ESRRB,FAM107A,FES,FOXS1,GATA4,GATA6,GPD2,HNF1B,HSF1,IGF2,IGFBP5,IL6RA,INTS1,LARGE1,MAP1B,MAPT,MEAF6,MEIS1,MMP14,NEDD4L,NRG1,NRK,NRP1,OLFM1,OPA3,PLCB1,PLXNA4,PML,PPARD,PTK2,PTPRJ,PTX3,RAI1,RARA,RARB,RPTOR,S1PR1,SEMA6B…
GO:BP	cell-substrate adhesion	GO:0031589	FALSE	2.50588e-12	11.601	355	1091	52	26856	ADAMTS12,ADAMTS9,ALOX15,ATP1B2,BCAR1,CAMSAP3,CCN1,CDH11,COL13A1,COL5A3,CORO2B,DAG1,DDR1,DISC1,DOCK1,FAM107A,FERMT2,GAS6,ITGA2,ITGA5,MADCAM1,MINK1,MMP14,MYADM,NF1,NRP1,PARVA,PARVB,PCSK5,PDGFB,PEAK1,PIK3R1,PKHD1,PKP2,PPARD,PREX1,PTK2,PTPRJ,PTPRK,RREB1,RSU1,SDC4,SMAD3,SPOCK2,SPRY4,SRCIN1,SRF,STON1,TESK1,TNFRSF12A,TRIOBP,VCL
GO:BP	small GTPase mediated signal transduction	GO:0007264	TRUE	3.00888e-12	11.5216	419	1091	57	26856	ADRA1A,AMOT,ARFGEF2,ARHGAP17,ARHGAP28,ARHGAP31,ARHGAP44,ARHGAP8,ARHGEF11,ARHGEF12,ARHGEF28,ARRB1,AUTS2,CAMK2D,CCDC125,CDC42BPA,CDH2,CDKN1A,CDON,DENND3,DOCK1,DOCK4,DOCK6,ELMO1,GBF1,GIT2,GRB2,IQSEC1,IQSEC2,ITSN1,KANK2,KPNB1,KSR1,MRAS,NF1,NISCH,NRG1,NRP1,PLCE1,PLEKHG5,PRAG1,RAB4A,RALGPS1,RASGRP2,RGL3,RHOC,RHOJ,RND1,SH2D3C,SIPA1,SIPA1L3,SPRY4,STARD13,SYNPO2L,TGFB2,TGM2,TRIM67
GO:BP	establishment of localization in cell	GO:0051649	FALSE	3.91403e-12	11.4074	2203	1091	167	26856	ABCA2,ABCC8,ABCD1,ABR,ADAR,ANK1,ANKFN1,ANO6,AP1G2,AP1M1,AP2B1,AP3D1,ARHGAP44,ARHGAP8,ARL4D,ARNTL,ARRB1,ATP2B2,BCL2L1,BCL3,BCS1L,BRSK1,C2CD5,CABP1,CACNA1C,CACNA1D,CACNG7,CADPS2,CAMSAP3,CDC42BPA,CDH2,CDK16,CDKN1A,CEACAM1,CFAP221,CHRM1,CLEC16A,CMTM6,CNP,CREB3L2,DDC,DENND3,DENND5A,DIAPH1,DPYSL2,DST,DTX3L,EHD1,EHD2,EHD3,ERGIC1,FAM53B,FES,FYCO1,GAS6,GBF1,GEM,GIT2,GLP1R,GRAMD1B,GRIP2,GRIPAP1,HAP1,HCFC1,…
GO:BP	anatomical structure formation involved in morphogenesis	GO:0048646	FALSE	5.11426e-12	11.2912	1213	1091	110	26856	ABCC8,ADAMTS15,ADAMTS9,ADM,AHDC1,ALOX5,AMOT,AR,ATP2B2,BCL3,C5AR1,CAPN2,CCN1,CDH5,CDON,CEACAM1,CHRD,CITED2,COBL,COL4A1,COL4A2,COL4A3,COL5A1,CREB3L1,CX3CR1,CXCL17,DAG1,DLL1,DOCK1,DUSP1,DYSF,EDN1,EHD1,EHD2,EPAS1,ESRRB,FAM20C,FGF18,FLT1,FOXO1,GATA4,GATA6,GATAD2A,GJA5,GPI1,GRB2,HDAC5,HDAC9,HIF3A,HIPK1,HIPK2,HNF1A,HNF1B,IFT122,IGF2,ITGA2,ITGA5,JCAD,KRT19,LARGE1,LEO1,MEIS1,MEOX1,MMP14,MMP15,MMP19,MTHFR,…
GO:BP	negative regulation of metabolic process	GO:0009892	FALSE	5.12961e-12	11.2899	3553	1091	237	26856	ABCA2,ABCD1,ADAR,ADRA1A,AGO4,ANXA4,APBB2,AR,ARID5B,ARNTL,ARRB1,ASXL3,ATF5,ATF7,ATN1,BCL3,BMYC,BTRC,CACNG7,CAMK2N2,CBFA2T3,CDKN1A,CEACAM1,CEBPD,CIC,CITED2,CLEC16A,CLOCK,CREB3L1,CRTC3,CX3CR1,DAP,DAPK1,DDIT4,DHX58,DIP2A,DLL1,DNAJB5,DOT1L,DPEP1,DTX3L,DUSP1,DYSF,EDN1,EIF2AK4,ENO1,ENO1B,EPAS1,ERRFI1,ESRRB,ETV6,FLYWCH1,FMO1,FOXO1,FOXP4,FOXS1,FRY,GAPDH,GAS6,GATA4,GATA6,GATAD2A,GCK,GNAQ,GOT1,GPI1,GRB10,GT…
GO:BP	negative regulation of nucleobase-containing compound metabolic process	GO:0045934	FALSE	5.2801e-12	11.2774	1637	1091	135	26856	APBB2,AR,ARID5B,ARNTL,ATF5,ATF7,ATN1,BCL3,BMYC,BTRC,CBFA2T3,CDKN1A,CEBPD,CIC,CITED2,CLOCK,CREB3L1,DAP,DNAJB5,DUSP1,EDN1,ENO1,ENO1B,EPAS1,ESRRB,ETV6,FLYWCH1,FOXO1,FOXP4,FOXS1,GAS6,GATA4,GATA6,GATAD2A,GTF2IRD1,HCFC1,HDAC5,HDAC9,HIPK1,HIPK2,HIVEP1,HNF1A,HNF1B,HOXD9,HSF1,IGF2,IGF2BP2,IKZF4,INPPL1,IRAK1,IRF2BP2,IRF2BPL,JAZF1,KANK2,KAT6A,KAT6B,KDM4A,KLF12,KMT2A,MAGEE1,MECOM,MIDEAS,MLXIPL,MSC,NACC1,NACC…
GO:BP	regulation of protein metabolic process	GO:0051246	FALSE	6.05066e-12	11.2182	2455	1091	180	26856	AARS,ABCA2,ADAR,ADRA1A,AGO4,AGRN,AKAP6,ARNTL,ARRB1,AUTS2,BCL3,BMYC,BTRC,C1QTNF9,C5AR1,CAMK2N2,CAMKK2,CBFA2T3,CCN1,CCNJL,CDH5,CDKN1A,CDON,CEACAM1,CLEC16A,COL4A3,CX3CR1,DAG1,DAP,DAPK1,DDIT4,DIP2A,DISC1,DPEP1,DTX3L,DUSP1,DYSF,EDN1,EIF2AK4,ENO1,ENO1B,EPAS1,ERRFI1,FADD,FAM107A,FBN1,FERMT2,FGF18,FGFR4,FLT1,FOXO1,FRY,GAPDH,GAS6,GATA4,GNAQ,GPI1,GPRC5B,GRAMD4,HABP4,HAP1,HCFC1,HIP1,HIPK2,HNF1A,HSF1,IGF2,IG…
GO:BP	positive regulation of catalytic activity	GO:0043085	FALSE	7.76403e-12	11.1099	1074	1091	101	26856	ABR,ADAP2,ADCY1,ADRA1A,AGAP1,AGRN,AKAP6,ALOX5,ARAP3,ARHGAP17,ARHGAP44,ARRB1,ASAP1,ASAP2,BMYC,BTRC,C1QTNF9,CACNA1C,CACNA1D,CAMKK2,CCDC125,CCN1,CDKN1A,CEACAM1,COL4A3,DAG1,DAP,DAPK1,DDR1,DOCK6,EDN1,FADD,FBN1,FERMT2,FGF18,FGFR4,FLT1,GAS6,GNAO1,GNAQ,GPRC5B,GRAMD4,HIP1,HNF1A,HSF1,IGF2,IL6RA,IRAK1,ITGA2,LGALS9,LTK,MID1IP1,NEK10,NF1,NOD2,NR1H3,NRG1,ORAI1,PDGFB,PDGFC,PIFO,PKD2,PLIN5,PLSCR1,PML,PREX1,PRKCD…
GO:BP	epithelium development	GO:0060429	FALSE	9.45427e-12	11.0244	1307	1091	115	26856	ADAMTS12,ADAMTSL2,ADM,ANXA4,AR,ARNTL,ATP2B2,BRSK1,BTRC,CAMSAP3,CCN1,CDH2,CDH5,CDKN1A,CEACAM1,CHRD,CITED2,CLOCK,COBL,COL4A1,COL5A1,CYP26B1,DAG1,DDR1,DLG5,DLL1,EDN1,EPAS1,ERRFI1,FAM20C,FERMT2,FOSL2,FOXP4,GATA4,GATA6,GATAD2A,GJA5,GRB2,HNF1B,IFT122,IGFBP5,ITGA2,ITGA5,ITPK1,KANK2,KLHL3,KRT19,KRT7,LRP5,MADCAM1,MAP1B,MECOM,MEOX1,MMP14,MTHFR,MYADM,MYO1E,NCOR2,NF1,NOTCH4,NPHP3,NRG1,NRP1,ORAI1,PALLD,PBX1,P…
GO:BP	regulation of secretion	GO:0051046	FALSE	9.76992e-12	11.0101	767	1091	81	26856	ABAT,ABCC8,ABR,ALOX5,ANXA5,ARNTL,ARRB1,AVPR1A,BCL2L1,CACNA1C,CACNA1D,CADPS2,CDK16,CEACAM1,CHRM3,CLOCK,DPYSL2,ECRG4,EDN1,FES,FOXO1,GCK,GIPR,GIT2,GJA5,GLP1R,GNAO1,GNAQ,HAP1,HCFC1,HNF1A,ICA1,IL1RAPL1,IRS1,ITPR1,ITSN1,KCNB1,KCNC3,LGALS9,LRP5,NF1,NR1H3,NRG1,OAS2,ORAI1,PCK2,PDE4C,PFKL,PLCB1,PNKD,PPARD,PRKACA,RAB11FIP3,RAB3C,RAB7,RASL10B,REN1,RIMS4,RSAD2,SDC4,SLC4A8,SPHK2,SREBF1,STX1B,STX4A,STXBP1,SYN1,…
GO:BP	regulation of cellular localization	GO:0060341	FALSE	9.87027e-12	11.0057	1078	1091	101	26856	ABAT,ABCA2,ABCC8,ALOX5,ANXA5,AP2B1,AR,ARHGAP44,ARHGAP8,ARNTL,ARRB1,BC034090,BCL2L1,C2CD5,CABP1,CACNA1C,CACNA1D,CAMK2D,CDH2,CDK16,CHRM1,CHRM3,CLOCK,CORO2B,DAG1,DTX3L,EHD1,EHD2,FERMT2,FOXO1,GAS6,GBF1,GCK,GIPR,GJA5,GLP1R,GNAO1,GNAQ,GPC4,GRIP2,GRIPAP1,HAP1,HCFC1,HNF1A,ICE1,INPP5E,INPPL1,IQSEC2,IRS1,ITPR1,KCNB1,LRP5,MAP1A,MAP1B,MAPT,MMP14,NBEA,NEDD4L,NF1,NOL3,NOTCH4,NR1H3,ORAI1,PARP9,PCK2,PCNT,PDE4C,P…
GO:BP	regulation of cell adhesion	GO:0030155	FALSE	1.39986e-11	10.8539	787	1091	82	26856	ABAT,ADAM19,ALOX15,ALOX5,AP3D1,BCAR1,CAMSAP3,CAPN1,CCM2L,CCN1,CEACAM1,CHRD,CITED2,CORO2B,DAG1,DDR1,DISC1,DLG5,DLL1,DOCK1,DUSP1,DYSF,EFNB1,FADD,FAM107A,FERMT2,FES,IGF2,IL6RA,IRAK1,ITGA2,ITGA5,LGALS9,LRFN3,MINK1,MMP14,MYADM,NF1,NOTCH4,NRG1,NRP1,PCSK5,PDGFB,PEAK1,PIK3R1,PKHD1,PKP2,PLPP3,PLXNA4,PML,PODXL,PREX1,PRKCD,PTK2,PTPRJ,RARA,RND1,RREB1,RSU1,S1PR1,SDC4,SMAD3,SMARCA4,SMARCB1,SMARCD1,SPOCK2,SPRY4…
GO:BP	regulation of response to external stimulus	GO:0032101	FALSE	1.48185e-11	10.8292	1101	1091	102	26856	ABAT,ABCC8,ABR,ADAMTS12,ADAR,AGRN,AHR,ALOX15,ALOX5,ANO6,ANXA5,BRD4,C5AR1,CDH5,CEACAM1,CLOCK,CX3CR1,CXCL17,DHX58,DTX3L,DTX4,DUSP1,DYSF,EDN1,EIF2AK4,ENPP3,FADD,FGF18,GAS6,GATA6,GPRC5B,GRAMD4,GSDMD,IFI35,IGF2,IRAK1,IRF7,ISG15,ITGA2,KANK2,LGALS9,MAPKBP1,MMP28,MUC16,MVK,NAPEPLD,NFKB1,NFKBIA,NOD2,NOVA2,NR1H3,NRG1,NRP1,NT5C2,OAS1A,OAS3,OASL1,PARP14,PARP9,PDGFB,PIK3AP1,PLAT,PLSCR1,PLXNA4,PML,PPARD,PRKCD,…
GO:BP	neuron projection development	GO:0031175	FALSE	1.84541e-11	10.7339	1121	1091	103	26856	ADCY1,ADM,AGRN,APBB2,ARHGAP44,ARHGEF28,ARSB,ASAP1,ATP1B2,ATP2B2,AUTS2,BRSK1,CACNG7,CAMSAP3,CARM1,CDH11,CDH2,CDK16,CNP,COBL,CREB3L2,DAG1,DDR1,DENND5A,DIAPH1,DIP2A,DISC1,DLG5,DPYSL2,DPYSL3,DST,EDN1,EFNB1,EHD1,EIF2AK4,FES,FRY,GPRC5B,HAP1,INPPL1,IQSEC1,ITPR1,ITSN1,KCNA1,LTK,MAP1A,MAP1B,MAP1S,MAPT,MARK2,MBOAT1,MICALL1,MINK1,MOV10,MTR,NCKIPSD,NEDD4L,NF1,NOVA2,NRG1,NRP1,NYAP2,OLFM1,PALLD,PLXNA4,PPP2R5B,…
GO:BP	negative regulation of cellular metabolic process	GO:0031324	FALSE	2.02384e-11	10.6938	3180	1091	216	26856	ABCA2,ABCD1,ADAR,ADRA1A,AGO4,ANXA4,APBB2,AR,ARID5B,ARNTL,ARRB1,ATF5,ATF7,ATN1,BCL3,BMYC,BTRC,CACNG7,CAMK2N2,CBFA2T3,CDKN1A,CEACAM1,CEBPD,CIC,CITED2,CLEC16A,CLOCK,CREB3L1,CX3CR1,DAP,DAPK1,DDIT4,DHX58,DIP2A,DLL1,DNAJB5,DOT1L,DUSP1,DYSF,EDN1,EIF2AK4,ENO1,ENO1B,EPAS1,ERRFI1,ESRRB,ETV6,FLYWCH1,FMO1,FOXO1,FOXP4,FOXS1,GAPDH,GAS6,GATA4,GATA6,GATAD2A,GCK,GNAQ,GRB10,GTF2IRD1,HCFC1,HDAC5,HDAC9,HELZ2,HIPK1,H…
GO:BP	actin filament-based process	GO:0030029	FALSE	2.15694e-11	10.6662	748	1091	79	26856	ABR,AKAP6,ALOX15,AMOT,ARHGAP17,ARHGAP28,ARHGAP44,ARRB1,BCAR1,CACNA1C,CACNA1D,CAMK2D,CAPN1,CDC42BPA,CDC42BPB,CDC42EP2,COBL,CORO2B,COTL1,DAAM2,DIAPH1,DPYSL3,EDN1,EHD2,ELMO1,ELN,FAM107A,FERMT2,GATA4,GJA5,GRB2,HIP1,INPPL1,IQSEC1,KANK2,KCND3,KIRREL,KRT19,LURAP1,MYADM,MYO1E,NEDD4L,NF1,NISCH,NOS1AP,NRP1,PACSIN2,PAKAP,PALLD,PARVA,PGM5,PIK3R1,PKP2,PREX1,PRKCD,RHOC,RHOJ,RND1,S1PR1,SDC4,SH3D21,SH3PXD2B,SHAN…
GO:BP	developmental growth	GO:0048589	FALSE	2.48469e-11	10.6047	780	1091	81	26856	ADM,ADRA1A,AGRN,AKAP6,AR,ARID5B,ATF5,ATN1,AUTS2,BCL9,BRD4,CACNA1C,CACNG7,CAMK2D,CARM1,CCM2L,CDKN1A,CITED2,COBL,DAG1,DDR1,DISC1,DLL1,DYSF,EDN1,EIF2AK4,ESRRB,FES,FOXS1,GATA4,GATA6,GPD2,HNF1B,HSF1,IGF2,IL6RA,INTS1,LARGE1,MAP1B,MAPT,MEIS1,NEDD4L,NRG1,NRK,NRP1,OLFM1,PLCB1,PLXNA4,PPARD,PTK2,PTX3,RAI1,RARA,RARB,S1PR1,SEMA6B,SGIP1,SH3PXD2B,SLC12A5,SMAD3,SMARCA4,SORBS2,SPAAR,SPG20,SRF,STAT3,STAT5A,STC2,ST…
GO:BP	tissue morphogenesis	GO:0048729	FALSE	2.59536e-11	10.5858	662	1091	73	26856	ADAMTS12,ADM,AHDC1,AR,BRSK1,BTRC,CAMSAP3,CCM2L,CCN1,CEACAM1,CHRD,CITED2,COBL,COL4A1,COL5A1,DAG1,DDR1,DLG5,DLL1,EDN1,FERMT2,GATA4,GATAD2A,GCNT3,GPI1,GRB2,HNF1A,HNF1B,IFT122,IGFBP5,ITGA2,ITGA5,KLHL3,LRP5,MMP14,MTHFR,MYLK,NOTCH4,NPHP3,NRG1,NRP1,PBX1,PKD2,PKHD1,PKP2,PLOD3,PML,PODXL,PRKACA,RARA,RHOC,RREB1,S1PR1,SDC4,SHANK3,SMAD3,SMARCA4,SOCS3,SOX8,SRF,STARD13,STAT5A,SYNE4,TBX2,TBX3,TGFB1I1,TGFB2,TGFBR…
GO:BP	organic substance transport	GO:0071702	FALSE	2.95088e-11	10.53	2860	1091	199	26856	ABAT,ABCA2,ABCA3,ABCC8,ABCD1,ADAR,ADRA1A,AGAP1,AGRN,AKAP6,ALOX5,ANO6,ANXA5,AP1G2,AP1M1,AP2B1,AP3D1,APOL9A,APOL9B,AQP8,ARFGEF2,ARHGAP44,ARL4D,ARNTL,ARRB1,ARRDC2,ATG4C,ATP11A,ATP2B2,AVPR1A,BCL3,BCS1L,C2CD5,CABP1,CACHD1,CACNA1C,CACNA1D,CACNG7,CADPS2,CAMK2D,CAMSAP3,CAR4,CAVIN1,CDK16,CDKN1A,CEACAM1,CHRD,CHRM1,CHRM3,CLOCK,CMTM6,DAG1,DDC,DIAPH1,DPYSL2,DTX3L,DYSF,ECRG4,EDN1,EHD1,EHD3,ESYT1,EXOC3L,FAM53B,…
GO:BP	programmed cell death	GO:0012501	FALSE	3.32837e-11	10.4778	2127	1091	160	26856	AARS,ADAR,ADM,AGO4,AGRN,AIFM3,ANO6,ANXA5,APBB2,AR,ARRB1,ASNS,ATF5,ATF7,ATN1,BCL2L1,BCL3,BMYC,C5AR1,CAMK2D,CAPN1,CAPN2,CARD6,CARM1,CCN1,CDH5,CDKN1A,CITED2,COL4A3,CX3CR1,CYP26B1,DAP,DAPK1,DBH,DDIT4,DLG5,DLL1,DOCK1,DPEP1,DPP9,DUSP1,EDN1,ELMO1,ENO1,ENO1B,EP400,ETV6,FADD,FOXO1,GADD45G,GAPDH,GAS6,GATA4,GATA6,GATAD2A,GLP1R,GNAQ,GPI1,GRAMD4,GRK5,GSDMD,HIF3A,HIP1,HIPK1,HIPK2,HNF1A,HNF1B,HSF1,INTS1,ITGA5,I…
GO:BP	cell death	GO:0008219	FALSE	4.23582e-11	10.3731	2133	1091	160	26856	AARS,ADAR,ADM,AGO4,AGRN,AIFM3,ANO6,ANXA5,APBB2,AR,ARRB1,ASNS,ATF5,ATF7,ATN1,BCL2L1,BCL3,BMYC,C5AR1,CAMK2D,CAPN1,CAPN2,CARD6,CARM1,CCN1,CDH5,CDKN1A,CITED2,COL4A3,CX3CR1,CYP26B1,DAP,DAPK1,DBH,DDIT4,DLG5,DLL1,DOCK1,DPEP1,DPP9,DUSP1,EDN1,ELMO1,ENO1,ENO1B,EP400,ETV6,FADD,FOXO1,GADD45G,GAPDH,GAS6,GATA4,GATA6,GATAD2A,GLP1R,GNAQ,GPI1,GRAMD4,GRK5,GSDMD,HIF3A,HIP1,HIPK1,HIPK2,HNF1A,HNF1B,HSF1,INTS1,ITGA5,I…
GO:BP	regulation of immune system process	GO:0002682	FALSE	5.03367e-11	10.2981	1545	1091	127	26856	ABR,ADAR,AHR,ALOX15,ANO6,AP3D1,BCAR1,BMYC,BRPF3,C1RL,C5AR1,CAPN1,CDKN1A,CEACAM1,CX3CR1,CXCL17,CYP26B1,DHX58,DLG5,DLL1,DTX4,DUSP1,DYSF,EDN1,EFNB1,EIF2AK4,ENPP3,FADD,FBN1,FES,FOS,GAS6,GATA6,GPI1,GPRC5B,GRAMD4,GRB2,HSF1,IFI35,IGF2,INPPL1,IRAK1,IRF7,ISG15,ITGA2,KAT6B,LEO1,LGALS9,LITAF,LOX,MADCAM1,MEAF6,MEIS1,MEIS2,MMP14,MMP28,NF1,NFKB1,NFKBIA,NOD2,NR1H3,OAS1A,OAS3,OASL1,PARP14,PARP9,PHF11A,PHLPP1,PIK…
GO:BP	positive regulation of cell population proliferation	GO:0008284	FALSE	5.82389e-11	10.2348	1427	1091	120	26856	ADM,AGRN,AR,ARRB1,ARSB,ATP1B2,AUTS2,AVPR1A,BCL2L1,BICRA,BICRAL,BMYC,C5AR1,CAMK2D,CARM1,CCN1,CDC42EP2,CDKN1A,CDON,CHRD,COBL,CREB3L2,CSF2RA,CX3CR1,DDR1,DISC1,DLL1,DOT1L,DPYSL3,DYSF,EDN1,EFNB1,EHD1,FADD,FERMT2,FES,FGF18,FGFR4,FOSL2,GAB2,GAS6,GATA4,GATA6,GLP1R,GNAQ,GPRC5B,GRK5,HAP1,HIPK1,HIPK2,IGF2,IGFBP5,IL6RA,IRAK1,IRAK4,ITGA2,ITPR1,JCAD,LRP5,LTK,MAP1B,MAPT,MARK2,MEIS1,MEIS2,MLXIPL,MVD,NACC1,NCKIPS…
GO:BP	response to organic cyclic compound	GO:0014070	FALSE	6.60142e-11	10.1804	1127	1091	102	26856	ABAT,ABCA2,ABCA3,ADCY1,ADM,AHR,AKAP6,ALPL,AQP8,AR,ARNTL,ASNS,AVPR1A,BCL2L1,BTRC,CACNA1C,CAD,CARM1,CDKN1A,CHRM1,CHRM3,CLOCK,DAG1,DDIT4,DIAPH1,DPYD,EDN1,ESRRB,FADD,FAM107A,FES,FIBIN,FOS,FOSB,FOSL2,FOXO1,GABRB1,GATA6,GLDC,GNAO1,GNAQ,GOT1,GPI1,GRAMD1B,HDAC5,HMGCS1,HNF1A,HSF1,IGF2,IGFBP5,ITGA2,ITPR1,KANK2,KCNC2,LOX,MAP1B,MMP14,MMP15,MMP19,MTHFR,NCOA1,NCOR2,NFKB1,NFKBIA,NOD2,NR1H3,P2RX3,PCK2,PIK3R1,PKD…
GO:BP	regulation of phosphorus metabolic process	GO:0051174	FALSE	6.89018e-11	10.1618	1328	1091	114	26856	ABCA2,ABCA3,ADAR,ADRA1A,AGRN,AKAP6,AR,ARRB1,BCL2L1,C1QTNF9,C5AR1,CAMK2N2,CAMKK2,CAPN2,CCN1,CCNJL,CDH5,CDKN1A,CDON,CEACAM1,CX3CR1,DAG1,DDIT4,DDR1,DUSP1,EDN1,EIF2AK4,ENO1,ENO1B,ERRFI1,FAM20C,FBN1,FERMT2,FGF18,FLT1,GAS6,GATA4,GCK,GNAQ,GPRC5B,GRB10,HIPK2,HNF1A,HSF1,IGF2,IL6RA,INPPL1,IRAK1,ITGA2,ITGA5,KIRREL,KSR1,LARGE1,LOX,LPIN1,LRP5,LTK,MAPT,MLXIPL,MOB3B,MYADM,NEK10,NF1,NOD2,NRG1,NRP1,PARP14,PARP9,P…
GO:BP	cellular response to hormone stimulus	GO:0032870	FALSE	7.99458e-11	10.0972	662	1091	72	26856	ANXA5,AR,ARNTL,ASNS,AVPR1A,BCAR1,C1QTNF9,C2CD5,CARM1,CEACAM1,CLOCK,DDIT4,EDN1,ESRRB,FAM107A,FBN1,FOS,FOSB,FOXO1,GATA4,GATA6,GCK,GLP1R,GOT1,GRB10,GRB14,GRB2,HDAC9,HSF1,IGF2,INPPL1,IRS1,KANK2,LPIN1,MAP1B,NCOA1,NCOR2,NFKB1,NR1H3,PCK2,PID1,PIK3R1,PIP4K2B,PKLR,PLCB1,PPARD,PPP5C,PRKACA,PRKCD,PTK2,PTPRJ,RARA,RARB,RBFOX2,REN1,RXRG,SLC9A1,SMARCA4,SOCS3,SREBF1,STAT3,STAT5A,THRA,THRB,TRIB3,TSHR,UCP1,YAP1,YW…
GO:BP	regulation of protein localization	GO:0032880	FALSE	9.29051e-11	10.032	971	1091	92	26856	ABAT,ABCC8,ALOX5,ANXA5,AP2B1,AR,ARHGAP44,ARNTL,ARRB1,BCL2L1,C2CD5,CABP1,CACNA1C,CACNA1D,CAMK2D,CDH2,CDK16,CHRM1,CHRM3,CLOCK,CORO2B,DAG1,DTX3L,FERMT2,FOXO1,GAS6,GBF1,GCK,GIPR,GJA5,GLP1R,GNAO1,GNAQ,GPC4,GRIP2,GRIPAP1,HCFC1,HNF1A,ICE1,INPP5E,INPPL1,IQSEC2,IRS1,ITPR1,KCNB1,LRP5,MAP1A,MAPT,MMP14,NBEA,NEDD4L,NF1,NOL3,NOTCH4,NR1H3,ORAI1,PARP9,PCK2,PCNT,PDE4C,PFKL,PID1,PIK3R1,PLCB1,PML,PPARD,PRKACA,PRKCD…
GO:BP	negative regulation of macromolecule metabolic process	GO:0010605	FALSE	9.29731e-11	10.0316	3326	1091	221	26856	ABCD1,ADAR,AGO4,ANXA4,APBB2,AR,ARID5B,ARNTL,ARRB1,ATF5,ATF7,ATN1,BCL3,BMYC,BTRC,CACNG7,CAMK2N2,CBFA2T3,CDKN1A,CEACAM1,CEBPD,CIC,CITED2,CLEC16A,CLOCK,CREB3L1,CX3CR1,DAP,DAPK1,DDIT4,DHX58,DIP2A,DLL1,DNAJB5,DOT1L,DPEP1,DTX3L,DUSP1,DYSF,EDN1,EIF2AK4,ENO1,ENO1B,EPAS1,ERRFI1,ESRRB,ETV6,FLYWCH1,FOXO1,FOXP4,FOXS1,FRY,GAPDH,GAS6,GATA4,GATA6,GATAD2A,GNAQ,GPI1,GRB10,GTF2IRD1,HAP1,HCFC1,HDAC5,HDAC9,HELZ2,HIP…
GO:BP	blood vessel morphogenesis	GO:0048514	FALSE	1.32741e-10	9.877	654	1091	71	26856	ABCC8,ADAMTS9,ADM,ALOX5,AMOT,C5AR1,CCN1,CDH2,CDH5,CEACAM1,CHRD,CITED2,COL4A1,COL4A2,COL4A3,CREB3L1,CX3CR1,CXCL17,DAG1,DLL1,DYSF,EDN1,EPAS1,FGF18,FLT1,GATA4,GATA6,GJA5,GJC1,HDAC5,HDAC9,HIF3A,HIPK2,IGF2,ITGA5,JCAD,LOX,LRP5,MEIS1,MMP14,MMP19,MYLK,MYO1E,NF1,NOTCH4,NRP1,PARVA,PKD2,PML,PTK2,PTPRJ,RHOJ,S1PR1,SASH1,SMARCA4,SRF,STARD13,STAT3,TBX2,TCF4,TGFB2,TGFBR2,TMEM100,TNFAIP2,TNFRSF12A,VASH1,WARS1,WNK…
GO:BP	MAPK cascade	GO:0000165	FALSE	1.49116e-10	9.82647	806	1091	81	26856	ADRA1A,ALOX15,AR,ARHGAP8,ARRB1,ATF7,BMYC,C5AR1,CAMK2D,CCN1,CDH2,CDON,CEACAM1,CXCL17,DAG1,DENND2B,DUSP1,DUSP8,EDN1,ERRFI1,FERMT2,FGF18,FGFR4,FLT1,FOXO1,GADD45G,GAS6,GATA4,GLIPR2,GRB10,GRB2,HIPK2,HSF1,IGF2,IL6RA,INPPL1,IRAK1,IRAK4,JCAD,KSR1,MECOM,MID1,MINK1,MUC20,NEK10,NF1,NFKB1,NOD2,NQO2,NRG1,NRK,NRP1,PDGFB,PDGFC,PEA15A,PHLPP1,PKHD1,PLCB1,PLCE1,PRKCD,PTK2,PTPRJ,RARA,REN1,SASH1,SHANK3,SMAD3,SPRY4,S…
GO:BP	regulation of phosphate metabolic process	GO:0019220	FALSE	1.55466e-10	9.80837	1327	1091	113	26856	ABCA2,ABCA3,ADAR,ADRA1A,AGRN,AKAP6,AR,ARRB1,BCL2L1,C1QTNF9,C5AR1,CAMK2N2,CAMKK2,CAPN2,CCN1,CCNJL,CDH5,CDKN1A,CDON,CEACAM1,CX3CR1,DAG1,DDIT4,DDR1,DUSP1,EDN1,EIF2AK4,ENO1,ENO1B,ERRFI1,FBN1,FERMT2,FGF18,FLT1,GAS6,GATA4,GCK,GNAQ,GPRC5B,GRB10,HIPK2,HNF1A,HSF1,IGF2,IL6RA,INPPL1,IRAK1,ITGA2,ITGA5,KIRREL,KSR1,LARGE1,LOX,LPIN1,LRP5,LTK,MAPT,MLXIPL,MOB3B,MYADM,NEK10,NF1,NOD2,NRG1,NRP1,PARP14,PARP9,PDGFB,PD…
GO:BP	central nervous system development	GO:0007417	FALSE	1.77984e-10	9.74962	1014	1091	94	26856	AARS,ABAT,ABR,ARHGEF28,ARSA,ATF5,ATP1B2,ATP2B2,AVPR1A,BRINP1,C5AR1,CCDC141,CDH11,CDH2,CDON,CHRD,CIC,CITED2,CNP,COL4A1,CX3CR1,DAAM2,DAG1,DDIT4,DIAPH1,DISC1,DLG5,DLL1,DMXL2,ECRG4,GABRB1,GIT2,GNAQ,HAP1,HNF1B,IFT122,KCNA1,KCNC2,KCNJ10,KDM4A,LARGE1,LHX6,LRP5,MAP1S,MECOM,MEIS1,MEIS2,MINK1,NAV2,NCOA1,NCOR2,NF1,NOVA2,NRG1,NRP1,ODAD4,OGDH,PBX1,PCDH18,PKD2,PLCB1,PLPP3,PLXNA4,PRPF19,PTK2,PTPRJ,RARA,RARB,RBF…
GO:BP	negative regulation of multicellular organismal process	GO:0051241	FALSE	1.83173e-10	9.73714	1212	1091	106	26856	ABAT,ABCC8,ABCD1,ABR,ADAMTS12,ADAMTS7,ADAMTS9,ADM,ADRA1A,ALOX5,AMOT,ANXA4,ANXA5,ARNTL,ARRB1,ATF5,AVPR1A,BCL3,BMYC,BRINP1,CEACAM1,CHRM3,CITED2,COL4A2,COL4A3,CREB3L1,CX3CR1,DAAM2,DHX58,DLG5,DLL1,DOCK4,ENPP3,ERRFI1,FBN1,FOXO1,FOXP4,GAS6,GATA4,GATA6,GJA5,GUCY1A1,HDAC5,HDAC9,HNF1B,HSF1,IGFBP5,IL17RD,KDM4A,LGALS9,LPIN1,MAPKBP1,MCC,MUC16,NAPEPLD,NF1,NFKB1,NOD2,NOL3,NOVA2,NR1H3,NRG1,NRP1,OAS1A,OAS3,PDGFB…
GO:BP	in utero embryonic development	GO:0001701	FALSE	1.83308e-10	9.73682	515	1091	61	26856	ADM,AMOT,ANKS6,AR,ATF7,ATP11A,BCL2L1,BRD4,CAMSAP3,CAPN2,CCN1,CHRD,CITED2,CMIP,DLL1,EDN1,ENO1,ENO1B,EPAS1,ESRRB,GATA4,GATA6,GATAD2A,GPI1,GRB2,HCFC1,HNF1A,HNF1B,HSF1,IGF2,INTS1,KRT19,MECOM,MYO1E,NCOA1,NCOR2,NRK,PCDH12,PCGF2,PKD2,PLOD3,SEC24D,SH3PXD2A,SLC5A7,SMAD3,SMARCA4,SMARCB1,SOCS3,SOX8,SRF,TANC2,TBX3,TCF7L2,TGFBR2,TMEM100,TTLL1,VASH1,YAP1,ZFP335,ZFP568,ZMIZ1
GO:BP	modulation of chemical synaptic transmission	GO:0050804	FALSE	2.00112e-10	9.69873	704	1091	74	26856	ABR,ADCY1,ADRA1A,AGRN,ARHGAP44,ATP2B2,BCL2L1,BRSK1,CACNA1D,CACNG7,CAR7,CDH11,CDH2,CHRD,CHRM1,CX3CR1,DAG1,DGKB,DISC1,EDN1,EIF2AK4,FAM107A,GIT2,GRIP2,GUCY1A1,HAP1,HIP1,ICA1,IGSF11,IQSEC1,IQSEC2,KCNB1,KCNC3,KCNJ10,KMT2A,LARGE1,MAP1A,MAP1B,MAPT,NF1,NISCH,NPTX2,NPTXR,P2RX3,PACSIN2,PCDH17,PDE4A,PLAT,PLCB1,PNKD,PRKACA,PTK2,PXK,RARA,RIMS4,SHANK1,SHANK2,SHANK3,SLC4A8,SRF,SSH1,STAT3,STX1B,STX4A,STXBP1,SYN1…
GO:BP	regulation of trans-synaptic signaling	GO:0099177	FALSE	2.15061e-10	9.66744	705	1091	74	26856	ABR,ADCY1,ADRA1A,AGRN,ARHGAP44,ATP2B2,BCL2L1,BRSK1,CACNA1D,CACNG7,CAR7,CDH11,CDH2,CHRD,CHRM1,CX3CR1,DAG1,DGKB,DISC1,EDN1,EIF2AK4,FAM107A,GIT2,GRIP2,GUCY1A1,HAP1,HIP1,ICA1,IGSF11,IQSEC1,IQSEC2,KCNB1,KCNC3,KCNJ10,KMT2A,LARGE1,MAP1A,MAP1B,MAPT,NF1,NISCH,NPTX2,NPTXR,P2RX3,PACSIN2,PCDH17,PDE4A,PLAT,PLCB1,PNKD,PRKACA,PTK2,PXK,RARA,RIMS4,SHANK1,SHANK2,SHANK3,SLC4A8,SRF,SSH1,STAT3,STX1B,STX4A,STXBP1,SYN1…
GO:BP	nitrogen compound transport	GO:0071705	FALSE	2.49874e-10	9.60228	2104	1091	156	26856	ABAT,ABCA2,ABCC8,ABCD1,ADAR,AGAP1,AGRN,ALOX5,ANXA5,AP1G2,AP1M1,AP2B1,AP3D1,AQP8,ARFGEF2,ARHGAP44,ARL4D,ARNTL,ARRB1,ARRDC2,ATG4C,ATP11A,AVPR1A,BCL3,BCS1L,C2CD5,CABP1,CACNA1C,CACNA1D,CACNG7,CADPS2,CAMSAP3,CAVIN1,CDK16,CDKN1A,CHRD,CHRM1,CHRM3,CLOCK,CMTM6,DAG1,DDC,DPYSL2,DTX3L,ECRG4,EDN1,EHD1,EHD3,EXOC3L,FAM53B,FOXO1,GAS6,GBF1,GCK,GIPR,GJA5,GLP1R,GNAO1,GNAQ,GRIP2,GRIPAP1,GSDMD,HAP1,HCFC1,HNF1A,HNF1B,…
GO:BP	response to abiotic stimulus	GO:0009628	FALSE	2.58002e-10	9.58838	1303	1091	111	26856	ABAT,ABCC8,ADM,ARRB1,ARSA,ARSB,ASNS,ATP1A3,ATP2B2,AVPR1A,BCL2L1,BCL3,BMYC,BRSK1,CACNA1C,CAMK2D,CAPN2,CBFA2T3,CDKN1A,CHRD,CITED2,CLOCK,DAG1,DBH,DDHD2,DDIT4,DISC1,DYSF,EDN1,EIF2AK4,ENO1,ENO1B,EPAS1,FADD,FOS,FOSB,FOSL2,FOXO1,GATA4,GATA6,GOT1,GPI1,GRB2,GUCY1A1,HABP4,HIF3A,HSF1,INTS3,IRAK1,ITGA2,ITPR1,KCNA1,KCNC2,KMT2A,LARGE1,LETM1,LRP11,LRRC8D,MAP1B,MAP3K1,MAPT,MEIS2,MMP14,MTHFR,MYLK,NEDD4L,NF1,NFKB1…
GO:BP	apoptotic process	GO:0006915	FALSE	2.97654e-10	9.52629	2053	1091	153	26856	AARS,ADAR,ADM,AGO4,AGRN,AIFM3,ANO6,ANXA5,APBB2,AR,ARRB1,ASNS,ATF5,ATF7,ATN1,BCL2L1,BCL3,BMYC,C5AR1,CAMK2D,CAPN1,CAPN2,CARD6,CARM1,CCN1,CDH5,CDKN1A,CITED2,COL4A3,CX3CR1,DAP,DAPK1,DBH,DDIT4,DLG5,DLL1,DOCK1,DPEP1,DUSP1,EDN1,ELMO1,ENO1,ENO1B,EP400,ETV6,FADD,FOXO1,GADD45G,GAPDH,GAS6,GATA4,GATA6,GLP1R,GNAQ,GPI1,GRAMD4,GRK5,HIF3A,HIP1,HIPK1,HIPK2,HNF1A,HNF1B,HSF1,INTS1,ITGA5,ITPR1,ITSN1,KANK2,KCNB1,KDM4…
GO:BP	positive regulation of cell differentiation	GO:0045597	FALSE	3.70822e-10	9.43083	962	1091	90	26856	ADAMTS9,ADM,AKAP6,AP3D1,AR,ARNTL,ATP11A,BCL9L,BRINP1,CARM1,CCN1,CDH5,CDON,CEACAM1,CEBPD,CX3CR1,CYP26B1,DAG1,DISC1,DPF3,EDN1,FADD,FAM20C,FERMT2,FES,FGF18,FOS,GAS6,GLIPR2,GLP1R,GPRC5B,GRIP2,HAP1,HSF1,ISG15,KDM4A,LGALS9,LRP5,MAP1B,MAPT,MECOM,MMP14,NAPEPLD,NCOA1,NRG1,NRP1,OLFM1,PIK3R1,PLCB1,PLXNA4,PRDM16,PRPF19,PTK2,RARA,RREB1,SH3PXD2B,SHANK3,SMAD3,SMARCA4,SMARCB1,SMARCD1,SOCS3,SOX8,SRF,STAT3,STAT5A,…
GO:BP	cytoskeleton organization	GO:0007010	FALSE	4.21904e-10	9.37479	1416	1091	117	26856	ABLIM3,ABR,AGRN,ALOX15,AMOT,ANKFN1,ARHGAP17,ARHGAP28,ARHGAP44,ARHGEF28,ARMC2,ARRB1,ATF5,BC034090,BCAR1,BRSK1,CAMSAP3,CAPN1,CCDC69,CDC42BPA,CDC42BPB,CDC42EP2,CDH5,CFAP91,CLIP2,CNP,COBL,CORO2B,COTL1,DAAM2,DAG1,DIAPH1,DISC1,DPYSL2,DPYSL3,DST,EDN1,EHD2,ELMO1,ELN,FAM107A,FERMT2,FES,FIGN,FIGNL2,GAPDH,GRB2,HIP1,INPPL1,IQSEC1,KANK2,KATNAL1,KIRREL,KPNB1,KRT19,LARGE1,LURAP1,MAP1A,MAP1B,MAP1S,MAP7D1,MAPT,MA…
GO:BP	positive regulation of intracellular signal transduction	GO:1902533	FALSE	5.55857e-10	9.25504	985	1091	91	26856	ADRA1A,AKAP6,ALOX15,AR,ARHGAP8,ARRB1,AUTS2,BMYC,BRD4,C5AR1,CAMK2D,CDH2,CDON,CEACAM1,CLEC16A,CX3CR1,CXCL17,DENND2B,DLG5,EDN1,FADD,FERMT2,FGF18,FGFR4,FLT1,GADD45G,GAPDH,GAS6,GATA4,GIPR,GLIPR2,GPRC5B,GUCY1A1,HIPK2,HNF1A,IFI35,IGF2,IGFBP5,IL6RA,IRAK1,IRAK4,ITSN1,JCAD,KSR1,LITAF,LURAP1,MID1,MINK1,MUC20,MYORG,NACC2,NEK10,NOD2,NPR1,NQO2,NRG1,NRK,NRP1,PDGFB,PDGFC,PHLPP1,PLCB1,PLCE1,PLEKHF1,PLSCR1,PML,PRA…
GO:BP	regulation of cellular component biogenesis	GO:0044087	FALSE	1.08954e-09	8.96276	1013	1091	92	26856	ABCA2,ABCA3,AGRN,ALOX15,ARHGAP28,ARHGAP44,AUTS2,CAMSAP3,CAPN1,CCN1,CDC42EP2,CDH5,COBL,CORO2B,COTL1,DAAM2,DAG1,DLG5,DPYSL3,EFNB1,ELN,FAM107A,FERMT2,FES,GPC4,GRB2,HAP1,HCFC1,HSF1,ICA1,ICE1,IL1RAPL1,ISG15,KANK2,KIRREL,LRFN3,MAP1B,MAPT,MMP14,MYADM,NEDD4L,NOL3,NRG1,NRP1,PCSK5,PEAK1,PIK3R1,PIP4K2B,PKP2,PLCE1,PLD1,PODXL,PPP2R5B,PREX1,PRKACA,PRKCD,PTK2,PTPRJ,RAB7,RHOC,S1PR1,SDC4,SEPTIN8,SH3PXD2B,SHANK1,S…
GO:BP	muscle structure development	GO:0061061	FALSE	1.15411e-09	8.93775	729	1091	74	26856	ADAMTS15,ADM,ADRA1A,AKAP6,ARID5B,ARNTL,ATP11A,AVPR1A,BCL9,BCL9L,CAMK2D,CAPN2,CCM2L,CDH2,CDON,CHRNB1,CITED2,CYP26B1,DAG1,DLL1,DOCK1,DPF3,DYSF,EDN1,EHD1,EHD2,ELN,EPAS1,FOS,GATA4,GATA6,HDAC5,HOXD9,IGF2,IGFBP5,KRT19,LARGE1,LOX,MEIS1,MMP14,MRTFB,MSC,MYLK,MYORG,NF1,NOL3,NRG1,PDGFB,PGM5,PIK3R1,PKP2,PLAGL1,PLCB1,PPARD,RARA,RARB,RNF165,S1PR1,SLC9A1,SMAD3,SMARCA4,SMARCB1,SMARCD1,SORBS2,SOX8,SRF,SYNE1,SYNPO…
GO:BP	negative regulation of biosynthetic process	GO:0009890	FALSE	1.28955e-09	8.88956	2778	1091	189	26856	ABCA2,ABCD1,ADAR,AGO4,ANXA4,APBB2,AR,ARID5B,ARNTL,ARRB1,ASXL3,ATF5,ATF7,ATN1,BCL3,BMYC,BTRC,CACNG7,CBFA2T3,CDKN1A,CEACAM1,CEBPD,CIC,CITED2,CLOCK,CREB3L1,CX3CR1,DAP,DAPK1,DHX58,DIP2A,DLL1,DNAJB5,DOT1L,DUSP1,DYSF,EDN1,EIF2AK4,ENO1,ENO1B,EPAS1,ERRFI1,ESRRB,ETV6,FLYWCH1,FOXO1,FOXP4,FOXS1,GAPDH,GAS6,GATA4,GATA6,GATAD2A,GCK,GOT1,GRB10,GTF2IRD1,HCFC1,HDAC5,HDAC9,HELZ2,HIPK1,HIPK2,HIVEP1,HNF1A,HNF1B,HOXD…
GO:BP	organophosphate metabolic process	GO:0019637	FALSE	1.45288e-09	8.83777	953	1091	88	26856	ABCA2,ABCA3,ABCD1,ACLY,ACSS2,ADCY1,ADCY2,ALDH1L2,ALOX15,ALPL,ATP2B2,BCL2L1,BPNT1,CAD,CAPN2,CHKA,CMPK2,CNP,CS,DGKB,DIP2A,DPYD,EFR3B,ELOVL3,ELOVL5,ENO1,ENO1B,ENPP3,FAM20C,FLAD1,FMO1,FMO5,GATA6,GCK,GPD2,GPI1,GUCY1A1,HMGCS1,HNF1A,INPP4A,INPP5A,INPP5E,INPPL1,IP6K3,ITPK1,LDHA,LPIN1,MBOAT1,MDH2,MVD,MVK,NAPEPLD,NPR1,NR1H3,NT5C2,OAS1A,OASL2,OGDH,PCYT2,PDE4A,PDE4C,PDE7B,PDE9A,PDGFB,PFKL,PGD,PID1,PIGB,PIGQ,…
GO:BP	negative regulation of developmental process	GO:0051093	FALSE	2.06546e-09	8.68498	1074	1091	95	26856	ABCC8,ABR,ADAMTS12,ADAMTS7,ADAMTS9,ADCK1,ALOX5,AMOT,ARNTL,ASAP1,ATF5,BCL2L1,BICRA,BICRAL,BMYC,BRINP1,CARM1,CDKN1A,CEACAM1,CHRD,CITED2,COL4A2,COL4A3,COL5A1,CREB3L1,DAAM2,DLL1,EIF2AK4,ESRRB,FBN1,FERMT2,FOXO1,FOXP4,GAS6,GRB14,HDAC5,HNF1B,IGF2,IGFBP5,IL17RD,KDM4A,LEO1,LRP5,MAPT,MEIS1,MEIS2,NCOR2,NF1,NFKBIA,NOTCH4,NPHP3,NRP1,PBX1,PDGFB,PIK3R1,PKP2,PML,PPARD,PRDM16,PTK2,RAI1,RARA,RARB,RUNX1T1,SEMA6B,SM…
GO:BP	regulation of phosphorylation	GO:0042325	FALSE	2.35495e-09	8.62802	1177	1091	101	26856	ADAR,ADRA1A,AGRN,AKAP6,AR,ARRB1,C1QTNF9,C5AR1,CAMK2N2,CAMKK2,CCN1,CCNJL,CDH5,CDKN1A,CDON,CEACAM1,CX3CR1,DAG1,DDIT4,DDR1,DUSP1,EDN1,EIF2AK4,ERRFI1,FBN1,FERMT2,FGF18,FLT1,GAS6,GATA4,GCK,GNAQ,GPRC5B,GRB10,HIPK2,HNF1A,HSF1,IGF2,IL6RA,INPPL1,IRAK1,ITGA5,KIRREL,KSR1,LARGE1,LOX,LRP5,LTK,MAPT,MLXIPL,MOB3B,MYADM,NEK10,NF1,NOD2,NRG1,NRP1,PARP14,PARP9,PDGFB,PDGFC,PHLPP1,PID1,PIFO,PIK3R1,PIP4K2B,PKD2,PKN1,PL…
GO:BP	morphogenesis of an epithelium	GO:0002009	FALSE	2.60879e-09	8.58356	547	1091	61	26856	ADAMTS12,ADM,AR,BRSK1,BTRC,CAMSAP3,CCN1,CEACAM1,CITED2,COBL,COL4A1,COL5A1,DAG1,DDR1,DLG5,DLL1,EDN1,FERMT2,GATA4,GATAD2A,GRB2,HNF1B,IFT122,IGFBP5,ITGA5,KLHL3,LRP5,MMP14,MTHFR,NOTCH4,NPHP3,NRP1,PBX1,PKD2,PKHD1,PLOD3,PML,PODXL,PRKACA,RARA,RHOC,RREB1,SDC4,SHANK3,SMAD3,SMARCA4,SOCS3,SOX8,SRF,STARD13,STAT5A,SYNE4,TBX2,TBX3,TGFB1I1,TGFB2,TGFBR2,TGM2,VCL,YAP1,ZFP568
GO:BP	chordate embryonic development	GO:0043009	FALSE	3.2204e-09	8.49209	791	1091	77	26856	ADM,AMOT,ANKS6,AR,ATF7,ATP11A,BCL2L1,BRD4,CAMSAP3,CAPN2,CCN1,CHRD,CITED2,CMIP,COBL,DLL1,EDN1,ENO1,ENO1B,EPAS1,ESRRB,ETL4,GATA4,GATA6,GATAD2A,GPI1,GRB2,HCFC1,HNF1A,HNF1B,HOXD9,HSF1,IFT122,IGF2,INTS1,ITPK1,KRT19,MECOM,MEOX1,MMP14,MTHFR,MYO1E,NCOA1,NCOR2,NF1,NRK,PBX1,PCDH12,PCGF2,PCSK5,PKD2,PLOD3,PRKACA,RARA,SDC4,SEC24D,SH3PXD2A,SLC5A7,SMAD3,SMARCA4,SMARCB1,SOCS3,SOX8,SRF,TANC2,TBX3,TCF7L2,TGFB2,TGF…
GO:BP	cell morphogenesis	GO:0000902	FALSE	3.30499e-09	8.48083	1033	1091	92	26856	ADCY1,AGO4,AGRN,APBB2,AR,ARHGAP44,ARHGEF28,ATP2B2,AUTS2,BCL9L,BRSK1,CACNG7,CDC42EP2,CDH11,CDH2,CDH5,CNP,COBL,DAG1,DDR1,DIAPH1,DIP2A,DISC1,DST,EDN1,EFNB1,EIF2AK4,ESRRB,FERMT2,FES,FRY,ITPR1,MAP1A,MAP1B,MAP1S,MAPT,MARK2,MINK1,MOV10,NEDD4L,NFIA,NOTCH4,NOVA2,NRG1,NRP1,NYAP2,OLFM1,PACSIN2,PAKAP,PALLD,PARVA,PARVB,PKHD1,PLOD3,PLXNA4,PRAG1,PTK2,RBFOX2,RHOJ,RNF165,RREB1,SARM1,SEMA6B,SH3D19,SHANK1,SHANK3,SH…
GO:BP	response to peptide hormone	GO:0043434	FALSE	3.34507e-09	8.4756	479	1091	56	26856	ABCC8,ADM,ALPL,ANXA5,BCAR1,C1QTNF9,C2CD5,CAD,CAPN1,CEACAM1,DAG1,EDN1,FBN1,FOS,FOXO1,GCK,GLP1R,GOT1,GRB10,GRB14,GRB2,HDAC9,HSF1,IGF2,IGFBP5,INPPL1,IRS1,LPIN1,LRP5,MAP1B,NCOA1,NFKB1,PCK2,PID1,PIK3R1,PIP4K2B,PKLR,PLCB1,PRKACA,PRKCD,PTK2,PTPRJ,SLC2A1,SLC9A1,SOCS3,SREBF1,SRSF4,STAT3,STAT5A,STC2,TNFRSF11A,TRIB3,TSHR,YWHAG,ZBED3,ZBTB7B
GO:BP	negative regulation of transcription by RNA polymerase II	GO:0000122	FALSE	4.00314e-09	8.3976	1020	1091	91	26856	APBB2,AR,ARID5B,ATF7,ATN1,BMYC,CBFA2T3,CIC,CITED2,CREB3L1,DNAJB5,EDN1,ENO1,ENO1B,EPAS1,ETV6,FLYWCH1,FOXO1,FOXP4,FOXS1,GATA4,GATA6,GATAD2A,GTF2IRD1,HCFC1,HDAC5,HDAC9,HIPK1,HIPK2,HIVEP1,HNF1A,HNF1B,HOXD9,HSF1,IGF2,IRF2BP2,IRF2BPL,JAZF1,KANK2,KLF12,MAGEE1,MLXIPL,MSC,NACC2,NCOR2,NFIL3,NFKB1,NOTCH4,NR1H3,PARP9,PCGF2,PEG3,PPARD,PRDM16,PRDM2,PRKACA,RARA,RARB,RREB1,SIM2,SMAD3,SMARCA4,SOX8,SP2,SREBF1,SREB…
GO:BP	chemical homeostasis	GO:0048878	FALSE	4.18834e-09	8.37796	1104	1091	96	26856	ABCA2,ABCA3,ABCC8,ABCD1,ADCK1,ADM,AKAP6,ALOX5,ALPL,ANK1,ARRB1,ATP1A3,ATP1B2,ATP2B2,AVPR1A,BMYC,CACNA1C,CACNA1D,CAMK2D,CAR4,CAR7,CDH5,CDK16,DBH,DIAPH1,DISC1,DMXL2,EDN1,EHD1,ENPP3,EPAS1,FBN1,FOXO1,GAS6,GATA4,GCK,GLP1R,GOT1,GPI1,GPRC5B,GRAMD1B,HAP1,HCFC1,HDAC9,HNF1A,IGFBP5,ITPR1,KCNA1,KCNB1,KCNJ10,KLHL3,LETM1,LRP5,LRRC8D,MLLT6,MLXIPL,NCOR2,NOL3,NR1H3,OAS1A,PCK2,PDE4C,PIK3R1,PKD2,PKHD1,PKP2,PLCB1,PLC…
GO:BP	transmembrane receptor protein tyrosine kinase signaling pathway	GO:0007169	FALSE	4.21057e-09	8.37566	597	1091	64	26856	ADAMTS12,AR,ARID5B,BCAR1,CEACAM1,CHRD,COL4A1,COL4A2,COL4A3,CREB3L1,DDIT4,DDR1,DLL1,EFNB1,ERRFI1,FAM20C,FGF18,FGFR4,FLT1,FOXO1,GAB2,GRB10,GRB14,GRB2,HAP1,HIP1,IGF2,IGFBP5,INPPL1,IRS1,JCAD,LOX,LTK,MUC20,MYO1E,MYORG,NRG1,NRP1,PDGFB,PDGFC,PID1,PIK3R1,PIP4K2B,PLAT,PLCB1,PLCE1,PPP2R5B,PRKCD,PTK2,PTPRJ,RAB7,SH2D3C,SHC3,SOCS3,SPRY4,SREBF1,STAT3,STAT5A,STON1,TBX2,TCF4,TCF7L2,XDH,ZBTB7B
GO:BP	negative regulation of cellular biosynthetic process	GO:0031327	FALSE	4.22125e-09	8.37456	2756	1091	186	26856	ABCA2,ABCD1,ADAR,AGO4,ANXA4,APBB2,AR,ARID5B,ARNTL,ARRB1,ATF5,ATF7,ATN1,BCL3,BMYC,BTRC,CACNG7,CBFA2T3,CDKN1A,CEACAM1,CEBPD,CIC,CITED2,CLOCK,CREB3L1,CX3CR1,DAP,DAPK1,DHX58,DIP2A,DLL1,DNAJB5,DOT1L,DUSP1,DYSF,EDN1,EIF2AK4,ENO1,ENO1B,EPAS1,ERRFI1,ESRRB,ETV6,FLYWCH1,FOXO1,FOXP4,FOXS1,GAPDH,GAS6,GATA4,GATA6,GATAD2A,GCK,GRB10,GTF2IRD1,HCFC1,HDAC5,HDAC9,HELZ2,HIPK1,HIPK2,HIVEP1,HNF1A,HNF1B,HOXD9,HSF1,IGF2…
GO:BP	regulation of anatomical structure morphogenesis	GO:0022603	FALSE	4.77194e-09	8.3213	925	1091	85	26856	ABCC8,ABR,ADAMTS12,ADAMTS9,ADCK1,ADM,AGO4,ALOX5,AMOT,AR,ARHGAP44,BCL9L,BRSK1,C5AR1,CACNG7,CDC42EP2,CDH2,CDH5,CEACAM1,CITED2,COL4A2,COL4A3,CREB3L1,CX3CR1,DAG1,DDHD2,DIAPH1,DISC1,DLL1,EDN1,FERMT2,FES,FGF18,FLT1,GATA4,GATA6,HIPK2,IGF2,ITGA5,JCAD,MAP1B,MAPT,MARK2,MOV10,NEDD4L,NF1,NOTCH4,NPHP3,NRP1,PAKAP,PARVA,PARVB,PKHD1,PKN1,PLXNA4,PML,PRAG1,PTK2,RHOJ,RREB1,SARM1,SASH1,SEMA6B,SH3D19,SHANK3,SOX8,SPG2…
GO:BP	small molecule metabolic process	GO:0044281	FALSE	5.5268e-09	8.25753	1851	1091	138	26856	AARS,AARS2,ABAT,ABCA2,ABCD1,ACLY,ACSS2,ADCY1,ADCY2,AHCYL2,ALDH1L2,ALOX15,ALOX5,ALPL,AQP8,AS3MT,ASNS,ATP2B2,AVPR1A,BCL2L1,BCO2,C1QTNF9,CAD,CBFA2T3,CEACAM1,CHKA,CMPK2,CNP,CS,CYP26B1,CYP2C55,CYP2D22,CYP2J9,CYP2U1,DBH,DDC,DDIT4,DGLUCY,DHRS3,DIP2A,DPEP1,DPYD,DYSF,EDN1,ELOVL3,ELOVL5,ENO1,ENO1B,ENPP3,ESRRB,FADS1,FAM20C,FBN1,FGFR4,FLAD1,FMO1,FMO5,FOXO1,GALE,GAPDH,GCK,GGCX,GLDC,GLT28D2,GOT1,GPD2,GPI1,GPT2…
GO:BP	actin cytoskeleton organization	GO:0030036	FALSE	5.6981e-09	8.24427	661	1091	68	26856	ABR,ALOX15,AMOT,ARHGAP17,ARHGAP28,ARHGAP44,ARRB1,BCAR1,CAPN1,CDC42BPA,CDC42BPB,CDC42EP2,COBL,CORO2B,COTL1,DAAM2,DIAPH1,DPYSL3,EDN1,EHD2,ELMO1,ELN,FAM107A,FERMT2,GRB2,HIP1,INPPL1,IQSEC1,KANK2,KIRREL,KRT19,LURAP1,MYADM,MYO1E,NF1,NISCH,NOS1AP,NRP1,PACSIN2,PAKAP,PALLD,PARVA,PGM5,PIK3R1,PREX1,PRKCD,RHOC,RHOJ,RND1,S1PR1,SDC4,SH3D21,SH3PXD2B,SHANK1,SHANK3,SHROOM1,SMAD3,SRCIN1,SRF,SSH1,SSH2,STARD13,SYNPO…
GO:BP	import into cell	GO:0098657	FALSE	7.12005e-09	8.14752	932	1091	85	26856	ABCA2,ABCC8,ABR,ADM,ALOX15,ANO6,AP2B1,AP3D1,AQP8,ARRB1,ATP1A3,ATP1B2,BCL2L1,CACNA1C,CACNA1D,CACNG7,CEACAM1,DIAPH1,DLL1,DOCK1,DPYSL2,DYSF,EHD1,EHD2,EHD3,ELMO1,GAS6,GRB2,HAP1,HEATR5A,HIP1,IFITM3,INPPL1,IQSEC1,ITGA2,ITSN1,KCND3,KCNJ10,LGALS3BP,LOXL4,LRP11,LRP1B,LRP5,MICALL1,MYO1E,NCKIPSD,NEDD4L,NEURL3,NOD2,NR1H3,NRG1,PACSIN2,PLSCR1,PRKCD,PTK2,PTPRJ,PTX3,RAB4A,RAB7,RARA,RHOJ,RIN3,SGIP1,SLC11A2,SLC12A…
GO:BP	gland development	GO:0048732	FALSE	7.415e-09	8.12989	517	1091	58	26856	AR,ARID5B,ASNS,ATF7,ATP2B2,BTRC,CAD,CAPN1,CEACAM1,CITED2,COBL,DAG1,DDR1,EDN1,FADD,FGF18,GATA6,HNF1A,HNF1B,HOXD9,IGF2,IGFBP5,ITGA2,ITPR1,LRP5,NCOA1,NCOR2,NF1,NFKB1,NOTCH4,NPHP3,NRP1,OAS2,ORAI1,PBX1,PCK2,PKD2,PML,RARA,RREB1,SMAD3,SMARCA4,SMARCB1,SRF,STAT5A,TBX2,TBX3,TCF7L2,TFCP2L1,TGFB2,TGFB3,TGFBR2,TGM2,THRA,TNFRSF11A,TNFSF11,XDH,ZBTB7B
GO:BP	negative regulation of macromolecule biosynthetic process	GO:0010558	FALSE	8.06977e-09	8.09314	2698	1091	182	26856	ABCD1,ADAR,AGO4,ANXA4,APBB2,AR,ARID5B,ARNTL,ARRB1,ATF5,ATF7,ATN1,BCL3,BMYC,BTRC,CACNG7,CBFA2T3,CDKN1A,CEACAM1,CEBPD,CIC,CITED2,CLOCK,CREB3L1,CX3CR1,DAP,DAPK1,DHX58,DIP2A,DLL1,DNAJB5,DOT1L,DUSP1,DYSF,EDN1,EIF2AK4,ENO1,ENO1B,EPAS1,ERRFI1,ESRRB,ETV6,FLYWCH1,FOXO1,FOXP4,FOXS1,GAPDH,GAS6,GATA4,GATA6,GATAD2A,GRB10,GTF2IRD1,HCFC1,HDAC5,HDAC9,HELZ2,HIPK1,HIPK2,HIVEP1,HNF1A,HNF1B,HOXD9,HSF1,IGF2,IGF2BP2,I…
GO:BP	extracellular matrix organization	GO:0030198	FALSE	9.29235e-09	8.03187	303	1091	42	26856	ADAMTS12,ADAMTS15,ADAMTS4,ADAMTS7,ADAMTS9,ADAMTSL2,APBB2,BCL3,CCN1,COL13A1,COL4A1,COL4A2,COL4A3,COL4A4,COL5A1,COL5A3,DAG1,DDR1,ELN,FGFR4,GAS6,LARGE1,LOX,LOXL4,MMP14,MMP15,MMP19,MMP28,MYO1E,NF1,NFKB2,NPHP3,PLOD3,POMT1,PTK2,PTX3,SH3PXD2B,SMAD3,SMARCA4,SPOCK2,TGFB2,TNFRSF1B
GO:BP	embryo development ending in birth or egg hatching	GO:0009792	FALSE	9.29431e-09	8.03178	808	1091	77	26856	ADM,AMOT,ANKS6,AR,ATF7,ATP11A,BCL2L1,BRD4,CAMSAP3,CAPN2,CCN1,CHRD,CITED2,CMIP,COBL,DLL1,EDN1,ENO1,ENO1B,EPAS1,ESRRB,ETL4,GATA4,GATA6,GATAD2A,GPI1,GRB2,HCFC1,HNF1A,HNF1B,HOXD9,HSF1,IFT122,IGF2,INTS1,ITPK1,KRT19,MECOM,MEOX1,MMP14,MTHFR,MYO1E,NCOA1,NCOR2,NF1,NRK,PBX1,PCDH12,PCGF2,PCSK5,PKD2,PLOD3,PRKACA,RARA,SDC4,SEC24D,SH3PXD2A,SLC5A7,SMAD3,SMARCA4,SMARCB1,SOCS3,SOX8,SRF,TANC2,TBX3,TCF7L2,TGFB2,TGF…
GO:BP	external encapsulating structure organization	GO:0045229	FALSE	1.03691e-08	7.98426	304	1091	42	26856	ADAMTS12,ADAMTS15,ADAMTS4,ADAMTS7,ADAMTS9,ADAMTSL2,APBB2,BCL3,CCN1,COL13A1,COL4A1,COL4A2,COL4A3,COL4A4,COL5A1,COL5A3,DAG1,DDR1,ELN,FGFR4,GAS6,LARGE1,LOX,LOXL4,MMP14,MMP15,MMP19,MMP28,MYO1E,NF1,NFKB2,NPHP3,PLOD3,POMT1,PTK2,PTX3,SH3PXD2B,SMAD3,SMARCA4,SPOCK2,TGFB2,TNFRSF1B
GO:BP	organelle organization	GO:0006996	FALSE	1.15167e-08	7.93867	3468	1091	220	26856	ABCA3,ABCD1,ABLIM3,ABR,ADCK1,AGO4,AGRN,ALOX15,AMOT,ANK1,ANKFN1,AP1M1,AP3D1,ARFGEF2,ARHGAP17,ARHGAP28,ARHGAP44,ARHGEF28,ARMC2,ARRB1,ASAP1,ATF5,ATP2B2,BC034090,BCAR1,BCL2L1,BCS1L,BMYC,BRSK1,C2CD5,CAMSAP3,CAPN1,CCDC69,CDC42BPA,CDC42BPB,CDC42EP2,CDH2,CDH5,CFAP221,CFAP91,CHKA,CLEC16A,CLIP2,CLUH,CNP,COBL,CORO2B,COTL1,COX10,CYP26B1,DAAM2,DAG1,DDHD2,DIAPH1,DISC1,DNAJC11,DNHD1,DPF3,DPYSL2,DPYSL3,DST,DUSP1…
GO:BP	extracellular structure organization	GO:0043062	FALSE	1.15645e-08	7.93687	305	1091	42	26856	ADAMTS12,ADAMTS15,ADAMTS4,ADAMTS7,ADAMTS9,ADAMTSL2,APBB2,BCL3,CCN1,COL13A1,COL4A1,COL4A2,COL4A3,COL4A4,COL5A1,COL5A3,DAG1,DDR1,ELN,FGFR4,GAS6,LARGE1,LOX,LOXL4,MMP14,MMP15,MMP19,MMP28,MYO1E,NF1,NFKB2,NPHP3,PLOD3,POMT1,PTK2,PTX3,SH3PXD2B,SMAD3,SMARCA4,SPOCK2,TGFB2,TNFRSF1B
GO:BP	cellular response to nitrogen compound	GO:1901699	FALSE	1.19159e-08	7.92387	828	1091	78	26856	AGRN,AHR,AKAP6,ANXA5,AQP8,ATP1A3,BCAR1,BCL2L1,C1QTNF9,C2CD5,CAPN2,CASTOR2,CEACAM1,CHRM1,CHRM3,COL4A1,DIAPH1,DPEP1,EDN1,FBN1,FOS,FOXO1,GABRB1,GCK,GLP1R,GNAO1,GNAQ,GOT1,GRB10,GRB14,GRB2,HDAC9,HNF1A,HSF1,IGF2,IGFBP5,INPPL1,IRS1,ITPR1,KCNC2,LARGE1,LPIN1,MAP1B,MTR,NCOA1,NFKB1,NOD2,ORAI1,P2RX3,PCK2,PDGFC,PID1,PIK3R1,PIP4K2B,PKD2,PKLR,PLCB1,PRKACA,PRKCD,PTK2,PTPRJ,RIGI,RPTOR,SLC9A1,SOCS3,SORBS2,SPAAR,SP…
GO:BP	cellular response to stress	GO:0033554	FALSE	1.38012e-08	7.86008	2005	1091	145	26856	ABCD1,ADM,ALOX15,ALOX5,APEX2,ARNTL,ASNS,ATF6B,ATF7,AVPR1A,BCL2L1,BCL3,BMYC,BRD4,BRSK1,CADPS2,CAPN1,CDKN1A,CHKA,CITED2,CLEC16A,CLOCK,CORO2B,CREB3L2,DAG1,DAP,DAPK1,DDIT4,DNAJB14,DOT1L,DPF3,DTX3L,DUSP1,DYSF,ECRG4,EDN1,EIF2AK4,ENO1,ENO1B,EP400,EPAS1,ERRFI1,FADS1,FAM168A,FLYWCH1,FOS,FOXO1,GADD45G,GAS6,GATA6,GCK,GRB2,HIF3A,HIPK1,HIPK2,HSF1,INTS3,IRAK1,IRAK4,ITPR1,KAT6A,LETM1,LRRC8D,MAP1B,MAPT,MEAF6,MEC…
GO:BP	muscle system process	GO:0003012	FALSE	1.39326e-08	7.85597	426	1091	51	26856	ABAT,ABCC8,ADRA1A,AGRN,AKAP6,APBB2,AR,ATP1A3,CACNA1C,CACNA1D,CAMK2D,CAMTA2,CHRM3,CHRNB1,DAG1,DOCK4,EDN1,EHD3,ENO1,ENO1B,ERRFI1,FOXO1,GATA4,GATA6,GJA5,GRIP2,GTF2IRD1,GUCY1A1,IGFBP5,ITGA2,KCNA1,KCND3,KDM4A,LARGE1,MEIS1,MYLK,NEDD4L,NOL3,P2RX3,PDE9A,PKP2,PTK2,SLC9A1,SMAD3,SORBS2,SRF,TBX2,TBX3,TNFRSF1B,TRPA1,TRPC3
GO:BP	lipid biosynthetic process	GO:0008610	TRUE	1.44892e-08	7.83896	690	1091	69	26856	ABCA2,ABCA3,ABCD1,ACLY,ACSS2,ALOX15,ALOX5,AQP8,ASXL3,AVPR1A,B3GALT1,BPNT1,CAPN2,CCN1,CEACAM1,CHKA,DGKB,EDN1,EFR3B,ELOVL3,ELOVL5,FADS1,FGFR4,HMGCS1,HNF1A,HSD17B11,IGF2,INPP4A,INPPL1,IP6K3,LPIN1,MBOAT1,MID1IP1,MLXIPL,MVD,MVK,NFKB1,NR1H3,PBX1,PCK2,PCYT2,PDGFB,PIGB,PIGQ,PIGV,PIK3C2B,PIK3R1,PIP4K2B,PLCE1,PLD1,PLIN5,PLSCR1,PPARD,PRKCD,PRPF19,SCD2,SOCS3,SPHK2,SQLE,SREBF1,SREBF2,ST3GAL1,ST3GAL3,ST6GALNAC…
GO:BP	regulation of growth	GO:0040008	FALSE	1.51191e-08	7.82048	660	1091	67	26856	AGRN,AKAP6,AR,AVPR1A,BCL2L1,CACNA1C,CACNG7,CDKN1A,CEACAM1,CITED2,DDR1,DISC1,DLL1,EDN1,ENO1,ENO1B,FAM107A,FOXS1,GATA4,GATA6,HNF1B,HSF1,IGF2,IGFBP5,MAP1B,MAPT,MEAF6,MMP14,NEDD4L,NRG1,NRP1,OLFM1,OPA3,PLCB1,PLXNA4,PML,PPARD,PTK2,PTPRJ,RAI1,RPTOR,SEMA6B,SGIP1,SH3PXD2B,SLC9A1,SMAD3,SMARCA4,SMARCB1,SPAAR,SPG20,SPHK2,SRF,STAT3,STAT5A,STC2,TBX2,TCF7L2,TEAD1,TFCP2L1,TGFB2,TGFBR2,TNFRSF12A,TSHR,UNC13A,WFS1,…
GO:BP	response to growth factor	GO:0070848	FALSE	1.53221e-08	7.81468	753	1091	73	26856	ADAMTS12,ADAMTS7,ADAMTSL2,BCAR1,BCL9L,CAD,CCN1,CDH5,CHRD,CITED2,COL4A2,CREB3L1,CX3CR1,DDIT4,DLL1,EDN1,EHD1,FAM20C,FBN1,FERMT2,FGF18,FGFR4,FLT1,FOS,GAS6,GATA4,GATA6,GOT1,GRB10,GRB2,GREM2,HAP1,HIPK2,HIVEP1,IL17RD,JCAD,KCNC2,KCND3,KMT2A,LOX,LTBP1,MAP1B,MEIS2,MICALL1,NFIA,NFKB1,NRP1,PDGFB,PEG10,PML,PPP2R5B,PRDM16,PTK2,PTPRK,RNF165,SMAD3,SPG20,SPRY4,STAT3,TBX2,TCF4,TCF7L2,TGFB1I1,TGFB2,TGFB3,TGFBR2,TM…
GO:BP	regulation of cell-substrate adhesion	GO:0010810	FALSE	1.66069e-08	7.77971	223	1091	35	26856	ALOX15,BCAR1,CAMSAP3,CCN1,CORO2B,DAG1,DDR1,DISC1,DOCK1,FAM107A,FERMT2,ITGA5,MINK1,MMP14,MYADM,NF1,NRP1,PCSK5,PDGFB,PEAK1,PIK3R1,PKHD1,PKP2,PREX1,PTK2,PTPRJ,RREB1,RSU1,SDC4,SMAD3,SPOCK2,SPRY4,TESK1,TRIOBP,VCL
GO:BP	protein transport	GO:0015031	FALSE	1.66707e-08	7.77805	1605	1091	123	26856	ABAT,ABCC8,ADAR,AGAP1,AGRN,ALOX5,ANXA5,AP1G2,AP1M1,AP2B1,AP3D1,ARFGEF2,ARHGAP44,ARL4D,ARNTL,ARRB1,ARRDC2,ATG4C,BCL3,BCS1L,C2CD5,CABP1,CACNA1C,CACNA1D,CACNG7,CADPS2,CAMSAP3,CAVIN1,CDK16,CDKN1A,CHRD,CHRM1,CHRM3,CLOCK,CMTM6,DAG1,DTX3L,EHD1,EHD3,FAM53B,FOXO1,GAS6,GBF1,GCK,GIPR,GJA5,GLP1R,GNAO1,GNAQ,GRIP2,GRIPAP1,GSDMD,HAP1,HCFC1,HNF1A,HNF1B,ICE1,IRS1,ITPR1,ITSN1,KCNB1,KPNA6,KPNB1,LARGE1,LIN7A,LRP5,MA…
GO:BP	regulation of vesicle-mediated transport	GO:0060627	FALSE	1.78129e-08	7.74926	587	1091	62	26856	ABCA2,ABR,ALOX15,ANO6,AP2B1,ARHGAP44,ARHGAP8,ARRB1,BCL2L1,C2CD5,CACNA1D,CADPS2,CEACAM1,DLL1,DYSF,EHD1,EHD2,FES,GAS6,GIT2,GRIPAP1,HAP1,HIP1,IL1RAPL1,IQSEC1,ITGA2,ITSN1,KCNB1,LGALS9,NEDD4L,NOD2,NR1H3,NRG1,PACSIN2,PLD1,PLSCR1,PTK2,PTPRJ,PTX3,RAB3C,RAB4A,RAB7,RIMS4,RIN3,SDC4,SGIP1,SLC4A8,SNPH,SPHK2,STON1,STX1B,STX4A,STXBP1,SYN1,SYNE1,SYP,SYT11,SYT12,TBC1D5,TGM2,UNC13B,WDR41
GO:BP	positive regulation of cell migration	GO:0030335	FALSE	2.03902e-08	7.69058	574	1091	61	26856	AMOT,ANO6,BCAR1,C5AR1,CAMK2D,CCN1,CDH5,CX3CR1,CXCL17,DAAM2,DIAPH1,DOCK1,DOCK4,DYSF,EDN1,FADD,FAM107A,FERMT2,FGF18,FLT1,GAS6,GLIPR2,GPI1,HDAC9,IGF2,IGFBP5,IQSEC1,ITGA2,ITGA5,JCAD,LGALS9,MADCAM1,MMP14,MYADM,MYLK,NRP1,PCSK5,PDGFB,PDGFC,PIK3R1,PLPP3,PODXL,PREX1,PTK2,PTPRJ,RHOC,RHOJ,RREB1,S1PR1,SASH1,SEMA6B,SMAD3,SSH1,SSH2,STAT3,STAT5A,STX4A,TBC1D24,TGFB2,TGFBR2,WNK1
GO:BP	positive regulation of transport	GO:0051050	FALSE	2.10373e-08	7.67701	1068	1091	92	26856	ABAT,ABCA3,ABCC8,ABR,AKAP6,ALOX5,ANO6,AP2B1,ARRB1,ATP1B2,ATP2B2,AVPR1A,BCL2L1,C2CD5,CACNA1C,CACNA1D,CADPS2,CDH2,CHRM1,CHRM3,DLL1,DPYSL2,ECRG4,EDN1,EHD1,EHD2,EHD3,GAS6,GCK,GIPR,GLP1R,GNAQ,HAP1,HCFC1,HIP1,HNF1A,ICE1,IRS1,ITGA2,ITPR1,ITSN1,KCNA1,KCNB1,KCNC2,KMT2A,LRRC26,MCHR1,MLLT6,MYLK,NEDD4L,NFKBIA,NOD2,NR1H3,ORAI1,PCK2,PCNT,PDGFB,PIK3R1,PKD2,PLCB1,PPARD,PRKACA,PRKCD,PTK2,PTPRJ,PTX3,RAB7,RASL10B,S…
GO:BP	establishment of protein localization	GO:0045184	FALSE	2.2008e-08	7.65742	1721	1091	129	26856	ABAT,ABCC8,ADAR,AGAP1,AGRN,ALOX5,ANXA5,AP1G2,AP1M1,AP2B1,AP3D1,ARFGEF2,ARHGAP44,ARL4D,ARNTL,ARRB1,ARRDC2,ATG4C,BCL3,BCS1L,C2CD5,CABP1,CACNA1C,CACNA1D,CACNG7,CADPS2,CAMSAP3,CAVIN1,CDK16,CDKN1A,CHRD,CHRM1,CHRM3,CLOCK,CMTM6,CORO2B,DAG1,DTX3L,EHD1,EHD3,FAM53B,FOXO1,GAS6,GBF1,GCK,GIPR,GJA5,GLP1R,GNAO1,GNAQ,GRIP2,GRIPAP1,GSDMD,HAP1,HCFC1,HNF1A,HNF1B,ICE1,IFT122,IRS1,ITGA2,ITPR1,ITSN1,KCNB1,KPNA6,KPNB1,…
GO:BP	regulation of programmed cell death	GO:0043067	FALSE	2.31621e-08	7.63522	1704	1091	128	26856	AARS,ADAR,ADM,AGO4,AGRN,ANO6,ANXA5,APBB2,AR,ARRB1,ASNS,ATF5,BCL2L1,BCL3,BMYC,C5AR1,CAMK2D,CAPN1,CAPN2,CARD6,CARM1,CCN1,CDH5,CDKN1A,CITED2,CX3CR1,DAPK1,DBH,DLG5,DLL1,DPEP1,DPP9,DUSP1,EDN1,ENO1,ENO1B,EP400,FADD,FOXO1,GADD45G,GAPDH,GAS6,GATA4,GATA6,GLP1R,GNAQ,GPI1,GRK5,HIP1,HIPK2,HNF1A,HNF1B,HSF1,INTS1,ITGA5,ITPR1,ITSN1,KANK2,KCNB1,LDHA,LOX,LRP5,LTK,MEAF6,MECOM,MUC20,NACC2,NCOA1,NF1,NFKB1,NOD2,NOL3,…
GO:BP	regulation of protein modification process	GO:0031399	FALSE	2.35307e-08	7.62837	1434	1091	113	26856	ABCA2,ADAR,ADRA1A,AGRN,AKAP6,ARNTL,ARRB1,AUTS2,BTRC,C1QTNF9,C5AR1,CAMK2N2,CAMKK2,CCN1,CCNJL,CDH5,CDKN1A,CDON,CEACAM1,CX3CR1,DAG1,DDIT4,DIP2A,DTX3L,DUSP1,DYSF,EDN1,EIF2AK4,EPAS1,ERRFI1,FAM107A,FBN1,FERMT2,FGF18,FLT1,FRY,GAS6,GATA4,GNAQ,GPRC5B,HCFC1,HIPK2,HNF1A,HSF1,IGF2,IL6RA,INPPL1,IRAK1,ISG15,ITGA5,KIRREL,KSR1,LOX,LRP5,MAPT,MLXIPL,MOB3B,MTHFR,MYADM,NCOR2,NEK10,NF1,NOD2,NRG1,NRP1,PARP10,PARP14,PA…
GO:BP	regulation of peptide hormone secretion	GO:0090276	FALSE	2.47295e-08	7.60678	262	1091	38	26856	ABAT,ABCC8,ALOX5,ANXA5,ARNTL,ARRB1,CACNA1C,CACNA1D,CDK16,CHRM3,CLOCK,ECRG4,FOXO1,GCK,GIPR,GLP1R,GNAO1,GNAQ,HCFC1,HNF1A,IRS1,ITPR1,ITSN1,KCNB1,LRP5,ORAI1,PCK2,PDE4C,PFKL,PLCB1,PPARD,PRKACA,RASL10B,SREBF1,STX4A,TCF7L2,TNFSF11,TRPA1
GO:BP	behavior	GO:0007610	FALSE	3.22995e-08	7.4908	765	1091	73	26856	2510009E07RIK,ABAT,ABCC8,ADCY1,ANKFN1,AR,ASIC4,ATP1A3,ATP1B2,ATP2B2,AUTS2,AVPR1A,BRINP1,BRSK1,CACNA1C,CAPN2,CHRD,CHRNB1,CIC,CNP,CX3CR1,DBH,DDHD2,EIF2AK4,FADD,FOS,GIT2,GLP1R,GNAO1,GNAQ,GPI1,GPRC5B,HIPK2,HOXD9,IGF2,ITGA5,KCNJ10,KMT2A,LARGE1,MAP1A,MAPT,MCHR1,MEIS1,MEIS2,NAPEPLD,NAV2,NCOA1,NF1,NPTX2,NRG1,P2RX3,PCDH17,PDE1B,PLCB1,REN1,SGIP1,SHANK1,SHANK2,SHANK3,SHC3,SLC11A2,SLC12A5,SOBP,SRF,STAT3,SYT1…
GO:BP	regulation of kinase activity	GO:0043549	FALSE	3.73766e-08	7.4274	689	1091	68	26856	ADAR,ADRA1A,AGRN,AKAP6,C1QTNF9,C5AR1,CAMK2N2,CAMKK2,CCN1,CCNJL,CDKN1A,CEACAM1,DAG1,DDR1,DUSP1,EDN1,ERRFI1,FBN1,FERMT2,FGF18,FLT1,GAS6,GNAQ,GPRC5B,HNF1A,IL6RA,INPPL1,IRAK1,KSR1,LARGE1,LRP5,LTK,MAPT,NEK10,NF1,NOD2,NRG1,PDGFB,PDGFC,PIFO,PIK3R1,PIP4K2B,PKD2,PKN1,PLCE1,PRKAR2A,PRKCD,PRRC1,PTK2,PTPRH,PTPRJ,RPTOR,SASH1,SDC4,SH3BP5,SPRY4,SRCIN1,TAOK3,TESK1,TGFB2,TIRAP,TNFRSF11A,TNFSF11,TRAF2,TRIB3,TTBK1,…
GO:BP	regulation of peptide secretion	GO:0002791	FALSE	4.41133e-08	7.35543	267	1091	38	26856	ABAT,ABCC8,ALOX5,ANXA5,ARNTL,ARRB1,CACNA1C,CACNA1D,CDK16,CHRM3,CLOCK,ECRG4,FOXO1,GCK,GIPR,GLP1R,GNAO1,GNAQ,HCFC1,HNF1A,IRS1,ITPR1,ITSN1,KCNB1,LRP5,ORAI1,PCK2,PDE4C,PFKL,PLCB1,PPARD,PRKACA,RASL10B,SREBF1,STX4A,TCF7L2,TNFSF11,TRPA1
GO:BP	response to peptide	GO:1901652	FALSE	4.44676e-08	7.35196	555	1091	59	26856	ABCC8,ADM,ALPL,ANXA5,ATP1A3,BCAR1,C1QTNF9,C2CD5,CAD,CAPN1,CEACAM1,DAG1,EDN1,FBN1,FOS,FOXO1,GCK,GLP1R,GOT1,GRB10,GRB14,GRB2,HDAC9,HSF1,IGF2,IGFBP5,INPPL1,IRS1,LPIN1,LRP5,MAP1B,NCOA1,NFKB1,NFKBIA,NOD2,PCK2,PID1,PIK3R1,PIP4K2B,PKLR,PLCB1,PRKACA,PRKCD,PTK2,PTPRJ,SLC2A1,SLC9A1,SOCS3,SREBF1,SRSF4,STAT3,STAT5A,STC2,TNFRSF11A,TRIB3,TSHR,YWHAG,ZBED3,ZBTB7B
GO:BP	response to lipid	GO:0033993	FALSE	4.47239e-08	7.34946	1134	1091	95	26856	ABCA2,ABCA3,ABCC8,ABR,ADCY1,ADM,AHR,ALPL,AR,ARNTL,AVPR1A,BRINP1,CAD,CAPN2,CARM1,CDKN1A,CLOCK,CMPK2,CNP,CX3CR1,CYP26B1,DAG1,DDIT4,EDN1,ESRRB,FAM107A,FES,FIBIN,FMO1,FOS,FOSB,FOSL2,FOXO1,GABRB1,GATA4,GATA6,GIPR,GLDC,GOT1,GPI1,GRAMD1B,HDAC5,HSF1,IRAK1,ITGA2,KANK2,LGALS9,LITAF,LOX,LOXL1,LTK,MAP1B,MEST,MMP15,NCOA1,NCOR2,NFKB1,NFKB2,NFKBIA,NOD2,NR1H3,PCK2,PID1,PIK3R1,PLCB1,PLSCR1,PPARD,PPP5C,PRDM2,RARA,…
GO:BP	regulation of MAPK cascade	GO:0043408	FALSE	4.47441e-08	7.34926	723	1091	70	26856	ADRA1A,ALOX15,AR,ARHGAP8,ARRB1,C5AR1,CAMK2D,CCN1,CDH2,CDON,CEACAM1,CXCL17,DAG1,DENND2B,DUSP1,DUSP8,EDN1,ERRFI1,FERMT2,FGF18,FGFR4,FLT1,FOXO1,GADD45G,GAS6,GATA4,GLIPR2,GRB2,HIPK2,IGF2,IL6RA,INPPL1,IRAK1,JCAD,KSR1,MECOM,MID1,MINK1,MUC20,NEK10,NF1,NOD2,NQO2,NRG1,NRK,NRP1,PDGFB,PDGFC,PHLPP1,PKHD1,PLCB1,PLCE1,PRKCD,PTPRJ,RARA,REN1,SASH1,SPRY4,STK40,TAOK3,TGFB2,TGFB3,THPO,TIRAP,TNFRSF11A,TNFRSF23,TNFSF…
GO:BP	cellular response to peptide hormone stimulus	GO:0071375	FALSE	4.54725e-08	7.34225	331	1091	43	26856	ANXA5,BCAR1,C1QTNF9,C2CD5,CEACAM1,EDN1,FBN1,FOS,FOXO1,GCK,GLP1R,GOT1,GRB10,GRB14,GRB2,HDAC9,HSF1,IGF2,INPPL1,IRS1,LPIN1,MAP1B,NCOA1,NFKB1,PCK2,PID1,PIK3R1,PIP4K2B,PKLR,PLCB1,PRKACA,PRKCD,PTK2,PTPRJ,SLC9A1,SOCS3,SREBF1,STAT3,STAT5A,TRIB3,TSHR,YWHAG,ZBTB7B
GO:BP	amide transport	GO:0042886	FALSE	4.65332e-08	7.33224	426	1091	50	26856	ABAT,ABCA2,ABCC8,ABCD1,ALOX5,ANXA5,AQP8,ARNTL,ARRB1,AVPR1A,CACNA1C,CACNA1D,CDK16,CHRM3,CLOCK,DPYSL2,ECRG4,EDN1,EXOC3L,FOXO1,GCK,GIPR,GLP1R,GNAO1,GNAQ,HCFC1,HNF1A,HNF1B,IRS1,ITPR1,ITSN1,KCNB1,KCNJ10,LRP5,NF1,ORAI1,PCK2,PDE4C,PFKL,PLCB1,PPARD,PRKACA,RASL10B,SLC15A3,SREBF1,STX4A,STXBP1,TCF7L2,TNFSF11,TRPA1
GO:BP	head development	GO:0060322	FALSE	4.6755e-08	7.33017	787	1091	74	26856	AARS,ABAT,ABR,ARID5B,ATF5,ATP1B2,ATP2B2,AVPR1A,C5AR1,CCDC141,CDH2,CDON,CHRD,CIC,CNP,COL4A1,CX3CR1,DDIT4,DIAPH1,DISC1,DLG5,DLL1,DMXL2,GIT2,GNAQ,HAP1,HNF1B,KCNA1,KCNC2,LARGE1,LHX6,MAP1S,MECOM,MEIS1,MEIS2,MINK1,MMP14,NAV2,NCOA1,NCOR2,NF1,NRG1,NRP1,ODAD4,OGDH,PBX1,PCDH18,PLCB1,PLXNA4,RARA,RARB,RBFOX2,RTN1,S1PR1,SEMA6B,SHANK3,SLC23A1,SLC2A1,SMARCA4,SPHK2,SRF,SRGAP2,SZT2,TBX3,TCF7L2,TGFB2,TGFB3,TGFBR2,…
GO:BP	response to wounding	GO:0009611	FALSE	4.78433e-08	7.32018	556	1091	59	26856	ABAT,ABCC8,ADM,ALOX15,ALOX5,ANO6,ANXA5,CCM2L,CCN1,CDKN1A,CEACAM1,COL5A1,DAG1,DDR1,DPYSL3,DST,DYSF,ECRG4,FERMT2,GAS6,GATA4,GIPR,GNAQ,HPS6,IL6RA,ITGA5,KCNB1,LOX,MAP1B,MTR,MUC16,MYLK,NF1,NFIA,NOL3,NRG1,NRP1,PDGFB,PLAT,PLPP3,PPARD,PRKCD,PTK2,PTPRJ,RHOC,RREB1,SARM1,SDC4,SMAD3,SRF,STAT3,STXBP1,SYT11,TFPI2,TGFB2,TNFRSF12A,VASH1,YAP1,ZFP36
GO:BP	cellular response to growth factor stimulus	GO:0071363	FALSE	5.07189e-08	7.29483	725	1091	70	26856	ADAMTS12,ADAMTS7,ADAMTSL2,BCAR1,BCL9L,CAD,CCN1,CDH5,CHRD,CITED2,COL4A2,CREB3L1,CX3CR1,DDIT4,DLL1,EDN1,EHD1,FAM20C,FBN1,FERMT2,FGF18,FGFR4,FLT1,FOS,GAS6,GATA4,GATA6,GOT1,GRB10,GRB2,GREM2,HAP1,HIPK2,HIVEP1,IL17RD,JCAD,KCND3,KMT2A,LOX,LTBP1,MAP1B,MICALL1,NFIA,NFKB1,NRP1,PDGFB,PEG10,PML,PPP2R5B,PRDM16,PTK2,PTPRK,RNF165,SMAD3,SPG20,SPRY4,STAT3,TBX2,TCF4,TCF7L2,TGFB1I1,TGFB2,TGFB3,TGFBR2,TMEM100,TNFRSF…
GO:BP	positive regulation of cell motility	GO:2000147	FALSE	5.17173e-08	7.28636	602	1091	62	26856	AMOT,ANO6,BCAR1,C5AR1,CAMK2D,CAVIN1,CCN1,CDH5,CX3CR1,CXCL17,DAAM2,DIAPH1,DOCK1,DOCK4,DYSF,EDN1,FADD,FAM107A,FERMT2,FGF18,FLT1,GAS6,GLIPR2,GPI1,HDAC9,IGF2,IGFBP5,IQSEC1,ITGA2,ITGA5,JCAD,LGALS9,MADCAM1,MMP14,MYADM,MYLK,NRP1,PCSK5,PDGFB,PDGFC,PIK3R1,PLPP3,PODXL,PREX1,PTK2,PTPRJ,RHOC,RHOJ,RREB1,S1PR1,SASH1,SEMA6B,SMAD3,SSH1,SSH2,STAT3,STAT5A,STX4A,TBC1D24,TGFB2,TGFBR2,WNK1
GO:BP	regulation of peptide transport	GO:0090087	FALSE	5.53623e-08	7.25679	269	1091	38	26856	ABAT,ABCC8,ALOX5,ANXA5,ARNTL,ARRB1,CACNA1C,CACNA1D,CDK16,CHRM3,CLOCK,ECRG4,FOXO1,GCK,GIPR,GLP1R,GNAO1,GNAQ,HCFC1,HNF1A,IRS1,ITPR1,ITSN1,KCNB1,LRP5,ORAI1,PCK2,PDE4C,PFKL,PLCB1,PPARD,PRKACA,RASL10B,SREBF1,STX4A,TCF7L2,TNFSF11,TRPA1
GO:BP	regulation of apoptotic process	GO:0042981	FALSE	6.2519e-08	7.20399	1656	1091	124	26856	AARS,ADAR,ADM,AGO4,AGRN,ANO6,ANXA5,APBB2,AR,ARRB1,ASNS,ATF5,BCL2L1,BCL3,BMYC,C5AR1,CAMK2D,CAPN1,CAPN2,CARD6,CARM1,CCN1,CDH5,CDKN1A,CITED2,CX3CR1,DAPK1,DBH,DLG5,DLL1,DPEP1,DUSP1,EDN1,ENO1,ENO1B,EP400,FADD,FOXO1,GADD45G,GAPDH,GAS6,GATA4,GATA6,GLP1R,GNAQ,GPI1,GRK5,HIP1,HIPK2,HNF1A,HNF1B,HSF1,INTS1,ITGA5,ITPR1,ITSN1,KCNB1,LDHA,LOX,LRP5,LTK,MEAF6,MUC20,NACC2,NCOA1,NF1,NFKB1,NOD2,NOL3,NQO2,NRG1,NRP1,OL…
GO:BP	positive regulation of cellular component organization	GO:0051130	FALSE	6.33551e-08	7.19822	1245	1091	101	26856	ABCA3,ABCC8,ABR,ADCK1,AGRN,ALOX15,ANK1,ANO6,AP2B1,AR,ARRB1,ARSB,ASAP1,ATP1B2,AUTS2,BCL2L1,C2CD5,CAPN2,CDC42EP2,CDH5,CLEC16A,COBL,CREB3L2,DAG1,DDHD2,DDR1,DISC1,DLG5,DLL1,DPYSL3,EDN1,EHD1,EHD2,FERMT2,FES,FYCO1,GAS6,GPRC5B,GRB2,GRIP2,HAP1,HIP1,HSF1,ICE1,IGF2,IQSEC1,ISG15,ITGA2,ITPR1,ITSN1,KIRREL,LRP5,LTK,MAP1B,MAPT,MARK2,NCKIPSD,NEDD4L,NF1,NOD2,NRG1,NRP1,PCSK5,PDGFB,PIK3R1,PIP4K2B,PLCB1,PLCE1,PLXNA4…
GO:BP	regulation of protein phosphorylation	GO:0001932	FALSE	7.38688e-08	7.13154	1076	1091	91	26856	ADAR,ADRA1A,AGRN,AKAP6,ARRB1,C1QTNF9,C5AR1,CAMK2N2,CAMKK2,CCN1,CCNJL,CDH5,CDKN1A,CDON,CEACAM1,CX3CR1,DAG1,DDIT4,DUSP1,EDN1,EIF2AK4,ERRFI1,FBN1,FERMT2,FGF18,FLT1,GAS6,GATA4,GNAQ,GPRC5B,HIPK2,HNF1A,HSF1,IGF2,IL6RA,INPPL1,IRAK1,ITGA5,KIRREL,KSR1,LOX,LRP5,MLXIPL,MOB3B,MYADM,NEK10,NF1,NOD2,NRG1,NRP1,PARP14,PARP9,PDGFB,PDGFC,PHLPP1,PID1,PIK3R1,PKD2,PKN1,PLCE1,PLPP3,PPP2R5B,PPP5C,PRKAR2A,PRKCD,PRRC1,PTK…
GO:BP	brain development	GO:0007420	FALSE	8.85041e-08	7.05304	734	1091	70	26856	AARS,ABAT,ABR,ATF5,ATP1B2,ATP2B2,AVPR1A,C5AR1,CCDC141,CDH2,CDON,CHRD,CIC,CNP,COL4A1,CX3CR1,DDIT4,DIAPH1,DISC1,DLG5,DLL1,DMXL2,GIT2,GNAQ,HAP1,HNF1B,KCNA1,KCNC2,LARGE1,LHX6,MAP1S,MECOM,MEIS1,MEIS2,MINK1,NAV2,NCOA1,NCOR2,NF1,NRG1,NRP1,ODAD4,OGDH,PBX1,PCDH18,PLCB1,PLXNA4,RARA,RARB,RBFOX2,RTN1,S1PR1,SEMA6B,SHANK3,SLC23A1,SLC2A1,SMARCA4,SPHK2,SRF,SRGAP2,SZT2,TBX3,TCF7L2,TGFBR2,TRAPPC9,TTLL1,ZFHX2,ZFP33…
GO:BP	embryonic organ development	GO:0048568	FALSE	9.27846e-08	7.03252	506	1091	55	26856	ABR,ADM,ATP2B2,CCN1,CHRD,CITED2,COBL,DLL1,EDN1,EPAS1,ESRRB,FBN1,GATA4,GJA5,GRB2,HIPK1,HIPK2,HNF1B,HOXD9,HSF1,IFT122,IGF2,KMT2A,KRT19,MMP14,NCOA1,NPHP3,NRK,PBX1,PCDH12,PCGF2,PCSK5,PIFO,PKD2,PLXNA4,RARA,RARB,SMAD3,SMARCA4,SOBP,SOCS3,SRF,TBX2,TBX3,TCF7L2,TGFB2,TGFB3,TGFBR2,TMIE,TPRN,TRIOBP,TSHR,VASH1,YAP1,ZFP568
GO:BP	regulation of small GTPase mediated signal transduction	GO:0051056	FALSE	9.64998e-08	7.01547	225	1091	34	26856	ADRA1A,AMOT,ARFGEF2,ARHGAP17,ARHGAP28,ARHGAP44,ARHGEF28,ARRB1,AUTS2,CAMK2D,CCDC125,CDC42BPA,CDH2,CDON,DENND3,GBF1,GIT2,IQSEC1,IQSEC2,KANK2,NF1,NRG1,NRP1,PLCE1,PRAG1,RALGPS1,SIPA1,SIPA1L3,SPRY4,STARD13,SYNPO2L,TGFB2,TGM2,TRIM67
GO:BP	peptide hormone secretion	GO:0030072	FALSE	1.02886e-07	6.98764	313	1091	41	26856	ABAT,ABCC8,ALOX5,ANXA5,ARNTL,ARRB1,CACNA1C,CACNA1D,CDK16,CHRM3,CLOCK,ECRG4,EDN1,EXOC3L,FOXO1,GCK,GIPR,GLP1R,GNAO1,GNAQ,HCFC1,HNF1A,HNF1B,IRS1,ITPR1,ITSN1,KCNB1,LRP5,ORAI1,PCK2,PDE4C,PFKL,PLCB1,PPARD,PRKACA,RASL10B,SREBF1,STX4A,TCF7L2,TNFSF11,TRPA1
GO:BP	cellular response to organonitrogen compound	GO:0071417	FALSE	1.07123e-07	6.97012	785	1091	73	26856	AGRN,AHR,AKAP6,ANXA5,AQP8,ATP1A3,BCAR1,BCL2L1,C1QTNF9,C2CD5,CAPN2,CASTOR2,CEACAM1,CHRM1,CHRM3,COL4A1,DIAPH1,EDN1,FBN1,FOS,FOXO1,GABRB1,GCK,GLP1R,GNAO1,GNAQ,GOT1,GRB10,GRB14,GRB2,HDAC9,HNF1A,HSF1,IGF2,IGFBP5,INPPL1,IRS1,ITPR1,LARGE1,LPIN1,MAP1B,NCOA1,NFKB1,NOD2,ORAI1,P2RX3,PCK2,PDGFC,PID1,PIK3R1,PIP4K2B,PKD2,PKLR,PLCB1,PRKACA,PRKCD,PTK2,PTPRJ,RPTOR,SLC9A1,SOCS3,SORBS2,SPAAR,SPIDR,SREBF1,SSH1,STAT3…
GO:BP	regulation of defense response	GO:0031347	FALSE	1.35284e-07	6.86875	789	1091	73	26856	ABR,ADAMTS12,ADAR,AHR,ALOX15,ALOX5,BRD4,CDH5,CEACAM1,CLOCK,CX3CR1,CXCL17,DHX58,DTX3L,DTX4,EIF2AK4,ENPP3,FADD,GATA6,GPRC5B,GRAMD4,GSDMD,IFI35,IGF2,IRAK1,IRF7,ISG15,ITGA2,LGALS9,MAPKBP1,MVK,NAPEPLD,NFKB1,NFKBIA,NOD2,NR1H3,NT5C2,OAS1A,OAS3,OASL1,PARP14,PARP9,PIK3AP1,PLSCR1,PML,PPARD,PVR,RBM47,RIGI,RNF125,RSAD2,SAMHD1,SARM1,SHANK3,SLC15A3,SMAD3,SOCS3,SREBF1,STAT2,STAT3,STAT5A,SYT11,TGM2,TIRAP,TNFRSF1…
GO:BP	regulation of hormone secretion	GO:0046883	FALSE	1.50679e-07	6.82195	330	1091	42	26856	ABAT,ABCC8,ALOX5,ANXA5,ARNTL,ARRB1,CACNA1C,CACNA1D,CDK16,CHRM3,CLOCK,ECRG4,EDN1,FOXO1,GCK,GIPR,GLP1R,GNAO1,GNAQ,HCFC1,HNF1A,IRS1,ITPR1,ITSN1,KCNB1,LRP5,NRG1,ORAI1,PCK2,PDE4C,PFKL,PLCB1,PPARD,PRKACA,RAB11FIP3,RASL10B,REN1,SREBF1,STX4A,TCF7L2,TNFSF11,TRPA1
GO:BP	response to cytokine	GO:0034097	FALSE	1.59215e-07	6.79802	1178	1091	96	26856	9930111J21RIK1,ADAMTS12,ADAMTS7,ADAR,AKAP6,ALOX15,ALPL,ARID5B,BCL2L1,CAPN2,CDC42EP2,CEACAM1,CSF2RA,CX3CR1,CXCL17,DAPK1,DPYSL3,DUSP1,EDN1,ENO1,ENO1B,FADD,FOS,GAPDH,GAS6,GLDC,GREM2,HIPK1,IFITM3,IL17RC,IL17RD,IL6RA,IRAK1,IRAK4,IRF7,ISG15,JAK3,KAT6B,LOX,MRAS,MSC,MTHFR,NFIL3,NFKB1,NFKB2,NFKBIA,NOL3,OAS1A,OAS2,OAS3,OASL1,OASL2,PARP14,PARP16,PARP9,PCK2,PDE1B,PDGFB,PID1,PLCB1,PLSCR1,PML,RARA,RBM47,RELB,R…
GO:BP	muscle tissue development	GO:0060537	FALSE	1.60246e-07	6.79521	484	1091	53	26856	ADAMTS9,ADRA1A,AKAP6,ARNTL,BCL9,BCL9L,CAMK2D,CCM2L,CDON,CITED2,CYP26B1,DLL1,EDN1,ELN,FADD,FES,FOS,GATA4,GATA6,GJA5,GJC1,HOXD9,IGF2,IGFBP5,LARGE1,LOX,MEIS1,MRTFB,MSC,MYLK,MYORG,NF1,NRG1,PGM5,PKD2,PKP2,PLAGL1,RARA,RARB,S1PR1,SLC9A1,SMAD3,SORBS2,SOX8,SRF,SYNE1,TBX2,TBX3,TCF7L2,TGFB2,TGFBR2,USP19,YAP1
GO:BP	positive regulation of locomotion	GO:0040017	FALSE	1.75615e-07	6.75544	620	1091	62	26856	AMOT,ANO6,BCAR1,C5AR1,CAMK2D,CAVIN1,CCN1,CDH5,CX3CR1,CXCL17,DAAM2,DIAPH1,DOCK1,DOCK4,DYSF,EDN1,FADD,FAM107A,FERMT2,FGF18,FLT1,GAS6,GLIPR2,GPI1,HDAC9,IGF2,IGFBP5,IQSEC1,ITGA2,ITGA5,JCAD,LGALS9,MADCAM1,MMP14,MYADM,MYLK,NRP1,PCSK5,PDGFB,PDGFC,PIK3R1,PLPP3,PODXL,PREX1,PTK2,PTPRJ,RHOC,RHOJ,RREB1,S1PR1,SASH1,SEMA6B,SMAD3,SSH1,SSH2,STAT3,STAT5A,STX4A,TBC1D24,TGFB2,TGFBR2,WNK1
GO:BP	regulation of insulin secretion	GO:0050796	FALSE	2.0121e-07	6.69635	219	1091	33	26856	ABAT,ABCC8,ALOX5,ARNTL,ARRB1,CACNA1C,CACNA1D,CDK16,CHRM3,CLOCK,FOXO1,GCK,GIPR,GLP1R,GNAO1,GNAQ,HCFC1,HNF1A,IRS1,ITPR1,KCNB1,LRP5,ORAI1,PCK2,PDE4C,PFKL,PLCB1,PPARD,PRKACA,SREBF1,STX4A,TCF7L2,TRPA1
GO:BP	peptide secretion	GO:0002790	FALSE	2.06412e-07	6.68526	320	1091	41	26856	ABAT,ABCC8,ALOX5,ANXA5,ARNTL,ARRB1,CACNA1C,CACNA1D,CDK16,CHRM3,CLOCK,ECRG4,EDN1,EXOC3L,FOXO1,GCK,GIPR,GLP1R,GNAO1,GNAQ,HCFC1,HNF1A,HNF1B,IRS1,ITPR1,ITSN1,KCNB1,LRP5,ORAI1,PCK2,PDE4C,PFKL,PLCB1,PPARD,PRKACA,RASL10B,SREBF1,STX4A,TCF7L2,TNFSF11,TRPA1
GO:BP	peptide transport	GO:0015833	FALSE	2.21212e-07	6.65519	334	1091	42	26856	ABAT,ABCC8,ALOX5,ANXA5,ARNTL,ARRB1,CACNA1C,CACNA1D,CDK16,CHRM3,CLOCK,ECRG4,EDN1,EXOC3L,FOXO1,GCK,GIPR,GLP1R,GNAO1,GNAQ,HCFC1,HNF1A,HNF1B,IRS1,ITPR1,ITSN1,KCNB1,LRP5,ORAI1,PCK2,PDE4C,PFKL,PLCB1,PPARD,PRKACA,RASL10B,SLC15A3,SREBF1,STX4A,TCF7L2,TNFSF11,TRPA1
GO:BP	positive regulation of gene expression	GO:0010628	FALSE	2.28885e-07	6.64038	1256	1091	100	26856	ABCC8,ADAM19,ADAR,AKAP6,AR,ARFGEF2,BCL3,BMYC,C5AR1,CCM2L,CCN1,CDH5,CITED2,CREB3L2,CXCL17,CYP26B1,DHX58,DLL1,EIF2AK4,ENO1,ENO1B,FADD,FGF18,FGFR4,GAPDH,GAS6,GATA4,GATA6,GPI1,GPRC5B,GSDMD,HABP4,HCFC1,HNF1A,HNF1B,HSF1,IGF2BP2,IL17RC,IL6RA,IRAK1,IRF7,ISG15,ITGA2,KAT6A,KDM4A,KHDRBS3,KMT2A,KPNA6,LGALS9,LURAP1,MIF4GD,MMP14,NFIL3,NFKB1,NOD2,NRG1,OAS1A,OAS2,OAS3,OLFM1,PDGFB,PID1,PIK3R1,PKD2,PLCB1,PLD1,PPAR…
GO:BP	response to carbohydrate	GO:0009743	FALSE	2.54114e-07	6.59497	283	1091	38	26856	ABCC8,ARRB1,CACNA1D,CDK16,COL4A3,GAS6,GATA4,GCK,GIPR,GLP1R,HCFC1,HNF1A,HNF1B,ITGA2,KCNB1,LRP5,MAP1B,MLXIPL,NFKB1,P2RX3,PCK2,PDE4C,PFKL,PKLR,PLCB1,PPARD,PRKACA,SARM1,SMARCA4,SMARCB1,SREBF1,SRF,STX4A,TCF7L2,TRPA1,UNC13B,ZBED3,ZBTB20
GO:BP	glucose homeostasis	GO:0042593	FALSE	2.55467e-07	6.59267	309	1091	40	26856	ABCC8,ALOX5,ARRB1,CACNA1C,CACNA1D,CDK16,DBH,DMXL2,FBN1,FOXO1,GAS6,GATA4,GCK,GPI1,GPRC5B,HCFC1,HNF1A,IGFBP5,KCNB1,LRP5,LRRC8D,MLXIPL,NCOR2,OAS1A,PCK2,PDE4C,PIK3R1,PPARD,PRKACA,PTPRJ,SMARCA4,SMARCB1,SRF,STAT3,STX4A,TCF7L2,TRPA1,UNC13B,WFS1,ZBTB20
GO:BP	carbohydrate homeostasis	GO:0033500	FALSE	2.55467e-07	6.59267	309	1091	40	26856	ABCC8,ALOX5,ARRB1,CACNA1C,CACNA1D,CDK16,DBH,DMXL2,FBN1,FOXO1,GAS6,GATA4,GCK,GPI1,GPRC5B,HCFC1,HNF1A,IGFBP5,KCNB1,LRP5,LRRC8D,MLXIPL,NCOR2,OAS1A,PCK2,PDE4C,PIK3R1,PPARD,PRKACA,PTPRJ,SMARCA4,SMARCB1,SRF,STAT3,STX4A,TCF7L2,TRPA1,UNC13B,WFS1,ZBTB20
GO:BP	catabolic process	GO:0009056	FALSE	2.7855e-07	6.5551	2537	1091	168	26856	ABAT,ABCA2,ABCD1,ADAMTS12,ADAMTS7,ADRA1A,AGO4,ALDH1L2,ARNTL,ARRB1,ARSA,ARSB,ATG4C,BCO2,BTRC,CACNG7,CAPN1,CAPN2,CBFA2T3,CDK16,CEACAM1,CLEC16A,CLOCK,CNP,CRTC3,CYP26B1,DAP,DAPK1,DBH,DDHD2,DDIT4,DENND3,DEPP1,DISC1,DPEP1,DPYD,DTX3L,DTX4,DYSF,ECRG4,EFNB1,ENO1,ENO1B,ENPP3,ESRRB,FBXL16,FBXL7,FOXO1,FYCO1,GALE,GAPDH,GATA4,GCK,GLDC,GOT1,GPD2,GPI1,GPT2,HAP1,HDC,HIPK2,HSD17B11,HSF1,IGF2BP2,IRS1,ISG15,ISG20,KD…
GO:BP	response to insulin	GO:0032868	FALSE	2.8422e-07	6.54634	297	1091	39	26856	ABCC8,ADM,ALPL,BCAR1,C1QTNF9,C2CD5,CAD,CEACAM1,FOS,FOXO1,GCK,GOT1,GRB10,GRB14,GRB2,HDAC9,IGF2,INPPL1,IRS1,LPIN1,NCOA1,PCK2,PID1,PIK3R1,PIP4K2B,PKLR,PLCB1,PRKCD,PTPRJ,SLC2A1,SLC9A1,SOCS3,SREBF1,SRSF4,TNFRSF11A,TRIB3,YWHAG,ZBED3,ZBTB7B
GO:BP	hemopoiesis	GO:0030097	FALSE	2.9438e-07	6.53109	1036	1091	87	26856	ADAR,ANK1,AP3D1,AQP8,ATF7,BCL3,BMYC,BRPF3,CBFA2T3,CEACAM1,CEBPD,CITED2,CYP26B1,DLL1,DOCK1,EPAS1,ETV6,FADD,FAM20C,FBN1,FES,FOS,GAB2,GAS6,HSF1,IL6RA,IRF2BP2,ISG15,KAT6A,KAT6B,KMT2A,LARGE1,LEO1,LGALS9,LOX,MEAF6,MECOM,MEIS1,MEIS2,MEOX1,MINK1,MMP14,MYO1E,NF1,NFIL3,NFKBIA,PBX1,PDE1B,PIK3R1,PLCB1,PLSCR1,PML,PRDM16,PREX1,PTPRJ,RARA,RBFOX2,RBM47,RELB,RSAD2,SH3PXD2A,SIPA1L3,SLC11A2,SMARCA4,SMARCB1,SMARCD1,…
GO:BP	hormone secretion	GO:0046879	FALSE	3.26859e-07	6.48564	393	1091	46	26856	ABAT,ABCC8,ADM,ALOX5,ANXA5,ARNTL,ARRB1,CACNA1C,CACNA1D,CDK16,CHRM3,CLOCK,ECRG4,EDN1,EXOC3L,FOXO1,GCK,GIPR,GLP1R,GNAO1,GNAQ,HCFC1,HNF1A,HNF1B,IRS1,ITPR1,ITSN1,KCNB1,LRP5,NRG1,ORAI1,PCK2,PDE4C,PFKL,PLCB1,PPARD,PRKACA,RAB11FIP3,RASL10B,REN1,SREBF1,STX4A,TBX3,TCF7L2,TNFSF11,TRPA1
GO:BP	supramolecular fiber organization	GO:0097435	FALSE	3.66223e-07	6.43625	774	1091	71	26856	ADAMTS12,ADAMTS7,ALOX15,ARHGAP17,ARHGAP28,ARRB1,BCAR1,CAMSAP3,CAPN1,CDC42EP2,CDH5,CLIP2,COBL,COL5A1,CORO2B,COTL1,DAAM2,DIAPH1,DPYSL3,EDN1,ELMO1,ELN,FAM107A,FERMT2,FES,GRB2,HIP1,INPPL1,KANK2,KIRREL,KPNB1,KRT19,LOX,LOXL4,MAP1A,MAP1B,MAP1S,MAPT,MID1,MID1IP1,MYADM,MYO1E,NF1,NRP1,PAKAP,PGM5,PIK3R1,PKP2,PLOD3,PREX1,PRKCD,RHOC,RND1,S1PR1,SDC4,SH3D21,SH3PXD2B,SHANK1,SHANK3,SHROOM1,SMAD3,SRF,SSH1,SSH2,SYN…
GO:BP	regulation of protein secretion	GO:0050708	FALSE	3.68255e-07	6.43385	326	1091	41	26856	ABAT,ABCC8,ALOX5,ANXA5,ARNTL,ARRB1,CACNA1C,CACNA1D,CDK16,CHRM3,CLOCK,FOXO1,GCK,GIPR,GJA5,GLP1R,GNAO1,GNAQ,HCFC1,HNF1A,IRS1,ITPR1,KCNB1,LRP5,NR1H3,ORAI1,PCK2,PDE4C,PFKL,PLCB1,PPARD,PRKACA,RAB11FIP3,RSAD2,SREBF1,STX4A,TCF7L2,TGFB2,TGFB3,TRPA1,UNC13B
GO:BP	regulation of protein kinase activity	GO:0045859	FALSE	3.81821e-07	6.41814	601	1091	60	26856	ADAR,ADRA1A,AGRN,AKAP6,C1QTNF9,C5AR1,CAMK2N2,CAMKK2,CCN1,CCNJL,CDKN1A,CEACAM1,DAG1,DUSP1,EDN1,ERRFI1,FBN1,FERMT2,FGF18,FLT1,GAS6,GNAQ,GPRC5B,HNF1A,IL6RA,INPPL1,IRAK1,KSR1,LRP5,NEK10,NF1,NOD2,NRG1,PDGFB,PDGFC,PKD2,PKN1,PLCE1,PRKAR2A,PRKCD,PRRC1,PTK2,PTPRH,PTPRJ,RPTOR,SASH1,SDC4,SH3BP5,SPRY4,SRCIN1,TAOK3,TESK1,TGFB2,TIRAP,TNFRSF11A,TNFSF11,TRAF2,TRIB3,TTBK1,WARS1
GO:BP	protein localization to extracellular region	GO:0071692	FALSE	4.46843e-07	6.34985	425	1091	48	26856	ABAT,ABCC8,ALOX5,ANXA5,ARNTL,ARRB1,CACNA1C,CACNA1D,CAVIN1,CDK16,CHRM3,CLOCK,FBN1,FOXO1,GCK,GIPR,GJA5,GLP1R,GNAO1,GNAQ,GSDMD,HCFC1,HNF1A,HNF1B,IRS1,ITPR1,KCNB1,LRP5,LTBP1,NR1H3,ORAI1,PCK2,PDE4C,PFKL,PLCB1,PPARD,PRKACA,RAB11FIP3,RAB3C,RSAD2,SLC4A8,SREBF1,STX4A,TCF7L2,TGFB2,TGFB3,TRPA1,UNC13B
GO:BP	regulation of membrane potential	GO:0042391	FALSE	5.21814e-07	6.28248	485	1091	52	26856	ABAT,ABCD1,ADRA1A,AGRN,AKAP6,ANO6,ATP1A3,ATP1B2,BCL2L1,BCO2,CACNA1C,CACNA1D,CAMK2D,CHRM1,CHRNB1,EDN1,EHD3,GABRB1,GJA5,GNAQ,GOT1,GRIP2,HNF1A,IGSF11,KCNA1,KCNB1,KCNC2,KCND3,KCNH5,KCNJ10,KMT2A,MAPT,NEDD4L,NOS1AP,P2RX3,PID1,PIEZO2,PKP2,RIMS4,RNF122,SHANK1,SHANK3,SLC4A8,SLC9A1,SPG20,SSH1,STX1B,SYNE1,TBC1D24,TMEM135,TRPA1,UNC13B
GO:BP	cell-cell adhesion	GO:0098609	FALSE	5.43201e-07	6.26504	913	1091	79	26856	ABAT,ADAM19,ALOX15,ALOX5,AP3D1,ATP1B2,CAMSAP3,CAPN1,CCM2L,CCN1,CD93,CDH11,CDH2,CDH5,CDON,CEACAM1,CITED2,COL13A1,CX3CR1,DLG5,EFNB1,FADD,GPC4,IGF2,IGSF11,IGSF5,IL6RA,IRAK1,ITGA2,ITGA5,KIRREL,LGALS9,LRFN3,LRP5,MADCAM1,MINK1,MYADM,NOTCH4,NRG1,PALLD,PARVA,PCDH12,PCDH17,PCDH18,PCDHGA11,PCDHGA12,PCDHGA4,PCDHGA5,PCDHGA6,PCDHGA7,PCDHGA8,PCDHGA9,PCDHGB4,PIK3R1,PKHD1,PKP2,PLPP3,PODXL,PRKCD,PTK2,PVR,RARA,SDC…
GO:BP	regulation of cell development	GO:0060284	FALSE	5.49543e-07	6.26	930	1091	80	26856	ABCC8,AP3D1,ARNTL,ATF5,BMYC,BRINP1,BRPF3,CDH5,CDON,CEACAM1,CLOCK,CX3CR1,CYP26B1,DAAM2,DAG1,DISC1,DLL1,FADD,FBN1,FES,FOS,GAS6,GRB14,GRIP2,HAP1,HSF1,ISG15,KAT6B,KDM4A,LEO1,LGALS9,LOX,MAP1B,MAPT,MEAF6,MEIS1,MEIS2,MMP14,NF1,NFKBIA,NRG1,NRP1,PIK3R1,PLCB1,PLXNA4,PRDM16,PRPF19,PTK2,RARA,RBFOX2,SEMA6B,SHANK3,SMARCA4,SMARCB1,SMARCD1,SOX8,SPG20,SRF,STAT3,STAT5A,TBC1D24,TGFBR2,TGM2,THPO,TJP2,TMEM176A,TMEM17…
GO:BP	regulation of developmental growth	GO:0048638	FALSE	6.40887e-07	6.19322	373	1091	44	26856	AGRN,AKAP6,AR,CACNA1C,CACNG7,CDKN1A,CITED2,DISC1,DLL1,EDN1,FOXS1,GATA4,GATA6,HNF1B,HSF1,IGF2,MAP1B,MAPT,NEDD4L,NRG1,NRP1,OLFM1,PLCB1,PLXNA4,PPARD,PTK2,RAI1,SEMA6B,SGIP1,SH3PXD2B,SPAAR,SPG20,SRF,STAT3,STAT5A,STC2,TBX2,TCF7L2,TGFBR2,TNFRSF12A,TSHR,UNC13A,WWC2,YAP1
GO:BP	Ras protein signal transduction	GO:0007265	FALSE	6.46677e-07	6.18931	332	1091	41	26856	ADRA1A,ARFGEF2,ARHGAP17,ARHGAP44,ARHGEF11,ARHGEF12,ARHGEF28,ARRB1,AUTS2,CAMK2D,CCDC125,CDH2,CDKN1A,DENND3,ELMO1,GBF1,GIT2,GRB2,IQSEC1,IQSEC2,KANK2,KPNB1,KSR1,MRAS,NF1,NISCH,NRG1,NRP1,PLCE1,PLEKHG5,PRAG1,RAB4A,RALGPS1,RASGRP2,RGL3,RHOJ,SPRY4,STARD13,SYNPO2L,TGFB2,TRIM67
GO:BP	positive regulation of protein metabolic process	GO:0051247	FALSE	6.85083e-07	6.16426	1425	1091	108	26856	ABCA2,ADRA1A,AGRN,AKAP6,ARNTL,ARRB1,AUTS2,BCL3,BMYC,BTRC,C1QTNF9,CAMKK2,CBFA2T3,CCN1,CDH5,CDKN1A,CDON,CEACAM1,COL4A3,CX3CR1,DAG1,DAP,DAPK1,DIP2A,DISC1,EDN1,EIF2AK4,ENO1,ENO1B,FADD,FAM107A,FBN1,FERMT2,FGF18,FGFR4,FLT1,FOXO1,GAS6,GATA4,GPRC5B,GRAMD4,HABP4,HCFC1,HIP1,HIPK2,HNF1A,HSF1,IGF2,IL6RA,IRAK1,ITGA2,ITGA5,MIF4GD,MMP14,MOB3B,NCOR2,NEDD4L,NEK10,NFKBIA,NOD2,NR1H3,NRG1,NRP1,PARP14,PARP9,PDGFB,PDG…
GO:BP	positive regulation of cell adhesion	GO:0045785	FALSE	7.00859e-07	6.15437	489	1091	52	26856	ADAM19,ALOX15,ALOX5,AP3D1,CAPN1,CCN1,CEACAM1,CHRD,CITED2,DAG1,DISC1,DOCK1,DYSF,EFNB1,FADD,FERMT2,IGF2,IL6RA,IRAK1,ITGA2,ITGA5,LGALS9,MYADM,NRG1,NRP1,PCSK5,PDGFB,PLPP3,PODXL,PREX1,PTK2,PTPRJ,RARA,RREB1,RSU1,SDC4,SMAD3,SMARCA4,SMARCB1,SMARCD1,SPOCK2,STAT5A,STX4A,TESK1,TGFB2,TGFBR2,TGM2,TNFSF11,TRIOBP,ZBTB16,ZBTB7B,ZMIZ1
GO:BP	regulation of transferase activity	GO:0051338	FALSE	7.30079e-07	6.13663	819	1091	73	26856	ADAR,ADRA1A,AGRN,AKAP6,BTRC,C1QTNF9,C5AR1,CAMK2N2,CAMKK2,CCN1,CCNJL,CDKN1A,CEACAM1,DAG1,DDR1,DTX3L,DUSP1,EDN1,ERRFI1,FBN1,FERMT2,FGF18,FLT1,GAS6,GNAQ,GPRC5B,HNF1A,IGF2,IL6RA,INPPL1,IRAK1,KSR1,LARGE1,LRP5,LTK,MAPT,NEK10,NF1,NOD2,NRG1,PDGFB,PDGFC,PIFO,PIK3R1,PIP4K2B,PKD2,PKN1,PLCE1,PML,PRKAR2A,PRKCD,PRRC1,PTK2,PTPRH,PTPRJ,RPTOR,SASH1,SDC4,SH3BP5,SPRY4,SRCIN1,TAOK3,TESK1,TGFB2,TIRAP,TNFRSF11A,TNFSF1…
GO:BP	regulation of monoatomic ion transport	GO:0043269	FALSE	7.32508e-07	6.13519	611	1091	60	26856	ABCC8,AGRN,AKAP6,ALOX5,ANO6,ATP1B2,ATP2B2,CABP1,CACNA1C,CACNA1D,CACNG7,CAMK2D,CAR7,CHRM1,DIAPH1,DYSF,EDN1,EHD3,FGF11,GCK,GEM,GLP1R,GNAO1,GNAQ,HAP1,ITPR1,KCNA1,KCNB1,KCNC2,KCNC3,KCND3,KCNF1,KCNG3,KCNG4,KCNH5,KCNJ10,KCNV2,LRRC26,MCHR1,MLLT6,MYLK,NEDD4L,NOL3,ORAI1,PDGFB,PKD2,PLCB1,PML,PPARD,PXK,SHANK3,SLC9A1,SPHK2,STC2,TCAF1,TGFB2,TRPA1,TRPC3,WFS1,WNK1
GO:BP	endocytosis	GO:0006897	FALSE	7.52229e-07	6.12365	722	1091	67	26856	ABCA2,ABR,ADM,ALOX15,ANO6,AP2B1,AP3D1,ARRB1,BCL2L1,CACNG7,CEACAM1,DIAPH1,DLL1,DOCK1,DPYSL2,DYSF,EHD1,EHD2,EHD3,ELMO1,GAS6,GRB2,HAP1,HEATR5A,HIP1,IFITM3,INPPL1,IQSEC1,ITGA2,ITSN1,LGALS3BP,LOXL4,LRP11,LRP1B,LRP5,MICALL1,MYO1E,NCKIPSD,NEDD4L,NEURL3,NOD2,NR1H3,NRG1,PACSIN2,PLSCR1,PTK2,PTPRJ,PTX3,RAB4A,RAB7,RARA,RHOJ,RIN3,SGIP1,SNPH,SNX18,SPON2,STON1,STX1B,SYNE1,SYNRG,SYP,SYT11,TBC1D24,TBC1D5,TGFBR2,T…
GO:BP	vesicle-mediated transport in synapse	GO:0099003	FALSE	7.54473e-07	6.12236	255	1091	35	26856	AP2B1,AP3D1,BCL2L1,BRSK1,CACNA1D,CADPS2,CDH2,DDC,DIAPH1,GIT2,GRIP2,GRIPAP1,HAP1,HIP1,IQSEC1,ITSN1,NRG1,PCDH17,PLD1,PRKACA,RIMS4,SLC4A8,STON1,STX1B,STX4A,STXBP1,SYN1,SYN2,SYNE1,SYP,SYT11,SYT12,TBC1D24,UNC13A,UNC13B
GO:BP	positive regulation of MAPK cascade	GO:0043410	FALSE	7.63772e-07	6.11704	520	1091	54	26856	ADRA1A,ALOX15,AR,ARHGAP8,ARRB1,C5AR1,CAMK2D,CDH2,CDON,CEACAM1,CXCL17,DENND2B,EDN1,FERMT2,FGF18,FGFR4,FLT1,GADD45G,GAS6,GATA4,GLIPR2,HIPK2,IGF2,IL6RA,IRAK1,JCAD,KSR1,MID1,MINK1,MUC20,NEK10,NOD2,NQO2,NRG1,NRK,NRP1,PDGFB,PDGFC,PLCB1,PLCE1,PRKCD,PTPRJ,RARA,SASH1,TAOK3,TGFB2,TGFB3,THPO,TIRAP,TNFRSF11A,TNFSF11,TRAF2,TRAF5,XDH
GO:BP	cell-substrate junction organization	GO:0150115	FALSE	7.75622e-07	6.11035	98	1091	21	26856	CAMSAP3,CDH11,CORO2B,DST,FAM107A,FERMT2,IQSEC1,ITGA2,ITGA5,MMP14,NRP1,PEAK1,PIK3R1,PTK2,PTPRJ,PTPRK,SDC4,SMAD3,STON1,TNS1,VCL
GO:BP	hormone transport	GO:0009914	FALSE	8.18512e-07	6.08697	404	1091	46	26856	ABAT,ABCC8,ADM,ALOX5,ANXA5,ARNTL,ARRB1,CACNA1C,CACNA1D,CDK16,CHRM3,CLOCK,ECRG4,EDN1,EXOC3L,FOXO1,GCK,GIPR,GLP1R,GNAO1,GNAQ,HCFC1,HNF1A,HNF1B,IRS1,ITPR1,ITSN1,KCNB1,LRP5,NRG1,ORAI1,PCK2,PDE4C,PFKL,PLCB1,PPARD,PRKACA,RAB11FIP3,RASL10B,REN1,SREBF1,STX4A,TBX3,TCF7L2,TNFSF11,TRPA1
GO:BP	fat cell differentiation	GO:0045444	FALSE	9.35836e-07	6.0288	257	1091	35	26856	ALOX5,ARID5B,ARNTL,ATF5,CARM1,CEBPD,DYSF,FERMT2,FOXO1,GRK5,LRP5,MECOM,NAPEPLD,NCOR2,OPA3,PLCB1,PPARD,PRDM16,RREB1,RUNX1T1,SH3PXD2B,SMAD3,SOX8,SREBF1,TBL1X,TCF7L2,TGFB1I1,TRIB3,UCP1,YAP1,ZBTB16,ZBTB7B,ZFP36,ZFP423,ZFP516
GO:BP	response to monosaccharide	GO:0034284	FALSE	9.35836e-07	6.0288	257	1091	35	26856	ABCC8,ARRB1,CACNA1D,CDK16,COL4A3,GAS6,GATA4,GCK,GIPR,GLP1R,HCFC1,HNF1A,HNF1B,ITGA2,KCNB1,LRP5,MLXIPL,PCK2,PDE4C,PFKL,PKLR,PLCB1,PPARD,PRKACA,SARM1,SMARCA4,SMARCB1,SREBF1,SRF,STX4A,TCF7L2,TRPA1,UNC13B,ZBED3,ZBTB20
GO:BP	regulation of miRNA transcription	GO:1902893	FALSE	9.76997e-07	6.01011	72	1091	18	26856	AR,BMYC,FOS,GATA6,MRTFB,NCOR2,NFKB1,PDGFB,PPARD,RARA,SMAD3,SMARCA4,SREBF1,SREBF2,SRF,STAT3,TEAD1,TGFB2
GO:BP	wound healing	GO:0042060	FALSE	9.77259e-07	6.00999	392	1091	45	26856	ABAT,ABCC8,ALOX15,ALOX5,ANO6,ANXA5,CCM2L,CCN1,CDKN1A,CEACAM1,COL5A1,DAG1,DDR1,DST,DYSF,FERMT2,GAS6,GATA4,GNAQ,HPS6,IL6RA,ITGA5,LOX,MUC16,MYLK,NF1,NRG1,PDGFB,PLAT,PLPP3,PPARD,PRKCD,PTK2,PTPRJ,RHOC,RREB1,SDC4,SMAD3,SRF,STXBP1,SYT11,TFPI2,TGFB2,TNFRSF12A,YAP1
GO:BP	cellular response to peptide	GO:1901653	FALSE	1.06136e-06	5.97414	393	1091	45	26856	ANXA5,ATP1A3,BCAR1,C1QTNF9,C2CD5,CEACAM1,EDN1,FBN1,FOS,FOXO1,GCK,GLP1R,GOT1,GRB10,GRB14,GRB2,HDAC9,HSF1,IGF2,INPPL1,IRS1,LPIN1,MAP1B,NCOA1,NFKB1,NOD2,PCK2,PID1,PIK3R1,PIP4K2B,PKLR,PLCB1,PRKACA,PRKCD,PTK2,PTPRJ,SLC9A1,SOCS3,SREBF1,STAT3,STAT5A,TRIB3,TSHR,YWHAG,ZBTB7B
GO:BP	regulation of establishment of protein localization	GO:0070201	FALSE	1.11343e-06	5.95334	602	1091	59	26856	ABAT,ABCC8,ALOX5,ANXA5,ARHGAP44,ARNTL,ARRB1,C2CD5,CABP1,CACNA1C,CACNA1D,CDK16,CHRM1,CHRM3,CLOCK,CORO2B,FOXO1,GAS6,GCK,GIPR,GJA5,GLP1R,GNAO1,GNAQ,GRIPAP1,HCFC1,HNF1A,ICE1,IRS1,ITPR1,KCNB1,LRP5,MAPT,NF1,NOL3,NR1H3,ORAI1,PCK2,PCNT,PDE4C,PFKL,PIK3R1,PLCB1,PPARD,PRKACA,PRKCD,RAB11FIP3,RSAD2,SEC16B,SEPTIN8,SPIDR,SREBF1,STX4A,TCAF1,TCF7L2,TGFB2,TGFB3,TRPA1,UNC13B
GO:BP	angiogenesis	GO:0001525	FALSE	1.2088e-06	5.91765	557	1091	56	26856	ABCC8,ADAMTS9,ADM,ALOX5,AMOT,C5AR1,CCN1,CDH5,CEACAM1,COL4A1,COL4A2,COL4A3,CREB3L1,CX3CR1,CXCL17,DAG1,DLL1,DYSF,EDN1,EPAS1,FGF18,FLT1,GATA4,GATA6,GJA5,HDAC5,HDAC9,HIF3A,HIPK2,IGF2,ITGA5,JCAD,MEIS1,MMP14,MMP19,NF1,NOTCH4,NRP1,PARVA,PML,PTK2,RHOJ,S1PR1,SASH1,SRF,STARD13,STAT3,TCF4,TGFB2,TGFBR2,TMEM100,TNFAIP2,TNFRSF12A,VASH1,WARS1,WNK1
GO:BP	miRNA transcription	GO:0061614	FALSE	1.24785e-06	5.90384	73	1091	18	26856	AR,BMYC,FOS,GATA6,MRTFB,NCOR2,NFKB1,PDGFB,PPARD,RARA,SMAD3,SMARCA4,SREBF1,SREBF2,SRF,STAT3,TEAD1,TGFB2
GO:BP	response to salt	GO:1902074	FALSE	1.32858e-06	5.87661	410	1091	46	26856	ABAT,ADCY1,AGRN,ALOX15,ALPL,ANXA5,AVPR1A,CHRM1,CHRM3,CPNE2,DPEP1,EDN1,FADD,FOS,FOSB,FOXO1,GIPR,GLDC,GNAQ,GPI1,HDAC5,HSF1,ITGA2,ITPR1,KCNB1,KCNJ10,KMT2A,LARGE1,LRP11,MTHFR,MYLK,ORAI1,P2RX3,PKD2,PKLR,PLCB1,PPP5C,RASGRP2,SIPA1,SORBS2,SSH1,SYT11,SYT12,TGM2,TRPC3,WNK1
GO:BP	lipid metabolic process	GO:0006629	FALSE	1.3967e-06	5.8549	1443	1091	108	26856	ABCA2,ABCA3,ABCD1,ACLY,ACSS2,ADM,ALDH1L2,ALOX15,ALOX5,AOX1,AQP8,ARSA,ASXL3,AVPR1A,B3GALT1,BCO2,BPNT1,C1QTNF9,CAPN2,CCN1,CEACAM1,CHKA,COX10,CRTC3,CYP26B1,CYP2C55,CYP2D22,CYP2J9,CYP2U1,DDHD2,DGKB,DHRS3,DPEP1,EDN1,EFR3B,ELOVL3,ELOVL5,FADS1,FGFR4,FLT1,FMO1,FMO5,GATA6,GLT28D2,HMGCS1,HNF1A,HSD17B11,IGF2,INPP4A,INPP5A,INPP5E,INPPL1,IP6K3,IRS1,JAZF1,LPIN1,LRP5,MBOAT1,MID1IP1,MLXIPL,MVD,MVK,NAPEPLD,NFKB1,…
GO:BP	regulation of DNA-binding transcription factor activity	GO:0051090	FALSE	1.62967e-06	5.7879	427	1091	47	26856	ADCY1,ANXA4,AR,ARID5B,ARRB1,BCL3,CACNA1D,CARM1,CLOCK,CRTC3,CX3CR1,DAP,EDN1,EIF2AK4,FOXS1,GAS6,HDAC5,HIPK2,HSF1,IRAK1,LRP5,NFKBIA,NOD2,PARP10,PBX1,PKD2,PKHD1,PLPP3,PPP2R5B,RIGI,SMARCA4,SMARCB1,SRF,STAT3,TCF7L2,THRA,TIRAP,TNFRSF11A,TNFSF11,TRAF2,TRAF5,TRAPPC9,TRIM14,TRIM26,TRIM58,TRIM8,WFS1
GO:BP	defense response	GO:0006952	FALSE	1.66975e-06	5.77735	1782	1091	126	26856	9930111J21RIK1,ABCD1,ABR,ADAMTS12,ADAMTS4,ADAR,ADCY1,ADM,AHR,ALOX15,ALOX5,ANKFN1,ANO6,ASIC4,BCL2L1,BCL3,BRD4,BRINP1,C1RL,C5AR1,CDC42EP2,CDH5,CEACAM1,CLOCK,COTL1,CX3CR1,CXCL17,CYP26B1,DAPK1,DDIT4,DHX58,DPEP1,DTX3L,DTX4,EDN1,EIF2AK4,ENPP3,FADD,GAPDH,GATA6,GPRC5B,GRAMD4,GSDMD,HSF1,IFI35,IFITM3,IGF2,IGHM,IL17RC,IRAK1,IRAK4,IRF2,IRF7,ISG15,ISG20,ITGA2,KPNA6,LARGE1,LGALS9,MAPKBP1,MECOM,MLKL,MOV10,MVK,N…
GO:BP	cognition	GO:0050890	FALSE	1.92866e-06	5.71474	358	1091	42	26856	ABCC8,ADCY1,ATP1A3,BRINP1,BRSK1,C5AR1,CACNA1C,CHRD,CHRM1,CIC,CX3CR1,DBH,DDHD2,EIF2AK4,FAM107A,FOS,GLP1R,GPI1,IGF2,ITGA5,KMT2A,LARGE1,MAP1A,MAPT,MEIS2,NF1,NPTX2,NRG1,PDE1B,PLCB1,SHANK1,SHANK2,SHANK3,SHC3,SLC11A2,SLC12A5,SOBP,SRF,SYT11,TANC1,THRA,TTBK1
GO:BP	ameboidal-type cell migration	GO:0001667	FALSE	1.96277e-06	5.70713	444	1091	48	26856	ADAMTS9,AMOT,ARID5B,ARSB,BCAR1,CDH2,CDH5,CEACAM1,DAAM2,DOCK1,EDN1,EFNB1,FGF18,GLIPR2,GPI1,HDAC5,HDAC9,IGF2,IQSEC1,ITGA2,JCAD,KANK2,LRP5,MCC,NF1,NRP1,PDGFB,PKN1,PKN3,PLEKHG5,PLPP3,PML,PPARD,PTK2,RHOJ,RREB1,SASH1,SDC4,SEMA6B,SOX8,SRF,STARD13,STAT5A,TESK1,TGFB2,TGFBR2,TNS1,VASH1
GO:BP	response to extracellular stimulus	GO:0009991	FALSE	2.2277e-06	5.65214	613	1091	59	26856	ADM,ALPL,ARSA,ARSB,ASNS,ATN1,AVPR1A,CAD,CADPS2,CDKN1A,CHKA,CLEC16A,CYP26B1,DAP,DPYD,EIF2AK4,FADS1,FAM107A,FES,FOS,FOXO1,GAS6,GATA4,GCK,GSDMD,HSF1,ITGA2,KANK2,KCNB1,KDM4A,LDHA,LRP11,MAP1B,MAPT,MLXIPL,MTHFR,NCOA1,NOD2,PCK2,PIK3C2B,PKLR,PPARD,RARA,RPTOR,SGIP1,SHANK2,SIPA1,SLC2A1,SREBF1,SREBF2,SRF,STC2,SZT2,TBC1D5,TCF7L2,TMEM135,TNFRSF11A,UCP1,ZFP36
GO:BP	protein secretion	GO:0009306	FALSE	2.3054e-06	5.63725	417	1091	46	26856	ABAT,ABCC8,ALOX5,ANXA5,ARNTL,ARRB1,CACNA1C,CACNA1D,CAVIN1,CDK16,CHRM3,CLOCK,FOXO1,GCK,GIPR,GJA5,GLP1R,GNAO1,GNAQ,GSDMD,HCFC1,HNF1A,HNF1B,IRS1,ITPR1,KCNB1,LRP5,NR1H3,ORAI1,PCK2,PDE4C,PFKL,PLCB1,PPARD,PRKACA,RAB11FIP3,RAB3C,RSAD2,SLC4A8,SREBF1,STX4A,TCF7L2,TGFB2,TGFB3,TRPA1,UNC13B
GO:BP	myeloid cell differentiation	GO:0030099	FALSE	2.3252e-06	5.63354	461	1091	49	26856	ADAR,ANK1,BMYC,CBFA2T3,CEACAM1,CITED2,DLL1,EPAS1,FADD,FAM20C,FBN1,FES,FOS,GAB2,HSF1,ISG15,KAT6A,LARGE1,LEO1,LOX,MEIS1,MEIS2,NF1,NFKBIA,PDE1B,PIK3R1,PLCB1,PLSCR1,PML,PRDM16,RARA,RBFOX2,RELB,SH3PXD2A,SLC11A2,SMARCA4,SRF,STAT3,STAT5A,TGFBR2,THPO,THRA,TJP2,TNFRSF11A,TNFSF11,TRIM58,ZBTB16,ZBTB46,ZFP36
GO:BP	negative regulation of transport	GO:0051051	FALSE	2.35299e-06	5.62838	506	1091	52	26856	ABAT,ABCA2,ABCC8,ABR,AGRN,ANXA5,ARHGAP8,CABP1,CAMK2D,CEACAM1,DYSF,EDN1,FOXO1,GCK,GEM,GNAO1,GNAQ,GRB10,IL1RAPL1,IRAK1,IRS1,KCNB1,LGALS9,MAP1B,MAPT,NEDD4L,NF1,NOL3,NR1H3,NRG1,PACSIN2,PDE4C,PEA15A,PFKL,PID1,PKD2,PLSCR1,PNKD,PXK,RAB11FIP3,RAB7,RIN3,RSAD2,SNPH,SREBF1,SREBF2,STX1B,SYT11,TGFB2,TNFRSF1B,WDR41,WNK1
GO:BP	response to hypoxia	GO:0001666	FALSE	2.43262e-06	5.61392	333	1091	40	26856	ABAT,ADM,BMYC,CAMK2D,CAPN2,CBFA2T3,CITED2,DDIT4,EDN1,ENO1,ENO1B,EPAS1,FOS,FOSL2,GATA6,HIF3A,HSF1,IRAK1,ITGA2,ITPR1,MMP14,MTHFR,NF1,NOL3,P2RX3,PKLR,PLAT,PML,PPARD,SLC11A2,SLC2A1,SLC9A1,SMAD3,SOD3,SRF,STAT3,STC2,TGFB2,TGFB3,USP19
GO:BP	establishment of protein localization to extracellular region	GO:0035592	FALSE	2.49126e-06	5.60358	418	1091	46	26856	ABAT,ABCC8,ALOX5,ANXA5,ARNTL,ARRB1,CACNA1C,CACNA1D,CAVIN1,CDK16,CHRM3,CLOCK,FOXO1,GCK,GIPR,GJA5,GLP1R,GNAO1,GNAQ,GSDMD,HCFC1,HNF1A,HNF1B,IRS1,ITPR1,KCNB1,LRP5,NR1H3,ORAI1,PCK2,PDE4C,PFKL,PLCB1,PPARD,PRKACA,RAB11FIP3,RAB3C,RSAD2,SLC4A8,SREBF1,STX4A,TCF7L2,TGFB2,TGFB3,TRPA1,UNC13B
GO:BP	synapse organization	GO:0050808	FALSE	2.62238e-06	5.58131	538	1091	54	26856	AGRN,ARHGAP44,ASAP1,ATP2B2,C5AR1,CABP1,CDH2,CHRD,CHRNB1,COL4A1,CTTNBP2,CX3CR1,DAG1,DGKB,DIP2A,DISC1,DLG5,EFNB1,FILIP1,GPC4,GRIP2,GRIPAP1,IL1RAPL1,ITSN1,LARGE1,LRFN3,MAP1B,MAPT,NBEA,NF1,NFIA,NOS1AP,NRG1,NRP1,PALLD,PCDH17,PIK3R1,PLXNA4,PTK2,RIMS4,SHANK1,SHANK2,SHANK3,SLITRK4,SORBS2,SRCIN1,SRGAP2,SSH1,STK38L,SYN1,TANC1,TANC2,UNC13A,UNC13B
GO:BP	response to glucose	GO:0009749	FALSE	2.85512e-06	5.54438	242	1091	33	26856	ABCC8,ARRB1,CACNA1D,CDK16,COL4A3,GAS6,GATA4,GCK,GIPR,GLP1R,HCFC1,HNF1A,HNF1B,KCNB1,LRP5,MLXIPL,PCK2,PDE4C,PFKL,PKLR,PPARD,PRKACA,SARM1,SMARCA4,SMARCB1,SREBF1,SRF,STX4A,TCF7L2,TRPA1,UNC13B,ZBED3,ZBTB20
GO:BP	intracellular receptor signaling pathway	GO:0030522	FALSE	3.45793e-06	5.46118	337	1091	40	26856	AHR,ALOX15,AR,ARNTL,CARM1,CITED2,CLOCK,CYP26B1,DHRS3,DHX58,GRAMD4,KANK2,NCOA1,NCOR2,NFKBIA,NOD2,NR1H3,OAS1A,OAS3,OASL1,PIK3AP1,PLIN5,PML,PPARD,PPP5C,RARA,RARB,RBFOX2,RIGI,RNF125,RSAD2,RXRG,SLC15A3,SMARCA4,SREBF1,STAT3,THRA,THRB,YAP1,ZMIZ1
GO:BP	regulation of protein transport	GO:0051223	FALSE	3.65888e-06	5.43665	574	1091	56	26856	ABAT,ABCC8,ALOX5,ANXA5,ARHGAP44,ARNTL,ARRB1,C2CD5,CABP1,CACNA1C,CACNA1D,CDK16,CHRM1,CHRM3,CLOCK,FOXO1,GAS6,GCK,GIPR,GJA5,GLP1R,GNAO1,GNAQ,GRIPAP1,HCFC1,HNF1A,ICE1,IRS1,ITPR1,KCNB1,LRP5,NF1,NOL3,NR1H3,ORAI1,PCK2,PCNT,PDE4C,PFKL,PIK3R1,PLCB1,PPARD,PRKACA,PRKCD,RAB11FIP3,RSAD2,SEC16B,SEPTIN8,SREBF1,STX4A,TCAF1,TCF7L2,TGFB2,TGFB3,TRPA1,UNC13B
GO:BP	positive regulation of peptide hormone secretion	GO:0090277	FALSE	3.97748e-06	5.40039	149	1091	25	26856	ABAT,ABCC8,ARRB1,CACNA1C,CACNA1D,CHRM3,ECRG4,GCK,GIPR,GLP1R,GNAQ,HCFC1,HNF1A,ITPR1,ITSN1,ORAI1,PCK2,PLCB1,PPARD,PRKACA,RASL10B,STX4A,TCF7L2,TNFSF11,TRPA1
GO:BP	positive regulation of secretion by cell	GO:1903532	FALSE	4.45635e-06	5.35102	368	1091	42	26856	ABAT,ABCC8,ARRB1,AVPR1A,BCL2L1,CACNA1C,CACNA1D,CADPS2,CHRM3,DPYSL2,ECRG4,EDN1,GCK,GIPR,GLP1R,GNAQ,HCFC1,HNF1A,ITPR1,ITSN1,KCNB1,ORAI1,PCK2,PLCB1,PPARD,PRKACA,RAB7,RASL10B,SDC4,SLC4A8,SPHK2,STX1B,STX4A,STXBP1,TCF7L2,TGFB2,TGFB3,TNFRSF11A,TNFSF11,TRPA1,UNC13A,UNC13B
GO:BP	insulin secretion	GO:0030073	FALSE	4.87157e-06	5.31233	260	1091	34	26856	ABAT,ABCC8,ALOX5,ARNTL,ARRB1,CACNA1C,CACNA1D,CDK16,CHRM3,CLOCK,FOXO1,GCK,GIPR,GLP1R,GNAO1,GNAQ,HCFC1,HNF1A,HNF1B,IRS1,ITPR1,KCNB1,LRP5,ORAI1,PCK2,PDE4C,PFKL,PLCB1,PPARD,PRKACA,SREBF1,STX4A,TCF7L2,TRPA1
GO:BP	cytokine production	GO:0001816	FALSE	5.11655e-06	5.29102	806	1091	70	26856	ABCC8,ABCD1,ALOX5,ANXA4,ARFGEF2,ARRB1,BCL3,C5AR1,CAPN2,CCM2L,CCN1,CEACAM1,CX3CR1,CXCL17,DHX58,DLL1,ERRFI1,FADD,GAPDH,GAS6,GATA4,GATA6,GPRC5B,GSDMD,HDAC9,HSF1,IL17RC,IL6RA,IRAK1,IRF7,ISG15,KPNA6,LGALS9,LITAF,LTBP1,LURAP1,MAPKBP1,MUC16,NFKB1,NOD2,OAS1A,OAS2,OAS3,PCSK5,PIK3R1,PLCB1,PML,PTPRJ,RARA,RBM47,RELB,RIGI,RNF125,RSAD2,SMAD3,SPHK2,SPON2,STAT3,STAT5A,SYT11,TGFB2,TGFB3,TIRAP,TNFRSF1B,TNFRSF21,TR…
GO:BP	response to hexose	GO:0009746	FALSE	5.37376e-06	5.26972	248	1091	33	26856	ABCC8,ARRB1,CACNA1D,CDK16,COL4A3,GAS6,GATA4,GCK,GIPR,GLP1R,HCFC1,HNF1A,HNF1B,KCNB1,LRP5,MLXIPL,PCK2,PDE4C,PFKL,PKLR,PPARD,PRKACA,SARM1,SMARCA4,SMARCB1,SREBF1,SRF,STX4A,TCF7L2,TRPA1,UNC13B,ZBED3,ZBTB20
GO:BP	negative regulation of response to external stimulus	GO:0032102	FALSE	5.48125e-06	5.26112	458	1091	48	26856	ABAT,ABCC8,ABR,ADAR,AHR,ALOX5,ANXA5,CDH5,CEACAM1,CX3CR1,CXCL17,DHX58,DTX4,DUSP1,ENPP3,GRAMD4,IGF2,ISG15,LGALS9,MAPKBP1,MMP28,MUC16,MVK,NFKB1,NOD2,NR1H3,NRP1,NT5C2,OAS1A,OAS3,PARP14,PDGFB,PLAT,PPARD,PRKCD,RIN3,RNF125,SAMHD1,SEMA6B,SMAD3,SOCS3,STAT2,STAT3,SYT11,TNFRSF1B,USP18,ZDHHC18,ZFP36
GO:BP	epithelial cell migration	GO:0010631	FALSE	5.62878e-06	5.24959	315	1091	38	26856	ADAMTS9,AMOT,ARSB,BCAR1,CDH5,CEACAM1,DAAM2,DOCK1,FGF18,GLIPR2,GPI1,HDAC5,HDAC9,IGF2,IQSEC1,ITGA2,JCAD,KANK2,MCC,NF1,NRP1,PDGFB,PKN1,PKN3,PLEKHG5,PLPP3,PPARD,PTK2,RHOJ,RREB1,SASH1,SRF,STARD13,STAT5A,TESK1,TGFB2,TGFBR2,VASH1
GO:BP	cell-matrix adhesion	GO:0007160	FALSE	5.63125e-06	5.2494	223	1091	31	26856	ADAMTS12,ADAMTS9,CAMSAP3,CDH11,COL13A1,COL5A3,CORO2B,DAG1,DDR1,DISC1,FAM107A,FERMT2,ITGA2,ITGA5,MADCAM1,MINK1,MMP14,NF1,NRP1,PCSK5,PEAK1,PIK3R1,PKHD1,PTK2,PTPRJ,PTPRK,SDC4,SMAD3,SRF,STON1,VCL
GO:BP	cellular response to cytokine stimulus	GO:0071345	FALSE	5.91823e-06	5.22781	1066	1091	85	26856	9930111J21RIK1,ADAMTS12,ADAMTS7,ADAR,AKAP6,ALOX15,ARID5B,CAPN2,CDC42EP2,CEACAM1,CSF2RA,CX3CR1,CXCL17,DAPK1,DPYSL3,DUSP1,EDN1,ENO1,ENO1B,FADD,FOS,GAPDH,GAS6,GLDC,GREM2,HIPK1,IFITM3,IL17RC,IL17RD,IL6RA,IRAK1,IRAK4,IRF7,ISG15,JAK3,KAT6B,LOX,MRAS,MSC,NFIL3,NFKB1,NFKBIA,NOL3,OAS1A,OAS2,OAS3,OASL1,OASL2,PARP14,PARP16,PARP9,PCK2,PDE1B,PDGFB,PID1,PLCB1,PLSCR1,PML,RBM47,RFX2,RNF125,SAMHD1,SOCS3,SPOCK2,SPR…
GO:BP	cellular response to salt	GO:1902075	FALSE	5.92717e-06	5.22715	211	1091	30	26856	ADCY1,AGRN,ALOX15,AVPR1A,CHRM1,CHRM3,CPNE2,DPEP1,EDN1,FOS,FOSB,GNAQ,HSF1,ITPR1,KCNB1,KCNJ10,LARGE1,MYLK,ORAI1,P2RX3,PKD2,PLCB1,RASGRP2,SIPA1,SORBS2,SSH1,SYT11,SYT12,TGM2,WNK1
GO:BP	renal system development	GO:0072001	FALSE	6.26682e-06	5.20295	358	1091	41	26856	ANKS6,ANXA4,AP2B1,ARID5B,BICC1,COL4A1,COL4A3,COL4A4,CYP26B1,DLG5,DLL1,FADD,FBN1,GCNT3,HNF1B,IL6RA,KANK2,KLHL3,MECOM,MYO1E,NF1,NFIA,NPHP3,NRP1,PBX1,PCSK5,PDGFB,PKD2,PKHD1,PLCE1,PODXL,RARA,RARB,REN1,SDC4,SMAD3,SOX8,TGFB2,WFS1,YAP1,ZBTB16
GO:BP	actin filament organization	GO:0007015	FALSE	6.27389e-06	5.20246	445	1091	47	26856	ALOX15,ARHGAP17,ARHGAP28,ARRB1,BCAR1,CAPN1,CDC42EP2,COBL,CORO2B,COTL1,DAAM2,DIAPH1,DPYSL3,ELMO1,ELN,FAM107A,FERMT2,GRB2,HIP1,INPPL1,KANK2,KIRREL,MYADM,MYO1E,NRP1,PAKAP,PIK3R1,PREX1,PRKCD,RHOC,RND1,S1PR1,SDC4,SH3D21,SH3PXD2B,SHANK1,SHANK3,SHROOM1,SMAD3,SRF,SSH1,SSH2,SYNPO2L,TESK1,TGFB3,WIPF3,ZBED3
GO:BP	negative regulation of immune system process	GO:0002683	FALSE	6.48761e-06	5.18791	521	1091	52	26856	ABR,ADAR,AHR,ALOX15,BMYC,CEACAM1,CX3CR1,DHX58,DLG5,DLL1,DTX4,DUSP1,ENPP3,FADD,FBN1,GRAMD4,IGF2,ISG15,LGALS9,MMP28,NF1,NOD2,NR1H3,OAS1A,OAS3,PARP14,PIK3AP1,PIK3R1,PKN1,PLCB1,PRDM16,PTPRJ,RARA,RIN3,RNF125,SAMHD1,SARM1,SDC4,STAT2,STAT5A,SYT11,TGFB2,TGFB3,TJP2,TMEM176A,TMEM176B,TNFRSF21,USP18,WDR41,ZBTB46,ZBTB7B,ZDHHC18
GO:BP	positive regulation of peptide secretion	GO:0002793	FALSE	7.00745e-06	5.15444	153	1091	25	26856	ABAT,ABCC8,ARRB1,CACNA1C,CACNA1D,CHRM3,ECRG4,GCK,GIPR,GLP1R,GNAQ,HCFC1,HNF1A,ITPR1,ITSN1,ORAI1,PCK2,PLCB1,PPARD,PRKACA,RASL10B,STX4A,TCF7L2,TNFSF11,TRPA1
GO:BP	epithelium migration	GO:0090132	FALSE	7.34434e-06	5.13405	318	1091	38	26856	ADAMTS9,AMOT,ARSB,BCAR1,CDH5,CEACAM1,DAAM2,DOCK1,FGF18,GLIPR2,GPI1,HDAC5,HDAC9,IGF2,IQSEC1,ITGA2,JCAD,KANK2,MCC,NF1,NRP1,PDGFB,PKN1,PKN3,PLEKHG5,PLPP3,PPARD,PTK2,RHOJ,RREB1,SASH1,SRF,STARD13,STAT5A,TESK1,TGFB2,TGFBR2,VASH1
GO:BP	cell-substrate junction assembly	GO:0007044	FALSE	8.51743e-06	5.06969	91	1091	19	26856	CAMSAP3,CDH11,CORO2B,DST,FAM107A,FERMT2,ITGA2,ITGA5,MMP14,NRP1,PEAK1,PTK2,PTPRJ,PTPRK,SDC4,SMAD3,STON1,TNS1,VCL
GO:BP	localization within membrane	GO:0051668	FALSE	8.82378e-06	5.05435	717	1091	64	26856	AGRN,ANK1,AP2B1,AP3D1,AR,ARFGEF2,ARHGAP44,ARHGAP8,BCL2L1,BCS1L,C2CD5,CACNG7,CAMK2D,CDH2,CMTM6,DAG1,EFR3B,EHD1,EHD2,EHD3,FERMT2,GAS6,GLP1R,GPC4,GRIP2,GRIPAP1,HPS6,IFT122,IQSEC2,KCNB1,LARGE1,LIN7A,MADCAM1,MICALL1,MMP14,MYADM,NBEA,NPTX2,PID1,PIK3R1,PKP2,PLEKHF1,RAB11FIP3,RAB11FIP4,RAB3C,RAB6B,RAB7,RTP3,SAMM50,SH3PXD2B,SHANK3,SORBS2,SSH1,STX1B,STX4A,STXBP1,TCAF1,TMEM150A,TRAM2,TSPAN15,VPS37B,WNK1,ZDH…
GO:BP	regulation of cytokine production	GO:0001817	FALSE	8.87931e-06	5.05162	800	1091	69	26856	ABCC8,ABCD1,ALOX5,ANXA4,ARFGEF2,ARRB1,BCL3,C5AR1,CAPN2,CCM2L,CCN1,CEACAM1,CX3CR1,CXCL17,DHX58,DLL1,ERRFI1,FADD,GAPDH,GAS6,GATA4,GATA6,GPRC5B,GSDMD,HDAC9,HSF1,IL17RC,IL6RA,IRAK1,IRF7,ISG15,KPNA6,LGALS9,LITAF,LTBP1,LURAP1,MAPKBP1,MUC16,NFKB1,NOD2,OAS1A,OAS2,OAS3,PIK3R1,PLCB1,PML,PTPRJ,RARA,RBM47,RELB,RIGI,RNF125,RSAD2,SMAD3,SPHK2,SPON2,STAT3,STAT5A,SYT11,TGFB2,TGFB3,TIRAP,TNFRSF1B,TNFRSF21,TRAF2,XA…
GO:BP	positive regulation of phosphate metabolic process	GO:0045937	FALSE	9.11533e-06	5.04023	868	1091	73	26856	ADRA1A,AGRN,AKAP6,AR,ARRB1,BCL2L1,C1QTNF9,CAMKK2,CAPN2,CCN1,CDH5,CDKN1A,CDON,CEACAM1,CX3CR1,DAG1,DDR1,EDN1,EIF2AK4,ENO1,ENO1B,FBN1,FERMT2,FGF18,FLT1,GAS6,GATA4,GCK,GPRC5B,GRB10,HIPK2,HNF1A,HSF1,IGF2,IL6RA,IRAK1,ITGA2,ITGA5,LTK,MOB3B,NEK10,NOD2,NRG1,NRP1,PARP14,PARP9,PDGFB,PDGFC,PID1,PIFO,PIK3R1,PKD2,PLPP3,PRKCD,PRRC1,PTK2,PTPRJ,RPTOR,SASH1,SDC4,SH2D3C,SMAD3,SRCIN1,STAT3,TAOK3,TESK1,TGFB2,THPO,TIR…
GO:BP	positive regulation of phosphorus metabolic process	GO:0010562	FALSE	9.11533e-06	5.04023	868	1091	73	26856	ADRA1A,AGRN,AKAP6,AR,ARRB1,BCL2L1,C1QTNF9,CAMKK2,CAPN2,CCN1,CDH5,CDKN1A,CDON,CEACAM1,CX3CR1,DAG1,DDR1,EDN1,EIF2AK4,ENO1,ENO1B,FBN1,FERMT2,FGF18,FLT1,GAS6,GATA4,GCK,GPRC5B,GRB10,HIPK2,HNF1A,HSF1,IGF2,IL6RA,IRAK1,ITGA2,ITGA5,LTK,MOB3B,NEK10,NOD2,NRG1,NRP1,PARP14,PARP9,PDGFB,PDGFC,PID1,PIFO,PIK3R1,PKD2,PLPP3,PRKCD,PRRC1,PTK2,PTPRJ,RPTOR,SASH1,SDC4,SH2D3C,SMAD3,SRCIN1,STAT3,TAOK3,TESK1,TGFB2,THPO,TIR…
GO:BP	negative regulation of cell differentiation	GO:0045596	FALSE	9.3446e-06	5.02944	801	1091	69	26856	ABCC8,ADAMTS12,ADAMTS7,ARNTL,ATF5,BICRA,BICRAL,BMYC,BRINP1,CEACAM1,CHRD,COL5A1,DAAM2,DLL1,EIF2AK4,ESRRB,FBN1,FERMT2,FOXO1,FOXP4,GRB14,HDAC5,IGF2,IGFBP5,IL17RD,KDM4A,LEO1,LRP5,MEIS1,MEIS2,NCOR2,NF1,NFKBIA,NOTCH4,NPHP3,NRP1,PBX1,PDGFB,PIK3R1,PKP2,PPARD,PRDM16,PTK2,RARA,RARB,RUNX1T1,SEMA6B,SMAD3,SMARCA4,SMARCD1,SOX8,SPG20,STAT3,STAT5A,TBX3,TCF7L2,TGFB1I1,TGFB2,TJP2,TMEM176A,TMEM176B,TRIB3,XDH,YAP1,Z…
GO:BP	positive regulation of hydrolase activity	GO:0051345	FALSE	9.91162e-06	5.00386	543	1091	53	26856	ABR,ADAP2,ADRA1A,AGAP1,AGRN,ARAP3,ARHGAP17,ARHGAP44,ARRB1,ASAP1,ASAP2,BMYC,CCDC125,CCN1,COL4A3,DAP,DAPK1,DOCK6,FADD,FERMT2,FLT1,GNAO1,GNAQ,GRAMD4,HIP1,HSF1,ITGA2,NF1,NR1H3,PLIN5,PML,PREX1,PRKCD,RALGPS1,RASGRP2,RGL3,RHOC,RSU1,S1PR1,SGSM1,SIPA1L3,SLC11A2,SMAD3,SNX18,SRGAP2,STAT3,TBC1D5,TBC1D8,TGM2,TNFRSF23,TTBK1,WDR41,XDH
GO:BP	protein localization to membrane	GO:0072657	FALSE	9.97545e-06	5.00107	638	1091	59	26856	AGRN,ANK1,AP2B1,AP3D1,AR,ARHGAP44,BCL2L1,BCS1L,C2CD5,CACNG7,CAMK2D,CDH2,DAG1,EFR3B,EHD1,EHD2,EHD3,FERMT2,GAS6,GLP1R,GPC4,GRIP2,GRIPAP1,HPS6,IFT122,IQSEC2,KCNB1,LARGE1,LIN7A,MADCAM1,MICALL1,MMP14,MYADM,NBEA,NPTX2,PID1,PIK3R1,PKP2,PLEKHF1,RAB3C,RAB6B,RAB7,RTP3,SAMM50,SH3PXD2B,SHANK3,SORBS2,SSH1,STX1B,STX4A,STXBP1,TCAF1,TMEM150A,TRAM2,TSPAN15,VPS37B,WNK1,ZDHHC14,ZDHHC18
GO:BP	epithelial tube morphogenesis	GO:0060562	FALSE	1.02101e-05	4.99097	364	1091	41	26856	ADAMTS12,ADM,AR,BTRC,CITED2,COBL,COL4A1,DAG1,DDR1,DLG5,DLL1,EDN1,GATA4,GATAD2A,HNF1B,IFT122,KLHL3,LRP5,MMP14,MTHFR,NOTCH4,NPHP3,NRP1,PBX1,PKD2,PKHD1,PML,PODXL,PRKACA,RARA,SDC4,SHANK3,SMAD3,SOX8,SRF,STARD13,TBX2,TBX3,TGFB2,TGFBR2,YAP1
GO:BP	positive regulation of growth	GO:0045927	FALSE	1.02291e-05	4.99016	308	1091	37	26856	AGRN,AKAP6,AVPR1A,CACNG7,DISC1,DLL1,EDN1,FOXS1,GATA4,GATA6,HSF1,IGF2,MAP1B,MAPT,MMP14,NEDD4L,NRG1,NRP1,PLCB1,PPARD,PTK2,RPTOR,SGIP1,SH3PXD2B,SLC9A1,SMARCB1,SRF,STAT5A,TBX2,TEAD1,TFCP2L1,TGFB2,TNFRSF12A,TSHR,UNC13A,WFS1,YAP1
GO:BP	learning or memory	GO:0007611	FALSE	1.04094e-05	4.98257	322	1091	38	26856	ABCC8,ADCY1,ATP1A3,BRINP1,BRSK1,CACNA1C,CHRD,CIC,CX3CR1,DBH,DDHD2,EIF2AK4,FOS,GLP1R,GPI1,IGF2,ITGA5,KMT2A,LARGE1,MAP1A,MAPT,MEIS2,NF1,NPTX2,NRG1,PDE1B,PLCB1,SHANK1,SHANK2,SHANK3,SHC3,SLC11A2,SLC12A5,SRF,SYT11,TANC1,THRA,TTBK1
GO:BP	tissue migration	GO:0090130	FALSE	1.23618e-05	4.90792	324	1091	38	26856	ADAMTS9,AMOT,ARSB,BCAR1,CDH5,CEACAM1,DAAM2,DOCK1,FGF18,GLIPR2,GPI1,HDAC5,HDAC9,IGF2,IQSEC1,ITGA2,JCAD,KANK2,MCC,NF1,NRP1,PDGFB,PKN1,PKN3,PLEKHG5,PLPP3,PPARD,PTK2,RHOJ,RREB1,SASH1,SRF,STARD13,STAT5A,TESK1,TGFB2,TGFBR2,VASH1
GO:BP	regulation of ncRNA transcription	GO:0140747	FALSE	1.24915e-05	4.90339	93	1091	19	26856	AR,BMYC,FOS,GATA6,MRTFB,NCOR2,NFKB1,PDGFB,PPARD,RARA,SMAD3,SMARCA4,SMARCB1,SREBF1,SREBF2,SRF,STAT3,TEAD1,TGFB2
GO:BP	striated muscle tissue development	GO:0014706	FALSE	1.25011e-05	4.90305	283	1091	35	26856	ADAMTS9,ADRA1A,AKAP6,CAMK2D,CCM2L,CDON,CITED2,DLL1,EDN1,FADD,FES,GATA4,GATA6,GJA5,GJC1,LARGE1,LOX,MEIS1,MRTFB,NRG1,PGM5,PKP2,RARA,RARB,S1PR1,SLC9A1,SMAD3,SORBS2,SRF,SYNE1,TBX2,TBX3,TGFB2,TGFBR2,YAP1
GO:BP	mammary gland development	GO:0030879	FALSE	1.26775e-05	4.89697	169	1091	26	26856	AR,ATP2B2,BTRC,CAD,CAPN1,DDR1,HOXD9,IGFBP5,ITGA2,LRP5,NCOA1,NCOR2,NFKB1,NOTCH4,OAS2,ORAI1,PML,RREB1,STAT5A,TBX2,TBX3,TGFBR2,TNFRSF11A,TNFSF11,XDH,ZBTB7B
GO:BP	response to nutrient levels	GO:0031667	FALSE	1.32166e-05	4.87888	579	1091	55	26856	ADM,ALPL,ARSA,ARSB,ASNS,ATN1,CAD,CADPS2,CDKN1A,CHKA,CLEC16A,CYP26B1,DAP,DPYD,EIF2AK4,FADS1,FAM107A,FES,FOS,FOXO1,GAS6,GATA4,GCK,HSF1,ITGA2,KANK2,KCNB1,KDM4A,LRP11,MAP1B,MAPT,MLXIPL,MTHFR,NCOA1,NOD2,PCK2,PIK3C2B,PKLR,PPARD,RARA,RPTOR,SGIP1,SHANK2,SLC2A1,SREBF1,SREBF2,SRF,STC2,SZT2,TBC1D5,TCF7L2,TMEM135,TNFRSF11A,UCP1,ZFP36
GO:BP	positive regulation of insulin secretion	GO:0032024	FALSE	1.41622e-05	4.84887	114	1091	21	26856	ABAT,ABCC8,ARRB1,CACNA1C,CACNA1D,CHRM3,GCK,GIPR,GLP1R,GNAQ,HCFC1,HNF1A,ITPR1,ORAI1,PCK2,PLCB1,PPARD,PRKACA,STX4A,TCF7L2,TRPA1
GO:BP	response to steroid hormone	GO:0048545	FALSE	1.55917e-05	4.80711	355	1091	40	26856	ABCA2,ABCA3,ADM,ALPL,AR,ARNTL,AVPR1A,CAD,CARM1,CDKN1A,CLOCK,DDIT4,EDN1,ESRRB,FAM107A,FIBIN,FOS,FOSB,FOXO1,GABRB1,GOT1,GPI1,KANK2,LOX,NCOA1,NCOR2,NR1H3,PCK2,PIK3R1,PPP5C,RBFOX2,RXRG,SMARCA4,SREBF1,TBL1X,TGFB2,TGFB3,YAP1,ZFP36,ZMIZ1
GO:BP	regulation of miRNA metabolic process	GO:2000628	FALSE	1.72677e-05	4.76277	85	1091	18	26856	AR,BMYC,FOS,GATA6,MRTFB,NCOR2,NFKB1,PDGFB,PPARD,RARA,SMAD3,SMARCA4,SREBF1,SREBF2,SRF,STAT3,TEAD1,TGFB2
GO:BP	cell part morphogenesis	GO:0032990	FALSE	1.90215e-05	4.72075	748	1091	65	26856	ADCY1,AGRN,APBB2,ARHGAP44,ARHGEF28,AUTS2,BCL2L1,BRSK1,CACNG7,CDH11,CDH2,CNP,COBL,DAG1,DDR1,DIP2A,DISC1,DST,EDN1,EFNB1,EIF2AK4,MAP1A,MAP1B,MAP1S,MAPT,MARK2,MINK1,MOV10,NEDD4L,NOVA2,NRP1,NYAP2,OLFM1,OPA3,PACSIN2,PALLD,PID1,PLXNA4,PTK2,RBFOX2,RNF165,RREB1,SARM1,SEMA6B,SHANK1,SHANK3,SLC11A2,SLITRK4,SPG20,SRCIN1,SRF,SRGAP2,STXBP1,SYNE1,SZT2,TANC2,TAOK3,TBC1D24,TGFB2,TMEM135,TNFRSF12A,TRAK1,UNC13A,VCL,…
GO:BP	negative regulation of cell population proliferation	GO:0008285	FALSE	2.05855e-05	4.68644	885	1091	73	26856	ABCC8,ADM,ALOX5,AR,ARHGAP44,ATF5,BMYC,CARM1,CBFA2T3,CDH5,CDKN1A,CEACAM1,CITED2,COL4A3,DDR1,DENND5A,DLG5,DLL1,DPYSL3,DUSP1,ECRG4,ENPP3,FLT1,GATA6,HSF1,IFI35,IFITM3,IFT122,IGFBP5,INPPL1,KANK2,KMT2A,LGALS9,MCC,MUC16,NACC2,NF1,NPR1,NRK,NRP1,PARP10,PIK3R1,PKN1,PKP2,PML,PPARD,PRAG1,PRKCD,PTK2,PTPRJ,PTPRK,RARA,RARB,RUNX1T1,SDC4,SEMA6B,SMAD3,SMARCB1,SPG20,SRF,STAT3,STX1B,TBX3,TESK1,TGFB2,TGFB3,TGFBR2,TNF…
GO:BP	cytokine-mediated signaling pathway	GO:0019221	FALSE	2.21662e-05	4.65431	463	1091	47	26856	ADAR,CEACAM1,CSF2RA,CX3CR1,CXCL17,EDN1,FADD,GAS6,GREM2,HIPK1,IFITM3,IL17RC,IL17RD,IL6RA,IRAK1,IRAK4,IRF7,ISG15,JAK3,NFKBIA,NOL3,OAS1A,OAS2,OAS3,OASL1,OASL2,PARP14,PARP9,PDGFB,PLCB1,RBM47,SAMHD1,STAT2,STAT3,STAT5A,THPO,TJP2,TNFRSF11A,TNFRSF1B,TNFRSF23,TNFSF11,TRAF2,TRAF5,USP18,USP27X,WNK1,YAP1
GO:BP	gastrulation	GO:0007369	FALSE	2.2598e-05	4.64593	198	1091	28	26856	AHDC1,AMOT,CHRD,COL4A2,COL5A1,DAG1,DUSP1,GATA4,GATA6,GPI1,GRB2,HNF1A,HNF1B,ITGA2,ITGA5,LEO1,LRP5,MMP14,MMP15,MYADM,NPHP3,PLPP3,PRKACA,SMAD3,SRF,TGFBR2,WNK1,ZFP568
GO:BP	negative regulation of defense response	GO:0031348	FALSE	2.41487e-05	4.61711	304	1091	36	26856	ABR,ADAR,AHR,ALOX5,CDH5,CEACAM1,CX3CR1,CXCL17,DHX58,DTX4,ENPP3,GRAMD4,IGF2,ISG15,LGALS9,MAPKBP1,MVK,NFKB1,NOD2,NR1H3,NT5C2,OAS1A,OAS3,PARP14,PPARD,RNF125,SAMHD1,SMAD3,SOCS3,STAT2,STAT3,SYT11,TNFRSF1B,USP18,ZDHHC18,ZFP36
GO:BP	heart process	GO:0003015	FALSE	2.44133e-05	4.61237	250	1091	32	26856	ADM,ADRA1A,AGRN,AKAP6,ATP1A3,AVPR1A,CACNA1C,CACNA1D,CAMK2D,CHRM3,EDN1,EHD3,EPAS1,GATA4,GATA6,GJA5,GJC1,GLP1R,GNAO1,KCND3,NEDD4L,NOS1AP,PIK3R1,PKP2,SLC8A1,SLC9A1,SREBF1,TBX2,TGFB2,THRA,THRB,YAP1
GO:BP	heart contraction	GO:0060047	FALSE	2.46882e-05	4.60751	237	1091	31	26856	ADM,ADRA1A,AGRN,AKAP6,ATP1A3,AVPR1A,CACNA1C,CACNA1D,CAMK2D,CHRM3,EDN1,EHD3,EPAS1,GATA4,GATA6,GJA5,GJC1,GLP1R,GNAO1,KCND3,NEDD4L,NOS1AP,PIK3R1,PKP2,SLC8A1,SLC9A1,SREBF1,TBX2,TGFB2,THRA,THRB
GO:BP	regulation of hormone levels	GO:0010817	FALSE	2.50492e-05	4.60121	638	1091	58	26856	ABAT,ABCC8,ADM,ALOX5,ANXA5,ARNTL,ARRB1,BCO2,CACNA1C,CACNA1D,CDK16,CHRM3,CLOCK,CYP26B1,CYP2C55,CYP2D22,DHRS3,ECRG4,EDN1,EXOC3L,FOXO1,GCK,GIPR,GLP1R,GNAO1,GNAQ,HCFC1,HNF1A,HNF1B,HSD17B11,IGF2,IRS1,ITPR1,ITSN1,KCNB1,LRP5,NFKB1,NRG1,ORAI1,PCK2,PCSK5,PDE4C,PFKL,PLCB1,PPARD,PRKACA,RAB11FIP3,RASL10B,REN1,SDR9C7,SOX8,SREBF1,STC2,STX4A,TBX3,TCF7L2,TNFSF11,TRPA1
GO:BP	monoatomic ion transport	GO:0006811	FALSE	2.53555e-05	4.59593	1299	1091	96	26856	ABCC8,ADRA1A,AGRN,AKAP6,ALOX5,ANO6,ANXA5,AP3D1,APOL9A,APOL9B,ASIC4,ATP1A3,ATP1B2,ATP2B2,ATP6V1G3,CABP1,CACHD1,CACNA1C,CACNA1D,CACNG7,CAMK2D,CAR7,CHRM1,CHRNB1,CLCA3A1,DIAPH1,DYSF,EDN1,EHD3,FGF11,GABRB1,GAS6,GCK,GEM,GJA5,GJC1,GLP1R,GNAO1,GNAQ,HAP1,ITPR1,KCNA1,KCNB1,KCNC2,KCNC3,KCND3,KCNF1,KCNG3,KCNG4,KCNH5,KCNJ10,KCNV2,KLHL3,LARGE1,LASP1,LETM1,LRRC26,LRRC8D,MCHR1,MFSD4B5,MLLT6,MRS2,MYLK,NEDD4L,NOL3…
GO:BP	regulation of muscle system process	GO:0090257	FALSE	2.96499e-05	4.52798	252	1091	32	26856	ABAT,ABCC8,ADRA1A,AGRN,AKAP6,CACNA1C,CAMK2D,CHRM3,DAG1,DOCK4,EDN1,EHD3,ENO1,ENO1B,ERRFI1,FOXO1,GATA4,GJA5,GTF2IRD1,GUCY1A1,IGFBP5,ITGA2,KCNA1,NOL3,PDE9A,PKP2,PTK2,SLC9A1,SMAD3,SRF,TNFRSF1B,TRPC3
GO:BP	positive regulation of miRNA transcription	GO:1902895	FALSE	3.05075e-05	4.51559	52	1091	14	26856	AR,BMYC,FOS,MRTFB,NFKB1,PDGFB,SMAD3,SMARCA4,SREBF1,SREBF2,SRF,STAT3,TEAD1,TGFB2
GO:BP	miRNA metabolic process	GO:0010586	FALSE	3.10565e-05	4.50785	98	1091	19	26856	AGO4,AR,BMYC,FOS,GATA6,MRTFB,NCOR2,NFKB1,PDGFB,PPARD,RARA,SMAD3,SMARCA4,SREBF1,SREBF2,SRF,STAT3,TEAD1,TGFB2
GO:BP	multicellular organismal-level homeostasis	GO:0048871	FALSE	3.1307e-05	4.50436	894	1091	73	26856	ABAT,ABCA3,ABCC8,ADAR,ALPL,ANK1,APBB2,ARNTL,ATP1B2,C1QTNF9,CADPS2,CDH2,CEACAM1,CITED2,CRTC3,CX3CR1,DBH,DLL1,ELOVL3,EPAS1,ESRRB,FADD,FMO1,GPI1,GRB10,HNF1A,HSF1,IGF2BP2,ISG15,KMT2A,MAP1A,MECOM,MLLT6,MLXIPL,NAPEPLD,NBEA,NF1,NOD2,NOVA2,NPHP3,NR1H3,OAS1A,PDGFC,PKN1,PLCB1,PPARD,PRDM16,RAB7,RBFOX2,S1PR1,SGIP1,SLC11A2,SLC2A1,SMARCA4,SRF,STAT3,STAT5A,TGFB2,THRA,TJP2,TNFRSF11A,TNFRSF23,TNFSF11,TRIM58,TRP53…
GO:BP	regulation of protein-containing complex assembly	GO:0043254	FALSE	3.40861e-05	4.46742	439	1091	45	26856	ABCA3,ALOX15,ARHGAP28,CAMSAP3,CAPN1,CDC42EP2,CDH5,COTL1,DAAM2,ELN,FERMT2,FES,GRB2,HCFC1,HSF1,ICA1,ICE1,ISG15,KANK2,KIRREL,MAP1B,MAPT,MYADM,NOL3,NRG1,PCSK5,PPP2R5B,PREX1,PRKCD,RHOC,SEPTIN8,SPIDR,SSH1,SSH2,STX1B,STXBP1,SYT11,THRA,TIRAP,TRAF2,TTBK1,UNC13A,UNC13B,WARS1,XAF1
GO:BP	positive regulation of response to external stimulus	GO:0032103	FALSE	3.59008e-05	4.4449	612	1091	56	26856	ANO6,C5AR1,CLOCK,CX3CR1,CXCL17,DHX58,DYSF,EDN1,FADD,FGF18,GAS6,GPRC5B,GRAMD4,GSDMD,IFI35,IRAK1,IRF7,ITGA2,LGALS9,NAPEPLD,NFKBIA,NOD2,NR1H3,NRG1,NRP1,OAS1A,OAS3,OASL1,PARP9,PDGFB,PIK3AP1,PLAT,PLSCR1,PTK2,PTPRJ,PVR,RBM47,RIGI,RNF125,RSAD2,S1PR1,SARM1,SASH1,SLC15A3,SMAD3,SREBF1,STAT5A,STX4A,TGM2,TIRAP,TNFRSF11A,TNFSF11,TTBK1,UNC13B,USP27X,WNK1
GO:BP	synaptic vesicle cycle	GO:0099504	FALSE	3.65785e-05	4.43677	215	1091	29	26856	AP2B1,AP3D1,BCL2L1,BRSK1,CACNA1D,CADPS2,CDH2,DDC,DIAPH1,GIT2,GRIPAP1,ITSN1,PCDH17,PLD1,PRKACA,RIMS4,SLC4A8,STON1,STX1B,STX4A,STXBP1,SYN1,SYN2,SYP,SYT11,SYT12,TBC1D24,UNC13A,UNC13B
GO:BP	peptidyl-amino acid modification	GO:0018193	FALSE	4.08445e-05	4.38887	1058	1091	82	26856	ADRA1A,AGRN,ARRB1,AUTS2,BRSK1,CAD,CAMK2D,CARM1,CDC42BPA,CDC42BPB,DDIT4,DDR1,DIP2A,DOT1L,DPY19L3,EP400,ERRFI1,FES,FGFR4,FLT1,GAPDH,GAS6,GGCX,GPRC5B,HCFC1,HDAC9,HIPK1,HIPK2,HNF1A,HSF1,IGF2,IL6RA,ITGA5,KAT6A,KAT6B,KMT2A,LOX,LOXL1,LOXL4,LTK,MARK2,MAST4,MEAF6,MLXIPL,NEK6,NOD2,NRG1,NRP1,PARP14,PARP9,PDGFB,PDGFC,PKN1,PKN3,PLOD3,PLPP3,PML,PPP2R5B,PRKACA,PRKCD,PTK2,PTPRJ,RPTOR,SH2D3C,SH3BP5,SMARCA4,SOCS3,…
GO:BP	striated muscle hypertrophy	GO:0014897	FALSE	4.09344e-05	4.38791	110	1091	20	26856	ADRA1A,AKAP6,AR,CAMK2D,CAMTA2,EDN1,ERRFI1,FOXO1,GATA4,GATA6,IGFBP5,KDM4A,MEIS1,PDE9A,PTK2,SLC9A1,SMAD3,SORBS2,TNFRSF1B,TRPC3
GO:BP	cellular response to insulin stimulus	GO:0032869	FALSE	4.10002e-05	4.38721	229	1091	30	26856	BCAR1,C1QTNF9,C2CD5,CEACAM1,FOXO1,GCK,GOT1,GRB10,GRB14,GRB2,HDAC9,IGF2,INPPL1,IRS1,LPIN1,NCOA1,PCK2,PID1,PIK3R1,PIP4K2B,PKLR,PLCB1,PRKCD,PTPRJ,SLC9A1,SOCS3,SREBF1,TRIB3,YWHAG,ZBTB7B
GO:BP	cellular lipid metabolic process	GO:0044255	FALSE	4.22106e-05	4.37458	1041	1091	81	26856	ABCA2,ABCA3,ABCD1,ACLY,ACSS2,ALDH1L2,ALOX15,ALOX5,AVPR1A,B3GALT1,BCO2,BPNT1,C1QTNF9,CAPN2,CCN1,CEACAM1,CHKA,CYP26B1,CYP2C55,CYP2D22,CYP2J9,CYP2U1,DDHD2,DGKB,DHRS3,EDN1,EFR3B,ELOVL3,ELOVL5,FADS1,FMO1,GATA6,GLT28D2,HMGCS1,HNF1A,INPP4A,INPP5A,INPP5E,INPPL1,IP6K3,IRS1,LPIN1,MBOAT1,MID1IP1,MLXIPL,MVD,MVK,NAPEPLD,NR1H3,PCK2,PCYT2,PDGFB,PIGB,PIGQ,PIGV,PIK3C2B,PIK3R1,PIP4K2B,PLCB1,PLCE1,PLD1,PLIN5,PLPP3,…
GO:BP	Notch signaling pathway	GO:0007219	FALSE	4.32026e-05	4.36449	179	1091	26	26856	ANXA4,ARRB1,DLL1,DTX3L,DTX4,GOT1,GRIP2,HNF1B,KRT19,MMP14,NFKBIA,NOD2,NOTCH4,PRAG1,RFNG,SORBS2,SREBF2,STAT3,TBX2,TGFB2,TGFBR2,TMEM100,TSPAN15,YAP1,ZFP423,ZMIZ1
GO:BP	striated muscle cell differentiation	GO:0051146	FALSE	4.35019e-05	4.36149	325	1091	37	26856	ADAMTS15,ADRA1A,AKAP6,ATP11A,AVPR1A,BCL9,CAMK2D,CAPN2,CDH2,CDON,CYP26B1,DLL1,DOCK1,EDN1,EHD1,EHD2,GATA4,GATA6,HDAC5,IGF2,IGFBP5,KRT19,LARGE1,MEIS1,MMP14,MYORG,NRG1,PGM5,RARA,RARB,SLC9A1,SORBS2,SRF,SYNE1,SYNPO2L,TANC1,TBX3
GO:BP	cellular homeostasis	GO:0019725	FALSE	4.64182e-05	4.33331	868	1091	71	26856	ABCA2,ABCC8,AKAP6,ALPL,ANO6,ARRB1,ATP1A3,ATP1B2,ATP2B2,AVPR1A,BMYC,CACNA1C,CACNA1D,CAMK2D,CAR7,CDH5,CDK16,DIAPH1,DISC1,DMXL2,EDN1,GAS6,GATA4,GCK,GLP1R,HAP1,HCFC1,HNF1A,ITPR1,KCNB1,LARGE1,LETM1,LOX,LRP5,LRRC8D,MAP1A,MINK1,MLXIPL,NOL3,PCK2,PDE4C,PIK3R1,PKD2,PKHD1,PLCB1,PLCE1,PML,PPARD,PRKACA,PTK2,RAB7,SHANK3,SLC11A2,SLC12A5,SLC4A8,SLC8A1,SLC9A1,SMARCA4,SMARCB1,SRF,STC2,STX4A,TCF7L2,TGFB2,TGM2,TRPA1…
GO:BP	regulation of Ras protein signal transduction	GO:0046578	FALSE	4.66671e-05	4.33099	192	1091	27	26856	ADRA1A,ARFGEF2,ARHGAP17,ARHGAP44,ARHGEF28,ARRB1,AUTS2,CAMK2D,CCDC125,CDH2,DENND3,GBF1,GIT2,IQSEC1,IQSEC2,KANK2,NF1,NRG1,NRP1,PLCE1,PRAG1,RALGPS1,SPRY4,STARD13,SYNPO2L,TGFB2,TRIM67
GO:BP	regulation of cellular response to growth factor stimulus	GO:0090287	FALSE	4.77088e-05	4.3214	312	1091	36	26856	ADAMTS12,ADAMTSL2,BCL9L,CCN1,CDH5,CHRD,CITED2,CREB3L1,DLL1,FAM20C,FBN1,FGF18,GATA4,GATA6,GOT1,GRB10,GREM2,HIPK2,IL17RD,JCAD,LOX,LTBP1,NRP1,PEG10,PPP2R5B,PRDM16,RNF165,SMAD3,SPG20,SPRY4,TCF4,TCF7L2,TGFB1I1,TGFB3,XDH,ZFP423
GO:BP	artery development	GO:0060840	FALSE	4.80451e-05	4.31835	111	1091	20	26856	ADAMTS9,AP2B1,CHRD,CITED2,EDN1,GJA5,LOX,LOXL1,LTBP1,MYLK,NF1,NOTCH4,NRP1,PKD2,SMARCA4,SRF,TBX2,TGFB2,TGFBR2,ZMIZ1
GO:BP	response to decreased oxygen levels	GO:0036293	FALSE	5.39501e-05	4.26801	371	1091	40	26856	ABAT,ADM,BMYC,CAMK2D,CAPN2,CBFA2T3,CITED2,DDIT4,EDN1,ENO1,ENO1B,EPAS1,FOS,FOSL2,GATA6,HIF3A,HSF1,IRAK1,ITGA2,ITPR1,MMP14,MTHFR,NF1,NOL3,P2RX3,PKLR,PLAT,PML,PPARD,SLC11A2,SLC2A1,SLC9A1,SMAD3,SOD3,SRF,STAT3,STC2,TGFB2,TGFB3,USP19
GO:BP	muscle hypertrophy	GO:0014896	FALSE	5.62808e-05	4.24964	112	1091	20	26856	ADRA1A,AKAP6,AR,CAMK2D,CAMTA2,EDN1,ERRFI1,FOXO1,GATA4,GATA6,IGFBP5,KDM4A,MEIS1,PDE9A,PTK2,SLC9A1,SMAD3,SORBS2,TNFRSF1B,TRPC3
GO:BP	exocytosis	GO:0006887	FALSE	5.64123e-05	4.24863	357	1091	39	26856	ABR,ARFGEF2,ARHGAP17,BCL2L1,CACNA1C,CACNA1D,CADPS2,CDK16,CEACAM1,EXOC3L,FES,GIT2,GNAO1,HAP1,IL1RAPL1,ITSN1,KCNB1,LGALS9,LIN7A,ORAI1,PRKACA,RAB3C,RAB7,RIMS4,SDC4,SLC4A8,SPHK2,STX1B,STX4A,STXBP1,SYN1,SYN2,SYP,SYT11,SYT12,TNFAIP2,UNC13A,UNC13B,WDR41
GO:BP	response to mechanical stimulus	GO:0009612	FALSE	6.30684e-05	4.20019	260	1091	32	26856	ASNS,ATP2B2,CAPN2,CITED2,DAG1,EDN1,FADD,FOS,FOSB,GATA4,GOT1,GPI1,HABP4,ITGA2,KCNA1,LARGE1,LRP11,MAP1B,MAP3K1,MEIS2,MMP14,NFKB1,NFKBIA,P2RX3,PIEZO2,PKD2,SHANK3,SLC2A1,SLC8A1,SLC9A1,TNFRSF11A,TRPA1
GO:BP	regulation of cell projection organization	GO:0031344	FALSE	7.35015e-05	4.1337	758	1091	64	26856	AGRN,ARHGAP44,ARSB,ATP1B2,AUTS2,BRSK1,CARM1,CDC42EP2,CDH2,COBL,CREB3L2,DAAM2,DDR1,DENND5A,DISC1,DPYSL2,DPYSL3,EHD1,FES,GPRC5B,HAP1,INPPL1,ITGA2,ITPR1,LTK,MAP1B,MAPT,MARK2,MBOAT1,MOV10,NCKIPSD,NEDD4L,NF1,NOVA2,NRG1,NRP1,PIFO,PIK3R1,PLCE1,PLD1,PLXNA4,PODXL,PPP2R5B,PRAG1,PREX1,PRKCD,PTK2,RREB1,RUNX1T1,SARM1,SEMA6B,SHANK3,SPG20,SRCIN1,SRF,STX1B,SYNE1,TANC2,TBC1D24,TESK1,TNFRSF12A,TRAK1,TRIM67,YAP1
GO:BP	negative regulation of molecular function	GO:0044092	FALSE	7.37164e-05	4.13244	1001	1091	78	26856	ABCA2,ADAR,AGRN,AKAP6,AMOT,ANXA4,ARHGAP28,ARRB1,BCL3,CABP1,CAMK2D,CAMK2N2,CARM1,CCM2L,CDKN1A,CEACAM1,DAP,DISC1,DPEP1,DTX3L,DUSP1,DYSF,EIF2AK4,ERRFI1,FOXS1,GAPDH,GAS6,GEM,GNAQ,GPI1,HABP4,HDAC9,HNF1A,INPPL1,INTS1,IRAK1,LPIN1,LRP5,MAPT,NEDD4L,NF1,NFKB1,NFKBIA,NOD2,NOL3,PARP10,PARP9,PBX1,PDGFB,PIP4K2B,PKD2,PKHD1,PKN1,PLIN5,PLSCR1,PML,PRKAR2A,PRKCD,PTPRH,PTPRJ,PTX3,PXK,SERPINA3J,SH3BP5,SPRY4,SRCIN1,TC…
GO:BP	kidney development	GO:0001822	FALSE	7.38629e-05	4.13157	346	1091	38	26856	ANKS6,ANXA4,AP2B1,ARID5B,BICC1,COL4A3,COL4A4,CYP26B1,DLG5,DLL1,FADD,FBN1,GCNT3,HNF1B,IL6RA,KANK2,KLHL3,MYO1E,NF1,NPHP3,NRP1,PBX1,PCSK5,PDGFB,PKD2,PKHD1,PLCE1,PODXL,RARA,RARB,REN1,SDC4,SMAD3,SOX8,TGFB2,WFS1,YAP1,ZBTB16
GO:BP	skeletal system development	GO:0001501	FALSE	7.67009e-05	4.1152	529	1091	50	26856	ADAMTS12,ADAMTS7,ALPL,ANO6,ARID5B,CARM1,CCN1,CHRD,CITED2,COL13A1,CREB3L2,CYP26B1,DHRS3,EDN1,ETL4,FAM20C,FBN1,FGF18,GJA5,GNAQ,HOXD9,INPPL1,LARGE1,LOX,LRP5,MIGA2,MMP14,NFIA,OPA3,PBX1,PCGF2,PCSK5,PDGFC,RAI1,RARA,RARB,SH3PXD2B,SMAD3,SRF,TBX3,TGFB2,TGFB3,TGFBR2,TGM2,THRA,THRB,TJP2,TNFSF11,ZBTB16,ZFP219
GO:BP	regulation of angiogenesis	GO:0045765	FALSE	7.90872e-05	4.10189	304	1091	35	26856	ABCC8,ADAMTS9,ADM,ALOX5,AMOT,C5AR1,CDH5,CEACAM1,COL4A2,COL4A3,CREB3L1,CX3CR1,DLL1,FGF18,FLT1,GATA4,GATA6,HIPK2,IGF2,ITGA5,JCAD,NF1,NOTCH4,NRP1,PML,RHOJ,SASH1,STARD13,STAT3,TCF4,TGFB2,TGFBR2,TNFRSF12A,VASH1,WARS1
GO:BP	protein autophosphorylation	GO:0046777	FALSE	8.19697e-05	4.08635	236	1091	30	26856	BRD4,CAD,CAMK2D,CAMKK2,DAPK1,DDR1,EIF2AK4,ERRFI1,FAM20C,FES,FGFR4,FLT1,GRK5,IRAK1,LTK,MINK1,NEK10,NEK6,NRG1,PDGFB,PDGFC,PEAK1,PHKA1,PPP2R5B,PRKACA,PRKCD,PTK2,TAOK3,TESK1,WNK1
GO:BP	positive regulation of DNA-binding transcription factor activity	GO:0051091	FALSE	8.29535e-05	4.08117	263	1091	32	26856	ADCY1,AR,ARID5B,CACNA1D,CARM1,CLOCK,CRTC3,CX3CR1,EDN1,HDAC5,HIPK2,HSF1,IRAK1,LRP5,NOD2,PLPP3,PPP2R5B,RIGI,SMARCA4,SMARCB1,SRF,STAT3,TIRAP,TNFRSF11A,TNFSF11,TRAF2,TRAF5,TRAPPC9,TRIM14,TRIM26,TRIM58,TRIM8
GO:BP	regulation of hemopoiesis	GO:1903706	FALSE	8.46149e-05	4.07255	422	1091	43	26856	AP3D1,BMYC,BRPF3,CEACAM1,CYP26B1,DLL1,FADD,FBN1,FES,FOS,GAS6,HSF1,ISG15,KAT6B,LEO1,LGALS9,LOX,MEAF6,MEIS1,MEIS2,MMP14,NF1,NFKBIA,PIK3R1,PRDM16,RARA,RBFOX2,SMARCA4,SMARCB1,SMARCD1,STAT3,STAT5A,TGFBR2,THPO,TJP2,TMEM176A,TMEM176B,TNFSF11,ZBTB16,ZBTB46,ZBTB7B,ZFP36,ZMIZ1
GO:BP	muscle cell proliferation	GO:0033002	FALSE	8.51872e-05	4.06963	277	1091	33	26856	CAMK2D,CDKN1A,CITED2,DBH,EDN1,FES,FOS,GATA4,GATA6,GNAQ,IGFBP5,IL6RA,IRAK1,IRAK4,ITGA2,NF1,NOL3,NPR1,NQO2,NRG1,PDGFB,PIK3R1,PPARD,PTK2,S1PR1,STAT3,TBX2,TCF7L2,TGFB2,TGFB3,TGFBR2,TGM2,YAP1
GO:BP	cellular component morphogenesis	GO:0032989	FALSE	8.6607e-05	4.06245	847	1091	69	26856	ADCY1,AGRN,APBB2,ARHGAP44,ARHGEF28,AUTS2,BCL2L1,BRSK1,CACNG7,CDH11,CDH2,CNP,COBL,DAG1,DDR1,DIP2A,DISC1,DST,EDN1,EFNB1,EIF2AK4,KRT19,MAP1A,MAP1B,MAP1S,MAPT,MARK2,MINK1,MOV10,NEDD4L,NOVA2,NRP1,NYAP2,OLFM1,OPA3,PACSIN2,PALLD,PGM5,PID1,PLXNA4,PTK2,RBFOX2,RFX2,RNF165,RREB1,SARM1,SEMA6B,SHANK1,SHANK3,SLC11A2,SLITRK4,SPG20,SRCIN1,SRF,SRGAP2,STXBP1,SYNE1,SYNPO2L,SZT2,TANC2,TAOK3,TBC1D24,TGFB2,TMEM135,TNF…
GO:BP	negative regulation of protein metabolic process	GO:0051248	FALSE	8.83933e-05	4.05358	1041	1091	80	26856	ADAR,AGO4,ARRB1,CAMK2N2,CDKN1A,CEACAM1,CLEC16A,DAPK1,DDIT4,DPEP1,DTX3L,DUSP1,DYSF,EDN1,EIF2AK4,ERRFI1,FRY,GAPDH,GAS6,GNAQ,GPI1,HAP1,HIPK2,HNF1A,IGF2BP2,IGFBP5,INPP5E,INPPL1,INTS1,ISG15,KIRREL,LRP5,MAP1A,MAPT,MLXIPL,MOV10,MVK,MYADM,NF1,NOL3,NR1H3,NRG1,PARP10,PARP14,PARP16,PATL1,PID1,PIK3R1,PKN1,PLAT,PLPP3,PML,PPP5C,PRKAR2A,PRKCD,PTPRH,PTPRJ,PTX3,RARA,RILP,RTN1,SAMD4,SERPINA3J,SH3BP5,SHFL,SMAD3,SOC…
GO:BP	phospholipid metabolic process	GO:0006644	FALSE	8.87342e-05	4.05191	363	1091	39	26856	ABCA2,ABCA3,ALOX15,BPNT1,CAPN2,CHKA,DGKB,EFR3B,GATA6,HMGCS1,INPP4A,INPP5A,INPP5E,INPPL1,IP6K3,LPIN1,MBOAT1,MVD,MVK,NAPEPLD,NR1H3,PCYT2,PDGFB,PIGB,PIGQ,PIGV,PIK3C2B,PIK3R1,PIP4K2B,PLCB1,PLD1,PLPP3,PLPPR1,PLSCR1,PPARD,PRKCD,SOCS3,SPHK2,TMEM150A
GO:BP	regulation of neurotransmitter levels	GO:0001505	TRUE	9.02043e-05	4.04477	198	1091	27	26856	BCL2L1,BRSK1,CACNA1D,CADPS2,GIT2,ICA1,KCNC3,KCNJ10,LIN7A,NF1,PDE1B,PNKD,PRKACA,RIMS4,SLC18B1,SLC29A4,SLC4A8,STX1B,STX4A,STXBP1,SYN1,SYN2,SYP,SYT11,SYT12,UNC13A,UNC13B
GO:BP	positive regulation of monoatomic ion transport	GO:0043270	FALSE	9.07929e-05	4.04195	264	1091	32	26856	ABCC8,AKAP6,ALOX5,ANO6,ATP1B2,ATP2B2,CACNA1C,CACNA1D,CHRM1,EDN1,EHD3,HAP1,ITPR1,KCNA1,KCNC2,LRRC26,MCHR1,MLLT6,MYLK,NEDD4L,ORAI1,PDGFB,PKD2,PLCB1,SHANK3,SLC9A1,SPHK2,TCAF1,TRPA1,TRPC3,WFS1,WNK1
GO:BP	muscle cell differentiation	GO:0042692	FALSE	9.538e-05	4.02054	439	1091	44	26856	ADAMTS15,ADM,ADRA1A,AKAP6,ATP11A,AVPR1A,BCL9,CAMK2D,CAPN2,CDH2,CDON,CHRNB1,CYP26B1,DLL1,DOCK1,DYSF,EDN1,EHD1,EHD2,GATA4,GATA6,HDAC5,IGF2,IGFBP5,KRT19,LARGE1,LOX,MEIS1,MMP14,MYORG,NRG1,PDGFB,PGM5,RARA,RARB,SLC9A1,SMARCA4,SORBS2,SRF,SYNE1,SYNPO2L,TANC1,TBX2,TBX3
GO:BP	negative regulation of secretion by cell	GO:1903531	FALSE	9.62898e-05	4.01642	186	1091	26	26856	ABAT,ABCC8,ABR,ANXA5,CEACAM1,EDN1,FOXO1,GCK,GNAO1,IL1RAPL1,IRS1,KCNB1,LGALS9,NF1,NR1H3,NRG1,PDE4C,PFKL,PNKD,RAB11FIP3,RAB7,RSAD2,SREBF1,SYT11,TNFRSF1B,WDR41
GO:BP	epithelial cell differentiation	GO:0030855	FALSE	9.84713e-05	4.00669	764	1091	64	26856	ANXA4,AR,ARNTL,ATP2B2,CAMSAP3,CDH2,CDH5,CDKN1A,CEACAM1,CHRD,CLOCK,COL4A1,CYP26B1,DLG5,DLL1,EPAS1,ERRFI1,FAM20C,FOSL2,FOXP4,GATA4,GATA6,HNF1B,ITGA2,KRT19,KRT7,MADCAM1,MAP1B,MYADM,MYO1E,NCOR2,NOTCH4,NRG1,PALLD,PCK2,PKHD1,PLCB1,PLOD3,PODXL,RARA,RARB,S1PR1,SIPA1L3,SMAD3,SMARCA4,SMARCB1,SOX8,STAT5A,SYNE4,TBX3,TDRD7,TFCP2L1,TGFB1I1,TGFB2,THRA,THRB,TJP2,TMEM100,TPRN,TRIOBP,VCL,XDH,YAP1,ZFP36
GO:BP	muscle adaptation	GO:0043500	FALSE	0.000102537	3.98912	127	1091	21	26856	ADRA1A,AKAP6,AR,CAMK2D,CAMTA2,DAG1,EDN1,ERRFI1,FOXO1,GATA4,GATA6,GTF2IRD1,IGFBP5,KDM4A,NOL3,PDE9A,PTK2,SLC9A1,SMAD3,TNFRSF1B,TRPC3
GO:BP	nucleotide metabolic process	GO:0009117	FALSE	0.000102596	3.98887	518	1091	49	26856	ABCD1,ACLY,ACSS2,ADCY1,ADCY2,ALDH1L2,ATP2B2,BCL2L1,CAD,CMPK2,CNP,CS,DIP2A,DPYD,ELOVL3,ELOVL5,ENO1,ENO1B,ENPP3,FAM20C,FLAD1,FMO1,FMO5,GCK,GPD2,GUCY1A1,HMGCS1,HNF1A,LDHA,MDH2,MVD,MVK,NPR1,NT5C2,OAS1A,OASL2,OGDH,PDE4A,PDE4C,PDE7B,PDE9A,PGD,PID1,QPRT,SAMHD1,SARM1,SPHK2,STAT3,XDH
GO:BP	positive regulation of miRNA metabolic process	GO:2000630	FALSE	0.000109779	3.95948	57	1091	14	26856	AR,BMYC,FOS,MRTFB,NFKB1,PDGFB,SMAD3,SMARCA4,SREBF1,SREBF2,SRF,STAT3,TEAD1,TGFB2
GO:BP	regulation of vasculature development	GO:1901342	FALSE	0.00010992	3.95892	308	1091	35	26856	ABCC8,ADAMTS9,ADM,ALOX5,AMOT,C5AR1,CDH5,CEACAM1,COL4A2,COL4A3,CREB3L1,CX3CR1,DLL1,FGF18,FLT1,GATA4,GATA6,HIPK2,IGF2,ITGA5,JCAD,NF1,NOTCH4,NRP1,PML,RHOJ,SASH1,STARD13,STAT3,TCF4,TGFB2,TGFBR2,TNFRSF12A,VASH1,WARS1
GO:BP	regulation of heart contraction	GO:0008016	FALSE	0.000111646	3.95216	200	1091	27	26856	ADM,ADRA1A,AGRN,AKAP6,AVPR1A,CACNA1C,CACNA1D,CHRM3,EDN1,EHD3,EPAS1,GATA4,GJA5,GJC1,GLP1R,GNAO1,KCND3,NOS1AP,PIK3R1,PKP2,SLC8A1,SLC9A1,SREBF1,TBX2,TGFB2,THRA,THRB
GO:BP	monoatomic cation transport	GO:0006812	FALSE	0.000112954	3.9471	1083	1091	82	26856	ABCC8,ADRA1A,AGRN,AKAP6,ALOX5,ANO6,ANXA5,AP3D1,ASIC4,ATP1A3,ATP1B2,ATP2B2,ATP6V1G3,CABP1,CACHD1,CACNA1C,CACNA1D,CACNG7,CAMK2D,CHRNB1,DIAPH1,DYSF,EDN1,EHD3,FGF11,GAS6,GCK,GEM,GJA5,GLP1R,GNAO1,GNAQ,HAP1,ITPR1,KCNA1,KCNB1,KCNC2,KCNC3,KCND3,KCNF1,KCNG3,KCNG4,KCNH5,KCNJ10,KCNV2,KLHL3,LARGE1,LETM1,LRRC26,MCHR1,MFSD4B5,MLLT6,MRS2,MYLK,NEDD4L,NOL3,ORAI1,P2RX3,PDGFB,PIEZO2,PKD2,PLCB1,PLCE1,PML,PPARD,SLC11…
GO:BP	cell projection morphogenesis	GO:0048858	FALSE	0.000118511	3.92624	717	1091	61	26856	ADCY1,AGRN,APBB2,ARHGAP44,ARHGEF28,AUTS2,BRSK1,CACNG7,CDH11,CDH2,CNP,COBL,DAG1,DDR1,DIP2A,DISC1,DST,EDN1,EFNB1,EIF2AK4,MAP1A,MAP1B,MAP1S,MAPT,MARK2,MINK1,MOV10,NEDD4L,NOVA2,NRP1,NYAP2,OLFM1,PACSIN2,PALLD,PLXNA4,PTK2,RBFOX2,RNF165,RREB1,SARM1,SEMA6B,SHANK1,SHANK3,SLC11A2,SLITRK4,SPG20,SRCIN1,SRF,SRGAP2,STXBP1,SYNE1,SZT2,TANC2,TAOK3,TBC1D24,TGFB2,TNFRSF12A,TRAK1,UNC13A,VCL,ZFP335
GO:BP	associative learning	GO:0008306	FALSE	0.000120708	3.91826	117	1091	20	26856	ABCC8,ATP1A3,BRSK1,CACNA1C,CHRD,DBH,DDHD2,FOS,GLP1R,KMT2A,MAP1A,MEIS2,NF1,NPTX2,PDE1B,SHANK1,SHANK2,SHANK3,SRF,TANC1
GO:BP	regulation of blood pressure	GO:0008217	FALSE	0.000125128	3.90265	214	1091	28	26856	ABAT,ADM,ADRA1A,AR,ARHGEF12,AVPR1A,CACNA1C,CHRM3,CORO2B,DLL1,EDN1,GAS6,GJA5,GLP1R,GNAQ,GRIP2,GUCY1A1,LRP5,NAV2,NEDD4L,NISCH,NPR1,PIK3R1,RASL10B,REN1,RNPEP,SMAD3,WNK1
GO:BP	intracellular chemical homeostasis	GO:0055082	FALSE	0.000125234	3.90228	769	1091	64	26856	ABCA2,ABCC8,AKAP6,ARRB1,ATP1A3,ATP1B2,ATP2B2,AVPR1A,BMYC,CACNA1C,CACNA1D,CAMK2D,CAR7,CDH5,CDK16,DIAPH1,DISC1,DMXL2,EDN1,GAS6,GATA4,GCK,GLP1R,HAP1,HCFC1,HNF1A,ITPR1,KCNB1,LETM1,LRP5,LRRC8D,MLXIPL,NOL3,PCK2,PDE4C,PIK3R1,PKD2,PKHD1,PLCB1,PLCE1,PML,PPARD,PRKACA,PTK2,RAB7,SLC11A2,SLC12A5,SLC4A8,SLC8A1,SLC9A1,SMARCA4,SMARCB1,SRF,STC2,STX4A,TCF7L2,TGFB2,TGM2,TRPA1,TRPC3,UNC13B,WFS1,WNK1,ZBTB20
GO:BP	monoatomic ion transmembrane transport	GO:0034220	FALSE	0.000127359	3.89497	1050	1091	80	26856	ABCC8,ADRA1A,AGRN,AKAP6,ALOX5,ANO6,ANXA5,APOL9A,APOL9B,ASIC4,ATP1A3,ATP1B2,ATP2B2,ATP6V1G3,CABP1,CACHD1,CACNA1C,CACNA1D,CACNG7,CAMK2D,CHRNB1,CLCA3A1,DIAPH1,DYSF,EDN1,EHD3,FGF11,GABRB1,GAS6,GEM,GJC1,GLP1R,HAP1,ITPR1,KCNA1,KCNB1,KCNC2,KCNC3,KCND3,KCNF1,KCNG3,KCNG4,KCNH5,KCNJ10,KCNV2,LARGE1,LASP1,LETM1,LRRC26,LRRC8D,MFSD4B5,MRS2,NEDD4L,NOL3,ORAI1,P2RX3,PIEZO2,PKD2,PLCB1,PLCE1,PML,PPARD,SHANK3,SLC11A…
GO:BP	regulation of hydrolase activity	GO:0051336	FALSE	0.000139809	3.85446	963	1091	75	26856	ABR,ADAP2,ADRA1A,AGAP1,AGRN,AMOT,ARAP3,ARHGAP17,ARHGAP44,ARRB1,ASAP1,ASAP2,BMYC,CCDC125,CCN1,COL4A3,DAP,DAPK1,DOCK6,DPEP1,FADD,FERMT2,FLT1,GAPDH,GAS6,GNAO1,GNAQ,GPI1,GRAMD4,HDAC9,HIP1,HNF1A,HSF1,INTS1,ITGA2,LPIN1,NF1,NOL3,NR1H3,OAS1A,OAS2,OAS3,OASL1,OASL2,PLIN5,PLXNA4,PML,PPP2R2B,PREX1,PRKCD,PTX3,RALGPS1,RASGRP2,RGL3,RHOC,RSU1,S1PR1,SERPINA3J,SGSM1,SIPA1L3,SLC11A2,SMAD3,SNX18,SRGAP2,STAT3,TBC1D5,…
GO:BP	metal ion transport	GO:0030001	FALSE	0.000142029	3.84762	928	1091	73	26856	ABCC8,ADRA1A,AGRN,AKAP6,ANO6,ANXA5,AP3D1,ASIC4,ATP1A3,ATP1B2,ATP2B2,CABP1,CACHD1,CACNA1C,CACNA1D,CACNG7,CAMK2D,DIAPH1,DYSF,EDN1,EHD3,FGF11,GAS6,GCK,GEM,GJA5,GLP1R,GNAO1,GNAQ,HAP1,ITPR1,KCNA1,KCNB1,KCNC2,KCNC3,KCND3,KCNF1,KCNG3,KCNG4,KCNH5,KCNJ10,KCNV2,KLHL3,LARGE1,LETM1,LRRC26,MCHR1,MFSD4B5,MLLT6,MRS2,MYLK,NEDD4L,NOL3,ORAI1,PDGFB,PKD2,PLCB1,PLCE1,PML,SLC11A2,SLC12A5,SLC23A1,SLC4A8,SLC5A7,SLC8A1,S…
GO:BP	small molecule biosynthetic process	GO:0044283	FALSE	0.000151147	3.8206	589	1091	53	26856	ABAT,ABCA2,ABCD1,ACLY,ACSS2,ALOX15,ALOX5,AQP8,ASNS,AVPR1A,CAD,CEACAM1,DBH,DPYD,EDN1,ELOVL3,ELOVL5,ENO1,ENO1B,FADS1,FGFR4,FMO1,FOXO1,GAPDH,GCK,GOT1,GPD2,GPI1,GPT2,HMGCS1,HNF1A,IP6K3,LDHA,MDH2,MID1IP1,MLXIPL,MTHFR,MTR,MVD,MVK,NFKB1,NR1H3,PCK2,PGD,PKLR,PLOD3,PRKACA,SCD2,SPHK2,SREBF1,SREBF2,TCF7L2,TRIB3
GO:BP	heart morphogenesis	GO:0003007	FALSE	0.000154413	3.81132	270	1091	32	26856	CCM2L,CCN1,CITED2,COL5A1,DAG1,DHRS3,DLL1,EDN1,ELN,GATA4,GATA6,GJA5,NCOR2,NPHP3,NRG1,NRP1,OLFM1,PARVA,PKD2,PKP2,S1PR1,SMAD3,SMARCA4,SRF,SYNPO2L,TBX2,TBX3,TGFB2,TGFBR2,TMEM100,YAP1,ZMIZ1
GO:BP	artery morphogenesis	GO:0048844	FALSE	0.000155802	3.80743	77	1091	16	26856	ADAMTS9,CHRD,CITED2,EDN1,GJA5,MYLK,NF1,NOTCH4,NRP1,PKD2,SMARCA4,SRF,TBX2,TGFB2,TGFBR2,ZMIZ1
GO:BP	regulation of supramolecular fiber organization	GO:1902903	FALSE	0.000160162	3.79544	386	1091	40	26856	ALOX15,ARHGAP28,CAMSAP3,CAPN1,CDC42EP2,CDH5,CORO2B,COTL1,DAAM2,EDN1,ELN,FERMT2,FES,GRB2,INPPL1,KANK2,KIRREL,MAP1A,MAP1B,MAP1S,MAPT,MID1,MID1IP1,MYADM,NRP1,PIK3R1,PREX1,PRKCD,RHOC,S1PR1,SDC4,SH3PXD2B,SHANK1,SHANK3,SMAD3,SSH1,SSH2,SYNPO2L,TESK1,TGFB3
GO:BP	metabolic process	GO:0008152	FALSE	0.000160995	3.79319	14599	1091	678	26856	AARS,AARS2,ABAT,ABCA2,ABCA3,ABCC8,ABCD1,ABLIM3,ABR,ACLY,ACSS2,ADAM19,ADAMTS12,ADAMTS15,ADAMTS4,ADAMTS7,ADAMTS9,ADAR,ADARB2,ADCK1,ADCY1,ADCY2,ADM,ADRA1A,AFF1,AGO4,AGRN,AHCYL2,AHDC1,AHR,AKAP6,ALDH1L2,ALOX15,ALOX5,ALPL,ANK1,ANXA4,AOX1,AP3D1,APBB2,APEX2,APOL9A,APOL9B,AQP8,AR,ARFGEF2,ARHGEF11,ARID5B,ARNTL,ARRB1,ARSA,ARSB,AS3MT,ASB1,ASNS,ASXL3,ATF5,ATF6B,ATF7,ATG4C,ATN1,ATP2B2,AUTS2,AVPR1A,B3GALT1,B3GN…
GO:BP	phospholipid biosynthetic process	GO:0008654	FALSE	0.00016523	3.78191	230	1091	29	26856	ABCA2,ALOX15,BPNT1,CAPN2,CHKA,DGKB,EFR3B,HMGCS1,INPP4A,INPPL1,IP6K3,LPIN1,MBOAT1,MVD,MVK,PCYT2,PDGFB,PIGB,PIGQ,PIGV,PIK3C2B,PIK3R1,PIP4K2B,PLD1,PLSCR1,PPARD,SOCS3,SPHK2,TMEM150A
GO:BP	positive regulation of hormone secretion	GO:0046887	FALSE	0.000166271	3.77918	191	1091	26	26856	ABAT,ABCC8,ARRB1,CACNA1C,CACNA1D,CHRM3,ECRG4,EDN1,GCK,GIPR,GLP1R,GNAQ,HCFC1,HNF1A,ITPR1,ITSN1,ORAI1,PCK2,PLCB1,PPARD,PRKACA,RASL10B,STX4A,TCF7L2,TNFSF11,TRPA1
GO:BP	carboxylic acid metabolic process	GO:0019752	FALSE	0.000166632	3.77824	985	1091	76	26856	AARS,AARS2,ABAT,ABCD1,ACLY,ACSS2,ALDH1L2,ALOX15,ALOX5,AS3MT,ASNS,AVPR1A,BCO2,C1QTNF9,CAD,CBFA2T3,CEACAM1,CS,CYP26B1,CYP2C55,CYP2D22,CYP2J9,CYP2U1,DDC,DDIT4,DGLUCY,DPEP1,DPYD,EDN1,ELOVL3,ELOVL5,ENO1,ENO1B,ESRRB,FADS1,FGFR4,FMO1,GALE,GAPDH,GCK,GLDC,GOT1,GPI1,GPT2,HDC,HNF1A,IRS1,LDHA,MDH2,MID1IP1,MLXIPL,MRS2,MTHFR,MTR,NR1H3,OGDH,PCK2,PFKL,PGD,PKLR,PLIN5,PLOD3,PNKD,PPARD,PRKACA,QPRT,SCD2,SCLY,SLC27A3…
GO:BP	positive regulation of protein kinase activity	GO:0045860	FALSE	0.000171217	3.76645	372	1091	39	26856	ADRA1A,AGRN,AKAP6,C1QTNF9,CAMKK2,CCN1,CDKN1A,CEACAM1,DAG1,EDN1,FBN1,FERMT2,FGF18,FLT1,GAS6,GPRC5B,HNF1A,IL6RA,IRAK1,NEK10,NOD2,NRG1,PDGFB,PDGFC,PKD2,PRKCD,PRRC1,PTK2,RPTOR,SASH1,SDC4,SRCIN1,TAOK3,TGFB2,TIRAP,TNFRSF11A,TNFSF11,TRAF2,TTBK1
GO:BP	respiratory tube development	GO:0030323	FALSE	0.000181754	3.74052	231	1091	29	26856	ABCA3,ADAMTSL2,CIC,DAG1,DLG5,EPAS1,ERRFI1,FGF18,FOXP4,GATA4,GATA6,IGFBP5,LOX,MMP14,NCOR2,NPHP3,ODAD4,PCSK5,PLOD3,SIM2,SLC23A1,SREBF1,SRF,STK40,TBX2,TGFBR2,THRA,THRB,YAP1
GO:BP	regulation of anatomical structure size	GO:0090066	FALSE	0.000183519	3.73632	560	1091	51	26856	ADM,ADRA1A,ALOX15,ALOX5,ANO6,ARHGAP28,ATP2B2,AVPR1A,C1QTNF9,CACNA1C,CAPN1,CDC42EP2,CHRM3,COTL1,DAAM2,DBH,DISC1,DOCK4,EDN1,ELN,GJA5,GRB2,GRIP2,GUCY1A1,HNF1B,KANK2,KIRREL,MAP1B,MAPT,MYADM,NPR1,NRP1,OLFM1,PLOD3,PLXNA4,PPARD,PREX1,PRKCD,PTK2,RILP,RIN3,RPTOR,SEMA6B,SHANK3,SLC12A5,SOD3,SPG20,SRF,SSH1,SSH2,TNFRSF12A
GO:BP	nucleoside phosphate metabolic process	GO:0006753	FALSE	0.0001855	3.73166	528	1091	49	26856	ABCD1,ACLY,ACSS2,ADCY1,ADCY2,ALDH1L2,ATP2B2,BCL2L1,CAD,CMPK2,CNP,CS,DIP2A,DPYD,ELOVL3,ELOVL5,ENO1,ENO1B,ENPP3,FAM20C,FLAD1,FMO1,FMO5,GCK,GPD2,GUCY1A1,HMGCS1,HNF1A,LDHA,MDH2,MVD,MVK,NPR1,NT5C2,OAS1A,OASL2,OGDH,PDE4A,PDE4C,PDE7B,PDE9A,PGD,PID1,QPRT,SAMHD1,SARM1,SPHK2,STAT3,XDH
GO:BP	organ growth	GO:0035265	FALSE	0.000187741	3.72644	205	1091	27	26856	ADRA1A,AKAP6,AR,CACNA1C,CAMK2D,CARM1,CCM2L,CITED2,DLL1,EDN1,FES,GATA4,GATA6,IGF2,MEIS1,NRG1,PTK2,RARA,RARB,S1PR1,SORBS2,TBX2,TCF7L2,TGFB2,TGFBR2,WWC2,YAP1
GO:BP	signal release from synapse	GO:0099643	FALSE	0.000189574	3.72222	155	1091	23	26856	BCL2L1,BRSK1,CACNA1D,CADPS2,GIT2,ICA1,KCNC3,LIN7A,NF1,PNKD,PRKACA,RIMS4,SLC4A8,STX1B,STX4A,STXBP1,SYN1,SYN2,SYP,SYT11,SYT12,UNC13A,UNC13B
GO:BP	neurotransmitter secretion	GO:0007269	FALSE	0.000189574	3.72222	155	1091	23	26856	BCL2L1,BRSK1,CACNA1D,CADPS2,GIT2,ICA1,KCNC3,LIN7A,NF1,PNKD,PRKACA,RIMS4,SLC4A8,STX1B,STX4A,STXBP1,SYN1,SYN2,SYP,SYT11,SYT12,UNC13A,UNC13B
GO:BP	plasma membrane bounded cell projection morphogenesis	GO:0120039	FALSE	0.0001932	3.71399	710	1091	60	26856	ADCY1,AGRN,APBB2,ARHGAP44,ARHGEF28,AUTS2,BRSK1,CACNG7,CDH11,CDH2,CNP,COBL,DAG1,DDR1,DIP2A,DISC1,DST,EDN1,EFNB1,EIF2AK4,MAP1A,MAP1B,MAP1S,MAPT,MARK2,MINK1,MOV10,NEDD4L,NOVA2,NRP1,NYAP2,OLFM1,PALLD,PLXNA4,PTK2,RBFOX2,RNF165,RREB1,SARM1,SEMA6B,SHANK1,SHANK3,SLC11A2,SLITRK4,SPG20,SRCIN1,SRF,SRGAP2,STXBP1,SYNE1,SZT2,TANC2,TAOK3,TBC1D24,TGFB2,TNFRSF12A,TRAK1,UNC13A,VCL,ZFP335
GO:BP	positive regulation of protein localization	GO:1903829	FALSE	0.000196306	3.70707	513	1091	48	26856	ABAT,ABCC8,AP2B1,ARRB1,C2CD5,CACNA1C,CACNA1D,CHRM1,CHRM3,CORO2B,DTX3L,FERMT2,GAS6,GCK,GIPR,GLP1R,GNAQ,GRIP2,HCFC1,HNF1A,ICE1,ITPR1,KCNB1,MAP1A,MAPT,ORAI1,PARP9,PCK2,PCNT,PIK3R1,PLCB1,PML,PPARD,PRKACA,PRKCD,SEC16B,SSH1,STX4A,SYT11,TCAF1,TCF7L2,TESK1,TGFB2,TGFB3,TRIM8,TRPA1,UNC13B,YAP1
GO:BP	bone development	GO:0060348	FALSE	0.000199807	3.69939	232	1091	29	26856	ADAMTS12,ADAMTS7,ALPL,ANO6,CARM1,CITED2,COL13A1,CYP26B1,DHRS3,FAM20C,FBN1,FGF18,INPPL1,LARGE1,LOX,LRP5,MIGA2,MMP14,OPA3,PDGFC,RARA,RARB,SH3PXD2B,TGFB3,TGFBR2,TGM2,TJP2,TNFSF11,ZBTB16
GO:BP	negative regulation of phosphorus metabolic process	GO:0010563	FALSE	0.000205994	3.68614	420	1091	42	26856	ABCA2,ADAR,ARRB1,CAMK2N2,CDKN1A,CEACAM1,DDIT4,DUSP1,ERRFI1,GNAQ,GRB10,HNF1A,INPPL1,KIRREL,LPIN1,LRP5,MAPT,MLXIPL,MYADM,NF1,PARP14,PDGFB,PID1,PIP4K2B,PKN1,PLPP3,PPP5C,PRKAR2A,PRKCD,PTPRH,PTPRJ,SH3BP5,SOCS3,SPRY4,SRCIN1,TESK1,TGFB2,TRIB3,WARS1,WNK1,XDH,ZBED3
GO:BP	negative regulation of phosphate metabolic process	GO:0045936	FALSE	0.000205994	3.68614	420	1091	42	26856	ABCA2,ADAR,ARRB1,CAMK2N2,CDKN1A,CEACAM1,DDIT4,DUSP1,ERRFI1,GNAQ,GRB10,HNF1A,INPPL1,KIRREL,LPIN1,LRP5,MAPT,MLXIPL,MYADM,NF1,PARP14,PDGFB,PID1,PIP4K2B,PKN1,PLPP3,PPP5C,PRKAR2A,PRKCD,PTPRH,PTPRJ,SH3BP5,SOCS3,SPRY4,SRCIN1,TESK1,TGFB2,TRIB3,WARS1,WNK1,XDH,ZBED3
GO:BP	positive regulation of developmental growth	GO:0048639	FALSE	0.000207841	3.68227	206	1091	27	26856	AGRN,AKAP6,CACNG7,DISC1,DLL1,EDN1,FOXS1,GATA4,GATA6,HSF1,IGF2,MAP1B,MAPT,NEDD4L,NRG1,NRP1,PLCB1,PPARD,SGIP1,SH3PXD2B,SRF,STAT5A,TBX2,TNFRSF12A,TSHR,UNC13A,YAP1
GO:BP	regulation of actin filament-based process	GO:0032970	FALSE	0.00021162	3.67444	390	1091	40	26856	AKAP6,ALOX15,ARHGAP17,ARHGAP28,ARHGAP44,CACNA1C,CAPN1,CDC42EP2,CORO2B,COTL1,DAAM2,EDN1,ELN,FAM107A,FERMT2,GATA4,GJA5,GRB2,INPPL1,KANK2,KIRREL,MYADM,NRP1,PIK3R1,PKP2,PREX1,PRKCD,RHOC,S1PR1,SDC4,SH3PXD2B,SHANK1,SHANK3,SMAD3,SSH1,SSH2,SYNPO2L,TESK1,TGFB2,TGFB3
GO:BP	neuron projection morphogenesis	GO:0048812	FALSE	0.000212034	3.67359	695	1091	59	26856	ADCY1,AGRN,APBB2,ARHGAP44,ARHGEF28,AUTS2,BRSK1,CACNG7,CDH11,CDH2,CNP,COBL,DAG1,DDR1,DIP2A,DISC1,DST,EDN1,EFNB1,EIF2AK4,MAP1A,MAP1B,MAP1S,MAPT,MARK2,MINK1,MOV10,NEDD4L,NOVA2,NRP1,NYAP2,OLFM1,PALLD,PLXNA4,PTK2,RBFOX2,RNF165,SARM1,SEMA6B,SHANK1,SHANK3,SLC11A2,SLITRK4,SPG20,SRCIN1,SRF,SRGAP2,STXBP1,SYNE1,SZT2,TANC2,TAOK3,TBC1D24,TGFB2,TNFRSF12A,TRAK1,UNC13A,VCL,ZFP335
GO:BP	response to type I interferon	GO:0034340	TRUE	0.000212079	3.6735	69	1091	15	26856	ADAR,FADD,IFITM3,IRAK1,IRF7,ISG15,OAS1A,OAS2,OAS3,RBM47,SAMHD1,SHFL,STAT2,USP18,USP27X
GO:BP	regulation of fat cell differentiation	GO:0045598	FALSE	0.000212869	3.67189	144	1091	22	26856	ALOX5,ARNTL,CARM1,FERMT2,FOXO1,LRP5,MECOM,NAPEPLD,NCOR2,PPARD,PRDM16,RREB1,RUNX1T1,SH3PXD2B,SMAD3,TCF7L2,TGFB1I1,TRIB3,YAP1,ZBTB16,ZBTB7B,ZFP36
GO:BP	cell junction assembly	GO:0034329	FALSE	0.000213335	3.67094	467	1091	45	26856	AGRN,CAMSAP3,CDH11,CDH2,CDH5,CORO2B,DLG5,DST,EFNB1,FAM107A,FERMT2,GJA5,GJC1,GPC4,HIPK1,IL1RAPL1,ITGA2,ITGA5,LARGE1,LRFN3,MAP1B,MAPT,MMP14,NEDD4L,NRG1,NRP1,PCDH17,PEAK1,PIK3R1,PKP2,PRKACA,PTK2,PTPRJ,PTPRK,RHOC,SDC4,SHANK2,SHANK3,SLITRK4,SMAD3,SRF,SRGAP2,STON1,TNS1,VCL
GO:BP	response to oxygen levels	GO:0070482	FALSE	0.000214585	3.6684	436	1091	43	26856	ABAT,ADM,BMYC,CAMK2D,CAPN2,CBFA2T3,CDKN1A,CITED2,DDIT4,EDN1,ENO1,ENO1B,EPAS1,FOS,FOSL2,FOXO1,GATA6,GUCY1A1,HIF3A,HSF1,IRAK1,ITGA2,ITPR1,MMP14,MTHFR,NF1,NOL3,P2RX3,PKLR,PLAT,PML,PPARD,SLC11A2,SLC2A1,SLC9A1,SMAD3,SOD3,SRF,STAT3,STC2,TGFB2,TGFB3,USP19
GO:BP	regulation of transmembrane transport	GO:0034762	FALSE	0.000216221	3.6651	612	1091	54	26856	ABCC8,AGRN,AKAP6,ALOX5,ANO6,ATP1B2,C2CD5,CABP1,CACNA1C,CACNA1D,CACNG7,CAMK2D,CHRM3,DAPK1,DIAPH1,DYSF,EDN1,EHD3,FGF11,GEM,GRB10,HAP1,IRS1,KCNA1,KCNB1,KCNC2,KCNC3,KCND3,KCNF1,KCNG3,KCNG4,KCNH5,KCNJ10,KCNV2,LRRC26,MINK1,NEDD4L,NOL3,PEA15A,PID1,PKD2,PLCB1,PML,PPARD,PRKCD,SHANK1,SHANK3,SLC9A1,SPHK2,TCAF1,TGFB2,TRIB3,TRPC3,WNK1
GO:BP	immune response	GO:0006955	FALSE	0.000216761	3.66402	1799	1091	119	26856	ABR,ADAR,ADM,AHR,ALOX15,ALOX5,BCAR1,BCL3,C1RL,C5AR1,CDC42EP2,CEACAM1,CX3CR1,DAPK1,DHX58,DLL1,DTX3L,DTX4,DYSF,EDN1,EIF2AK4,ENPP3,FADD,FES,GAPDH,GATA6,GBF1,GPRC5B,GRAMD4,GRB2,GSDMD,IFI35,IFITM3,IGF2,IGHM,IGKV10-96,IGKV12-41,IGKV19-93,IGKV2-112,IGKV5-45,IGKV8-21,IL6RA,INPPL1,IRAK1,IRAK4,IRF7,ISG15,ISG20,JAK3,KMT2A,LGALS9,LITAF,NEURL3,NFIL3,NFKB1,NFKB2,NFKBIA,NOD2,NR1H3,OAS1A,OAS2,OAS3,OASL1,OASL2,OR…
GO:BP	regulation of response to biotic stimulus	GO:0002831	FALSE	0.000220843	3.65592	515	1091	48	26856	ADAR,AHR,CEACAM1,DAPK1,DHX58,DTX3L,DTX4,EIF2AK4,FADD,GATA6,GRAMD4,IFI35,IGF2,IRAK1,IRF7,ISG15,LGALS9,MAPKBP1,NFKBIA,NOD2,NR1H3,NT5C2,OAS1A,OAS3,OASL1,PARP14,PARP9,PIK3AP1,PLSCR1,PML,PVR,RBM47,RIGI,RNF125,RSAD2,SAMHD1,SARM1,SASH1,SLC15A3,SREBF1,STAT2,STAT5A,SYT11,TIRAP,UNC13B,USP18,USP27X,ZDHHC18
GO:BP	cellular response to carbohydrate stimulus	GO:0071322	FALSE	0.000228487	3.64114	194	1091	26	26856	ABCC8,ARRB1,CACNA1D,CDK16,GAS6,GATA4,GCK,HCFC1,HNF1A,KCNB1,LRP5,MLXIPL,NFKB1,PCK2,PDE4C,PLCB1,PPARD,PRKACA,SMARCA4,SMARCB1,SRF,STX4A,TCF7L2,TRPA1,UNC13B,ZBTB20
GO:BP	response to other organism	GO:0051707	FALSE	0.000228921	3.64031	1723	1091	115	26856	ABCC8,ABR,ADAMTS4,ADAMTS9,ADAR,ADM,AHR,ALPL,BCL2L1,BCL3,C1RL,C5AR1,CAPN2,CDC42EP2,CEACAM1,CMPK2,CNP,COTL1,CX3CR1,DAPK1,DDIT4,DGKB,DHX58,DTX3L,DTX4,EDN1,EIF2AK4,FADD,FMO1,FOS,GAPDH,GATA6,GBF1,GRAMD4,GSDMD,HDAC5,HSF1,IFI35,IFITM3,IGF2,IGHM,IL17RC,IRAK1,IRAK4,IRF2,IRF7,ISG15,ISG20,KPNA6,LGALS9,LITAF,LOXL1,MAPKBP1,MECOM,MLKL,MOV10,NEURL3,NFKB1,NFKB2,NFKBIA,NOD2,NR1H3,NT5C2,OAS1A,OAS2,OAS3,OASL1,OASL2…
GO:BP	organic acid metabolic process	GO:0006082	FALSE	0.000231739	3.635	1011	1091	77	26856	AARS,AARS2,ABAT,ABCD1,ACLY,ACSS2,ALDH1L2,ALOX15,ALOX5,AS3MT,ASNS,AVPR1A,BCO2,C1QTNF9,CAD,CBFA2T3,CEACAM1,CS,CYP26B1,CYP2C55,CYP2D22,CYP2J9,CYP2U1,DDC,DDIT4,DGLUCY,DPEP1,DPYD,EDN1,ELOVL3,ELOVL5,ENO1,ENO1B,ESRRB,FADS1,FGFR4,FMO1,GALE,GAPDH,GCK,GLDC,GOT1,GPI1,GPT2,HDC,HNF1A,IRS1,LDHA,MDH2,MID1IP1,MLXIPL,MRS2,MTHFR,MTR,NR1H3,OGDH,PCK2,PFKL,PGD,PKLR,PLIN5,PLOD3,PNKD,PPARD,PRKACA,QPRT,SCD2,SCLY,SLC27A3…
GO:BP	biological process involved in interspecies interaction between organisms	GO:0044419	FALSE	0.000241579	3.61694	1881	1091	123	26856	ABCC8,ABR,ADAMTS4,ADAMTS9,ADAR,ADM,AHR,ALPL,BCL2L1,BCL3,BRD4,C1RL,C5AR1,CAPN2,CDC42EP2,CEACAM1,CMPK2,CNP,COTL1,CX3CR1,DAG1,DAPK1,DDIT4,DGKB,DHX58,DTX3L,DTX4,EDN1,EIF2AK4,FADD,FMO1,FOS,GAPDH,GAS6,GATA6,GBF1,GRAMD4,GSDMD,HDAC5,HSF1,IFI35,IFITM3,IGF2,IGHM,IL17RC,IRAK1,IRAK4,IRF2,IRF7,ISG15,ISG20,KPNA6,LGALS9,LITAF,LOXL1,MAPKBP1,MECOM,MLKL,MOV10,NAPEPLD,NEURL3,NFKB1,NFKB2,NFKBIA,NOD2,NR1H3,NRP1,NT5C2…
GO:BP	chemotaxis	GO:0006935	FALSE	0.000251352	3.59972	454	1091	44	26856	AGRN,ALOX5,AMOT,ANO6,BCAR1,C5AR1,CCN1,CX3CR1,CXCL17,DOCK4,DPEP1,DUSP1,DYSF,EDN1,FES,FGF18,FLT1,GAS6,GBF1,IL17RC,ITGA2,LGALS9,LOX,MMP28,NOD2,NOVA2,NRG1,NRP1,PARVA,PDGFB,PLEKHG5,PLXNA4,PREX1,PRKCD,PTK2,PTPRJ,RIN3,S1PR1,SEMA6B,SMAD3,STX4A,TGFB2,TNFSF11,WNK1
GO:BP	response to external biotic stimulus	GO:0043207	FALSE	0.000258278	3.58791	1727	1091	115	26856	ABCC8,ABR,ADAMTS4,ADAMTS9,ADAR,ADM,AHR,ALPL,BCL2L1,BCL3,C1RL,C5AR1,CAPN2,CDC42EP2,CEACAM1,CMPK2,CNP,COTL1,CX3CR1,DAPK1,DDIT4,DGKB,DHX58,DTX3L,DTX4,EDN1,EIF2AK4,FADD,FMO1,FOS,GAPDH,GATA6,GBF1,GRAMD4,GSDMD,HDAC5,HSF1,IFI35,IFITM3,IGF2,IGHM,IL17RC,IRAK1,IRAK4,IRF2,IRF7,ISG15,ISG20,KPNA6,LGALS9,LITAF,LOXL1,MAPKBP1,MECOM,MLKL,MOV10,NEURL3,NFKB1,NFKB2,NFKBIA,NOD2,NR1H3,NT5C2,OAS1A,OAS2,OAS3,OASL1,OASL2…
GO:BP	negative regulation of phosphorylation	GO:0042326	FALSE	0.000260991	3.58337	363	1091	38	26856	ADAR,ARRB1,CAMK2N2,CDKN1A,CEACAM1,DDIT4,DUSP1,ERRFI1,GNAQ,GRB10,HNF1A,INPPL1,KIRREL,LRP5,MAPT,MLXIPL,MYADM,NF1,PARP14,PID1,PIP4K2B,PKN1,PLPP3,PPP5C,PRKAR2A,PRKCD,PTPRH,PTPRJ,SH3BP5,SOCS3,SPRY4,SRCIN1,TESK1,TRIB3,WARS1,WNK1,XDH,ZBED3
GO:BP	embryonic heart tube development	GO:0035050	FALSE	0.000267557	3.57258	90	1091	17	26856	CHRD,CITED2,DLL1,EDN1,GATA4,GJA5,IFT122,NPHP3,PIFO,PKD2,PLXNA4,SMAD3,SRF,TBX2,TBX3,TGFBR2,YAP1
GO:BP	interferon-mediated signaling pathway	GO:0140888	FALSE	0.000274023	3.56221	80	1091	16	26856	ADAR,FADD,IFITM3,IRAK1,IRF7,ISG15,OAS1A,OAS2,OAS3,PARP14,PARP9,RBM47,SAMHD1,STAT2,USP18,USP27X
GO:BP	focal adhesion assembly	GO:0048041	FALSE	0.000274023	3.56221	80	1091	16	26856	CAMSAP3,CDH11,CORO2B,FAM107A,FERMT2,ITGA2,MMP14,NRP1,PEAK1,PTK2,PTPRJ,PTPRK,SDC4,SMAD3,STON1,VCL
GO:BP	cellular response to monosaccharide stimulus	GO:0071326	FALSE	0.000275326	3.56015	183	1091	25	26856	ABCC8,ARRB1,CACNA1D,CDK16,GAS6,GATA4,GCK,HCFC1,HNF1A,KCNB1,LRP5,MLXIPL,PCK2,PDE4C,PLCB1,PPARD,PRKACA,SMARCA4,SMARCB1,SRF,STX4A,TCF7L2,TRPA1,UNC13B,ZBTB20
GO:BP	positive regulation of phosphorylation	GO:0042327	FALSE	0.000277473	3.55678	786	1091	64	26856	ADRA1A,AGRN,AKAP6,AR,ARRB1,C1QTNF9,CAMKK2,CCN1,CDKN1A,CDON,CEACAM1,CX3CR1,DAG1,DDR1,EDN1,EIF2AK4,FBN1,FERMT2,FGF18,FLT1,GAS6,GATA4,GCK,GPRC5B,GRB10,HIPK2,HNF1A,HSF1,IGF2,IL6RA,IRAK1,ITGA5,LTK,MOB3B,NEK10,NOD2,NRG1,NRP1,PARP14,PARP9,PDGFB,PDGFC,PIFO,PIK3R1,PKD2,PLPP3,PRKCD,PRRC1,PTK2,PTPRJ,RPTOR,SASH1,SDC4,SH2D3C,SRCIN1,TAOK3,TESK1,TGFB2,THPO,TIRAP,TNFRSF11A,TNFSF11,TRAF2,TTBK1
GO:BP	taxis	GO:0042330	FALSE	0.000284851	3.54538	456	1091	44	26856	AGRN,ALOX5,AMOT,ANO6,BCAR1,C5AR1,CCN1,CX3CR1,CXCL17,DOCK4,DPEP1,DUSP1,DYSF,EDN1,FES,FGF18,FLT1,GAS6,GBF1,IL17RC,ITGA2,LGALS9,LOX,MMP28,NOD2,NOVA2,NRG1,NRP1,PARVA,PDGFB,PLEKHG5,PLXNA4,PREX1,PRKCD,PTK2,PTPRJ,RIN3,S1PR1,SEMA6B,SMAD3,STX4A,TGFB2,TNFSF11,WNK1
GO:BP	ncRNA transcription	GO:0098781	FALSE	0.000303214	3.51825	135	1091	21	26856	AR,BMYC,CAVIN1,FOS,GATA6,ICE1,MRTFB,NCOR2,NFKB1,PDGFB,PPARD,RARA,SMAD3,SMARCA4,SMARCB1,SREBF1,SREBF2,SRF,STAT3,TEAD1,TGFB2
GO:BP	regulation of tumor necrosis factor production	GO:0032680	FALSE	0.000306521	3.51354	184	1091	25	26856	ABCC8,ARFGEF2,BCL3,CCN1,CX3CR1,ERRFI1,FADD,GAS6,HSF1,LGALS9,NOD2,OAS1A,OAS2,OAS3,PIK3R1,PTPRJ,RARA,RIGI,SPHK2,SPON2,STAT3,SYT11,TIRAP,ZBTB20,ZFP36
GO:BP	tumor necrosis factor production	GO:0032640	FALSE	0.000306521	3.51354	184	1091	25	26856	ABCC8,ARFGEF2,BCL3,CCN1,CX3CR1,ERRFI1,FADD,GAS6,HSF1,LGALS9,NOD2,OAS1A,OAS2,OAS3,PIK3R1,PTPRJ,RARA,RIGI,SPHK2,SPON2,STAT3,SYT11,TIRAP,ZBTB20,ZFP36
GO:BP	regulation of epithelial cell migration	GO:0010632	FALSE	0.000317914	3.49769	237	1091	29	26856	ADAMTS9,AMOT,ARSB,BCAR1,CEACAM1,DOCK1,FGF18,GLIPR2,GPI1,HDAC5,HDAC9,IGF2,IQSEC1,ITGA2,JCAD,MCC,NF1,NRP1,PDGFB,PLPP3,PTK2,RHOJ,RREB1,SASH1,STARD13,STAT5A,TGFB2,TGFBR2,VASH1
GO:BP	glycerolipid biosynthetic process	GO:0045017	FALSE	0.000332349	3.47841	224	1091	28	26856	ALOX15,BPNT1,CAPN2,CHKA,DGKB,EFR3B,INPP4A,INPPL1,IP6K3,LPIN1,NR1H3,PCK2,PCYT2,PDGFB,PIGB,PIGQ,PIGV,PIK3C2B,PIK3R1,PIP4K2B,PLCE1,PLD1,PLIN5,PLSCR1,SOCS3,SREBF1,TCF7L2,TMEM150A
GO:BP	learning	GO:0007612	FALSE	0.000340961	3.4673	185	1091	25	26856	ABCC8,ATP1A3,BRSK1,CACNA1C,CHRD,CIC,DBH,DDHD2,EIF2AK4,FOS,GLP1R,KMT2A,MAP1A,MEIS2,NF1,NPTX2,PDE1B,PLCB1,SHANK1,SHANK2,SHANK3,SLC12A5,SRF,SYT11,TANC1
GO:BP	temperature homeostasis	GO:0001659	FALSE	0.000340961	3.4673	185	1091	25	26856	ABAT,ALPL,ARNTL,DBH,ELOVL3,EPAS1,GRB10,HSF1,IGF2BP2,NAPEPLD,NOD2,NOVA2,NR1H3,PDGFC,PRDM16,SMARCA4,STAT3,THRA,TNFRSF11A,TNFSF11,TSHR,UCP1,ZBTB7B,ZFP423,ZFP516
GO:BP	neurotransmitter transport	GO:0006836	FALSE	0.000341925	3.46607	211	1091	27	26856	BCL2L1,BRSK1,CACNA1D,CADPS2,DDC,GIT2,ICA1,KCNC3,KCNJ10,LIN7A,NF1,PNKD,PRKACA,RIMS4,SLC18B1,SLC29A4,SLC4A8,STX1B,STX4A,STXBP1,SYN1,SYN2,SYP,SYT11,SYT12,UNC13A,UNC13B
GO:BP	regulation of neuron projection development	GO:0010975	FALSE	0.000343452	3.46413	555	1091	50	26856	AGRN,ARHGAP44,ARSB,ATP1B2,BRSK1,CARM1,CDH2,COBL,CREB3L2,DDR1,DENND5A,DISC1,DPYSL2,DPYSL3,EHD1,FES,GPRC5B,HAP1,INPPL1,ITPR1,LTK,MAP1B,MAPT,MARK2,MBOAT1,NCKIPSD,NEDD4L,NF1,NOVA2,NRG1,NRP1,PLXNA4,PPP2R5B,PRAG1,PREX1,PTK2,RUNX1T1,SARM1,SEMA6B,SHANK3,SPG20,SRCIN1,SRF,STX1B,SYNE1,TANC2,TBC1D24,TNFRSF12A,TRAK1,TRIM67
GO:BP	regulation of blood circulation	GO:1903522	FALSE	0.000361431	3.44197	266	1091	31	26856	ADM,ADRA1A,AGRN,AKAP6,ALOX5,AVPR1A,CACNA1C,CACNA1D,CHRM3,DBH,DOCK4,EDN1,EHD3,EPAS1,GATA4,GJA5,GJC1,GLP1R,GNAO1,KCND3,NOS1AP,PIK3R1,PKP2,SLC8A1,SLC9A1,SREBF1,TBX2,TGFB2,THRA,THRB,TRPA1
GO:BP	oxoacid metabolic process	GO:0043436	FALSE	0.000373838	3.42732	1005	1091	76	26856	AARS,AARS2,ABAT,ABCD1,ACLY,ACSS2,ALDH1L2,ALOX15,ALOX5,AS3MT,ASNS,AVPR1A,BCO2,C1QTNF9,CAD,CBFA2T3,CEACAM1,CS,CYP26B1,CYP2C55,CYP2D22,CYP2J9,CYP2U1,DDC,DDIT4,DGLUCY,DPEP1,DPYD,EDN1,ELOVL3,ELOVL5,ENO1,ENO1B,ESRRB,FADS1,FGFR4,FMO1,GALE,GAPDH,GCK,GLDC,GOT1,GPI1,GPT2,HDC,HNF1A,IRS1,LDHA,MDH2,MID1IP1,MLXIPL,MRS2,MTHFR,MTR,NR1H3,OGDH,PCK2,PFKL,PGD,PKLR,PLIN5,PLOD3,PNKD,PPARD,PRKACA,QPRT,SCD2,SCLY,SLC27A3…
GO:BP	inorganic cation transmembrane transport	GO:0098662	FALSE	0.000375539	3.42534	845	1091	67	26856	ABCC8,ADRA1A,AGRN,AKAP6,ALOX5,ANK1,ANO6,ANXA5,AQP8,ASIC4,ATP1A3,ATP1B2,ATP2B2,ATP6V1G3,CABP1,CACHD1,CACNA1C,CACNA1D,CACNG7,CAMK2D,DIAPH1,DYSF,EDN1,EHD3,FGF11,GAS6,GEM,GLP1R,HAP1,ITPR1,KCNA1,KCNB1,KCNC2,KCNC3,KCND3,KCNF1,KCNG3,KCNG4,KCNH5,KCNJ10,KCNV2,LARGE1,LETM1,LRRC26,MRS2,NEDD4L,NOL3,ORAI1,P2RX3,PKD2,PLCB1,PLCE1,PML,PPARD,SLC11A2,SLC12A5,SLC18B1,SLC23A1,SLC4A8,SLC8A1,SLC9A1,SPHK2,TGFB2,TRPA1,T…
GO:BP	positive regulation of small molecule metabolic process	GO:0062013	FALSE	0.000378953	3.42141	186	1091	25	26856	ABCD1,AVPR1A,BCL2L1,ELOVL5,ENO1,ENO1B,ESRRB,FOXO1,GCK,GPT2,HNF1A,IGF2,IRS1,MID1IP1,MLXIPL,NR1H3,PID1,PLIN5,PPARD,PRKACA,SREBF1,SREBF2,STAT3,TCF7L2,ZBTB20
GO:BP	intracellular glucose homeostasis	GO:0001678	FALSE	0.000382045	3.41789	199	1091	26	26856	ABCC8,ARRB1,CACNA1D,CDK16,GAS6,GATA4,GCK,HCFC1,HNF1A,KCNB1,LRP5,LRRC8D,MLXIPL,PCK2,PDE4C,PIK3R1,PPARD,PRKACA,SMARCA4,SMARCB1,SRF,STX4A,TCF7L2,TRPA1,UNC13B,ZBTB20
GO:BP	cell growth	GO:0016049	FALSE	0.000389245	3.40978	541	1091	49	26856	ADRA1A,AKAP6,AUTS2,AVPR1A,CACNG7,CAMK2D,CDKN1A,CEACAM1,COBL,DDR1,DISC1,EDN1,EIF2AK4,ENO1,ENO1B,FAM107A,GATA4,IGFBP5,MAP1B,MAPT,MEAF6,MEIS1,MMP14,NEDD4L,NRG1,NRP1,OLFM1,PLXNA4,PML,PPARD,PTK2,PTPRJ,RPTOR,SEMA6B,SLC9A1,SMAD3,SMARCA4,SMARCB1,SORBS2,SPG20,SPHK2,SRF,TEAD1,TGFB2,TGFBR2,TNFRSF12A,UNC13A,VCL,YAP1
GO:BP	negative regulation of secretion	GO:0051048	FALSE	0.000415232	3.38171	213	1091	27	26856	ABAT,ABCC8,ABR,ANXA5,CEACAM1,EDN1,FOXO1,GCK,GNAO1,IL1RAPL1,IRS1,KCNB1,LGALS9,NF1,NR1H3,NRG1,PDE4C,PFKL,PNKD,RAB11FIP3,RAB7,RSAD2,SREBF1,SYT11,TNFRSF1B,WDR41,WNK1
GO:BP	positive regulation of kinase activity	GO:0033674	FALSE	0.000420102	3.37665	431	1091	42	26856	ADRA1A,AGRN,AKAP6,C1QTNF9,CAMKK2,CCN1,CDKN1A,CEACAM1,DAG1,DDR1,EDN1,FBN1,FERMT2,FGF18,FLT1,GAS6,GPRC5B,HNF1A,IL6RA,IRAK1,LTK,NEK10,NOD2,NRG1,PDGFB,PDGFC,PIFO,PKD2,PRKCD,PRRC1,PTK2,RPTOR,SASH1,SDC4,SRCIN1,TAOK3,TGFB2,TIRAP,TNFRSF11A,TNFSF11,TRAF2,TTBK1
GO:BP	positive regulation of secretion	GO:0051047	FALSE	0.000420102	3.37665	431	1091	42	26856	ABAT,ABCC8,ARRB1,AVPR1A,BCL2L1,CACNA1C,CACNA1D,CADPS2,CHRM3,DPYSL2,ECRG4,EDN1,GCK,GIPR,GLP1R,GNAQ,HCFC1,HNF1A,ITPR1,ITSN1,KCNB1,ORAI1,PCK2,PLCB1,PPARD,PRKACA,RAB7,RASL10B,SDC4,SLC4A8,SPHK2,STX1B,STX4A,STXBP1,TCF7L2,TGFB2,TGFB3,TNFRSF11A,TNFSF11,TRPA1,UNC13A,UNC13B
GO:BP	tumor necrosis factor superfamily cytokine production	GO:0071706	FALSE	0.000420831	3.37589	187	1091	25	26856	ABCC8,ARFGEF2,BCL3,CCN1,CX3CR1,ERRFI1,FADD,GAS6,HSF1,LGALS9,NOD2,OAS1A,OAS2,OAS3,PIK3R1,PTPRJ,RARA,RIGI,SPHK2,SPON2,STAT3,SYT11,TIRAP,ZBTB20,ZFP36
GO:BP	regulation of tumor necrosis factor superfamily cytokine production	GO:1903555	FALSE	0.000420831	3.37589	187	1091	25	26856	ABCC8,ARFGEF2,BCL3,CCN1,CX3CR1,ERRFI1,FADD,GAS6,HSF1,LGALS9,NOD2,OAS1A,OAS2,OAS3,PIK3R1,PTPRJ,RARA,RIGI,SPHK2,SPON2,STAT3,SYT11,TIRAP,ZBTB20,ZFP36
GO:BP	type I interferon-mediated signaling pathway	GO:0060337	FALSE	0.000424935	3.37168	63	1091	14	26856	ADAR,FADD,IFITM3,IRAK1,IRF7,ISG15,OAS1A,OAS2,OAS3,RBM47,SAMHD1,STAT2,USP18,USP27X
GO:BP	cellular response to type I interferon	GO:0071357	FALSE	0.000424935	3.37168	63	1091	14	26856	ADAR,FADD,IFITM3,IRAK1,IRF7,ISG15,OAS1A,OAS2,OAS3,RBM47,SAMHD1,STAT2,USP18,USP27X
GO:BP	response to biotic stimulus	GO:0009607	FALSE	0.000433883	3.36263	1764	1091	116	26856	ABCC8,ABR,ADAMTS4,ADAMTS9,ADAR,ADM,AHR,ALPL,BCL2L1,BCL3,C1RL,C5AR1,CAPN2,CDC42EP2,CEACAM1,CMPK2,CNP,COTL1,CX3CR1,DAPK1,DDIT4,DGKB,DHX58,DTX3L,DTX4,EDN1,EIF2AK4,FADD,FMO1,FOS,GAPDH,GATA6,GBF1,GRAMD4,GSDMD,HDAC5,HSF1,IFI35,IFITM3,IGF2,IGHM,IL17RC,IRAK1,IRAK4,IRF2,IRF7,ISG15,ISG20,KPNA6,LGALS9,LITAF,LOXL1,MAPKBP1,MECOM,MLKL,MOV10,NEURL3,NFKB1,NFKB2,NFKBIA,NOD2,NR1H3,NT5C2,OAS1A,OAS2,OAS3,OASL1,OASL2…
GO:BP	regulation of plasma membrane bounded cell projection organization	GO:0120035	FALSE	0.000434162	3.36235	744	1091	61	26856	AGRN,ARHGAP44,ARSB,ATP1B2,AUTS2,BRSK1,CARM1,CDC42EP2,CDH2,COBL,CREB3L2,DAAM2,DDR1,DENND5A,DISC1,DPYSL2,DPYSL3,EHD1,FES,GPRC5B,HAP1,INPPL1,ITPR1,LTK,MAP1B,MAPT,MARK2,MBOAT1,NCKIPSD,NEDD4L,NF1,NOVA2,NRG1,NRP1,PIK3R1,PLCE1,PLD1,PLXNA4,PODXL,PPP2R5B,PRAG1,PREX1,PRKCD,PTK2,RREB1,RUNX1T1,SARM1,SEMA6B,SHANK3,SPG20,SRCIN1,SRF,STX1B,SYNE1,TANC2,TBC1D24,TESK1,TNFRSF12A,TRAK1,TRIM67,YAP1
GO:BP	organophosphate biosynthetic process	GO:0090407	FALSE	0.000451769	3.34508	560	1091	50	26856	ABCA2,ACLY,ACSS2,ADCY1,ADCY2,ALOX15,BCL2L1,BPNT1,CAD,CAPN2,CHKA,CMPK2,DGKB,DIP2A,EFR3B,ELOVL3,ELOVL5,ENO1,ENO1B,FLAD1,GUCY1A1,HMGCS1,HNF1A,INPP4A,INPPL1,IP6K3,LPIN1,MBOAT1,MVD,MVK,NPR1,OAS1A,OASL2,PCYT2,PDGFB,PID1,PIGB,PIGQ,PIGV,PIK3C2B,PIK3R1,PIP4K2B,PLD1,PLSCR1,PPARD,QPRT,SOCS3,SPHK2,STAT3,TMEM150A
GO:BP	cellular catabolic process	GO:0044248	FALSE	0.000464095	3.33339	1438	1091	99	26856	ABAT,ABCA2,ABCD1,ADRA1A,AGO4,ALDH1L2,ARSA,ARSB,ATG4C,BCO2,CACNG7,CAPN1,CDK16,CLEC16A,CNP,CYP26B1,DAP,DAPK1,DBH,DDHD2,DEPP1,DPEP1,DPYD,DTX3L,EFNB1,ENPP3,ESRRB,FOXO1,FYCO1,GATA4,GCK,GLDC,GOT1,GPT2,HAP1,HDC,HSF1,IGF2BP2,IRS1,ISG20,KDM4A,LDHA,MAPT,MLXIPL,MOV10,NAPEPLD,NOD2,NQO2,NT5C2,OAS2,PATL1,PCBP4,PCK2,PDE4A,PDE4C,PDE7B,PDE9A,PGD,PIK3C2B,PIP4K2B,PLCB1,PLEKHF1,PLIN5,PNKD,PPARD,PRKCD,PTK2,QPRT,RAB7,…
GO:BP	lung development	GO:0030324	FALSE	0.000482437	3.31656	228	1091	28	26856	ABCA3,ADAMTSL2,CIC,DAG1,DLG5,EPAS1,ERRFI1,FGF18,FOXP4,GATA4,GATA6,IGFBP5,LOX,MMP14,NCOR2,NPHP3,ODAD4,PLOD3,SIM2,SLC23A1,SREBF1,SRF,STK40,TBX2,TGFBR2,THRA,THRB,YAP1
GO:BP	purine nucleotide metabolic process	GO:0006163	FALSE	0.000494501	3.30583	465	1091	44	26856	ABCD1,ACLY,ACSS2,ADCY1,ADCY2,ALDH1L2,ATP2B2,BCL2L1,CS,DIP2A,ELOVL3,ELOVL5,ENO1,ENO1B,ENPP3,FAM20C,FMO1,FMO5,GCK,GPD2,GUCY1A1,HMGCS1,HNF1A,LDHA,MDH2,MVD,MVK,NPR1,NT5C2,OAS1A,OASL2,OGDH,PDE4A,PDE4C,PDE7B,PDE9A,PGD,PID1,QPRT,SAMHD1,SARM1,SPHK2,STAT3,XDH
GO:BP	respiratory system development	GO:0060541	FALSE	0.000505869	3.29596	256	1091	30	26856	ABCA3,ADAMTSL2,CIC,DAG1,DLG5,EPAS1,ERRFI1,FGF18,FOXP4,GATA4,GATA6,IGFBP5,LOX,MMP14,MSC,NCOR2,NPHP3,ODAD4,PLOD3,RARA,SIM2,SLC23A1,SREBF1,SRF,STK40,TBX2,TGFBR2,THRA,THRB,YAP1
GO:BP	regulation of small molecule metabolic process	GO:0062012	FALSE	0.000524852	3.27996	373	1091	38	26856	ABCD1,AQP8,AVPR1A,BCL2L1,CBFA2T3,CEACAM1,DDIT4,ELOVL5,ENO1,ENO1B,ESRRB,FGFR4,FMO1,FMO5,FOXO1,GCK,GPT2,HNF1A,IGF2,IRS1,MID1IP1,MLXIPL,NCOR2,NFKB1,NR1H3,PID1,PLIN5,PPARD,PRKACA,SLC7A7,SPHK2,SREBF1,SREBF2,STAT3,TCF7L2,THRB,TRIB3,ZBTB20
GO:BP	ossification	GO:0001503	FALSE	0.000525685	3.27927	419	1091	41	26856	ADAMTS12,ADAMTS7,ADAR,ALOX15,ALOX5,ALPL,ANO6,CCN1,CEBPD,CHRD,COL13A1,DHRS3,FAM20C,FERMT2,FGF18,IGF2,IGFBP5,INPPL1,ISG15,LOX,LRP5,MMP14,NF1,PBX1,PRKACA,PTK2,RSAD2,S1PR1,SH3PXD2B,SLC8A1,SMAD3,SOX8,TCF7L2,THRA,THRB,TNFRSF11A,TNFSF11,TRP53INP2,YAP1,ZBTB16,ZHX3
GO:BP	potassium ion transport	GO:0006813	FALSE	0.000544505	3.264	243	1091	29	26856	ABCC8,AGRN,AKAP6,ANO6,ATP1A3,ATP1B2,CACNA1D,GCK,GJA5,GNAQ,KCNA1,KCNB1,KCNC2,KCNC3,KCND3,KCNF1,KCNG3,KCNG4,KCNH5,KCNJ10,KCNV2,LARGE1,LETM1,LRRC26,NEDD4L,PKD2,SLC12A5,SLC9A1,WNK1
GO:BP	regulation of catabolic process	GO:0009894	FALSE	0.000579002	3.23732	962	1091	73	26856	ABCA2,ABCD1,ADRA1A,ARNTL,BTRC,CACNG7,CBFA2T3,CDK16,CLEC16A,CRTC3,DAP,DAPK1,DDIT4,DEPP1,DISC1,DTX3L,DYSF,ESRRB,FOXO1,FYCO1,GATA4,GCK,HIPK2,HSF1,IGF2BP2,IRS1,KDM4A,MAP1A,MAPT,MLXIPL,MOV10,NEDD4L,NOD2,NRG1,PATL1,PCBP4,PIP4K2B,PLEKHF1,PLEKHG5,PLIN5,PML,PPP1R3B,PPP1R3C,PRKACA,PRKCD,PTK2,RAB7,RBM47,RILP,RNF144A,SAMD4,SH3D19,SMAD3,SNX18,SOGA1,SREBF1,STAT3,STK38L,TBC1D14,THRA,TIRAP,TNFRSF1B,TRAF2,TRAF5,T…
GO:BP	defense response to other organism	GO:0098542	FALSE	0.000589367	3.22961	1219	1091	87	26856	ADAMTS4,ADAR,ADM,BCL2L1,BCL3,C1RL,C5AR1,CDC42EP2,CEACAM1,COTL1,CX3CR1,DAPK1,DDIT4,DHX58,DTX3L,DTX4,EDN1,EIF2AK4,FADD,GAPDH,GATA6,GRAMD4,GSDMD,IFI35,IFITM3,IGF2,IGHM,IL17RC,IRAK1,IRAK4,IRF2,IRF7,ISG15,ISG20,LGALS9,MAPKBP1,MLKL,MOV10,NEURL3,NFKB1,NFKB2,NFKBIA,NOD2,NR1H3,NT5C2,OAS1A,OAS2,OAS3,OASL1,OASL2,PARP14,PARP9,PIK3AP1,PLSCR1,PML,PRKCD,PTX3,PVR,RBM47,RELB,RIGI,RNF125,RSAD2,SAMHD1,SARM1,SHFL,SL…
GO:BP	monoatomic cation transmembrane transport	GO:0098655	FALSE	0.000610167	3.21455	874	1091	68	26856	ABCC8,ADRA1A,AGRN,AKAP6,ALOX5,ANO6,ANXA5,ASIC4,ATP1A3,ATP1B2,ATP2B2,ATP6V1G3,CABP1,CACHD1,CACNA1C,CACNA1D,CACNG7,CAMK2D,DIAPH1,DYSF,EDN1,EHD3,FGF11,GAS6,GEM,GLP1R,HAP1,ITPR1,KCNA1,KCNB1,KCNC2,KCNC3,KCND3,KCNF1,KCNG3,KCNG4,KCNH5,KCNJ10,KCNV2,LARGE1,LETM1,LRRC26,MFSD4B5,MRS2,NEDD4L,NOL3,ORAI1,P2RX3,PIEZO2,PKD2,PLCB1,PLCE1,PML,PPARD,SLC11A2,SLC12A5,SLC18B1,SLC23A1,SLC29A4,SLC4A8,SLC8A1,SLC9A1,SPHK2,…
GO:BP	negative regulation of cell migration	GO:0030336	FALSE	0.000612426	3.21295	301	1091	33	26856	ABCC8,ABR,ADAMTS9,ATP1B2,CDH11,CHRD,CITED2,CX3CR1,DAG1,DLG5,DPEP1,DPYSL3,DUSP1,HDAC5,IGFBP5,MCC,MMP28,NF1,NISCH,NRG1,PKP2,PLCB1,PPARD,PTK2,PTPRJ,PTPRK,RIN3,SRF,SRGAP2,STARD13,STAT3,TCAF1,VASH1
GO:BP	cardiac muscle hypertrophy	GO:0003300	FALSE	0.000617663	3.20925	106	1091	18	26856	ADRA1A,AKAP6,CAMK2D,CAMTA2,EDN1,ERRFI1,FOXO1,GATA4,GATA6,KDM4A,MEIS1,PDE9A,PTK2,SLC9A1,SMAD3,SORBS2,TNFRSF1B,TRPC3
GO:BP	protein homooligomerization	GO:0051260	TRUE	0.000626949	3.20277	204	1091	26	26856	ABCA3,CRTC3,EHD1,EHD3,GSDMD,IKZF4,KCNA1,KCNB1,KCNC2,KCNC3,KCND3,KCNF1,KCNG3,KCNG4,KCNV2,KCTD16,LETM1,MAPT,MLKL,NACC2,P2RX3,PEG10,PKD2,SAMHD1,TGM2,TRPA1
GO:BP	negative regulation of cell motility	GO:2000146	FALSE	0.000632527	3.19892	316	1091	34	26856	ABCC8,ABR,ADAMTS9,ATP1B2,CCDC125,CDH11,CHRD,CITED2,CX3CR1,DAG1,DLG5,DPEP1,DPYSL3,DUSP1,HDAC5,IGFBP5,MCC,MMP28,NF1,NISCH,NRG1,PKP2,PLCB1,PPARD,PTK2,PTPRJ,PTPRK,RIN3,SRF,SRGAP2,STARD13,STAT3,TCAF1,VASH1
GO:BP	myoblast differentiation	GO:0045445	FALSE	0.000686316	3.16348	118	1091	19	26856	BCL9,BCL9L,CDON,DLL1,DPF3,EPAS1,NOL3,NRG1,PIK3R1,PLCB1,PPARD,SMARCA4,SMARCB1,SMARCD1,SOX8,SRF,TBX2,TBX3,TCF7L2
GO:BP	cellular response to glucose stimulus	GO:0071333	FALSE	0.00069828	3.15597	179	1091	24	26856	ABCC8,ARRB1,CACNA1D,CDK16,GAS6,GATA4,GCK,HCFC1,HNF1A,KCNB1,LRP5,MLXIPL,PCK2,PDE4C,PPARD,PRKACA,SMARCA4,SMARCB1,SRF,STX4A,TCF7L2,TRPA1,UNC13B,ZBTB20
GO:BP	defense response to virus	GO:0051607	FALSE	0.000698315	3.15595	347	1091	36	26856	ADAR,BCL2L1,DDIT4,DHX58,DTX3L,EIF2AK4,FADD,GRAMD4,IFITM3,IRF2,IRF7,ISG15,ISG20,MLKL,MOV10,NT5C2,OAS1A,OAS2,OAS3,OASL1,OASL2,PARP9,PLSCR1,PML,RIGI,RNF125,RSAD2,SAMHD1,SHFL,SPON2,STAT2,TRIM26,TRIM7,TRIM8,USP18,USP27X
GO:BP	cellular response to external stimulus	GO:0071496	FALSE	0.000700766	3.15443	408	1091	40	26856	ASNS,AVPR1A,CADPS2,CDKN1A,CHKA,CLEC16A,DAG1,DAP,EIF2AK4,FADD,FADS1,FAM107A,FES,FOS,FOXO1,GAS6,GCK,GOT1,GSDMD,HABP4,ITGA2,KANK2,KCNB1,LDHA,MAP3K1,MLXIPL,NCOA1,NFKB1,PIEZO2,PIK3C2B,PPARD,RPTOR,SIPA1,SLC2A1,SREBF1,SREBF2,SRF,SZT2,TCF7L2,TNFRSF11A
GO:BP	transmembrane transport	GO:0055085	FALSE	0.000702335	3.15346	1605	1091	107	26856	ABCA2,ABCA3,ABCC8,ABCD1,ADRA1A,AGRN,AKAP6,ALOX5,ANK1,ANO6,ANXA5,APOL9A,APOL9B,AQP8,ASIC4,ATP1A3,ATP1B2,ATP2B2,ATP6V1G3,BCS1L,C2CD5,CABP1,CACHD1,CACNA1C,CACNA1D,CACNG7,CAMK2D,CHRM3,CHRNB1,CLCA3A1,DAPK1,DIAPH1,DYSF,EDN1,EHD3,FGF11,GABRB1,GAS6,GEM,GJA5,GJC1,GLP1R,GRB10,GSDMD,HAP1,HNF1A,IRS1,ITPR1,KCNA1,KCNB1,KCNC2,KCNC3,KCND3,KCNF1,KCNG3,KCNG4,KCNH5,KCNJ10,KCNV2,LARGE1,LASP1,LETM1,LRRC26,LRRC8D,MFSD…
GO:BP	regulation of cytoskeleton organization	GO:0051493	FALSE	0.000737346	3.13233	520	1091	47	26856	AGRN,ALOX15,ARHGAP17,ARHGAP28,ARHGAP44,CAMSAP3,CAPN1,CDC42EP2,CDH5,CORO2B,COTL1,DAAM2,DIAPH1,EDN1,ELN,FAM107A,FERMT2,FES,GRB2,INPPL1,KANK2,KIRREL,MAP1A,MAP1B,MAP1S,MAPT,MARK2,MID1,MID1IP1,MYADM,NRP1,PIK3R1,PREX1,PRKCD,RHOC,S1PR1,SDC4,SH3PXD2B,SHANK1,SHANK3,SMAD3,SSH1,SSH2,SYNPO2L,TESK1,TGFB2,TGFB3
GO:BP	defense response to symbiont	GO:0140546	FALSE	0.00074914	3.12544	348	1091	36	26856	ADAR,BCL2L1,DDIT4,DHX58,DTX3L,EIF2AK4,FADD,GRAMD4,IFITM3,IRF2,IRF7,ISG15,ISG20,MLKL,MOV10,NT5C2,OAS1A,OAS2,OAS3,OASL1,OASL2,PARP9,PLSCR1,PML,RIGI,RNF125,RSAD2,SAMHD1,SHFL,SPON2,STAT2,TRIM26,TRIM7,TRIM8,USP18,USP27X
GO:BP	protein complex oligomerization	GO:0051259	FALSE	0.000760321	3.119	275	1091	31	26856	ABCA3,CRTC3,EHD1,EHD3,GSDMD,IKZF4,ISG15,KCNA1,KCNB1,KCNC2,KCNC3,KCND3,KCNF1,KCNG3,KCNG4,KCNV2,KCTD16,LETM1,LRRC8D,MAPT,MLKL,NACC2,NOL3,OAS1A,P2RX3,PEG10,PKD2,SAMHD1,SLC9A1,TGM2,TRPA1
GO:BP	inorganic ion transmembrane transport	GO:0098660	FALSE	0.000827465	3.08225	953	1091	72	26856	ABCC8,ADRA1A,AGRN,AKAP6,ALOX5,ANK1,ANO6,ANXA5,APOL9A,APOL9B,AQP8,ASIC4,ATP1A3,ATP1B2,ATP2B2,ATP6V1G3,CABP1,CACHD1,CACNA1C,CACNA1D,CACNG7,CAMK2D,CLCA3A1,DIAPH1,DYSF,EDN1,EHD3,FGF11,GABRB1,GAS6,GEM,GLP1R,HAP1,ITPR1,KCNA1,KCNB1,KCNC2,KCNC3,KCND3,KCNF1,KCNG3,KCNG4,KCNH5,KCNJ10,KCNV2,LARGE1,LETM1,LRRC26,MRS2,NEDD4L,NOL3,ORAI1,P2RX3,PKD2,PLCB1,PLCE1,PML,PPARD,SLC11A2,SLC12A5,SLC18B1,SLC23A1,SLC4A8,SLC8…
GO:BP	morphogenesis of a branching epithelium	GO:0061138	FALSE	0.000836711	3.07742	207	1091	26	26856	ADM,AR,BTRC,COL4A1,DAG1,DDR1,DLG5,EDN1,GRB2,HNF1B,LRP5,MMP14,NOTCH4,NRP1,PBX1,PKD2,PKHD1,PML,SOCS3,SOX8,SRF,TBX2,TBX3,TGFBR2,TGM2,YAP1
GO:BP	postsynaptic signal transduction	GO:0098926	FALSE	0.000844311	3.0735	57	1091	13	26856	AGRN,CABP1,CHRM1,CHRM3,GNAQ,ITPR1,LARGE1,NF1,NRG1,ORAI1,PLCB1,SORBS2,STAT3
GO:BP	cellular response to hexose stimulus	GO:0071331	FALSE	0.000859797	3.0656	181	1091	24	26856	ABCC8,ARRB1,CACNA1D,CDK16,GAS6,GATA4,GCK,HCFC1,HNF1A,KCNB1,LRP5,MLXIPL,PCK2,PDE4C,PPARD,PRKACA,SMARCA4,SMARCB1,SRF,STX4A,TCF7L2,TRPA1,UNC13B,ZBTB20
GO:BP	negative regulation of locomotion	GO:0040013	FALSE	0.000861304	3.06484	350	1091	36	26856	ABCC8,ABR,ADAMTS9,ATP1B2,CCDC125,CDH11,CHRD,CITED2,CX3CR1,DAG1,DLG5,DPEP1,DPYSL3,DUSP1,HDAC5,IGFBP5,MCC,MMP28,NF1,NISCH,NRG1,NRP1,PKP2,PLCB1,PPARD,PTK2,PTPRJ,PTPRK,RIN3,SEMA6B,SRF,SRGAP2,STARD13,STAT3,TCAF1,VASH1
GO:BP	response to virus	GO:0009615	FALSE	0.000868977	3.06099	427	1091	41	26856	ADAR,BCL2L1,BCL3,DDIT4,DHX58,DTX3L,EIF2AK4,FADD,GBF1,GRAMD4,IFITM3,IRF2,IRF7,ISG15,ISG20,LGALS9,MLKL,MOV10,NFKB1,NT5C2,OAS1A,OAS2,OAS3,OASL1,OASL2,PARP9,PLSCR1,PML,RIGI,RNF125,RSAD2,SAMHD1,SHFL,SMAD3,SPON2,STAT2,TRIM26,TRIM7,TRIM8,USP18,USP27X
GO:BP	regulation of nervous system process	GO:0031644	FALSE	0.000945853	3.02418	195	1091	25	26856	ABAT,AVPR1A,DAG1,EDN1,GRIP2,IGSF11,ITGA2,KCNJ10,LPIN1,NPTX2,NPTXR,P2RX3,SHANK1,SHANK3,SLC9A1,SSH1,STX1B,SYNE1,TBC1D24,TMEM100,TNFRSF1B,TNFRSF21,TRPA1,UNC13B,ZFHX2
GO:BP	aorta development	GO:0035904	FALSE	0.000955995	3.01954	67	1091	14	26856	ADAMTS9,AP2B1,CHRD,LOX,LOXL1,LTBP1,MYLK,NOTCH4,PKD2,SMARCA4,SRF,TBX2,TGFB2,TGFBR2
GO:BP	cardiac muscle tissue development	GO:0048738	FALSE	0.000986841	3.00575	264	1091	30	26856	ADAMTS9,ADRA1A,AKAP6,CAMK2D,CCM2L,CITED2,DLL1,EDN1,FADD,FES,GATA4,GATA6,GJA5,GJC1,LARGE1,MEIS1,NRG1,PKP2,RARA,RARB,S1PR1,SLC9A1,SORBS2,SRF,SYNE1,TBX2,TBX3,TGFB2,TGFBR2,YAP1
GO:BP	transmembrane receptor protein serine/threonine kinase signaling pathway	GO:0007178	FALSE	0.00106149	2.97409	399	1091	39	26856	ADAMTSL2,BCL9L,CCN1,CDH5,CHRD,CITED2,FBN1,FERMT2,FOS,GATA4,GATA6,GOT1,GREM2,HIPK2,HIVEP1,HNF1A,IL17RD,LOX,LTBP1,NFIA,PAKAP,PEG10,PML,PRDM16,PTK2,PTPRK,RBPMS,RNF165,SMAD3,SPG20,STAT3,TCF7L2,TGFB1I1,TGFB2,TGFB3,TGFBR2,TMEM100,ZFP423,ZMIZ1
GO:BP	regulation of exocytosis	GO:0017157	FALSE	0.00110976	2.95477	210	1091	26	26856	ABR,BCL2L1,CACNA1D,CADPS2,CEACAM1,FES,GIT2,HAP1,IL1RAPL1,KCNB1,LGALS9,RAB3C,RAB7,RIMS4,SDC4,SLC4A8,SPHK2,STX1B,STX4A,STXBP1,SYN1,SYP,SYT11,SYT12,UNC13B,WDR41
GO:BP	negative regulation of myeloid cell differentiation	GO:0045638	FALSE	0.00112061	2.95054	99	1091	17	26856	BMYC,CEACAM1,DLL1,FBN1,LEO1,MEIS1,MEIS2,NF1,NFKBIA,PIK3R1,PRDM16,RARA,STAT5A,TJP2,ZBTB16,ZBTB46,ZFP36
GO:BP	plasma membrane bounded cell projection assembly	GO:0120031	FALSE	0.00116964	2.93195	578	1091	50	26856	ABLIM3,AGRN,ANO6,ARHGAP44,ARMC2,ASAP1,AUTS2,CDC42EP2,CFAP221,CFAP91,COBL,DAAM2,DISC1,DNHD1,DPYSL3,EHD1,EHD2,EHD3,HAP1,IFT122,INPPL1,KCNF1,KCNJ10,MYLK,NISCH,NPHP3,NRP1,ODAD4,PARVA,PARVB,PCNT,PIK3R1,PKHD1,PLCE1,PLD1,PODXL,PRKCD,RFX2,RILP,RSPH4A,S1PR1,SRF,SRGAP2,STON1,SYNE1,TESK1,TTLL1,VCL,YAP1,ZFP423
GO:BP	muscle contraction	GO:0006936	FALSE	0.00120531	2.9189	310	1091	33	26856	ABAT,ADRA1A,AGRN,AKAP6,APBB2,ATP1A3,CACNA1C,CACNA1D,CAMK2D,CHRM3,CHRNB1,DOCK4,EDN1,EHD3,ENO1,ENO1B,GATA4,GJA5,GRIP2,GUCY1A1,ITGA2,KCNA1,KCND3,LARGE1,MYLK,NEDD4L,P2RX3,PKP2,SLC9A1,SRF,TBX2,TBX3,TRPA1
GO:BP	ERK1 and ERK2 cascade	GO:0070371	FALSE	0.0012139	2.91582	355	1091	36	26856	ADRA1A,ALOX15,ARHGAP8,ARRB1,BMYC,C5AR1,CAMK2D,CCN1,CEACAM1,CXCL17,DENND2B,DUSP1,EDN1,ERRFI1,FERMT2,FGF18,FGFR4,GAS6,GATA4,GLIPR2,GRB10,NEK10,NF1,NOD2,NQO2,NRG1,NRP1,PDGFB,PDGFC,PHLPP1,PKHD1,RARA,THPO,TIRAP,TNFRSF11A,TNFSF11
GO:BP	morphogenesis of a branching structure	GO:0001763	FALSE	0.00126062	2.89942	225	1091	27	26856	ADM,AR,BTRC,COL13A1,COL4A1,DAG1,DDR1,DLG5,EDN1,GRB2,HNF1B,LRP5,MMP14,NOTCH4,NRP1,PBX1,PKD2,PKHD1,PML,SOCS3,SOX8,SRF,TBX2,TBX3,TGFBR2,TGM2,YAP1
GO:BP	negative regulation of programmed cell death	GO:0043069	FALSE	0.00128372	2.89153	1074	1091	78	26856	AARS,ADAR,AGO4,APBB2,AR,ARRB1,ASNS,ATF5,BCL2L1,BCL3,C5AR1,CCN1,CDH5,CDKN1A,CITED2,CX3CR1,DAPK1,DLL1,DPEP1,DPP9,DUSP1,EDN1,ENO1,ENO1B,FADD,FOXO1,GAPDH,GAS6,GATA4,GATA6,GLP1R,GNAQ,GPI1,GRK5,HIPK2,HNF1A,HNF1B,HSF1,INTS1,ITGA5,ITSN1,KANK2,LTK,MECOM,NFKB1,NOD2,NOL3,NRG1,NRP1,PCGF2,PEA15A,PIK3R1,PKHD1,PPARD,PPP5C,PRKCD,PTK2,PTMS,SLC9A1,SMAD3,SMARCA4,SOX8,ST3GAL1,STAT5A,STK40,STXBP1,SYNE1,TBX3,TCF7L2,TG…
GO:BP	positive regulation of protein secretion	GO:0050714	FALSE	0.00129063	2.8892	185	1091	24	26856	ABAT,ABCC8,ARRB1,CACNA1C,CACNA1D,CHRM3,GCK,GIPR,GLP1R,GNAQ,HCFC1,HNF1A,ITPR1,ORAI1,PCK2,PLCB1,PPARD,PRKACA,STX4A,TCF7L2,TGFB2,TGFB3,TRPA1,UNC13B
GO:BP	developmental maturation	GO:0021700	FALSE	0.00129889	2.88643	356	1091	36	26856	ADAMTS12,ADAMTS7,ANO6,AP1M1,AP3D1,CDH5,CDKN1A,CX3CR1,DAG1,DISC1,EDN1,EPAS1,FAM20C,GNAQ,GRB14,GRIP2,KCNB1,LHX6,MAP1B,NF1,NFIA,PLCB1,PRKACA,REN1,RND1,S1PR1,SHANK1,SOX8,SRRM4,STXBP1,TFCP2L1,TGFB2,TRIM58,UNC13A,UNC13B,ZBTB16
GO:BP	regulation of actin cytoskeleton organization	GO:0032956	FALSE	0.00131103	2.88239	341	1091	35	26856	ALOX15,ARHGAP17,ARHGAP28,ARHGAP44,CAPN1,CDC42EP2,CORO2B,COTL1,DAAM2,EDN1,ELN,FAM107A,FERMT2,GRB2,INPPL1,KANK2,KIRREL,MYADM,NRP1,PIK3R1,PREX1,PRKCD,RHOC,S1PR1,SDC4,SH3PXD2B,SHANK1,SHANK3,SMAD3,SSH1,SSH2,SYNPO2L,TESK1,TGFB2,TGFB3
GO:BP	regulation of myeloid cell differentiation	GO:0045637	FALSE	0.00137726	2.86098	226	1091	27	26856	BMYC,CEACAM1,DLL1,FADD,FBN1,FES,FOS,HSF1,ISG15,LEO1,LOX,MEIS1,MEIS2,NF1,NFKBIA,PIK3R1,PRDM16,RARA,RBFOX2,STAT3,STAT5A,THPO,TJP2,TNFSF11,ZBTB16,ZBTB46,ZFP36
GO:BP	regulation of endocytosis	GO:0030100	FALSE	0.00151003	2.82101	328	1091	34	26856	ABCA2,ABR,ALOX15,ANO6,AP2B1,ARRB1,BCL2L1,DLL1,DYSF,GAS6,HAP1,HIP1,IQSEC1,ITGA2,ITSN1,NEDD4L,NOD2,NR1H3,NRG1,PACSIN2,PLSCR1,PTK2,PTPRJ,PTX3,RAB4A,RIN3,SGIP1,SNPH,STON1,STX1B,SYNE1,SYT11,TBC1D5,TGM2
GO:BP	formation of primary germ layer	GO:0001704	FALSE	0.00151292	2.82018	124	1091	19	26856	AHDC1,CHRD,COL4A2,COL5A1,DUSP1,GATA4,GATA6,GPI1,GRB2,HNF1A,HNF1B,ITGA2,ITGA5,LEO1,MMP14,MMP15,PRKACA,SMAD3,SRF
GO:BP	regulation of cell-matrix adhesion	GO:0001952	FALSE	0.00151292	2.82018	124	1091	19	26856	CAMSAP3,DAG1,DDR1,DISC1,FAM107A,FERMT2,MINK1,MMP14,NF1,NRP1,PCSK5,PEAK1,PIK3R1,PKHD1,PTK2,PTPRJ,SDC4,SMAD3,VCL
GO:BP	cellular metabolic process	GO:0044237	FALSE	0.00153287	2.8145	13077	1091	610	26856	AARS,AARS2,ABAT,ABCA2,ABCA3,ABCC8,ABCD1,ABLIM3,ABR,ACLY,ACSS2,ADAM19,ADAR,ADARB2,ADCK1,ADCY1,ADCY2,ADRA1A,AFF1,AGO4,AGRN,AHCYL2,AHDC1,AHR,AKAP6,ALDH1L2,ALOX15,ALOX5,ALPL,ANK1,ANXA4,AOX1,AP3D1,APBB2,APEX2,AR,ARFGEF2,ARHGEF11,ARID5B,ARNTL,ARRB1,ARSA,ARSB,AS3MT,ASNS,ASXL3,ATF5,ATF6B,ATF7,ATG4C,ATN1,ATP2B2,AUTS2,AVPR1A,B3GALT1,B3GNT3,BC024978,BCL2L1,BCL3,BCL9,BCL9L,BCO2,BICRA,BICRAL,BMYC,BPNT1,BRD4,B…
GO:BP	purine-containing compound metabolic process	GO:0072521	FALSE	0.00155872	2.80723	501	1091	45	26856	ABCD1,ACLY,ACSS2,ADCY1,ADCY2,ALDH1L2,ATP2B2,BCL2L1,CS,DIP2A,DPYD,ELOVL3,ELOVL5,ENO1,ENO1B,ENPP3,FAM20C,FMO1,FMO5,GCK,GPD2,GUCY1A1,HMGCS1,HNF1A,LDHA,MDH2,MVD,MVK,NPR1,NT5C2,OAS1A,OASL2,OGDH,PDE4A,PDE4C,PDE7B,PDE9A,PGD,PID1,QPRT,SAMHD1,SARM1,SPHK2,STAT3,XDH
GO:BP	leukocyte differentiation	GO:0002521	FALSE	0.00160244	2.79522	669	1091	55	26856	AP3D1,AQP8,BCL3,BMYC,CBFA2T3,CEACAM1,CITED2,CYP26B1,DLL1,FADD,FAM20C,FBN1,FES,FOS,GAB2,GAS6,HSF1,IL6RA,IRF2BP2,KMT2A,LARGE1,LGALS9,MINK1,MMP14,NF1,NFIL3,PBX1,PDE1B,PIK3R1,PLCB1,PRDM16,PREX1,PTPRJ,RARA,RELB,RSAD2,SH3PXD2A,SMARCA4,SMARCB1,SMARCD1,SRF,ST3GAL1,STAT3,STAT5A,TGFBR2,TJP2,TMEM176A,TMEM176B,TNFRSF11A,TNFSF11,TSHR,ZBTB16,ZBTB46,ZBTB7B,ZMIZ1
GO:BP	regulation of organelle organization	GO:0033043	FALSE	0.00170727	2.7677	1175	1091	83	26856	ADCK1,AGRN,ALOX15,ANK1,ARHGAP17,ARHGAP28,ARHGAP44,BCL2L1,BMYC,C2CD5,CAMSAP3,CAPN1,CDC42EP2,CDH2,CDH5,CLEC16A,CORO2B,COTL1,DAAM2,DDHD2,DIAPH1,DPF3,DUSP1,EDN1,EFNB1,EHD3,ELN,FAM107A,FERMT2,FES,FYCO1,GRB2,HAP1,IGF2,INPPL1,KANK2,KIRREL,LRP5,MAP1A,MAP1B,MAP1S,MAPT,MARK2,MID1,MID1IP1,MYADM,NEK6,NOD2,NOL3,NRP1,PDGFB,PIK3R1,PIP4K2B,PLCB1,PML,PREX1,PRKCD,RHOC,S1PR1,SDC4,SH3PXD2B,SHANK1,SHANK3,SMAD3,SMARCA…
GO:BP	positive regulation of cell-substrate adhesion	GO:0010811	FALSE	0.00171204	2.76649	137	1091	20	26856	ALOX15,CCN1,DAG1,DISC1,DOCK1,FERMT2,ITGA5,MYADM,NRP1,PCSK5,PDGFB,PREX1,PTPRJ,RREB1,RSU1,SDC4,SMAD3,SPOCK2,TESK1,TRIOBP
GO:BP	primary metabolic process	GO:0044238	FALSE	0.00171719	2.76518	13086	1091	610	26856	AARS,AARS2,ABAT,ABCA2,ABCA3,ABCD1,ABLIM3,ABR,ACLY,ACSS2,ADAM19,ADAMTS12,ADAMTS15,ADAMTS4,ADAMTS7,ADAMTS9,ADAR,ADARB2,ADCK1,ADCY1,ADCY2,ADM,ADRA1A,AGO4,AGRN,AHDC1,AHR,AKAP6,ALDH1L2,ALOX15,ALOX5,ANXA4,AOX1,AP3D1,APBB2,APEX2,APOL9A,APOL9B,AQP8,AR,ARHGEF11,ARID5B,ARNTL,ARRB1,ARSA,ASB1,ASNS,ASXL3,ATF5,ATF6B,ATF7,ATG4C,ATN1,ATP2B2,AUTS2,AVPR1A,B3GALT1,B3GNT3,BC024978,BCL2L1,BCL3,BCL9,BCL9L,BCO2,BICRA,B…
GO:BP	regulation of lipid biosynthetic process	GO:0046890	FALSE	0.00175346	2.7561	215	1091	26	26856	ABCA2,ABCA3,ABCD1,AQP8,ASXL3,AVPR1A,CAPN2,CCN1,CEACAM1,ELOVL5,FGFR4,IGF2,LPIN1,MID1IP1,MLXIPL,NFKB1,NR1H3,PDGFB,PLIN5,PRKCD,SPHK2,SREBF1,SREBF2,TCF7L2,TRIB3,ZBTB20
GO:BP	leukocyte migration	GO:0050900	FALSE	0.00176818	2.75247	376	1091	37	26856	ABR,ALOX5,ANO6,C5AR1,CAPN1,CX3CR1,CXCL17,DBH,DPEP1,DUSP1,DYSF,EDN1,FADD,FLT1,GAS6,GBF1,IL17RC,IRAK4,ITGA2,LGALS9,MADCAM1,MMP14,MMP28,NF1,NOD2,PDGFB,PIK3R1,PLCB1,PODXL,PREX1,PTK2,PTPRJ,RIN3,S1PR1,TGFB2,TNFSF11,WNK1
GO:BP	intracellular transport	GO:0046907	FALSE	0.00180322	2.74395	1559	1091	103	26856	ABCA2,ABCD1,ADAR,ANK1,AP1G2,AP1M1,AP2B1,AP3D1,ARHGAP44,ARHGAP8,ARL4D,ARNTL,BCL2L1,BCL3,BCS1L,C2CD5,CABP1,CACNG7,CAMSAP3,CDC42BPA,CDKN1A,CHRM1,CLEC16A,CMTM6,CNP,CREB3L2,DENND3,DENND5A,DST,DTX3L,EHD1,EHD2,EHD3,ERGIC1,FAM53B,FYCO1,GAS6,GBF1,GLP1R,GRAMD1B,GRIP2,GRIPAP1,HAP1,HEATR5A,HPS6,ICE1,IFT122,ITSN1,KCNB1,KPNA6,KPNB1,LARGE1,MAP1A,MAP1B,MAPT,MICALL1,MYO1E,NBEA,NF1,NFKBIA,NOL3,PCNT,PIK3R1,PLEKHF1,…
GO:BP	organic substance catabolic process	GO:1901575	FALSE	0.00182263	2.7393	2156	1091	133	26856	ABAT,ABCA2,ABCD1,ADAMTS12,ADAMTS7,AGO4,ALDH1L2,ARNTL,ARRB1,BCO2,BTRC,CACNG7,CAPN1,CAPN2,CBFA2T3,CEACAM1,CLEC16A,CLOCK,CNP,CRTC3,CYP26B1,DBH,DDHD2,DDIT4,DENND3,DISC1,DPEP1,DPYD,DTX3L,DTX4,DYSF,ECRG4,ENO1,ENO1B,ENPP3,ESRRB,FBXL16,FBXL7,FOXO1,GALE,GAPDH,GCK,GLDC,GOT1,GPD2,GPI1,GPT2,HDC,HIPK2,HSD17B11,HSF1,IGF2BP2,IRS1,ISG15,ISG20,KLHL3,LDHA,LRP5,MAP1A,MLXIPL,MOV10,NAPEPLD,NEDD4L,NQO2,NRG1,NT5C2,OAS2…
GO:BP	membrane organization	GO:0061024	FALSE	0.00188567	2.72453	777	1091	61	26856	ABCA2,ABCA3,ABCD1,ADCK1,AGRN,ALOX15,ANO6,AP3D1,AR,ASAP1,ATP11A,BCL2L1,BCS1L,C2CD5,CDH2,CHRNB1,CNP,COL5A1,DNAJC11,DYSF,EHD2,ELMO1,ESYT1,GAS6,GBF1,GRAMD1B,GRIP2,ITGA2,KCNB1,LARGE1,LETM1,MICALL1,MYADM,NOL3,PACSIN2,PIP4K2B,PITPNM2,PLSCR1,PRKCD,RAB7,RILP,RTP3,SAMM50,SEC16B,SEC24D,SEPTIN8,SHANK3,SLC9A1,SNPH,SNX18,SORBS2,SSH1,STAT3,STX1B,STX4A,STXBP1,SYT11,TGFB2,TPST2,TRAM2,TRAPPC9
GO:BP	pattern specification process	GO:0007389	FALSE	0.00190144	2.72092	456	1091	42	26856	ANKS6,AR,BICC1,CDON,CHRD,CITED2,COBL,CYP26B1,DAAM2,DLL1,EDN1,EFNB1,GATA4,GREM2,HIPK1,HIPK2,HNF1B,HOXD9,IFT122,KMT2A,LRP5,MEIS1,MEIS2,MEOX1,NPHP3,NRP1,ODAD4,PBX1,PCGF2,PCSK5,PIFO,PKD2,PRKACA,RFNG,SCMH1,SIM2,SMAD3,SRF,TBX2,TBX3,TGFBR2,ZBTB16
GO:BP	regulation of metal ion transport	GO:0010959	FALSE	0.00190179	2.72084	440	1091	41	26856	ABCC8,AGRN,AKAP6,ANO6,ATP1B2,ATP2B2,CABP1,CACNA1C,CACNA1D,CAMK2D,DIAPH1,DYSF,EHD3,FGF11,GCK,GEM,GLP1R,GNAO1,GNAQ,HAP1,ITPR1,KCNA1,KCNC2,LRRC26,MCHR1,MLLT6,MYLK,NEDD4L,NOL3,ORAI1,PDGFB,PKD2,PLCB1,PML,SLC9A1,SPHK2,STC2,TGFB2,TRPC3,WFS1,WNK1
GO:BP	potassium ion transmembrane transport	GO:0071805	FALSE	0.00191775	2.71721	216	1091	26	26856	ABCC8,AGRN,AKAP6,ANO6,ATP1A3,ATP1B2,CACNA1D,KCNA1,KCNB1,KCNC2,KCNC3,KCND3,KCNF1,KCNG3,KCNG4,KCNH5,KCNJ10,KCNV2,LARGE1,LETM1,LRRC26,NEDD4L,PKD2,SLC12A5,SLC9A1,WNK1
GO:BP	cell projection assembly	GO:0030031	FALSE	0.00193883	2.71246	588	1091	50	26856	ABLIM3,AGRN,ANO6,ARHGAP44,ARMC2,ASAP1,AUTS2,CDC42EP2,CFAP221,CFAP91,COBL,DAAM2,DISC1,DNHD1,DPYSL3,EHD1,EHD2,EHD3,HAP1,IFT122,INPPL1,KCNF1,KCNJ10,MYLK,NISCH,NPHP3,NRP1,ODAD4,PARVA,PARVB,PCNT,PIK3R1,PKHD1,PLCE1,PLD1,PODXL,PRKCD,RFX2,RILP,RSPH4A,S1PR1,SRF,SRGAP2,STON1,SYNE1,TESK1,TTLL1,VCL,YAP1,ZFP423
GO:BP	stress-activated protein kinase signaling cascade	GO:0031098	FALSE	0.00194982	2.71001	244	1091	28	26856	ATF7,DUSP1,ERRFI1,FOXO1,GADD45G,HIPK2,IRAK1,IRAK4,MECOM,MID1,MINK1,NFKB1,NOD2,NRK,PHLPP1,PLCB1,PTK2,SASH1,SMAD3,TAOK3,TGFB2,TIRAP,TNFRSF23,TNFSF11,TRAF2,TRAF5,XDH,ZFP36
GO:BP	vascular process in circulatory system	GO:0003018	FALSE	0.00195067	2.70982	230	1091	27	26856	ABCC8,ABR,ADM,ADRA1A,ALOX5,AMOT,AVPR1A,CACNA1C,CAPN1,CDH5,CEACAM1,CHRM3,DBH,DOCK4,EDN1,FERMT2,GJA5,GRIP2,GUCY1A1,NPR1,PLOD3,PPARD,PTK2,PTPRJ,SLC2A1,SOD3,TJP2
GO:BP	negative regulation of protein phosphorylation	GO:0001933	FALSE	0.00199527	2.7	332	1091	34	26856	ADAR,ARRB1,CAMK2N2,CDKN1A,CEACAM1,DDIT4,DUSP1,ERRFI1,GNAQ,HNF1A,INPPL1,KIRREL,LRP5,MLXIPL,MYADM,NF1,PARP14,PID1,PKN1,PLPP3,PPP5C,PRKAR2A,PRKCD,PTPRH,PTPRJ,SH3BP5,SOCS3,SPRY4,SRCIN1,TESK1,TRIB3,WARS1,XDH,ZBED3
GO:BP	cell morphogenesis involved in neuron differentiation	GO:0048667	FALSE	0.00204937	2.68838	640	1091	53	26856	ADCY1,AGRN,APBB2,ARHGAP44,ARHGEF28,ATP2B2,AUTS2,BRSK1,CDH11,CDH2,CNP,COBL,DAG1,DIP2A,DISC1,DST,EDN1,EFNB1,MAP1A,MAP1B,MAP1S,MAPT,MARK2,MINK1,NEDD4L,NOVA2,NRP1,OLFM1,PALLD,PLXNA4,PTK2,RBFOX2,RNF165,SARM1,SEMA6B,SHANK1,SHANK3,SLC11A2,SLITRK4,SPG20,SRCIN1,SRF,STXBP1,SYNE1,SZT2,TANC2,TBC1D24,TGFB2,TNFRSF12A,TPRN,TRAK1,TRIOBP,VCL
GO:BP	stress-activated MAPK cascade	GO:0051403	FALSE	0.00212495	2.67265	231	1091	27	26856	ATF7,DUSP1,FOXO1,GADD45G,HIPK2,IRAK1,IRAK4,MECOM,MID1,MINK1,NFKB1,NOD2,NRK,PHLPP1,PLCB1,PTK2,SASH1,SMAD3,TAOK3,TGFB2,TIRAP,TNFRSF23,TNFSF11,TRAF2,TRAF5,XDH,ZFP36
GO:BP	regulation of lipid metabolic process	GO:0019216	FALSE	0.00219937	2.6577	395	1091	38	26856	ABCA2,ABCA3,ABCD1,AQP8,ASXL3,AVPR1A,CAPN2,CCN1,CEACAM1,CRTC3,ELOVL5,FGFR4,FLT1,FMO1,FMO5,IGF2,IRS1,LPIN1,MID1IP1,MLXIPL,NFKB1,NOD2,NR1H3,OPA3,PDGFB,PIP4K2B,PLIN5,PPARD,PRKCD,SPHK2,SREBF1,SREBF2,STAT5A,TCF7L2,THRA,THRB,TRIB3,ZBTB20
GO:BP	positive regulation of protein phosphorylation	GO:0001934	FALSE	0.00220587	2.65642	728	1091	58	26856	ADRA1A,AGRN,AKAP6,ARRB1,C1QTNF9,CAMKK2,CCN1,CDKN1A,CDON,CEACAM1,CX3CR1,DAG1,EDN1,EIF2AK4,FBN1,FERMT2,FGF18,FLT1,GAS6,GATA4,GPRC5B,HIPK2,HNF1A,HSF1,IGF2,IL6RA,IRAK1,ITGA5,MOB3B,NEK10,NOD2,NRG1,NRP1,PARP14,PARP9,PDGFB,PDGFC,PIK3R1,PKD2,PLPP3,PRKCD,PRRC1,PTK2,PTPRJ,RPTOR,SASH1,SDC4,SH2D3C,SRCIN1,TAOK3,TESK1,TGFB2,THPO,TIRAP,TNFRSF11A,TNFSF11,TRAF2,TTBK1
GO:BP	regulation of monoatomic ion transmembrane transport	GO:0034765	FALSE	0.00223598	2.65053	475	1091	43	26856	ABCC8,AGRN,AKAP6,ALOX5,ANO6,ATP1B2,CABP1,CACNA1C,CACNA1D,CACNG7,CAMK2D,DIAPH1,DYSF,EDN1,EHD3,FGF11,GEM,HAP1,KCNA1,KCNB1,KCNC2,KCNC3,KCND3,KCNF1,KCNG3,KCNG4,KCNH5,KCNJ10,KCNV2,LRRC26,NEDD4L,NOL3,PKD2,PLCB1,PML,PPARD,SHANK3,SLC9A1,SPHK2,TCAF1,TGFB2,TRPC3,WNK1
GO:BP	regulation of binding	GO:0051098	FALSE	0.00223799	2.65014	411	1091	39	26856	AGRN,ARHGAP28,ARRB1,BCL3,BRD4,CARM1,CCM2L,CDKN1A,CDON,DISC1,DOT1L,DTX3L,ENO1,ENO1B,GREM2,HABP4,HDAC5,HIPK1,HIPK2,HSF1,ITGA2,LARGE1,LGALS9,LOX,NPHP3,PARP9,PDGFB,PLSCR1,RARA,RFNG,RUNX1T1,SMAD3,SMARCA4,TCF7L2,TGFB2,TNFSF11,TRIB3,TTBK1,ZFP462
GO:BP	protein localization to cell periphery	GO:1990778	FALSE	0.00228338	2.64142	380	1091	37	26856	ANK1,AR,ARHGAP44,BCL2L1,C2CD5,CACNG7,CAMK2D,CDH2,DAG1,EFR3B,EHD1,EHD2,EHD3,GAS6,GPC4,GRIP2,GRIPAP1,IQSEC2,KCNB1,LARGE1,LIN7A,MMP14,MYADM,NBEA,NPTX2,PID1,PIK3R1,PKP2,PLEKHF1,RAB3C,RAB7,STX1B,STX4A,STXBP1,TMEM150A,TSPAN15,WNK1
GO:BP	positive regulation of GTPase activity	GO:0043547	FALSE	0.00229889	2.63848	246	1091	28	26856	ABR,ADAP2,AGAP1,AGRN,ARAP3,ARHGAP17,ARHGAP44,ASAP1,ASAP2,CCDC125,DOCK6,FERMT2,GNAO1,NF1,PREX1,RALGPS1,RASGRP2,RGL3,RSU1,S1PR1,SGSM1,SIPA1L3,SNX18,SRGAP2,TBC1D5,TBC1D8,TGM2,WDR41
GO:BP	vasculogenesis	GO:0001570	FALSE	0.00235919	2.62724	93	1091	16	26856	ADM,AMOT,CEACAM1,CITED2,GATA4,GJC1,MYO1E,NRP1,PTK2,PTPRJ,SMARCA4,TGFBR2,TMEM100,XDH,YAP1,ZMIZ1
GO:BP	regulation of transporter activity	GO:0032409	FALSE	0.00245778	2.60946	305	1091	32	26856	ABCC8,AGRN,AKAP6,ALOX5,ATP1B2,CABP1,CACNA1D,CACNG7,CAMK2D,CHRM3,DAPK1,DYSF,EDN1,EHD3,FGF11,GEM,HAP1,KCNA1,KCNC2,KMT2A,LRRC26,MINK1,NEDD4L,PKD2,PLCB1,PPARD,PRKCD,SHANK1,SHANK3,SLC9A1,SPHK2,TCAF1
GO:BP	innate immune response	GO:0045087	FALSE	0.00248306	2.60501	927	1091	69	26856	ADAR,C1RL,CDC42EP2,CEACAM1,CX3CR1,DAPK1,DHX58,DTX3L,DTX4,EDN1,FADD,GAPDH,GRAMD4,GSDMD,IFI35,IFITM3,IGF2,IGHM,IRAK1,IRAK4,IRF7,ISG15,ISG20,LGALS9,NEURL3,NFKB1,NFKB2,NFKBIA,NOD2,NR1H3,OAS1A,OAS2,OAS3,OASL1,OASL2,PARP14,PARP9,PIK3AP1,PLSCR1,PML,PTX3,PVR,RBM47,RELB,RIGI,RNF125,RSAD2,SAMHD1,SARM1,SHFL,SLC15A3,SPON2,SREBF1,STAT2,STAT5A,STX4A,STXBP1,TIRAP,TRAF2,TRIM14,TRIM26,TRIM58,TRIM7,TRIM8,UBA7,UBE2…
GO:BP	protein localization to cell junction	GO:1902414	FALSE	0.0024888	2.60401	128	1091	19	26856	ARHGAP44,CACNG7,CDH5,DAG1,DLG5,FERMT2,GPC4,GRIP2,GRIPAP1,IQSEC2,MAP1A,MAPT,NBEA,NPTX2,SHANK1,STX1B,STX4A,TJP2,VCL
GO:BP	regulation of actin filament organization	GO:0110053	FALSE	0.00253918	2.59531	276	1091	30	26856	ALOX15,ARHGAP28,CAPN1,CDC42EP2,CORO2B,COTL1,DAAM2,ELN,FERMT2,GRB2,INPPL1,KANK2,KIRREL,MYADM,NRP1,PIK3R1,PREX1,PRKCD,RHOC,S1PR1,SDC4,SH3PXD2B,SHANK1,SHANK3,SMAD3,SSH1,SSH2,SYNPO2L,TESK1,TGFB3
GO:BP	cellular response to extracellular stimulus	GO:0031668	FALSE	0.00264022	2.57836	306	1091	32	26856	ASNS,AVPR1A,CADPS2,CDKN1A,CHKA,CLEC16A,DAP,EIF2AK4,FADS1,FAM107A,FES,FOS,FOXO1,GAS6,GCK,GSDMD,KANK2,KCNB1,LDHA,MLXIPL,NCOA1,PIK3C2B,PPARD,RPTOR,SIPA1,SLC2A1,SREBF1,SREBF2,SRF,SZT2,TCF7L2,TNFRSF11A
GO:BP	sensory organ development	GO:0007423	FALSE	0.00271533	2.56618	646	1091	53	26856	ABR,ATP2B2,CACNA1C,CDON,CEBPD,CITED2,COL4A1,COL5A1,CYP26B1,DDR1,DLL1,EDN1,ESRRB,FBN1,GPD2,HIPK1,HIPK2,IFT122,LARGE1,LIN7A,LRP5,MEIS1,MEIS2,NF1,NFIA,NRP1,PBX1,PRDM16,RARA,RARB,RHOJ,SDC4,SH3PXD2B,SIPA1L3,SMAD3,SMARCA4,SOBP,SOX8,SRF,STAT3,TBX2,TBX3,TDRD7,TGFB2,TGFB3,TGFBR2,THRB,TMEM135,TMIE,TPRN,TRIOBP,TSHR,ZHX2
GO:BP	positive regulation of protein modification process	GO:0031401	FALSE	0.00286657	2.54264	949	1091	70	26856	ADRA1A,AGRN,AKAP6,ARNTL,ARRB1,AUTS2,BTRC,C1QTNF9,CAMKK2,CCN1,CDH5,CDKN1A,CDON,CEACAM1,CX3CR1,DAG1,DIP2A,EDN1,EIF2AK4,FAM107A,FBN1,FERMT2,FGF18,FLT1,GAS6,GATA4,GPRC5B,HCFC1,HIPK2,HNF1A,HSF1,IGF2,IL6RA,IRAK1,ITGA5,MOB3B,NCOR2,NEK10,NOD2,NRG1,NRP1,PARP14,PARP9,PDGFB,PDGFC,PIK3R1,PKD2,PLPP3,PML,POMT1,PRKCD,PRRC1,PTK2,PTPRJ,RPTOR,SASH1,SDC4,SH2D3C,SRCIN1,TAOK3,TESK1,TGFB2,THPO,TIRAP,TNFRSF11A,TNFSF11,…
GO:BP	regulation of cell-substrate junction organization	GO:0150116	FALSE	0.00287984	2.54063	63	1091	13	26856	CAMSAP3,FAM107A,FERMT2,IQSEC1,MMP14,NRP1,PEAK1,PIK3R1,PTK2,PTPRJ,SDC4,SMAD3,VCL
GO:BP	response to nutrient	GO:0007584	FALSE	0.00288895	2.53926	180	1091	23	26856	ALPL,ARSA,ARSB,CYP26B1,DPYD,FES,GAS6,GATA4,HSF1,ITGA2,KANK2,MAP1B,MAPT,MLXIPL,MTHFR,NCOA1,NOD2,PKLR,PPARD,RARA,SHANK2,SRF,STC2
GO:BP	actin filament bundle assembly	GO:0051017	FALSE	0.00291619	2.53518	167	1091	22	26856	ARHGAP28,ARRB1,CORO2B,DPYSL3,ELN,FAM107A,FERMT2,KANK2,NRP1,PIK3R1,RHOC,S1PR1,SDC4,SH3PXD2B,SHANK1,SHANK3,SHROOM1,SMAD3,SRF,SYNPO2L,TESK1,TGFB3
GO:BP	positive regulation of protein transport	GO:0051222	FALSE	0.00299983	2.5229	338	1091	34	26856	ABAT,ABCC8,ARRB1,C2CD5,CACNA1C,CACNA1D,CHRM1,CHRM3,GAS6,GCK,GIPR,GLP1R,GNAQ,HCFC1,HNF1A,ICE1,ITPR1,KCNB1,ORAI1,PCK2,PCNT,PIK3R1,PLCB1,PPARD,PRKACA,PRKCD,SEC16B,STX4A,TCAF1,TCF7L2,TGFB2,TGFB3,TRPA1,UNC13B
GO:BP	carbohydrate metabolic process	GO:0005975	FALSE	0.00300322	2.52241	580	1091	49	26856	B3GALT1,CBFA2T3,CS,DDIT4,DYSF,ENO1,ENO1B,ESRRB,FBN1,FOXO1,GALE,GAPDH,GCK,GOT1,GPD2,GPI1,GPT2,GRB10,IGF2,INPPL1,IRS1,LDHA,LRP5,MAN1C1,MDH2,MLXIPL,MYORG,NFKB1,NISCH,OAS1A,OGDH,PCDH12,PCK2,PDGFB,PFKL,PGD,PGM5,PHKA1,PIK3R1,PKLR,PPP1R3B,PPP1R3C,PRKACA,ST6GALNAC3,ST8SIA5,STAT3,STK40,TCF7L2,ZBTB20
GO:BP	positive regulation of establishment of protein localization	GO:1904951	FALSE	0.00313654	2.50355	354	1091	35	26856	ABAT,ABCC8,ARRB1,C2CD5,CACNA1C,CACNA1D,CHRM1,CHRM3,CORO2B,GAS6,GCK,GIPR,GLP1R,GNAQ,HCFC1,HNF1A,ICE1,ITPR1,KCNB1,ORAI1,PCK2,PCNT,PIK3R1,PLCB1,PPARD,PRKACA,PRKCD,SEC16B,STX4A,TCAF1,TCF7L2,TGFB2,TGFB3,TRPA1,UNC13B
GO:BP	multi-organism reproductive process	GO:0044703	TRUE	0.003176	2.49812	250	1091	28	26856	ABCC8,ADM,AR,ARNTL,AVPR1A,CAD,CAPN2,CITED2,CYP2D22,DDR1,EDN1,FOS,FOSB,HSF1,IGFBP5,ITGA2,ITGA5,KPNA6,LGALS9,NRK,PCSK5,PPARD,RARA,SLC2A1,SPHK2,STAT5A,STC2,TGFB3
GO:BP	mammary gland morphogenesis	GO:0060443	FALSE	0.00320288	2.49446	54	1091	12	26856	AR,BTRC,CAPN1,DDR1,IGFBP5,LRP5,NFKB1,PML,STAT5A,TBX2,TBX3,TGFBR2
GO:BP	regulation of type I interferon-mediated signaling pathway	GO:0060338	FALSE	0.00320823	2.49373	45	1091	11	26856	ADAR,FADD,IRF7,ISG15,OAS1A,OAS3,RBM47,SAMHD1,STAT2,USP18,USP27X
GO:BP	carbohydrate catabolic process	GO:0016052	FALSE	0.00322888	2.49095	168	1091	22	26856	CBFA2T3,DDIT4,ENO1,ENO1B,ESRRB,GALE,GAPDH,GCK,GPD2,GPI1,LDHA,LRP5,MLXIPL,OGDH,PFKL,PGD,PKLR,PPP1R3B,PPP1R3C,PRKACA,STAT3,ZBTB20
GO:BP	cell chemotaxis	GO:0060326	FALSE	0.00326551	2.48605	309	1091	32	26856	ALOX5,ANO6,BCAR1,C5AR1,CX3CR1,CXCL17,DOCK4,DPEP1,DUSP1,DYSF,EDN1,FGF18,FLT1,GAS6,GBF1,IL17RC,LOX,MMP28,NOD2,NRP1,PARVA,PDGFB,PLEKHG5,PREX1,PRKCD,PTK2,PTPRJ,RIN3,S1PR1,TGFB2,TNFSF11,WNK1
GO:BP	mesenchyme development	GO:0060485	FALSE	0.00348714	2.45753	295	1091	31	26856	BCL9L,CDH2,CHRD,CITED2,DAG1,DLG5,EDN1,EFNB1,FERMT2,GATA4,GLIPR2,HNF1A,IL17RD,MEOX1,NOTCH4,NRP1,OLFM1,PKD2,PTK2,SEMA6B,SMAD3,SOX8,TBX2,TBX3,TCF7L2,TGFB1I1,TGFB2,TGFB3,TGFBR2,TMEM100,YAP1
GO:BP	positive regulation of epithelial cell migration	GO:0010634	FALSE	0.00354811	2.45	156	1091	21	26856	AMOT,BCAR1,DOCK1,FGF18,GLIPR2,GPI1,HDAC9,IGF2,IQSEC1,ITGA2,JCAD,NRP1,PDGFB,PLPP3,PTK2,RHOJ,RREB1,SASH1,STAT5A,TGFB2,TGFBR2
GO:BP	multi-multicellular organism process	GO:0044706	FALSE	0.00359224	2.44463	266	1091	29	26856	ABCC8,ADM,AR,ARNTL,AVPR1A,CAD,CAPN2,CITED2,CYP2D22,DDR1,EDN1,FOS,FOSB,HSF1,IGFBP5,ITGA2,ITGA5,KPNA6,LGALS9,NRK,PCSK5,PPARD,RARA,SH3PXD2B,SLC2A1,SPHK2,STAT5A,STC2,TGFB3
GO:BP	positive regulation of immune system process	GO:0002684	FALSE	0.00391713	2.40703	1087	1091	77	26856	ANO6,AP3D1,BCAR1,C1RL,C5AR1,CDKN1A,CEACAM1,CX3CR1,CXCL17,DHX58,DYSF,EDN1,EFNB1,EIF2AK4,ENPP3,FADD,FES,FOS,GAS6,GPI1,GPRC5B,GRAMD4,GRB2,HSF1,IFI35,IGF2,IRAK1,IRF7,ITGA2,LGALS9,MADCAM1,MMP14,NF1,NFKB1,NFKBIA,NOD2,NR1H3,OAS1A,OAS3,OASL1,PARP9,PIK3AP1,PIK3R1,PLSCR1,PTK2,PTPRJ,PVR,RARA,RBM47,RIGI,RNF125,RSAD2,SARM1,SLC15A3,SMARCA4,SMARCB1,SMARCD1,SPHK2,SPON2,SREBF1,STAT5A,STX4A,STXBP1,TGFB2,TGFBR2,TIR…
GO:BP	actin filament bundle organization	GO:0061572	FALSE	0.00394795	2.40363	170	1091	22	26856	ARHGAP28,ARRB1,CORO2B,DPYSL3,ELN,FAM107A,FERMT2,KANK2,NRP1,PIK3R1,RHOC,S1PR1,SDC4,SH3PXD2B,SHANK1,SHANK3,SHROOM1,SMAD3,SRF,SYNPO2L,TESK1,TGFB3
GO:BP	response to transforming growth factor beta	GO:0071559	FALSE	0.0041818	2.37864	268	1091	29	26856	ADAMTSL2,BCL9L,CDH5,CITED2,COL4A2,CX3CR1,EDN1,FBN1,FERMT2,FOS,GOT1,HIPK2,IL17RD,KMT2A,LOX,LTBP1,PEG10,PML,PRDM16,PTK2,PTPRK,SMAD3,STAT3,TGFB1I1,TGFB2,TGFB3,TGFBR2,ZFHX3,ZMIZ1
GO:BP	epithelial cell proliferation	GO:0050673	FALSE	0.00430286	2.36624	487	1091	43	26856	ALOX5,AR,BCL2L1,BMYC,BTRC,C5AR1,CDKN1A,CEACAM1,COL4A3,DBH,DYSF,ERRFI1,FGF18,FLT1,HNF1B,HSF1,IFT122,IGF2,IGFBP5,ITPR1,JCAD,MCC,MMP14,MUC16,NF1,NOD2,PDGFB,PKHD1,PPARD,PTPRK,RPTOR,RREB1,SMAD3,STAT3,STAT5A,TBX2,TCF7L2,TGFB2,TNFSF11,VASH1,XDH,YAP1,ZFP36
GO:BP	regulation of inflammatory response	GO:0050727	FALSE	0.00443575	2.35303	375	1091	36	26856	ABR,ADAMTS12,AHR,ALOX15,ALOX5,BRD4,CDH5,CLOCK,CX3CR1,CXCL17,ENPP3,GPRC5B,GSDMD,IFI35,ITGA2,LGALS9,MVK,NAPEPLD,NFKB1,NFKBIA,NOD2,NR1H3,PIK3AP1,PPARD,SMAD3,SOCS3,STAT3,STAT5A,SYT11,TGM2,TNFRSF11A,TNFRSF1B,TNFSF11,TTBK1,USP18,ZFP36
GO:BP	transforming growth factor beta receptor signaling pathway	GO:0007179	FALSE	0.00443676	2.35293	198	1091	24	26856	ADAMTSL2,BCL9L,CDH5,CITED2,FBN1,FERMT2,FOS,GOT1,HIPK2,IL17RD,LOX,LTBP1,PEG10,PML,PRDM16,PTK2,PTPRK,SMAD3,STAT3,TGFB1I1,TGFB2,TGFB3,TGFBR2,ZMIZ1
GO:BP	nucleobase-containing small molecule metabolic process	GO:0055086	FALSE	0.00464435	2.33308	589	1091	49	26856	ABCD1,ACLY,ACSS2,ADCY1,ADCY2,ALDH1L2,ATP2B2,BCL2L1,CAD,CMPK2,CNP,CS,DIP2A,DPYD,ELOVL3,ELOVL5,ENO1,ENO1B,ENPP3,FAM20C,FLAD1,FMO1,FMO5,GCK,GPD2,GUCY1A1,HMGCS1,HNF1A,LDHA,MDH2,MVD,MVK,NPR1,NT5C2,OAS1A,OASL2,OGDH,PDE4A,PDE4C,PDE7B,PDE9A,PGD,PID1,QPRT,SAMHD1,SARM1,SPHK2,STAT3,XDH
GO:BP	regulation of cellular catabolic process	GO:0031329	FALSE	0.00487109	2.31237	590	1091	49	26856	ABCA2,ABCD1,ADRA1A,CACNG7,CDK16,CLEC16A,DAP,DAPK1,DEPP1,DTX3L,ESRRB,FOXO1,FYCO1,GATA4,GCK,HSF1,IGF2BP2,IRS1,KDM4A,MAPT,MLXIPL,MOV10,NOD2,PATL1,PCBP4,PIP4K2B,PLEKHF1,PLIN5,PRKCD,PTK2,RBM47,SAMD4,SH3D19,SNX18,SOGA1,SREBF1,STAT3,STK38L,TBC1D14,TIRAP,TNFRSF1B,TRAF2,TRAF5,TRIB3,TRIM58,TRIM8,WDR41,ZBTB20,ZFP36
GO:BP	positive regulation of tumor necrosis factor production	GO:0032760	FALSE	0.00515104	2.28811	110	1091	17	26856	ABCC8,ARFGEF2,CCN1,FADD,LGALS9,NOD2,OAS1A,OAS2,OAS3,PIK3R1,PTPRJ,RIGI,SPHK2,SPON2,STAT3,TIRAP,ZBTB20
GO:BP	organic substance metabolic process	GO:0071704	FALSE	0.00528772	2.27673	14220	1091	652	26856	AARS,AARS2,ABAT,ABCA2,ABCA3,ABCC8,ABCD1,ABLIM3,ABR,ACLY,ACSS2,ADAM19,ADAMTS12,ADAMTS15,ADAMTS4,ADAMTS7,ADAMTS9,ADAR,ADARB2,ADCK1,ADCY1,ADCY2,ADM,ADRA1A,AFF1,AGO4,AGRN,AHCYL2,AHDC1,AHR,AKAP6,ALDH1L2,ALOX15,ALOX5,ALPL,ANK1,ANXA4,AOX1,AP3D1,APBB2,APEX2,APOL9A,APOL9B,AQP8,AR,ARFGEF2,ARHGEF11,ARID5B,ARNTL,ARRB1,ARSA,AS3MT,ASB1,ASNS,ASXL3,ATF5,ATF6B,ATF7,ATG4C,ATN1,ATP2B2,AUTS2,AVPR1A,B3GALT1,B3GNT3,BC…
GO:BP	embryonic organ morphogenesis	GO:0048562	FALSE	0.00529364	2.27625	316	1091	32	26856	ABR,ATP2B2,CITED2,DLL1,EDN1,FBN1,GATA4,HIPK1,HIPK2,HNF1B,HOXD9,IFT122,MMP14,NPHP3,PCGF2,PKD2,RARB,SMAD3,SMARCA4,SOBP,SRF,TBX2,TBX3,TCF7L2,TGFB2,TGFB3,TGFBR2,TMIE,TPRN,TRIOBP,TSHR,YAP1
GO:BP	gland morphogenesis	GO:0022612	FALSE	0.00529576	2.27607	147	1091	20	26856	AR,BTRC,CAPN1,CEACAM1,DAG1,DDR1,FGF18,IGFBP5,ITPR1,LRP5,NFKB1,NRP1,PML,STAT5A,TBX2,TBX3,TGFB2,TGFB3,TGFBR2,TGM2
GO:BP	branching morphogenesis of an epithelial tube	GO:0048754	FALSE	0.00530328	2.27546	173	1091	22	26856	AR,BTRC,COL4A1,DAG1,DDR1,DLG5,EDN1,HNF1B,LRP5,MMP14,NOTCH4,NRP1,PBX1,PKD2,PKHD1,PML,SOX8,SRF,TBX2,TBX3,TGFBR2,YAP1
GO:BP	limb morphogenesis	GO:0035108	FALSE	0.00537225	2.26984	160	1091	21	26856	CACNA1C,CYP26B1,GJA5,GNAQ,HNF1A,HOXD9,IFT122,LARGE1,LRP5,MECOM,NFIA,PBX1,PCSK5,RARB,RNF165,SMARCA4,TBX2,TBX3,TGFB2,ZBTB16,ZFP219
GO:BP	appendage morphogenesis	GO:0035107	FALSE	0.00537225	2.26984	160	1091	21	26856	CACNA1C,CYP26B1,GJA5,GNAQ,HNF1A,HOXD9,IFT122,LARGE1,LRP5,MECOM,NFIA,PBX1,PCSK5,RARB,RNF165,SMARCA4,TBX2,TBX3,TGFB2,ZBTB16,ZFP219
GO:BP	canonical NF-kappaB signal transduction	GO:0007249	FALSE	0.00548555	2.26078	257	1091	28	26856	BCL3,BRD4,BTRC,CARD6,CX3CR1,EDN1,FADD,GAPDH,GPRC5B,IRAK1,IRAK4,LITAF,LURAP1,MAPKBP1,NFKB1,NFKB2,NFKBIA,NOD2,RELB,SPHK2,TGM2,TIRAP,TLE1,TNFSF11,TRAF2,TRAF5,TRIM58,TRIM8
GO:BP	regulation of ERK1 and ERK2 cascade	GO:0070372	FALSE	0.00555807	2.25508	332	1091	33	26856	ADRA1A,ALOX15,ARHGAP8,ARRB1,C5AR1,CAMK2D,CCN1,CEACAM1,CXCL17,DENND2B,DUSP1,ERRFI1,FERMT2,FGF18,FGFR4,GAS6,GATA4,GLIPR2,NEK10,NF1,NOD2,NQO2,NRG1,NRP1,PDGFB,PDGFC,PHLPP1,PKHD1,RARA,THPO,TIRAP,TNFRSF11A,TNFSF11
GO:BP	glycolytic process	GO:0006096	FALSE	0.00557472	2.25378	99	1091	16	26856	CBFA2T3,DDIT4,ENO1,ENO1B,ESRRB,GALE,GAPDH,GCK,GPI1,MLXIPL,OGDH,PFKL,PKLR,PRKACA,STAT3,ZBTB20
GO:BP	peptidyl-tyrosine modification	GO:0018212	FALSE	0.00566374	2.2469	317	1091	32	26856	ADRA1A,AGRN,DDR1,ERRFI1,FES,FGFR4,FLT1,GAS6,GPRC5B,HSF1,IGF2,IL6RA,ITGA5,LTK,NOD2,NRG1,NRP1,PARP14,PARP9,PDGFB,PDGFC,PLPP3,PPP2R5B,PRKCD,PTK2,PTPRJ,SH3BP5,SOCS3,SRCIN1,STAT5A,TPST2,TTBK1
GO:BP	positive regulation of transferase activity	GO:0051347	FALSE	0.00580922	2.23588	526	1091	45	26856	ADRA1A,AGRN,AKAP6,BTRC,C1QTNF9,CAMKK2,CCN1,CDKN1A,CEACAM1,DAG1,DDR1,EDN1,FBN1,FERMT2,FGF18,FLT1,GAS6,GPRC5B,HNF1A,IGF2,IL6RA,IRAK1,LTK,NEK10,NOD2,NRG1,PDGFB,PDGFC,PIFO,PKD2,PRKCD,PRRC1,PTK2,RPTOR,SASH1,SDC4,SRCIN1,TAOK3,TGFB2,TIRAP,TNFRSF11A,TNFSF11,TRAF2,TRIB3,TTBK1
GO:BP	cellular response to organic cyclic compound	GO:0071407	FALSE	0.00600846	2.22124	681	1091	54	26856	ADCY1,AHR,AKAP6,ALPL,AQP8,AR,ARNTL,BTRC,CARM1,CHRM1,CHRM3,CLOCK,DAG1,DDIT4,DIAPH1,EDN1,ESRRB,FAM107A,FES,FOXO1,GABRB1,GNAO1,GNAQ,GRAMD1B,HNF1A,HSF1,IGFBP5,ITGA2,ITPR1,KANK2,NCOR2,NFKB1,NFKBIA,NOD2,P2RX3,PCK2,PKD2,PKLR,PLCB1,PPP5C,RBFOX2,RIGI,RXRG,SLC9A1,SMARCA4,SPIDR,SSH1,STAT3,STAT5A,TGM2,UCP1,YAP1,ZFP36,ZMIZ1
GO:BP	connective tissue development	GO:0061448	FALSE	0.00612711	2.21274	303	1091	31	26856	ADAMTS12,ADAMTS7,ARID5B,CARM1,CCN1,COL5A1,CREB3L2,EDN1,FGF18,IL6RA,LARGE1,LOX,LRP5,NCOA1,NFIA,PDGFB,PPARD,RARA,RARB,SH3PXD2B,SMAD3,SOX8,SPG20,SRF,TGFB2,TGFBR2,THRA,THRB,ZBTB16,ZFP219,ZFP516
GO:BP	regulation of immune response	GO:0050776	FALSE	0.00629984	2.20067	897	1091	66	26856	ABR,ADAR,AHR,ALOX15,BCAR1,C1RL,C5AR1,CEACAM1,DHX58,DTX4,EIF2AK4,ENPP3,FADD,FES,GATA6,GRAMD4,GRB2,IFI35,IGF2,INPPL1,IRAK1,IRF7,ISG15,LGALS9,NFKB1,NFKBIA,NOD2,NR1H3,OAS1A,OAS3,OASL1,PARP14,PARP9,PHF11A,PIK3AP1,PKN1,PLSCR1,PTPRJ,PVR,RARA,RBM47,RIGI,RNF125,RSAD2,SAMHD1,SARM1,SLC15A3,SMAD3,SPHK2,SPPL2B,SREBF1,STAT2,STAT5A,STX4A,STXBP1,TGFB2,TIRAP,TNFRSF1B,TNFRSF21,TRAF2,USP18,USP27X,WDR41,WNK1,ZBTB7B,…
GO:BP	negative regulation of apoptotic process	GO:0043066	FALSE	0.0063438	2.19765	1045	1091	74	26856	AARS,ADAR,AGO4,APBB2,AR,ARRB1,ASNS,ATF5,BCL2L1,BCL3,C5AR1,CCN1,CDH5,CDKN1A,CITED2,CX3CR1,DAPK1,DLL1,DPEP1,DUSP1,EDN1,ENO1,ENO1B,FADD,FOXO1,GAPDH,GAS6,GATA4,GATA6,GLP1R,GNAQ,GPI1,GRK5,HIPK2,HNF1A,HNF1B,HSF1,INTS1,ITGA5,ITSN1,LTK,NFKB1,NOD2,NOL3,NRG1,NRP1,PCGF2,PEA15A,PIK3R1,PKHD1,PPARD,PPP5C,PRKCD,PTK2,PTMS,SLC9A1,SMAD3,SMARCA4,SOX8,ST3GAL1,STAT5A,STK40,STXBP1,SYNE1,TBX3,TCF7L2,TGFB2,TLE1,TNFRSF22…
GO:BP	regulation of muscle adaptation	GO:0043502	FALSE	0.00638904	2.19456	100	1091	16	26856	ADRA1A,AKAP6,CAMK2D,DAG1,EDN1,ERRFI1,FOXO1,GTF2IRD1,IGFBP5,NOL3,PDE9A,PTK2,SLC9A1,SMAD3,TNFRSF1B,TRPC3
GO:BP	substrate adhesion-dependent cell spreading	GO:0034446	FALSE	0.00638904	2.19456	100	1091	16	26856	BCAR1,DOCK1,FERMT2,MYADM,NRP1,PARVA,PARVB,PEAK1,PKP2,PREX1,PTK2,RREB1,SPRY4,SRCIN1,TESK1,TRIOBP
GO:BP	outflow tract morphogenesis	GO:0003151	FALSE	0.00659853	2.18055	78	1091	14	26856	CITED2,DHRS3,EDN1,ELN,GATA4,GATA6,GJA5,NRP1,PARVA,SMARCA4,TBX2,TBX3,TGFB2,TGFBR2
GO:BP	positive regulation of tumor necrosis factor superfamily cytokine production	GO:1903557	FALSE	0.00664474	2.17752	112	1091	17	26856	ABCC8,ARFGEF2,CCN1,FADD,LGALS9,NOD2,OAS1A,OAS2,OAS3,PIK3R1,PTPRJ,RIGI,SPHK2,SPON2,STAT3,TIRAP,ZBTB20
GO:BP	cardiac muscle tissue growth	GO:0055017	FALSE	0.00664474	2.17752	112	1091	17	26856	ADRA1A,AKAP6,CAMK2D,CCM2L,CITED2,EDN1,FES,GATA4,GATA6,MEIS1,NRG1,S1PR1,SORBS2,TBX2,TGFB2,TGFBR2,YAP1
GO:BP	regulation of cellular response to stress	GO:0080135	FALSE	0.00713326	2.14671	650	1091	52	26856	ABCD1,ALOX5,ATF6B,BCL2L1,BRD4,CORO2B,DPF3,DUSP1,ENO1,ENO1B,EP400,FAM168A,FOXO1,GADD45G,HIPK2,HSF1,LETM1,MAPT,MEAF6,MECOM,MID1,MINK1,NACC2,NOD2,NOL3,NPAS2,NR1H3,NRG1,NRK,PHLPP1,PIK3R1,PLCB1,PLSCR1,PML,SASH1,SMARCA4,SMARCB1,SMARCD1,SPIDR,STAT3,TAOK3,TBC1D24,TGFB2,TIRAP,TNFRSF23,TNFSF11,TRAF2,TRAF5,USP19,WFS1,XDH,ZBTB7B
GO:BP	glycerolipid metabolic process	GO:0046486	FALSE	0.00765483	2.11606	384	1091	36	26856	ABCA3,ALOX15,BPNT1,CAPN2,CHKA,DDHD2,DGKB,EFR3B,INPP4A,INPP5A,INPP5E,INPPL1,IP6K3,LPIN1,MBOAT1,NAPEPLD,NR1H3,PCK2,PCYT2,PDGFB,PIGB,PIGQ,PIGV,PIK3C2B,PIK3R1,PIP4K2B,PLCB1,PLCE1,PLD1,PLIN5,PLSCR1,SOCS3,SREBF1,TCF7L2,THRB,TMEM150A
GO:BP	positive regulation of transporter activity	GO:0032411	FALSE	0.00788488	2.1032	138	1091	19	26856	ABCC8,AKAP6,ALOX5,ATP1B2,EDN1,EHD3,HAP1,KCNA1,KCNC2,KMT2A,LRRC26,NEDD4L,PKD2,PLCB1,PPARD,PRKCD,SHANK3,SLC9A1,TCAF1
GO:BP	memory	GO:0007613	FALSE	0.0080135	2.09618	164	1091	21	26856	ABCC8,ADCY1,ATP1A3,BRINP1,CIC,CX3CR1,DBH,EIF2AK4,GLP1R,IGF2,ITGA5,LARGE1,MAP1A,MAPT,NRG1,PLCB1,SHANK1,SHANK2,SHANK3,SRF,SYT11
GO:BP	regulation of transmembrane transporter activity	GO:0022898	FALSE	0.00812248	2.09031	292	1091	30	26856	ABCC8,AGRN,AKAP6,ALOX5,ATP1B2,CABP1,CACNA1D,CACNG7,CAMK2D,CHRM3,DAPK1,DYSF,EDN1,EHD3,FGF11,GEM,HAP1,KCNA1,KCNC2,LRRC26,MINK1,NEDD4L,PKD2,PLCB1,PPARD,SHANK1,SHANK3,SLC9A1,SPHK2,TCAF1
GO:BP	contractile actin filament bundle assembly	GO:0030038	FALSE	0.0085177	2.06968	114	1091	17	26856	ARHGAP28,ARRB1,CORO2B,ELN,FERMT2,KANK2,NRP1,PIK3R1,RHOC,S1PR1,SDC4,SH3PXD2B,SMAD3,SRF,SYNPO2L,TESK1,TGFB3
GO:BP	stress fiber assembly	GO:0043149	FALSE	0.0085177	2.06968	114	1091	17	26856	ARHGAP28,ARRB1,CORO2B,ELN,FERMT2,KANK2,NRP1,PIK3R1,RHOC,S1PR1,SDC4,SH3PXD2B,SMAD3,SRF,SYNPO2L,TESK1,TGFB3
GO:BP	cellular response to transforming growth factor beta stimulus	GO:0071560	FALSE	0.00860287	2.06536	263	1091	28	26856	ADAMTSL2,BCL9L,CDH5,CITED2,COL4A2,CX3CR1,EDN1,FBN1,FERMT2,FOS,GOT1,HIPK2,IL17RD,KMT2A,LOX,LTBP1,PEG10,PML,PRDM16,PTK2,PTPRK,SMAD3,STAT3,TGFB1I1,TGFB2,TGFB3,TGFBR2,ZMIZ1
GO:BP	regulation of substrate adhesion-dependent cell spreading	GO:1900024	FALSE	0.00866901	2.06203	59	1091	12	26856	BCAR1,DOCK1,FERMT2,MYADM,NRP1,PKP2,PREX1,PTK2,RREB1,SPRY4,TESK1,TRIOBP
GO:BP	cold-induced thermogenesis	GO:0106106	FALSE	0.0087904	2.05599	139	1091	19	26856	ALPL,ARNTL,DBH,ELOVL3,EPAS1,GRB10,HSF1,IGF2BP2,NOVA2,NR1H3,PDGFC,PRDM16,SMARCA4,THRA,TSHR,UCP1,ZBTB7B,ZFP423,ZFP516
GO:BP	regulation of monoatomic ion transmembrane transporter activity	GO:0032412	FALSE	0.0093483	2.02927	279	1091	29	26856	ABCC8,AGRN,AKAP6,ALOX5,ATP1B2,CABP1,CACNA1D,CACNG7,CAMK2D,CHRM3,DAPK1,DYSF,EDN1,EHD3,FGF11,GEM,HAP1,KCNA1,KCNC2,LRRC26,MINK1,NEDD4L,PKD2,PLCB1,SHANK1,SHANK3,SLC9A1,SPHK2,TCAF1
GO:BP	glycerophospholipid metabolic process	GO:0006650	FALSE	0.0093483	2.02927	279	1091	29	26856	ABCA3,ALOX15,BPNT1,CAPN2,CHKA,DGKB,EFR3B,INPP4A,INPP5A,INPP5E,INPPL1,IP6K3,LPIN1,MBOAT1,NAPEPLD,NR1H3,PCYT2,PDGFB,PIGB,PIGQ,PIGV,PIK3C2B,PIK3R1,PIP4K2B,PLCB1,PLD1,PLSCR1,SOCS3,TMEM150A
GO:BP	myeloid leukocyte migration	GO:0097529	FALSE	0.00939474	2.02712	235	1091	26	26856	ABR,ANO6,C5AR1,CX3CR1,CXCL17,DPEP1,DUSP1,DYSF,EDN1,FLT1,GBF1,IL17RC,IRAK4,MMP14,MMP28,NF1,NOD2,PDGFB,PIK3R1,PLCB1,PREX1,PTK2,PTPRJ,RIN3,TGFB2,TNFSF11
GO:BP	cardiac septum development	GO:0003279	FALSE	0.00962165	2.01675	115	1091	17	26856	AP2B1,CCN1,CITED2,DHRS3,GATA4,GATA6,GJA5,LTBP1,NPHP3,NRP1,PARVA,PCSK5,SMARCA4,TBX2,TBX3,TGFB2,TGFBR2
GO:BP	tissue remodeling	GO:0048771	FALSE	0.00964946	2.0155	193	1091	23	26856	ABR,CAPN1,CEACAM1,DBH,ELN,EPAS1,GATA4,GJA5,HNF1A,IGFBP5,LRP5,MMP14,NF1,NFKB1,NOL3,PML,RAB7,S1PR1,STAT5A,TGFB2,TGM2,TNFRSF11A,TNFSF11
GO:BP	striated muscle adaptation	GO:0014888	FALSE	0.00980144	2.00871	50	1091	11	26856	AR,CAMTA2,ERRFI1,FOXO1,GATA4,GATA6,GTF2IRD1,IGFBP5,KDM4A,SMAD3,TRPC3
GO:BP	glycerophospholipid biosynthetic process	GO:0046474	FALSE	0.01026	1.98885	180	1091	22	26856	ALOX15,BPNT1,CAPN2,CHKA,DGKB,EFR3B,INPP4A,INPPL1,IP6K3,LPIN1,PCYT2,PDGFB,PIGB,PIGQ,PIGV,PIK3C2B,PIK3R1,PIP4K2B,PLD1,PLSCR1,SOCS3,TMEM150A
GO:BP	negative regulation of cytokine production	GO:0001818	FALSE	0.01069	1.97102	296	1091	30	26856	ABCD1,ANXA4,ARRB1,BCL3,CEACAM1,CX3CR1,DHX58,DLL1,ERRFI1,GAS6,GATA6,HDAC9,HSF1,LGALS9,MAPKBP1,MUC16,NFKB1,NOD2,OAS1A,OAS3,PML,RARA,RELB,RNF125,SYT11,TGFB2,TGFB3,TNFRSF21,XAF1,ZFP36
GO:BP	synaptic vesicle exocytosis	GO:0016079	FALSE	0.0108219	1.9657	104	1091	16	26856	BCL2L1,CACNA1D,CADPS2,GIT2,PRKACA,RIMS4,SLC4A8,STX1B,STX4A,STXBP1,SYN1,SYP,SYT11,SYT12,UNC13A,UNC13B
GO:BP	regulation of response to cytokine stimulus	GO:0060759	FALSE	0.0109493	1.96062	154	1091	20	26856	ADAR,EDN1,FADD,GAS6,HIPK1,IRAK1,IRF7,ISG15,NOL3,OAS1A,OAS3,PARP14,PARP9,RBM47,RIGI,SAMHD1,STAT2,TRAF2,USP18,USP27X
GO:BP	epithelial cell development	GO:0002064	FALSE	0.0109769	1.95952	237	1091	26	26856	AR,ARNTL,CDH2,CDH5,CDKN1A,CLOCK,DLL1,EPAS1,FOSL2,MYADM,MYO1E,NOTCH4,PALLD,PKHD1,PLCB1,PLOD3,PODXL,RARA,RARB,SIPA1L3,SMARCA4,SOX8,TFCP2L1,TJP2,VCL,YAP1
GO:BP	negative regulation of protein modification process	GO:0031400	FALSE	0.0111149	1.9541	472	1091	41	26856	ADAR,ARRB1,CAMK2N2,CDKN1A,CEACAM1,DDIT4,DTX3L,DUSP1,DYSF,ERRFI1,FRY,GNAQ,HNF1A,INPPL1,ISG15,KIRREL,LRP5,MAPT,MLXIPL,MYADM,NF1,PARP10,PARP14,PID1,PKN1,PLPP3,PPP5C,PRKAR2A,PRKCD,PTPRH,PTPRJ,SH3BP5,SOCS3,SPRY4,SRCIN1,TBC1D24,TESK1,TRIB3,WARS1,XDH,ZBED3
GO:BP	hormone-mediated signaling pathway	GO:0009755	FALSE	0.011239	1.94927	181	1091	22	26856	AR,ARNTL,CARM1,CLOCK,ESRRB,KANK2,NCOA1,NCOR2,NR1H3,PPARD,PPP5C,RARA,RARB,RBFOX2,REN1,RXRG,SMARCA4,THRA,THRB,TSHR,YAP1,ZMIZ1
GO:BP	regulation of body fluid levels	GO:0050878	FALSE	0.0114208	1.9423	359	1091	34	26856	ABAT,ADM,ANO6,ANXA5,ATP2B2,CAD,CEACAM1,CHRM1,CHRM3,CORO2B,DDR1,EDN1,GAS6,GJA5,GNAQ,HPS6,IL6RA,MLLT6,NCOA1,NCOR2,NR1H3,OAS2,PDGFB,PLAT,PRKCD,PTPRJ,SRF,STAT5A,STXBP1,TFPI2,WFS1,WNK1,XDH,ZBTB7B
GO:BP	calcium-ion regulated exocytosis	GO:0017156	FALSE	0.0118313	1.92697	71	1091	13	26856	ARHGAP17,CACNA1C,CADPS2,KCNB1,ORAI1,RIMS4,STX1B,STXBP1,SYN2,SYT11,SYT12,UNC13A,UNC13B
GO:BP	negative regulation of viral process	GO:0048525	FALSE	0.0122915	1.91039	105	1091	16	26856	IFITM3,ISG15,ISG20,OAS1A,OAS2,OAS3,OASL1,OASL2,PLSCR1,PTX3,RSAD2,SHFL,TRIM14,TRIM26,TRIM8,ZFP36
GO:BP	platelet-derived growth factor receptor signaling pathway	GO:0048008	FALSE	0.0125178	1.90247	61	1091	12	26856	ARID5B,BCAR1,HIP1,INPPL1,LOX,MYO1E,NRP1,PDGFB,PDGFC,PLAT,PTPRJ,STON1
GO:BP	response to progesterone	GO:0032570	FALSE	0.0125683	1.90072	42	1091	10	26856	FOS,FOSB,GABRB1,GPI1,NCOA1,NR1H3,SREBF1,TGFB2,TGFB3,YAP1
GO:BP	regulated exocytosis	GO:0045055	FALSE	0.0127992	1.89282	239	1091	26	26856	ABR,ARHGAP17,BCL2L1,CACNA1C,CACNA1D,CADPS2,CEACAM1,FES,GIT2,KCNB1,LGALS9,ORAI1,PRKACA,RIMS4,SLC4A8,SPHK2,STX1B,STX4A,STXBP1,SYN1,SYN2,SYP,SYT11,SYT12,UNC13A,UNC13B
GO:BP	calcium ion transport	GO:0006816	FALSE	0.0133904	1.87321	459	1091	40	26856	ADRA1A,AKAP6,ANO6,ANXA5,ATP2B2,CABP1,CACHD1,CACNA1C,CACNA1D,CACNG7,CAMK2D,DIAPH1,DYSF,EDN1,EHD3,GAS6,GCK,GEM,GLP1R,GNAO1,HAP1,ITPR1,LETM1,MCHR1,MYLK,NOL3,ORAI1,PDGFB,PKD2,PLCB1,PLCE1,PML,SLC8A1,SLC9A1,SPHK2,STC2,TGFB2,TRPA1,TRPC3,WFS1
GO:BP	regulation of cytokine-mediated signaling pathway	GO:0001959	FALSE	0.0134291	1.87195	143	1091	19	26856	ADAR,EDN1,FADD,GAS6,HIPK1,IRAK1,IRF7,ISG15,NOL3,OAS1A,OAS3,PARP14,PARP9,RBM47,SAMHD1,STAT2,TRAF2,USP18,USP27X
GO:BP	limb development	GO:0060173	FALSE	0.0136475	1.86495	197	1091	23	26856	CACNA1C,CYP26B1,FERMT2,GJA5,GNAQ,HNF1A,HOXD9,IFT122,LARGE1,LRP5,MECOM,NFIA,PBX1,PCSK5,RARA,RARB,RNF165,SMARCA4,TBX2,TBX3,TGFB2,ZBTB16,ZFP219
GO:BP	appendage development	GO:0048736	FALSE	0.0136475	1.86495	197	1091	23	26856	CACNA1C,CYP26B1,FERMT2,GJA5,GNAQ,HNF1A,HOXD9,IFT122,LARGE1,LRP5,MECOM,NFIA,PBX1,PCSK5,RARA,RARB,RNF165,SMARCA4,TBX2,TBX3,TGFB2,ZBTB16,ZFP219
GO:BP	peptidyl-tyrosine phosphorylation	GO:0018108	FALSE	0.0136511	1.86483	315	1091	31	26856	ADRA1A,AGRN,DDR1,ERRFI1,FES,FGFR4,FLT1,GAS6,GPRC5B,HSF1,IGF2,IL6RA,ITGA5,LTK,NOD2,NRG1,NRP1,PARP14,PARP9,PDGFB,PDGFC,PLPP3,PPP2R5B,PRKCD,PTK2,PTPRJ,SH3BP5,SOCS3,SRCIN1,STAT5A,TTBK1
GO:BP	positive regulation of lipid biosynthetic process	GO:0046889	FALSE	0.0139373	1.85582	106	1091	16	26856	ABCD1,AVPR1A,CAPN2,CCN1,ELOVL5,IGF2,MID1IP1,MLXIPL,NR1H3,PLIN5,PRKCD,SPHK2,SREBF1,SREBF2,TCF7L2,ZBTB20
GO:BP	muscle hypertrophy in response to stress	GO:0003299	FALSE	0.0139867	1.85429	26	1091	8	26856	CAMTA2,ERRFI1,FOXO1,GATA4,GATA6,KDM4A,SMAD3,TRPC3
GO:BP	glucose catabolic process	GO:0006007	TRUE	0.0139867	1.85429	26	1091	8	26856	ENO1,ENO1B,GAPDH,GCK,GPI1,LDHA,LRP5,PFKL
GO:BP	cardiac muscle hypertrophy in response to stress	GO:0014898	FALSE	0.0139867	1.85429	26	1091	8	26856	CAMTA2,ERRFI1,FOXO1,GATA4,GATA6,KDM4A,SMAD3,TRPC3
GO:BP	pyruvate metabolic process	GO:0006090	FALSE	0.0145932	1.83585	131	1091	18	26856	CBFA2T3,DDIT4,ENO1,ENO1B,ESRRB,GALE,GAPDH,GCK,GPI1,LDHA,MLXIPL,OGDH,PCK2,PFKL,PKLR,PRKACA,STAT3,ZBTB20
GO:BP	positive regulation of apoptotic process	GO:0043065	FALSE	0.0146241	1.83493	614	1091	49	26856	ADM,AGRN,ANO6,ANXA5,APBB2,ARRB1,BCL2L1,BMYC,CAMK2D,CAPN1,CAPN2,CARM1,CCN1,DAPK1,DUSP1,FADD,FOXO1,GADD45G,GATA6,ITPR1,LDHA,LTK,MUC20,NACC2,NCOA1,NF1,NQO2,OLFM1,PEA15A,PLEKHF1,PLSCR1,PML,PPP2R2B,PRKCD,RARB,RNF122,SLC9A1,SPHK2,TCF7L2,TGFB2,TGFB3,TGM2,TNFRSF12A,TNFRSF1B,TRAF2,TRP53BP2,UNC13B,USP27X,ZBTB16
GO:BP	smooth muscle cell proliferation	GO:0048659	FALSE	0.0148581	1.82804	198	1091	23	26856	CAMK2D,CDKN1A,DBH,EDN1,GNAQ,IGFBP5,IL6RA,IRAK1,IRAK4,ITGA2,NF1,NOL3,NPR1,NQO2,PDGFB,PIK3R1,PPARD,PTK2,S1PR1,TCF7L2,TGFB3,TGFBR2,TGM2
GO:BP	regionalization	GO:0003002	FALSE	0.0151318	1.82011	412	1091	37	26856	ANKS6,AR,BICC1,CDON,CHRD,CITED2,COBL,CYP26B1,DAAM2,DLL1,EDN1,GATA4,GREM2,HIPK1,HIPK2,HNF1B,HOXD9,IFT122,KMT2A,LRP5,MEOX1,NPHP3,NRP1,ODAD4,PBX1,PCGF2,PCSK5,PIFO,PKD2,PRKACA,SCMH1,SMAD3,SRF,TBX2,TBX3,TGFBR2,ZBTB16
GO:BP	cellular response to nutrient levels	GO:0031669	FALSE	0.0152878	1.81566	271	1091	28	26856	ASNS,CADPS2,CDKN1A,CHKA,CLEC16A,DAP,EIF2AK4,FADS1,FAM107A,FES,FOS,FOXO1,GAS6,GCK,KANK2,KCNB1,MLXIPL,NCOA1,PIK3C2B,PPARD,RPTOR,SLC2A1,SREBF1,SREBF2,SRF,SZT2,TCF7L2,TNFRSF11A
GO:BP	embryonic placenta development	GO:0001892	FALSE	0.0157772	1.80197	107	1091	16	26856	ADM,CCN1,CITED2,EPAS1,ESRRB,GRB2,HSF1,IGF2,KRT19,NCOA1,NRK,PCDH12,PKD2,SOCS3,VASH1,ZFP568
GO:BP	regulation of cell cycle	GO:0051726	FALSE	0.0166263	1.77921	1055	1091	73	26856	APBB2,ARNTL,ASNS,ATF5,BCL2L1,BMYC,BRD4,BRINP1,BRSK1,BTRC,CABLES2,CAMK2D,CCNJL,CDK16,CDKN1A,CITED2,CLOCK,DOT1L,DPF3,DTX3L,DUSP1,EDN1,EIF2AK4,EP400,FAM107A,GADD45G,GATA4,GBF1,GRB14,GRK5,HSF1,IGF2,INTS3,KANK2,KCNH5,LRP5,MEAF6,MECOM,MEIS2,NACC2,NEK10,NEK6,PARP9,PBX1,PDGFB,PKD2,PKHD1,PLCB1,PLSCR1,PML,PPP2R5B,PRKACA,PRPF19,PTPRK,RAB11FIP3,RAB11FIP4,RARA,RPTOR,SMARCA4,SMARCB1,SMARCD1,STAT3,STAT5A,TAOK3,…
GO:BP	organelle localization	GO:0051640	FALSE	0.0170042	1.76944	600	1091	48	26856	ANKFN1,AP3D1,BCL2L1,CDC42BPA,CDH2,DPYSL2,ESYT1,FES,FYCO1,GBF1,GEM,GNAO1,HAP1,HPS6,INPPL1,KCNB1,KLC2,KPNB1,LIN7A,MAP1B,MAP1S,MAPT,MYO1E,PCDH17,PKHD1,PLIN5,PTK2,RAB3C,RAB7,SDC4,SEC16B,SPHK2,STX1B,STX4A,STXBP1,SYN1,SYN2,SYNE1,SYT11,TANC2,TCF7L2,TESK1,TRAK1,TRAPPC9,TRIM58,UNC13A,UNC13B,ZBED3
GO:BP	positive regulation of programmed cell death	GO:0043068	FALSE	0.0170337	1.76869	635	1091	50	26856	ADM,AGRN,ANO6,ANXA5,APBB2,ARRB1,BCL2L1,BMYC,CAMK2D,CAPN1,CAPN2,CARM1,CCN1,CDKN1A,DAPK1,DUSP1,FADD,FOXO1,GADD45G,GATA6,ITPR1,LDHA,LTK,MUC20,NACC2,NCOA1,NF1,NQO2,OLFM1,PEA15A,PLEKHF1,PLSCR1,PML,PPP2R2B,PRKCD,RARB,RNF122,SLC9A1,SPHK2,TCF7L2,TGFB2,TGFB3,TGM2,TNFRSF12A,TNFRSF1B,TRAF2,TRP53BP2,UNC13B,USP27X,ZBTB16
GO:BP	liver development	GO:0001889	FALSE	0.0171001	1.767	172	1091	21	26856	ASNS,ATF7,CAD,CEACAM1,CITED2,COBL,FGF18,GATA6,HNF1A,HNF1B,ITGA2,ITPR1,NF1,NPHP3,PCK2,PKD2,RARA,SMAD3,SMARCA4,SMARCB1,TBX3
GO:BP	heart growth	GO:0060419	FALSE	0.0173151	1.76158	120	1091	17	26856	ADRA1A,AKAP6,CAMK2D,CCM2L,CITED2,EDN1,FES,GATA4,GATA6,MEIS1,NRG1,S1PR1,SORBS2,TBX2,TGFB2,TGFBR2,YAP1
GO:BP	negative regulation of transferase activity	GO:0051348	FALSE	0.0175541	1.75562	258	1091	27	26856	ADAR,CAMK2N2,CDKN1A,CEACAM1,DTX3L,DUSP1,ERRFI1,GNAQ,INPPL1,LRP5,MAPT,NF1,PIP4K2B,PKN1,PML,PRKAR2A,PRKCD,PTPRH,PTPRJ,SH3BP5,SPRY4,SRCIN1,TESK1,TRIB3,WARS1,WNK1,ZFP36
GO:BP	regulation of cell growth	GO:0001558	FALSE	0.0178992	1.74717	448	1091	39	26856	AKAP6,AVPR1A,CACNG7,CDKN1A,CEACAM1,DDR1,DISC1,EDN1,ENO1,ENO1B,FAM107A,IGFBP5,MAP1B,MAPT,MEAF6,MMP14,NEDD4L,NRG1,NRP1,OLFM1,PLXNA4,PML,PPARD,PTK2,PTPRJ,RPTOR,SEMA6B,SLC9A1,SMAD3,SMARCA4,SMARCB1,SPG20,SPHK2,SRF,TEAD1,TGFB2,TNFRSF12A,UNC13A,YAP1
GO:BP	regulation of generation of precursor metabolites and energy	GO:0043467	FALSE	0.0182483	1.73878	146	1091	19	26856	ABCD1,ALOX5,CBFA2T3,DDIT4,ESRRB,GCK,GRB10,IGF2,IRS1,MLXIPL,OAS1A,PPP1R3B,PPP1R3C,PRDM16,PRKACA,SPHK2,STAT3,TMEM135,ZBTB20
GO:BP	positive regulation of cellular component biogenesis	GO:0044089	FALSE	0.018622	1.72997	533	1091	44	26856	ABCA3,AGRN,ALOX15,AUTS2,CDC42EP2,CDH5,COBL,DAG1,DLG5,DPYSL3,FERMT2,FES,GRB2,HAP1,HSF1,ICE1,ISG15,KIRREL,MAP1B,MAPT,NRG1,NRP1,PCSK5,PIK3R1,PIP4K2B,PLCE1,PPP2R5B,PTPRJ,RAB7,RHOC,SDC4,SH3PXD2B,SLITRK4,SMAD3,SNX18,SPIDR,SRF,SYNPO2L,TESK1,TGFB3,TIRAP,TTBK1,UNC13B,WARS1
GO:BP	maintenance of cell number	GO:0098727	FALSE	0.0190981	1.71901	201	1091	23	26856	BCL9,BCL9L,BICRA,BICRAL,CDH2,DLL1,ESRRB,FOXO1,HNF1B,LEO1,LRP5,MECOM,MED24,PRDM16,SMARCA4,SMARCB1,SMARCD1,STAT3,TBX3,TCF7L2,TRIM8,YAP1,ZHX2
GO:BP	cardiac muscle adaptation	GO:0014887	FALSE	0.019169	1.7174	27	1091	8	26856	CAMTA2,ERRFI1,FOXO1,GATA4,GATA6,KDM4A,SMAD3,TRPC3
GO:BP	regulation of protein serine/threonine kinase activity	GO:0071900	FALSE	0.0191804	1.71714	336	1091	32	26856	AKAP6,C1QTNF9,CCNJL,CDKN1A,CEACAM1,DUSP1,EDN1,FERMT2,FGF18,FLT1,INPPL1,IRAK1,KSR1,LRP5,NEK10,NF1,NOD2,PDGFB,PDGFC,PKD2,PRKAR2A,PRKCD,PTPRJ,RPTOR,SASH1,SPRY4,TAOK3,TESK1,TNFRSF11A,TNFSF11,TRAF2,TRIB3
GO:BP	monocarboxylic acid metabolic process	GO:0032787	FALSE	0.0192463	1.71565	691	1091	53	26856	ABAT,ABCD1,ACLY,ACSS2,ALDH1L2,ALOX15,ALOX5,AVPR1A,BCO2,C1QTNF9,CBFA2T3,CEACAM1,CYP26B1,CYP2C55,CYP2D22,CYP2J9,CYP2U1,DDIT4,EDN1,ELOVL3,ELOVL5,ENO1,ENO1B,ESRRB,FADS1,FGFR4,FMO1,GALE,GAPDH,GCK,GPI1,HNF1A,IRS1,LDHA,MID1IP1,MLXIPL,MRS2,NR1H3,OGDH,PCK2,PFKL,PGD,PKLR,PLIN5,PNKD,PPARD,PRKACA,SCD2,SLC27A3,SREBF1,STAT3,TRIB3,ZBTB20
GO:BP	forebrain development	GO:0030900	FALSE	0.0198544	1.70214	450	1091	39	26856	ATF5,ATP1B2,AVPR1A,CCDC141,CDH2,CDON,CHRD,CNP,DISC1,DMXL2,GNAQ,HAP1,KCNA1,KCNC2,LARGE1,LHX6,MECOM,NCOA1,NCOR2,NF1,NRG1,NRP1,OGDH,PLCB1,PLXNA4,RARA,RARB,SEMA6B,SHANK3,SLC2A1,SMARCA4,SRF,SRGAP2,SZT2,TBX3,TCF7L2,TRAPPC9,ZFP335,ZMIZ1
GO:BP	cell-cell adhesion via plasma-membrane adhesion molecules	GO:0098742	FALSE	0.0201724	1.69524	275	1091	28	26856	CDH11,CDH2,CDH5,CEACAM1,GPC4,IGSF11,ITGA5,LGALS9,LRFN3,MYADM,NRG1,PALLD,PCDH12,PCDH17,PCDH18,PCDHGA11,PCDHGA12,PCDHGA4,PCDHGA5,PCDHGA6,PCDHGA7,PCDHGA8,PCDHGA9,PCDHGB4,PVR,TGFB2,TGFBR2,WNK1
GO:BP	response to xenobiotic stimulus	GO:0009410	FALSE	0.0215356	1.66684	502	1091	42	26856	ABAT,ABCC8,ADCY1,ADRA1A,AHR,AOX1,AS3MT,ATP1A3,BMYC,CAD,CDKN1A,CYP26B1,CYP2C55,CYP2D22,CYP2J9,CYP2U1,DPEP1,DPYD,EDN1,FMO1,FMO5,FOS,FOSB,GAS6,GATA4,GATA6,HDAC5,HSF1,IGF2,ITGA2,LOX,MAP1B,MTHFR,MYLK,PDE4A,REN1,SHANK2,SLC12A5,SREBF1,TGFB2,TGFBR2,TRPA1
GO:BP	positive regulation of epithelial to mesenchymal transition	GO:0010718	FALSE	0.0216473	1.6646	54	1091	11	26856	BCL9L,FERMT2,GLIPR2,OLFM1,PTK2,SMAD3,TCF7L2,TGFB1I1,TGFB2,TGFB3,TGFBR2
GO:BP	regulation of muscle hypertrophy	GO:0014743	FALSE	0.0221827	1.65399	75	1091	13	26856	ADRA1A,AKAP6,CAMK2D,EDN1,ERRFI1,FOXO1,IGFBP5,PDE9A,PTK2,SLC9A1,SMAD3,TNFRSF1B,TRPC3
GO:BP	hepaticobiliary system development	GO:0061008	FALSE	0.0224174	1.64941	175	1091	21	26856	ASNS,ATF7,CAD,CEACAM1,CITED2,COBL,FGF18,GATA6,HNF1A,HNF1B,ITGA2,ITPR1,NF1,NPHP3,PCK2,PKD2,RARA,SMAD3,SMARCA4,SMARCB1,TBX3
GO:BP	positive regulation of ERK1 and ERK2 cascade	GO:0070374	FALSE	0.0227556	1.64291	232	1091	25	26856	ADRA1A,ALOX15,ARHGAP8,ARRB1,C5AR1,CAMK2D,CXCL17,DENND2B,FERMT2,FGF18,FGFR4,GAS6,GATA4,GLIPR2,NOD2,NQO2,NRG1,NRP1,PDGFB,PDGFC,RARA,THPO,TIRAP,TNFRSF11A,TNFSF11
GO:BP	regulation of neurotransmitter secretion	GO:0046928	FALSE	0.0227563	1.6429	98	1091	15	26856	BCL2L1,CACNA1D,GIT2,ICA1,KCNC3,NF1,PNKD,RIMS4,SLC4A8,STX1B,STXBP1,SYN1,SYP,UNC13A,UNC13B
GO:BP	regulation of GTPase activity	GO:0043087	FALSE	0.023009	1.6381	339	1091	32	26856	ABR,ADAP2,AGAP1,AGRN,AMOT,ARAP3,ARHGAP17,ARHGAP44,ARRB1,ASAP1,ASAP2,CCDC125,DOCK6,FERMT2,GNAO1,NF1,PLXNA4,PREX1,RALGPS1,RASGRP2,RGL3,RSU1,S1PR1,SGSM1,SIPA1L3,SNX18,SRGAP2,TBC1D5,TBC1D8,TGM2,WDR41,WNK1
GO:BP	positive regulation of cytokine production	GO:0001819	FALSE	0.0237122	1.62503	504	1091	42	26856	ABCC8,ARFGEF2,BCL3,C5AR1,CCM2L,CCN1,CXCL17,DHX58,FADD,GAPDH,GATA4,GATA6,GPRC5B,GSDMD,IL17RC,IL6RA,IRAK1,IRF7,ISG15,KPNA6,LGALS9,LURAP1,NOD2,OAS1A,OAS2,OAS3,PIK3R1,PLCB1,PTPRJ,RARA,RBM47,RIGI,RSAD2,SMAD3,SPHK2,SPON2,STAT3,STAT5A,TIRAP,TRAF2,ZBTB20,ZBTB7B
GO:BP	hexose catabolic process	GO:0019320	FALSE	0.0242476	1.61533	36	1091	9	26856	ENO1,ENO1B,GALE,GAPDH,GCK,GPI1,LDHA,LRP5,PFKL
GO:BP	cyclic nucleotide metabolic process	GO:0009187	TRUE	0.0243933	1.61273	45	1091	10	26856	ADCY1,ADCY2,ATP2B2,CNP,GUCY1A1,NPR1,PDE4A,PDE4C,PDE7B,PDE9A
GO:BP	regulation of innate immune response	GO:0045088	FALSE	0.0246062	1.60896	421	1091	37	26856	ADAR,CEACAM1,DHX58,DTX4,FADD,GRAMD4,IFI35,IGF2,IRAK1,IRF7,ISG15,LGALS9,NFKBIA,NOD2,NR1H3,OAS1A,OAS3,OASL1,PARP14,PARP9,PIK3AP1,PLSCR1,PVR,RBM47,RIGI,RNF125,RSAD2,SAMHD1,SARM1,SLC15A3,SREBF1,STAT2,STAT5A,TIRAP,USP18,USP27X,ZDHHC18
GO:BP	regulation of smooth muscle cell proliferation	GO:0048660	FALSE	0.0246962	1.60737	190	1091	22	26856	CAMK2D,CDKN1A,DBH,EDN1,GNAQ,IGFBP5,IL6RA,IRAK1,IRAK4,ITGA2,NF1,NPR1,NQO2,PDGFB,PIK3R1,PPARD,PTK2,S1PR1,TCF7L2,TGFB3,TGFBR2,TGM2
GO:BP	viral process	GO:0016032	FALSE	0.0260271	1.58457	357	1091	33	26856	ADAR,BCL2L1,BRD4,CEACAM1,DAG1,EIF2AK4,GAS6,HCFC1,IFITM3,ISG15,ISG20,KPNA6,NRP1,OAS1A,OAS2,OAS3,OASL1,OASL2,PCSK5,PLSCR1,PTX3,PVR,RAB7,RSAD2,SHFL,SMARCA4,SMARCB1,TRIM14,TRIM26,TRIM58,TRIM8,VPS37B,ZFP36
GO:BP	regulation of protein localization to membrane	GO:1905475	FALSE	0.0264549	1.57749	205	1091	23	26856	AP2B1,AR,ARHGAP44,BCL2L1,C2CD5,CAMK2D,CDH2,DAG1,GPC4,GRIP2,GRIPAP1,IQSEC2,KCNB1,MMP14,NBEA,PID1,PIK3R1,SHANK3,SORBS2,SSH1,STX4A,TCAF1,WNK1
GO:BP	regulation of MAP kinase activity	GO:0043405	FALSE	0.0268592	1.57091	191	1091	22	26856	CEACAM1,DUSP1,EDN1,FGF18,FLT1,INPPL1,IRAK1,KSR1,NEK10,NF1,NOD2,PDGFB,PDGFC,PRKCD,PTPRJ,SASH1,SPRY4,TAOK3,TNFRSF11A,TNFSF11,TRAF2,TRIB3
GO:BP	regulation of cold-induced thermogenesis	GO:0120161	FALSE	0.0274915	1.5608	137	1091	18	26856	ALPL,ARNTL,DBH,ELOVL3,EPAS1,GRB10,HSF1,NOVA2,NR1H3,PDGFC,PRDM16,SMARCA4,THRA,TSHR,UCP1,ZBTB7B,ZFP423,ZFP516
GO:BP	regulation of actin filament bundle assembly	GO:0032231	FALSE	0.0286429	1.54298	112	1091	16	26856	ARHGAP28,CORO2B,FERMT2,KANK2,NRP1,PIK3R1,RHOC,S1PR1,SDC4,SH3PXD2B,SHANK1,SHANK3,SMAD3,SYNPO2L,TESK1,TGFB3
GO:BP	actomyosin structure organization	GO:0031032	FALSE	0.0286561	1.54278	206	1091	23	26856	ARHGAP28,ARRB1,CDC42BPA,CDC42BPB,CORO2B,EDN1,ELN,FERMT2,KANK2,KRT19,LURAP1,NRP1,PGM5,PIK3R1,RHOC,S1PR1,SDC4,SH3PXD2B,SMAD3,SRF,SYNPO2L,TESK1,TGFB3
GO:BP	phospholipase C-activating G protein-coupled acetylcholine receptor signaling pathway	GO:0007207	TRUE	0.0286907	1.54226	9	1091	5	26856	CHRM3,GNAQ,ITPR1,ORAI1,PLCB1
GO:BP	regulation of synaptic plasticity	GO:0048167	FALSE	0.0290054	1.53752	375	1091	34	26856	ADCY1,ATP2B2,BCL2L1,BRSK1,CHRD,CX3CR1,DAG1,EIF2AK4,FAM107A,IGSF11,IQSEC2,KCNB1,KCNJ10,KMT2A,LARGE1,MAP1A,MAP1B,MAPT,NF1,P2RX3,RARA,RIMS4,SHANK2,SHANK3,SRF,SSH1,STX4A,STXBP1,SYN1,SYP,SYT12,UNC13A,UNC13B,YWHAG
GO:BP	negative regulation of kinase activity	GO:0033673	FALSE	0.0298962	1.52438	221	1091	24	26856	ADAR,CAMK2N2,CDKN1A,CEACAM1,DUSP1,ERRFI1,GNAQ,INPPL1,LRP5,MAPT,NF1,PIP4K2B,PKN1,PRKAR2A,PRKCD,PTPRH,PTPRJ,SH3BP5,SPRY4,SRCIN1,TESK1,TRIB3,WARS1,WNK1
GO:BP	regulation of vascular permeability	GO:0043114	FALSE	0.0300407	1.52229	46	1091	10	26856	ABCC8,ABR,ADM,AMOT,CAPN1,CDH5,CEACAM1,FERMT2,PTPRJ,TJP2
GO:BP	G protein-coupled acetylcholine receptor signaling pathway	GO:0007213	FALSE	0.0300496	1.52216	21	1091	7	26856	AGRN,CHRM1,CHRM3,GNAQ,ITPR1,ORAI1,PLCB1
GO:BP	intracellular protein transport	GO:0006886	FALSE	0.0305456	1.51505	867	1091	62	26856	ADAR,AP1G2,AP1M1,AP2B1,AP3D1,ARHGAP44,ARL4D,ARNTL,BCL3,BCS1L,C2CD5,CABP1,CACNG7,CAMSAP3,CDKN1A,CHRM1,EHD1,FAM53B,GAS6,GLP1R,GRIP2,GRIPAP1,HAP1,ICE1,KCNB1,KPNA6,KPNB1,LARGE1,MAP1A,MICALL1,NBEA,NF1,NFKBIA,NOL3,PCNT,PIK3R1,PML,PPP1R3C,PPP2R2B,PRKACA,PRKCD,PXK,RAB3C,RAB6B,RAB7,RTP3,SAMM50,SEC16B,SEC24D,SEPTIN8,SREBF1,STAT3,STX1B,STX4A,STXBP1,TCAF1,TRAK1,TRAM2,VPS37B,YWHAG,ZDHHC14,ZDHHC18
GO:BP	mesenchymal cell differentiation	GO:0048762	FALSE	0.0306153	1.51406	236	1091	25	26856	BCL9L,CDH2,CHRD,CITED2,DAG1,DLG5,EDN1,EFNB1,FERMT2,GLIPR2,IL17RD,NOTCH4,NRP1,OLFM1,PTK2,SEMA6B,SMAD3,SOX8,TBX3,TCF7L2,TGFB1I1,TGFB2,TGFB3,TGFBR2,TMEM100
GO:BP	endoderm formation	GO:0001706	FALSE	0.0312634	1.50496	56	1091	11	26856	COL4A2,COL5A1,DUSP1,GATA4,GATA6,GRB2,HNF1B,ITGA5,LEO1,MMP14,MMP15
GO:BP	smooth muscle contraction	GO:0006939	FALSE	0.0321256	1.49315	113	1091	16	26856	ABAT,ADRA1A,APBB2,CACNA1C,CHRM3,DOCK4,EDN1,GRIP2,GUCY1A1,ITGA2,MYLK,P2RX3,SRF,TBX2,TBX3,TRPA1
GO:BP	collagen metabolic process	GO:0032963	FALSE	0.0321256	1.49315	113	1091	16	26856	COL5A1,CREB3L1,ERRFI1,GOT1,IL6RA,ITGA2,LTBP1,MMP14,MMP15,MMP19,MMP28,PLOD3,PPARD,PRKCD,TGFB3,TRAM2
GO:BP	regulation of Notch signaling pathway	GO:0008593	FALSE	0.0324908	1.48824	89	1091	14	26856	ARRB1,DLL1,MMP14,NFKBIA,NOD2,NOTCH4,PRAG1,RFNG,SREBF2,STAT3,TGFB2,TSPAN15,YAP1,ZMIZ1
GO:BP	cellular response to calcium ion	GO:0071277	FALSE	0.0324908	1.48824	89	1091	14	26856	ADCY1,ALOX15,CPNE2,DPEP1,EDN1,FOS,FOSB,KCNB1,MYLK,PKD2,RASGRP2,SYT11,SYT12,WNK1
GO:BP	regulation of chemotaxis	GO:0050920	FALSE	0.0329311	1.48239	237	1091	25	26856	AGRN,ANO6,C5AR1,CX3CR1,CXCL17,DUSP1,DYSF,EDN1,FGF18,GAS6,ITGA2,MMP28,NOD2,NOVA2,NRP1,PDGFB,PLXNA4,PTK2,PTPRJ,RIN3,S1PR1,SEMA6B,SMAD3,STX4A,WNK1
GO:BP	placenta development	GO:0001890	FALSE	0.0346679	1.46007	180	1091	21	26856	ADAM19,ADM,CCN1,CITED2,EPAS1,ESRRB,GRB2,HNF1A,HSF1,IGF2,KRT19,NCOA1,NRK,PCDH12,PEG10,PKD2,PPARD,SOCS3,STC2,VASH1,ZFP568
GO:BP	glucose metabolic process	GO:0006006	FALSE	0.0347782	1.45869	223	1091	24	26856	ENO1,ENO1B,ESRRB,FBN1,FOXO1,GAPDH,GCK,GOT1,GPD2,GPI1,GPT2,IGF2,INPPL1,IRS1,LDHA,LRP5,MDH2,NISCH,OAS1A,PCK2,PFKL,PIK3R1,PRKACA,TCF7L2
GO:BP	reactive oxygen species metabolic process	GO:0072593	FALSE	0.0354047	1.45094	238	1091	25	26856	ABCD1,ALOX5,BCO2,CCN1,CDKN1A,DDIT4,EDN1,FOXO1,GBF1,GRB2,MAPT,NQO2,PDGFB,PID1,PLIN5,PREX1,PRKCD,SH3PXD2A,SH3PXD2B,SOD3,SPHK2,STAT3,TGFBR2,UCP1,XDH
GO:BP	response to starvation	GO:0042594	FALSE	0.0354047	1.45094	238	1091	25	26856	ADM,ASNS,CAD,CADPS2,CDKN1A,CHKA,CLEC16A,DAP,EIF2AK4,FADS1,FOS,FOXO1,GAS6,GCK,LRP11,PCK2,PIK3C2B,SLC2A1,SREBF1,SREBF2,SZT2,TBC1D5,TCF7L2,TNFRSF11A,ZFP36
GO:BP	inorganic ion homeostasis	GO:0098771	FALSE	0.0364022	1.43887	565	1091	45	26856	ADM,AKAP6,ALPL,ANK1,ATP1A3,ATP1B2,ATP2B2,AVPR1A,BMYC,CACNA1C,CACNA1D,CAMK2D,CDH5,DIAPH1,DISC1,EDN1,ENPP3,EPAS1,GLP1R,HAP1,ITPR1,KCNA1,KCNJ10,KLHL3,LETM1,MLLT6,NOL3,PKD2,PKHD1,PLCB1,PLCE1,PML,PTK2,SLC11A2,SLC12A5,SLC8A1,SLC9A1,STC2,TGFB2,TGM2,TNFSF11,TRPA1,TRPC3,WFS1,WNK1
GO:BP	positive regulation of cold-induced thermogenesis	GO:0120162	FALSE	0.0370536	1.43117	90	1091	14	26856	ALPL,DBH,ELOVL3,EPAS1,GRB10,HSF1,PDGFC,PRDM16,SMARCA4,THRA,TSHR,UCP1,ZBTB7B,ZFP516
GO:BP	response to purine-containing compound	GO:0014074	FALSE	0.0373678	1.4275	167	1091	20	26856	AHR,AKAP6,AQP8,CAD,CARM1,FOS,FOSB,GATA6,HMGCS1,IGFBP5,ITPR1,MMP19,P2RX3,PIK3R1,PKD2,PKLR,REN1,SREBF1,SSH1,TRPC3
GO:BP	second-messenger-mediated signaling	GO:0019932	FALSE	0.03793	1.42102	300	1091	29	26856	ADCY1,ADM,AHR,AKAP6,AVPR1A,CACNA1C,CACNA1D,CAMKK2,CHRM3,EDN1,GAPDH,GCK,GIPR,GLP1R,GUCY1A1,ITPR1,KCNC2,KSR1,MAPT,NPR1,NRG1,ORAI1,PDE7B,PDE9A,PTPRJ,SLC9A1,TMEM100,TNFSF11,TOX3
GO:BP	stem cell population maintenance	GO:0019827	FALSE	0.0404653	1.39292	196	1091	22	26856	BCL9,BCL9L,BICRA,BICRAL,CDH2,DLL1,ESRRB,FOXO1,HNF1B,LEO1,LRP5,MED24,PRDM16,SMARCA4,SMARCB1,SMARCD1,STAT3,TBX3,TCF7L2,TRIM8,YAP1,ZHX2
GO:BP	eye development	GO:0001654	FALSE	0.0413342	1.38369	431	1091	37	26856	ATP2B2,CACNA1C,CDON,CITED2,COL4A1,COL5A1,DLL1,FBN1,GPD2,HIPK1,HIPK2,IFT122,LARGE1,LRP5,MEIS1,MEIS2,NF1,NFIA,NRP1,PBX1,RARA,RARB,RHOJ,SH3PXD2B,SIPA1L3,SMAD3,SMARCA4,SOX8,SRF,STAT3,TBX2,TDRD7,TGFB2,TGFBR2,THRB,TMEM135,ZHX2
GO:BP	response to cAMP	GO:0051591	FALSE	0.0420915	1.37581	103	1091	15	26856	AHR,AKAP6,AQP8,CARM1,FOS,FOSB,GATA6,IGFBP5,ITPR1,MMP19,PIK3R1,PKD2,PKLR,REN1,SREBF1
GO:BP	epithelial to mesenchymal transition	GO:0001837	FALSE	0.0434183	1.36233	155	1091	19	26856	BCL9L,CHRD,DAG1,DLG5,EDN1,FERMT2,GLIPR2,IL17RD,NOTCH4,OLFM1,PTK2,SMAD3,TBX3,TCF7L2,TGFB1I1,TGFB2,TGFB3,TGFBR2,TMEM100
GO:BP	organic acid biosynthetic process	GO:0016053	FALSE	0.0436594	1.35992	318	1091	30	26856	ABAT,ABCD1,ACLY,ACSS2,ALOX15,ALOX5,ASNS,AVPR1A,CAD,CEACAM1,DPYD,EDN1,ELOVL3,ELOVL5,FADS1,FGFR4,FMO1,GOT1,HNF1A,LDHA,MID1IP1,MLXIPL,MTHFR,MTR,NR1H3,PKLR,PLOD3,SCD2,SREBF1,TRIB3
GO:BP	negative regulation of protein localization	GO:1903828	FALSE	0.0438694	1.35784	241	1091	25	26856	ABCC8,ANXA5,BCL2L1,CABP1,CORO2B,FOXO1,GNAO1,GRIPAP1,INPP5E,IRS1,KCNB1,MAP1A,MAPT,NEDD4L,NF1,NOL3,NR1H3,PDE4C,PFKL,PID1,RAB11FIP3,RSAD2,SREBF1,TRP53INP2,WNK1
GO:BP	regulation of focal adhesion assembly	GO:0051893	FALSE	0.0443864	1.35275	58	1091	11	26856	CAMSAP3,FAM107A,FERMT2,MMP14,NRP1,PEAK1,PTK2,PTPRJ,SDC4,SMAD3,VCL
GO:BP	regulation of cell-substrate junction assembly	GO:0090109	FALSE	0.0443864	1.35275	58	1091	11	26856	CAMSAP3,FAM107A,FERMT2,MMP14,NRP1,PEAK1,PTK2,PTPRJ,SDC4,SMAD3,VCL
GO:BP	insulin-like growth factor receptor signaling pathway	GO:0048009	FALSE	0.0447767	1.34895	48	1091	10	26856	AR,GRB10,GRB2,IGF2,IGFBP5,INPPL1,IRS1,MYORG,PIK3R1,PLCB1
GO:BP	organic hydroxy compound metabolic process	GO:1901615	FALSE	0.0452603	1.34428	570	1091	45	26856	ABAT,ABCA2,ALOX15,ALPL,AQP8,ATP2B2,CHKA,CYP26B1,CYP2D22,DBH,DDC,DHRS3,DYSF,EPAS1,FGFR4,FMO5,GLT28D2,GOT1,GPD2,HDC,HMGCS1,HNF1A,INPPL1,IP6K3,ITPK1,LDHA,LRP5,MRS2,MVD,MVK,NAPEPLD,NFKB1,NPR1,PCK2,PDE1B,PLCB1,PLPP3,PNKD,SDR9C7,SPHK2,SQLE,SREBF1,SREBF2,TGFB2,THRB
GO:BP	retinoic acid receptor signaling pathway	GO:0048384	FALSE	0.0453393	1.34353	30	1091	8	26856	CYP26B1,DHRS3,PML,RARA,RARB,RXRG,THRA,THRB
GO:BP	monoatomic ion homeostasis	GO:0050801	FALSE	0.0457384	1.33972	641	1091	49	26856	ADM,AKAP6,ALPL,ANK1,ATP1A3,ATP1B2,ATP2B2,AVPR1A,BMYC,CACNA1C,CACNA1D,CAMK2D,CAR4,CAR7,CDH5,DIAPH1,DISC1,DMXL2,EDN1,EPAS1,GLP1R,HAP1,ITPR1,KCNA1,KCNJ10,KLHL3,LETM1,MLLT6,NOL3,PKD2,PKHD1,PLCB1,PLCE1,PML,PTK2,RAB7,SLC11A2,SLC12A5,SLC4A8,SLC8A1,SLC9A1,STC2,TGFB2,TGM2,TNFSF11,TRPA1,TRPC3,WFS1,WNK1
GO:BP	regulation of postsynaptic membrane neurotransmitter receptor levels	GO:0099072	FALSE	0.0458578	1.33859	129	1091	17	26856	AP2B1,ARHGAP44,CACNG7,DAG1,GPC4,GRIP2,GRIPAP1,HAP1,HIP1,IQSEC1,IQSEC2,NBEA,NPTX2,NRG1,STX1B,STX4A,SYNE1
GO:BP	endosomal transport	GO:0016197	FALSE	0.0467649	1.33008	227	1091	24	26856	AP3D1,ARHGAP44,ARHGAP8,BCL2L1,CLEC16A,CMTM6,DENND5A,EHD1,EHD2,EHD3,GBF1,GRIP2,GRIPAP1,HEATR5A,ITSN1,MICALL1,RAB11FIP3,RAB11FIP4,RAB6B,RAB7,RILP,SNX18,TBC1D14,TBC1D5
GO:BP	protein-containing complex localization	GO:0031503	FALSE	0.0467649	1.33008	227	1091	24	26856	AKAP6,AP2B1,AP3D1,ARHGAP44,CACNG7,DAG1,EXOC3L,GPC4,GRIP2,GRIPAP1,HAP1,HIP1,IFT122,IQSEC1,IQSEC2,NACC2,NBEA,NPTX2,NRG1,PML,STX1B,STX4A,SYNE1,TNFAIP2
GO:BP	adaptive thermogenesis	GO:1990845	FALSE	0.0475876	1.32251	156	1091	19	26856	ALPL,ARNTL,DBH,ELOVL3,EPAS1,GRB10,HSF1,IGF2BP2,NOVA2,NR1H3,PDGFC,PRDM16,SMARCA4,THRA,TSHR,UCP1,ZBTB7B,ZFP423,ZFP516
GO:BP	visual system development	GO:0150063	FALSE	0.0480883	1.31796	434	1091	37	26856	ATP2B2,CACNA1C,CDON,CITED2,COL4A1,COL5A1,DLL1,FBN1,GPD2,HIPK1,HIPK2,IFT122,LARGE1,LRP5,MEIS1,MEIS2,NF1,NFIA,NRP1,PBX1,RARA,RARB,RHOJ,SH3PXD2B,SIPA1L3,SMAD3,SMARCA4,SOX8,SRF,STAT3,TBX2,TDRD7,TGFB2,TGFBR2,THRB,TMEM135,ZHX2

## Sheet: down-regulated DEGs
source	term_name	term_id	highlighted	adjusted_p_value	negative_log10_of_adjusted_p_value	term_size	query_size	intersection_size	effective_domain_size	intersections
GO:BP	cytoplasmic translation	GO:0002181	TRUE	9.86202e-31	30.006	153	817	47	26856	CNBP,CPEB1,DRG1,EIF3E,EIF3H,EIF3I,EIF3M,RPL10A,RPL11,RPL12,RPL13A,RPL14,RPL15,RPL22,RPL23,RPL23A,RPL24,RPL26,RPL3,RPL30,RPL35A,RPL36A,RPL36AL,RPL38,RPL39,RPL5,RPL7,RPL9,RPL9-PS6,RPS11,RPS13,RPS14,RPS15A,RPS17,RPS20,RPS21,RPS23,RPS24,RPS25,RPS27A,RPS3,RPS3A1,RPS4X,RPS6,RPS7,RWDD1,YTHDF2
GO:BP	nitrogen compound metabolic process	GO:0006807	FALSE	3.48873e-30	29.4573	12481	817	548	26856	1110038B12RIK,2410006H16RIK,4930438A08RIK,A430033K04RIK,ABHD13,ACOT1,ADAMTS13,AIMP1,AK6,AKTIP,ALG11,ANKRD49,ANP32B,APEX1,ARIH2,ARL6IP1,ASB3,ASNSD1,ATG12,ATIC,ATP5L,ATP6AP2,ATPIF1,AZIN2,BACH1,BAMBI,BCAS2,BCLAF1,BFAR,BHLHE40,BHLHE41,BLMH,BLOC1S2,BMP4,BNIP3L,BPNT2,BRAP,BUD31,C1D,CALCOCO1,CCDC85B,CCNE1,CCNE2,CCNG2,CCT4,CD24A,CD2BP2,CDC26,CDK4,CDK7,CEP43,CERS5,CHCHD4,CHFR,CHMP2A,CHMP5,CHRNB2,CIAO1,CIA…
GO:BP	cellular nitrogen compound biosynthetic process	GO:0044271	FALSE	5.25038e-29	28.2798	4822	817	286	26856	A430033K04RIK,AIMP1,AK6,ANKRD49,APEX1,ATIC,ATP5L,ATPIF1,AZIN2,BACH1,BAMBI,BCLAF1,BHLHE40,BHLHE41,BLOC1S2,BMP4,BUD31,C1D,CALCOCO1,CCDC85B,CCNE1,CCT4,CDK4,CDK7,CERS5,CIAO1,CIART,CIPC,CKS1B,CNBP,CNOT8,COMMD1,COMMD6,COPS5,CPEB1,CREBRF,CRLF3,CRY2,DBP,DDX20,DEGS2,DRG1,DTYMK,EDRF1,EEF1A1,EEF1B2,EIF2A,EIF2S1,EIF3E,EIF3H,EIF3I,EIF3M,EIF4B,EIF4E2,ERCC6,ETV3,FASTKD3,FNIP1,GIGYF2,GM14326,GM17494,GM35315,GMNN…
GO:BP	protein metabolic process	GO:0019538	FALSE	2.49023e-27	26.6038	5451	817	306	26856	ABHD13,ADAMTS13,AIMP1,AK6,AKTIP,ALG11,ANP32B,ARIH2,ARL6IP1,ASB3,ATG12,ATP6AP2,ATPIF1,AZIN2,BFAR,BLMH,BMP4,BNIP3L,BPNT2,BRAP,CCNE1,CCNE2,CCNG2,CCT4,CD24A,CDC26,CDK4,CDK7,CEP43,CHCHD4,CHFR,CHMP2A,CHMP5,CIAO1,CLN5,CNBP,CNOT8,CNPPD1,COG3,COMMD1,COPS4,COPS5,COPS9,CPEB1,CRBN,CREBRF,CRY2,CSGALNACT1,CSTB,CSTDC5,CTSF,CTU1,CUL4B,DAZAP2,DBNDD2,DCUN1D5,DHPS,DIPK2A,DNAJC10,DPM1,DRG1,DUSP2,DUSP28,EEF1A1,EEF1AK…
GO:BP	ribosome biogenesis	GO:0042254	TRUE	1.25272e-26	25.9021	321	817	60	26856	C1D,CUL4B,DDX47,DNTTIP2,EIF2A,ERI2,EXOSC1,FCF1,FRG1,LSM6,MTERF4,NCL,NIP7,NOL8,NOP10,NOP16,NOP58,NPM1,NSA2,NUDT16,POP4,PWP1,RPF1,RPL10,RPL11,RPL14,RPL23A,RPL24,RPL26,RPL35A,RPL38,RPL5,RPL7,RPS11,RPS13,RPS14,RPS15A,RPS17,RPS21,RPS23,RPS24,RPS25,RPS27,RPS27A,RPS27L,RPS3A1,RPS4X,RPS6,RPS7,RRP8,RSL24D1,SDE2,SNU13,SRFBP1,SURF6,SUV39H1,UTP15,UTP3,WDR43,YTHDF2
GO:BP	organonitrogen compound metabolic process	GO:1901564	FALSE	2.64342e-26	25.5778	6389	817	338	26856	4930438A08RIK,ABHD13,ACOT1,ADAMTS13,AIMP1,AK6,AKTIP,ALG11,ANP32B,ARIH2,ARL6IP1,ASB3,ASNSD1,ATG12,ATIC,ATP5L,ATP6AP2,ATPIF1,AZIN2,BFAR,BLMH,BMP4,BNIP3L,BPNT2,BRAP,CCNE1,CCNE2,CCNG2,CCT4,CD24A,CDC26,CDK4,CDK7,CEP43,CERS5,CHCHD4,CHFR,CHMP2A,CHMP5,CHRNB2,CIAO1,CLN5,CNBP,CNOT8,CNPPD1,COG3,COMMD1,COPS4,COPS5,COPS9,CPEB1,CPT1A,CRBN,CREBRF,CRY2,CSGALNACT1,CSTB,CSTDC5,CTSF,CTU1,CUL4B,CYP3A16,DAZAP2,DBNDD2…
GO:BP	primary metabolic process	GO:0044238	FALSE	3.59318e-26	25.4445	13086	817	555	26856	1110038B12RIK,2410006H16RIK,4930438A08RIK,A430033K04RIK,ABHD13,ACOT1,ADAMTS13,AIMP1,AK6,AKTIP,ALG11,ANKRD49,ANP32B,APEX1,ARIH2,ARL6IP1,ASB3,ASNSD1,ATG12,ATIC,ATP5L,ATP6AP2,ATPIF1,AZIN2,BACH1,BAMBI,BCAS2,BCLAF1,BFAR,BHLHE40,BHLHE41,BLMH,BLOC1S2,BMP4,BNIP3L,BPNT2,BRAP,BUD31,C1D,CALCOCO1,CCDC85B,CCNE1,CCNE2,CCNG2,CCT4,CD24A,CD2BP2,CDC26,CDK4,CDK7,CEP43,CERS5,CHCHD4,CHFR,CHMP2A,CHMP5,CHRNB2,CIAO1,CIA…
GO:BP	peptide metabolic process	GO:0006518	FALSE	1.24448e-25	24.905	899	817	99	26856	ADAMTS13,AIMP1,ATP6AP2,CDK4,CLN5,CNBP,CNOT8,CPEB1,DRG1,EEF1A1,EEF1B2,EIF2A,EIF2S1,EIF3E,EIF3H,EIF3I,EIF3M,EIF4B,EIF4E2,FASTKD3,GIGYF2,GM17494,HBS1L,ILF3,LANCL1,MAGOH,MRPL13,MRPL15,MRPL18,MRPL24,MRPL41,MRPL57,MRPL9,MRPS9,MTFMT,NANOS1,NCL,NPM1,P4HB,PARL,PIWIL2,POLR2G,PPP1R15B,RACK1,RBM3,RNF139,RPL10,RPL10A,RPL11,RPL12,RPL13A,RPL14,RPL15,RPL17,RPL22,RPL23,RPL23A,RPL24,RPL26,RPL3,RPL30,RPL35A,RPL36A,…
GO:BP	translation	GO:0006412	FALSE	6.9412e-25	24.1586	755	817	89	26856	AIMP1,CDK4,CNBP,CNOT8,CPEB1,DRG1,EEF1A1,EEF1B2,EIF2A,EIF2S1,EIF3E,EIF3H,EIF3I,EIF3M,EIF4B,EIF4E2,FASTKD3,GIGYF2,GM17494,HBS1L,ILF3,MAGOH,MRPL13,MRPL15,MRPL18,MRPL24,MRPL41,MRPL57,MRPL9,MRPS9,MTFMT,NANOS1,NCL,NPM1,PIWIL2,POLR2G,PPP1R15B,RACK1,RBM3,RNF139,RPL10,RPL10A,RPL11,RPL12,RPL13A,RPL14,RPL15,RPL17,RPL22,RPL23,RPL23A,RPL24,RPL26,RPL3,RPL30,RPL35A,RPL36A,RPL36AL,RPL38,RPL39,RPL5,RPL7,RPL9,RPL9…
GO:BP	metabolic process	GO:0008152	FALSE	2.92999e-24	23.5331	14599	817	593	26856	1110038B12RIK,2410006H16RIK,4930438A08RIK,A430033K04RIK,ABHD13,ACOT1,ADAMTS13,AIMP1,AK6,AKTIP,ALG11,ANKRD49,ANP32B,ANXA7,AP1AR,APEX1,ARIH2,ARL1,ARL6IP1,ARL8B,ARMT1,ASB3,ASNSD1,ATG12,ATIC,ATP5L,ATP6AP2,ATPIF1,AZIN2,BACH1,BAMBI,BCAS2,BCLAF1,BFAR,BHLHE40,BHLHE41,BLMH,BLOC1S2,BMP4,BNIP3L,BPNT2,BRAP,BUD31,C1D,CALCOCO1,CCDC85B,CCNE1,CCNE2,CCNG2,CCT4,CD24A,CD2BP2,CD83,CDC26,CDK4,CDK7,CEP43,CERS5,CHCHD4,…
GO:BP	peptide biosynthetic process	GO:0043043	FALSE	6.84815e-24	23.1644	779	817	89	26856	AIMP1,CDK4,CNBP,CNOT8,CPEB1,DRG1,EEF1A1,EEF1B2,EIF2A,EIF2S1,EIF3E,EIF3H,EIF3I,EIF3M,EIF4B,EIF4E2,FASTKD3,GIGYF2,GM17494,HBS1L,ILF3,MAGOH,MRPL13,MRPL15,MRPL18,MRPL24,MRPL41,MRPL57,MRPL9,MRPS9,MTFMT,NANOS1,NCL,NPM1,PIWIL2,POLR2G,PPP1R15B,RACK1,RBM3,RNF139,RPL10,RPL10A,RPL11,RPL12,RPL13A,RPL14,RPL15,RPL17,RPL22,RPL23,RPL23A,RPL24,RPL26,RPL3,RPL30,RPL35A,RPL36A,RPL36AL,RPL38,RPL39,RPL5,RPL7,RPL9,RPL9…
GO:BP	amide biosynthetic process	GO:0043604	FALSE	1.38868e-23	22.8574	903	817	96	26856	AIMP1,CDK4,CERS5,CNBP,CNOT8,CPEB1,DEGS2,DRG1,EEF1A1,EEF1B2,EIF2A,EIF2S1,EIF3E,EIF3H,EIF3I,EIF3M,EIF4B,EIF4E2,FASTKD3,GIGYF2,GM17494,HBS1L,ILF3,MAGOH,MRPL13,MRPL15,MRPL18,MRPL24,MRPL41,MRPL57,MRPL9,MRPS9,MTFMT,NANOS1,NANP,NCL,NPM1,ORMDL1,ORMDL2,PDK1,PIWIL2,POLR2G,PPP1R15B,RACK1,RBM3,RNF139,RPL10,RPL10A,RPL11,RPL12,RPL13A,RPL14,RPL15,RPL17,RPL22,RPL23,RPL23A,RPL24,RPL26,RPL3,RPL30,RPL35A,RPL36A,RPL…
GO:BP	amide metabolic process	GO:0043603	FALSE	5.26621e-23	22.2785	1186	817	111	26856	ACOT1,ADAMTS13,AIMP1,ATP6AP2,CDK4,CERS5,CLN5,CNBP,CNOT8,CPEB1,DEGS2,DRG1,EEF1A1,EEF1B2,EIF2A,EIF2S1,EIF3E,EIF3H,EIF3I,EIF3M,EIF4B,EIF4E2,FASTKD3,GIGYF2,GM17494,HBS1L,HEXB,ILF3,LANCL1,MAGOH,MRPL13,MRPL15,MRPL18,MRPL24,MRPL41,MRPL57,MRPL9,MRPS9,MTFMT,MTRR,NANOS1,NANP,NCL,NPL,NPM1,ORMDL1,ORMDL2,P4HB,PARL,PDK1,PIWIL2,POLR2G,PPP1R15B,RACK1,RBM3,RNF139,RPL10,RPL10A,RPL11,RPL12,RPL13A,RPL14,RPL15,RPL17,…
GO:BP	macromolecule metabolic process	GO:0043170	FALSE	5.45619e-23	22.2631	12617	817	532	26856	1110038B12RIK,2410006H16RIK,A430033K04RIK,ABHD13,ADAMTS13,AIMP1,AK6,AKTIP,ALG11,ANKRD49,ANP32B,ANXA7,AP1AR,APEX1,ARIH2,ARL6IP1,ASB3,ATG12,ATP6AP2,ATPIF1,AZIN2,BACH1,BAMBI,BCAS2,BCLAF1,BFAR,BHLHE40,BHLHE41,BLMH,BLOC1S2,BMP4,BNIP3L,BPNT2,BRAP,BUD31,C1D,CALCOCO1,CCDC85B,CCNE1,CCNE2,CCNG2,CCT4,CD24A,CD2BP2,CD83,CDC26,CDK4,CDK7,CEP43,CHCHD4,CHFR,CHMP2A,CHMP5,CIAO1,CIART,CIPC,CKS1B,CLN5,CLNS1A,CLP1,CMT…
GO:BP	organic substance metabolic process	GO:0071704	FALSE	2.06229e-22	21.6856	14220	817	577	26856	1110038B12RIK,2410006H16RIK,4930438A08RIK,A430033K04RIK,ABHD13,ACOT1,ADAMTS13,AIMP1,AK6,AKTIP,ALG11,ANKRD49,ANP32B,ANXA7,AP1AR,APEX1,ARIH2,ARL6IP1,ASB3,ASNSD1,ATG12,ATIC,ATP5L,ATP6AP2,ATPIF1,AZIN2,BACH1,BAMBI,BCAS2,BCLAF1,BFAR,BHLHE40,BHLHE41,BLMH,BLOC1S2,BMP4,BNIP3L,BPNT2,BRAP,BUD31,C1D,CALCOCO1,CCDC85B,CCNE1,CCNE2,CCNG2,CCT4,CD24A,CD2BP2,CD83,CDC26,CDK4,CDK7,CEP43,CERS5,CHCHD4,CHFR,CHMP2A,CHMP5…
GO:BP	ncRNA processing	GO:0034470	TRUE	4.50969e-21	20.3459	432	817	62	26856	BMP4,C1D,CLP1,CTU1,DDX47,ERI2,EXOSC1,FCF1,FRG1,LSM6,METTL2,MTERF4,MTFMT,NCL,NOL8,NOP10,NPM1,NSA2,NUDT16,PIWIL2,POP1,POP4,PRORP,PUS10,PWP1,QTRT2,RBM3,RNF113A2,RPF1,RPL11,RPL14,RPL26,RPL35A,RPL5,RPL7,RPP38,RPS14,RPS17,RPS21,RPS24,RPS25,RPS27,RPS6,RPS7,RRP8,RTRAF,SDE2,SNIP1,SNU13,SRFBP1,SUV39H1,THUMPD3,TRIT1,TRMT10A,TRMT10C,TRUB2,TYW5,UTP15,UTP3,WDR43,YRDC,YTHDF2
GO:BP	organonitrogen compound biosynthetic process	GO:1901566	FALSE	5.59715e-21	20.252	1774	817	137	26856	AIMP1,AK6,ALG11,ASNSD1,ATG12,ATIC,ATP5L,ATPIF1,AZIN2,CDK4,CERS5,CNBP,CNOT8,COG3,CPEB1,CSGALNACT1,DEGS2,DPM1,DRG1,DTYMK,EEF1A1,EEF1B2,EIF2A,EIF2S1,EIF3E,EIF3H,EIF3I,EIF3M,EIF4B,EIF4E2,FASTKD3,GIGYF2,GM17494,GOLGA7,GUK1,HACD3,HAS3,HBS1L,HIF1A,ILF3,MAGOH,MPDU1,MRPL13,MRPL15,MRPL18,MRPL24,MRPL41,MRPL57,MRPL9,MRPS9,MTFMT,MTRR,NANOS1,NANP,NCL,NPC1,NPM1,ORMDL1,ORMDL2,OST4,OSTC,PDK1,PGAP2,PIGC,PIGM,PIGX,…
GO:BP	translation at presynapse	GO:0140236	FALSE	3.14227e-19	18.5028	48	817	23	26856	RPL10,RPL12,RPL13A,RPL14,RPL15,RPL22,RPL23,RPL23A,RPL24,RPL26,RPL35A,RPL36A,RPL36AL,RPL38,RPL5,RPL7,RPL9,RPS11,RPS14,RPS15A,RPS24,RPS27,RPS27A
GO:BP	translation at synapse	GO:0140241	FALSE	5.75411e-19	18.24	49	817	23	26856	RPL10,RPL12,RPL13A,RPL14,RPL15,RPL22,RPL23,RPL23A,RPL24,RPL26,RPL35A,RPL36A,RPL36AL,RPL38,RPL5,RPL7,RPL9,RPS11,RPS14,RPS15A,RPS24,RPS27,RPS27A
GO:BP	translation at postsynapse	GO:0140242	FALSE	5.75411e-19	18.24	49	817	23	26856	RPL10,RPL12,RPL13A,RPL14,RPL15,RPL22,RPL23,RPL23A,RPL24,RPL26,RPL35A,RPL36A,RPL36AL,RPL38,RPL5,RPL7,RPL9,RPS11,RPS14,RPS15A,RPS24,RPS27,RPS27A
GO:BP	cellular nitrogen compound metabolic process	GO:0034641	FALSE	1.31944e-18	17.8796	8916	817	402	26856	1110038B12RIK,2410006H16RIK,A430033K04RIK,ACOT1,AIMP1,AK6,ANKRD49,APEX1,ATIC,ATP5L,ATPIF1,AZIN2,BACH1,BAMBI,BCAS2,BCLAF1,BHLHE40,BHLHE41,BLOC1S2,BMP4,BUD31,C1D,CALCOCO1,CCDC85B,CCNE1,CCNE2,CCT4,CD2BP2,CDK4,CDK7,CERS5,CHCHD4,CIAO1,CIART,CIPC,CKS1B,CLNS1A,CLP1,CMTR2,CNBP,CNOT8,COMMD1,COMMD6,COPS5,CPEB1,CPSF4,CPT1A,CREBRF,CRLF3,CRY2,CSGALNACT1,CTU1,CUL4B,CYP3A16,DBP,DDX20,DDX47,DEGS2,DFFB,DNTTIP2,DP…
GO:BP	regulation of nitrogen compound metabolic process	GO:0051171	TRUE	1.59474e-17	16.7973	5660	817	286	26856	A430033K04RIK,AK6,AKTIP,ANKRD49,ANP32B,APEX1,ARIH2,ARL6IP1,ATPIF1,AZIN2,BACH1,BAMBI,BCLAF1,BHLHE40,BHLHE41,BLOC1S2,BMP4,BUD31,C1D,CALCOCO1,CCDC85B,CCNE1,CCNE2,CCNG2,CCT4,CD24A,CDK4,CDK7,CEP43,CHFR,CHRNB2,CIAO1,CIART,CIPC,CKS1B,CNBP,CNOT8,CNPPD1,COMMD1,COMMD6,COPS5,COPS9,CPEB1,CREBRF,CRLF3,CRY2,CSTB,CSTDC5,CUL4B,DAZAP2,DBNDD2,DBP,DCUN1D5,DDX20,DFFB,DIPK2A,DNAJC10,EDRF1,EIF2A,EIF2S1,EIF3E,EIF3H,EIF…
GO:BP	rRNA processing	GO:0006364	FALSE	3.50397e-17	16.4554	212	817	40	26856	C1D,DDX47,ERI2,EXOSC1,FCF1,FRG1,LSM6,MTERF4,NCL,NOL8,NOP10,NPM1,NSA2,NUDT16,POP4,PWP1,RPF1,RPL11,RPL14,RPL26,RPL35A,RPL5,RPL7,RPS14,RPS17,RPS21,RPS24,RPS25,RPS27,RPS6,RPS7,RRP8,SDE2,SNU13,SRFBP1,SUV39H1,UTP15,UTP3,WDR43,YTHDF2
GO:BP	cellular metabolic process	GO:0044237	FALSE	3.99789e-17	16.3982	13077	817	527	26856	1110038B12RIK,2410006H16RIK,4930438A08RIK,A430033K04RIK,ACOT1,ADAMTS13,AIMP1,AK6,AKTIP,ALG11,ANKRD49,ANXA7,APEX1,ARL1,ARL8B,ASNSD1,ATG12,ATIC,ATP5L,ATP6AP2,ATPIF1,AZIN2,BACH1,BAMBI,BCAS2,BCLAF1,BHLHE40,BHLHE41,BLMH,BLOC1S2,BMP4,BNIP3L,BPNT2,BUD31,C1D,CALCOCO1,CCDC85B,CCNE1,CCNE2,CCNG2,CCT4,CD24A,CD2BP2,CD83,CDK4,CDK7,CEP43,CERS5,CHCHD4,CHCHD5,CHMP2A,CHMP5,CHRNB2,CIAO1,CIART,CIPC,CKS1B,CLN5,CLNS1A…
GO:BP	ribosomal small subunit biogenesis	GO:0042274	FALSE	2.93305e-16	15.5327	100	817	28	26856	DNTTIP2,FCF1,LSM6,NOP58,NPM1,RPL38,RPS11,RPS13,RPS14,RPS15A,RPS17,RPS21,RPS23,RPS24,RPS25,RPS27,RPS27A,RPS27L,RPS3A1,RPS4X,RPS6,RPS7,SNU13,SRFBP1,SURF6,UTP15,UTP3,WDR43
GO:BP	ncRNA metabolic process	GO:0034660	FALSE	4.43935e-16	15.3527	619	817	67	26856	BMP4,C1D,CLP1,CTU1,DDX47,ERCC6,ERI2,EXOSC1,FCF1,FRG1,GNL3,HIF1A,LSM6,METTL2,MTERF4,MTFMT,NCL,NOL8,NOP10,NPM1,NSA2,NUDT16,PIWIL2,POP1,POP4,PRORP,PUS10,PWP1,QTRT2,RBM3,RBM7,RNF113A2,RPAP2,RPF1,RPL11,RPL14,RPL26,RPL35A,RPL5,RPL7,RPP38,RPS14,RPS17,RPS21,RPS24,RPS25,RPS27,RPS6,RPS7,RRP8,RTRAF,SDE2,SNIP1,SNU13,SRFBP1,SUV39H1,THUMPD3,TRIT1,TRMT10A,TRMT10C,TRUB2,TYW5,UTP15,UTP3,WDR43,YRDC,YTHDF2
GO:BP	regulation of primary metabolic process	GO:0080090	FALSE	1.22426e-15	14.9121	5856	817	287	26856	A430033K04RIK,AK6,AKTIP,ANKRD49,ANP32B,APEX1,ARIH2,ARL6IP1,ATPIF1,AZIN2,BACH1,BAMBI,BCLAF1,BHLHE40,BHLHE41,BLOC1S2,BMP4,BUD31,C1D,CALCOCO1,CCDC85B,CCNE1,CCNE2,CCNG2,CCT4,CD24A,CDK4,CDK7,CEP43,CHFR,CHRNB2,CIAO1,CIART,CIPC,CKS1B,CNBP,CNOT8,CNPPD1,COMMD1,COMMD6,COPS5,COPS9,CPEB1,CPT1A,CREBRF,CRLF3,CRY2,CSTB,CSTDC5,CUL4B,DAZAP2,DBNDD2,DBP,DCUN1D5,DDX20,DFFB,DIPK2A,DNAJC10,EDRF1,EIF2A,EIF2S1,EIF3E,EIF…
GO:BP	rRNA metabolic process	GO:0016072	FALSE	1.83399e-15	14.7366	248	817	41	26856	C1D,DDX47,ERCC6,ERI2,EXOSC1,FCF1,FRG1,LSM6,MTERF4,NCL,NOL8,NOP10,NPM1,NSA2,NUDT16,POP4,PWP1,RPF1,RPL11,RPL14,RPL26,RPL35A,RPL5,RPL7,RPS14,RPS17,RPS21,RPS24,RPS25,RPS27,RPS6,RPS7,RRP8,SDE2,SNU13,SRFBP1,SUV39H1,UTP15,UTP3,WDR43,YTHDF2
GO:BP	organic substance biosynthetic process	GO:1901576	FALSE	2.65864e-14	13.5753	10822	817	448	26856	1110038B12RIK,2410006H16RIK,A430033K04RIK,AIMP1,AK6,ALG11,ANKRD49,ANXA7,APEX1,ASNSD1,ATG12,ATIC,ATP5L,ATP6AP2,ATPIF1,AZIN2,BACH1,BAMBI,BCAS2,BCLAF1,BHLHE40,BHLHE41,BLOC1S2,BMP4,BPNT2,BUD31,C1D,CALCOCO1,CCDC85B,CCNE1,CCT4,CD24A,CD2BP2,CD83,CDK4,CDK7,CERS5,CHCHD4,CIAO1,CIART,CIPC,CKS1B,CLN5,CLNS1A,CLP1,CMTR2,CNBP,CNOT8,CNPY2,COG3,COMMD1,COMMD6,COPS5,COQ10B,CPEB1,CPSF4,CREBRF,CRLF3,CRY2,CRYL1,CSGALN…
GO:BP	macromolecule biosynthetic process	GO:0009059	FALSE	2.84478e-14	13.546	9910	817	419	26856	1110038B12RIK,2410006H16RIK,A430033K04RIK,AIMP1,AK6,ALG11,ANKRD49,ANXA7,APEX1,ATG12,ATP6AP2,BACH1,BAMBI,BCAS2,BCLAF1,BHLHE40,BHLHE41,BLOC1S2,BMP4,BUD31,C1D,CALCOCO1,CCDC85B,CCNE1,CCT4,CD24A,CD2BP2,CD83,CDK4,CDK7,CHCHD4,CIAO1,CIART,CIPC,CKS1B,CLN5,CLNS1A,CLP1,CMTR2,CNBP,CNOT8,CNPY2,COG3,COMMD1,COMMD6,COPS5,CPEB1,CPSF4,CREBRF,CRLF3,CRY2,CSGALNACT1,CTU1,CUL4B,DBP,DDX20,DDX47,DHPS,DNAJC10,DNTTIP2,DPM…
GO:BP	cellular biosynthetic process	GO:0044249	FALSE	3.13512e-14	13.5037	10735	817	445	26856	1110038B12RIK,2410006H16RIK,A430033K04RIK,AIMP1,AK6,ALG11,ANKRD49,ANXA7,APEX1,ASNSD1,ATG12,ATIC,ATP5L,ATP6AP2,ATPIF1,AZIN2,BACH1,BAMBI,BCAS2,BCLAF1,BHLHE40,BHLHE41,BLOC1S2,BMP4,BPNT2,BUD31,C1D,CALCOCO1,CCDC85B,CCNE1,CCT4,CD24A,CD2BP2,CD83,CDK4,CDK7,CERS5,CHCHD4,CIAO1,CIART,CIPC,CKS1B,CLN5,CLNS1A,CLP1,CMTR2,CNBP,CNOT8,CNPY2,COG3,COMMD1,COMMD6,COPS5,COQ10B,CPEB1,CPSF4,CREBRF,CRLF3,CRY2,CSGALNACT1,C…
GO:BP	biosynthetic process	GO:0009058	FALSE	7.57325e-14	13.1207	10877	817	448	26856	1110038B12RIK,2410006H16RIK,A430033K04RIK,AIMP1,AK6,ALG11,ANKRD49,ANXA7,APEX1,ASNSD1,ATG12,ATIC,ATP5L,ATP6AP2,ATPIF1,AZIN2,BACH1,BAMBI,BCAS2,BCLAF1,BHLHE40,BHLHE41,BLOC1S2,BMP4,BPNT2,BUD31,C1D,CALCOCO1,CCDC85B,CCNE1,CCT4,CD24A,CD2BP2,CD83,CDK4,CDK7,CERS5,CHCHD4,CIAO1,CIART,CIPC,CKS1B,CLN5,CLNS1A,CLP1,CMTR2,CNBP,CNOT8,CNPY2,COG3,COMMD1,COMMD6,COPS5,COQ10B,CPEB1,CPSF4,CREBRF,CRLF3,CRY2,CRYL1,CSGALN…
GO:BP	macromolecule catabolic process	GO:0009057	FALSE	2.24412e-13	12.649	1406	817	103	26856	ABHD13,ADAMTS13,AK6,APEX1,ARIH2,ATPIF1,AZIN2,BFAR,BNIP3L,CDC26,CHFR,CHMP2A,CHMP5,CNOT8,COMMD1,CRBN,CREBRF,CTSF,CUL4B,DFFB,DNAJC10,EIF2A,EIF3E,EIF3H,ERCC8,EXOSC1,FASTKD3,FBXL3,FBXL5,FBXO38,GABARAPL2,GIGYF2,HBS1L,HERC4,HEXB,HMGB1,IER3,LSM5,LSM6,MAGOH,MKRN2,NANOS1,NPM1,NQO1,NRD1,NTAN1,NUDT16,PCYOX1,PHAX,PITHD1,POLR2G,POP1,PPP2CB,PRICKLE1,PSMA2,PSMA5,PSMA6,PSMB1,RACK1,RB1CC1,RBM7,RBX1,RMND5A,RNASEH2A…
GO:BP	regulation of macromolecule metabolic process	GO:0060255	FALSE	8.43113e-13	12.0741	6707	817	307	26856	A430033K04RIK,AK6,AKTIP,ANKRD49,ANP32B,ANXA7,AP1AR,APEX1,ARIH2,ARL6IP1,ATG12,ATP6AP2,ATPIF1,AZIN2,BACH1,BAMBI,BCLAF1,BHLHE40,BHLHE41,BLOC1S2,BMP4,BUD31,C1D,CALCOCO1,CCDC85B,CCNE1,CCNE2,CCNG2,CCT4,CD24A,CD83,CDK4,CDK7,CEP43,CHFR,CHMP5,CIAO1,CIART,CIPC,CKS1B,CLP1,CNBP,CNOT8,CNPPD1,CNPY2,COMMD1,COMMD6,COPS5,COPS9,CPEB1,CREBRF,CRLF3,CRY2,CSTB,CSTDC5,CUL4B,DAZAP2,DBNDD2,DBP,DCUN1D5,DDX20,DFFB,DIPK2A,D…
GO:BP	cellular process	GO:0009987	FALSE	8.70938e-13	12.06	20940	817	725	26856	1110038B12RIK,1810037I17RIK,2410006H16RIK,4930438A08RIK,A430033K04RIK,ACOT1,ACTR6,ADAMTS13,AIMP1,AK6,AKTIP,ALG11,ANAPC15,ANKRD49,ANP32B,ANXA7,AP1AR,APEX1,ARIH2,ARL1,ARL6IP1,ARL8B,ARMC10,ARMT1,ARPC1A,ARPC2,ARPC5L,ASB3,ASNSD1,ATG12,ATIC,ATP5L,ATP6AP2,ATP6V1C1,ATP6V1D,ATP6V1E1,ATP6V1G1,ATPIF1,AZIN2,BACH1,BAMBI,BCAS2,BCLAF1,BET1L,BFAR,BHLHB9,BHLHE40,BHLHE41,BLMH,BLOC1S2,BLZF1,BMP4,BNIP3L,BPNT2,BRAP,B…
GO:BP	regulation of metabolic process	GO:0019222	FALSE	1.42431e-12	11.8464	7198	817	323	26856	A430033K04RIK,AK6,AKTIP,ANKRD49,ANP32B,ANXA7,AP1AR,APEX1,ARIH2,ARL6IP1,ATG12,ATP6AP2,ATPIF1,AZIN2,BACH1,BAMBI,BCLAF1,BHLHE40,BHLHE41,BLOC1S2,BMP4,BNIP3L,BUD31,C1D,CALCOCO1,CCDC85B,CCNE1,CCNE2,CCNG2,CCT4,CD24A,CD83,CDK4,CDK7,CEP43,CHCHD4,CHFR,CHMP5,CHRNB2,CIAO1,CIART,CIPC,CKS1B,CLP1,CNBP,CNOT8,CNPPD1,CNPY2,COMMD1,COMMD6,COPS5,COPS9,COX7A2L,CPEB1,CPT1A,CREBRF,CRLF3,CRY2,CSTB,CSTDC5,CUL4B,DAZAP2,DBN…
GO:BP	organelle organization	GO:0006996	FALSE	2.86994e-12	11.5421	3468	817	187	26856	ACTR6,AKTIP,ANAPC15,AP1AR,APEX1,ARL1,ARL6IP1,ARL8B,ARPC1A,ARPC2,ARPC5L,ATG12,ATP6AP2,ATP6V1C1,ATP6V1D,ATP6V1E1,ATP6V1G1,ATPIF1,BLOC1S2,BLZF1,BMP4,BNIP3L,BROX,CCNE1,CCNE2,CCT4,CD24A,CDC26,CENPA,CENPP,CENPW,CEP19,CEP20,CEP43,CHCHD4,CHCHD7,CHFR,CHMP2A,CHMP5,CIBAR1,CLN5,CLUAP1,COA4,COG3,COX7A2L,CPEB1,DAZAP2,DCTN6,DFFB,DNAAF10,DNAAF2,DRG1,DSN1,EIF2A,EIF2S1,EMC4,EPB41L4B,FASTKD3,FIS1,GABARAPL2,GNL3,GRP…
GO:BP	regulation of nucleobase-containing compound metabolic process	GO:0019219	FALSE	4.61151e-12	11.3362	4033	817	208	26856	A430033K04RIK,AK6,ANKRD49,APEX1,ATPIF1,BACH1,BAMBI,BCLAF1,BHLHE40,BHLHE41,BLOC1S2,BMP4,BUD31,C1D,CALCOCO1,CCDC85B,CCNE1,CCT4,CDK7,CIAO1,CIART,CIPC,CKS1B,CNBP,CNOT8,COMMD1,COMMD6,COPS5,CREBRF,CRLF3,CRY2,DBP,DDX20,DFFB,EDRF1,ERCC6,ERCC8,ETV3,FASTKD3,FIS1,FNIP1,GIGYF2,GM14326,GM35315,GMNN,GNL3,GTF2A2,GTF2H1,GZF1,H1F0,HAS3,HBP1,HEXB,HIF1A,HINFP,HLF,HMGB1,HMGB2,HMGN1,HMGN2,HNRNPA1,HSBP1,ID1,IER3,IFNAR…
GO:BP	gene expression	GO:0010467	FALSE	6.13748e-12	11.212	9415	817	394	26856	1110038B12RIK,2410006H16RIK,A430033K04RIK,AIMP1,AK6,ANKRD49,ANXA7,APEX1,ATG12,ATP6AP2,BACH1,BAMBI,BCAS2,BCLAF1,BHLHE40,BHLHE41,BLOC1S2,BMP4,BUD31,C1D,CALCOCO1,CCDC85B,CCNE1,CCT4,CD24A,CD2BP2,CD83,CDK4,CDK7,CHCHD4,CIAO1,CIART,CIPC,CKS1B,CLN5,CLNS1A,CLP1,CMTR2,CNBP,CNOT8,CNPY2,COMMD1,COMMD6,COPS5,CPEB1,CPSF4,CREBRF,CRLF3,CRY2,CTU1,CUL4B,DBP,DDX20,DDX47,DHPS,DNAJC10,DNTTIP2,DRG1,EDRF1,EEF1A1,EEF1B2,…
GO:BP	protein modification by small protein conjugation or removal	GO:0070647	FALSE	2.88161e-11	10.5404	965	817	77	26856	AK6,AKTIP,ARIH2,ASB3,BFAR,BRAP,CDC26,CHFR,COMMD1,COPS4,COPS5,COPS9,CRBN,CTU1,CUL4B,DCUN1D5,ERCC8,FBXL3,FBXL5,FBXO28,FBXO38,GNL3,HERC4,HIF1A,MED10,MED17,MED18,MED31,MKRN2,NDFIP2,NFX1,NPM1,NQO1,PDCD6,PPIA,PRICKLE1,RACK1,RASSF1,RBX1,RMND5A,RNF113A2,RNF114,RNF139,RNF149,RNF167,RNF4,RNF41,RNF7,RPL11,RPL23,RPL5,RPS20,RPS27A,RPS3,RPS7,SDE2,SIRT1,SKP1,SPRTN,SUMO1,TAF7,TOLLIP,TOPORS,TRIM23,TTC3,UBE2I,UBE2…
GO:BP	macromolecule modification	GO:0043412	FALSE	4.88981e-11	10.3107	3597	817	188	26856	ABHD13,AK6,AKTIP,ALG11,APEX1,ARIH2,ASB3,ATG12,BFAR,BMP4,BRAP,CCNE1,CCNE2,CCNG2,CD24A,CDC26,CDK4,CDK7,CEP43,CHCHD4,CHFR,CMTR2,CNPPD1,COG3,COMMD1,COPS4,COPS5,COPS9,CRBN,CRY2,CSTDC5,CTU1,CUL4B,DAZAP2,DBNDD2,DCUN1D5,DHPS,DIPK2A,DNAJC10,DPM1,DUSP2,DUSP28,EEF1AKMT2,EIF2A,EIF2S1,ERCC6,ERCC8,FBXL3,FBXL5,FBXO28,FBXO38,FNIP1,GGNBP2,GNL3,GOLGA7,GSKIP,GTF2B,HERC4,HIF1A,HMGB1,IFNAR1,IGBP1,ILF3,ING4,KDM5A,MAP3…
GO:BP	aromatic compound biosynthetic process	GO:0019438	FALSE	6.70411e-11	10.1737	4058	817	205	26856	A430033K04RIK,AK6,ANKRD49,APEX1,ATIC,ATP5L,ATPIF1,BACH1,BAMBI,BCLAF1,BHLHE40,BHLHE41,BLOC1S2,BMP4,BUD31,C1D,CALCOCO1,CCDC85B,CCNE1,CCT4,CDK7,CIAO1,CIART,CIPC,CKS1B,CNBP,COMMD1,COMMD6,COPS5,CREBRF,CRLF3,CRY2,DBP,DDX20,DTYMK,EDRF1,ERCC6,ETV3,FNIP1,GM14326,GM35315,GMNN,GNL3,GTF2A2,GTF2B,GTF2H1,GTF3C4,GUK1,GZF1,HAS3,HBP1,HEXB,HIF1A,HINFP,HLF,HMGB1,HMGB2,HMGN1,HMGN2,HNRNPA1,HSBP1,ID1,IFNAR1,IGBP1,ILF3…
GO:BP	intracellular transport	GO:0046907	TRUE	7.56834e-11	10.121	1559	817	104	26856	AKTIP,ANP32B,AP1AR,ARL1,ARL6IP1,ARL8B,ARPC2,ATPIF1,BET1L,BLOC1S2,BMP4,BNIP3L,CD24A,CHCHD4,CHMP2A,CHMP5,CLN5,CLUAP1,CNIH4,COG3,COMMD1,CREBRF,CRY2,EIF3E,FAM91A1,FIS1,FYTTD1,GOLGA7,GRPEL2,HIF1A,HNRNPA1,HSBP1,HSPB11,IER3,IFT20,ING1,KPNA2,M6PR,MAGOH,MIA3,MREG,MTERF4,NACA,NDC1,NDEL1,NDFIP2,NPC1,NPM1,NUP50,NXT1,OSBPL2,P4HB,PARL,PDCD10,PDCD6,PEX26,PEX7,PHAX,PIK3C3,PPM1A,PPP1CC,PRICKLE1,PRKCQ,RAB24,RAB38,…
GO:BP	post-translational protein modification	GO:0043687	FALSE	8.445e-11	10.0734	1213	817	88	26856	AK6,AKTIP,ARIH2,ASB3,ATG12,BFAR,BRAP,CDC26,CHFR,COMMD1,COPS4,COPS5,COPS9,CRBN,CTU1,CUL4B,DCUN1D5,ERCC6,ERCC8,FBXL3,FBXL5,FBXO28,FBXO38,GNL3,HERC4,HIF1A,ING4,KDM5A,MBD2,MED10,MED17,MED18,MED31,MKRN2,NDFIP2,NFX1,NPM1,NQO1,PDCD6,POLE3,PPIA,PRICKLE1,RACK1,RASSF1,RBX1,RMND5A,RNF113A2,RNF114,RNF139,RNF149,RNF167,RNF4,RNF41,RNF7,RPL11,RPL23,RPL5,RPS20,RPS27A,RPS3,RPS7,RRP8,SDE2,SIRT1,SKIC8,SKP1,SPRTN,SU…
GO:BP	DNA-templated transcription	GO:0006351	FALSE	1.09114e-10	9.96212	3549	817	185	26856	A430033K04RIK,AK6,ANKRD49,APEX1,BACH1,BAMBI,BCLAF1,BHLHE40,BHLHE41,BLOC1S2,BMP4,BUD31,C1D,CALCOCO1,CCDC85B,CCNE1,CDK7,CIAO1,CIART,CIPC,CKS1B,CNBP,COMMD1,COMMD6,COPS5,CREBRF,CRLF3,CRY2,DBP,DDX20,EDRF1,ERCC6,ETV3,FNIP1,GM14326,GM35315,GMNN,GNL3,GTF2A2,GTF2B,GTF2H1,GTF3C4,GZF1,HAS3,HBP1,HEXB,HIF1A,HINFP,HLF,HMGB1,HMGB2,HMGN1,HMGN2,HSBP1,ID1,IFNAR1,IGBP1,ILF3,ING1,ING4,JAG1,KDM5A,LAMTOR5,LEFTY1,LIN52…
GO:BP	RNA biosynthetic process	GO:0032774	FALSE	2.26881e-10	9.6442	3577	817	185	26856	A430033K04RIK,AK6,ANKRD49,APEX1,BACH1,BAMBI,BCLAF1,BHLHE40,BHLHE41,BLOC1S2,BMP4,BUD31,C1D,CALCOCO1,CCDC85B,CCNE1,CDK7,CIAO1,CIART,CIPC,CKS1B,CNBP,COMMD1,COMMD6,COPS5,CREBRF,CRLF3,CRY2,DBP,DDX20,EDRF1,ERCC6,ETV3,FNIP1,GM14326,GM35315,GMNN,GNL3,GTF2A2,GTF2B,GTF2H1,GTF3C4,GZF1,HAS3,HBP1,HEXB,HIF1A,HINFP,HLF,HMGB1,HMGB2,HMGN1,HMGN2,HSBP1,ID1,IFNAR1,IGBP1,ILF3,ING1,ING4,JAG1,KDM5A,LAMTOR5,LEFTY1,LIN52…
GO:BP	regulation of RNA metabolic process	GO:0051252	FALSE	2.78923e-10	9.55452	3743	817	191	26856	A430033K04RIK,AK6,ANKRD49,APEX1,BACH1,BAMBI,BCLAF1,BHLHE40,BHLHE41,BLOC1S2,BMP4,BUD31,C1D,CALCOCO1,CCDC85B,CCNE1,CDK7,CIAO1,CIART,CIPC,CKS1B,CNBP,CNOT8,COMMD1,COMMD6,COPS5,CREBRF,CRLF3,CRY2,DBP,DDX20,EDRF1,ERCC6,ETV3,FASTKD3,FNIP1,GIGYF2,GM14326,GM35315,GMNN,GNL3,GTF2A2,GTF2H1,GZF1,HAS3,HBP1,HEXB,HIF1A,HINFP,HLF,HMGB1,HMGB2,HMGN1,HMGN2,HNRNPA1,HSBP1,ID1,IFNAR1,IGBP1,ILF3,ING1,ING4,JAG1,KDM5A,LAMT…
GO:BP	nucleobase-containing compound biosynthetic process	GO:0034654	FALSE	4.83539e-10	9.31557	3978	817	199	26856	A430033K04RIK,AK6,ANKRD49,APEX1,ATIC,ATP5L,BACH1,BAMBI,BCLAF1,BHLHE40,BHLHE41,BLOC1S2,BMP4,BUD31,C1D,CALCOCO1,CCDC85B,CCNE1,CCT4,CDK7,CIAO1,CIART,CIPC,CKS1B,CNBP,COMMD1,COMMD6,COPS5,CREBRF,CRLF3,CRY2,DBP,DDX20,DTYMK,EDRF1,ERCC6,ETV3,FNIP1,GM14326,GM35315,GMNN,GNL3,GTF2A2,GTF2B,GTF2H1,GTF3C4,GUK1,GZF1,HAS3,HBP1,HEXB,HIF1A,HINFP,HLF,HMGB1,HMGB2,HMGN1,HMGN2,HNRNPA1,HSBP1,ID1,IFNAR1,IGBP1,ILF3,ING1,I…
GO:BP	regulation of cellular metabolic process	GO:0031323	FALSE	6.03075e-10	9.21963	6594	817	292	26856	A430033K04RIK,AK6,AKTIP,ANKRD49,ANXA7,APEX1,ATG12,ATP6AP2,ATPIF1,BACH1,BAMBI,BCLAF1,BHLHE40,BHLHE41,BLOC1S2,BMP4,BNIP3L,BUD31,C1D,CALCOCO1,CCDC85B,CCNE1,CCNE2,CCNG2,CCT4,CD24A,CD83,CDK4,CDK7,CEP43,CHCHD4,CHRNB2,CIAO1,CIART,CIPC,CKS1B,CLP1,CNBP,CNOT8,CNPPD1,CNPY2,COMMD1,COMMD6,COPS5,COX7A2L,CPEB1,CPT1A,CREBRF,CRLF3,CRY2,DAZAP2,DBNDD2,DBP,DDX20,DFFB,DIPK2A,DNAJC10,EDRF1,EEF1A1,EIF2A,EIF2S1,EIF3E,EI…
GO:BP	protein modification by small protein conjugation	GO:0032446	FALSE	7.00467e-10	9.15461	824	817	67	26856	AKTIP,ARIH2,ASB3,BFAR,BRAP,CDC26,CHFR,COMMD1,COPS9,CRBN,CTU1,CUL4B,DCUN1D5,ERCC8,FBXL3,FBXL5,FBXO28,FBXO38,GNL3,HERC4,HIF1A,MED10,MED17,MED18,MED31,MKRN2,NDFIP2,NFX1,NPM1,NQO1,PDCD6,PPIA,PRICKLE1,RACK1,RASSF1,RBX1,RMND5A,RNF113A2,RNF114,RNF139,RNF149,RNF167,RNF4,RNF41,RNF7,RPL11,RPL23,RPL5,RPS20,RPS27A,RPS3,RPS7,SDE2,SIRT1,SKP1,SPRTN,SUMO1,TOLLIP,TOPORS,TRIM23,TTC3,UBE2I,UBE2Q1,UBR7,UBXN1,UFC1,WS…
GO:BP	heterocycle biosynthetic process	GO:0018130	FALSE	7.17101e-10	9.14442	4048	817	201	26856	A430033K04RIK,AK6,ANKRD49,APEX1,ATIC,ATP5L,ATPIF1,BACH1,BAMBI,BCLAF1,BHLHE40,BHLHE41,BLOC1S2,BMP4,BUD31,C1D,CALCOCO1,CCDC85B,CCNE1,CCT4,CDK7,CIAO1,CIART,CIPC,CKS1B,CNBP,COMMD1,COMMD6,COPS5,CREBRF,CRLF3,CRY2,DBP,DDX20,DTYMK,EDRF1,ERCC6,ETV3,FNIP1,GM14326,GM35315,GMNN,GNL3,GTF2A2,GTF2B,GTF2H1,GTF3C4,GUK1,GZF1,HAS3,HBP1,HEXB,HIF1A,HINFP,HLF,HMGB1,HMGB2,HMGN1,HMGN2,HNRNPA1,HSBP1,ID1,IFNAR1,IGBP1,ILF3…
GO:BP	establishment of protein localization	GO:0045184	FALSE	1.18662e-09	8.92569	1721	817	108	26856	AKTIP,ANP32B,ANXA7,ARL1,ARL6IP1,ARL8B,ARPC2,ATPIF1,BET1L,BLZF1,BMP4,BNIP3L,BTF3,CCT4,CD24A,CD3G,CETN3,CHCHD4,CHMP2A,CHMP5,CNIH4,COG3,COMMD1,CPT1A,CREBRF,CRY2,EIF3E,EMC4,FAM91A1,FIS1,GABARAPL2,GOLGA7,GRPEL2,GUK1,HIF1A,HINFP,HSPB11,IFT20,ING1,IST1,KPNA2,LIN7C,M6PR,MIA3,MTERF4,NACA,NDC1,NDEL1,NDFIP2,NPC1,NUP50,NXT1,PARL,PDCD10,PDCD6,PEX26,PEX7,PHAX,PIK3C3,PPIA,PPM1A,PRICKLE1,PRKCQ,PSMD9,PTGER4,RAB24…
GO:BP	organic cyclic compound biosynthetic process	GO:1901362	FALSE	1.29373e-09	8.88816	4208	817	206	26856	A430033K04RIK,AK6,ANKRD49,APEX1,ATIC,ATP5L,ATPIF1,BACH1,BAMBI,BCLAF1,BHLHE40,BHLHE41,BLOC1S2,BMP4,BUD31,C1D,CALCOCO1,CCDC85B,CCNE1,CCT4,CDK7,CIAO1,CIART,CIPC,CKS1B,CNBP,COMMD1,COMMD6,COPS5,CREBRF,CRLF3,CRY2,DBP,DDX20,DTYMK,EDRF1,ERCC6,ETV3,FNIP1,GM14326,GM35315,GMNN,GNL3,GTF2A2,GTF2B,GTF2H1,GTF3C4,GUK1,GZF1,HAS3,HBP1,HEXB,HIF1A,HINFP,HLF,HMGB1,HMGB2,HMGN1,HMGN2,HNRNPA1,HSBP1,ID1,IFNAR1,IGBP1,ILF3…
GO:BP	regulation of macromolecule biosynthetic process	GO:0010556	FALSE	1.5758e-09	8.8025	5521	817	253	26856	A430033K04RIK,AK6,ANKRD49,ANXA7,APEX1,ATG12,ATP6AP2,BACH1,BAMBI,BCLAF1,BHLHE40,BHLHE41,BLOC1S2,BMP4,BUD31,C1D,CALCOCO1,CCDC85B,CCNE1,CCT4,CD24A,CD83,CDK4,CDK7,CIAO1,CIART,CIPC,CKS1B,CLP1,CNBP,CNOT8,CNPY2,COMMD1,COMMD6,COPS5,CPEB1,CREBRF,CRLF3,CRY2,DBP,DDX20,EDRF1,EIF2A,EIF2S1,EIF3E,EIF4E2,EPB41L4B,ERCC6,ETV3,F3,FASTKD3,FNIP1,GGNBP2,GIGYF2,GM14326,GM17494,GM35315,GMNN,GNL3,GTF2A2,GTF2H1,GZF1,H1F0,…
GO:BP	catabolic process	GO:0009056	FALSE	2.41071e-09	8.61786	2537	817	141	26856	4930438A08RIK,ABHD13,ADAMTS13,AK6,ANXA7,APEX1,ARIH2,ARL8B,ATG12,ATPIF1,AZIN2,BFAR,BLMH,BNIP3L,CDC26,CDK4,CHFR,CHMP2A,CHMP5,CNOT8,COMMD1,CPT1A,CRBN,CREBRF,CRYL1,CTSF,CUL4B,CYP3A16,DFFB,DHPS,DNAJC10,EIF2A,EIF3E,EIF3H,ERCC8,EXOSC1,FASTKD3,FBXL3,FBXL5,FBXO38,FIS1,FUCA1,GABARAPL2,GIGYF2,GPCPD1,HBS1L,HERC4,HEXB,HIF1A,HMGB1,IER3,IFT20,LSM5,LSM6,MAGOH,MCL1,MKRN2,MTRR,NANOS1,NPC1,NPL,NPM1,NQO1,NRD1,NTAN1,…
GO:BP	protein transport	GO:0015031	FALSE	2.69252e-09	8.56984	1605	817	102	26856	AKTIP,ANP32B,ANXA7,ARL1,ARL6IP1,ARL8B,ARPC2,ATPIF1,BET1L,BLZF1,BMP4,BNIP3L,BTF3,CD24A,CD3G,CETN3,CHCHD4,CHMP2A,CHMP5,CNIH4,COG3,COMMD1,CPT1A,CREBRF,CRY2,EIF3E,FAM91A1,FIS1,GABARAPL2,GOLGA7,GRPEL2,GUK1,HIF1A,HSPB11,IFT20,ING1,IST1,KPNA2,LIN7C,M6PR,MIA3,MTERF4,NACA,NDC1,NDEL1,NDFIP2,NUP50,NXT1,PARL,PDCD10,PDCD6,PEX26,PEX7,PHAX,PIK3C3,PPIA,PPM1A,PRICKLE1,PRKCQ,PSMD9,PTGER4,RAB24,RAB38,RACK1,RPAIN,RP…
GO:BP	regulation of cellular biosynthetic process	GO:0031326	FALSE	3.20595e-09	8.49404	5670	817	257	26856	A430033K04RIK,AK6,ANKRD49,ANXA7,APEX1,ATG12,ATP6AP2,BACH1,BAMBI,BCLAF1,BHLHE40,BHLHE41,BLOC1S2,BMP4,BUD31,C1D,CALCOCO1,CCDC85B,CCNE1,CCT4,CD24A,CD83,CDK4,CDK7,CIAO1,CIART,CIPC,CKS1B,CLP1,CNBP,CNOT8,CNPY2,COMMD1,COMMD6,COPS5,CPEB1,CREBRF,CRLF3,CRY2,DBP,DDX20,EDRF1,EIF2A,EIF2S1,EIF3E,EIF4E2,EPB41L4B,ERCC6,ETV3,F3,FASTKD3,FNIP1,GGNBP2,GIGYF2,GM14326,GM17494,GM35315,GMNN,GNL3,GTF2A2,GTF2H1,GZF1,H1F0,…
GO:BP	nitrogen compound transport	GO:0071705	FALSE	6.81309e-09	8.16666	2104	817	122	26856	AIMP1,AKTIP,ANP32B,ANXA7,ARL1,ARL6IP1,ARL8B,ARPC2,ATPIF1,AZIN2,BET1L,BLZF1,BMP4,BNIP3L,BTF3,CD24A,CD3G,CETN3,CHCHD4,CHMP2A,CHMP5,CHRNB2,CNIH4,COG3,COMMD1,CPEB1,CPT1A,CREBRF,CRHBP,CRY2,EIF3E,FAM91A1,FIS1,FYTTD1,GABARAPL2,GOLGA7,GRPEL2,GUK1,HIF1A,HNRNPA1,HSPB11,IFT20,ING1,IST1,KPNA2,LIN7C,M6PR,MAGOH,MIA3,MRPL18,MTERF4,NACA,NDC1,NDEL1,NDFIP2,NPM1,NUP50,NXT1,PARL,PDCD10,PDCD6,PEX26,PEX7,PHAX,PIK3C3,P…
GO:BP	regulation of biosynthetic process	GO:0009889	FALSE	7.62232e-09	8.11791	5714	817	257	26856	A430033K04RIK,AK6,ANKRD49,ANXA7,APEX1,ATG12,ATP6AP2,BACH1,BAMBI,BCLAF1,BHLHE40,BHLHE41,BLOC1S2,BMP4,BUD31,C1D,CALCOCO1,CCDC85B,CCNE1,CCT4,CD24A,CD83,CDK4,CDK7,CIAO1,CIART,CIPC,CKS1B,CLP1,CNBP,CNOT8,CNPY2,COMMD1,COMMD6,COPS5,CPEB1,CREBRF,CRLF3,CRY2,DBP,DDX20,EDRF1,EIF2A,EIF2S1,EIF3E,EIF4E2,EPB41L4B,ERCC6,ETV3,F3,FASTKD3,FNIP1,GGNBP2,GIGYF2,GM14326,GM17494,GM35315,GMNN,GNL3,GTF2A2,GTF2H1,GZF1,H1F0,…
GO:BP	regulation of DNA-templated transcription	GO:0006355	FALSE	8.02263e-09	8.09568	3429	817	174	26856	A430033K04RIK,AK6,ANKRD49,APEX1,BACH1,BAMBI,BCLAF1,BHLHE40,BHLHE41,BLOC1S2,BMP4,BUD31,C1D,CALCOCO1,CCDC85B,CCNE1,CDK7,CIAO1,CIART,CIPC,CKS1B,CNBP,COMMD1,COMMD6,COPS5,CREBRF,CRLF3,CRY2,DBP,DDX20,EDRF1,ERCC6,ETV3,FNIP1,GM14326,GM35315,GMNN,GNL3,GTF2A2,GTF2H1,GZF1,HAS3,HBP1,HEXB,HIF1A,HINFP,HLF,HMGB1,HMGB2,HMGN1,HMGN2,HSBP1,ID1,IFNAR1,IGBP1,ILF3,ING1,ING4,JAG1,KDM5A,LAMTOR5,LEFTY1,LIN52,LIN9,MBD2,ME…
GO:BP	nucleic acid metabolic process	GO:0090304	FALSE	9.67869e-09	8.01418	7754	817	326	26856	1110038B12RIK,2410006H16RIK,A430033K04RIK,AK6,ANKRD49,APEX1,BACH1,BAMBI,BCAS2,BCLAF1,BHLHE40,BHLHE41,BLOC1S2,BMP4,BUD31,C1D,CALCOCO1,CCDC85B,CCNE1,CCNE2,CCT4,CD2BP2,CDK7,CHCHD4,CIAO1,CIART,CIPC,CKS1B,CLNS1A,CLP1,CMTR2,CNBP,CNOT8,COMMD1,COMMD6,COPS5,CPEB1,CPSF4,CREBRF,CRLF3,CRY2,CTU1,CUL4B,DBP,DDX20,DDX47,DFFB,DNTTIP2,EDRF1,EIF3E,EPB41L4AOS,ERCC6,ERCC8,ERI2,ETV3,EXOSC1,FASTKD3,FCF1,FNIP1,FRG1,GAS5…
GO:BP	regulation of gene expression	GO:0010468	FALSE	1.06362e-08	7.97321	5389	817	245	26856	A430033K04RIK,AK6,ANKRD49,ANXA7,APEX1,ATG12,ATP6AP2,BACH1,BAMBI,BCLAF1,BHLHE40,BHLHE41,BLOC1S2,BMP4,BUD31,C1D,CALCOCO1,CCDC85B,CCNE1,CD24A,CD83,CDK4,CDK7,CIAO1,CIART,CIPC,CKS1B,CLP1,CNBP,CNOT8,CNPY2,COMMD1,COMMD6,COPS5,CPEB1,CREBRF,CRLF3,CRY2,DBP,DDX20,EDRF1,EIF2A,EIF2S1,EIF3E,EIF4E2,EPB41L4B,ERCC6,ETV3,F3,FASTKD3,FNIP1,GGNBP2,GIGYF2,GM14326,GM17494,GM35315,GMNN,GNL3,GTF2A2,GTF2H1,GZF1,H1F0,H3F3A…
GO:BP	regulation of RNA biosynthetic process	GO:2001141	FALSE	1.15838e-08	7.93615	3444	817	174	26856	A430033K04RIK,AK6,ANKRD49,APEX1,BACH1,BAMBI,BCLAF1,BHLHE40,BHLHE41,BLOC1S2,BMP4,BUD31,C1D,CALCOCO1,CCDC85B,CCNE1,CDK7,CIAO1,CIART,CIPC,CKS1B,CNBP,COMMD1,COMMD6,COPS5,CREBRF,CRLF3,CRY2,DBP,DDX20,EDRF1,ERCC6,ETV3,FNIP1,GM14326,GM35315,GMNN,GNL3,GTF2A2,GTF2H1,GZF1,HAS3,HBP1,HEXB,HIF1A,HINFP,HLF,HMGB1,HMGB2,HMGN1,HMGN2,HSBP1,ID1,IFNAR1,IGBP1,ILF3,ING1,ING4,JAG1,KDM5A,LAMTOR5,LEFTY1,LIN52,LIN9,MBD2,ME…
GO:BP	cellular aromatic compound metabolic process	GO:0006725	FALSE	1.74981e-08	7.75701	8487	817	349	26856	1110038B12RIK,2410006H16RIK,A430033K04RIK,ACOT1,AK6,ANKRD49,APEX1,ATIC,ATP5L,ATPIF1,BACH1,BAMBI,BCAS2,BCLAF1,BHLHE40,BHLHE41,BLOC1S2,BMP4,BUD31,C1D,CALCOCO1,CCDC85B,CCNE1,CCNE2,CCT4,CD2BP2,CDK7,CHCHD4,CHRNB2,CIAO1,CIART,CIPC,CKS1B,CLNS1A,CLP1,CMTR2,CNBP,CNOT8,COMMD1,COMMD6,COPS5,CPEB1,CPSF4,CREBRF,CRLF3,CRY2,CSGALNACT1,CTU1,CUL4B,CYP2E1,DBP,DDX20,DDX47,DFFB,DNTTIP2,DPM1,DTYMK,EDRF1,EIF3E,EPB41L4A…
GO:BP	protein localization	GO:0008104	FALSE	2.00414e-08	7.69807	2586	817	140	26856	AKTIP,ANP32B,ANXA7,AP1AR,ARL1,ARL6IP1,ARL8B,ARPC2,ATP6V1D,ATPIF1,BET1L,BLZF1,BMP4,BNIP3L,BTF3,CCNE1,CCNE2,CCT4,CD247,CD24A,CD3G,CENPA,CETN3,CHCHD4,CHMP2A,CHMP5,CNIH4,COG3,COMMD1,COPS9,CPT1A,CREBRF,CRY2,EIF3E,EMC4,FAM91A1,FIS1,GABARAPL2,GNL3,GOLGA7,GRPEL2,GUK1,H2AC6,H4C16,H4C3,HIF1A,HINFP,HSPB11,IFT20,ING1,IST1,KPNA2,LAMTOR3,LAMTOR5,LIN7C,LZTFL1,M6PR,MFSD1,MIA3,MPP7,MTERF4,NACA,NDC1,NDEL1,NDFIP2,N…
GO:BP	cellular macromolecule localization	GO:0070727	FALSE	2.50126e-08	7.60184	2594	817	140	26856	AKTIP,ANP32B,ANXA7,AP1AR,ARL1,ARL6IP1,ARL8B,ARPC2,ATP6V1D,ATPIF1,BET1L,BLZF1,BMP4,BNIP3L,BTF3,CCNE1,CCNE2,CCT4,CD247,CD24A,CD3G,CENPA,CETN3,CHCHD4,CHMP2A,CHMP5,CNIH4,COG3,COMMD1,COPS9,CPT1A,CREBRF,CRY2,EIF3E,EMC4,FAM91A1,FIS1,GABARAPL2,GNL3,GOLGA7,GRPEL2,GUK1,H2AC6,H4C16,H4C3,HIF1A,HINFP,HSPB11,IFT20,ING1,IST1,KPNA2,LAMTOR3,LAMTOR5,LIN7C,LZTFL1,M6PR,MFSD1,MIA3,MPP7,MTERF4,NACA,NDC1,NDEL1,NDFIP2,N…
GO:BP	protein modification process	GO:0036211	FALSE	2.78937e-08	7.55449	3401	817	171	26856	ABHD13,AK6,AKTIP,ALG11,ARIH2,ASB3,ATG12,BFAR,BMP4,BRAP,CCNE1,CCNE2,CCNG2,CD24A,CDC26,CDK4,CDK7,CEP43,CHCHD4,CHFR,CNPPD1,COG3,COMMD1,COPS4,COPS5,COPS9,CRBN,CRY2,CSTDC5,CTU1,CUL4B,DAZAP2,DBNDD2,DCUN1D5,DHPS,DIPK2A,DNAJC10,DPM1,DUSP2,DUSP28,EEF1AKMT2,EIF2A,EIF2S1,ERCC6,ERCC8,FBXL3,FBXL5,FBXO28,FBXO38,FNIP1,GGNBP2,GNL3,GOLGA7,GSKIP,GTF2B,HERC4,HIF1A,HMGB1,IFNAR1,IGBP1,ILF3,ING4,KDM5A,MAP3K15,MBD2,MED…
GO:BP	cellular localization	GO:0051641	FALSE	2.98854e-08	7.52454	3510	817	175	26856	AKTIP,ANP32B,ANXA7,AP1AR,ARL1,ARL6IP1,ARL8B,ARPC2,ATP6AP2,ATP6V1C1,ATP6V1D,ATP6V1E1,ATP6V1G1,ATPIF1,BET1L,BLOC1S2,BLZF1,BMP4,BNIP3L,BTF3,CCNE1,CCNE2,CCT4,CD247,CD24A,CD3G,CENPA,CEP19,CETN3,CHCHD4,CHMP2A,CHMP5,CHRNB2,CLN5,CLUAP1,CNIH4,COG3,COMMD1,COPS5,COPS9,CPT1A,CREBRF,CRY2,DIPK2A,DNAAF2,EIF3E,EMC4,FAM91A1,FIS1,FYTTD1,GABARAPL2,GNL3,GOLGA7,GRPEL2,GUK1,H2AC6,H4C16,H4C3,HEXB,HIF1A,HINFP,HNRNPA1,HS…
GO:BP	proteolysis involved in protein catabolic process	GO:0051603	FALSE	3.46016e-08	7.4609	776	817	61	26856	AK6,ARIH2,ATPIF1,BFAR,CDC26,CHFR,CHMP2A,CHMP5,COMMD1,CRBN,CTSF,CUL4B,DNAJC10,EIF2A,EIF3H,ERCC8,FBXL3,FBXL5,FBXO38,GABARAPL2,HERC4,MKRN2,NTAN1,PCYOX1,PITHD1,PPP2CB,PRICKLE1,PSMA2,PSMA5,PSMA6,PSMB1,RACK1,RBX1,RMND5A,RNF114,RNF139,RNF149,RNF167,RNF4,RNF41,RNF7,RPL11,RPL23,RPL5,RPS27A,RPS7,SEC61B,SIRT1,SKP1,SUMO1,TOLLIP,TOPORS,TTC3,UBXN1,USP2,USP22,USP3,USP38,YOD1,ZFAND2A,ZRANB1
GO:BP	nucleobase-containing compound metabolic process	GO:0006139	FALSE	4.14816e-08	7.38214	8265	817	340	26856	1110038B12RIK,2410006H16RIK,A430033K04RIK,ACOT1,AK6,ANKRD49,APEX1,ATIC,ATP5L,ATPIF1,BACH1,BAMBI,BCAS2,BCLAF1,BHLHE40,BHLHE41,BLOC1S2,BMP4,BUD31,C1D,CALCOCO1,CCDC85B,CCNE1,CCNE2,CCT4,CD2BP2,CDK7,CHCHD4,CIAO1,CIART,CIPC,CKS1B,CLNS1A,CLP1,CMTR2,CNBP,CNOT8,COMMD1,COMMD6,COPS5,CPEB1,CPSF4,CREBRF,CRLF3,CRY2,CSGALNACT1,CTU1,CUL4B,DBP,DDX20,DDX47,DFFB,DNTTIP2,DPM1,DTYMK,EDRF1,EIF3E,EPB41L4AOS,ERCC6,ERCC8…
GO:BP	cellular component organization or biogenesis	GO:0071840	FALSE	4.76616e-08	7.32183	7758	817	323	26856	ACTR6,ADAMTS13,AK6,AKTIP,ANAPC15,ANP32B,ANXA7,AP1AR,APEX1,ARL1,ARL6IP1,ARL8B,ARPC1A,ARPC2,ARPC5L,ATG12,ATP6AP2,ATP6V1C1,ATP6V1D,ATP6V1E1,ATP6V1G1,ATPIF1,AZIN2,BET1L,BHLHB9,BLOC1S2,BLZF1,BMP4,BNIP3L,BROX,C1D,CCDC85B,CCNE1,CCNE2,CCT4,CD247,CD24A,CD3D,CDC26,CDK4,CDKN2AIP,CENPA,CENPP,CENPW,CEP19,CEP20,CEP43,CHCHD4,CHCHD7,CHFR,CHMP2A,CHMP5,CHRNB2,CIAO1,CIBAR1,CLN5,CLNS1A,CLP1,CLUAP1,COA4,COG3,COPS5,CO…
GO:BP	heterocycle metabolic process	GO:0046483	FALSE	5.63343e-08	7.24923	8406	817	344	26856	1110038B12RIK,2410006H16RIK,A430033K04RIK,ACOT1,AK6,ANKRD49,APEX1,ATIC,ATP5L,ATPIF1,BACH1,BAMBI,BCAS2,BCLAF1,BHLHE40,BHLHE41,BLOC1S2,BMP4,BUD31,C1D,CALCOCO1,CCDC85B,CCNE1,CCNE2,CCT4,CD2BP2,CDK7,CHCHD4,CIAO1,CIART,CIPC,CKS1B,CLNS1A,CLP1,CMTR2,CNBP,CNOT8,COMMD1,COMMD6,COPS5,CPEB1,CPSF4,CREBRF,CRLF3,CRY2,CSGALNACT1,CTU1,CUL4B,CYP2E1,DBP,DDX20,DDX47,DFFB,DNTTIP2,DPM1,DTYMK,EDRF1,EIF3E,EPB41L4AOS,ERCC…
GO:BP	ribosomal large subunit biogenesis	GO:0042273	FALSE	6.72041e-08	7.1726	71	817	17	26856	NIP7,NOP16,NPM1,NSA2,RPF1,RPL10,RPL11,RPL14,RPL23A,RPL24,RPL26,RPL35A,RPL38,RPL5,RPL7,RSL24D1,SURF6
GO:BP	organic substance catabolic process	GO:1901575	FALSE	7.09975e-08	7.14876	2156	817	121	26856	4930438A08RIK,ABHD13,ADAMTS13,AK6,APEX1,ARIH2,ATPIF1,AZIN2,BFAR,BLMH,BNIP3L,CDC26,CDK4,CHFR,CHMP2A,CHMP5,CNOT8,COMMD1,CPT1A,CRBN,CREBRF,CRYL1,CTSF,CUL4B,CYP3A16,DFFB,DHPS,DNAJC10,EIF2A,EIF3E,EIF3H,ERCC8,EXOSC1,FASTKD3,FBXL3,FBXL5,FBXO38,FUCA1,GABARAPL2,GIGYF2,GPCPD1,HBS1L,HERC4,HEXB,HIF1A,HMGB1,IER3,LSM5,LSM6,MAGOH,MKRN2,MTRR,NANOS1,NPL,NPM1,NQO1,NRD1,NTAN1,NUDT16,PCYOX1,PEX7,PHAX,PITHD1,PLA2G7,P…
GO:BP	protein catabolic process	GO:0030163	FALSE	9.59601e-08	7.01791	1026	817	72	26856	ABHD13,ADAMTS13,AK6,ARIH2,ATPIF1,AZIN2,BFAR,BNIP3L,CDC26,CHFR,CHMP2A,CHMP5,COMMD1,CRBN,CREBRF,CTSF,CUL4B,DNAJC10,EIF2A,EIF3H,ERCC8,FBXL3,FBXL5,FBXO38,GABARAPL2,HERC4,IER3,MKRN2,NQO1,NRD1,NTAN1,PCYOX1,PITHD1,PPP2CB,PRICKLE1,PSMA2,PSMA5,PSMA6,PSMB1,RACK1,RBX1,RMND5A,RNF114,RNF139,RNF149,RNF167,RNF4,RNF41,RNF7,RPL11,RPL23,RPL5,RPS27A,RPS7,SEC61B,SIRT1,SKP1,SNX5,SUMO1,TMEM199,TOLLIP,TOPORS,TTC3,UBXN1…
GO:BP	modification-dependent protein catabolic process	GO:0019941	FALSE	9.60036e-08	7.01771	656	817	54	26856	AK6,ARIH2,BFAR,CDC26,CHFR,CHMP2A,CHMP5,COMMD1,CRBN,CUL4B,DNAJC10,EIF3H,ERCC8,FBXL3,FBXL5,FBXO38,HERC4,MKRN2,NTAN1,PCYOX1,PPP2CB,PRICKLE1,PSMA2,PSMA5,PSMA6,RACK1,RBX1,RMND5A,RNF114,RNF139,RNF149,RNF167,RNF4,RNF7,RPL11,RPL23,RPL5,RPS27A,RPS7,SEC61B,SIRT1,SKP1,SUMO1,TOLLIP,TOPORS,TTC3,UBXN1,USP2,USP22,USP3,USP38,YOD1,ZFAND2A,ZRANB1
GO:BP	organic cyclic compound metabolic process	GO:1901360	FALSE	9.81374e-08	7.00817	8717	817	353	26856	1110038B12RIK,2410006H16RIK,A430033K04RIK,ACOT1,AK6,ANKRD49,APEX1,ATIC,ATP5L,ATPIF1,BACH1,BAMBI,BCAS2,BCLAF1,BHLHE40,BHLHE41,BLOC1S2,BMP4,BUD31,C1D,CALCOCO1,CCDC85B,CCNE1,CCNE2,CCT4,CD2BP2,CDK7,CHCHD4,CHRNB2,CIAO1,CIART,CIPC,CKS1B,CLNS1A,CLP1,CMTR2,CNBP,CNOT8,COMMD1,COMMD6,COPS5,CPEB1,CPSF4,CREBRF,CRLF3,CRY2,CSGALNACT1,CTU1,CUL4B,CYP2E1,CYP3A16,DBP,DDX20,DDX47,DFFB,DNTTIP2,DPM1,DTYMK,EDRF1,EIF3E,…
GO:BP	negative regulation of nitrogen compound metabolic process	GO:0051172	FALSE	1.00696e-07	6.99699	2493	817	134	26856	A430033K04RIK,AK6,ARL6IP1,AZIN2,BACH1,BCLAF1,BHLHE40,BHLHE41,BMP4,C1D,CCDC85B,CCNE1,CEP43,CIART,CIPC,CNBP,CNOT8,COPS9,CPEB1,CREBRF,CRY2,CSTB,CSTDC5,DBNDD2,DDX20,DFFB,DNAJC10,EIF2A,EIF2S1,EIF3H,EIF4E2,ERCC6,ETV3,FIS1,FNIP1,GABARAPL2,GGNBP2,GIGYF2,GMNN,GSKIP,GZF1,H1F0,HIF1A,HINFP,HMGB1,HMGB2,HMGN2,HNRNPA1,HSBP1,ID1,IGBP1,ILF3,ING1,ING4,KDM5A,LAMTOR5,LEFTY1,MBD2,MRPL13,NACA,NANOS1,NCL,NFX1,NKAP,NPM1…
GO:BP	establishment of localization in cell	GO:0051649	FALSE	1.36167e-07	6.86593	2203	817	122	26856	AKTIP,ANP32B,ANXA7,AP1AR,ARL1,ARL6IP1,ARL8B,ARPC2,ATP6AP2,ATP6V1C1,ATP6V1D,ATP6V1E1,ATP6V1G1,ATPIF1,BET1L,BLOC1S2,BMP4,BNIP3L,CD24A,CENPA,CEP19,CHCHD4,CHMP2A,CHMP5,CHRNB2,CLN5,CLUAP1,CNIH4,COG3,COMMD1,COPS5,CREBRF,CRY2,DIPK2A,DNAAF2,EIF3E,FAM91A1,FIS1,FYTTD1,GOLGA7,GRPEL2,HIF1A,HNRNPA1,HSBP1,HSPB11,IER3,IFT20,ING1,KPNA2,LIN7C,M6PR,MAGOH,MIA3,MREG,MTERF4,NACA,NDC1,NDEL1,NDFIP2,NPC1,NPM1,NUP50,NXT1…
GO:BP	negative regulation of metabolic process	GO:0009892	FALSE	1.49828e-07	6.82441	3553	817	174	26856	A430033K04RIK,AK6,ANXA7,AP1AR,APEX1,ARL6IP1,ATG12,AZIN2,BACH1,BCLAF1,BHLHE40,BHLHE41,BMP4,C1D,CCDC85B,CCNE1,CD24A,CD83,CEP43,CIART,CIPC,CLP1,CNBP,CNOT8,CNPY2,COPS9,CPEB1,CREBRF,CRY2,CSTB,CSTDC5,DBNDD2,DDX20,DFFB,DNAJC10,EIF2A,EIF2S1,EIF3E,EIF3H,EIF4E2,ERCC6,ETV3,FASTKD3,FIS1,FNIP1,GABARAPL2,GGNBP2,GIGYF2,GM17494,GMNN,GSKIP,GZF1,H1F0,H3F3A,HBS1L,HIF1A,HINFP,HMGB1,HMGB2,HMGN2,HNRNPA1,HSBP1,ID1,IER3…
GO:BP	modification-dependent macromolecule catabolic process	GO:0043632	FALSE	1.59604e-07	6.79696	665	817	54	26856	AK6,ARIH2,BFAR,CDC26,CHFR,CHMP2A,CHMP5,COMMD1,CRBN,CUL4B,DNAJC10,EIF3H,ERCC8,FBXL3,FBXL5,FBXO38,HERC4,MKRN2,NTAN1,PCYOX1,PPP2CB,PRICKLE1,PSMA2,PSMA5,PSMA6,RACK1,RBX1,RMND5A,RNF114,RNF139,RNF149,RNF167,RNF4,RNF7,RPL11,RPL23,RPL5,RPS27A,RPS7,SEC61B,SIRT1,SKP1,SUMO1,TOLLIP,TOPORS,TTC3,UBXN1,USP2,USP22,USP3,USP38,YOD1,ZFAND2A,ZRANB1
GO:BP	proteolysis	GO:0006508	FALSE	2.31542e-07	6.63537	1829	817	106	26856	ADAMTS13,AK6,ANP32B,ARIH2,ARL6IP1,ATP6AP2,ATPIF1,BFAR,BLMH,CDC26,CHFR,CHMP2A,CHMP5,CLN5,COMMD1,COPS4,COPS5,CRBN,CSTB,CSTDC5,CTSF,CUL4B,DNAJC10,EIF2A,EIF3H,ENDOU,ERCC8,F3,FBXL3,FBXL5,FBXO38,FIS1,FNIP1,GABARAPL2,GZMC,HERC4,HMGB1,IST1,KLK13,LAMTOR5,LDLRAD3,METAP1,MKRN2,NRD1,NTAN1,P4HB,PARL,PCYOX1,PDCD2,PDCD6,PERP,PIK3C3,PITHD1,PITRM1,PPP2CB,PRICKLE1,PRKCQ,PSMA2,PSMA5,PSMA6,PSMB1,PSMD9,RACK1,RBX1,RMN…
GO:BP	cellular response to stress	GO:0033554	FALSE	2.75786e-07	6.55943	2005	817	113	26856	AK6,APEX1,ARMT1,ATPIF1,BACH1,BCLAF1,BFAR,BMP4,BNIP3L,CDK7,CDKN2AIP,CHCHD4,COMMD1,COPS5,CPEB1,CREBRF,CRHBP,CUL4B,DCUN1D5,DNAJC10,EIF2A,EIF2S1,ERCC6,ERCC8,FIS1,FNIP1,GABARAPL2,GIGYF2,GTF2H1,H2AC25,HACD3,HAPSTR1,HIF1A,HINFP,HMGB1,HMGN1,HNRNPA1,HSBP1,IER3,ING4,INIP,MATN2,MCL1,MIOS,NDEL1,NPM1,NQO1,NSMCE1,OARD1,OSER1,P4HB,PDCD10,PDCD4,PDCD6,PDK1,PIGBOS1,PIK3C3,PMS2,PPIA,PPP1R15B,PPP2CB,PTGER4,RACK1,RAD…
GO:BP	ubiquitin-dependent protein catabolic process	GO:0006511	FALSE	4.432e-07	6.3534	644	817	52	26856	AK6,ARIH2,BFAR,CDC26,CHFR,CHMP2A,CHMP5,COMMD1,CRBN,CUL4B,DNAJC10,EIF3H,ERCC8,FBXL3,FBXL5,FBXO38,HERC4,MKRN2,NTAN1,PPP2CB,PRICKLE1,PSMA2,PSMA5,PSMA6,RACK1,RBX1,RMND5A,RNF114,RNF139,RNF149,RNF167,RNF4,RNF7,RPL11,RPL23,RPL5,RPS7,SEC61B,SIRT1,SKP1,SUMO1,TOLLIP,TOPORS,TTC3,UBXN1,USP2,USP22,USP3,USP38,YOD1,ZFAND2A,ZRANB1
GO:BP	protein ubiquitination	GO:0016567	FALSE	5.80068e-07	6.23652	770	817	58	26856	ARIH2,ASB3,BFAR,BRAP,CDC26,CHFR,COMMD1,CRBN,CUL4B,DCUN1D5,ERCC8,FBXL3,FBXL5,FBXO28,FBXO38,HERC4,MED10,MED17,MED18,MED31,MKRN2,NDFIP2,NFX1,NPM1,NQO1,PDCD6,PPIA,PRICKLE1,RACK1,RASSF1,RBX1,RMND5A,RNF113A2,RNF114,RNF139,RNF149,RNF167,RNF4,RNF41,RNF7,RPL11,RPL23,RPL5,RPS20,RPS27A,RPS3,RPS7,SDE2,SIRT1,SKP1,SPRTN,TOPORS,TRIM23,TTC3,UBE2Q1,UBR7,UBXN1,WSB2
GO:BP	macromolecule localization	GO:0033036	FALSE	6.73457e-07	6.17169	3086	817	154	26856	AKTIP,ANP32B,ANXA7,AP1AR,ARL1,ARL6IP1,ARL8B,ARPC2,ATP6V1D,ATPIF1,BET1L,BLZF1,BMP4,BNIP3L,BTF3,CCNE1,CCNE2,CCT4,CD247,CD24A,CD3G,CENPA,CETN3,CHCHD4,CHMP2A,CHMP5,CNIH4,COG3,COMMD1,COPS9,CPEB1,CPT1A,CREBRF,CRY2,EIF3E,EMC4,FAM91A1,FIS1,FYTTD1,GABARAPL2,GNL3,GOLGA7,GRPEL2,GUK1,H2AC6,H4C16,H4C3,HEXB,HIF1A,HINFP,HNRNPA1,HSPB11,IFT20,ING1,IST1,KPNA2,LAMTOR3,LAMTOR5,LIMA1,LIN7C,LZTFL1,M6PR,MAGOH,MFSD1,MIA…
GO:BP	negative regulation of macromolecule metabolic process	GO:0010605	FALSE	6.86492e-07	6.16336	3326	817	163	26856	A430033K04RIK,AK6,ANXA7,AP1AR,APEX1,ARL6IP1,ATG12,AZIN2,BACH1,BCLAF1,BHLHE40,BHLHE41,BMP4,C1D,CCDC85B,CCNE1,CD24A,CD83,CEP43,CIART,CIPC,CLP1,CNBP,CNOT8,CNPY2,COPS9,CPEB1,CREBRF,CRY2,CSTB,CSTDC5,DBNDD2,DDX20,DFFB,DNAJC10,EIF2A,EIF2S1,EIF3E,EIF3H,EIF4E2,ERCC6,ETV3,FASTKD3,FNIP1,GABARAPL2,GGNBP2,GIGYF2,GM17494,GMNN,GSKIP,GZF1,H1F0,H3F3A,HBS1L,HIF1A,HINFP,HMGB1,HMGB2,HMGN2,HNRNPA1,HSBP1,ID1,IGBP1,ILF…
GO:BP	organonitrogen compound catabolic process	GO:1901565	FALSE	1.88438e-06	5.72483	1348	817	83	26856	4930438A08RIK,ABHD13,ADAMTS13,AK6,ARIH2,ATPIF1,AZIN2,BFAR,BLMH,BNIP3L,CDC26,CHFR,CHMP2A,CHMP5,COMMD1,CRBN,CREBRF,CTSF,CUL4B,CYP3A16,DHPS,DNAJC10,EIF2A,EIF3H,ERCC8,FBXL3,FBXL5,FBXO38,GABARAPL2,HERC4,HEXB,IER3,MKRN2,MTRR,NPL,NQO1,NRD1,NTAN1,NUDT16,PCYOX1,PITHD1,PLA2G7,PPP2CB,PRICKLE1,PSMA2,PSMA5,PSMA6,PSMB1,RACK1,RBX1,RMND5A,RNF114,RNF139,RNF149,RNF167,RNF4,RNF41,RNF7,RPL11,RPL23,RPL5,RPS27A,RPS7,S…
GO:BP	ribosome assembly	GO:0042255	FALSE	2.14426e-06	5.66872	66	817	15	26856	EIF2A,MTERF4,NIP7,RPL10,RPL11,RPL23A,RPL24,RPL38,RPL5,RPS14,RPS25,RPS27,RPS27L,RPS6,SURF6
GO:BP	protein-DNA complex assembly	GO:0065004	FALSE	2.53964e-06	5.59523	193	817	25	26856	AK6,ANP32B,CENPA,CENPP,CENPW,GMNN,GTF2A2,GTF2B,H1F0,H3F3A,H4C16,H4C3,HMGB1,MED10,MED17,MED18,MED28,MED31,MED4,MIS18A,NPM1,POLE3,RNF4,TAF7,UBN1
GO:BP	RNA metabolic process	GO:0016070	FALSE	2.90533e-06	5.5368	7202	817	296	26856	1110038B12RIK,2410006H16RIK,A430033K04RIK,AK6,ANKRD49,APEX1,BACH1,BAMBI,BCAS2,BCLAF1,BHLHE40,BHLHE41,BLOC1S2,BMP4,BUD31,C1D,CALCOCO1,CCDC85B,CCNE1,CD2BP2,CDK7,CIAO1,CIART,CIPC,CKS1B,CLNS1A,CLP1,CMTR2,CNBP,CNOT8,COMMD1,COMMD6,COPS5,CPEB1,CPSF4,CREBRF,CRLF3,CRY2,CTU1,DBP,DDX20,DDX47,DNTTIP2,EDRF1,EIF3E,EPB41L4AOS,ERCC6,ERI2,ETV3,EXOSC1,FASTKD3,FCF1,FNIP1,FRG1,GAS5,GIGYF2,GM14326,GM35315,GMNN,GNL3,G…
GO:BP	negative regulation of cellular metabolic process	GO:0031324	FALSE	3.10923e-06	5.50735	3180	817	155	26856	A430033K04RIK,ANXA7,APEX1,ATG12,BACH1,BCLAF1,BHLHE40,BHLHE41,BMP4,C1D,CCDC85B,CCNE1,CD24A,CD83,CEP43,CIART,CIPC,CLP1,CNBP,CNOT8,CNPY2,CPEB1,CREBRF,CRY2,DBNDD2,DDX20,DFFB,DNAJC10,EIF2A,EIF2S1,EIF3E,EIF4E2,ERCC6,ETV3,FASTKD3,FIS1,FNIP1,GGNBP2,GIGYF2,GM17494,GMNN,GSKIP,GZF1,H1F0,H3F3A,HBS1L,HIF1A,HINFP,HMGB1,HMGB2,HMGN2,HNRNPA1,HSBP1,ID1,IER3,IGBP1,ILF3,ING1,ING4,KDM5A,LEFTY1,LSM5,LSM6,MAGOH,MBD2,MC…
GO:BP	positive regulation of nitrogen compound metabolic process	GO:0051173	FALSE	5.43964e-06	5.26443	3152	817	153	26856	AK6,AKTIP,ANKRD49,ANP32B,APEX1,ARIH2,ATPIF1,BACH1,BAMBI,BCLAF1,BLOC1S2,BMP4,BUD31,CALCOCO1,CCT4,CD24A,CDK4,CDK7,CHFR,CNBP,CNOT8,COMMD1,COPS5,CPEB1,CREBRF,CRLF3,CUL4B,DAZAP2,DBP,DCUN1D5,DIPK2A,EDRF1,EIF2A,EIF3E,ERCC6,ERCC8,F3,FASTKD3,FBXL5,FIS1,FNIP1,GIGYF2,GNL3,GTF2A2,GTF2H1,GZF1,HAS3,HEXB,HIF1A,HINFP,HLF,HMGB1,HMGB2,HNRNPA1,IER3,IFNAR1,IGBP1,ILF3,ING1,ING4,IST1,JAG1,KDM5A,MBD2,MED10,MED17,MED18,…
GO:BP	negative regulation of cellular biosynthetic process	GO:0031327	FALSE	1.03867e-05	4.98352	2756	817	137	26856	A430033K04RIK,ANXA7,APEX1,ATG12,BACH1,BCLAF1,BHLHE40,BHLHE41,BMP4,C1D,CCDC85B,CCNE1,CD24A,CD83,CIART,CIPC,CLP1,CNBP,CNOT8,CNPY2,CPEB1,CREBRF,CRY2,DDX20,EIF2A,EIF2S1,EIF3E,EIF4E2,ETV3,FASTKD3,FNIP1,GGNBP2,GIGYF2,GM17494,GMNN,GZF1,H1F0,H3F3A,HBS1L,HIF1A,HINFP,HMGB1,HMGB2,HMGN2,HNRNPA1,HSBP1,ID1,ILF3,ING1,ING4,KDM5A,LEFTY1,LSM5,LSM6,MAGOH,MBD2,MRPL13,NACA,NANOS1,NCL,NDFIP2,NFX1,NKAP,NPM1,NR1D2,NRARP…
GO:BP	protein localization to organelle	GO:0033365	FALSE	1.25651e-05	4.90083	990	817	65	26856	ARL1,ATP6V1D,ATPIF1,BMP4,BNIP3L,BTF3,CCT4,CENPA,CHCHD4,COG3,CRY2,EMC4,FIS1,GABARAPL2,GNL3,GRPEL2,H2AC6,H4C16,H4C3,IFT20,ING1,KPNA2,LAMTOR5,LZTFL1,M6PR,MFSD1,MIA3,MTERF4,NACA,NOL8,NPM1,NUP50,NXT1,PARL,PEX26,PEX7,PIK3C3,PRICKLE1,PRKCQ,RAB5IF,RNF4,RPA2,RPAIN,RPL11,SEC61B,SIRT1,SKP1,SLF1,SPCS1,SUMO1,SUN1,SYS1,TCP1,TIMM29,TINF2,TOLLIP,TOMM20,TOMM22,TOMM5,TOMM7,TOPORS,TOR1B,TXN1,XPA,ZFAND2A
GO:BP	negative regulation of biosynthetic process	GO:0009890	FALSE	1.7091e-05	4.76723	2778	817	137	26856	A430033K04RIK,ANXA7,APEX1,ATG12,BACH1,BCLAF1,BHLHE40,BHLHE41,BMP4,C1D,CCDC85B,CCNE1,CD24A,CD83,CIART,CIPC,CLP1,CNBP,CNOT8,CNPY2,CPEB1,CREBRF,CRY2,DDX20,EIF2A,EIF2S1,EIF3E,EIF4E2,ETV3,FASTKD3,FNIP1,GGNBP2,GIGYF2,GM17494,GMNN,GZF1,H1F0,H3F3A,HBS1L,HIF1A,HINFP,HMGB1,HMGB2,HMGN2,HNRNPA1,HSBP1,ID1,ILF3,ING1,ING4,KDM5A,LEFTY1,LSM5,LSM6,MAGOH,MBD2,MRPL13,NACA,NANOS1,NCL,NDFIP2,NFX1,NKAP,NPM1,NR1D2,NRARP…
GO:BP	intracellular protein transport	GO:0006886	FALSE	1.81975e-05	4.73999	867	817	59	26856	ANP32B,ARL1,ARL6IP1,ARPC2,ATPIF1,BMP4,BNIP3L,CD24A,CHCHD4,COG3,COMMD1,CRY2,EIF3E,FAM91A1,FIS1,GOLGA7,GRPEL2,ING1,KPNA2,M6PR,MTERF4,NACA,NDEL1,NUP50,NXT1,PARL,PDCD10,PDCD6,PEX26,PEX7,PIK3C3,PPM1A,PRICKLE1,PRKCQ,RAB24,RAB38,RPAIN,RPL11,SEC61B,SNX5,SPCS1,SUMO1,TIMM29,TMED7,TOMM20,TOMM22,TOMM5,TOMM7,TRIM23,TXN1,VIPAS39,VPS26A,VPS29,WLS,YOD1,ZDHHC20,ZDHHC6,ZFAND1,ZFAND2A
GO:BP	DNA damage response	GO:0006974	FALSE	2.51662e-05	4.59918	853	817	58	26856	AK6,APEX1,ARMT1,BACH1,BCLAF1,CDK7,CDKN2AIP,CHCHD4,COMMD1,CUL4B,DCUN1D5,ERCC6,ERCC8,GIGYF2,GTF2H1,H2AC25,HINFP,HMGB1,HMGN1,IER3,ING4,INIP,MCL1,NPM1,NSMCE1,OARD1,PMS2,RAD1,RASSF1,RBX1,REV1,RFC4,RFC5,RNASEH2A,RNASEH2B,RPA2,RPA3,RPAIN,RPL26,RPS27L,RPS3,SDE2,SEM1,SIRT1,SLF1,SNW1,SPRTN,SUV39H1,SWI5,SYF2,TAF7,TDP2,TOPORS,TTC5,USP22,USP3,XPA,XPC
GO:BP	positive regulation of macromolecule metabolic process	GO:0010604	FALSE	2.57546e-05	4.58914	3580	817	166	26856	AK6,AKTIP,ANKRD49,ANP32B,APEX1,ARIH2,ATP6AP2,ATPIF1,BACH1,BAMBI,BCLAF1,BLOC1S2,BMP4,BUD31,CALCOCO1,CCT4,CD24A,CD83,CDK4,CDK7,CHFR,CNBP,CNOT8,COMMD1,COPS5,CPEB1,CREBRF,CRLF3,CUL4B,DAZAP2,DBP,DCUN1D5,DIPK2A,EDRF1,EIF2A,EIF3E,EPB41L4B,ERCC6,ERCC8,F3,FASTKD3,FBXL5,FIS1,FNIP1,GIGYF2,GNL3,GTF2A2,GTF2H1,GZF1,HAS3,HEXB,HIF1A,HINFP,HLF,HMGB1,HMGB2,HNRNPA1,ID1,IER3,IFNAR1,IGBP1,ILF3,ING1,ING4,IST1,JAG1,KDM…
GO:BP	regulation of protein metabolic process	GO:0051246	FALSE	2.59669e-05	4.58558	2455	817	124	26856	AK6,AKTIP,ANP32B,ARIH2,ARL6IP1,ATPIF1,AZIN2,BMP4,CCNE1,CCNE2,CCNG2,CD24A,CDK4,CDK7,CEP43,CHFR,CNBP,CNOT8,CNPPD1,COMMD1,COPS9,CPEB1,CREBRF,CRY2,CSTB,CSTDC5,CUL4B,DAZAP2,DBNDD2,DCUN1D5,DIPK2A,DNAJC10,EIF2A,EIF2S1,EIF3E,EIF3H,EIF4E2,ERCC6,F3,FASTKD3,FBXL5,FIS1,FNIP1,GABARAPL2,GGNBP2,GIGYF2,GNL3,GSKIP,HBS1L,HIF1A,HMGB1,IER3,IFNAR1,IGBP1,ILF3,IST1,LAMTOR5,LDLRAD3,MAGOH,MRPL13,NANOS1,NCL,NDFIP2,NPM1,NQ…
GO:BP	negative regulation of macromolecule biosynthetic process	GO:0010558	FALSE	3.04088e-05	4.517	2698	817	133	26856	A430033K04RIK,ANXA7,APEX1,ATG12,BACH1,BCLAF1,BHLHE40,BHLHE41,BMP4,C1D,CCDC85B,CCNE1,CD24A,CD83,CIART,CIPC,CLP1,CNBP,CNOT8,CNPY2,CPEB1,CREBRF,CRY2,DDX20,EIF2A,EIF2S1,EIF3E,EIF4E2,ETV3,FASTKD3,FNIP1,GGNBP2,GIGYF2,GM17494,GMNN,GZF1,H1F0,H3F3A,HBS1L,HIF1A,HINFP,HMGB1,HMGB2,HMGN2,HNRNPA1,HSBP1,ID1,ILF3,ING1,ING4,KDM5A,LEFTY1,LSM5,LSM6,MAGOH,MBD2,MRPL13,NACA,NANOS1,NCL,NDFIP2,NFX1,NKAP,NPM1,NR1D2,NRARP…
GO:BP	cell cycle	GO:0007049	FALSE	3.32395e-05	4.47834	1802	817	98	26856	ANAPC15,ANP32B,APEX1,ARL8B,BACH1,BMP4,BROX,CCNDBP1,CCNE1,CCNE2,CCNG2,CDC123,CDC26,CDK4,CDK7,CENPA,CENPW,CETN3,CHFR,CHMP2A,CHMP5,CIAO1,CKS1B,CNPPD1,COPS5,CPEB1,CRLF3,CUL4B,DCTN3,DCTN6,DRG1,DSN1,ERCC6,GIGYF2,GMNN,GTF2B,HAUS1,HINFP,HMGB1,IER3,ING1,ING4,INIP,IST1,LIN9,MIS18A,MRPL41,MZT1,NDC1,NDEL1,NPM1,NUDT16,PIK3C3,PIWIL2,PMS2,PPP1CC,PPP2CB,PRICKLE1,PRKCQ,PSMG2,RACK1,RAD1,RASSF1,RB1CC1,RBM7,RNASEH2B…
GO:BP	regulation of translation	GO:0006417	FALSE	5.12809e-05	4.29004	398	817	35	26856	CDK4,CNBP,CNOT8,CPEB1,EIF2A,EIF2S1,EIF3E,EIF4E2,FASTKD3,GIGYF2,HBS1L,ILF3,MAGOH,MRPL13,NANOS1,NCL,NPM1,PIWIL2,POLR2G,PPP1R15B,RACK1,RBM3,RNF139,RPL10,RPL13A,RPL26,RPL38,RPL5,RPS14,RPS27L,RPS3,S100A9,TRMT10C,TRUB2,YTHDF2
GO:BP	regulation of amide metabolic process	GO:0034248	FALSE	6.88977e-05	4.1618	460	817	38	26856	CDK4,CNBP,CNOT8,CPEB1,EIF2A,EIF2S1,EIF3E,EIF4E2,FASTKD3,GIGYF2,HBS1L,ILF3,MAGOH,MRPL13,NANOS1,NCL,NPM1,ORMDL1,ORMDL2,PDK1,PIWIL2,POLR2G,PPP1R15B,RACK1,RBM3,RNF139,RPL10,RPL13A,RPL26,RPL38,RPL5,RPS14,RPS27L,RPS3,S100A9,TRMT10C,TRUB2,YTHDF2
GO:BP	DNA-templated transcription initiation	GO:0006352	FALSE	7.18165e-05	4.14378	136	817	19	26856	AK6,BCLAF1,CDK7,ERCC6,GTF2A2,GTF2B,GTF3C4,HMGB1,MED10,MED17,MED18,MED28,MED31,MED4,POLR2G,POLR3H,TAF7,TFAM,XPA
GO:BP	non-membrane-bounded organelle assembly	GO:0140694	FALSE	8.31772e-05	4.08	387	817	34	26856	ARPC2,CENPA,CENPW,CHMP2A,CHMP5,DAZAP2,DRG1,EIF2A,EIF2S1,GTF2B,HAUS1,LSM3,MTERF4,MZT1,NIP7,NPM1,PRICKLE1,RNF4,RPL10,RPL11,RPL23A,RPL24,RPL38,RPL5,RPS14,RPS23,RPS25,RPS27,RPS27L,RPS3,RPS6,SURF6,TMEM159,YTHDF2
GO:BP	negative regulation of nucleobase-containing compound metabolic process	GO:0045934	FALSE	8.35694e-05	4.07795	1637	817	90	26856	A430033K04RIK,BACH1,BCLAF1,BHLHE40,BHLHE41,BMP4,C1D,CCDC85B,CCNE1,CIART,CIPC,CNBP,CREBRF,CRY2,DDX20,DFFB,ERCC6,ETV3,FIS1,FNIP1,GMNN,GZF1,H1F0,HIF1A,HINFP,HMGB1,HMGB2,HMGN2,HNRNPA1,HSBP1,ID1,ILF3,ING1,ING4,KDM5A,LEFTY1,MBD2,NACA,NFX1,NKAP,NPM1,NR1D2,NRARP,NUDT16,PATZ1,PDCD4,PER2,PER3,PFDN5,PHAX,PRICKLE1,RPL10,RPL23,RPS13,RPS14,RPS3,RRP8,SINHCAF,SIRT1,SMAD2,SNW1,SRSF7,SUMO1,SUPT4A,SUV39H1,TAF7,THRA…
GO:BP	DNA metabolic process	GO:0006259	FALSE	8.41359e-05	4.07502	1018	817	64	26856	AK6,APEX1,BACH1,CCNE1,CCNE2,CCT4,CDK7,CHCHD4,CNBP,COMMD1,CUL4B,DFFB,ERCC6,ERCC8,GMNN,GNL3,GTF2H1,H1F0,H2AC25,HINFP,HMGB1,HMGB2,HMGN1,HNRNPA1,IER3,ING4,INIP,LIN9,MBD2,MIS18A,NOP10,NPM1,NSMCE1,ORC6,PMS2,POLE3,PRKCQ,RAD1,RBX1,REV1,RFC4,RFC5,RNASEH2A,RNASEH2B,RPA2,RPA3,RPAIN,RPS3,SDE2,SEM1,SIRT1,SLF1,SPRTN,SUV39H1,SWI5,TAF7,TCP1,TDP2,TINF2,TTC5,USP22,USP3,XPA,XPC
GO:BP	negative regulation of biological process	GO:0048519	FALSE	9.44899e-05	4.02461	6031	817	249	26856	1810037I17RIK,A430033K04RIK,ACOT1,AIMP1,AK6,ANAPC15,ANP32B,ANXA7,AP1AR,APEX1,ARL6IP1,ARMC10,ARPC2,ATG12,ATPIF1,AZIN2,BACH1,BAMBI,BCLAF1,BFAR,BHLHB9,BHLHE40,BHLHE41,BMP4,BNIP3L,BRAP,BTF3,C1D,CCDC85B,CCNE1,CD24A,CD83,CDKN2AIP,CEP43,CHFR,CHMP2A,CHRNB2,CIART,CIPC,CLP1,CNBP,CNOT8,CNPY2,COMMD1,COPS5,COPS9,CPEB1,CRBN,CREBRF,CRHBP,CRLF3,CRY2,CSTB,CSTDC5,DBNDD2,DDX20,DFFB,DIPK2A,DNAJC10,DUSP2,EIF2A,EIF2S1…
GO:BP	chromosome organization	GO:0051276	FALSE	0.000116307	3.93439	590	817	44	26856	ANAPC15,APEX1,CCNE1,CCNE2,CCT4,CDC26,CENPA,CENPP,CENPW,CHFR,CHMP2A,CHMP5,CPEB1,DFFB,DRG1,DSN1,GNL3,GTF2B,H1F0,H3F3A,HMGB1,HMGB2,HNRNPA1,MIS18A,MZT1,NDC1,NOP10,NUDT16,PRICKLE1,PRKCQ,PSMG2,RFC4,RFC5,RNF4,RPA2,SIRT1,SLF1,SMC1B,SUN1,SUV39H1,SYCE2,TCP1,TINF2,XPA
GO:BP	DNA repair	GO:0006281	FALSE	0.000125412	3.90166	571	817	43	26856	AK6,APEX1,BACH1,CDK7,CHCHD4,COMMD1,CUL4B,ERCC6,ERCC8,GTF2H1,H2AC25,HINFP,HMGB1,HMGN1,IER3,INIP,NPM1,NSMCE1,PMS2,RAD1,RBX1,REV1,RFC4,RFC5,RNASEH2A,RNASEH2B,RPA2,RPA3,RPAIN,RPS3,SEM1,SIRT1,SLF1,SPRTN,SUV39H1,SWI5,TAF7,TDP2,TTC5,USP22,USP3,XPA,XPC
GO:BP	cell cycle process	GO:0022402	FALSE	0.00012926	3.88853	1240	817	73	26856	ANAPC15,ANP32B,APEX1,ARL8B,BACH1,BMP4,BROX,CCNE1,CCNE2,CCNG2,CDC26,CDK4,CDK7,CENPA,CENPW,CHFR,CHMP2A,CHMP5,CIAO1,CKS1B,CPEB1,CRLF3,CUL4B,DCTN3,DCTN6,DRG1,DSN1,ERCC6,GIGYF2,GMNN,GTF2B,HAUS1,HINFP,IER3,ING4,INIP,IST1,MIS18A,MZT1,NDC1,NDEL1,NPM1,NUDT16,PIK3C3,PIWIL2,PRICKLE1,PRKCQ,PSMG2,RAD1,RASSF1,RNASEH2B,RNF4,RPA2,RPL23,RPL24,RPL26,RPS27L,RPS3,RPS6,RRP8,SDE2,SIRT1,SKA2,SLF1,SMC1B,SUN1,SYCE2,SYF2,…
GO:BP	transcription by RNA polymerase II	GO:0006366	FALSE	0.000144093	3.84136	2425	817	120	26856	A430033K04RIK,AK6,APEX1,BACH1,BCLAF1,BHLHE40,BHLHE41,BLOC1S2,BMP4,BUD31,CALCOCO1,CCNE1,CDK7,CIAO1,CNBP,COPS5,CREBRF,CRLF3,CRY2,DBP,DDX20,ERCC6,ETV3,FNIP1,GM35315,GTF2A2,GTF2B,GTF2H1,GZF1,HEXB,HIF1A,HINFP,HLF,HMGB1,HMGB2,HMGN1,HMGN2,ID1,IGBP1,ING1,JAG1,KDM5A,LEFTY1,LIN9,MBD2,MED10,MED17,MED18,MED28,MED31,MED4,MKRN2,NACA,NCL,NFX1,NKAP,NPM1,NR1D2,NRARP,PATZ1,PCF11,PER2,PER3,POLR2G,POLR2H,PRDM4,PSMD9…
GO:BP	cellular component biogenesis	GO:0044085	FALSE	0.000147236	3.83199	4347	817	190	26856	AK6,ANP32B,ARL6IP1,ARL8B,ARPC2,ARPC5L,ATG12,ATP6V1D,BHLHB9,BROX,C1D,CD247,CD24A,CD3D,CENPA,CENPP,CENPW,CEP19,CEP20,CHCHD4,CHCHD7,CHMP2A,CHMP5,CHRNB2,CIAO1,CIBAR1,CLNS1A,CLP1,CLUAP1,COA4,COPS5,COX7A2L,CPEB1,CRBN,CUL4B,DAZAP2,DDX20,DDX47,DNAAF10,DNAAF2,DNTTIP2,DRG1,EIF2A,EIF2S1,EIF3E,EIF3H,EIF3I,EIF3M,ERI2,EXOSC1,FASTKD3,FCF1,FNIP1,FRG1,GABARAPL2,GLRX3,GMNN,GTF2A2,GTF2B,H1F0,H2-OB,H3F3A,H4C16,H4C3,…
GO:BP	mitochondrion organization	GO:0007005	FALSE	0.000281238	3.55093	567	817	42	26856	ATG12,ATPIF1,BLOC1S2,BNIP3L,CD24A,CHCHD4,CHCHD7,CIBAR1,COA4,COX7A2L,DCTN6,FASTKD3,FIS1,GABARAPL2,GRPEL2,HIF1A,IER3,LYRM2,MCL1,MFSD14A,MRPL15,MTERF4,MTFR1,PARL,PPP2CB,RAB38,RAB5IF,RB1CC1,RNF41,RNF7,SLC22A5,TFAM,THEM4,TIMM29,TOMM20,TOMM22,TOMM5,TOMM7,TSPAN4,WDR45B,WIPI2,ZDHHC6
GO:BP	negative regulation of cellular process	GO:0048523	FALSE	0.000327393	3.48493	5584	817	231	26856	1810037I17RIK,A430033K04RIK,ACOT1,AIMP1,AK6,ANAPC15,ANP32B,ANXA7,AP1AR,APEX1,ARL6IP1,ARMC10,ARPC2,ATG12,ATPIF1,BACH1,BAMBI,BCLAF1,BFAR,BHLHB9,BHLHE40,BHLHE41,BMP4,BNIP3L,BRAP,BTF3,C1D,CCDC85B,CCNE1,CD24A,CD83,CDKN2AIP,CEP43,CHFR,CHMP2A,CHRNB2,CIART,CIPC,CLP1,CNBP,CNOT8,CNPY2,COMMD1,COPS5,CPEB1,CRBN,CREBRF,CRHBP,CRLF3,CRY2,DBNDD2,DDX20,DFFB,DIPK2A,DNAJC10,DUSP2,EIF2A,EIF2S1,EIF3E,EIF4E2,ERCC6,ETV3…
GO:BP	protein neddylation	GO:0045116	FALSE	0.000337536	3.47168	22	817	8	26856	AKTIP,COPS9,DCUN1D5,HIF1A,RBX1,RNF7,RPL11,RPL5
GO:BP	tRNA processing	GO:0008033	FALSE	0.000392201	3.40649	151	817	19	26856	CLP1,CTU1,LSM6,METTL2,MTFMT,POP1,POP4,PRORP,PUS10,QTRT2,RPP38,RTRAF,THUMPD3,TRIT1,TRMT10A,TRMT10C,TRUB2,TYW5,YRDC
GO:BP	nucleus organization	GO:0006997	FALSE	0.000425479	3.37112	137	817	18	26856	ACTR6,BROX,CHMP2A,CHMP5,H3F3A,HMGB2,MFSD14A,NDC1,NDEL1,NEMP1,RRP8,SELENOF,SIRT1,SUMO1,SUN1,SUV39H1,TOR1B,WDR73
GO:BP	negative regulation of RNA metabolic process	GO:0051253	FALSE	0.000427981	3.36858	1523	817	83	26856	A430033K04RIK,BACH1,BCLAF1,BHLHE40,BHLHE41,BMP4,C1D,CCDC85B,CCNE1,CIART,CIPC,CNBP,CREBRF,CRY2,DDX20,ETV3,FNIP1,GMNN,GZF1,HIF1A,HINFP,HMGB1,HMGB2,HMGN2,HSBP1,ID1,ILF3,ING1,ING4,KDM5A,LEFTY1,MBD2,NACA,NFX1,NKAP,NPM1,NR1D2,NRARP,NUDT16,PATZ1,PDCD4,PER2,PER3,PFDN5,PHAX,PRICKLE1,RPL10,RPL23,RPS13,RPS14,RRP8,SINHCAF,SIRT1,SMAD2,SNW1,SRSF7,SUMO1,SUPT4A,SUV39H1,TAF7,THRAP3,TXN1,UBE2I,USP2,USP3,UXT,ZBTB2,…
GO:BP	transcription initiation at RNA polymerase II promoter	GO:0006367	FALSE	0.000447987	3.34873	96	817	15	26856	AK6,CDK7,ERCC6,GTF2A2,GTF2B,HMGB1,MED10,MED17,MED18,MED28,MED31,MED4,POLR2G,TAF7,XPA
GO:BP	positive regulation of metabolic process	GO:0009893	FALSE	0.000461363	3.33596	3905	817	172	26856	AK6,AKTIP,ANKRD49,ANP32B,APEX1,ARIH2,ATP6AP2,ATPIF1,BACH1,BAMBI,BCLAF1,BLOC1S2,BMP4,BNIP3L,BUD31,CALCOCO1,CCT4,CD24A,CD83,CDK4,CDK7,CHCHD4,CHFR,CNBP,CNOT8,COMMD1,COPS5,CPEB1,CPT1A,CREBRF,CRLF3,CUL4B,DAZAP2,DBP,DCUN1D5,DIPK2A,EDRF1,EIF2A,EIF3E,EPB41L4B,ERCC6,ERCC8,F3,FASTKD3,FBXL5,FIS1,FNIP1,GIGYF2,GNL3,GTF2A2,GTF2H1,GZF1,HAS3,HEXB,HIF1A,HINFP,HLF,HMGB1,HMGB2,HNRNPA1,ID1,IER3,IFNAR1,IGBP1,ILF3,ING…
GO:BP	response to UV	GO:0009411	TRUE	0.000483474	3.31563	153	817	19	26856	COPS9,CUL4B,EIF2S1,ERCC6,ERCC8,H2AC25,HMGN1,NPM1,RBX1,REV1,RPAIN,RPL26,SDE2,SDF4,SIRT1,SPRTN,TYR,XPA,XPC
GO:BP	regulation of protein modification by small protein conjugation or removal	GO:1903320	FALSE	0.000634011	3.1979	254	817	25	26856	CHFR,COMMD1,COPS9,DCUN1D5,GNL3,HIF1A,NDFIP2,NPM1,PDCD6,PPIA,PRICKLE1,RASSF1,RBX1,RPL11,RPL23,RPL5,RPS20,RPS3,RPS7,SKP1,SPRTN,TOLLIP,TOPORS,UBE2I,UBXN1
GO:BP	RNA catabolic process	GO:0006401	FALSE	0.000659939	3.1805	290	817	27	26856	APEX1,CNOT8,EIF3E,EXOSC1,FASTKD3,GIGYF2,HBS1L,LSM5,LSM6,MAGOH,NANOS1,NPM1,NUDT16,PHAX,POLR2G,POP1,RBM7,RNASEH2A,RNASEH2B,RNASET2A,RNASET2B,SKIC8,SMG8,THRAP3,TTC5,YTHDF2,ZC3H14
GO:BP	protein lipidation	GO:0006497	TRUE	0.000677641	3.169	99	817	15	26856	ATG12,DPM1,GOLGA7,PGAP2,PIGC,PIGM,PIGX,PIK3C3,PPM1A,RB1CC1,SLC30A5,WDR45B,WIPI2,ZDHHC20,ZDHHC6
GO:BP	regulation of post-translational protein modification	GO:1901873	FALSE	0.000874715	3.05813	331	817	29	26856	CHFR,COMMD1,COPS9,DCUN1D5,ERCC6,GNL3,HIF1A,NDFIP2,NPM1,PDCD6,PPIA,PRICKLE1,RASSF1,RBX1,RPL11,RPL23,RPL5,RPS20,RPS3,RPS7,RRP8,SIRT1,SKP1,SPRTN,SUV39H1,TOLLIP,TOPORS,UBE2I,UBXN1
GO:BP	organic substance transport	GO:0071702	FALSE	0.000880041	3.0555	2860	817	133	26856	1810037I17RIK,AIMP1,AKTIP,ANP32B,ANXA7,ARL1,ARL6IP1,ARL8B,ARPC2,ATPIF1,AZIN2,BET1L,BLZF1,BMP4,BNIP3L,BTF3,CD24A,CD3G,CETN3,CHCHD4,CHMP2A,CHMP5,CHRNB2,CNIH4,COG3,COMMD1,CPEB1,CPT1A,CREBRF,CRHBP,CRY2,EIF3E,FAM91A1,FIS1,FYTTD1,GABARAPL2,GOLGA7,GRPEL2,GUK1,HIF1A,HNRNPA1,HSPB11,IFT20,ING1,IST1,KPNA2,LIMA1,LIN7C,M6PR,MAGOH,MIA3,MRPL18,MTERF4,NACA,NAXE,NDC1,NDEL1,NDFIP2,NPC1,NPM1,NUP50,NXT1,OSBPL2,OSBPL…
GO:BP	lipoprotein biosynthetic process	GO:0042158	FALSE	0.00130406	2.8847	104	817	15	26856	ATG12,DPM1,GOLGA7,PGAP2,PIGC,PIGM,PIGX,PIK3C3,PPM1A,RB1CC1,SLC30A5,WDR45B,WIPI2,ZDHHC20,ZDHHC6
GO:BP	intrinsic apoptotic signaling pathway	GO:0097193	TRUE	0.0014177	2.84841	320	817	28	26856	ARMC10,BCLAF1,DNAJC10,ERCC6,FIS1,GSKIP,HIF1A,IER3,MCL1,P4HB,PARL,PDCD10,PDK1,PERP,PPIA,RACK1,RNF7,RPL11,RPL26,RPS27L,RPS3,RPS7,RRP8,S100A9,SIRT1,SNW1,TOPORS,XPA
GO:BP	response to light stimulus	GO:0009416	FALSE	0.0014177	2.84841	320	817	28	26856	BHLHE40,CHRNB2,COPS9,CRY2,CUL4B,EIF2S1,ERCC6,ERCC8,FBXL3,H2AC25,HIF1A,HMGN1,IFT20,NPM1,PER3,PPP1CC,RBX1,REV1,RPAIN,RPL26,SDE2,SDF4,SIRT1,SPRTN,TYR,USP2,XPA,XPC
GO:BP	regulation of transcription by RNA polymerase II	GO:0006357	FALSE	0.00168331	2.77384	2354	817	113	26856	A430033K04RIK,AK6,APEX1,BACH1,BCLAF1,BHLHE40,BHLHE41,BLOC1S2,BMP4,BUD31,CALCOCO1,CCNE1,CDK7,CIAO1,CNBP,COPS5,CREBRF,CRLF3,CRY2,DBP,DDX20,ERCC6,ETV3,FNIP1,GM35315,GTF2A2,GZF1,HEXB,HIF1A,HINFP,HLF,HMGB1,HMGB2,HMGN1,HMGN2,ID1,IGBP1,ING1,JAG1,KDM5A,LEFTY1,LIN9,MBD2,MED10,MED17,MED18,MED28,MED31,MED4,MKRN2,NACA,NCL,NFX1,NKAP,NPM1,NR1D2,NRARP,PATZ1,PER2,PER3,PRDM4,PSMD9,RNF4,RPAP2,RPL10,RPL23,RPS14,RTR…
GO:BP	negative regulation of DNA-templated transcription	GO:0045892	FALSE	0.00192628	2.71528	1405	817	76	26856	A430033K04RIK,BACH1,BCLAF1,BHLHE40,BHLHE41,BMP4,C1D,CCDC85B,CCNE1,CIART,CIPC,CNBP,CREBRF,CRY2,DDX20,ETV3,FNIP1,GMNN,GZF1,HIF1A,HINFP,HMGB1,HMGB2,HMGN2,HSBP1,ID1,ILF3,ING1,ING4,KDM5A,LEFTY1,MBD2,NACA,NFX1,NKAP,NR1D2,NRARP,PATZ1,PDCD4,PER2,PER3,PFDN5,PRICKLE1,RPL10,RPL23,RPS14,RRP8,SINHCAF,SIRT1,SMAD2,SNW1,SUMO1,SUPT4A,SUV39H1,TAF7,TXN1,UBE2I,USP2,USP3,UXT,ZBTB2,ZBTB5,ZFP12,ZFP120,ZFP131,ZFP266,ZFP…
GO:BP	negative regulation of transcription by RNA polymerase II	GO:0000122	FALSE	0.00210355	2.67705	1020	817	60	26856	A430033K04RIK,BACH1,BHLHE40,BHLHE41,BMP4,CCNE1,CNBP,CREBRF,CRY2,DDX20,ETV3,FNIP1,GZF1,HIF1A,HINFP,HMGB1,HMGB2,HMGN2,ID1,ING1,KDM5A,LEFTY1,MBD2,NACA,NFX1,NKAP,NR1D2,NRARP,PATZ1,PER2,PER3,RPL10,RPL23,RPS14,SINHCAF,SIRT1,SNW1,SUPT4A,SUV39H1,TAF7,TXN1,UBE2I,USP2,USP3,UXT,ZBTB2,ZBTB5,ZFP120,ZFP131,ZFP266,ZFP46,ZFP597,ZFP626,ZFP715,ZFP729B,ZFP869,ZFP949,ZFP955A,ZFP955B,ZFP961
GO:BP	regulation of protein stability	GO:0031647	TRUE	0.00215793	2.66596	308	817	27	26856	AK6,CCT4,CDK7,CDKN2AIP,CHFR,COG3,COMMD1,DAZAP2,FBXL3,GOLGA7,ID1,MFSD1,NPM1,PDCD10,PER3,RASSF1,RNF139,RNF149,RPL11,RPL23,RPL5,RPS7,SIRT1,SUMO1,TCP1,TOMM7,USP2
GO:BP	RNA polymerase II preinitiation complex assembly	GO:0051123	FALSE	0.00216009	2.66553	57	817	11	26856	AK6,GTF2A2,GTF2B,HMGB1,MED10,MED17,MED18,MED28,MED31,MED4,TAF7
GO:BP	negative regulation of RNA biosynthetic process	GO:1902679	FALSE	0.00238464	2.62258	1413	817	76	26856	A430033K04RIK,BACH1,BCLAF1,BHLHE40,BHLHE41,BMP4,C1D,CCDC85B,CCNE1,CIART,CIPC,CNBP,CREBRF,CRY2,DDX20,ETV3,FNIP1,GMNN,GZF1,HIF1A,HINFP,HMGB1,HMGB2,HMGN2,HSBP1,ID1,ILF3,ING1,ING4,KDM5A,LEFTY1,MBD2,NACA,NFX1,NKAP,NR1D2,NRARP,PATZ1,PDCD4,PER2,PER3,PFDN5,PRICKLE1,RPL10,RPL23,RPS14,RRP8,SINHCAF,SIRT1,SMAD2,SNW1,SUMO1,SUPT4A,SUV39H1,TAF7,TXN1,UBE2I,USP2,USP3,UXT,ZBTB2,ZBTB5,ZFP12,ZFP120,ZFP131,ZFP266,ZFP…
GO:BP	proteasomal protein catabolic process	GO:0010498	FALSE	0.00281174	2.55103	491	817	36	26856	AK6,ARIH2,BFAR,CDC26,CHFR,COMMD1,CRBN,CUL4B,DNAJC10,EIF2A,EIF3H,ERCC8,FBXL3,FBXL5,FBXO38,GABARAPL2,PITHD1,PPP2CB,PRICKLE1,PSMA5,RACK1,RBX1,RMND5A,RNF139,RNF4,RNF41,RNF7,RPL11,SEC61B,SIRT1,SKP1,SUMO1,TOPORS,UBXN1,YOD1,ZFAND2A
GO:BP	localization	GO:0051179	FALSE	0.00299843	2.52311	5386	817	219	26856	1810037I17RIK,AIMP1,AKTIP,ANP32B,ANXA7,AP1AR,ARL1,ARL6IP1,ARL8B,ARPC2,ATP5L,ATP6AP2,ATP6V1C1,ATP6V1D,ATP6V1E1,ATP6V1G1,ATPIF1,AZIN2,BET1L,BLOC1S2,BLZF1,BMP4,BNIP3L,BTF3,CCNE1,CCNE2,CCT4,CD247,CD24A,CD3G,CENPA,CEP19,CETN3,CHCHD4,CHMP2A,CHMP5,CHRNB2,CLN5,CLNS1A,CLUAP1,CNIH4,COG3,COMMD1,COPS5,COPS9,CPEB1,CPT1A,CRBN,CREBRF,CRHBP,CRY2,DIPK2A,DNAAF2,EIF3E,EMC4,ENDOU,FAM91A1,FIS1,FYTTD1,GABARAPL2,GNL3,G…
GO:BP	regulation of DNA-templated transcription initiation	GO:2000142	FALSE	0.0032264	2.49128	84	817	13	26856	AK6,BCLAF1,ERCC6,GTF2A2,HMGB1,MED10,MED17,MED18,MED28,MED31,MED4,TAF7,XPA
GO:BP	positive regulation of DNA-templated transcription initiation	GO:2000144	FALSE	0.00422066	2.37462	73	817	12	26856	AK6,BCLAF1,ERCC6,GTF2A2,MED10,MED17,MED18,MED28,MED31,MED4,TAF7,XPA
GO:BP	organelle assembly	GO:0070925	FALSE	0.00457498	2.33961	950	817	56	26856	ARL8B,ARPC2,ATG12,ATP6V1D,CENPA,CENPW,CEP19,CEP20,CHMP2A,CHMP5,CIBAR1,CLUAP1,DAZAP2,DNAAF10,DNAAF2,DRG1,EIF2A,EIF2S1,GABARAPL2,GTF2B,HAUS1,HSPB11,IFT20,LSM3,MFSD14A,MTERF4,MZT1,NIP7,NPM1,PIK3C3,PRICKLE1,RAB38,RB1CC1,RNF4,RPL10,RPL11,RPL23A,RPL24,RPL38,RPL5,RPS14,RPS23,RPS25,RPS27,RPS27L,RPS3,RPS6,SURF6,TAPT1,TMEM138,TMEM159,TMEM216,TMEM39A,WDR45B,WIPI2,YTHDF2
GO:BP	regulation of transcription initiation by RNA polymerase II	GO:0060260	FALSE	0.00567276	2.24621	75	817	12	26856	AK6,ERCC6,GTF2A2,HMGB1,MED10,MED17,MED18,MED28,MED31,MED4,TAF7,XPA
GO:BP	regulation of catabolic process	GO:0009894	FALSE	0.0066767	2.17544	962	817	56	26856	AK6,APEX1,ARIH2,ATG12,AZIN2,BNIP3L,CDK4,CHFR,CNOT8,COMMD1,CPT1A,CREBRF,CUL4B,DFFB,EIF2A,EIF3H,FASTKD3,FBXL5,GABARAPL2,GIGYF2,HIF1A,HMGB1,IER3,MAGOH,MCL1,NANOS1,NPC1,NPM1,NQO1,NRD1,PARL,PHAX,PIK3C3,PITHD1,POLR2G,PRICKLE1,RACK1,RB1CC1,RBX1,RNF139,RNF41,RPL11,RPL23,RPL5,RPS7,SIRT1,SUMO1,THRAP3,TMEM39A,TRIM23,TTC5,UBXN1,XPA,YTHDF2,ZC3H14,ZFAND2A
GO:BP	response to radiation	GO:0009314	FALSE	0.00699491	2.15522	448	817	33	26856	BHLHE40,CHRNB2,COPS9,CRY2,CUL4B,EIF2S1,ERCC6,ERCC8,FBXL3,H2AC25,HIF1A,HMGN1,IFT20,INIP,NPM1,PER3,PPP1CC,RAD1,RBX1,REV1,RNF4,RPAIN,RPL26,SDE2,SDF4,SIRT1,SPRTN,SWI5,TXN1,TYR,USP2,XPA,XPC
GO:BP	organelle disassembly	GO:1903008	FALSE	0.00800574	2.0966	135	817	16	26856	ATG12,ATPIF1,BNIP3L,FIS1,GABARAPL2,HBS1L,HIF1A,PARL,RB1CC1,RETREG3,RNF41,TOMM7,UFC1,WDR45B,WIPI2,ZFAND1
GO:BP	positive regulation of transcription initiation by RNA polymerase II	GO:0060261	FALSE	0.0098045	2.00857	66	817	11	26856	AK6,ERCC6,GTF2A2,MED10,MED17,MED18,MED28,MED31,MED4,TAF7,XPA
GO:BP	intrinsic apoptotic signaling pathway in response to oxidative stress	GO:0008631	FALSE	0.00994764	2.00228	54	817	10	26856	GSKIP,HIF1A,MCL1,P4HB,PDCD10,PDK1,PPIA,RACK1,RNF7,SIRT1
GO:BP	protein targeting to mitochondrion	GO:0006626	FALSE	0.00995045	2.00216	79	817	12	26856	ATPIF1,BNIP3L,CHCHD4,FIS1,GRPEL2,MTERF4,PARL,TIMM29,TOMM20,TOMM22,TOMM5,TOMM7
GO:BP	protein targeting	GO:0006605	FALSE	0.0122266	1.91269	318	817	26	26856	ARL6IP1,ARPC2,ATPIF1,BNIP3L,CHCHD4,FIS1,GOLGA7,GRPEL2,M6PR,MTERF4,NACA,PARL,PEX26,PEX7,PIK3C3,RPL11,SEC61B,SPCS1,TIMM29,TOMM20,TOMM22,TOMM5,TOMM7,ZDHHC20,ZDHHC6,ZFAND2A
GO:BP	mitotic cell cycle	GO:0000278	FALSE	0.0152654	1.81629	870	817	51	26856	ANAPC15,ANP32B,APEX1,BACH1,BMP4,BROX,CCNE1,CCNE2,CCNG2,CDC26,CDK4,CDK7,CENPA,CENPW,CHFR,CHMP2A,CHMP5,CKS1B,CRLF3,CUL4B,DCTN6,DRG1,DSN1,GIGYF2,GMNN,HINFP,HMGB1,IER3,INIP,MZT1,NDEL1,PPP2CB,PRICKLE1,PRKCQ,PSMG2,RNASEH2B,RPA2,RPA3,RPL24,RPL26,RPS27L,RPS6,SDE2,SIRT1,SKA2,SYF2,USP2,USP22,WEE1,XPC,ZFP655
GO:BP	transcription preinitiation complex assembly	GO:0070897	FALSE	0.0153247	1.81461	69	817	11	26856	AK6,GTF2A2,GTF2B,HMGB1,MED10,MED17,MED18,MED28,MED31,MED4,TAF7
GO:BP	cellular catabolic process	GO:0044248	FALSE	0.0159955	1.796	1438	817	74	26856	4930438A08RIK,ADAMTS13,ANXA7,APEX1,ARL8B,ATG12,ATPIF1,BLMH,BNIP3L,CHMP2A,CHMP5,CNOT8,CPT1A,CRYL1,CYP3A16,DFFB,EIF3E,EXOSC1,FASTKD3,FIS1,GABARAPL2,GIGYF2,GPCPD1,HBS1L,HEXB,HIF1A,HMGB1,IFT20,LSM5,LSM6,MAGOH,MCL1,MTRR,NANOS1,NPC1,NPL,NPM1,NRD1,NUDT16,PARL,PEX7,PHAX,PIK3C3,PLA2G7,POLR2G,POP1,RAB24,RB1CC1,RBM7,RETREG3,RNASEH2A,RNASEH2B,RNASET2A,RNASET2B,RNF41,S100A9,SIRT1,SKIC8,SMG8,SMPDL3A,STK35,THRA…
GO:BP	protein maturation	GO:0051604	FALSE	0.017195	1.7646	532	817	36	26856	ATP6AP2,CCT4,CHCHD4,CIAO1,CLN5,DHPS,DNAJC10,F3,GLRX3,GRPEL2,HSPA14,KLK13,LDLRAD3,NUDCD2,P4HB,PARL,PERP,PFDN5,PIK3C3,PITRM1,PPIA,PPIH,PPIL3,RNF139,SDE2,SDF2,SEC11A,SEC11C,SERPINE1,SLC30A5,SPCS1,SPRTN,TASP1,TBCA,TCP1,TOR1B
GO:BP	cell cycle phase transition	GO:0044770	FALSE	0.0194469	1.71115	535	817	36	26856	ANAPC15,ANP32B,APEX1,BACH1,CCNE1,CCNE2,CCNG2,CDC26,CDK4,CDK7,CHFR,CHMP2A,CKS1B,CRLF3,CUL4B,ERCC6,GIGYF2,HINFP,IER3,ING4,INIP,NPM1,PRKCQ,PSMG2,RAD1,RASSF1,RNASEH2B,RPA2,RPL24,RPL26,RPS27L,RPS6,SDE2,SYF2,XPC,ZFP655
GO:BP	mismatch repair	GO:0006298	FALSE	0.0202686	1.69318	26	817	7	26856	HMGB1,PMS2,RNASEH2A,RNASEH2B,RPA2,RPA3,XPC
GO:BP	regulation of protein neddylation	GO:2000434	FALSE	0.022194	1.65377	11	817	5	26856	COPS9,DCUN1D5,HIF1A,RPL11,RPL5
GO:BP	cellular component organization	GO:0016043	FALSE	0.0241953	1.61627	7553	817	285	26856	ACTR6,ADAMTS13,AK6,AKTIP,ANAPC15,ANP32B,ANXA7,AP1AR,APEX1,ARL1,ARL6IP1,ARL8B,ARPC1A,ARPC2,ARPC5L,ATG12,ATP6AP2,ATP6V1C1,ATP6V1D,ATP6V1E1,ATP6V1G1,ATPIF1,AZIN2,BET1L,BHLHB9,BLOC1S2,BLZF1,BMP4,BNIP3L,BROX,CCDC85B,CCNE1,CCNE2,CCT4,CD247,CD24A,CD3D,CDC26,CDK4,CDKN2AIP,CENPA,CENPP,CENPW,CEP19,CEP20,CEP43,CHCHD4,CHCHD7,CHFR,CHMP2A,CHMP5,CHRNB2,CIAO1,CIBAR1,CLN5,CLNS1A,CLP1,CLUAP1,COA4,COG3,COX7A2L,CPEB…
GO:BP	mitochondrion disassembly	GO:0061726	FALSE	0.0244639	1.61147	86	817	12	26856	ATG12,ATPIF1,BNIP3L,FIS1,GABARAPL2,HIF1A,PARL,RB1CC1,RNF41,TOMM7,WDR45B,WIPI2
GO:BP	autophagy of mitochondrion	GO:0000422	FALSE	0.0244639	1.61147	86	817	12	26856	ATG12,ATPIF1,BNIP3L,FIS1,GABARAPL2,HIF1A,PARL,RB1CC1,RNF41,TOMM7,WDR45B,WIPI2
GO:BP	regulation of cell cycle	GO:0051726	FALSE	0.0248325	1.60498	1055	817	58	26856	ANAPC15,ANP32B,APEX1,BMP4,CCNDBP1,CCNE1,CCNE2,CCNG2,CDC26,CDK4,CDK7,CHFR,CHMP2A,CHMP5,CKS1B,CNPPD1,COPS5,CRLF3,CUL4B,DRG1,ERCC6,GIGYF2,GMNN,HINFP,HMGB1,IER3,ING4,INIP,LIN9,NPM1,NUDT16,PIK3C3,PIWIL2,PRKCQ,PSMG2,RACK1,RAD1,RASSF1,RNASEH2B,RNF167,RNF4,RPA2,RPA3,RPL23,RPL26,RPS15A,RPS27L,RRP8,SDE2,SIRT1,SLF1,SUV39H1,SYF2,USP2,USP22,XPC,YTHDF2,ZFP655
GO:BP	lipoprotein metabolic process	GO:0042157	FALSE	0.0286356	1.54309	149	817	16	26856	ABHD13,ATG12,DPM1,GOLGA7,PGAP2,PIGC,PIGM,PIGX,PIK3C3,PPM1A,RB1CC1,SLC30A5,WDR45B,WIPI2,ZDHHC20,ZDHHC6
GO:BP	mitotic cell cycle phase transition	GO:0044772	FALSE	0.0291073	1.536	437	817	31	26856	ANAPC15,ANP32B,APEX1,BACH1,CCNE1,CCNE2,CCNG2,CDC26,CDK4,CDK7,CHFR,CHMP2A,CKS1B,CRLF3,CUL4B,GIGYF2,HINFP,IER3,INIP,PRKCQ,PSMG2,RNASEH2B,RPA2,RPL24,RPL26,RPS27L,RPS6,SDE2,SYF2,XPC,ZFP655
GO:BP	proteasome-mediated ubiquitin-dependent protein catabolic process	GO:0043161	FALSE	0.0291696	1.53507	416	817	30	26856	AK6,ARIH2,BFAR,CDC26,CHFR,COMMD1,CRBN,DNAJC10,EIF3H,ERCC8,FBXL3,FBXL5,FBXO38,PPP2CB,PRICKLE1,PSMA5,RACK1,RBX1,RMND5A,RNF4,RNF7,RPL11,SEC61B,SIRT1,SKP1,SUMO1,TOPORS,UBXN1,YOD1,ZFAND2A
GO:BP	circadian rhythm	GO:0007623	TRUE	0.032493	1.48821	239	817	21	26856	BHLHE40,BHLHE41,CHRNB2,CIART,CIPC,CRY2,DBP,FBXL3,GPR157,ID1,KDM5A,NR1D2,PER2,PER3,PIWIL2,PPP1CC,PTGER4,SIRT1,SUV39H1,THRAP3,USP2
GO:BP	ribosomal small subunit assembly	GO:0000028	FALSE	0.0326921	1.48556	19	817	6	26856	RPL38,RPS14,RPS25,RPS27,RPS27L,RPS6
GO:BP	RNA capping	GO:0036260	TRUE	0.0345979	1.46095	28	817	7	26856	CMTR2,POP1,POP4,PRORP,RNMT,RPP38,TRMT10C
GO:BP	positive regulation of nucleobase-containing compound metabolic process	GO:0045935	FALSE	0.0348394	1.45793	2078	817	97	26856	AK6,ANKRD49,APEX1,BACH1,BAMBI,BCLAF1,BLOC1S2,BMP4,BUD31,CALCOCO1,CCT4,CDK7,CNBP,CNOT8,COPS5,CREBRF,CRLF3,DBP,EDRF1,ERCC6,ERCC8,GIGYF2,GNL3,GTF2A2,GTF2H1,GZF1,HAS3,HEXB,HIF1A,HINFP,HLF,HMGB1,HMGB2,HNRNPA1,IFNAR1,IGBP1,ILF3,ING1,ING4,JAG1,KDM5A,MBD2,MED10,MED17,MED18,MED28,MED31,MED4,MKRN2,NACA,NANOS1,NCL,NPM1,NR1D2,PATZ1,PHF5A,PITHD1,PMS2,POLR2G,PPM1A,PRDM4,PRKCQ,PSMD9,PWP1,RBM3,RFC4,RFC5,RNF4,RPS…
GO:BP	nucleotide-excision repair	GO:0006289	FALSE	0.0348795	1.45743	75	817	11	26856	COMMD1,ERCC6,ERCC8,GTF2H1,HMGB1,HMGN1,RPA2,RPA3,SIRT1,XPA,XPC
GO:BP	apoptotic signaling pathway	GO:0097190	FALSE	0.0368599	1.43345	641	817	40	26856	ARMC10,ATPIF1,BCLAF1,BLOC1S2,BMP4,BNIP3L,CD24A,DDX47,DEDD2,DNAJC10,ERCC6,FIS1,GSKIP,HIF1A,HMGB2,IER3,IGBP1,MCL1,P4HB,PARL,PDCD10,PDK1,PERP,PPIA,RACK1,RB1CC1,RNF41,RNF7,RPL11,RPL26,RPS27L,RPS3,RPS7,RRP8,S100A9,SERPINE1,SIRT1,SNW1,TOPORS,XPA
GO:BP	UV-damage excision repair	GO:0070914	FALSE	0.0370921	1.43072	12	817	5	26856	CUL4B,H2AC25,SIRT1,XPA,XPC
GO:BP	regulation of protein ubiquitination	GO:0031396	FALSE	0.0382559	1.4173	223	817	20	26856	CHFR,COMMD1,DCUN1D5,NDFIP2,NPM1,PDCD6,PPIA,PRICKLE1,RASSF1,RBX1,RPL11,RPL23,RPL5,RPS20,RPS3,RPS7,SKP1,SPRTN,TOPORS,UBXN1
GO:BP	protein polyubiquitination	GO:0000209	FALSE	0.0417336	1.37951	262	817	22	26856	ARIH2,BFAR,CDC26,CHFR,CUL4B,ERCC8,FBXO28,FBXO38,MKRN2,NQO1,PPIA,RBX1,RMND5A,RNF114,RNF167,RNF4,RNF41,SKP1,TOPORS,TTC3,UBE2Q1,WSB2
GO:BP	tRNA metabolic process	GO:0006399	FALSE	0.0445784	1.35088	207	817	19	26856	CLP1,CTU1,LSM6,METTL2,MTFMT,POP1,POP4,PRORP,PUS10,QTRT2,RPP38,RTRAF,THUMPD3,TRIT1,TRMT10A,TRMT10C,TRUB2,TYW5,YRDC
GO:BP	regulation of proteolysis involved in protein catabolic process	GO:1903050	FALSE	0.0464527	1.33299	226	817	20	26856	AK6,ARIH2,ATPIF1,CHFR,COMMD1,EIF2A,EIF3H,GABARAPL2,PITHD1,PRICKLE1,RACK1,RBX1,RNF139,RPL11,RPL23,RPL5,RPS7,SUMO1,UBXN1,ZFAND2A
GO:BP	positive regulation of macromolecule biosynthetic process	GO:0010557	FALSE	0.0465111	1.33244	2669	817	118	26856	AK6,ANKRD49,APEX1,ATP6AP2,BACH1,BAMBI,BCLAF1,BLOC1S2,BMP4,BUD31,CALCOCO1,CCT4,CD83,CDK4,CDK7,CNBP,COPS5,CPEB1,CREBRF,CRLF3,DBP,EDRF1,EIF3E,EPB41L4B,ERCC6,F3,FASTKD3,GNL3,GTF2A2,GTF2H1,GZF1,HAS3,HEXB,HIF1A,HINFP,HLF,HMGB1,HMGB2,HNRNPA1,ID1,IFNAR1,IGBP1,ILF3,ING1,ING4,JAG1,KDM5A,LAMTOR5,MBD2,MED10,MED17,MED18,MED28,MED31,MED4,MKRN2,NACA,NCL,NPM1,NR1D2,PATZ1,PDCD10,PHF5A,PITHD1,PIWIL2,PMS2,POLR2G,PO…
