# Supplementary material for: Single-cell multi-ome and immune profiles of the Inspiration4 crew reveal conserved, cell-type, and sex-specific responses to spaceflight
Source: Nat Commun. 2024 Jun 11;15:4954. doi: 10.1038/s41467-024-49211-2 (PMC11166952; doi:10.1038/s41467-024-49211-2)
Supplement: Supplementary file 4 — Supplementary Data 1-15 [file 41467_2024_49211_MOESM4_ESM.zip › Supplementary.Data/Supplementary Data 4.csv]

Extended Data Table 4. ssGSEA output of the immune cells
	Pre-flight	R+1	R+45	R+82	celltype
POSITIVE_REGULATION_OF_CD4_POSITIVE_ALPHA_BETA_T_CELL_DIFFERENTIATION	0.449777902	0.394986812	0.451914653	0.416153681	CD4_T
POSITIVE_REGULATION_OF_ACTIVATED_T_CELL_PROLIFERATION	0.287650616	0.271202512	0.281368986	0.275115502	CD4_T
POSITIVE_REGULATION_OF_CD4_POSITIVE_ ALPHA_BETA_T_CELL_ACTIVATION	0.712971451	0.716574407	0.732768918	0.721854866	CD4_T
POSITIVE_REGULATION_OF_ESTABLISHMENT_OF_T_CELL_POLARITY	0.743069642	0.761769132	0.734062273	0.773786725	CD4_T
POSITIVE_REGULATION_OF_CD4_POSITIVE_ ALPHA_BETA_T_CELL_PROLIFERATION	0.526812179	0.464481425	0.514416959	0.512963196	CD4_T
POSITIVE_REGULATION_OF_CD4_POSITIVE_ALPHA_BETA_T_CELL_COSTIMULATION	0.135322263	0.171235576	-0.143371798	0.020658598	CD4_T
POSITIVE_REGULATION_OF_CD8_POSITIVE_ALPHA_BETA_T_CELL_PROLIFERATION	0.621199925	0.58438748	0.62770304	0.611168321	CD8_T
POSITIVE_REGULATION_OF_CD8_POSITIVE_ALPHA_BETA_T_CELL_DIFFERENTIATION	0.613589118	0.607170854	0.64371497	0.630567332	CD8_T
POSITIVE_REGULATION_OF_ACTIVATED_T_CELL_PROLIFERATION1	0.24763099	0.221035121	0.275354592	0.242470666	CD8_T
POSITIVE_REGULATION_OF_ESTABLISHMENT_OF_T_CELL_POLARITY1	0.699150547	0.724050199	0.704112971	0.728832463	CD8_T
POSITIVE_REGULATION_OF_CD8_POSITIVE_ ALPHA_BETA_T_CELL_ACTIVATION	0.810382964	0.799978126	0.812303331	0.812570038	CD8_T
POSITIVE_REGULATION_OF_CD8_POSITIVE,_ALPHA_BETA_T_CELL_EXTRAVASATION	-0.186522969	0.19655338	0.151523235	0.171584058	CD8_T
POSITIVE_REGULATION_OF_CD8_POSITIVE_ ALPHA_BETA_CYTOTOXIC_T_CELL_EXTRAVASATION	0.299951982	0.266659553	0.336979139	0.196126554	CD8_T
POSITIVE_REGULATION_OF_ACTIVATED_CD8_POSITIVE_ALPHA_BETA_T_CELL_APOPTOTIC_PROCESS	0.17670597	0.219175159	0.223496772	0.098063277	CD8_T
POSITIVE_REGULATION_OF_MEMORY_T_CELL_DIFFERENTIATION	0.455956111	0.48715938	0.421450307	0.460336457	CD4_TCM
POSITIVE_REGULATION_OF_MEMORY_T_CELL_ACTIVATION	0.910750629	0.892194421	0.910092182	0.911468933	CD4_TCM
POSITIVE_REGULATION_OF_MEMORY_T_CELL_DIFFERENTIATION1	0.27401753	0.311242931	0.327617507	0.275704014	CD4_TEM
POSITIVE_REGULATION_OF_MEMORY_T_CELL_ACTIVATION1	0.517400604	0.503378264	0.517841986	0.517434557	CD4_TEM
POSITIVE_REGULATION_OF_MEMORY_T_CELL_DIFFERENTIATION2	0.265937578	0.182742844	0.33039292	0.239037896	CD8_TCM
POSITIVE_REGULATION_OF_MEMORY_T_CELL_ACTIVATION2	0.535162709	0.514687775	0.535549692	0.534740545	CD8_TCM
POSITIVE_REGULATION_OF_MEMORY_T_CELL_DIFFERENTIATION3	0.50783391	0.481411739	0.599500452	0.495251597	CD8_TEM
POSITIVE_REGULATION_OF_MEMORY_T_CELL_ACTIVATION3	0.960606633	0.947957964	0.960606633	0.96022906	CD8_TEM
POSITIVE_REGULATION_OF_GAMMA_DELTA_T_CELL_DIFFERENTIATION	0.680516953	0.705872852	0.762087986	0.721453905	gdT
POSITIVE_REGULATION_OF_GAMMA_DELTA_T_CELL_ACTIVATION_INVOLVED_IN_IMMUNE_RESPONSE	0.42748439	0.498534255	0.300168523	0.425862532	gdT
POSITIVE_REGULATION_OF_B_CELL_ACTIVATION	0.197369566	0.131462485	-0.062009446	-0.002273714	B
POSITIVE_REGULATION_OF_B_CELL_CHEMOTAXIS	0.438758655	0.404222285	0.478110439	0.418670253	B
POSITIVE_REGULATION_OF_B_CELL_TOLERANCE_INDUCTION	0.934701754	0.936253075	0.919995234	0.937990554	B
POSITIVE_REGULATION_OF_B_CELL_APOPTOTIC_PROCESS	0.499992765	0.424920911	0.512785136	0.424008462	B
POSITIVE REGULATION OF B CELL PROLIFERATION	0.508835258	0.511534463	0.505109339	0.514344507	B
POSITIVE_REGULATION_OF_B_CELL_DIFFERENTIATION	0.705865253	0.676999249	0.680785096	0.704013151	B
POSITIVE_REGULATION_OF_B_CELL_RECEPTOR_SIGNALING_PATHWAY	0.774713778	0.765554279	0.761160541	0.806308162	B
POSITIVE_REGULATION_OF_B_CELL_ACTIVATION1	0.090473256	0.008034718	-0.123000974	-0.086913371	B_intermediate
POSITIVE_REGULATION_OF_B_CELL_CHEMOTAXIS1	0.477950301	0.452337208	0.512520738	0.431645741	B_intermediate
POSITIVE_REGULATION_OF_B_CELL_TOLERANCE_INDUCTION1	0.874272003	0.872067176	0.857967886	0.876999026	B_intermediate
POSITIVE_REGULATION_OF_B_CELL_APOPTOTIC_PROCESS1	0.454039254	0.454119168	0.522173717	0.427682984	B_intermediate
POSITIVE REGULATION OF B CELL PROLIFERATION1	0.474943098	0.463472869	0.461207167	0.482507604	B_intermediate
POSITIVE_REGULATION_OF_B_CELL_DIFFERENTIATION1	0.665671739	0.603471187	0.647927662	0.66856944	B_intermediate
POSITIVE_REGULATION_OF_B_CELL_RECEPTOR_SIGNALING_PATHWAY1	0.717401429	0.685374988	0.673042983	0.734935481	B_intermediate
POSITIVE_REGULATION_OF_B_CELL_ACTIVATION2	0.079595797	-0.040160638	-0.140078677	-0.019384724	B_memory
POSITIVE_REGULATION_OF_B_CELL_CHEMOTAXIS2	0.395025852	0.499643242	0.594379358	0.410554232	B_memory
POSITIVE_REGULATION_OF_B_CELL_TOLERANCE_INDUCTION2	0.8564525	0.826273736	0.794823071	0.859921323	B_memory
POSITIVE_REGULATION_OF_B_CELL_APOPTOTIC_PROCESS2	0.464219949	0.43947209	0.602694711	0.453492997	B_memory
POSITIVE REGULATION OF B CELL PROLIFERATION2	0.454873521	0.466768214	0.384964042	0.481424787	B_memory
POSITIVE_REGULATION_OF_B_CELL_DIFFERENTIATION2	0.649903464	0.609400959	0.577131306	0.682342195	B_memory
POSITIVE_REGULATION_OF_B_CELL_RECEPTOR_SIGNALING_PATHWAY2	0.729315499	0.673521803	0.583282695	0.725808068	B_memory
POSITIVE_REGULATION_OF_B_CELL_ACTIVATION3	0.122157824	0.038243859	-0.167265317	-0.07295776	B_Naive
POSITIVE_REGULATION_OF_B_CELL_CHEMOTAXIS3	0.40856335	0.381691649	0.474032628	0.379118926	B_Naive
POSITIVE_REGULATION_OF_B_CELL_TOLERANCE_INDUCTION3	0.829599966	0.831909757	0.821955658	0.832734683	B_Naive
POSITIVE_REGULATION_OF_B_CELL_APOPTOTIC_PROCESS3	0.422460811	0.391617972	0.46785423	0.398758367	B_Naive
POSITIVE REGULATION OF B CELL PROLIFERATION3	0.435916449	0.453460573	0.447461137	0.454240055	B_Naive
POSITIVE_REGULATION_OF_B_CELL_DIFFERENTIATION3	0.598692545	0.596580779	0.538589102	0.605365526	B_Naive
POSITIVE_REGULATION_OF_B_CELL_RECEPTOR_SIGNALING_PATHWAY3	0.713909629	0.689641688	0.689500762	0.722623732	B_Naive
POSITIVE_REGULATION_OF_B_CELL_ACTIVATION4	0.487247628	0.074680982	-0.111867704	0.110922832	Plasmablast
POSITIVE_REGULATION_OF_B_CELL_CHEMOTAXIS4	0.46590179	0.694753949	0.377152256	0.606346557	Plasmablast
POSITIVE_REGULATION_OF_B_CELL_TOLERANCE_INDUCTION4	0.869674106	0.811121306	0.497943281	0.888132296	Plasmablast
POSITIVE_REGULATION_OF_B_CELL_APOPTOTIC_PROCESS4	0.568275768	0.247999161	0.068703183	0.15019052	Plasmablast
POSITIVE REGULATION OF B CELL PROLIFERATION4	0.455412206	0.296529673	0.245248941	0.406453533	Plasmablast
POSITIVE_REGULATION_OF_B_CELL_DIFFERENTIATION4	0.710162019	0.449810647	0.228989711	0.65694318	Plasmablast
POSITIVE_REGULATION_OF_B_CELL_RECEPTOR_SIGNALING_PATHWAY4	0.623204779	0.497641788	0.211622798	0.559993732	Plasmablast
POSITIVE_REGULATION_OF_MYELOID_DENDRITIC_CELL_ACTIVATION	0.282605559	0.171479077	0.720845717	0.448915105	DC
POSITIVE_REGULATION_OF_DENDRITIC_CELL_DIFFERENTIATION	0.942596533	0.927161003	0.97165796	0.934814018	DC
POSITIVE_REGULATION_OF_DENDRITIC_CELL_APOPTOTIC_PROCESS	1.155184901	1.11114648	1.070634868	1.137783817	DC
POSITIVE_REGULATION_OF_MYELOID_DENDRITIC_CELL_CHEMOTAXIS	1.171479077	1.007569114	1.101243909	1.097811678	DC
POSITIVE_REGULATION_OF_DENDRITIC_CELL_CHEMOTAXIS	0.742691409	0.646690752	0.682339087	0.6115632	DC
POSITIVE_REGULATION_OF_DENDRITIC_CELL_CYTOKINE_PRODUCTION	0.839766852	0.904534228	0.886408012	0.848983767	DC
POSITIVE_REGULATION_OF_DENDRITIC_CELL_ANTIGEN_PROCESSING_AND_PRESENTATION	0.880349083	0.790706945	0.672885503	0.935143794	DC
POSITIVE_REGULATION_OF_MYELOID_DENDRITIC_CELL_CYTOKINE_PRODUCTION	0.888204604	0.871821163	0.719105435	0.91282991	cDC2
MONOCYTE_ACTIVATION	1.008558648	0.735354273	0.907745306	0.854194416	CD14_Mono
POSITIVE_REGULATION_OF_MONOCYTE_DIFFERENTIATION	1.66638795	1.334306853	1.694184759	1.735354273	CD14_Mono
POSITIVE_REGULATION_OF_MONOCYTE_EXTRAVASATION	1.596498493	1.484375744	1.352037957	1.585771745	CD14_Mono
POSITIVE_REGULATION_OF_MONOCYTE_AGGREGATION	1.095782223	0.784199276	1.352895774	1.109532588	CD14_Mono
POSITIVE_REGULATION_OF_MONOCYTE_CHEMOTAXIS	1.208792525	1.144891919	1.095865867	1.145758182	CD14_Mono
POSITIVE_REGULATION_OF_MONOCYTE_CHEMOTACTIC_PROTEIN-1_PRODUCTION	1.627307745	1.653519233	1.623852081	1.598430588	CD14_Mono
MONOCYTE_ACTIVATION1	0.578920539	0.551707352	0.401587515	0.377652793	CD16_Mono
POSITIVE_REGULATION_OF_MONOCYTE_DIFFERENTIATION1	1.086837521	0.961234963	1.196236498	1.088796341	CD16_Mono
POSITIVE_REGULATION_OF_MONOCYTE_EXTRAVASATION1	0.740103325	0.934129471	0.35353013	1.015270838	CD16_Mono
POSITIVE_REGULATION_OF_MONOCYTE_AGGREGATION1	0.604116404	0.757336507	0.443102573	0.820943356	CD16_Mono
POSITIVE_REGULATION_OF_MONOCYTE_CHEMOTAXIS1	0.574013205	0.577144195	0.196236498	0.661681196	CD16_Mono
POSITIVE_REGULATION_OF_MONOCYTE_CHEMOTACTIC_PROTEIN-1_PRODUCTION1	1.096254609	1.087270909	0.887852411	1.068624294	CD16_Mono
POSITIVE_REGULATION_OF_NATURAL_KILLER_CELL_CHEMOTAXIS	0.981140207	0.87446742	0.861978424	0.793552522	NK
POSITIVE_REGULATION_OF_NATURAL_KILLER_CELL_DEGRANULATION	1.143755296	1.156942915	1.154520419	1.136045284	NK
POSITIVE_REGULATION_OF_NATURAL_KILLER_CELL_ACTIVATION	0.586930588	0.410282207	0.264921886	0.571594524	NK
POSITIVE_REGULATION_OF_NATURAL_KILLER_CELL_PROLIFERATION	0.709587728	0.752440835	0.638879854	0.743953742	NK
POSITIVE_REGULATION_OF_NATURAL_KILLER_CELL_DIFFERENTIATION	0.77852122	0.733178812	0.676584956	0.788274817	NK
POSITIVE_REGULATION_OF_NATURAL_KILLER_CELL_MEDIATED_CYTOTOXICITY	0.744128115	0.732598369	0.717513245	0.76564295	NK
POSITIVE_REGULATION_OF_NATURAL_KILLER_CELL_MEDIATED_IMMUNITY	1.181835511	1.218857577	1.134129839	1.166224381	NK
POSITIVE_REGULATION_OF_NATURAL_KILLER_CELL_CYTOKINE_PRODUCTION	0.866700421	0.840138714	0.821340649	0.853857093	NK
POSITIV_ REGULATION_OF_NATURAL_KILLER_CELL_MEDIATED_IMMUNE_RESPONSE_TO_TUMOR_CELL	0.965138373	1.03582362	1.020916068	0.92410073	NK
POSITIVE_REGULATION_OF_NATURAL_KILLER_CELL_MEDIATED_CYTOTOXICITY_DIRECTED_AGAINST_TUMOR_CELL_TARGET	0.459586387	0.461367249	0.218857577	0.52570811	NK
POSITIVE_REGULATION_OF_NATURAL_KILLER_CELL_CHEMOTAXIS1	0.53051153	0.31150633	0.284147599	0.443321227	NK_Proliferating
POSITIVE_REGULATION_OF_NATURAL_KILLER_CELL_DEGRANULATION1	0.604961044	0.55318368	0.414095097	0.589425124	NK_Proliferating
POSITIVE_REGULATION_OF_NATURAL_KILLER_CELL_ACTIVATION1	0.218075429	0.157851041	0.08636696	0.250041359	NK_Proliferating
POSITIVE_REGULATION_OF_NATURAL_KILLER_CELL_PROLIFERATION1	0.274665099	0.218685828	0.274790557	0.340515923	NK_Proliferating
POSITIVE_REGULATION_OF_NATURAL_KILLER_CELL_DIFFERENTIATION1	0.319922934	0.227346419	0.210890375	0.367497192	NK_Proliferating
POSITIVE_REGULATION_OF_NATURAL_KILLER_CELL_MEDIATED_CYTOTOXICITY1	0.388917299	0.245248334	0.24671623	0.384907128	NK_Proliferating
POSITIVE_REGULATION_OF_NATURAL_KILLER_CELL_MEDIATED_IMMUNITY1	0.62802146	0.658584601	0.567615192	0.624734159	NK_Proliferating
POSITIVE_REGULATION_OF_NATURAL_KILLER_CELL_CYTOKINE_PRODUCTION1	0.446587593	0.306503535	0.187545548	0.331328903	NK_Proliferating
POSITIV_ REGULATION_OF_NATURAL_KILLER_CELL_MEDIATED_IMMUNE_RESPONSE_TO_TUMOR_CELL1	0.576335524	0.298454655	0.441707499	0.437305248	NK_Proliferating
POSITIVE_REGULATION_OF_NATURAL_KILLER_CELL_MEDIATED_CYTOTOXICITY_DIRECTED_AGAINST_TUMOR_CELL_TARGET1	0.137038067	-0.040638791	-0.341415399	0.250184416	NK_Proliferating
POSITIVE_REGULATION_OF_NATURAL_KILLER_CELL_CHEMOTAXIS2	0.541142584	0.461863969	0.052993808	0.342323239	NK_CD56bright
POSITIVE_REGULATION_OF_NATURAL_KILLER_CELL_DEGRANULATION2	1.018207229	0.993055297	1.010202298	0.992075547	NK_CD56bright
POSITIVE_REGULATION_OF_NATURAL_KILLER_CELL_ACTIVATION2	0.436917608	0.165750368	0.068097364	0.53731037	NK_CD56bright
POSITIVE_REGULATION_OF_NATURAL_KILLER_CELL_PROLIFERATION2	0.698248111	0.61549167	0.454984861	0.69794095	NK_CD56bright
POSITIVE_REGULATION_OF_NATURAL_KILLER_CELL_DIFFERENTIATION2	0.680339734	0.606857297	0.394206712	0.654243271	NK_CD56bright
POSITIVE_REGULATION_OF_NATURAL_KILLER_CELL_MEDIATED_CYTOTOXICITY2	0.656781528	0.645733501	0.558434039	0.626612383	NK_CD56bright
POSITIVE_REGULATION_OF_NATURAL_KILLER_CELL_MEDIATED_IMMUNITY2	0.987323769	1.052993808	0.954585626	0.952223789	NK_CD56bright
POSITIVE_REGULATION_OF_NATURAL_KILLER_CELL_CYTOKINE_PRODUCTION2	0.829642041	0.754510925	0.794354305	0.758543402	NK_CD56bright
POSITIV_ REGULATION_OF_NATURAL_KILLER_CELL_MEDIATED_IMMUNE_RESPONSE_TO_TUMOR_CELL2	0.614939848	0.748409009	0.543693736	0.515036485	NK_CD56bright
POSITIVE_REGULATION_OF_NATURAL_KILLER_CELL_MEDIATED_CYTOTOXICITY_DIRECTED_AGAINST_TUMOR_CELL_TARGET2	0.542026464	0.396839494	0.390373973	0.497304886	NK_CD56bright
