# Supplementary material for: Single-cell multi-ome and immune profiles of the Inspiration4 crew reveal conserved, cell-type, and sex-specific responses to spaceflight
Source: Nat Commun. 2024 Jun 11;15:4954. doi: 10.1038/s41467-024-49211-2 (PMC11166952; doi:10.1038/s41467-024-49211-2)
Supplement: Supplementary file 4 — Supplementary Data 1-15 [file 41467_2024_49211_MOESM4_ESM.zip › Supplementary.Data/Supplementary Data 7.xlsx]

## Sheet: PBMC
Extended Data Table 7. List of the potential drugs and compounds.
compound	x	k	m	n	pval	name	ichikey	padj
FDB022909	47	97	537	10770	1.20963185339122e-36	2-Phenylglycine	ZGUNAGUHMKGQNY-UHFFFAOYSA-N	1.05129e-32
FDB022525	47	120	537	10770	2.09360529582489e-31	Pseudouridine_5'-phosphate	MOBMOJGXNHLLIR-GBNDHIKLSA-N	9.09776e-28
FDB022487	143	1240	537	10770	1.97224251357441e-25	Guanosine_diphosphate	QGWNDRXFNXRZMB-UUOKFMHZSA-N	5.71359e-22
FDB023313	31	62	537	10770	4.77563786766608e-25	Phosphonoacetate	XUYJLQHKOGNDPB-UHFFFAOYSA-N	1.03763e-21
LINCS0234	30	55	491	9126	6.91669474031599e-25	emetine	AUVVAXYIELKVAI-CKBKHPSWSA-N	1.20226e-21
FDB022527	160	1507	537	10770	9.6262007606912e-25	Guanosine_triphosphate	XKMLYUALXHKNFT-UUOKFMHZSA-N	1.39436e-21
DB00601	29	53	493	9126	4.24169726588958e-24	Linezolid	TYZROVQLWOKYKF-ZDUSSCGKSA-N	5.26637e-21
FDB029323	32	71	537	10770	5.11809995556311e-24	3-Hydroxypicolinic_acid	BRARRAHGNDUELT-UHFFFAOYSA-N	5.56018e-21
FDB003567	39	118	537	10770	4.98437968429644e-23	alpha-Amino_butyric_acid	QWCKQJZIFLGMSD-UHFFFAOYSA-N	3.93811e-20
FDB012537	39	118	537	10770	4.98437968429644e-23	L-2-Aminobutanoic_acid	QWCKQJZIFLGMSD-VKHMYHEASA-N	3.93811e-20
FDB012680	39	118	537	10770	4.98437968429644e-23	D-2-Aminobutanoic_acid	QWCKQJZIFLGMSD-GSVOUGTGSA-N	3.93811e-20
DB06145	27	50	493	9126	2.61496077823491e-22	Spiramycin	ACTOXUHEUCPTEW-KWBWCIJSSA-N	1.89389e-19
FDB014510	31	74	537	10770	4.0049384749843e-22	Biotin	YBJHBAHKTGYVGT-UHFFFAOYSA-N	2.67746e-19
LINCS4738	29	61	491	9126	7.25660100014715e-22	puromycin	RXWNCPJZOCPEPQ-NVWDDTSBSA-N	4.50479e-19
FDB022220	32	82	537	10770	1.17613796277288e-21	L-3-Phenyllactic_acid	VOXXWSYKYCBWHO-MRVPVSSYSA-N	6.01283e-19
FDB022236	32	82	537	10770	1.17613796277288e-21	Phenyllactic_acid	VOXXWSYKYCBWHO-UHFFFAOYSA-N	6.01283e-19
FDB111638	32	82	537	10770	1.17613796277288e-21	D-Phenyllactic_acid	VOXXWSYKYCBWHO-QMMMGPOBSA-N	6.01283e-19
FDB011882	52	234	537	10770	2.0827740828538e-21	Cytidine_5'-(dihydrogen_phosphate)	IERHLVCPSMICTF-UHFFFAOYSA-N	9.52705e-19
FDB030736	52	234	537	10770	2.0827740828538e-21	CMP	IERHLVCPSMICTF-XVFCMESISA-N	9.52705e-19
FDB021871	31	78	537	10770	2.68034516385046e-21	Deoxycytidine	CKTSBUTUHBMZGZ-SHYZEUOFSA-N	1.16474e-18
DB00121	31	74	493	9126	3.41642948114684e-21	Biotin	YBJHBAHKTGYVGT-ZKWXMUAHSA-N	1.41391e-18
DB00452	31	77	493	9126	1.42590946695601e-20	Framycetin	PGBHMTALBVVCIT-VCIWKGPPSA-N	5.63299e-18
FDB003786	38	133	537	10770	5.91501617201037e-20	Strontium	PWYYWQHXAPXYMF-UHFFFAOYSA-N	2.2351e-17
FDB021813	234	2963	537	10770	3.36066447749865e-19	Adenosine_triphosphate	ZKHQWZAMYRWXGA-UHFFFAOYSA-N	1.1683e-16
FDB030683	234	2963	537	10770	3.36066447749865e-19	ATP	ZKHQWZAMYRWXGA-KQYNXXCUSA-N	1.1683e-16
FDB022311	31	90	537	10770	3.84291352360881e-19	Deoxyadenosine_monophosphate	KHWCHTKSEGGWEX-RRKCRQDMSA-N	1.28457e-16
FDB021817	211	2601	537	10770	3.34851231548325e-18	ADP	XTWYTFMLZFPYCI-UHFFFAOYSA-N	1.07785e-15
DB00513	31	91	493	9126	4.48875123920294e-18	Aminocaproic_Acid	SLXKOJJOQWFEFD-UHFFFAOYSA-N	1.39076e-15
FDB022372	31	97	537	10770	4.64067657462075e-18	N-Formyl-L-methionine	PYUSHNKNPOHWEZ-RXMQYKEDSA-N	1.39076e-15
FDB013245	45	219	537	10770	2.97874347423356e-17	(�)-Phenylalanine	COLNVLDHVKWLRT-UHFFFAOYSA-N	8.62942e-15
LINCS0700	45	219	491	9126	3.84022868326136e-16	D-phenylalanine	COLNVLDHVKWLRT-MRVPVSSYSA-N	1.07663e-13
DB00120	45	219	493	9126	4.44655570722482e-16	L-Phenylalanine	COLNVLDHVKWLRT-QMMMGPOBSA-N	1.20766e-13
DB00919	16	31	493	9126	2.63166815699429e-13	Spectinomycin	UNFWWIHTNXNPBV-WXKVUWSESA-N	6.93086e-11
FDB031256	160	2004	537	10770	1.48779146253522e-12	Zn2+	PTFCDOFLOPIGGS-UHFFFAOYSA-N	3.80306e-10
FDB026115	15	31	537	10770	1.72988109090393e-12	PE(16:0/18:0)	RPJZYOHZALDGKI-DIPNUNPCSA-N	4.29554e-10
FDB022346	198	2690	537	10770	2.34995486960311e-12	Hydrogen_phosphate	NBIIXXVUZAFLBC-UHFFFAOYSA-L	5.37459e-10
FDB022617	198	2690	537	10770	2.34995486960311e-12	Phosphate	NBIIXXVUZAFLBC-UHFFFAOYSA-K	5.37459e-10
FDB022848	198	2690	537	10770	2.34995486960311e-12	Dihydrogen_phosphate	NBIIXXVUZAFLBC-UHFFFAOYSA-M	5.37459e-10
DB01421	15	31	493	9126	5.04893725395328e-12	Paromomycin	UOZODPSAJZTQNH-LSWIJEOBSA-N	1.12514e-09
FDB028778	15	35	537	10770	1.56637850137893e-11	(3S)-3,6-Diaminohexanoate	QKEWQOJCHPFEAF-YFKPBYRVSA-N	3.40335e-09
LINCS1959	15	35	491	9126	4.26801085457288e-11	fusidic-acid	IECPWNUMDGFDKC-MZJAQBGESA-N	9.04714e-09
FDB008297	70	649	537	10770	5.64232487876864e-11	Acetaldehyde	IKHGUXGNUITLKF-UHFFFAOYSA-N	1.16756e-08
DB01764	15	37	493	9126	1.18167942357982e-10	Dalfopristin	SUYRLXYYZQTJHF-VMBLUXKRSA-N	2.38837e-08
FDB003908	54	443	537	10770	1.26008790332289e-10	Ammonia	QGZKDVFQNNGYKY-UHFFFAOYSA-N	2.43365e-08
FDB030676	54	443	537	10770	1.26008790332289e-10	ammonium	QGZKDVFQNNGYKY-UHFFFAOYSA-O	2.43365e-08
FDB022938	15	40	537	10770	1.55527217066402e-10	4-Hydroxy-L-glutamic_acid	HBDWQSHEVMSFGY-SCQFTWEKSA-L	2.93845e-08
FDB022790	15	42	537	10770	3.49241517921369e-10	2,3-Diaminopropionic_acid	PECYZEOJVXMISF-REOHCLBHSA-N	6.458e-08
DB01593	160	2004	493	9126	3.95724441649149e-10	Zinc	HCHKCACWOHOZIP-UHFFFAOYSA-N	7.16509e-08
DB01082	15	40	493	9126	4.39975146015172e-10	Streptomycin	UCSJYZPVAKXKNQ-HZYVHMACSA-N	7.80372e-08
DB09394	198	2690	493	9126	1.37726422771922e-09	Phosphoric_acid	NBIIXXVUZAFLBC-UHFFFAOYSA-N	2.39396e-07
FDB023206	15	46	537	10770	1.51793698985363e-09	2-Aminoacrylic_acid	UQBOJOOOTLPNST-UHFFFAOYSA-N	2.58674e-07
DB09326	54	443	493	9126	1.74174473201765e-09	Ammonia_N-13	QGZKDVFQNNGYKY-BJUDXGSMSA-N	2.91106e-07
DB00976	14	38	493	9126	2.23158819214265e-09	Telithromycin	LJVAJPDWBABPEJ-PNUFFHFMSA-N	3.65938e-07
FDB000465	25	140	537	10770	8.39052849700401e-09	L-Valine	KZSNJWFQEVHDMF-UHFFFAOYSA-N	1.35041e-06
LINCS2917	16	60	491	9126	3.10676391415271e-08	sinefungin	LMXOHSDXUQEUSF-YECHIGJVSA-N	4.90925e-06
LINCS2782	25	140	491	9126	3.35377609982038e-08	L-valine	KZSNJWFQEVHDMF-SCSAIBSYSA-N	5.20494e-06
DB00161	25	140	493	9126	3.61895043790497e-08	L-Valine	KZSNJWFQEVHDMF-BYPYZUCNSA-N	5.51795e-06
DB01378	183	2556	493	9126	8.81107204934109e-08	Magnesium	JLVVSXFLKOJNIY-UHFFFAOYSA-N	1.32029e-05
FDB021806	68	768	537	10770	3.46407253462004e-07	Adenosine_monophosphate	UDMBCSSLTHHNCD-UHFFFAOYSA-N	5.10275e-05
FDB003293	38	331	537	10770	3.79969368084778e-07	D-Lactic_acid	JVTAAEKCZFNVCJ-REOHCLBHSA-N	5.41363e-05
FDB030146	38	331	537	10770	3.79969368084778e-07	(R)-lactate	JVTAAEKCZFNVCJ-UWTATZPHSA-N	5.41363e-05
FDB002251	26	188	537	10770	8.56533856673428e-07	(�)-Tryptophan	QIVBCDIJIAJPQS-UHFFFAOYSA-N	0.000118161
FDB029595	26	188	537	10770	8.56533856673428e-07	D-Tryptophan	QIVBCDIJIAJPQS-SECBINFHSA-N	0.000118161
FDB003521	76	929	537	10770	1.51871731842927e-06	Potassium	NPYPAHLBTDXSSS-UHFFFAOYSA-N	0.000206237
FDB003766	59	660	537	10770	1.64055571892142e-06	Cadmium	BDOSMKKIYDKNTQ-UHFFFAOYSA-N	0.000216031
FDB030717	59	660	537	10770	1.64055571892142e-06	Cd2+	WLZRMCYVCSSEQC-UHFFFAOYSA-N	0.000216031
DB04398	38	331	493	9126	2.28423624283442e-06	Lactic_Acid	JVTAAEKCZFNVCJ-UHFFFAOYSA-N	0.000296303
DB00150	26	188	493	9126	3.37760577041529e-06	L-Tryptophan	QIVBCDIJIAJPQS-VIFPVBQESA-N	0.000431688
DB00131	68	768	493	9126	4.58365404884732e-06	Adenosine_monophosphate	UDMBCSSLTHHNCD-KQYNXXCUSA-N	0.000577341
FDB012679	27	219	537	10770	5.02712610939781e-06	Cysteine_hydrochloride	IFQSXNOEEPCSLW-UHFFFAOYSA-N	0.000615363
FDB023168	27	219	537	10770	5.02712610939781e-06	D-Cysteine	XUJNEKJLAYXESH-UWTATZPHSA-N	0.000615363
FDB000970	7	19	537	10770	1.6026383743687e-05	N-Acetyl-L-serine	JJIHLJJYMXLCOY-UHFFFAOYSA-N	0.00190802
FDB112180	7	19	537	10770	1.6026383743687e-05	N-Acetylserine	JJIHLJJYMXLCOY-BYPYZUCNSA-N	0.00190802
DB00151	27	219	493	9126	1.92226933769021e-05	L-Cysteine	XUJNEKJLAYXESH-REOHCLBHSA-N	0.00225763
DB01345	76	929	493	9126	2.13486417652825e-05	Potassium	ZLMJMSJWJFRBEC-UHFFFAOYSA-N	0.00247388
LINCS6340	13	67	491	9126	2.745189176932e-05	anisomycin	YKJYKKNCCRKFSL-RDBSUJKOSA-N	0.00313927
FDB022450	21	164	537	10770	3.18263690472771e-05	Inositol_1,3,4-trisphosphate	MMWCIQZXVOZEGG-MLQGYMEPSA-N	0.00345754
FDB022657	21	164	537	10770	3.18263690472771e-05	Inositol_1,4,5-trisphosphate	MMWCIQZXVOZEGG-XJTPDSDZSA-N	0.00345754
FDB030782	21	164	537	10770	3.18263690472771e-05	D-myo-inositol_(1,3,4)-trisphosphate	MMWCIQZXVOZEGG-MLQGYMEPSA-H	0.00345754
FDB030787	21	164	537	10770	3.18263690472771e-05	D-myo-inositol_(1,4,5)-trisphosphate	MMWCIQZXVOZEGG-UHFFFAOYSA-H	0.00345754
FDB030644	112	1652	537	10770	3.82001458203435e-05	acetate	QTBSBXVTEAMEQO-UHFFFAOYSA-M	0.00409873
FDB026193	6	15	537	10770	3.86746189406391e-05	PE(18:0/20:4(5Z,8Z,11Z,14Z))	ANRKEHNWXKCXDB-VQJSHJPSSA-N	0.00409904
FDB021887	17	119	537	10770	4.43885632749923e-05	Adenosine_3',5'-diphosphate	WHTCPDAXWFLDIH-KQYNXXCUSA-N	0.00464796
FDB022794	14	89	537	10770	7.13792517614099e-05	Ubiquinone_Q1	SOECUQMRSRVZQQ-UHFFFAOYSA-N	0.0073852
FDB012390	24	213	537	10770	7.35823726000823e-05	5'-Guanylic_acid	RQFCJASXJCIDSX-UHFFFAOYSA-N	0.0074361
FDB030896	24	213	537	10770	7.35823726000823e-05	GMP	RQFCJASXJCIDSX-UUOKFMHZSA-N	0.0074361
FDB001984	19	158	537	10770	0.000174824718507977	Riboflavine_5'-(dihydrogen_phosphate)	FVTCRASFADXXNN-SCRDCRAPSA-N	0.0172659
FDB010176	19	158	537	10770	0.000174824718507977	Riboflavin_5'-phosphate,_sodium	OHSHFZJLPYLRIP-LQDWTQKMSA-M	0.0172659
FDB013954	3	4	537	10770	0.00041111155906198	2,5-Dimethylpyrazine	LCZUOKDVTBMCMX-UHFFFAOYSA-N	0.0401457
FDB005367	9	49	537	10770	0.000430525125053338	Cardiolipin	XVTUQDWPJJBEHJ-KZCWQMDCSA-N	0.0415744
LINCS1836	7	29	491	9126	0.000506369506411595	PD-168393	HTUBKQUPEREOGA-UHFFFAOYSA-N	0.0483611
FDB023130	4	9	537	10770	0.000523613443521491	Thromboxane_B2	XNRNNGPBEPRNAR-YLQJXANPSA-N	0.0494644
DB09274	7	30	493	9126	0.00064658484158193	Artesunate	FIHJKUPKCHIPAT-AHIGJZGOSA-N	0.0604244
FDB027954	20	189	537	10770	0.000653541132170244	O-Phosphothreonine	USRGIUJOYOXOQJ-GBXIJSLDSA-N	0.0604247
DB03166	112	1652	493	9126	0.000719701262647626	Acetic_acid	QTBSBXVTEAMEQO-UHFFFAOYSA-N	0.065309
FDB030253	6	24	537	10770	0.00072139726282527	1-palmitoyl-2-linoleoyl-phosphatidylcholine	JLPULHDHAOZNQI-ZTIMHPMXSA-N	0.065309
DB00773	17	140	493	9126	0.000789015195568419	Etoposide	VJJPUSNTGOMMGY-MRVIYFEKSA-N	0.0706941
DB00635	5	16	493	9126	0.000944681417194779	Prednisone	XOFYZVNMUHMLCC-ZPOLXVRWSA-N	0.0837778
FDB008856	22	224	537	10770	0.000986447337441219	2,2'-Bis(4-hydroxyphenyl)propane	IISBACLAFKSPIT-UHFFFAOYSA-N	0.0865981
LINCS2329	6	24	491	9126	0.00105117962286942	phosphatidylcholine	JLPULHDHAOZNQI-ZTIMHPMXSA-O	0.091358
DB01718	3	5	493	9126	0.00123833226784767	Cetrimonium	RLGQACBPNDBWTB-UHFFFAOYSA-N	0.106558
FDB002912	7	36	537	10770	0.00131472043366062	Glycerol_trioctadecanoate	DCXXMTOCNZCJGO-UHFFFAOYSA-N	0.110934
FDB022543	7	36	537	10770	0.00131472043366062	QH2	RNUCUWWMTTWKAH-JLHYYAGUSA-N	0.110934
DB09270	7	34	493	9126	0.00143038245288169	Ubidecarenone	ACTIUHUUMQJHFO-UPTCCGCDSA-N	0.119533
LINCS5197	21	202	491	9126	0.00149771903122136	lestaurtinib	UIARLYUEJFELEN-DMVVYWCZSA-N	0.123968
FDB004727	4	12	537	10770	0.00183498709552864	N-Eicosane	CBFCDTFDPHXCNY-UHFFFAOYSA-N	0.150452
DB01268	19	179	493	9126	0.00203253473719663	Sunitinib	WINHZLLDWRZWRT-ATVHPVEESA-N	0.164589
LINCS1250	8	46	491	9126	0.00204528449499788	SU11274	FPYJSJDOHRDAMT-KQWNVCNZSA-N	0.164589
FDB012588	7	39	537	10770	0.00214187333692766	L-2,4-Diaminobutanoic_acid	OGNSCSPNOLGXSM-VKHMYHEASA-N	0.169227
FDB022978	7	39	537	10770	0.00214187333692766	2,4-Diaminobutyric_acid	OGNSCSPNOLGXSM-UHFFFAOYSA-N	0.169227
FDB001355	11	85	537	10770	0.00219898812224727	Dexamethasone	UREBDLICKHMUKA-UHFFFAOYSA-N	0.172175
FDB006397	2	2	537	10770	0.00225155573574343	Ceramide	HXFPPRPLRSPNIB-VARSQMIESA-N	0.173171
FDB008895	2	2	537	10770	0.00225155573574343	Acrylamide-acrylic_acid_resin	RNIHAPSVIGPAFF-UHFFFAOYSA-N	0.173171
LINCS4772	3	6	491	9126	0.00235611445947657	chlorfenson	RZXLPPRPEOUENN-UHFFFAOYSA-N	0.179623
DB00220	6	28	493	9126	0.00252202860933296	Nelfinavir	QAGYKUNXZHXKMR-HKWSIXNMSA-N	0.185333
LINCS0392	9	58	491	9126	0.00249373053992432	alvocidib	BIIVYFLTOXDAOV-YVEFUNNKSA-N	0.185333
LINCS1435	2	2	491	9126	0.00260161783668929	KD025	GKHIVNAUVKXIIY-UHFFFAOYSA-N	0.185333
LINCS1976	2	2	491	9126	0.00260161783668929	AT13387	IFRGXKKQHBVPCQ-UHFFFAOYSA-N	0.185333
LINCS2420	2	2	491	9126	0.00260161783668929	Y-39983	JTVBXQAYBIJXRP-SNVBAGLBSA-N	0.185333
LINCS3568	2	2	491	9126	0.00260161783668929	velaresol	NSUDGNLOXMLAEB-UHFFFAOYSA-N	0.185333
LINCS4714	2	2	491	9126	0.00260161783668929	Debio-0932	RVJIQAYFTOPTKK-UHFFFAOYSA-N	0.185333
LINCS5511	2	2	491	9126	0.00260161783668929	EC-144	VOASEWXFCTZRDF-UHFFFAOYSA-N	0.185333
FDB005662	18	183	537	10770	0.0027139411931347	Undylic_acid	DJJCXFVJDGTHFX-XVFCMESISA-N	0.191763
DB00619	14	118	493	9126	0.0027767763518243	Imatinib	KTUFNOKKBVMGRW-UHFFFAOYSA-N	0.194621
DB02546	10	70	493	9126	0.00283427316319974	Vorinostat	WAEXFXRVDQXREF-UHFFFAOYSA-N	0.197061
DB00443	11	85	493	9126	0.00392583880700755	Betamethasone	UREBDLICKHMUKA-DVTGEIKXSA-N	0.265239
DB01234	11	85	493	9126	0.00392583880700755	Dexamethasone	UREBDLICKHMUKA-CXSFZGCWSA-N	0.265239
LINCS6609	22	233	491	9126	0.0039197042445899	curcumin	ZIUSSTSXXLLKKK-SMSFQYLMSA-N	0.265239
LINCS5706	3	7	491	9126	0.00396744715927132	GNF-2	WEVYNIUIFUYDGI-UHFFFAOYSA-N	0.265239
LINCS6373	3	7	491	9126	0.00396744715927132	SKF-86002	YOELZIQOLWZLQC-UHFFFAOYSA-N	0.265239
LINCS5222	4	14	491	9126	0.00445956206057483	tofacitinib	UJLAWZDWDVHWOW-YPMHNXCESA-N	0.295863
FDB023852	4	15	537	10770	0.00451650429937963	1D-Myo-inositol_3,4-bisphosphate	MCKAJXMRULSUKI-CNWJWELYSA-N	0.297371
FDB021825	6	34	537	10770	0.00481844800742342	Nitric_oxide	ODUCDPQEXGNKDN-UHFFFAOYSA-N	0.314866
FDB003523	101	1668	537	10770	0.00490313218370868	Sodium	KEAYESYHFKHZAL-UHFFFAOYSA-N	0.315165
FDB031052	101	1668	537	10770	0.00490313218370868	Na+	FKNQFGJONOIPTF-UHFFFAOYSA-N	0.315165
LINCS0484	7	42	491	9126	0.0049318241393382	A-674563	BPNUQXPIQBZCMR-IBGZPJMESA-N	0.315165
LINCS0540	5	23	491	9126	0.00531909994640665	dacinostat	BWDQBBCUWLSASG-MDZDMXLPSA-N	0.337433
FDB022270	2	3	537	10770	0.00654156109159602	N-Stearoylsphingosine	VODZWWMEJITOND-OWWNRXNESA-N	0.407454
FDB023537	2	3	537	10770	0.00654156109159602	Ceramide_(d18:1/18:0)	VODZWWMEJITOND-NXCSZAMKSA-N	0.407454
LINCS3457	13	117	491	9126	0.00656352487952451	R406	NHHQJBCNYHBUSI-UHFFFAOYSA-N	0.407454
LINCS2053	2	3	491	9126	0.007540227171609	mepivacaine	INWLQCZOYSRPNW-CYBMUJFWSA-N	0.461494
LINCS3058	2	3	491	9126	0.007540227171609	SB-747651A	MBCJUIJWPYUEBX-UHFFFAOYSA-N	0.461494
DB00961	2	3	493	9126	0.00759764669366041	Mepivacaine	INWLQCZOYSRPNW-UHFFFAOYSA-N	0.461756
LINCS3899	5	25	491	9126	0.00772172083025938	AT-7519	OVPNQJVDAFNBDN-UHFFFAOYSA-N	0.466038
LINCS5081	3	9	491	9126	0.00881884423242746	evodiamine	TXDUTHBFYKGSAH-SFHVURJKSA-N	0.528583
FDB024036	7	50	537	10770	0.00888068546120823	Ubiquinone_Q2	SQQWBSBBCSFQGC-JLHYYAGUSA-N	0.528644
FDB022245	3	10	537	10770	0.00995157388301543	N-Palmitoylsphingosine	YDNKGFDKKRUKPY-UHFFFAOYSA-N	0.584386
FDB023536	3	10	537	10770	0.00995157388301543	Ceramide_(d18:1/16:0)	YDNKGFDKKRUKPY-TURZORIXSA-N	0.584386
DB06595	13	124	493	9126	0.010866377960632	Midostaurin	BMGQWWVMWDBQGC-IIFHNQTCSA-N	0.633823
DB11588	7	49	493	9126	0.0117941321545195	Carbon_monoxide	UGFAIRIUMAVXCW-UHFFFAOYSA-N	0.681002
DB08901	9	73	493	9126	0.0118721609805192	Ponatinib	PHXJVRSECIGDHY-UHFFFAOYSA-N	0.681002
FDB011828	15	165	537	10770	0.0119102797486263	Genistein	TZBJGXHYKVUXJN-UHFFFAOYSA-N	0.681002
DB06616	12	113	493	9126	0.0128118805867198	Bosutinib	UBPYILGKFZZVDX-UHFFFAOYSA-N	0.727765
LINCS3875	15	156	491	9126	0.0134508991732009	SB-218078	OTPNDVKVEAIXTI-UHFFFAOYSA-N	0.759102
DB09079	11	101	493	9126	0.0140816676418064	Nintedanib	XZXHXSATPCNXJR-ZIADKAODSA-N	0.786581
FDB008850	5	31	537	10770	0.0144723909836013	Clofenotane	YVGGHNCTFXOJCH-UHFFFAOYSA-N	0.786581
LINCS5522	7	51	491	9126	0.0142839655566096	TWS-119	VPVLEBIVXZSOMQ-UHFFFAOYSA-N	0.786581
LINCS1650	2	4	491	9126	0.0145713500415605	TAK-715	HEKAIDKUDLCBRU-UHFFFAOYSA-N	0.786581
LINCS3137	2	4	491	9126	0.0145713500415605	N-oxydiethylenebenzothiazole-2-sulfenamide	MHKLKWCYGIBEQF-UHFFFAOYSA-N	0.786581
LINCS4429	2	4	491	9126	0.0145713500415605	BIIB021	QULDDKSCVCJTPV-UHFFFAOYSA-N	0.786581
LINCS4995	2	4	491	9126	0.0145713500415605	PU-H71	SUPVGFZUWFMATN-UHFFFAOYSA-N	0.786581
DB00877	19	217	493	9126	0.0157074806934421	Sirolimus	QFJCIRLUMZQUOT-HPLJOQBZSA-N	0.842677
LINCS0622	4	20	491	9126	0.0169348848740148	plicamycin	CFCUWKMKBJTWLW-BGLFSJPPSA-N	0.897446
LINCS6625	4	20	491	9126	0.0169348848740148	purvalanol-B	ZKDXRFMOHZVXSG-HNNXBMFYSA-N	0.897446
DB06810	4	20	493	9126	0.0171550889876004	Plicamycin	CFCUWKMKBJTWLW-BKHRDMLASA-N	0.903605
DB00746	6	42	493	9126	0.0192003702925073	Deferoxamine	UBQYURCVBFRUQT-UHFFFAOYSA-N	1
DB00824	2	5	493	9126	0.0236416624431886	Enprofylline	SIQPXVQCUCHWDI-UHFFFAOYSA-N	1
DB04953	2	5	493	9126	0.0236416624431886	Ezogabine	PCOBBVZJEWWZFR-UHFFFAOYSA-N	1
DB11091	34	474	493	9126	0.0288984839064654	Hydrogen_peroxide	MHAJPDPJQMAIIY-UHFFFAOYSA-N	1
DB09153	8	72	493	9126	0.0303020040412762	Sodium_Chloride	FAPWRFPIFSIZLT-UHFFFAOYSA-M	1
DB01620	9	86	493	9126	0.031490609215432	Pheniramine	IJHNSHDBIRRJRN-UHFFFAOYSA-N	1
DB01254	11	114	493	9126	0.0316319619608232	Dasatinib	ZBNZXTGUTAYRHI-UHFFFAOYSA-N	1
DB00530	7	63	493	9126	0.0413557814575096	Erlotinib	AAKJLRGGTJKAMG-UHFFFAOYSA-N	1
DB00188	19	245	493	9126	0.046822901971658	Bortezomib	GXJABQQUPOEUTA-RDJZCZTQSA-N	1
DB01590	4	27	493	9126	0.0469458140518763	Everolimus	HKVAMNSJSFKALM-GKUWKFKPSA-N	1
DB00117	11	122	493	9126	0.0481222322189894	Histidine	HNDVDQJCIGZPNO-YFKPBYRVSA-N	1
DB00913	1	1	493	9126	0.0512527289739058	Anileridine	LKYQLAWMNBFNJT-UHFFFAOYSA-N	1
DB01141	1	1	493	9126	0.0512527289739058	Micafungin	PIEUQSKUWLMALL-YABMTYFHSA-N	1
DB01428	1	1	493	9126	0.0512527289739058	Oxybenzone	DXGLGDHPHMLXJC-UHFFFAOYSA-N	1
DB01466	1	1	493	9126	0.0512527289739058	Ethylmorphine	OGDVEMNWJVYAJL-LEPYJNQMSA-N	1
DB01551	1	1	493	9126	0.0512527289739058	Dihydrocodeine	RBOXVHNMENFORY-DNJOTXNNSA-N	1
DB04865	1	1	493	9126	0.0512527289739058	Omacetaxine_mepesuccinate	HYFHYPWGAURHIV-JFIAXGOJSA-N	1
DB08971	1	1	493	9126	0.0512527289739058	Fluocortolone	GAKMQHDJQHZUTJ-ULHLPKEOSA-N	1
DB09002	1	1	493	9126	0.0512527289739058	Cloperastine	FLNXBVJLPJNOSI-UHFFFAOYSA-N	1
DB09049	1	1	493	9126	0.0512527289739058	Naloxegol	XNKCCCKFOQNXKV-ZRSCBOBOSA-N	1
DB09257	1	1	493	9126	0.0512527289739058	Gimeracil	ZPLQIPFOCGIIHV-UHFFFAOYSA-N	1
DB01275	4	28	493	9126	0.0526375638855597	Hydralazine	RPTUSVTUFVMDQK-UHFFFAOYSA-N	1
DB06589	5	41	493	9126	0.0568902533372096	Pazopanib	CUIHSIWYWATEQL-UHFFFAOYSA-N	1
DB00651	2	8	493	9126	0.0597752073418887	Dyphylline	KSCFJBIXMNOVSH-UHFFFAOYSA-N	1
DB00687	2	8	493	9126	0.0597752073418887	Fludrocortisone	AAXVEMMRQDVLJB-BULBTXNYSA-N	1
DB04815	2	8	493	9126	0.0597752073418887	Clioquinol	QCDFBFJGMNKBDO-UHFFFAOYSA-N	1
DB00169	9	97	493	9126	0.0602005239826618	Cholecalciferol	QYSXJUFSXHHAJI-YRZJJWOYSA-N	1
DB00135	13	158	493	9126	0.0618904912897282	L-Tyrosine	OUYCCCASQSFEME-QMMMGPOBSA-N	1
DB00174	9	99	493	9126	0.0667846265445801	L-Asparagine	DCXYFEDJOCDNAF-REOHCLBHSA-N	1
DB00167	10	115	493	9126	0.070313277632698	L-Isoleucine	AGPKZVBTJJNPAG-WHFBIAKZSA-N	1
DB06176	4	31	493	9126	0.0718434081377169	Romidepsin	OHRURASPPZQGQM-QDBHDZETSA-N	1
DB03147	20	276	493	9126	0.0741818187118407	Flavin_adenine_dinucleotide	VWWQXMAJTJZDQX-UYBVJOGSSA-N	1
DB05266	2	9	493	9126	0.0743071007550885	Ibudilast	ZJVFLBOZORBYFE-UHFFFAOYSA-N	1
DB00445	21	294	493	9126	0.077129012910652	Epirubicin	AOJJSUZBOXZQNB-VTZDEGQISA-N	1
DB00997	21	294	493	9126	0.077129012910652	Doxorubicin	AOJJSUZBOXZQNB-TZSSRYMLSA-N	1
DB01092	5	45	493	9126	0.0787521692480763	Ouabain	LPMXVESGRSUGHW-HBYQJFLCSA-N	1
DB02701	8	88	493	9126	0.0810514072475699	Nicotinamide	DFPAKSUCGFBDDF-UHFFFAOYSA-N	1
DB00515	27	400	493	9126	0.086135471226694	Cisplatin	DQLATGHUWYMOKM-UHFFFAOYSA-L	1
DB00297	3	21	493	9126	0.0897396341880905	Bupivacaine	LEBVLXFERQHONN-UHFFFAOYSA-N	1
DB01002	3	21	493	9126	0.0897396341880905	Levobupivacaine	LEBVLXFERQHONN-INIZCTEOSA-N	1
DB08911	2	10	493	9126	0.0898201994064245	Trametinib	LIRYPHYGHXZJBZ-UHFFFAOYSA-N	1
DB00987	6	61	493	9126	0.091114064282752	Cytarabine	UHDGCWIWMRVCDJ-CCXZUQQUSA-N	1
DB00301	1	2	493	9126	0.0998836714376055	Flucloxacillin	UIOFUWFRIANQPC-JKIFEVAISA-N	1
DB00578	1	2	493	9126	0.0998836714376055	Carbenicillin	FPPNZSSZRUTDAP-UWFZAAFLSA-N	1
DB00955	1	2	493	9126	0.0998836714376055	Netilmicin	CIDUJQMULVCIBT-MQDUPKMGSA-N	1
DB01081	1	2	493	9126	0.0998836714376055	Diphenoxylate	HYPPXZBJBPSRLK-UHFFFAOYSA-N	1
DB01207	1	2	493	9126	0.0998836714376055	Ridogrel	GLLPUTYLZIKEGF-HAVVHWLPSA-N	1
DB01209	1	2	493	9126	0.0998836714376055	Dezocine	VTMVHDZWSFQSQP-VBNZEHGJSA-N	1
DB08818	1	2	493	9126	0.0998836714376055	Hyaluronic_acid	KIUKXJAPPMFGSW-MNSSHETKSA-N	1
DB09089	1	2	493	9126	0.0998836714376055	Trimebutine	LORDFXWUHHSAQU-UHFFFAOYSA-N	1
DB11092	1	2	493	9126	0.0998836714376055	Stannous_fluoride	ANOBYBYXJXCGBS-UHFFFAOYSA-L	1
DB11159	1	2	493	9126	0.0998836714376055	Sodium_sulfide	GRVFOGOEDUUMBP-UHFFFAOYSA-N	1
DB00959	3	22	493	9126	0.100135902159127	Methylprednisolone	VHRSUDSXCMQTMA-PJHHCJLFSA-N	1
DB01236	4	35	493	9126	0.102194242924592	Sevoflurane	DFEYYRMXOJXZRJ-UHFFFAOYSA-N	1
DB01656	2	11	493	9126	0.106176212114751	Roflumilast	MNDBXUUTURYVHR-UHFFFAOYSA-N	1
DB09053	2	11	493	9126	0.106176212114751	Ibrutinib	XYFPWWZEPKGCCK-GOSISDBHSA-N	1
DB00156	9	109	493	9126	0.106276122908551	L-Threonine	AYFVYJQAPQTCCC-GBXIJSLDSA-N	1
DB00503	4	36	493	9126	0.110572331600392	Ritonavir	NCDNCNXCDXHOMX-XGKFQTDJSA-N	1
DB00307	3	23	493	9126	0.110987907332979	Bexarotene	NAVMQTYZDKMPEU-UHFFFAOYSA-N	1
DB00398	10	126	493	9126	0.111919424571099	Sorafenib	MLDQJTXFUGDVEO-UHFFFAOYSA-N	1
DB00172	13	176	493	9126	0.117915886439019	L-Proline	ONIBWKKTOPOVIA-BYPYZUCNSA-N	1
DB01167	4	37	493	9126	0.119245683663351	Itraconazole	VHVPQPYKVGDNFY-ZPGVKDDISA-N	1
DB04868	4	37	493	9126	0.119245683663351	Nilotinib	HHZIURLSWUIHRB-UHFFFAOYSA-N	1
DB08865	6	66	493	9126	0.121161907369943	Crizotinib	KTEIFNKAUNYNJU-GFCCVEGCSA-N	1
DB09130	16	227	493	9126	0.121853477172033	Copper	RYGMFSIKBFXOCR-UHFFFAOYSA-N	1
DB09131	16	227	493	9126	0.121853477172033	Cupric_Chloride	ORTQZVOHEJQUHG-UHFFFAOYSA-L	1
DB00995	2	12	493	9126	0.123248396195517	Auranofin	AUJRCFUBUPVWSZ-XTZHGVARSA-M	1
DB09494	2	12	493	9126	0.123248396195517	Cetyl_alcohol	BXWNKGSJHAJOGX-UHFFFAOYSA-N	1
DB00123	24	365	493	9126	0.124815576943259	L-Lysine	KDXKERNSBIXSRK-YFKPBYRVSA-N	1
DB00537	4	38	493	9126	0.128202647214538	Ciprofloxacin	MYSWGUAQZAJSOK-UHFFFAOYSA-N	1
DB00157	24	368	493	9126	0.132974471909511	NADH	BOPGDPNILDQYTO-NNYOXOHSSA-N	1
DB01914	3	25	493	9126	0.133942133798649	D-glucose	GZCGUPFRVQAUEE-SLPGGIOYSA-N	1
DB00404	2	13	493	9126	0.140920740801847	Alprazolam	VREFGVBLTWBCJP-UHFFFAOYSA-N	1
DB12243	2	13	493	9126	0.140920740801847	Edaravone	QELUYTUMUWHWMC-UHFFFAOYSA-N	1
DB00551	1	3	493	9126	0.146026683809578	Acetohydroxamic_Acid	RRUDCFGSUDOHDG-UHFFFAOYSA-N	1
DB00611	1	3	493	9126	0.146026683809578	Butorphanol	IFKLAQQSCNILHL-QHAWAJNXSA-N	1
DB00647	1	3	493	9126	0.146026683809578	Dextropropoxyphene	XLMALTXPSGQGBX-GCJKJVERSA-N	1
DB00666	1	3	493	9126	0.146026683809578	Nafarelin	RWHUEXWOYVBUCI-ITQXDASVSA-N	1
DB00708	1	3	493	9126	0.146026683809578	Sufentanil	GGCSSNBKKAUURC-UHFFFAOYSA-N	1
DB00711	1	3	493	9126	0.146026683809578	Diethylcarbamazine	RCKMWOKWVGPNJF-UHFFFAOYSA-N	1
DB00844	1	3	493	9126	0.146026683809578	Nalbuphine	NETZHAKZCGBWSS-CEDHKZHLSA-N	1
DB06274	1	3	493	9126	0.146026683809578	Alvimopan	UPNUIXSCZBYVBB-JVFUWBCBSA-N	1
DB06793	1	3	493	9126	0.146026683809578	Levopropoxyphene	XLMALTXPSGQGBX-PGRDOPGGSA-N	1
DB11102	1	3	493	9126	0.146026683809578	N-acetyltyrosine	CAHKINHBCWCHCF-JTQLQIEISA-N	1
DB11151	1	3	493	9126	0.146026683809578	Sodium_hydroxide	HEMHJVSKTPXQMS-UHFFFAOYSA-M	1
DB00128	13	189	493	9126	0.172181315849978	L-Aspartic_Acid	CKLJMWTZIZZHCS-REOHCLBHSA-N	1
DB00836	2	15	493	9126	0.177650995945762	Loperamide	RDOIQAHITMMDAJ-UHFFFAOYSA-N	1
DB11336	2	15	493	9126	0.177650995945762	Kinetin	QANMHLXAZMSUEX-UHFFFAOYSA-N	1
DB00412	21	330	493	9126	0.179219697607911	Rosiglitazone	YASAKCUCGLMORW-UHFFFAOYSA-N	1
DB00970	6	75	493	9126	0.185622035136235	Dactinomycin	RJURFGZVJUQBHK-IIXSONLDSA-N	1
DB00287	1	4	493	9126	0.189808801621753	Travoprost	MKPLKVHSHYCHOC-AHTXBMBWSA-N	1
DB00504	1	4	493	9126	0.189808801621753	Levallorphan	OZYUPQUCAUTOBP-QXAKKESOSA-N	1
DB00956	1	4	493	9126	0.189808801621753	Hydrocodone	LLPOLZWFYMWNKH-CMKMFDCUSA-N	1
DB01164	1	4	493	9126	0.189808801621753	Calcium_Chloride	UXVMQQNJUSDDNG-UHFFFAOYSA-L	1
DB01172	1	4	493	9126	0.189808801621753	Kanamycin	SBUJHOSQTJFQJX-NOAMYHISSA-N	1
DB01192	1	4	493	9126	0.189808801621753	Oxymorphone	UQCNKQCJZOAFTQ-ISWURRPUSA-N	1
DB01264	1	4	493	9126	0.189808801621753	Darunavir	CJBJHOAVZSMMDJ-HEXNFIEUSA-N	1
DB01427	1	4	493	9126	0.189808801621753	Amrinone	RNLQIBCLLYYYFJ-UHFFFAOYSA-N	1
DB06738	1	4	493	9126	0.189808801621753	Ketobemidone	ALFGKMXHOUSVAD-UHFFFAOYSA-N	1
DB06800	1	4	493	9126	0.189808801621753	Methylnaltrexone	JVLBPIPGETUEET-WIXLDOGYSA-O	1
DB08826	1	4	493	9126	0.189808801621753	Deferiprone	TZXKOCQBRNJULO-UHFFFAOYSA-N	1
DB08899	1	4	493	9126	0.189808801621753	Enzalutamide	WXCXUHSOUPDCQV-UHFFFAOYSA-N	1
DB09272	1	4	493	9126	0.189808801621753	Eluxadoline	QFNHIDANIVGXPE-FNZWTVRRSA-N	1
DB11157	1	4	493	9126	0.189808801621753	Anthralin	NUZWLKWWNNJHPT-UHFFFAOYSA-N	1
DB00820	2	16	493	9126	0.196523918128427	Tadalafil	WOXKDUGGOYFFRN-IIBYNOLFSA-N	1
DB01072	2	16	493	9126	0.196523918128427	Atazanavir	AXRYRYVKAWYZBR-GASGPIRDSA-N	1
DB06691	2	16	493	9126	0.196523918128427	Mepyramine	YECBIJXISLIIDS-UHFFFAOYSA-N	1
DB09536	4	45	493	9126	0.197766804609638	Titanium_dioxide	GWEVSGVZZGPLCZ-UHFFFAOYSA-N	1
DB00184	15	231	493	9126	0.206167100102575	Nicotine	SNICXCGAKADSCV-JTQLQIEISA-N	1
DB06809	2	17	493	9126	0.215625734025231	Plerixafor	YIQPUIGJQJDJOS-UHFFFAOYSA-N	1
DB09114	2	17	493	9126	0.215625734025231	Colfosceril_palmitate	KILNVBDSWZSGLL-KXQOOQHDSA-N	1
DB00122	5	63	493	9126	0.220330878349685	Choline	OEYIOHPDSNJKLS-UHFFFAOYSA-N	1
DB09563	5	63	493	9126	0.220330878349685	Choline_C-11	OEYIOHPDSNJKLS-BJUDXGSMSA-N	1
DB00435	10	147	493	9126	0.221623578508915	Nitric_Oxide	MWUXSHHQAYIFBG-UHFFFAOYSA-N	1
DB06603	3	32	493	9126	0.22429253704239	Panobinostat	FPOHNWQLNRZRFC-ZHACJKMWSA-N	1
DB00762	7	97	493	9126	0.228834584170889	Irinotecan	UWKQSNNFCGGAFS-XIFFEERXSA-N	1
DB00261	1	5	493	9126	0.231350586416395	Anagrelide	OTBXOEAOVRKTNQ-UHFFFAOYSA-N	1
DB00649	1	5	493	9126	0.231350586416395	Stavudine	XNKLLVCARDGLGL-JGVFFNPUSA-N	1
DB00681	1	5	493	9126	0.231350586416395	Amphotericin_B	APKFDSVGJQXUKY-INPOYWNPSA-N	1
DB00701	1	5	493	9126	0.231350586416395	Amprenavir	YMARZQAQMVYCKC-OEMFJLHTSA-N	1
DB00854	1	5	493	9126	0.231350586416395	Levorphanol	JAQUASYNZVUNQP-USXIJHARSA-N	1
DB00899	1	5	493	9126	0.231350586416395	Remifentanil	ZTVQQQVZCWLTDF-UHFFFAOYSA-N	1
DB00937	1	5	493	9126	0.231350586416395	Diethylpropion	XXEPPPIWZFICOJ-UHFFFAOYSA-N	1
DB01077	1	5	493	9126	0.231350586416395	Etidronic_acid	DBVJJBKOTRCVKF-UHFFFAOYSA-N	1
DB01429	1	5	493	9126	0.231350586416395	Aprindine	NZLBHDRPUJLHCE-UHFFFAOYSA-N	1
DB01601	1	5	493	9126	0.231350586416395	Lopinavir	KJHKTHWMRKYKJE-SUGCFTRWSA-N	1
DB09407	1	5	493	9126	0.231350586416395	Magnesium_chloride	TWRXJAOTZQYOKJ-UHFFFAOYSA-L	1
DB00144	2	18	493	9126	0.23488359019327	Phosphatidyl_serine	UNJJBGNPUUVVFQ-ZJUUUORDSA-N	1
DB01370	2	18	493	9126	0.23488359019327	Aluminium	XAGFODPZIPBFFR-UHFFFAOYSA-N	1
DB06287	2	18	493	9126	0.23488359019327	Temsirolimus	CBPNZQVSJQDFBE-FUXHJELOSA-N	1
DB01088	3	33	493	9126	0.238085071897687	Iloprost	HIFJCPQKFCZDDL-ACWOEMLNSA-N	1
DB00149	12	186	493	9126	0.245704531333049	L-Leucine	ROHFNLRQFUQHCH-YFKPBYRVSA-N	1
DB01262	12	187	493	9126	0.251367586334193	Decitabine	XAUDJQYHKZQPEU-KVQBGUIXSA-N	1
DB00338	3	34	493	9126	0.252016940289242	Omeprazole	SUBDBMMJDZJVOS-UHFFFAOYSA-N	1
DB00736	3	34	493	9126	0.252016940289242	Esomeprazole	SUBDBMMJDZJVOS-DEOSSOPVSA-N	1
DB01023	2	19	493	9126	0.254231472181269	Felodipine	RZTAMFZIAATZDJ-UHFFFAOYSA-N	1
DB01244	2	19	493	9126	0.254231472181269	Bepridil	UIEATEWHFDRYRU-UHFFFAOYSA-N	1
DB00133	12	189	493	9126	0.262833425388435	Serine	MTCFGRXMJLQNBG-REOHCLBHSA-N	1
DB00208	3	35	493	9126	0.266062818167178	Ticlopidine	PHWBOXQYWZNQIN-UHFFFAOYSA-N	1
DB04160	39	686	493	9126	0.269312304036357	Pyrophosphoric_acid	XPPKVPWEQAFLFU-UHFFFAOYSA-N	1
DB00327	1	6	493	9126	0.270766455034734	Hydromorphone	WVLOADHCBXTIJK-YNHQPCIGSA-N	1
DB00620	1	6	493	9126	0.270766455034734	Triamcinolone	GFNANZIMVAIWHM-OBYCQNJPSA-N	1
DB00631	1	6	493	9126	0.270766455034734	Clofarabine	WDDPHFBMKLOVOX-AYQXTPAHSA-N	1
DB00720	1	6	493	9126	0.270766455034734	Clodronic_Acid	ACSIXWWBWUQEHA-UHFFFAOYSA-N	1
DB00943	1	6	493	9126	0.270766455034734	Zalcitabine	WREGKURFCTUGRC-POYBYMJQSA-N	1
DB00953	1	6	493	9126	0.270766455034734	Rizatriptan	ULFRLSNUDGIQQP-UHFFFAOYSA-N	1
DB01010	1	6	493	9126	0.270766455034734	Edrophonium	VWLHWLSRQJQWRG-UHFFFAOYSA-O	1
DB06204	1	6	493	9126	0.270766455034734	Tapentadol	KWTWDQCKEHXFFR-SMDDNHRTSA-N	1
DB08873	1	6	493	9126	0.270766455034734	Boceprevir	LHHCSNFAOIFYRV-DOVBMPENSA-N	1
DB01132	10	159	493	9126	0.298181675019567	Pioglitazone	HYAFETHFCAUJAY-UHFFFAOYSA-N	1
DB01093	16	268	493	9126	0.299628044142577	Dimethyl_sulfoxide	IAZDPXIOMUYVGZ-UHFFFAOYSA-N	1
DB00316	6	89	493	9126	0.305153383609538	Acetaminophen	RZVAJINKPMORJF-UHFFFAOYSA-N	1
DB00588	1	7	493	9126	0.308164992189408	Fluticasone_propionate	WMWTYOKRWGGJOA-CENSZEJFSA-N	1
DB00716	1	7	493	9126	0.308164992189408	Nedocromil	RQTOOFIXOKYGAN-UHFFFAOYSA-N	1
DB00802	1	7	493	9126	0.308164992189408	Alfentanil	IDBPHNDTYPBSNI-UHFFFAOYSA-N	1
DB01188	1	7	493	9126	0.308164992189408	Ciclopirox	SCKYRAXSEDYPSA-UHFFFAOYSA-N	1
DB01227	1	7	493	9126	0.308164992189408	Levomethadyl_Acetate	XBMIVRRWGCYBTQ-AVRDEDQJSA-N	1
DB01395	1	7	493	9126	0.308164992189408	Drospirenone	METQSPRSQINEEU-HXCATZOESA-N	1
DB01412	1	7	493	9126	0.308164992189408	Theobromine	YAPQBXQYLJRXSA-UHFFFAOYSA-N	1
DB01433	1	7	493	9126	0.308164992189408	Methadyl_Acetate	XBMIVRRWGCYBTQ-UHFFFAOYSA-N	1
DB04846	1	7	493	9126	0.308164992189408	Celiprolol	JOATXPAWOHTVSZ-UHFFFAOYSA-N	1
DB05521	1	7	493	9126	0.308164992189408	Telaprevir	BBAWEDCPNXPBQM-GDEBMMAJSA-N	1
DB08905	1	7	493	9126	0.308164992189408	Formestane	OSVMTWJCGUFAOD-KZQROQTASA-N	1
DB09256	1	7	493	9126	0.308164992189408	Tegafur	WFWLQNSHRPWKFK-UHFFFAOYSA-N	1
DB00393	2	22	493	9126	0.312247294528687	Nimodipine	UIAGMCDKSXEBJQ-UHFFFAOYSA-N	1
DB09142	2	22	493	9126	0.312247294528687	Sincalide	IZTQOLKUZKXIRV-YRVFCXMDSA-N	1
DB01592	21	364	493	9126	0.317931576249841	Iron	XEEYBQQBJWHFJM-UHFFFAOYSA-N	1
DB00318	125	2345	493	9126	0.318889944956846	Codeine	OROGSEYTTFOCAN-DNJOTXNNSA-N	1
DB06767	125	2345	493	9126	0.318889944956846	Ammonium_chloride	NLXLAEXVIDQMFP-UHFFFAOYSA-N	1
DB00145	14	235	493	9126	0.319073954214331	Glycine	DHMQDGOQFOQNFH-UHFFFAOYSA-N	1
DB09327	3	39	493	9126	0.322913383374509	Tegafur-uracil	DHMYGZIEILLVNR-UHFFFAOYSA-N	1
DB00523	24	422	493	9126	0.327211588939378	Alitretinoin	SHGAZHPCJJPHSC-ZVCIMWCZSA-N	1
DB00755	24	422	493	9126	0.327211588939378	Tretinoin	SHGAZHPCJJPHSC-YCNIQYBTSA-N	1
DB05015	2	23	493	9126	0.331414855213992	Belinostat	NCNRHFGMJRPRSK-MDZDMXLPSA-N	1
DB05294	4	57	493	9126	0.334554486145691	Vandetanib	UHTHHESEBZOYNR-UHFFFAOYSA-N	1
DB09472	145	2741	493	9126	0.338404541167689	Sodium_sulfate	PMZURENOXWZQFD-UHFFFAOYSA-L	1
DB00508	1	8	493	9126	0.343649247167625	Triflupromazine	XSCGXQMFQXDFCW-UHFFFAOYSA-N	1
DB00559	1	8	493	9126	0.343649247167625	Bosentan	GJPICJJJRGTNOD-UHFFFAOYSA-N	1
DB00972	1	8	493	9126	0.343649247167625	Azelastine	MBUVEWMHONZEQD-UHFFFAOYSA-N	1
DB01025	1	8	493	9126	0.343649247167625	Amlexanox	SGRYPYWGNKJSDL-UHFFFAOYSA-N	1
DB01051	1	8	493	9126	0.343649247167625	Novobiocin	YJQPYGGHQPGBLI-KGSXXDOSSA-N	1
DB01189	1	8	493	9126	0.343649247167625	Desflurane	DPYMFVXJLLWWEU-UHFFFAOYSA-N	1
DB06203	1	8	493	9126	0.343649247167625	Alogliptin	ZSBOMTDTBDDKMP-OAHLLOKOSA-N	1
DB06770	1	8	493	9126	0.343649247167625	Benzyl_alcohol	WVDDGKGOMKODPV-UHFFFAOYSA-N	1
DB08808	1	8	493	9126	0.343649247167625	Bupranolol	HQIRNZOQPUAHHV-UHFFFAOYSA-N	1
DB01005	4	58	493	9126	0.346371887691532	Hydroxyurea	VSNHCAURESNICA-UHFFFAOYSA-N	1
DB00130	11	185	493	9126	0.349979166807033	L-Glutamine	ZDXPYRJPNDTMRX-VKHMYHEASA-N	1
DB00724	2	24	493	9126	0.3504283396247	Imiquimod	DOUYETYNHWVLEO-UHFFFAOYSA-N	1
DB01033	2	24	493	9126	0.3504283396247	Mercaptopurine	GLVAUDGFNGKCSF-UHFFFAOYSA-N	1
DB09140	33	598	493	9126	0.3533737448007	Oxygen	MYMOFIZGZYHOMD-UHFFFAOYSA-N	1
DB00159	9	149	493	9126	0.355039800663186	Icosapent	JAZBEHYOTPTENJ-JLNKQSITSA-N	1
DB00160	15	260	493	9126	0.355517506611277	L-Alanine	QNAYBMKLOCPYGJ-REOHCLBHSA-N	1
DB00947	4	59	493	9126	0.358196502986213	Fulvestrant	VWUXBMIQPBEWFH-LQKBAPIOSA-N	1
DB00831	3	42	493	9126	0.365652752275644	Trifluoperazine	ZEWQUBUPAILYHI-UHFFFAOYSA-N	1
DB00233	1	9	493	9126	0.377317015469192	Aminosalicylic_Acid	WUBBRNOQWQTFEX-UHFFFAOYSA-N	1
DB00271	1	9	493	9126	0.377317015469192	Diatrizoate	YVPYQUNUQOZFHG-UHFFFAOYSA-N	1
DB00371	1	9	493	9126	0.377317015469192	Meprobamate	NPPQSCRMBWNHMW-UHFFFAOYSA-N	1
DB00397	1	9	493	9126	0.377317015469192	Phenylpropanolamine	DLNKOYKMWOXYQA-VXNVDRBHSA-N	1
DB00497	1	9	493	9126	0.377317015469192	Oxycodone	BRUQQQPBMZOVGD-XFKAJCMBSA-N	1
DB00527	1	9	493	9126	0.377317015469192	Cinchocaine	PUFQVTATUTYEAL-UHFFFAOYSA-N	1
DB00921	1	9	493	9126	0.377317015469192	Buprenorphine	RMRJXGBAOAMLHD-IHFGGWKQSA-N	1
DB11137	1	9	493	9126	0.377317015469192	Molybdenum	ZOKXTWBITQBERF-UHFFFAOYSA-N	1
DB09459	12	208	493	9126	0.378654281251248	Tartaric_acid	FEWJPZIEWOKRBE-JCYAYHJZSA-N	1
DB01229	14	246	493	9126	0.382143374856654	Paclitaxel	RCINICONZNJXQF-MZXODVADSA-N	1
DB03754	27	492	493	9126	0.383825047170309	Tromethamine	LENZDBCJOHFCAS-UHFFFAOYSA-N	1
DB00920	2	26	493	9126	0.38785892580762	Ketotifen	ZCVMWBYGMWKGHF-UHFFFAOYSA-N	1
DB06626	2	26	493	9126	0.38785892580762	Axitinib	RITAVMQDGBJQJZ-FMIVXFBMSA-N	1
DB00928	4	62	493	9126	0.393605652091014	Azacitidine	NMUSYJAQQFHJEW-KVTDHHQDSA-N	1
DB00495	3	44	493	9126	0.393911559668103	Zidovudine	HBOMLICNUCNMMY-XLPZGREQSA-N	1
DB00860	2	27	493	9126	0.406218462192211	Prednisolone	OIGNJSKKLXVSLS-VWUMJDOOSA-N	1
DB11127	2	27	493	9126	0.406218462192211	Selenious_acid	MCAHWIHFGHIESP-UHFFFAOYSA-N	1
DB00331	9	156	493	9126	0.406696374823071	Metformin	XZWYZXLIPXDOLR-UHFFFAOYSA-N	1
DB01235	3	45	493	9126	0.407921899315136	Levodopa	WTDRDQBEARUVNC-LURJTMIESA-N	1
DB01373	113	2156	493	9126	0.408920590020165	Calcium	OYPRJOBELJOOCE-UHFFFAOYSA-N	1
DB00214	1	10	493	9126	0.409261106142833	Torasemide	NGBFQHCMQULJNZ-UHFFFAOYSA-N	1
DB00296	1	10	493	9126	0.409261106142833	Ropivacaine	ZKMNUMMKYBVTFN-HNNXBMFYSA-N	1
DB00379	1	10	493	9126	0.409261106142833	Mexiletine	VLPIATFUUWWMKC-UHFFFAOYSA-N	1
DB00471	1	10	493	9126	0.409261106142833	Montelukast	UCHDWCPVSPXUMX-TZIWLTJVSA-N	1
DB00862	1	10	493	9126	0.409261106142833	Vardenafil	SECKRCOLJRRGGV-UHFFFAOYSA-N	1
DB01003	1	10	493	9126	0.409261106142833	Cromoglicic_acid	IMZMKUWMOSJXDT-UHFFFAOYSA-N	1
DB01006	1	10	493	9126	0.409261106142833	Letrozole	HPJKCIUCZWXJDR-UHFFFAOYSA-N	1
DB04876	1	10	493	9126	0.409261106142833	Vildagliptin	SYOKIDBDQMKNDQ-XWTIBIIYSA-N	1
DB09054	1	10	493	9126	0.409261106142833	Idelalisib	IFSDAJWBUCMOAH-HNNXBMFYSA-N	1
DB09099	1	10	493	9126	0.409261106142833	Somatostatin	NHXLMOGPVYXJNR-UHFFFAOYSA-N	1
DB11203	1	10	493	9126	0.409261106142833	Boron	ZOXJGFHDIHLPTG-UHFFFAOYSA-N	1
DB11263	1	10	493	9126	0.409261106142833	Polydatin	HSTZMXCBWJGKHG-CUYWLFDKSA-N	1
DB00134	9	157	493	9126	0.414101390354832	L-Methionine	FFEARJCKVFRZRR-BYPYZUCNSA-N	1
DB00411	4	64	493	9126	0.4170567111829	Carbachol	AIXAANGOTKPUOY-UHFFFAOYSA-N	1
DB00125	19	348	493	9126	0.421579283398103	L-Arginine	ODKSFYDXXFIFQN-BYPYZUCNSA-N	1
DB00742	3	46	493	9126	0.421833478254498	Mannitol	FBPFZTCFMRRESA-KVTDHHQDSA-N	1
DB01638	3	46	493	9126	0.421833478254498	Sorbitol	FBPFZTCFMRRESA-JGWLITMVSA-N	1
DB00675	11	196	493	9126	0.422768382252919	Tamoxifen	NKANXQFJJICGDU-QPLCGJKRSA-N	1
DB00514	2	28	493	9126	0.424308191602844	Dextromethorphan	MKXZASYAUGDDCJ-NJAFHUGGSA-N	1
DB00622	2	28	493	9126	0.424308191602844	Nicardipine	ZBBHBTPTTSWHBA-UHFFFAOYSA-N	1
DB01259	2	28	493	9126	0.424308191602844	Lapatinib	BCFGMOOMADDAQU-UHFFFAOYSA-N	1
DB08877	1	11	493	9126	0.439569595545641	Ruxolitinib	HFNKQEVNSGCOJV-OAHLLOKOSA-N	1
DB11828	2	29	493	9126	0.442107529152435	Neratinib	JWNPDZNEKVCWMY-VQHVLOKHSA-N	1
DB04272	34	643	493	9126	0.450435273786471	Citric_Acid	KRKNYBCHXYNGOX-UHFFFAOYSA-N	1
DB09561	4	67	493	9126	0.451816607672487	Sodium_glycerophosphate	OFNNKPAERNWEDD-UHFFFAOYSA-L	1
DB00544	9	163	493	9126	0.458411126513951	Fluorouracil	GHASVSINZRGABV-UHFFFAOYSA-N	1
DB00457	2	30	493	9126	0.459598699264709	Prazosin	IENZQIKPVFGBNW-UHFFFAOYSA-N	1
DB01100	2	30	493	9126	0.459598699264709	Pimozide	YVUQSNJEYSNKRX-UHFFFAOYSA-N	1
DB01183	3	49	493	9126	0.462846955994328	Naloxone	UZHSEJADLWPNLE-GRGSLBFTSA-N	1
DB11140	4	68	493	9126	0.463258964707264	Chromium_Cr-51	VYZAMTAEIAYCRO-BJUDXGSMSA-N	1
DB11255	4	68	493	9126	0.463258964707264	Chromium_picolinate	CBDQOLKNTOMMTL-UHFFFAOYSA-K	1
DB00181	1	12	493	9126	0.468326068213834	Baclofen	KPYSYYIEGFHWSV-UHFFFAOYSA-N	1
DB00738	1	12	493	9126	0.468326068213834	Pentamidine	XDRYMKDFEDOLFX-UHFFFAOYSA-N	1
DB00808	1	12	493	9126	0.468326068213834	Indapamide	NDDAHWYSQHTHNT-UHFFFAOYSA-N	1
DB01028	1	12	493	9126	0.468326068213834	Methoxyflurane	RFKMCNOHBTXSMU-UHFFFAOYSA-N	1
DB01035	1	12	493	9126	0.468326068213834	Procainamide	REQCZEXYDRLIBE-UHFFFAOYSA-N	1
DB04841	1	12	493	9126	0.468326068213834	Flunarizine	SMANXXCATUTDDT-QPJJXVBHSA-N	1
DB08809	1	12	493	9126	0.468326068213834	Dichloroacetic_Acid	JXTHNDFMNIQAHM-UHFFFAOYSA-N	1
DB02325	13	242	493	9126	0.471757396102481	Isopropyl_Alcohol	KFZMGEQAYNKOFK-UHFFFAOYSA-N	1
DB06757	29	552	493	9126	0.472969192944048	Manganese	WAEMQWOKJMHJLA-UHFFFAOYSA-N	1
DB06151	4	69	493	9126	0.47461655671542	Acetylcysteine	PWKSKIMOESPYIA-BYPYZUCNSA-N	1
DB01101	3	50	493	9126	0.476239370563512	Capecitabine	GAGWJHPBXLXJQN-UORFTKCHSA-N	1
DB01166	2	31	493	9126	0.476766502783986	Cilostazol	RRGUKTPIGVIEKM-UHFFFAOYSA-N	1
DB01222	2	31	493	9126	0.476766502783986	Budesonide	VOVIALXJUBGFJZ-KWVAZRHASA-N	1
DB00132	9	167	493	9126	0.487658310760507	Alpha-Linolenic_Acid	DTOSIQBPPRVQHS-PDBXOOCHSA-N	1
DB00146	2	32	493	9126	0.493598100500092	Calcidiol	JWUBBDSIWDLEOM-DTOXIADCSA-N	1
DB00155	2	32	493	9126	0.493598100500092	L-Citrulline	RHGKLRLOHDJJDR-BYPYZUCNSA-N	1
DB09322	2	32	493	9126	0.493598100500092	Zinc_sulfate	NWONKYPBYAMBJT-UHFFFAOYSA-L	1
DB00200	1	13	493	9126	0.495609845498166	Hydroxocobalamin	YOZNUFWCRFCGIH-WZHZPDAFSA-K	1
DB00454	1	13	493	9126	0.495609845498166	Pethidine	XADCESSVHJOZHK-UHFFFAOYSA-N	1
DB00648	1	13	493	9126	0.495609845498166	Mitotane	JWBOIMRXGHLCPP-UHFFFAOYSA-N	1
DB00700	1	13	493	9126	0.495609845498166	Eplerenone	JUKPWJGBANNWMW-VWBFHTRKSA-N	1
DB00772	1	13	493	9126	0.495609845498166	Malathion	JXSJBGJIGXNWCI-UHFFFAOYSA-N	1
DB00916	1	13	493	9126	0.495609845498166	Metronidazole	VAOCPAMSLUNLGC-UHFFFAOYSA-N	1
DB01048	1	13	493	9126	0.495609845498166	Abacavir	MCGSCOLBFJQGHM-SCZZXKLOSA-N	1
DB01577	3	52	493	9126	0.502546243877688	Methamphetamine	MYWUZJCMWCOHBA-VIFPVBQESA-N	1
DB09571	3	52	493	9126	0.502546243877688	Levmetamfetamine	MYWUZJCMWCOHBA-SECBINFHSA-N	1
DB00317	4	72	493	9126	0.5081130107589	Gefitinib	XGALLCVXEZPNRQ-UHFFFAOYSA-N	1
DB00541	9	170	493	9126	0.509336643357849	Vincristine	OGWKCGZFUXNPDA-XQKSVPLYSA-N	1
DB00262	2	33	493	9126	0.510082812022829	Carmustine	DLGOEMSEDOSKAD-UHFFFAOYSA-N	1
DB00555	2	33	493	9126	0.510082812022829	Lamotrigine	PYZRQGJRPPTADH-UHFFFAOYSA-N	1
DB00783	19	366	493	9126	0.511521548547435	Estradiol	VOXZDWNPVJITMN-ZBRFXRBCSA-N	1
DB00152	1	14	493	9126	0.5214962025843	Thiamine	JZRWCGZRTZMZEH-UHFFFAOYSA-N	1
DB00193	1	14	493	9126	0.5214962025843	Tramadol	TVYLLZQTGLZFBW-ZBFHGGJFSA-N	1
DB00730	1	14	493	9126	0.5214962025843	Thiabendazole	WJCNZQLZVWNLKY-UHFFFAOYSA-N	1
DB00744	1	14	493	9126	0.5214962025843	Zileuton	MWLSOWXNZPKENC-UHFFFAOYSA-N	1
DB00800	1	14	493	9126	0.5214962025843	Fenoldopam	TVURRHSHRRELCG-UHFFFAOYSA-N	1
DB00925	1	14	493	9126	0.5214962025843	Phenoxybenzamine	QZVCTJOXCFMACW-UHFFFAOYSA-N	1
DB09028	1	14	493	9126	0.5214962025843	Cytisine	ANJTVLIZGCUXLD-DTWKUNHWSA-N	1
DB01128	2	34	493	9126	0.526211929006178	Bicalutamide	LKJPYSCBVHEWIU-UHFFFAOYSA-N	1
DB03796	24	468	493	9126	0.530103607061659	Palmitic_Acid	IPCSVZSSVZVIGE-UHFFFAOYSA-N	1
DB00163	4	75	493	9126	0.540619152328836	Vitamin_E	GVJHHUAWPYXKBD-IEOSBIPESA-N	1
DB04574	2	35	493	9126	0.541978541784299	Estrone_sulfate	JKKFKPJIXZFSSB-CBZIJGRNSA-N	1
DB00266	1	15	493	9126	0.546056574487053	Dicoumarol	DOBMPNYZJYQDGZ-UHFFFAOYSA-N	1
DB00615	1	15	493	9126	0.546056574487053	Rifabutin	ATEBXHFBFRCZMA-VXTBVIBXSA-N	1
DB00847	1	15	493	9126	0.546056574487053	Cysteamine	UFULAYFCSOUIOV-UHFFFAOYSA-N	1
DB12965	2	36	493	9126	0.557377378539494	Silver	BQCADISMDOOEFD-UHFFFAOYSA-N	1
DB01076	5	98	493	9126	0.569097230999459	Atorvastatin	XUKUURHRXDUEBC-KAYWLYCHSA-N	1
DB00433	1	16	493	9126	0.569358751577628	Prochlorperazine	WIKYUJGCLQQFNW-UHFFFAOYSA-N	1
DB01162	1	16	493	9126	0.569358751577628	Terazosin	VCKUSRYTPJJLNI-UHFFFAOYSA-N	1
DB01452	1	16	493	9126	0.569358751577628	Heroin	GVGLGOZIDCSQPN-PVHGPHFFSA-N	1
DB04842	1	16	493	9126	0.569358751577628	Fluspirilene	QOYHHIBFXOOADH-UHFFFAOYSA-N	1
DB06803	1	16	493	9126	0.569358751577628	Niclosamide	RJMUSRYZPJIFPJ-UHFFFAOYSA-N	1
DB07615	1	16	493	9126	0.569358751577628	Tranilast	NZHGWWWHIYHZNX-CSKARUKUSA-N	1
DB09073	1	16	493	9126	0.569358751577628	Palbociclib	AHJRHEGDXFFMBM-UHFFFAOYSA-N	1
DB01016	2	38	493	9126	0.587057942133055	Glyburide	ZNNLBTZKUZBEKO-UHFFFAOYSA-N	1
DB01248	5	100	493	9126	0.587264741661913	Docetaxel	ZDZOTLJHXYCWBA-VCVYQWHSSA-N	1
DB00399	3	59	493	9126	0.588823472189753	Zoledronic_acid	XRASPMIURGNCCH-UHFFFAOYSA-N	1
DB00441	3	59	493	9126	0.588823472189753	Gemcitabine	SDUQYLNIPVEERB-QPPQHZFASA-N	1
DB02772	7	141	493	9126	0.589423005637301	Sucrose	CZMRCDWAGMRECN-UGDNZRGBSA-N	1
DB00147	1	17	493	9126	0.591467065174653	Pyridoxal	RADKZDMFGJYCBB-UHFFFAOYSA-N	1
DB00400	1	17	493	9126	0.591467065174653	Griseofulvin	DDUHZTYCFQRHIY-RBHXEPJQSA-N	1
DB00403	1	17	493	9126	0.591467065174653	Ceruletide	YRALAIOMGQZKOW-HYAOXDFASA-N	1
DB00413	1	17	493	9126	0.591467065174653	Pramipexole	FASDKYOPVNHBLU-ZETCQYMHSA-N	1
DB00480	1	17	493	9126	0.591467065174653	Lenalidomide	GOTYRUGSSMKFNF-UHFFFAOYSA-N	1
DB00813	1	17	493	9126	0.591467065174653	Fentanyl	PJMPHNIQZUBGLI-UHFFFAOYSA-N	1
DB01001	1	17	493	9126	0.591467065174653	Salbutamol	NDAUXUAQIAJITI-UHFFFAOYSA-N	1
DB01114	1	17	493	9126	0.591467065174653	Chlorphenamine	SOYKEARSMXGVTM-UHFFFAOYSA-N	1
DB09555	1	17	493	9126	0.591467065174653	Dexchlorpheniramine_maleate	DBAKFASWICGISY-DASCVMRKSA-N	1
DB13139	1	17	493	9126	0.591467065174653	Levosalbutamol	NDAUXUAQIAJITI-LBPRGKRZSA-N	1
DB00381	2	39	493	9126	0.601336026390274	Amlodipine	HTIQEAQVCYTUBX-UHFFFAOYSA-N	1
DB00853	2	39	493	9126	0.601336026390274	Temozolomide	BPEGJWRSRHCHSN-UHFFFAOYSA-N	1
DB09237	2	39	493	9126	0.601336026390274	Levamlodipine	HTIQEAQVCYTUBX-KRWDZBQOSA-N	1
DB00136	11	224	493	9126	0.602468465798752	Calcitriol	GMRQFYUYWCNGIN-NKMMMXOESA-N	1
DB01064	5	102	493	9126	0.605008471569916	Isoprenaline	JWZZKOKVBUJMES-UHFFFAOYSA-N	1
DB00384	1	18	493	9126	0.612442563702969	Triamterene	FNYLWPVRPXGIIP-UHFFFAOYSA-N	1
DB00633	1	18	493	9126	0.612442563702969	Dexmedetomidine	CUHVIMMYOGQXCV-NSHDSACASA-N	1
DB00652	1	18	493	9126	0.612442563702969	Pentazocine	VOKSWYLNZZRQPF-GDIGMMSISA-N	1
DB00704	1	18	493	9126	0.612442563702969	Naltrexone	DQCKKXVULJGBQN-XFWGSAIBSA-N	1
DB00884	1	18	493	9126	0.612442563702969	Risedronate	IIDJRNMFWXDHID-UHFFFAOYSA-N	1
DB01029	1	18	493	9126	0.612442563702969	Irbesartan	YOSHYTLCDANDAN-UHFFFAOYSA-N	1
DB01030	1	18	493	9126	0.612442563702969	Topotecan	UCFGDBYHRUNTLO-QHCPKHFHSA-N	1
DB06155	1	18	493	9126	0.612442563702969	Rimonabant	JZCPYUJPEARBJL-UHFFFAOYSA-N	1
DB00753	2	41	493	9126	0.628767160622125	Isoflurane	PIWKPBJCKXDKJR-UHFFFAOYSA-N	1
DB00207	1	19	493	9126	0.63234317989862	Azithromycin	MQTOSJVFKKJCRP-BICOPXKESA-N	1
DB00721	1	19	493	9126	0.63234317989862	Procaine	MFDFERRIHVXMIY-UHFFFAOYSA-N	1
DB01042	1	19	493	9126	0.63234317989862	Melphalan	SGDBTWWWUNNDEQ-LBPRGKRZSA-N	1
DB01839	3	63	493	9126	0.633597506995409	Propylene_glycol	DNIAPMSPPWPWGF-UHFFFAOYSA-N	1
DB03017	8	168	493	9126	0.6357382194057	Lauric_Acid	POULHZVOKOAJMA-UHFFFAOYSA-N	1
DB00829	2	42	493	9126	0.641922881039449	Diazepam	AAOVKJBEBIDNHE-UHFFFAOYSA-N	1
DB00945	7	149	493	9126	0.647695258345965	Acetylsalicylic_acid	BSYNRYMUTXBXSQ-UHFFFAOYSA-N	1
DB00257	1	20	493	9126	0.651223889514243	Clotrimazole	VNFPBHJOKIVQEB-UHFFFAOYSA-N	1
DB00322	1	20	493	9126	0.651223889514243	Floxuridine	ODKNJVUHOIMIIZ-RRKCRQDMSA-N	1
DB00904	1	20	493	9126	0.651223889514243	Ondansetron	FELGMEQIXOGIFQ-UHFFFAOYSA-N	1
DB01037	1	20	493	9126	0.651223889514243	Selegiline	MEZLKOACVSPNER-GFCCVEGCSA-N	1
DB01110	1	20	493	9126	0.651223889514243	Miconazole	BYBLEWFAAKGYCD-UHFFFAOYSA-N	1
DB01156	1	20	493	9126	0.651223889514243	Bupropion	SNPPWIUOZRMYNY-UHFFFAOYSA-N	1
DB06690	1	20	493	9126	0.651223889514243	Nitrous_oxide	GQPLMRYTRLFLPF-UHFFFAOYSA-N	1
DB00694	2	43	493	9126	0.654708545830592	Daunorubicin	STQGQHZAVUOBTE-VGBVRHCVSA-N	1
DB11072	2	43	493	9126	0.654708545830592	Hydrofluoric_acid	KRHYYFGTRYWZRS-UHFFFAOYSA-N	1
DB11257	2	43	493	9126	0.654708545830592	Fluoride_ion	KRHYYFGTRYWZRS-UHFFFAOYSA-M	1
DB00850	1	21	493	9126	0.669136861956109	Perphenazine	RGCVKNLCSQQDEP-UHFFFAOYSA-N	1
DB01069	1	21	493	9126	0.669136861956109	Promethazine	PWWVAXIEGOYWEE-UHFFFAOYSA-N	1
DB01127	1	21	493	9126	0.669136861956109	Econazole	LEZWWPYKPKIXLL-UHFFFAOYSA-N	1
DB05018	1	21	493	9126	0.669136861956109	Migalastat	LXBIFEVIBLOUGU-DPYQTVNSSA-N	1
DB00536	2	45	493	9126	0.679183522055355	Guanidine	ZRALSGWEFCBTJO-UHFFFAOYSA-N	1
DB00526	6	133	493	9126	0.68337962840265	Oxaliplatin	ZROHGHOFXNOHSO-BNTLRKBRSA-L	1
DB00818	3	68	493	9126	0.684639293829484	Propofol	OLBCVFGFOZPWHH-UHFFFAOYSA-N	1
DB00352	1	22	493	9126	0.686131603262177	Tioguanine	WYWHKKSPHMUBEB-UHFFFAOYSA-N	1
DB04339	1	22	493	9126	0.686131603262177	Carbocisteine	GBFLZEXEOZUWRN-VKHMYHEASA-N	1
DB00170	2	46	493	9126	0.69088125131903	Menadione	MJVAVZPDRWSRRC-UHFFFAOYSA-N	1
DB00175	2	46	493	9126	0.69088125131903	Pravastatin	TUZYXOIXSAXUGO-PZAWKZKUSA-N	1
DB00203	2	46	493	9126	0.69088125131903	Sildenafil	BNRNXUUZRGQAQC-UHFFFAOYSA-N	1
DB01265	2	46	493	9126	0.69088125131903	Telbivudine	IQFYYKKMVGJFEH-CSMHCCOUSA-N	1
DB01987	2	46	493	9126	0.69088125131903	Cocarboxylase	AYEKOFBPNLCAJY-UHFFFAOYSA-N	1
DB01065	15	323	493	9126	0.691754583958127	Melatonin	DRLFMBDRBRZALE-UHFFFAOYSA-N	1
DB00391	1	23	493	9126	0.702255091809822	Sulpiride	BGRJTUBHPOOWDU-UHFFFAOYSA-N	1
DB00630	1	23	493	9126	0.702255091809822	Alendronic_acid	OGSPWJRAVKPPFI-UHFFFAOYSA-N	1
DB01119	1	23	493	9126	0.702255091809822	Diazoxide	GDLBFKVLRPITMI-UHFFFAOYSA-N	1
DB00328	7	158	493	9126	0.707084210495041	Indomethacin	CGIGDMFJXJATDK-UHFFFAOYSA-N	1
DB00641	7	158	493	9126	0.707084210495041	Simvastatin	RYMZZMVNJRMUDD-HGQWONQESA-N	1
DB00458	3	71	493	9126	0.712621453179578	Imipramine	BCGWQEUPMDMJNV-UHFFFAOYSA-N	1
DB00727	1	24	493	9126	0.717551907122219	Nitroglycerin	SNIOPGDIGTZGOP-UHFFFAOYSA-N	1
DB00939	1	24	493	9126	0.717551907122219	Meclofenamic_acid	SBDNJUWAMKYJOX-UHFFFAOYSA-N	1
DB00761	2	49	493	9126	0.723876299023038	Potassium_Chloride	WCUXLLCKKVVCTQ-UHFFFAOYSA-M	1
DB00227	4	95	493	9126	0.72471748527757	Lovastatin	PCZOHLXUXFIOCF-BXMDZJJMSA-N	1
DB09315	3	73	493	9126	0.730189439501684	Xenon-133	FHNFHKCVQCLJFQ-NJFSPNSNSA-N	1
DB00390	1	25	493	9126	0.732064352123651	Digoxin	LTMHDMANZUZIPE-PUGKRICDSA-N	1
DB00859	1	25	493	9126	0.732064352123651	Penicillamine	VVNCNSJFMMFHPL-VKHMYHEASA-N	1
DB06755	1	25	493	9126	0.732064352123651	Beta_carotene	OENHQHLEOONYIE-JLTXGRSLSA-N	1
DB11142	123	2510	493	9126	0.739723950994982	Selenomethionine	RJFAYQIBOAGBLC-BYPYZUCNSA-N	1
DB03619	5	120	493	9126	0.74344790944083	Deoxycholic_Acid	KXGVEGMKQFWNSR-LLQZFEROSA-N	1
DB00974	2	51	493	9126	0.744183037520369	Edetic_Acid	KCXVZYZYPLLWCC-UHFFFAOYSA-N	1
DB00499	1	26	493	9126	0.745832569176292	Flutamide	MKXKFYHWDHIYRV-UHFFFAOYSA-N	1
DB00740	1	26	493	9126	0.745832569176292	Riluzole	FTALBRSUTCGOEG-UHFFFAOYSA-N	1
DB04942	1	26	493	9126	0.745832569176292	Tamibarotene	MUTNCGKQJGXKEM-UHFFFAOYSA-N	1
DB08860	1	26	493	9126	0.745832569176292	Pitavastatin	VGYFMXBACGZSIL-MCBHFWOFSA-N	1
DB00118	10	230	493	9126	0.748454623188451	Ademetionine	MEFKEPWMEQBLKI-AIRLBKTGSA-N	1
DB09293	16	358	493	9126	0.751149933262417	Iodide_I-131	XMBWDFGMSWQBCA-RNFDNDRNSA-M	1
DB09420	16	358	493	9126	0.751149933262417	Iodide_I-123	XMBWDFGMSWQBCA-AHCXROLUSA-M	1
DB11119	16	358	493	9126	0.751149933262417	Sodium_iodide	FVAUCKIRQBBSSJ-UHFFFAOYSA-M	1
DB00608	3	76	493	9126	0.754945835441728	Chloroquine	WHTVZRBIWZFKQO-UHFFFAOYSA-N	1
DB00333	1	27	493	9126	0.758894650214141	Methadone	USSIQXCVUWKGNF-UHFFFAOYSA-N	1
DB01053	1	27	493	9126	0.758894650214141	Benzylpenicillin	JGSARLDLIJGVTE-MBNYWOFBSA-N	1
DB01204	1	27	493	9126	0.758894650214141	Mitoxantrone	KKZJGLLVHKMTCM-UHFFFAOYSA-N	1
DB04552	1	27	493	9126	0.758894650214141	Niflumic_Acid	JZFPYUNJRRFVQU-UHFFFAOYSA-N	1
DB00305	2	53	493	9126	0.763197719728778	Mitomycin	NWIBSHFKIJFRCO-WUDYKRTCSA-N	1
DB00898	21	472	493	9126	0.782133467424149	Ethanol	LFQSCWFLJHTTHZ-UHFFFAOYSA-N	1
DB00811	1	29	493	9126	0.783043141706726	Ribavirin	IWUCXVSUMQZMFG-AFCXAGJDSA-N	1
DB00834	3	81	493	9126	0.792109633239755	Mifepristone	VKHAHZOOUSRJNA-GCNJZUOMSA-N	1
DB00104	1	30	493	9126	0.794196398342658	Octreotide	DEQANNDTNATYII-OULOTJBUSA-N	1
DB00244	1	30	493	9126	0.794196398342658	Mesalazine	KBOPZPXVLCULAV-UHFFFAOYSA-N	1
DB00825	1	30	493	9126	0.794196398342658	Menthol	NOOLISFMXDJSKH-KXUCPTDWSA-N	1
DB01083	1	30	493	9126	0.794196398342658	Orlistat	AHLBNYSZXLDEJQ-FWEHEUNISA-N	1
DB00201	12	284	493	9126	0.794909332912417	Caffeine	RYYVLZVUVIJVGH-UHFFFAOYSA-N	1
DB03310	2	57	493	9126	0.797572612794462	Glutathione_disulfide	YPZRWBKMTBYPTK-BJDJZHNGSA-N	1
DB00590	1	31	493	9126	0.80477739486128	Doxazosin	RUZYUOTYCVRMRZ-UHFFFAOYSA-N	1
DB01238	1	31	493	9126	0.80477739486128	Aripiprazole	CEUORZQYGODEFX-UHFFFAOYSA-N	1
DB09026	1	31	493	9126	0.80477739486128	Aliskiren	UXOWGYHJODZGMF-QORCZRPOSA-N	1
DB00321	2	59	493	9126	0.813047570236286	Amitriptyline	KRMDCWKBEZIMAB-UHFFFAOYSA-N	1
DB00623	1	32	493	9126	0.814815436614866	Fluphenazine	PLDUPXSUYLZYBN-UHFFFAOYSA-N	1
DB09526	1	32	493	9126	0.814815436614866	Hydroquinone	QIGBRXMKCJKVMJ-UHFFFAOYSA-N	1
DB00502	3	85	493	9126	0.81836006256993	Haloperidol	LNEPOXFFQSENCJ-UHFFFAOYSA-N	1
DB01221	2	60	493	9126	0.820382328370697	Ketamine	YQEZLKZALYSWHR-UHFFFAOYSA-N	1
DB01356	4	110	493	9126	0.822348802254367	Lithium	HBBGRARXTFLTSG-UHFFFAOYSA-N	1
DB06774	4	110	493	9126	0.822348802254367	Capsaicin	YKPUWZUDDOIDPM-SOFGYWHQSA-N	1
DB09120	4	110	493	9126	0.822348802254367	Zucapsaicin	YKPUWZUDDOIDPM-VURMDHGXSA-N	1
DB08834	1	33	493	9126	0.824338331133368	Tauroursodeoxycholic_acid	BHTRKEVKTKCXOH-LBSADWJPSA-N	1
DB00678	2	61	493	9126	0.827458267463982	Losartan	PSIFNNKUMBGKDQ-UHFFFAOYSA-N	1
DB00434	1	34	493	9126	0.833372464531161	Cyproheptadine	JJCFRYNCJDLXIK-UHFFFAOYSA-N	1
DB01159	1	34	493	9126	0.833372464531161	Halothane	BCQZXOMGPXTTIC-UHFFFAOYSA-N	1
DB09086	1	34	493	9126	0.833372464531161	Eugenol	RRAFCDWBNXTKKO-UHFFFAOYSA-N	1
DB01397	2	62	493	9126	0.834282585531374	Magnesium_salicylate	MQHWFIOJQSCFNM-UHFFFAOYSA-L	1
DB00563	3	88	493	9126	0.836153224468508	Methotrexate	FBOZXECLQNJBKD-ZDUSSCGKSA-N	1
DB00421	1	35	493	9126	0.841942874023716	Spironolactone	LXMSZDCAJNLERA-ZHYRCANASA-N	1
DB00695	1	35	493	9126	0.841942874023716	Furosemide	ZZUFCTLCJUWOSV-UHFFFAOYSA-N	1
DB03904	1	35	493	9126	0.841942874023716	Urea	XSQUKJJJFZCRTK-UHFFFAOYSA-N	1
DB06786	1	35	493	9126	0.841942874023716	Halcinonide	MUQNGPZZQDCDFT-JNQJZLCISA-N	1
DB09510	1	35	493	9126	0.841942874023716	Urea_C-13	XSQUKJJJFZCRTK-OUBTZVSYSA-N	1
DB00388	1	36	493	9126	0.850073316751837	Phenylephrine	SONNWYBIRXJNDC-VIFPVBQESA-N	1
DB00806	1	36	493	9126	0.850073316751837	Pentoxifylline	BYPFEZZEUUWMEJ-UHFFFAOYSA-N	1
DB01095	1	36	493	9126	0.850073316751837	Fluvastatin	FJLGEFLZQAZZCD-JUFISIKESA-N	1
DB00591	1	37	493	9126	0.857786335101137	Fluocinolone_Acetonide	FEBLZLNTKCEFIT-VSXGLTOVSA-N	1
DB00636	1	37	493	9126	0.857786335101137	Clofibrate	KNHUKKLJHYUCFP-UHFFFAOYSA-N	1
DB04743	1	37	493	9126	0.857786335101137	Nimesulide	HYWYRSMBCFDLJT-UHFFFAOYSA-N	1
DB01050	2	66	493	9126	0.859205368232304	Ibuprofen	HEFNNWSXXWATRW-UHFFFAOYSA-N	1
DB09213	2	66	493	9126	0.859205368232304	Dexibuprofen	HEFNNWSXXWATRW-JTQLQIEISA-N	1
DB03793	4	118	493	9126	0.861526724608743	Benzoic_Acid	WPYMKLBDIGXBTP-UHFFFAOYSA-N	1
DB04224	11	282	493	9126	0.862953149936793	Oleic_Acid	ZQPPMHVWECSIRJ-MDZDMXLPSA-N	1
DB02659	8	214	493	9126	0.864353983437625	Cholic_Acid	BHQCQFFYRZLCQQ-OELDTZBJSA-N	1
DB01047	1	38	493	9126	0.865103318694869	Fluocinonide	WJOHZNCJWYWUJD-IUGZLZTKSA-N	1
DB01115	1	38	493	9126	0.865103318694869	Nifedipine	HYIMSNHJOBLJNT-UHFFFAOYSA-N	1
DB00313	3	94	493	9126	0.867272324788413	Valproic_Acid	NIJJYAXOARWZEE-UHFFFAOYSA-N	1
DB11135	2	68	493	9126	0.870338901511065	Selenium	BUGBHKTXTAQXES-UHFFFAOYSA-N	1
DB00367	1	39	493	9126	0.872044563229201	Levonorgestrel	WWYNJERNGUHSAO-XUDSTZEESA-N	1
DB00470	1	39	493	9126	0.872044563229201	Dronabinol	CYQFCXCEBYINGO-IAGOWNOFSA-N	1
DB01136	1	39	493	9126	0.872044563229201	Carvedilol	OGHNVEJMJSYVRP-UHFFFAOYSA-N	1
DB09389	1	39	493	9126	0.872044563229201	Norgestrel	WWYNJERNGUHSAO-UHFFFAOYSA-N	1
DB00396	9	240	493	9126	0.873471014347548	Progesterone	RJKFOVLPORLFTN-LEKSSAKUSA-N	1
DB03193	2	69	493	9126	0.875597203589601	Stearic_acid	QIQXTHQIDYTFRH-UHFFFAOYSA-N	1
DB00575	1	40	493	9126	0.878629326311456	Clonidine	GJSURZIOUXUGAL-UHFFFAOYSA-N	1
DB00594	1	40	493	9126	0.878629326311456	Amiloride	XSDQTOBWRPYKKA-UHFFFAOYSA-N	1
DB00788	1	40	493	9126	0.878629326311456	Naproxen	CMWTZPSULFXXJA-VIFPVBQESA-N	1
DB00139	19	469	493	9126	0.885669741014063	Succinic_acid	KDYFGRWQOYBRFD-UHFFFAOYSA-N	1
DB00907	4	125	493	9126	0.889517780742688	Cocaine	ZPUCINDJVBIVPJ-LJISPDSOSA-N	1
DB00734	1	42	493	9126	0.890801563366231	Risperidone	RAPZEAPATHNIPO-UHFFFAOYSA-N	1
DB00446	7	200	493	9126	0.893637761437199	Chloramphenicol	WIIZWVCIJKGZOK-RKDXNWHRSA-N	1
DB00158	1	43	493	9126	0.896422825688508	Folic_Acid	OVBPIULPVIDEAO-LBPRGKRZSA-N	1
DB01104	1	43	493	9126	0.896422825688508	Sertraline	VGKDLMBJGBXTGI-SJCJKPOMSA-N	1
DB00277	1	44	493	9126	0.90175527628746	Theophylline	ZFXYFBGIUFBOJW-UHFFFAOYSA-N	1
DB00290	1	44	493	9126	0.90175527628746	Bleomycin	OYVAGSVQBOHSSS-WXFSZRTFSA-O	1
DB01197	1	45	493	9126	0.90681372524728	Captopril	FAKRSMQSSFJEIM-RQJHMYQMSA-N	1
DB00661	2	76	493	9126	0.907234616534414	Verapamil	SGTNSNPWRIOYBX-UHFFFAOYSA-N	1
DB04173	1	46	493	9126	0.911612224667909	Fructose	RFSUNEUAIZKAJO-AZGQCCRYSA-N	1
DB03255	4	132	493	9126	0.912438124142469	Phenol	ISWSIDIOOBJBQZ-UHFFFAOYSA-N	1
DB00586	2	79	493	9126	0.918345698079753	Diclofenac	DCOPUUMXTXDBNB-UHFFFAOYSA-N	1
DB09145	85	1882	493	9126	0.919932804278911	Water	XLYOFNOQVPJJNP-UHFFFAOYSA-N	1
DB00143	5	161	493	9126	0.921169388078023	Glutathione	RWSXRVCMGQZWBV-WDSKDSINSA-N	1
DB00129	5	165	493	9126	0.930569624831015	Ornithine	AHLPHDHHMVZTML-BYPYZUCNSA-N	1
DB00126	2	84	493	9126	0.934130614988373	Vitamin_C	CIWBSHSKHKDKBQ-JLAZNSOCSA-N	1
DB01113	6	193	493	9126	0.935625912967158	Papaverine	XQYZDYMELSJDRZ-UHFFFAOYSA-N	1
DB00295	4	141	493	9126	0.935645506481709	Morphine	BQJCRHHNABKAKU-KBQPJGBKSA-N	1
DB00119	2	85	493	9126	0.936920266853878	Pyruvic_acid	LCTONWCANYUPML-UHFFFAOYSA-N	1
DB00571	1	53	493	9126	0.938961341613469	Propranolol	AQHHHDLHHXJYJD-UHFFFAOYSA-N	1
DB01041	1	53	493	9126	0.938961341613469	Thalidomide	UEJJHQNACJXSKW-UHFFFAOYSA-N	1
DB09462	119	2601	493	9126	0.939690056773349	Glycerin	PEDCQBHIVMGVHV-UHFFFAOYSA-N	1
DB01942	37	901	493	9126	0.941305029090538	Formic_Acid	BDAGIHXWWSANSR-UHFFFAOYSA-N	1
DB00127	1	55	493	9126	0.945090994124709	Spermine	PFNFFQXMRSDOHW-UHFFFAOYSA-N	1
DB00481	1	55	493	9126	0.945090994124709	Raloxifene	GZUITABIAKMVPG-UHFFFAOYSA-N	1
DB01240	2	90	493	9126	0.949266900473442	Epoprostenol	KAQKFAOMNZTLHT-OZUDYXHBSA-N	1
DB00182	1	58	493	9126	0.953152871682063	Amphetamine	KWTSXDURSIMDCE-UHFFFAOYSA-N	1
DB01576	1	58	493	9126	0.953152871682063	Dextroamphetamine	KWTSXDURSIMDCE-QMMMGPOBSA-N	1
DB00281	1	59	493	9126	0.95556848032768	Lidocaine	NNJVILVZKWQKPM-UHFFFAOYSA-N	1
DB00482	2	94	493	9126	0.957449968882594	Celecoxib	RZEKVGVHFLEQIL-UHFFFAOYSA-N	1
DB01151	1	60	493	9126	0.957859771038816	Desipramine	HCYAFALTSJYZDH-UHFFFAOYSA-N	1
DB00741	2	96	493	9126	0.961052374131844	Hydrocortisone	JYGXADMDTFJGBT-VWUMJDOOSA-N	1
DB00603	1	63	493	9126	0.964049971654514	Medroxyprogesterone_acetate	PSGAAPLEWMOORI-PEINSRQWSA-N	1
DB01039	2	98	493	9126	0.964361472470381	Fenofibrate	YMTINGFKWWXKFG-UHFFFAOYSA-N	1
DB00360	1	64	493	9126	0.9659046560386	Sapropterin	FNKQXYHWGSIFBK-RPDRRWSUSA-N	1
DB00114	3	131	493	9126	0.967389934744753	Pyridoxal_Phosphate	NGVDGCNFYWLIFO-UHFFFAOYSA-N	1
DB00173	1	65	493	9126	0.967663840190664	Adenine	GFFGJBXGBJISGV-UHFFFAOYSA-N	1
DB11217	5	189	493	9126	0.968725350882429	Arbutin	BJRNKVDFDLYUGJ-RMPHRYRLSA-N	1
DB00477	1	66	493	9126	0.969332432066946	Chlorpromazine	ZPEIMTDSQAKGNT-UHFFFAOYSA-N	1
DB01744	5	190	493	9126	0.96978442493238	Camphor	DSSYKIVIOFKYAU-XCBNKYQSSA-N	1
DB03843	3	135	493	9126	0.972223967403354	Formaldehyde	WSFSSNUMVMOOMR-UHFFFAOYSA-N	1
DB00142	21	591	493	9126	0.975164498933397	Glutamic_Acid	WHUUTDBJXJRKMK-VKHMYHEASA-N	1
DB01392	5	201	493	9126	0.97943537556735	Yohimbine	BLGXFZZNTVWLAY-SCYLSFHTSA-N	1
DB05381	18	534	493	9126	0.981728177760574	Histamine	NTYJJOPFIAHURM-UHFFFAOYSA-N	1
DB00597	1	78	493	9126	0.98376781550951	Gadoteridol	DPNNNPAKRZOSMO-UHFFFAOYSA-K	1
DB00624	5	208	493	9126	0.983986819474606	Testosterone	MUMGGOZAMZWBJJ-DYKIIFRCSA-N	1
DB00627	6	238	493	9126	0.985017610700183	Niacin	PVNIIMVLHYAWGP-UHFFFAOYSA-N	1
DB00472	1	82	493	9126	0.986872051343333	Fluoxetine	RTHCYVBBDHJXIQ-UHFFFAOYSA-N	1
DB00194	12	409	493	9126	0.989805117262335	Vidarabine	OIRDTQYFTABQOQ-UHTZMRCNSA-N	1
DB00640	12	409	493	9126	0.989805117262335	Adenosine	OIRDTQYFTABQOQ-KQYNXXCUSA-N	1
DB00468	5	226	493	9126	0.991728104953892	Quinine	LOUPRKONTZGTKE-WZBLMQSHSA-N	1
DB00908	5	226	493	9126	0.991728104953892	Quinidine	LOUPRKONTZGTKE-LHHVKLHASA-N	1
DB01708	1	94	493	9126	0.993059062192622	Prasterone	FMGSKLZLMKYGDP-USOAJAOKSA-N	1
DB02530	6	262	493	9126	0.993559777957923	gamma-Aminobutyric_acid	BTCSSZJGUNDROE-UHFFFAOYSA-N	1
DB00368	12	426	493	9126	0.993776243358961	Norepinephrine	SFLSHLFXELFNJZ-QMMMGPOBSA-N	1
DB03128	9	371	493	9126	0.997209858159396	Acetylcholine	OIPILFWXSMYKGL-UHFFFAOYSA-N	1
DB09157	5	258	493	9126	0.997577647430487	Carbon_dioxide	CURLTUGMZLYLDI-UHFFFAOYSA-N	1
DB00917	10	422	493	9126	0.998719636028069	Dinoprostone	XEYBRNLFEZDVAW-ARSRFYASSA-N	1
DB00604	2	172	493	9126	0.998868927340579	Cisapride	DCSUBABJRXZOMT-IRLDBZIGSA-N	1
DB00668	9	406	493	9126	0.99916716100081	Epinephrine	UCTWMZQNUQWSLP-VIFPVBQESA-N	1
DB00988	7	368	493	9126	0.999626321399457	Dopamine	VYFYYTLLBUKUHU-UHFFFAOYSA-N	1
DB00199	0	17	493	9126	0.999999999999999	Erythromycin	ULGZDMOVFRHVEP-RWJQBGPGSA-N	1
DB00268	0	17	493	9126	0.999999999999999	Ropinirole	UHSKFQJFRQCDBE-UHFFFAOYSA-N	1
DB00419	0	17	493	9126	0.999999999999999	Miglustat	UQRORFVVSGFNRO-UTINFBMNSA-N	1
DB00546	0	17	493	9126	0.999999999999999	Adinazolam	GJSLOMWRLALDCT-UHFFFAOYSA-N	1
DB00656	0	17	493	9126	0.999999999999999	Trazodone	PHLBKPHSAVXXEF-UHFFFAOYSA-N	1
DB00749	0	17	493	9126	0.999999999999999	Etodolac	NNYBQONXHNTVIJ-UHFFFAOYSA-N	1
DB00843	0	17	493	9126	0.999999999999999	Donepezil	ADEBPBSSDYVVLD-UHFFFAOYSA-N	1
DB01043	0	17	493	9126	0.999999999999999	Memantine	BUGYDGFZZOZRHP-UHFFFAOYSA-N	1
DB01068	0	17	493	9126	0.999999999999999	Clonazepam	DGBIGWXXNGSACT-UHFFFAOYSA-N	1
DB01205	0	17	493	9126	0.999999999999999	Flumazenil	OFBIFZUFASYYRE-UHFFFAOYSA-N	1
DB01216	0	17	493	9126	0.999999999999999	Finasteride	DBEPLOCGEIEOCV-WSBQPABSSA-N	1
DB01403	0	17	493	9126	0.999999999999999	Methotrimeprazine	VRQVVMDWGGWHTJ-CQSZACIVSA-N	1
DB02959	0	17	493	9126	0.999999999999999	Oxitriptan	LDCYZAJDBXYCGN-VIFPVBQESA-N	1
DB08824	0	17	493	9126	0.999999999999999	Ioflupane_I-123	HXWLAJVUJSVENX-HFIFKADTSA-N	1
DB00006	0	3	493	9126	1	Bivalirudin	OIRCOABEOLEUMC-GEJPAHFPSA-N	1
DB00014	0	3	493	9126	1	Goserelin	BLCLNMBMMGCOAS-URPVMXJPSA-N	1
DB00035	0	26	493	9126	1	Desmopressin	NFLWUMRGJYTJIN-NXBWRCJVSA-N	1
DB00050	0	7	493	9126	1	Cetrorelix	SBNPWPIBESPSIF-MHWMIDJBSA-N	1
DB00080	0	2	493	9126	1	Daptomycin	DOAKLVKFURWEDJ-RWDRXURGSA-N	1
DB00093	0	1	493	9126	1	Felypressin	SFKQVVDKFKYTNA-DZCXQCEKSA-N	1
DB00137	0	13	493	9126	1	Lutein	KBPHJBAIARWVSC-RGZFRNHPSA-N	1
DB00138	0	16	493	9126	1	Cystine	LEVWYRKDKASIDU-IMJSIDKUSA-N	1
DB00140	0	15	493	9126	1	Riboflavin	AUNGANRZJHBGPY-SCRDCRAPSA-N	1
DB00141	0	33	493	9126	1	N-Acetylglucosamine	MBLBDJOUHNCFQT-LXGUWJNJSA-N	1
DB00153	0	11	493	9126	1	Ergocalciferol	MECHNRXZTMCUDQ-RKHKHRCZSA-N	1
DB00154	0	10	493	9126	1	Dihomo-gamma-linolenic_acid	HOBAELRKJCKHQD-QNEBEIHSSA-N	1
DB00165	0	15	493	9126	1	Pyridoxine	LXNHXLLTXMVWPM-UHFFFAOYSA-N	1
DB00166	0	35	493	9126	1	Lipoic_Acid	AGBQKNBQESQNJD-SSDOTTSWSA-N	1
DB00168	0	14	493	9126	1	Aspartame	IAOZJIPTCAWIRG-QWRGUYRKSA-N	1
DB00176	0	32	493	9126	1	Fluvoxamine	CJOFXWAVKWHTFT-XSFVSMFZSA-N	1
DB00177	0	16	493	9126	1	Valsartan	ACWBQPMHZXGDFX-QFIPXVFZSA-N	1
DB00178	0	10	493	9126	1	Ramipril	HDACQVRGBOVJII-JBDAPHQKSA-N	1
DB00180	0	4	493	9126	1	Flunisolide	XSFJVAJPIHIPKU-XWCQMRHXSA-N	1
DB00183	0	14	493	9126	1	Pentagastrin	NEYNJQRKHLUJRU-DZUOILHNSA-N	1
DB00185	0	4	493	9126	1	Cevimeline	WUTYZMFRCNBCHQ-LHIURRSHSA-N	1
DB00186	0	4	493	9126	1	Lorazepam	DIWRORZWFLOCLC-UHFFFAOYSA-N	1
DB00189	0	8	493	9126	1	Ethchlorvynol	ZEHYJZXQEQOSON-AATRIKPKSA-N	1
DB00190	0	11	493	9126	1	Carbidopa	TZFNLOMSOLWIDK-JTQLQIEISA-N	1
DB00191	0	6	493	9126	1	Phentermine	DHHVAGZRUROJKS-UHFFFAOYSA-N	1
DB00192	0	1	493	9126	1	Indecainide	UCEWGESNIULAGX-UHFFFAOYSA-N	1
DB00196	0	38	493	9126	1	Fluconazole	RFHAOTPXVQNOHP-UHFFFAOYSA-N	1
DB00198	0	4	493	9126	1	Oseltamivir	VSZGPKBBMSAYNT-RRFJBIMHSA-N	1
DB00202	0	9	493	9126	1	Succinylcholine	AXOIZCJOOAYSMI-UHFFFAOYSA-N	1
DB00204	0	7	493	9126	1	Dofetilide	IXTMWRCNAAVVAI-UHFFFAOYSA-N	1
DB00205	0	16	493	9126	1	Pyrimethamine	WKSAUQYGYAYLPV-UHFFFAOYSA-N	1
DB00206	0	28	493	9126	1	Reserpine	QEVHRUUCFGRFIF-MDEJGZGSSA-N	1
DB00210	0	8	493	9126	1	Adapalene	LZCDAPDGXCYOEH-UHFFFAOYSA-N	1
DB00211	0	3	493	9126	1	Midodrine	PTKSEFOSCHHMPD-UHFFFAOYSA-N	1
DB00212	0	1	493	9126	1	Remikiren	UXIGZRQVLGFTOU-VQXQMPIVSA-N	1
DB00215	0	56	493	9126	1	Citalopram	WSEQXVZVJXJVFP-UHFFFAOYSA-N	1
DB00216	0	7	493	9126	1	Eletriptan	PWVXXGRKLHYWKM-LJQANCHMSA-N	1
DB00217	0	8	493	9126	1	Bethanidine	NIVZHWNOUVJHKV-UHFFFAOYSA-N	1
DB00219	0	1	493	9126	1	Oxyphenonium	GFRUPHOKLBPHTQ-UHFFFAOYSA-N	1
DB00221	0	4	493	9126	1	Isoetarine	HUYWAWARQUIQLE-UHFFFAOYSA-N	1
DB00224	0	9	493	9126	1	Indinavir	CBVCZFGXHXORBI-PXQQMZJSSA-N	1
DB00226	0	6	493	9126	1	Guanadrel	HPBNRIOWIXYZFK-UHFFFAOYSA-N	1
DB00228	0	6	493	9126	1	Enflurane	JPGQOUSTVILISH-UHFFFAOYSA-N	1
DB00229	0	1	493	9126	1	Cefotiam	QYQDKDWGWDOFFU-IUODEOHRSA-N	1
DB00230	0	11	493	9126	1	Pregabalin	AYXYPKUFHZROOJ-ZETCQYMHSA-N	1
DB00231	0	19	493	9126	1	Temazepam	SEQDDYPDSLOBDC-UHFFFAOYSA-N	1
DB00232	0	3	493	9126	1	Methyclothiazide	CESYKOGBSMNBPD-UHFFFAOYSA-N	1
DB00234	0	11	493	9126	1	Reboxetine	CBQGYUDMJHNJBX-RTBURBONSA-N	1
DB00235	0	9	493	9126	1	Milrinone	PZRHRDRVRGEVNW-UHFFFAOYSA-N	1
DB00237	0	5	493	9126	1	Butabarbital	ZRIHAIZYIMGOAB-UHFFFAOYSA-N	1
DB00238	0	10	493	9126	1	Nevirapine	NQDJXKOVJZTUJA-UHFFFAOYSA-N	1
DB00239	0	2	493	9126	1	Oxiconazole	QRJJEGAJXVEBNE-HKOYGPOVSA-N	1
DB00241	0	9	493	9126	1	Butalbital	UZVHFVZFNXBMQJ-UHFFFAOYSA-N	1
DB00242	0	25	493	9126	1	Cladribine	PTOAARAWEBMLNO-KVQBGUIXSA-N	1
DB00243	0	8	493	9126	1	Ranolazine	XKLMZUWKNUAPSZ-UHFFFAOYSA-N	1
DB00246	0	36	493	9126	1	Ziprasidone	MVWVFYHBGMAFLY-UHFFFAOYSA-N	1
DB00247	0	16	493	9126	1	Methysergide	KPJZHOPZRAFDTN-NQUBZZJWSA-N	1
DB00249	0	2	493	9126	1	Idoxuridine	XQFRJNBWHJMXHO-RRKCRQDMSA-N	1
DB00250	0	13	493	9126	1	Dapsone	MQJKPEGWNLWLTK-UHFFFAOYSA-N	1
DB00251	0	1	493	9126	1	Terconazole	BLSQLHNBWJLIBQ-OZXSUGGESA-N	1
DB00252	0	43	493	9126	1	Phenytoin	CXOFVDLJLONNDW-UHFFFAOYSA-N	1
DB00253	0	1	493	9126	1	Medrysone	GZENKSODFLBBHQ-ILSZZQPISA-N	1
DB00259	0	19	493	9126	1	Sulfanilamide	FDDDEECHVMSUSB-UHFFFAOYSA-N	1
DB00260	0	7	493	9126	1	Cycloserine	DYDCUQKUCUHJBH-UWTATZPHSA-N	1
DB00263	0	1	493	9126	1	Sulfisoxazole	NHUHCSRWZMLRLA-UHFFFAOYSA-N	1
DB00270	0	11	493	9126	1	Isradipine	HMJIYCCIJYRONP-UHFFFAOYSA-N	1
DB00272	0	1	493	9126	1	Betazole	JXDFEQONERDKSS-UHFFFAOYSA-N	1
DB00273	0	26	493	9126	1	Topiramate	KJADKKWYZYXHBB-XBWDGYHZSA-N	1
DB00274	0	2	493	9126	1	Cefmetazole	SNBUBQHDYVFSQF-HIFRSBDPSA-N	1
DB00275	0	11	493	9126	1	Olmesartan	VTRAEEWXHOVJFV-UHFFFAOYSA-N	1
DB00278	0	10	493	9126	1	Argatroban	KXNPVXPOPUZYGB-XYVMCAHJSA-N	1
DB00279	0	33	493	9126	1	Liothyronine	AUYYCJSJGJYCDS-LBPRGKRZSA-N	1
DB00280	0	12	493	9126	1	Disopyramide	UVTNFZQICZKOEM-UHFFFAOYSA-N	1
DB00282	0	14	493	9126	1	Pamidronate	WRUUGTRCQOWXEG-UHFFFAOYSA-N	1
DB00283	0	15	493	9126	1	Clemastine	YNNUSGIPVFPVBX-NHCUHLMSSA-N	1
DB00285	0	28	493	9126	1	Venlafaxine	PNVNVHUZROJLTJ-UHFFFAOYSA-N	1
DB00288	0	2	493	9126	1	Amcinonide	ILKJAFIWWBXGDU-MOGDOJJUSA-N	1
DB00289	0	10	493	9126	1	Atomoxetine	VHGCDTVCOLNTBX-QGZVFWFLSA-N	1
DB00291	0	15	493	9126	1	Chlorambucil	JCKYGMPEJWAADB-UHFFFAOYSA-N	1
DB00292	0	5	493	9126	1	Etomidate	NPUKDXXFDDZOKR-LLVKDONJSA-N	1
DB00294	0	4	493	9126	1	Etonogestrel	GCKFUYQCUCGESZ-BPIQYHPVSA-N	1
DB00298	0	5	493	9126	1	Dapiprazole	RFWZESUMWJKKRN-UHFFFAOYSA-N	1
DB00299	0	1	493	9126	1	Penciclovir	JNTOCHDNEULJHD-UHFFFAOYSA-N	1
DB00300	0	5	493	9126	1	Tenofovir_disoproxil	JFVZFKDSXNQEJW-CQSZACIVSA-N	1
DB00303	0	1	493	9126	1	Ertapenem	JUZNIMUFDBIJCM-ANEDZVCMSA-N	1
DB00304	0	9	493	9126	1	Desogestrel	RPLCPCMSCLEKRS-BPIQYHPVSA-N	1
DB00306	0	9	493	9126	1	Talbutal	BJVVMKUXKQHWJK-UHFFFAOYSA-N	1
DB00308	0	10	493	9126	1	Ibutilide	ALOBUEHUHMBRLE-UHFFFAOYSA-N	1
DB00309	0	2	493	9126	1	Vindesine	HHJUWIANJFBDHT-KOTLKJBCSA-N	1
DB00310	0	11	493	9126	1	Chlorthalidone	JIVPVXMEBJLZRO-UHFFFAOYSA-N	1
DB00312	0	34	493	9126	1	Pentobarbital	WEXRUCMBJFQVBZ-UHFFFAOYSA-N	1
DB00315	0	5	493	9126	1	Zolmitriptan	ULSDMUVEXKOYBU-ZDUSSCGKSA-N	1
DB00320	0	20	493	9126	1	Dihydroergotamine	LUZRJRNZXALNLM-JGRZULCMSA-N	1
DB00323	0	6	493	9126	1	Tolcapone	MIQPIUSUKVNLNT-UHFFFAOYSA-N	1
DB00324	0	5	493	9126	1	Fluorometholone	FAOZLTXFLGPHNG-KNAQIMQKSA-N	1
DB00330	0	10	493	9126	1	Ethambutol	AEUTYOVWOVBAKS-UWVGGRQHSA-N	1
DB00336	0	4	493	9126	1	Nitrofural	IAIWVQXQOWNYOU-FPYGCLRLSA-N	1
DB00337	0	2	493	9126	1	Pimecrolimus	KASDHRXLYQOAKZ-XDSKOBMDSA-N	1
DB00339	0	10	493	9126	1	Pyrazinamide	IPEHBUMCGVEMRF-UHFFFAOYSA-N	1
DB00340	0	5	493	9126	1	Metixene	MJFJKKXQDNNUJF-UHFFFAOYSA-N	1
DB00341	0	7	493	9126	1	Cetirizine	ZKLPARSLTMPFCP-UHFFFAOYSA-N	1
DB00343	0	24	493	9126	1	Diltiazem	HSUGRBWQSSZJOP-RTWAWAEBSA-N	1
DB00344	0	5	493	9126	1	Protriptyline	BWPIARFWQZKAIA-UHFFFAOYSA-N	1
DB00345	0	7	493	9126	1	Aminohippuric_acid	HSMNQINEKMPTIC-UHFFFAOYSA-N	1
DB00346	0	11	493	9126	1	Alfuzosin	WNMJYKCGWZFFKR-UHFFFAOYSA-N	1
DB00347	0	1	493	9126	1	Trimethadione	IRYJRGCIQBGHIV-UHFFFAOYSA-N	1
DB00348	0	4	493	9126	1	Nitisinone	OUBCNLGXQFSTLU-UHFFFAOYSA-N	1
DB00349	0	1	493	9126	1	Clobazam	CXOXHMZGEKVPMT-UHFFFAOYSA-N	1
DB00351	0	6	493	9126	1	Megestrol_acetate	RQZAXGRLVPAYTJ-GQFGMJRRSA-N	1
DB00353	0	28	493	9126	1	Methylergometrine	UNBRKDKAWYKMIV-QWQRMKEZSA-N	1
DB00354	0	2	493	9126	1	Buclizine	MOYGZHXDRJNJEP-UHFFFAOYSA-N	1
DB00356	0	8	493	9126	1	Chlorzoxazone	TZFWDZFKRBELIQ-UHFFFAOYSA-N	1
DB00357	0	3	493	9126	1	Aminoglutethimide	ROBVIMPUHSLWNV-UHFFFAOYSA-N	1
DB00358	0	9	493	9126	1	Mefloquine	XEEQGYMUWCZPDN-UHFFFAOYSA-N	1
DB00359	0	6	493	9126	1	Sulfadiazine	SEEPANYCNGTZFQ-UHFFFAOYSA-N	1
DB00361	0	9	493	9126	1	Vinorelbine	GBABOYUKABKIAF-GHYRFKGUSA-N	1
DB00362	0	1	493	9126	1	Anidulafungin	JHVAMHSQVVQIOT-MFAJLEFUSA-N	1
DB00366	0	2	493	9126	1	Doxylamine	HCFDWZZGGLSKEP-UHFFFAOYSA-N	1
DB00369	0	3	493	9126	1	Cidofovir	VWFCHDSQECPREK-LURJTMIESA-N	1
DB00370	0	26	493	9126	1	Mirtazapine	RONZAEMNMFQXRA-UHFFFAOYSA-N	1
DB00374	0	5	493	9126	1	Treprostinil	PAJMKGZZBBTTOY-ZFORQUDYSA-N	1
DB00375	0	1	493	9126	1	Colestipol	GMRWGQCZJGVHKL-UHFFFAOYSA-N	1
DB00376	0	9	493	9126	1	Trihexyphenidyl	HWHLPVGTWGOCJO-UHFFFAOYSA-N	1
DB00377	0	1	493	9126	1	Palonosetron	CPZBLNMUGSZIPR-NVXWUHKLSA-N	1
DB00378	0	5	493	9126	1	Dydrogesterone	JGMOKGBVKVMRFX-HQZYFCCVSA-N	1
DB00383	0	3	493	9126	1	Oxyphencyclimine	DUDKAZCAISNGQN-UHFFFAOYSA-N	1
DB00385	0	1	493	9126	1	Valrubicin	ZOCKGBMQLCSHFP-KQRAQHLDSA-N	1
DB00387	0	5	493	9126	1	Procyclidine	WYDUSKDSKCASEF-UHFFFAOYSA-N	1
DB00389	0	2	493	9126	1	Carbimazole	CFOYWRHIYXMDOT-UHFFFAOYSA-N	1
DB00392	0	5	493	9126	1	Ethopropazine	CDOZDBSBBXSXLB-UHFFFAOYSA-N	1
DB00394	0	2	493	9126	1	Beclomethasone_dipropionate	KUVIULQEHSCUHY-XYWKZLDCSA-N	1
DB00395	0	1	493	9126	1	Carisoprodol	OFZCIYFFPZCNJE-UHFFFAOYSA-N	1
DB00401	0	9	493	9126	1	Nisoldipine	VKQFCGNPDRICFG-UHFFFAOYSA-N	1
DB00402	0	5	493	9126	1	Eszopiclone	GBBSUAFBMRNDJC-INIZCTEOSA-N	1
DB00405	0	8	493	9126	1	Dexbrompheniramine	ZDIGNSYAACHWNL-HNNXBMFYSA-N	1
DB00406	0	3	493	9126	1	Gentian_Violet	LGLFFNDHMLKUMI-UHFFFAOYSA-N	1
DB00408	0	33	493	9126	1	Loxapine	XJGVXQDUIWGIRW-UHFFFAOYSA-N	1
DB00409	0	4	493	9126	1	Remoxipride	GUJRSXAPGDDABA-NSHDSACASA-N	1
DB00410	0	1	493	9126	1	Mupirocin	MINDHVHHQZYEEK-HBBNESRFSA-N	1
DB00415	0	6	493	9126	1	Ampicillin	AVKUERGKIZMTKX-NJBDSQKTSA-N	1
DB00417	0	2	493	9126	1	Phenoxymethylpenicillin	BPLBGHOLXOTWMN-MBNYWOFBSA-N	1
DB00418	0	15	493	9126	1	Secobarbital	KQPKPCNLIDLUMF-UHFFFAOYSA-N	1
DB00420	0	25	493	9126	1	Promazine	ZGUGWUXLJSTTMA-UHFFFAOYSA-N	1
DB00422	0	16	493	9126	1	Methylphenidate	DUGOZIWVEXMGBE-UHFFFAOYSA-N	1
DB00423	0	1	493	9126	1	Methocarbamol	GNXFOGHNGIVQEH-UHFFFAOYSA-N	1
DB00425	0	16	493	9126	1	Zolpidem	ZAFYATHCZYHLPB-UHFFFAOYSA-N	1
DB00426	0	1	493	9126	1	Famciclovir	GGXKWVWZWMLJEH-UHFFFAOYSA-N	1
DB00427	0	2	493	9126	1	Triprolidine	CBEQULMOCCWAQT-WOJGMQOQSA-N	1
DB00428	0	44	493	9126	1	Streptozocin	ZSJLQEPLLKMAKR-GKHCUFPYSA-N	1
DB00429	0	2	493	9126	1	Carboprost_Tromethamine	UMMADZJLZAPZAW-OVXHCKHTSA-N	1
DB00432	0	8	493	9126	1	Trifluridine	VSQQQLOSPVPRAZ-RRKCRQDMSA-N	1
DB00436	0	8	493	9126	1	Bendroflumethiazide	HDWIHXWEUNVBIY-UHFFFAOYSA-N	1
DB00437	0	14	493	9126	1	Allopurinol	OFCNXPDARWKPPY-UHFFFAOYSA-N	1
DB00438	0	2	493	9126	1	Ceftazidime	ORFOPKXBNMVMKC-DWVKKRMSSA-N	1
DB00440	0	18	493	9126	1	Trimethoprim	IEDVJHCEMCRBQM-UHFFFAOYSA-N	1
DB00442	0	3	493	9126	1	Entecavir	QDGZDCVAUDNJFG-FXQIFTODSA-N	1
DB00444	0	11	493	9126	1	Teniposide	NRUKOCRGYNPUPR-QBPJDGROSA-N	1
DB00448	0	16	493	9126	1	Lansoprazole	MJIHNNLFOKEZEW-UHFFFAOYSA-N	1
DB00449	0	5	493	9126	1	Dipivefrin	OCUJLLGVOUDECM-UHFFFAOYSA-N	1
DB00450	0	10	493	9126	1	Droperidol	RMEDXOLNCUSCGS-UHFFFAOYSA-N	1
DB00451	0	28	493	9126	1	Levothyroxine	XUIIKFGFIJCVMT-LBPRGKRZSA-N	1
DB00455	0	21	493	9126	1	Loratadine	JCCNYMKQOSZNPW-UHFFFAOYSA-N	1
DB00456	0	5	493	9126	1	Cefalotin	XIURVHNZVLADCM-IUODEOHRSA-N	1
DB00461	0	6	493	9126	1	Nabumetone	BLXXJMDCKKHMKV-UHFFFAOYSA-N	1
DB00462	0	6	493	9126	1	Methylscopolamine_bromide	CXYRUNPLKGGUJF-JIRGPDKYSA-M	1
DB00465	0	10	493	9126	1	Ketorolac	OZWKMVRBQXNZKK-UHFFFAOYSA-N	1
DB00469	0	2	493	9126	1	Tenoxicam	LZNWYQJJBLGYLT-UHFFFAOYSA-N	1
DB00473	0	4	493	9126	1	Hexylcaine	DKLKMKYDWHYZTD-UHFFFAOYSA-N	1
DB00474	0	4	493	9126	1	Methohexital	NZXKDOXHBHYTKP-UHFFFAOYSA-N	1
DB00476	0	23	493	9126	1	Duloxetine	ZEUITGRIYCTCEM-KRWDZBQOSA-N	1
DB00478	0	1	493	9126	1	Rimantadine	UBCHPRBFMUDMNC-UHFFFAOYSA-N	1
DB00479	0	9	493	9126	1	Amikacin	LKCWBDHBTVXHDL-RMDFUYIESA-N	1
DB00483	0	4	493	9126	1	Gallamine_Triethiodide	REEUVFCVXKWOFE-UHFFFAOYSA-K	1
DB00484	0	8	493	9126	1	Brimonidine	XYLJNLCSTIOKRM-UHFFFAOYSA-N	1
DB00485	0	1	493	9126	1	Dicloxacillin	YFAGHNZHGGCZAX-JKIFEVAISA-N	1
DB00486	0	3	493	9126	1	Nabilone	GECBBEABIDMGGL-RTBURBONSA-N	1
DB00488	0	4	493	9126	1	Altretamine	UUVWYPNAQBNQJQ-UHFFFAOYSA-N	1
DB00489	0	5	493	9126	1	Sotalol	ZBMZVLHSJCTVON-UHFFFAOYSA-N	1
DB00490	0	18	493	9126	1	Buspirone	QWCRAEMEVRGPNT-UHFFFAOYSA-N	1
DB00491	0	10	493	9126	1	Miglitol	IBAQFPQHRJAVAV-ULAWRXDQSA-N	1
DB00492	0	6	493	9126	1	Fosinopril	BIDNLKIUORFRQP-FKDWWROVSA-N	1
DB00493	0	8	493	9126	1	Cefotaxime	GPRBEKHLDVQUJE-QSWIMTSFSA-N	1
DB00494	0	9	493	9126	1	Entacapone	JRURYQJSLYLRLN-BJMVGYQFSA-N	1
DB00496	0	5	493	9126	1	Darifenacin	HXGBXQDTNZMWGS-RUZDIDTESA-N	1
DB00498	0	3	493	9126	1	Phenindione	NFBAXHOPROOJAW-UHFFFAOYSA-N	1
DB00500	0	4	493	9126	1	Tolmetin	UPSPUYADGBWSHF-UHFFFAOYSA-N	1
DB00507	0	4	493	9126	1	Nitazoxanide	YQNQNVDNTFHQSW-UHFFFAOYSA-N	1
DB00509	0	28	493	9126	1	Dextrothyroxine	XUIIKFGFIJCVMT-GFCCVEGCSA-N	1
DB00511	0	1	493	9126	1	Acetyldigitoxin	HPMZBILYSWLILX-UMDUKNJSSA-N	1
DB00512	0	14	493	9126	1	Vancomycin	MYPYJXKWCTUITO-LYRMYLQWSA-N	1
DB00517	0	3	493	9126	1	Anisotropine_Methylbromide	QSFKGMJOKUZAJM-UHFFFAOYSA-M	1
DB00519	0	4	493	9126	1	Trandolapril	VXFJYXUZANRPDJ-WTNASJBWSA-N	1
DB00520	0	3	493	9126	1	Caspofungin	JYIKNQVWKBUSNH-OGZDCFRISA-N	1
DB00521	0	3	493	9126	1	Carteolol	LWAFSWPYPHEXKX-UHFFFAOYSA-N	1
DB00524	0	5	493	9126	1	Metolazone	AQCHWTWZEMGIFD-UHFFFAOYSA-N	1
DB00525	0	3	493	9126	1	Tolnaftate	FUSNMLFNXJSCDI-UHFFFAOYSA-N	1
DB00528	0	5	493	9126	1	Lercanidipine	ZDXUKAKRHYTAKV-UHFFFAOYSA-N	1
DB00529	0	4	493	9126	1	Foscarnet	ZJAOAACCNHFJAH-UHFFFAOYSA-N	1
DB00531	0	40	493	9126	1	Cyclophosphamide	CMSMOCZEIVJLDB-UHFFFAOYSA-N	1
DB00534	0	2	493	9126	1	Chlormerodrin	BJFGVYCULWBXKF-UHFFFAOYSA-M	1
DB00535	0	3	493	9126	1	Cefdinir	RTXOFQZKPXMALH-GHXIOONMSA-N	1
DB00539	0	7	493	9126	1	Toremifene	XFCLJVABOIYOMF-QPLCGJKRSA-N	1
DB00540	0	47	493	9126	1	Nortriptyline	PHVGLTMQBUFIQQ-UHFFFAOYSA-N	1
DB00542	0	6	493	9126	1	Benazepril	XPCFTKFZXHTYIP-PMACEKPBSA-N	1
DB00543	0	21	493	9126	1	Amoxapine	QWGDMFLQWFTERH-UHFFFAOYSA-N	1
DB00545	0	8	493	9126	1	Pyridostigmine	RVOLLAQWKVFTGE-UHFFFAOYSA-N	1
DB00547	0	3	493	9126	1	Desoximetasone	VWVSBHGCDBMOOT-IIEHVVJPSA-N	1
DB00549	0	8	493	9126	1	Zafirlukast	YEEZWCHGZNKEEK-UHFFFAOYSA-N	1
DB00550	0	19	493	9126	1	Propylthiouracil	KNAHARQHSZJURB-UHFFFAOYSA-N	1
DB00552	0	7	493	9126	1	Pentostatin	FPVKHBSQESCIEP-JQCXWYLXSA-N	1
DB00553	0	14	493	9126	1	Methoxsalen	QXKHYNVANLEOEG-UHFFFAOYSA-N	1
DB00554	0	15	493	9126	1	Piroxicam	QYSPLQLAKJAUJT-UHFFFAOYSA-N	1
DB00556	0	1	493	9126	1	Perflutren	QYSGYZVSCZSLHT-UHFFFAOYSA-N	1
DB00557	0	4	493	9126	1	Hydroxyzine	ZQDWXGKKHFNSQK-UHFFFAOYSA-N	1
DB00558	0	3	493	9126	1	Zanamivir	ARAIBEBZBOPLMB-UFGQHTETSA-N	1
DB00561	0	4	493	9126	1	Doxapram	XFDJYSQDBULQSI-UHFFFAOYSA-N	1
DB00562	0	5	493	9126	1	Benzthiazide	NDTSRXAMMQDVSW-UHFFFAOYSA-N	1
DB00564	0	53	493	9126	1	Carbamazepine	FFGPTBGBLSHEPO-UHFFFAOYSA-N	1
DB00565	0	2	493	9126	1	Cisatracurium_besylate	XXZSQOVSEBAPGS-DONVQRBFSA-L	1
DB00566	0	4	493	9126	1	Succimer	ACTRVOBWPAIOHC-XIXRPRMCSA-N	1
DB00567	0	3	493	9126	1	Cephalexin	ZAIPMKNFIOOWCQ-UEKVPHQBSA-N	1
DB00568	0	14	493	9126	1	Cinnarizine	DERZBLKQOCDDDZ-JLHYYAGUSA-N	1
DB00569	0	3	493	9126	1	Fondaparinux_sodium	XEKSTYNIJLDDAZ-JASSWCPGSA-F	1
DB00570	0	35	493	9126	1	Vinblastine	JXLYSJRDGCGARV-CFWMRBGOSA-N	1
DB00573	0	11	493	9126	1	Fenoprofen	RDJGLLICXDHJDY-UHFFFAOYSA-N	1
DB00576	0	1	493	9126	1	Sulfamethizole	VACCAVUAMIDAGB-UHFFFAOYSA-N	1
DB00577	0	9	493	9126	1	Valaciclovir	HDOVUKNUBWVHOX-QMMMGPOBSA-N	1
DB00579	0	19	493	9126	1	Mazindol	ZPXSCAKFGYXMGA-UHFFFAOYSA-N	1
DB00581	0	2	493	9126	1	Lactulose	JCQLYHFGKNRPGE-FCVZTGTOSA-N	1
DB00582	0	10	493	9126	1	Voriconazole	BCEHBSKCWLPMDN-MGPLVRAMSA-N	1
DB00584	0	23	493	9126	1	Enalapril	GBXSMTUPTTWBMN-XIRDDKMYSA-N	1
DB00585	0	3	493	9126	1	Nizatidine	SGXXNSQHWDMGGP-UHFFFAOYSA-N	1
DB00587	0	1	493	9126	1	Cinalukast	BZMKNPGKXJAIDV-VAWYXSNFSA-N	1
DB00589	0	22	493	9126	1	Lisuride	BKRGVLQUQGGVSM-KBXCAEBGSA-N	1
DB00592	0	3	493	9126	1	Piperazine	GLUUGHFHXGJENI-UHFFFAOYSA-N	1
DB00593	0	3	493	9126	1	Ethosuximide	HAPOVYFOVVWLRS-UHFFFAOYSA-N	1
DB00599	0	14	493	9126	1	Thiopental	IUJDSEJGGMCXSG-UHFFFAOYSA-N	1
DB00600	0	2	493	9126	1	Monobenzone	VYQNWZOUAUKGHI-UHFFFAOYSA-N	1
DB00602	0	9	493	9126	1	Ivermectin	SPBDXSGPUHCETR-CVSKBELMSA-N	1
DB00606	0	19	493	9126	1	Cyclothiazide	BOCUKUHCLICSIY-UHFFFAOYSA-N	1
DB00607	0	2	493	9126	1	Nafcillin	GPXLMGHLHQJAGZ-JTDSTZFVSA-N	1
DB00609	0	4	493	9126	1	Ethionamide	AEOCXXJPGCBFJA-UHFFFAOYSA-N	1
DB00610	0	2	493	9126	1	Metaraminol	WXFIGDLSSYIKKV-RCOVLWMOSA-N	1
DB00612	0	6	493	9126	1	Bisoprolol	VHYCDWMUTMEGQY-UHFFFAOYSA-N	1
DB00613	0	11	493	9126	1	Amodiaquine	OVCDSSHSILBFBN-UHFFFAOYSA-N	1
DB00614	0	1	493	9126	1	Furazolidone	PLHJDBGFXBMTGZ-WEVVVXLNSA-N	1
DB00617	0	2	493	9126	1	Paramethadione	VQASKUSHBVDKGU-UHFFFAOYSA-N	1
DB00621	0	1	493	9126	1	Oxandrolone	QSLJIVKCVHQPLV-PEMPUTJUSA-N	1
DB00625	0	9	493	9126	1	Efavirenz	XPOQHMRABVBWPR-ZDUSSCGKSA-N	1
DB00626	0	5	493	9126	1	Bacitracin	CLKOFPXJLQSYAH-ABRJDSQDSA-N	1
DB00628	0	2	493	9126	1	Clorazepate	XDDJGVMJFWAHJX-UHFFFAOYSA-N	1
DB00629	0	5	493	9126	1	Guanabenz	WDZVGELJXXEGPV-YIXHJXPBSA-N	1
DB00632	0	1	493	9126	1	Docosanol	NOPFSRXAKWQILS-UHFFFAOYSA-N	1
DB00634	0	2	493	9126	1	Sulfacetamide	SKIVFJLNDNKQPD-UHFFFAOYSA-N	1
DB00637	0	16	493	9126	1	Astemizole	GXDALQBWZGODGZ-UHFFFAOYSA-N	1
DB00638	0	1	493	9126	1	Inulin	JYJIGFIDKWBXDU-MNNPPOADSA-N	1
DB00639	0	2	493	9126	1	Butoconazole	SWLMUYACZKCSHZ-UHFFFAOYSA-N	1
DB00642	0	13	493	9126	1	Pemetrexed	WBXPDJSOTKVWSJ-ZDUSSCGKSA-N	1
DB00644	0	33	493	9126	1	Gonadorelin	XLXSAKCOAKORKW-UHFFFAOYSA-N	1
DB00645	0	4	493	9126	1	Dyclonine	BZEWSEKUUPWQDQ-UHFFFAOYSA-N	1
DB00646	0	1	493	9126	1	Nystatin	ZDFDJJJGIRGMBE-AFARJNEBSA-N	1
DB00650	0	30	493	9126	1	Leucovorin	VVIAGPKUTFNRDU-ABLWVSNPSA-N	1
DB00653	0	8	493	9126	1	Magnesium_Sulfate	CSNNHWWHGAXBCP-UHFFFAOYSA-L	1
DB00654	0	7	493	9126	1	Latanoprost	GGXICVAJURFBLW-CEYXHVGTSA-N	1
DB00655	0	65	493	9126	1	Estrone	DNXHEGUUPJUMQT-CBZIJGRNSA-N	1
DB00657	0	8	493	9126	1	Mecamylamine	IMYZQPCYWPFTAG-UHFFFAOYSA-N	1
DB00658	0	1	493	9126	1	Sevelamer	ZNSIZMQNQCNRBW-UHFFFAOYSA-N	1
DB00659	0	5	493	9126	1	Acamprosate	AFCGFAGUEYAMAO-UHFFFAOYSA-N	1
DB00662	0	3	493	9126	1	Trimethobenzamide	FEZBIKUBAYAZIU-UHFFFAOYSA-N	1
DB00664	0	2	493	9126	1	Sulfametopyrazine	KXRZBTAEDBELFD-UHFFFAOYSA-N	1
DB00665	0	4	493	9126	1	Nilutamide	XWXYUMMDTVBTOU-UHFFFAOYSA-N	1
DB00669	0	15	493	9126	1	Sumatriptan	KQKPFRSPSRPDEB-UHFFFAOYSA-N	1
DB00670	0	9	493	9126	1	Pirenzepine	RMHMFHUVIITRHF-UHFFFAOYSA-N	1
DB00671	0	2	493	9126	1	Cefixime	OKBVVJOGVLARMR-QSWIMTSFSA-N	1
DB00672	0	2	493	9126	1	Chlorpropamide	RKWGIWYCVPQPMF-UHFFFAOYSA-N	1
DB00673	0	9	493	9126	1	Aprepitant	ATALOFNDEOCMKK-OITMNORJSA-N	1
DB00674	0	20	493	9126	1	Galantamine	ASUTZQLVASHGKV-JDFRZJQESA-N	1
DB00677	0	18	493	9126	1	Isoflurophate	MUCZHBLJLSDCSD-UHFFFAOYSA-N	1
DB00679	0	40	493	9126	1	Thioridazine	KLBQZWRITKRQQV-UHFFFAOYSA-N	1
DB00680	0	1	493	9126	1	Moricizine	FUBVWMNBEHXPSU-UHFFFAOYSA-N	1
DB00682	0	42	493	9126	1	Warfarin	PJVWKTKQMONHTI-UHFFFAOYSA-N	1
DB00683	0	37	493	9126	1	Midazolam	DDLIGBOFAVUZHB-UHFFFAOYSA-N	1
DB00686	0	7	493	9126	1	Pentosan_Polysulfate	FCCNSUIJIOOXEZ-SJYYZXOBSA-N	1
DB00690	0	18	493	9126	1	Flurazepam	SAADBVWGJQAEFS-UHFFFAOYSA-N	1
DB00691	0	3	493	9126	1	Moexipril	UWWDHYUMIORJTA-HSQYWUDLSA-N	1
DB00692	0	14	493	9126	1	Phentolamine	MRBDMNSDAVCSSF-UHFFFAOYSA-N	1
DB00693	0	5	493	9126	1	Fluorescein	GNBHRKFJIUUOQI-UHFFFAOYSA-N	1
DB00696	0	22	493	9126	1	Ergotamine	XCGSFFUVFURLIX-VFGNJEKYSA-N	1
DB00697	0	6	493	9126	1	Tizanidine	XFYDIVBRZNQMJC-UHFFFAOYSA-N	1
DB00698	0	6	493	9126	1	Nitrofurantoin	NXFQHRVNIOXGAQ-YCRREMRBSA-N	1
DB00699	0	2	493	9126	1	Nicergoline	YSEXMKHXIOCEJA-FVFQAYNVSA-N	1
DB00705	0	3	493	9126	1	Delavirdine	WHBIGIKBNXZKFE-UHFFFAOYSA-N	1
DB00706	0	9	493	9126	1	Tamsulosin	DRHKJLXJIQTDTD-OAHLLOKOSA-N	1
DB00709	0	11	493	9126	1	Lamivudine	JTEGQNOMFQHVDC-NKWVEPMBSA-N	1
DB00710	0	5	493	9126	1	Ibandronate	MPBVHIBUJCELCL-UHFFFAOYSA-N	1
DB00712	0	41	493	9126	1	Flurbiprofen	SYTBZMRGLBWNTM-UHFFFAOYSA-N	1
DB00713	0	2	493	9126	1	Oxacillin	UWYHMGVUTGAWSP-JKIFEVAISA-N	1
DB00714	0	28	493	9126	1	Apomorphine	VMWNQDUVQKEIOC-CYBMUJFWSA-N	1
DB00715	0	68	493	9126	1	Paroxetine	AHOUBRCZNHFOSL-YOEHRIQHSA-N	1
DB00717	0	12	493	9126	1	Norethisterone	VIKNJXKGJWUCNN-XGXHKTLJSA-N	1
DB00718	0	4	493	9126	1	Adefovir_Dipivoxil	WOZSCQDILHKSGG-UHFFFAOYSA-N	1
DB00719	0	2	493	9126	1	Azatadine	SEBMTIQKRHYNIT-UHFFFAOYSA-N	1
DB00722	0	11	493	9126	1	Lisinopril	RLAWWYSOJDYHDC-BZSNNMDCSA-N	1
DB00723	0	4	493	9126	1	Methoxamine	WJAJPNHVVFWKKL-UHFFFAOYSA-N	1
DB00725	0	5	493	9126	1	Homatropine_Methylbromide	FUFVKLQESJNNAN-UHFFFAOYSA-M	1
DB00726	0	14	493	9126	1	Trimipramine	ZSCDBOWYZJWBIY-UHFFFAOYSA-N	1
DB00728	0	9	493	9126	1	Rocuronium	YXRDKMPIGHSVRX-OOJCLDBCSA-N	1
DB00729	0	1	493	9126	1	Diphemanil_Methylsulfate	BREMLQBSKCSNNH-UHFFFAOYSA-M	1
DB00732	0	2	493	9126	1	Atracurium_besylate	XXZSQOVSEBAPGS-UHFFFAOYSA-L	1
DB00733	0	3	493	9126	1	Pralidoxime	JBKPUQTUERUYQE-UHFFFAOYSA-O	1
DB00735	0	1	493	9126	1	Naftifine	OZGNYLLQHRPOBR-DHZHZOJOSA-N	1
DB00737	0	5	493	9126	1	Meclizine	OCJYIGYOJCODJL-UHFFFAOYSA-N	1
DB00745	0	15	493	9126	1	Modafinil	YFGHCGITMMYXAQ-UHFFFAOYSA-N	1
DB00748	0	2	493	9126	1	Carbinoxamine	OJFSXZCBGQGRNV-UHFFFAOYSA-N	1
DB00750	0	1	493	9126	1	Prilocaine	MVFGUOIZUNYYSO-UHFFFAOYSA-N	1
DB00751	0	10	493	9126	1	Epinastine	WHWZLSFABNNENI-UHFFFAOYSA-N	1
DB00752	0	13	493	9126	1	Tranylcypromine	AELCINSCMGFISI-UHFFFAOYSA-N	1
DB00754	0	1	493	9126	1	Ethotoin	SZQIFWWUIBRPBZ-UHFFFAOYSA-N	1
DB00756	0	5	493	9126	1	Hexachlorophene	ACGUYXCXAPNIKK-UHFFFAOYSA-N	1
DB00758	0	43	493	9126	1	Clopidogrel	GKTWGGQPFAXNFI-HNNXBMFYSA-N	1
DB00760	0	2	493	9126	1	Meropenem	DMJNNHOOLUXYBV-PQTSNVLCSA-N	1
DB00763	0	18	493	9126	1	Methimazole	PMRYVIKBURPHAH-UHFFFAOYSA-N	1
DB00765	0	2	493	9126	1	Metyrosine	NHTGHBARYWONDQ-JTQLQIEISA-N	1
DB00766	0	7	493	9126	1	Clavulanate	HZZVJAQRINQKSD-PBFISZAISA-N	1
DB00768	0	13	493	9126	1	Olopatadine	JBIMVDZLSHOPLA-LSCVHKIXSA-N	1
DB00769	0	2	493	9126	1	Hydrocortamate	FWFVLWGEFDIZMJ-FOMYWIRZSA-N	1
DB00770	0	37	493	9126	1	Alprostadil	GMVPRGQOIOIIMI-DWKJAMRDSA-N	1
DB00774	0	7	493	9126	1	Hydroflumethiazide	DMDGGSIALPNSEE-UHFFFAOYSA-N	1
DB00775	0	6	493	9126	1	Tirofiban	COKMIXFXJJXBQG-NRFANRHFSA-N	1
DB00776	0	12	493	9126	1	Oxcarbazepine	CTRLABGOLIVAIY-UHFFFAOYSA-N	1
DB00777	0	12	493	9126	1	Propiomazine	UVOIBTBFPOZKGP-UHFFFAOYSA-N	1
DB00778	0	8	493	9126	1	Roxithromycin	RXZBMPWDPOLZGW-XMRMVWPWSA-N	1
DB00780	0	14	493	9126	1	Phenelzine	RMUCZJUITONUFY-UHFFFAOYSA-N	1
DB00781	0	5	493	9126	1	Polymyxin_B_Sulfate	WQVJHHACXVLGBL-UHFFFAOYSA-N	1
DB00782	0	4	493	9126	1	Propantheline	VVWYOYDLCMFIEM-UHFFFAOYSA-N	1
DB00784	0	27	493	9126	1	Mefenamic_acid	HYYBABOKPJLUIN-UHFFFAOYSA-N	1
DB00786	0	27	493	9126	1	Marimastat	OCSMOTCMPXTDND-OUAUKWLOSA-N	1
DB00787	0	12	493	9126	1	Aciclovir	MKUXAQIIEYXACX-UHFFFAOYSA-N	1
DB00789	0	3	493	9126	1	Gadopentetate_dimeglumine	LGMLJQFQKXPRGA-VPVMAENOSA-K	1
DB00790	0	11	493	9126	1	Perindopril	IPVQLZZIHOAWMC-QXKUPLGCSA-N	1
DB00792	0	11	493	9126	1	Tripelennamine	UFLGIAIHIAPJJC-UHFFFAOYSA-N	1
DB00794	0	12	493	9126	1	Primidone	DQMZLTXERSFNPB-UHFFFAOYSA-N	1
DB00796	0	8	493	9126	1	Candesartan_cilexetil	GHOSNRCGJFBJIB-UHFFFAOYSA-N	1
DB00797	0	7	493	9126	1	Tolazoline	JIVZKJJQOZQXQB-UHFFFAOYSA-N	1
DB00798	0	21	493	9126	1	Gentamicin	CEAZRRDELHUEMR-UHFFFAOYSA-N	1
DB00799	0	13	493	9126	1	Tazarotene	OGQICQVSFDPSEI-UHFFFAOYSA-N	1
DB00801	0	15	493	9126	1	Halazepam	WYCLKVQLVUQKNZ-UHFFFAOYSA-N	1
DB00804	0	6	493	9126	1	Dicyclomine	CURUTKGFNZGFSE-UHFFFAOYSA-N	1
DB00805	0	8	493	9126	1	Minaprine	LDMWSLGGVTVJPG-UHFFFAOYSA-N	1
DB00807	0	2	493	9126	1	Proparacaine	KCLANYCVBBTKTO-UHFFFAOYSA-N	1
DB00809	0	7	493	9126	1	Tropicamide	BGDKAVGWHJFAGW-UHFFFAOYSA-N	1
DB00810	0	8	493	9126	1	Biperiden	YSXKPIUOCJLQIE-UHFFFAOYSA-N	1
DB00812	0	11	493	9126	1	Phenylbutazone	VYMDGNCVAMGZFE-UHFFFAOYSA-N	1
DB00814	0	16	493	9126	1	Meloxicam	ZRVUJXDFFKFLMG-UHFFFAOYSA-N	1
DB00816	0	2	493	9126	1	Orciprenaline	LMOINURANNBYCM-UHFFFAOYSA-N	1
DB00817	0	1	493	9126	1	Rosoxacin	XBPZXDSZHPDXQU-UHFFFAOYSA-N	1
DB00819	0	18	493	9126	1	Acetazolamide	BZKPWHYZMXOIDC-UHFFFAOYSA-N	1
DB00821	0	7	493	9126	1	Carprofen	PUXBGTOOZJQSKH-UHFFFAOYSA-N	1
DB00822	0	32	493	9126	1	Disulfiram	AUZONCFQVSMFAP-UHFFFAOYSA-N	1
DB00823	0	2	493	9126	1	Ethynodiol_diacetate	ONKUMRGIYFNPJW-KIEAKMPYSA-N	1
DB00828	0	2	493	9126	1	Fosfomycin	YMDXZJFXQJVXBF-STHAYSLISA-N	1
DB00830	0	3	493	9126	1	Phenmetrazine	OOBHFESNSZDWIU-UHFFFAOYSA-N	1
DB00833	0	2	493	9126	1	Cefaclor	QYIYFLOTGYLRGG-GPCCPHFNSA-N	1
DB00835	0	8	493	9126	1	Brompheniramine	ZDIGNSYAACHWNL-UHFFFAOYSA-N	1
DB00839	0	2	493	9126	1	Tolazamide	OUDSBRTVNLOZBN-UHFFFAOYSA-N	1
DB00841	0	10	493	9126	1	Dobutamine	JRWZLRBJNMZMFE-UHFFFAOYSA-N	1
DB00842	0	21	493	9126	1	Oxazepam	ADIMAYPTOBDMTL-UHFFFAOYSA-N	1
DB00849	0	10	493	9126	1	Methylphenobarbital	ALARQZQTBTVLJV-UHFFFAOYSA-N	1
DB00852	0	15	493	9126	1	Pseudoephedrine	KWGRBVOPPLSCSI-WCBMZHEXSA-N	1
DB00857	0	13	493	9126	1	Terbinafine	DOMXUEMWDBAQBQ-WEVVVXLNSA-N	1
DB00858	0	1	493	9126	1	Drostanolone	IKXILDNPCZPPRV-RFMGOVQKSA-N	1
DB00861	0	10	493	9126	1	Diflunisal	HUPFGZXOMWLGNK-UHFFFAOYSA-N	1
DB00863	0	11	493	9126	1	Ranitidine	VMXUWOKSQNHOCA-UKTHLTGXSA-N	1
DB00865	0	6	493	9126	1	Benzphetamine	YXKTVDFXDRQTKV-HNNXBMFYSA-N	1
DB00866	0	8	493	9126	1	Alprenolol	PAZJSJFMUHDSTF-UHFFFAOYSA-N	1
DB00867	0	7	493	9126	1	Ritodrine	IOVGROKTTNBUGK-SJCJKPOMSA-N	1
DB00868	0	1	493	9126	1	Benzonatate	MAFMQEKGGFWBAB-UHFFFAOYSA-N	1
DB00869	0	9	493	9126	1	Dorzolamide	IAVUPMFITXYVAF-XPUUQOCRSA-N	1
DB00870	0	4	493	9126	1	Suprofen	MDKGKXOCJGEUJW-UHFFFAOYSA-N	1
DB00871	0	14	493	9126	1	Terbutaline	XWTYSIMOBUGWOL-UHFFFAOYSA-N	1
DB00872	0	6	493	9126	1	Conivaptan	IKENVDNFQMCRTR-UHFFFAOYSA-N	1
DB00873	0	1	493	9126	1	Loteprednol	YPZVAYHNBBHPTO-MXRBDKCISA-N	1
DB00875	0	8	493	9126	1	Flupentixol	NJMYODHXAKYRHW-DVZOWYKESA-N	1
DB00876	0	3	493	9126	1	Eprosartan	OROAFUQRIXKEMV-LDADJPATSA-N	1
DB00878	0	1	493	9126	1	Chlorhexidine	GHXZTYHSJHQHIJ-UHFFFAOYSA-N	1
DB00879	0	2	493	9126	1	Emtricitabine	XQSPYNMVSIKCOC-NTSWFWBYSA-N	1
DB00880	0	20	493	9126	1	Chlorothiazide	JBMKAUGHUNFTOL-UHFFFAOYSA-N	1
DB00881	0	8	493	9126	1	Quinapril	JSDRRTOADPPCHY-HSQYWUDLSA-N	1
DB00882	0	8	493	9126	1	Clomifene	GKIRPKYJQBWNGO-UHFFFAOYSA-N	1
DB00883	0	12	493	9126	1	Isosorbide_Dinitrate	MOYKHGMNXAOIAT-JGWLITMVSA-N	1
DB00885	0	15	493	9126	1	Pemirolast	HIANJWSAHKJQTH-UHFFFAOYSA-N	1
DB00887	0	22	493	9126	1	Bumetanide	MAEIEVLCKWDQJH-UHFFFAOYSA-N	1
DB00888	0	13	493	9126	1	Mechlorethamine	HAWPXGHAZFHHAD-UHFFFAOYSA-N	1
DB00890	0	6	493	9126	1	Dienestrol	NFDFQCUYFHCNBW-SCGPFSFSSA-N	1
DB00891	0	7	493	9126	1	Sulfapyridine	GECHUMIMRBOMGK-UHFFFAOYSA-N	1
DB00892	0	4	493	9126	1	Oxybuprocaine	CMHHMUWAYWTMGS-UHFFFAOYSA-N	1
DB00895	0	2	493	9126	1	Benzylpenicilloyl_Polylysine	IMPVZRLKKKXMKQ-SGDOCVTFSA-N	1
DB00896	0	2	493	9126	1	Rimexolone	QTTRZHGPGKRAFB-OOKHYKNYSA-N	1
DB00897	0	21	493	9126	1	Triazolam	JOFWLTCLBGQGBO-UHFFFAOYSA-N	1
DB00900	0	8	493	9126	1	Didanosine	BXZVVICBKDXVGW-NKWVEPMBSA-N	1
DB00902	0	1	493	9126	1	Methdilazine	HTMIBDQKFHUPSX-UHFFFAOYSA-N	1
DB00903	0	16	493	9126	1	Etacrynic_acid	AVOLMBLBETYQHX-UHFFFAOYSA-N	1
DB00905	0	7	493	9126	1	Bimatoprost	AQOKCDNYWBIDND-FTOWTWDKSA-N	1
DB00906	0	4	493	9126	1	Tiagabine	PBJUNZJWGZTSKL-MRXNPFEDSA-N	1
DB00909	0	29	493	9126	1	Zonisamide	UBQNRHZMVUUOMG-UHFFFAOYSA-N	1
DB00910	0	15	493	9126	1	Paricalcitol	BPKAHTKRCLCHEA-UBFJEZKGSA-N	1
DB00912	0	8	493	9126	1	Repaglinide	FAEKWTJYAYMJKF-QHCPKHFHSA-N	1
DB00914	0	5	493	9126	1	Phenformin	ICFJFFQQTFMIBG-UHFFFAOYSA-N	1
DB00915	0	11	493	9126	1	Amantadine	DKNWSYNQZKUICI-UHFFFAOYSA-N	1
DB00918	0	8	493	9126	1	Almotriptan	WKEMJKQOLOHJLZ-UHFFFAOYSA-N	1
DB00922	0	7	493	9126	1	Levosimendan	WHXMKTBCFHIYNQ-SECBINFHSA-N	1
DB00924	0	1	493	9126	1	Cyclobenzaprine	JURKNVYFZMSNLP-UHFFFAOYSA-N	1
DB00927	0	13	493	9126	1	Famotidine	XUFQPHANEAPEMJ-UHFFFAOYSA-N	1
DB00929	0	7	493	9126	1	Misoprostol	OJLOPKGSLYJEMD-URPKTTJQSA-N	1
DB00932	0	1	493	9126	1	Tipranavir	SUJUHGSWHZTSEU-FYBSXPHGSA-N	1
DB00933	0	21	493	9126	1	Mesoridazine	SLVMESMUVMCQIY-UHFFFAOYSA-N	1
DB00934	0	19	493	9126	1	Maprotiline	QSLMDECMDJKHMQ-UHFFFAOYSA-N	1
DB00935	0	13	493	9126	1	Oxymetazoline	WYWIFABBXFUGLM-UHFFFAOYSA-N	1
DB00938	0	21	493	9126	1	Salmeterol	GIIZNNXWQWCKIB-UHFFFAOYSA-N	1
DB00940	0	2	493	9126	1	Methantheline	GZHFODJQISUKAY-UHFFFAOYSA-N	1
DB00941	0	1	493	9126	1	Hexafluronium	HDZAQYPYABGTCL-UHFFFAOYSA-N	1
DB00942	0	1	493	9126	1	Cycrimine	SWRUZBWLEWHWRI-UHFFFAOYSA-N	1
DB00944	0	2	493	9126	1	Demecarium	RWZVPVOZTJJMNU-UHFFFAOYSA-N	1
DB00946	0	4	493	9126	1	Phenprocoumon	DQDAYGNAKTZFIW-UHFFFAOYSA-N	1
DB00948	0	1	493	9126	1	Mezlocillin	YPBATNHYBCGSSN-VWPFQQQWSA-N	1
DB00949	0	5	493	9126	1	Felbamate	WKGXYQFOCVYPAC-UHFFFAOYSA-N	1
DB00950	0	11	493	9126	1	Fexofenadine	RWTNPBWLLIMQHL-UHFFFAOYSA-N	1
DB00951	0	16	493	9126	1	Isoniazid	QRXWMOHMRWLFEY-UHFFFAOYSA-N	1
DB00952	0	4	493	9126	1	Naratriptan	AMKVXSZCKVJAGH-UHFFFAOYSA-N	1
DB00957	0	2	493	9126	1	Norgestimate	KIQQMECNKUGGKA-NMYWJIRASA-N	1
DB00960	0	10	493	9126	1	Pindolol	JZQKKSLKJUAGIC-UHFFFAOYSA-N	1
DB00962	0	6	493	9126	1	Zaleplon	HUNXMJYCHXQEGX-UHFFFAOYSA-N	1
DB00963	0	3	493	9126	1	Bromfenac	ZBPLOVFIXSTCRZ-UHFFFAOYSA-N	1
DB00964	0	3	493	9126	1	Apraclonidine	IEJXVRYNEISIKR-UHFFFAOYSA-N	1
DB00966	0	26	493	9126	1	Telmisartan	RMMXLENWKUUMAY-UHFFFAOYSA-N	1
DB00967	0	13	493	9126	1	Desloratadine	JAUOIFJMECXRGI-UHFFFAOYSA-N	1
DB00968	0	6	493	9126	1	Methyldopa	CJCSPKMFHVPWAR-JTQLQIEISA-N	1
DB00969	0	2	493	9126	1	Alosetron	JSWZEAMFRNKZNL-UHFFFAOYSA-N	1
DB00973	0	24	493	9126	1	Ezetimibe	OLNTVTPDXPETLC-XPWALMASSA-N	1
DB00975	0	26	493	9126	1	Dipyridamole	IZEKFCXSFNUWAM-UHFFFAOYSA-N	1
DB00977	0	46	493	9126	1	Ethinyl_Estradiol	BFPYWIDHMRZLRN-SLHNCBLASA-N	1
DB00979	0	5	493	9126	1	Cyclopentolate	SKYSRIRYMSLOIN-UHFFFAOYSA-N	1
DB00980	0	3	493	9126	1	Ramelteon	YLXDSYKOBKBWJQ-LBPRGKRZSA-N	1
DB00981	0	12	493	9126	1	Physostigmine	PIJVFDBKTWXHHD-HIFRSBDPSA-N	1
DB00983	0	15	493	9126	1	Formoterol	BPZSYCZIITTYBL-UHFFFAOYSA-N	1
DB00984	0	1	493	9126	1	Nandrolone_phenpropionate	UBWXUGDQUBIEIZ-QNTYDACNSA-N	1
DB00986	0	5	493	9126	1	Glycopyrronium	ANGKOCUUWGHLCE-HKUYNNGSSA-N	1
DB00989	0	6	493	9126	1	Rivastigmine	XSVMFMHYUFZWBK-NSHDSACASA-N	1
DB00990	0	3	493	9126	1	Exemestane	BFYIZQONLCFLEV-DAELLWKTSA-N	1
DB00991	0	3	493	9126	1	Oxaprozin	OFPXSFXSNFPTHF-UHFFFAOYSA-N	1
DB00996	0	24	493	9126	1	Gabapentin	UGJMXCAKCUNAIE-UHFFFAOYSA-N	1
DB00998	0	1	493	9126	1	Frovatriptan	XPSQPHWEGNHMSK-SECBINFHSA-N	1
DB00999	0	19	493	9126	1	Hydrochlorothiazide	JZUFKLXOESDKRF-UHFFFAOYSA-N	1
DB01004	0	11	493	9126	1	Ganciclovir	IRSCQMHQWWYFCW-UHFFFAOYSA-N	1
DB01007	0	1	493	9126	1	Tioconazole	QXHHHPZILQDDPS-UHFFFAOYSA-N	1
DB01008	0	13	493	9126	1	Busulfan	COVZYZSDYWQREU-UHFFFAOYSA-N	1
DB01009	0	23	493	9126	1	Ketoprofen	DKYWVDODHFEZIM-UHFFFAOYSA-N	1
DB01011	0	27	493	9126	1	Metyrapone	FJLBFSROUSIWMA-UHFFFAOYSA-N	1
DB01012	0	4	493	9126	1	Cinacalcet	VDHAWDNDOKGFTD-MRXNPFEDSA-N	1
DB01013	0	2	493	9126	1	Clobetasol_propionate	CBGUOGMQLZIXBE-XGQKBEPLSA-N	1
DB01015	0	7	493	9126	1	Sulfamethoxazole	JLKIGFTWXXRPMT-UHFFFAOYSA-N	1
DB01018	0	5	493	9126	1	Guanfacine	INJOMKTZOLKMBF-UHFFFAOYSA-N	1
DB01019	0	8	493	9126	1	Bethanechol	NZUPCNDJBJXXRF-UHFFFAOYSA-O	1
DB01020	0	4	493	9126	1	Isosorbide_Mononitrate	YWXYYJSYQOXTPL-SLPGGIOYSA-N	1
DB01021	0	6	493	9126	1	Trichlormethiazide	LMJSLTNSBFUCMU-UHFFFAOYSA-N	1
DB01022	0	27	493	9126	1	Phylloquinone	MBWXNTAXLNYFJB-NKFFZRIASA-N	1
DB01031	0	1	493	9126	1	Ethinamate	GXRZIMHKGDIBEW-UHFFFAOYSA-N	1
DB01032	0	19	493	9126	1	Probenecid	DBABZHXKTCFAPX-UHFFFAOYSA-N	1
DB01034	0	7	493	9126	1	Cerulenin	GVEZIHKRYBHEFX-NQQPLRFYSA-N	1
DB01036	0	7	493	9126	1	Tolterodine	OOGJQPCLVADCPB-HXUWFJFHSA-N	1
DB01046	0	5	493	9126	1	Lubiprostone	WGFOBBZOWHGYQH-MXHNKVEKSA-N	1
DB01054	0	13	493	9126	1	Nitrendipine	PVHUJELLJLJGLN-UHFFFAOYSA-N	1
DB01055	0	7	493	9126	1	Mimosine	WZNJWVWKTVETCG-YFKPBYRVSA-N	1
DB01056	0	1	493	9126	1	Tocainide	BUJAGSGYPOAWEI-UHFFFAOYSA-N	1
DB01057	0	2	493	9126	1	Echothiophate	BJOLKYGKSZKIGU-UHFFFAOYSA-N	1
DB01059	0	5	493	9126	1	Norfloxacin	OGJPXUAPXNRGGI-UHFFFAOYSA-N	1
DB01060	0	2	493	9126	1	Amoxicillin	LSQZJLSUYDQPKJ-NJBDSQKTSA-N	1
DB01062	0	13	493	9126	1	Oxybutynin	XIQVNETUBQGFHX-UHFFFAOYSA-N	1
DB01063	0	2	493	9126	1	Acetophenazine	WNTYBHLDCKXEOT-UHFFFAOYSA-N	1
DB01067	0	5	493	9126	1	Glipizide	ZJJXGWJIGJFDTL-UHFFFAOYSA-N	1
DB01070	0	4	493	9126	1	Dihydrotachysterol	ILYCWAKSDCYMBB-OPCMSESCSA-N	1
DB01071	0	6	493	9126	1	Mequitazine	HOKDBMAJZXIPGC-UHFFFAOYSA-N	1
DB01074	0	4	493	9126	1	Perhexiline	CYXKNKQEMFBLER-UHFFFAOYSA-N	1
DB01075	0	12	493	9126	1	Diphenhydramine	ZZVUWRFHKOJYTH-UHFFFAOYSA-N	1
DB01078	0	1	493	9126	1	Deslanoside	OBATZBGFDSVCJD-LALPQLPRSA-N	1
DB01080	0	11	493	9126	1	Vigabatrin	PJDFLNIOAUIZSL-UHFFFAOYSA-N	1
DB01084	0	2	493	9126	1	Emedastine	KBUZBQVCBVDWKX-UHFFFAOYSA-N	1
DB01085	0	19	493	9126	1	Pilocarpine	QCHFTSOMWOSFHM-WPRPVWTQSA-N	1
DB01086	0	2	493	9126	1	Benzocaine	BLFLLBZGZJTVJG-UHFFFAOYSA-N	1
DB01087	0	13	493	9126	1	Primaquine	INDBQLZJXZLFIT-UHFFFAOYSA-N	1
DB01089	0	1	493	9126	1	Deserpidine	CVBMAZKKCSYWQR-WCGOZPBSSA-N	1
DB01090	0	4	493	9126	1	Pentolinium	XSBSKEQEUFOSDD-UHFFFAOYSA-N	1
DB01091	0	2	493	9126	1	Butenafine	ABJKWBDEJIDSJZ-UHFFFAOYSA-N	1
DB01094	0	13	493	9126	1	Hesperetin	AIONOLUJZLIMTK-AWEZNQCLSA-N	1
DB01098	0	25	493	9126	1	Rosuvastatin	BPRHUIZQVSMCRT-VEUZHWNKSA-N	1
DB01099	0	6	493	9126	1	Flucytosine	XRECTZIEBJDKEO-UHFFFAOYSA-N	1
DB01102	0	4	493	9126	1	Arbutamine	IIRWWTKISYTTBL-SFHVURJKSA-N	1
DB01105	0	7	493	9126	1	Sibutramine	UNAANXDKBXWMLN-UHFFFAOYSA-N	1
DB01107	0	1	493	9126	1	Methyprylon	SIDLZWOQUZRBRU-UHFFFAOYSA-N	1
DB01111	0	1	493	9126	1	Colistimethate	BSSIRFLGSWHWDE-UHFFFAOYSA-I	1
DB01112	0	1	493	9126	1	Cefuroxime	JFPVXVDWJQMJEE-IZRZKJBUSA-N	1
DB01116	0	2	493	9126	1	Trimethaphan	CHQOEHPMXSHGCL-UHFFFAOYSA-N	1
DB01118	0	37	493	9126	1	Amiodarone	IYIKLHRQXLHMJQ-UHFFFAOYSA-N	1
DB01120	0	5	493	9126	1	Gliclazide	BOVGTQGAOIONJV-UHFFFAOYSA-N	1
DB01121	0	1	493	9126	1	Phenacemide	XPFRXWCVYUEORT-UHFFFAOYSA-N	1
DB01122	0	14	493	9126	1	Ambenonium	OMHBPUNFVFNHJK-UHFFFAOYSA-P	1
DB01123	0	1	493	9126	1	Proflavine	WDVSHHCDHLJJJR-UHFFFAOYSA-N	1
DB01124	0	18	493	9126	1	Tolbutamide	JLRGJRBPOGGCBT-UHFFFAOYSA-N	1
DB01125	0	1	493	9126	1	Anisindione	XRCFXMGQEVUZFC-UHFFFAOYSA-N	1
DB01126	0	6	493	9126	1	Dutasteride	JWJOTENAMICLJG-QWBYCMEYSA-N	1
DB01130	0	2	493	9126	1	Prednicarbate	FNPXMHRZILFCKX-KAJVQRHHSA-N	1
DB01131	0	5	493	9126	1	Proguanil	SSOLNOMRVKKSON-UHFFFAOYSA-N	1
DB01133	0	3	493	9126	1	Tiludronic_acid	DKJJVAGXPKPDRL-UHFFFAOYSA-N	1
DB01135	0	2	493	9126	1	Doxacurium_chloride	APADFLLAXHIMFU-LGIHQUBZSA-L	1
DB01138	0	11	493	9126	1	Sulfinpyrazone	MBGGBVCUIVRRBF-UHFFFAOYSA-N	1
DB01140	0	1	493	9126	1	Cefadroxil	BOEGTKLJZSQCCD-UEKVPHQBSA-N	1
DB01142	0	24	493	9126	1	Doxepin	ODQWQRRAPPTVAG-BOPFTXTBSA-N	1
DB01143	0	6	493	9126	1	Amifostine	JKOQGQFVAUAYPM-UHFFFAOYSA-N	1
DB01145	0	1	493	9126	1	Sulfoxone	NEDPPCHNEOMTJV-UHFFFAOYSA-N	1
DB01146	0	2	493	9126	1	Diphenylpyraline	OWQUZNMMYNAXSL-UHFFFAOYSA-N	1
DB01147	0	1	493	9126	1	Cloxacillin	LQOLIRLGBULYKD-JKIFEVAISA-N	1
DB01148	0	2	493	9126	1	Flavoxate	SPIUTQOUKAMGCX-UHFFFAOYSA-N	1
DB01149	0	20	493	9126	1	Nefazodone	VRBKIVRKKCLPHA-UHFFFAOYSA-N	1
DB01153	0	1	493	9126	1	Sertaconazole	JLGKQTAYUIMGRK-UHFFFAOYSA-N	1
DB01154	0	5	493	9126	1	Thiamylal	XLOMZPUITCYLMJ-UHFFFAOYSA-N	1
DB01158	0	3	493	9126	1	Bretylium	AAQOQKQBGPPFNS-UHFFFAOYSA-N	1
DB01160	0	2	493	9126	1	Dinoprost_Tromethamine	IYGXEHDCSOYNKY-RZHHZEQLSA-N	1
DB01161	0	6	493	9126	1	Chloroprocaine	VDANGULDQQJODZ-UHFFFAOYSA-N	1
DB01165	0	12	493	9126	1	Ofloxacin	GSDSWSVVBLHKDQ-UHFFFAOYSA-N	1
DB01168	0	3	493	9126	1	Procarbazine	CPTBDICYNRMXFX-UHFFFAOYSA-N	1
DB01170	0	10	493	9126	1	Guanethidine	ACGDKVXYNVEAGU-UHFFFAOYSA-N	1
DB01171	0	5	493	9126	1	Moclobemide	YHXISWVBGDMDLQ-UHFFFAOYSA-N	1
DB01173	0	20	493	9126	1	Orphenadrine	QVYRGXJJSLMXQH-UHFFFAOYSA-N	1
DB01174	0	70	493	9126	1	Phenobarbital	DDBREPKUVSBGFI-UHFFFAOYSA-N	1
DB01175	0	56	493	9126	1	Escitalopram	WSEQXVZVJXJVFP-FQEVSTJZSA-N	1
DB01176	0	5	493	9126	1	Cyclizine	UVKZSORBKUEBAZ-UHFFFAOYSA-N	1
DB01177	0	11	493	9126	1	Idarubicin	XDXDZDZNSLXDNA-TZNDIEGXSA-N	1
DB01178	0	1	493	9126	1	Chlormezanone	WEQAYVWKMWHEJO-UHFFFAOYSA-N	1
DB01180	0	1	493	9126	1	Rescinnamine	SZLZWPPUNLXJEA-QEGASFHISA-N	1
DB01181	0	26	493	9126	1	Ifosfamide	HOMGKSMUEGBAAB-UHFFFAOYSA-N	1
DB01182	0	21	493	9126	1	Propafenone	JWHAUXFOSRPERK-UHFFFAOYSA-N	1
DB01184	0	15	493	9126	1	Domperidone	FGXWKSZFVQUSTL-UHFFFAOYSA-N	1
DB01185	0	5	493	9126	1	Fluoxymesterone	YLRFCQOZQXIBAB-RBZZARIASA-N	1
DB01186	0	19	493	9126	1	Pergolide	YEHCICAEULNIGD-MZMPZRCHSA-N	1
DB01190	0	2	493	9126	1	Clindamycin	KDLRVYVGXIQJDK-AWPVFWJPSA-N	1
DB01191	0	21	493	9126	1	Dexfenfluramine	DBGIVFWFUFKIQN-VIFPVBQESA-N	1
DB01193	0	4	493	9126	1	Acebutolol	GOEMGAFJFRBGGG-UHFFFAOYSA-N	1
DB01194	0	10	493	9126	1	Brinzolamide	HCRKCZRJWPKOAR-JTQLQIEISA-N	1
DB01195	0	20	493	9126	1	Flecainide	DJBNUMBKLMJRSA-UHFFFAOYSA-N	1
DB01196	0	10	493	9126	1	Estramustine	FRPJXPJMRWBBIH-RBRWEJTLSA-N	1
DB01198	0	5	493	9126	1	Zopiclone	GBBSUAFBMRNDJC-UHFFFAOYSA-N	1
DB01199	0	15	493	9126	1	Tubocurarine	JFJZZMVDLULRGK-URLMMPGGSA-O	1
DB01202	0	6	493	9126	1	Levetiracetam	HPHUVLMMVZITSG-LURJTMIESA-N	1
DB01203	0	5	493	9126	1	Nadolol	VWPOSFSPZNDTMJ-UCWKZMIHSA-N	1
DB01206	0	4	493	9126	1	Lomustine	GQYIWUVLTXOXAJ-UHFFFAOYSA-N	1
DB01210	0	6	493	9126	1	Levobunolol	IXHBTMCLRNMKHZ-LBPRGKRZSA-N	1
DB01211	0	15	493	9126	1	Clarithromycin	AGOYDEPGAOXOCK-KCBOHYOISA-N	1
DB01212	0	9	493	9126	1	Ceftriaxone	VAAUVRVFOQPIGI-SPQHTLEESA-N	1
DB01213	0	7	493	9126	1	Fomepizole	RIKMMFOAQPJVMX-UHFFFAOYSA-N	1
DB01215	0	18	493	9126	1	Estazolam	CDCHDCWJMGXXRH-UHFFFAOYSA-N	1
DB01217	0	1	493	9126	1	Anastrozole	YBBLVLTVTVSKRW-UHFFFAOYSA-N	1
DB01218	0	1	493	9126	1	Halofantrine	FOHHNHSLJDZUGQ-UHFFFAOYSA-N	1
DB01219	0	16	493	9126	1	Dantrolene	OZOMQRBLCMDCEG-VIZOYTHASA-N	1
DB01220	0	1	493	9126	1	Rifaximin	NZCRJKRKKOLAOJ-XRCRFVBUSA-N	1
DB01223	0	11	493	9126	1	Aminophylline	FQPFAHBPWDRTLU-UHFFFAOYSA-N	1
DB01224	0	38	493	9126	1	Quetiapine	URKOMYMAXPYINW-UHFFFAOYSA-N	1
DB01226	0	4	493	9126	1	Mivacurium	ILVYCEVXHALBSC-OTBYEXOQSA-N	1
DB01228	0	1	493	9126	1	Encainide	PJWPNDMDCLXCOM-UHFFFAOYSA-N	1
DB01231	0	4	493	9126	1	Diphenidol	OGAKLTJNUQRZJU-UHFFFAOYSA-N	1
DB01232	0	13	493	9126	1	Saquinavir	QWAXKHKRTORLEM-UGJKXSETSA-N	1
DB01233	0	19	493	9126	1	Metoclopramide	TTWJBBZEZQICBI-UHFFFAOYSA-N	1
DB01237	0	1	493	9126	1	Bromodiphenhydramine	NUNIWXHYABYXKF-UHFFFAOYSA-N	1
DB01239	0	16	493	9126	1	Chlorprothixene	WSPOMRSOLSGNFJ-VGOFMYFVSA-N	1
DB01241	0	20	493	9126	1	Gemfibrozil	HEMJJKBWTPKOJG-UHFFFAOYSA-N	1
DB01242	0	46	493	9126	1	Clomipramine	GDLIGKIOYRNHDA-UHFFFAOYSA-N	1
DB01243	0	1	493	9126	1	Chloroxine	WDFKMLRRRCGAKS-UHFFFAOYSA-N	1
DB01245	0	9	493	9126	1	Decamethonium	MTCUAOILFDZKCO-UHFFFAOYSA-N	1
DB01246	0	1	493	9126	1	Alimemazine	ZZHLYYDVIOPZBE-UHFFFAOYSA-N	1
DB01247	0	2	493	9126	1	Isocarboxazid	XKFPYPQQHFEXRZ-UHFFFAOYSA-N	1
DB01249	0	1	493	9126	1	Iodixanol	NBQNWMBBSKPBAY-UHFFFAOYSA-N	1
DB01251	0	3	493	9126	1	Gliquidone	LLJFMFZYVVLQKT-UHFFFAOYSA-N	1
DB01252	0	5	493	9126	1	Mitiglinide	WPGGHFDDFPHPOB-BBWFWOEESA-N	1
DB01253	0	14	493	9126	1	Ergonovine	WVVSZNPYNCNODU-XTQGRXLLSA-N	1
DB01255	0	3	493	9126	1	Lisdexamfetamine	VOBHXZCDAVEXEY-JSGCOSHPSA-N	1
DB01260	0	2	493	9126	1	Desonide	WBGKWQHBNHJJPZ-LECWWXJVSA-N	1
DB01261	0	13	493	9126	1	Sitagliptin	MFFMDFFZMYYVKS-SECBINFHSA-N	1
DB01263	0	8	493	9126	1	Posaconazole	RAGOYPUPXAKGKH-XAKZXMRKSA-N	1
DB01267	0	23	493	9126	1	Paliperidone	PMXMIIMHBWHSKN-UHFFFAOYSA-N	1
DB01273	0	12	493	9126	1	Varenicline	JQSHBVHOMNKWFT-DTORHVGOSA-N	1
DB01274	0	15	493	9126	1	Arformoterol	BPZSYCZIITTYBL-YJYMSZOUSA-N	1
DB01280	0	2	493	9126	1	Nelarabine	IXOXBSCIXZEQEQ-UHTZMRCNSA-N	1
DB01282	0	2	493	9126	1	Carbetocin	NSTRIRCPWQHTIA-DTRKZRJBSA-N	1
DB01283	0	9	493	9126	1	Lumiracoxib	KHPKQFYUPIUARC-UHFFFAOYSA-N	1
DB01284	0	1	493	9126	1	Tetracosactide	ZOEFCCMDUURGSE-SQKVDDBVSA-N	1
DB01288	0	8	493	9126	1	Fenoterol	LSLYOANBFKQKPT-UHFFFAOYSA-N	1
DB01289	0	1	493	9126	1	Glisoxepide	ZKUDBRCEOBOWLF-UHFFFAOYSA-N	1
DB01291	0	3	493	9126	1	Pirbuterol	VQDBNKDJNJQRDG-UHFFFAOYSA-N	1
DB01295	0	4	493	9126	1	Bevantolol	HXLAFSUPPDYFEO-UHFFFAOYSA-N	1
DB01296	0	30	493	9126	1	Glucosamine	MSWZFWKMSRAUBD-IVMDWMLBSA-N	1
DB01297	0	3	493	9126	1	Practolol	DURULFYMVIFBIR-UHFFFAOYSA-N	1
DB01299	0	3	493	9126	1	Sulfadoxine	PJSFRIWCGOHTNF-UHFFFAOYSA-N	1
DB01320	0	1	493	9126	1	Fosphenytoin	XWLUWCNOOVRFPX-UHFFFAOYSA-N	1
DB01324	0	1	493	9126	1	Polythiazide	CYLWJCABXYDINA-UHFFFAOYSA-N	1
DB01325	0	4	493	9126	1	Quinethazone	AGMMTXLNIQSRCG-UHFFFAOYSA-N	1
DB01326	0	1	493	9126	1	Cefamandole	OLVCFLKTBJRLHI-AXAPSJFSSA-N	1
DB01327	0	3	493	9126	1	Cefazolin	MLYYVTUWGNIJIB-BXKDBHETSA-N	1
DB01331	0	2	493	9126	1	Cefoxitin	WZOZEZRFJCJXNZ-ZBFHGGJFSA-N	1
DB01332	0	4	493	9126	1	Ceftizoxime	NNULBSISHYWZJU-LLKWHZGFSA-N	1
DB01333	0	1	493	9126	1	Cefradine	RDLPVSKMFDYCOR-UEKVPHQBSA-N	1
DB01337	0	4	493	9126	1	Pancuronium	GVEAYVLWDAFXET-XGHATYIMSA-N	1
DB01338	0	3	493	9126	1	Pipecuronium	OWWLUIWOFHMHOQ-XGHATYIMSA-N	1
DB01339	0	2	493	9126	1	Vecuronium	BGSZAXLLHYERSY-XQIGCQGXSA-N	1
DB01340	0	3	493	9126	1	Cilazapril	HHHKFGXWKKUNCY-FHWLQOOXSA-N	1
DB01346	0	6	493	9126	1	Quinidine_barbiturate	YHRUERMOPBDCFD-UHFFFAOYSA-N	1
DB01348	0	4	493	9126	1	Spirapril	HRWCVUIFMSZDJS-SZMVWBNQSA-N	1
DB01349	0	2	493	9126	1	Tasosartan	ADXGNEYLLLSOAR-UHFFFAOYSA-N	1
DB01351	0	12	493	9126	1	Amobarbital	VIROVYVQCGLCII-UHFFFAOYSA-N	1
DB01352	0	9	493	9126	1	Aprobarbital	UORJNBVJVRLXMQ-UHFFFAOYSA-N	1
DB01353	0	9	493	9126	1	Butethal	STDBAQMTJLUMFW-UHFFFAOYSA-N	1
DB01354	0	9	493	9126	1	Heptabarbital	PAZQYDJGLKSCSI-UHFFFAOYSA-N	1
DB01355	0	10	493	9126	1	Hexobarbital	UYXAWHWODHRRMR-UHFFFAOYSA-N	1
DB01357	0	3	493	9126	1	Mestranol	IMSSROKUHAOUJS-MJCUULBUSA-N	1
DB01359	0	5	493	9126	1	Penbutolol	KQXKVJAGOJTNJS-HNNXBMFYSA-N	1
DB01362	0	4	493	9126	1	Iohexol	NTHXOOBQLCIOLC-UHFFFAOYSA-N	1
DB01364	0	15	493	9126	1	Ephedrine	KWGRBVOPPLSCSI-WPRPVWTQSA-N	1
DB01365	0	2	493	9126	1	Mephentermine	RXQCGGRTAILOIN-UHFFFAOYSA-N	1
DB01366	0	3	493	9126	1	Procaterol	FKNXQNWAXFXVNW-BLLLJJGKSA-N	1
DB01367	0	11	493	9126	1	Rasagiline	RUOKEQAAGRXIBM-GFCCVEGCSA-N	1
DB01377	0	1	493	9126	1	Magnesium_oxide	CPLXHLVBOLITMK-UHFFFAOYSA-N	1
DB01380	0	3	493	9126	1	Cortisone_acetate	ITRJWOMZKQRYTA-RFZYENFJSA-N	1
DB01382	0	3	493	9126	1	Glycodiazine	QFWPJPIVLCBXFJ-UHFFFAOYSA-N	1
DB01384	0	2	493	9126	1	Paramethasone	MKPDWECBUAZOHP-AFYJWTTESA-N	1
DB01390	0	4	493	9126	1	Sodium_bicarbonate	UIIMBOGNXHQVGW-UHFFFAOYSA-M	1
DB01393	0	44	493	9126	1	Bezafibrate	IIBYAHWJQTYFKB-UHFFFAOYSA-N	1
DB01396	0	15	493	9126	1	Digitoxin	WDJUZGPOPHTGOT-XUDUSOBPSA-N	1
DB01399	0	4	493	9126	1	Salsalate	WVYADZUPLLSGPU-UHFFFAOYSA-N	1
DB01400	0	4	493	9126	1	Neostigmine	ALWKGYPQUAPLQC-UHFFFAOYSA-N	1
DB01401	0	2	493	9126	1	Choline_magnesium_trisalicylate	FQCQGOZEWWPOKI-UHFFFAOYSA-K	1
DB01406	0	23	493	9126	1	Danazol	POZRVZJJTULAOH-LHZXLZLDSA-N	1
DB01407	0	15	493	9126	1	Clenbuterol	STJMRWALKKWQGH-UHFFFAOYSA-N	1
DB01408	0	5	493	9126	1	Bambuterol	ANZXOIAKUNOVQU-UHFFFAOYSA-N	1
DB01410	0	3	493	9126	1	Ciclesonide	LUKZNWIVRBCLON-GXOBDPJESA-N	1
DB01411	0	8	493	9126	1	Pranlukast	NBQKINXMPLXUET-UHFFFAOYSA-N	1
DB01413	0	3	493	9126	1	Cefepime	HVFLCNVBZFFHBT-ZKDACBOMSA-N	1
DB01415	0	2	493	9126	1	Ceftibuten	UNJFKXSSGBWRBZ-BJCIPQKHSA-N	1
DB01418	0	4	493	9126	1	Acenocoumarol	VABCILAOYCMVPS-UHFFFAOYSA-N	1
DB01419	0	2	493	9126	1	Antrafenine	NWGGKKGAFZIVBJ-UHFFFAOYSA-N	1
DB01420	0	3	493	9126	1	Testosterone_Propionate	PDMMFKSKQVNJMI-BLQWBTBKSA-N	1
DB01422	0	2	493	9126	1	Nitroxoline	RJIWZDNTCBHXAL-UHFFFAOYSA-N	1
DB01424	0	4	493	9126	1	Aminophenazone	RMMXTBMQSGEXHJ-UHFFFAOYSA-N	1
DB01425	0	1	493	9126	1	Alizapride	KSEYRUGYKHXGFW-UHFFFAOYSA-N	1
DB01426	0	4	493	9126	1	Ajmaline	CJDRUOGAGYHKKD-HEFSZTOGSA-N	1
DB01430	0	1	493	9126	1	Almitrine	OBDOVFRMEYHSQB-UHFFFAOYSA-N	1
DB01431	0	4	493	9126	1	Allylestrenol	ATXHVCQZZJYMCF-XUDSTZEESA-N	1
DB01435	0	3	493	9126	1	Antipyrine	VEQOALNAAJBPNY-UHFFFAOYSA-N	1
DB01436	0	4	493	9126	1	Alfacalcidol	OFHCOWSQAMBJIW-AVJTYSNKSA-N	1
DB01437	0	1	493	9126	1	Glutethimide	JMBQKKAJIKAWKF-UHFFFAOYSA-N	1
DB01440	0	6	493	9126	1	Gamma_Hydroxybutyric_Acid	SJZRECIVHVDYJC-UHFFFAOYSA-M	1
DB01463	0	2	493	9126	1	Fencamfamine	IKFBPFGUINLYQI-UHFFFAOYSA-N	1
DB01495	0	1	493	9126	1	Dichloralphenazone	ATKXDQOHNICLQW-UHFFFAOYSA-N	1
DB01544	0	24	493	9126	1	Flunitrazepam	PPTYJKAXVCCBDU-UHFFFAOYSA-N	1
DB01550	0	3	493	9126	1	Fenproporex	IQUFSXIQAFPIMR-UHFFFAOYSA-N	1
DB01553	0	4	493	9126	1	Cloxazolam	ZIXNZOBDFKSQTC-UHFFFAOYSA-N	1
DB01558	0	18	493	9126	1	Bromazepam	VMIYHDSEFNYJSL-UHFFFAOYSA-N	1
DB01559	0	15	493	9126	1	Clotiazepam	CHBRHODLKOZEPZ-UHFFFAOYSA-N	1
DB01563	0	10	493	9126	1	Chloral_hydrate	RNFNDJAIBTYOQL-UHFFFAOYSA-N	1
DB01567	0	14	493	9126	1	Fludiazepam	ROYOYTLGDLIGBX-UHFFFAOYSA-N	1
DB01579	0	3	493	9126	1	Phendimetrazine	MFOCDFTXLCYLKU-CMPLNLGQSA-N	1
DB01580	0	4	493	9126	1	Oxprenolol	CEMAWMOMDPGJMB-UHFFFAOYSA-N	1
DB01582	0	4	493	9126	1	Sulfamethazine	ASWVTGNCAZCNNR-UHFFFAOYSA-N	1
DB01583	0	2	493	9126	1	Liotrix	LKYWLLWWYBVUPP-XOCLESOZSA-L	1
DB01586	0	146	493	9126	1	Ursodeoxycholic_acid	RUDATBOHQWOJDD-UZVSRGJWSA-N	1
DB01587	0	6	493	9126	1	Ketazolam	PWAJCNITSBZRBL-UHFFFAOYSA-N	1
DB01588	0	14	493	9126	1	Prazepam	MWQCHHACWWAQLJ-UHFFFAOYSA-N	1
DB01589	0	13	493	9126	1	Quazepam	IKMPWMZBZSAONZ-UHFFFAOYSA-N	1
DB01591	0	6	493	9126	1	Solifenacin	FBOUYBDGKBSUES-VXKWHMMOSA-N	1
DB01594	0	15	493	9126	1	Cinolazepam	XAXMYHMKTCNRRZ-UHFFFAOYSA-N	1
DB01595	0	22	493	9126	1	Nitrazepam	KJONHKAYOJNZEC-UHFFFAOYSA-N	1
DB01597	0	1	493	9126	1	Cilastatin	DHSUYTOATWAVLW-WFVMDLQDSA-N	1
DB01598	0	6	493	9126	1	Imipenem	ZSKVGTPCRGIANV-ZXFLCMHBSA-N	1
DB01599	0	20	493	9126	1	Probucol	FYPMFJGVHOHGLL-UHFFFAOYSA-N	1
DB01600	0	4	493	9126	1	Tiaprofenic_acid	GUHPRPJDBZHYCJ-UHFFFAOYSA-N	1
DB01603	0	5	493	9126	1	Meticillin	RJQXTJLFIWVMTO-TYNCELHUSA-N	1
DB01604	0	1	493	9126	1	Pivampicillin	ZEMIJUDPLILVNQ-ZXFNITATSA-N	1
DB01606	0	4	493	9126	1	Tazobactam	LPQZKKCYTLCDGQ-WEDXCCLWSA-N	1
DB01608	0	5	493	9126	1	Propericiazine	LUALIOATIOESLM-UHFFFAOYSA-N	1
DB01610	0	1	493	9126	1	Valganciclovir	WPVFJKSGQUFQAP-GKAPJAKFSA-N	1
DB01611	0	10	493	9126	1	Hydroxychloroquine	XXSMGPRMXLTPCZ-UHFFFAOYSA-N	1
DB01612	0	1	493	9126	1	Amyl_Nitrite	CSDTZUBPSYWZDX-UHFFFAOYSA-N	1
DB01613	0	11	493	9126	1	Erythrityl_Tetranitrate	SNFOERUNNSHUGP-ZXZARUISSA-N	1
DB01614	0	4	493	9126	1	Acepromazine	NOSIYYJFMPDDSA-UHFFFAOYSA-N	1
DB01615	0	1	493	9126	1	Aceprometazine	XLOQNFNTQIRSOX-UHFFFAOYSA-N	1
DB01616	0	1	493	9126	1	Alverine	ZPFXAOWNKLFJDN-UHFFFAOYSA-N	1
DB01618	0	9	493	9126	1	Molindone	KLPWJLBORRMFGK-UHFFFAOYSA-N	1
DB01619	0	1	493	9126	1	Phenindamine	ISFHAYSTHMVOJR-UHFFFAOYSA-N	1
DB01621	0	3	493	9126	1	Pipotiazine	JOMHSQGEWSNUKU-UHFFFAOYSA-N	1
DB01622	0	6	493	9126	1	Thioproperazine	VZYCZNZBPPHOFY-UHFFFAOYSA-N	1
DB01623	0	18	493	9126	1	Thiothixene	GFBKORZTTCHDGY-UWVJOHFNSA-N	1
DB01624	0	5	493	9126	1	Zuclopenthixol	WFPIAZLQTJBIFN-DVZOWYKESA-N	1
DB01625	0	3	493	9126	1	Isopropamide	JTPUMZTWMWIVPA-UHFFFAOYSA-O	1
DB01626	0	15	493	9126	1	Pargyline	DPWPWRLQFGFJFI-UHFFFAOYSA-N	1
DB01628	0	10	493	9126	1	Etoricoxib	MNJVRJDLRVPLFE-UHFFFAOYSA-N	1
DB01685	0	2	493	9126	1	Topiroxostat	UBVZQGOVTLIHLH-UHFFFAOYSA-N	1
DB01783	0	12	493	9126	1	Pantothenic_acid	GHOKWGTUZJEAQD-UHFFFAOYSA-N	1
DB01878	0	2	493	9126	1	Benzophenone	RWCCWEUUXYIKHB-UHFFFAOYSA-N	1
DB01956	0	52	493	9126	1	Taurine	XOAAWQZATWQOTB-UHFFFAOYSA-N	1
DB02187	0	3	493	9126	1	Equilin	WKRLQDKEXYKHJB-HFTRVMKXSA-N	1
DB02513	0	9	493	9126	1	Thymol	MGSRCZKZVOBKFT-UHFFFAOYSA-N	1
DB02638	0	4	493	9126	1	Terlipressin	BENFXAYNYRLAIU-QSVFAHTRSA-N	1
DB03085	0	30	493	9126	1	Glycolic_acid	AEMRFAOFKBGASW-UHFFFAOYSA-N	1
DB03585	0	5	493	9126	1	Oxyphenbutazone	HFHZKZSRXITVMK-UHFFFAOYSA-N	1
DB03615	0	1	493	9126	1	Ribostamycin	NSKGQURZWSPSBC-VVPCINPTSA-N	1
DB03651	0	1	493	9126	1	Picric_acid	OXNIZHLAWKMVMX-UHFFFAOYSA-N	1
DB03756	0	27	493	9126	1	Doconexent	MBMBGCFOFBJSGT-KUBAVDMBSA-N	1
DB04209	0	9	493	9126	1	Dequalinium	PCSWXVJAIHCTMO-UHFFFAOYSA-P	1
DB04221	0	3	493	9126	1	Didecyldimethylammonium	JGFDZZLUDWMUQH-UHFFFAOYSA-N	1
DB04335	0	37	493	9126	1	Inosine	UGQMRVRMYYASKQ-KQYNXXCUSA-N	1
DB04465	0	96	493	9126	1	Lactose	GUBGYTABKSRVRQ-QKKXKWKRSA-N	1
DB04564	0	6	493	9126	1	Gluconolactone	PHOQVHQSTUBQQK-SQOUGZDYSA-N	1
DB04570	0	1	493	9126	1	Latamoxef	JWCSIUVGFCSJCK-CAVRMKNVSA-N	1
DB04572	0	7	493	9126	1	Thiotepa	FOCVUCIESVLUNU-UHFFFAOYSA-N	1
DB04573	0	50	493	9126	1	Estriol	PROQIPRRNZUXQM-ZXXIGWHRSA-N	1
DB04575	0	2	493	9126	1	Quinestrol	PWZUUYSISTUNDW-VAFBSOEGSA-N	1
DB04711	0	2	493	9126	1	Iodipamide	FFINMCNLQNTKLU-UHFFFAOYSA-N	1
DB04789	0	19	493	9126	1	5-methyltetrahydrofolic_acid	ZNOVTXRBGFNYRX-ABLWVSNPSA-N	1
DB04794	0	22	493	9126	1	Bifonazole	OCAPBUJLXMYKEJ-UHFFFAOYSA-N	1
DB04837	0	2	493	9126	1	Clofedanol	WRCHFMBCVFFYEQ-UHFFFAOYSA-N	1
DB04838	0	2	493	9126	1	Cyclandelate	WZHCOOQXZCIUNC-UHFFFAOYSA-N	1
DB04840	0	13	493	9126	1	Debrisoquin	JWPGJSVJDAJRLW-UHFFFAOYSA-N	1
DB04843	0	3	493	9126	1	Mepenzolate	GKNPSSNBBWDAGH-UHFFFAOYSA-N	1
DB04844	0	6	493	9126	1	Tetrabenazine	MKJIEFSOBYUXJB-UHFFFAOYSA-N	1
DB04845	0	1	493	9126	1	Ixabepilone	FABUFPQFXZVHFB-PVYNADRNSA-N	1
DB04854	0	3	493	9126	1	Febuxostat	BQSJTQLCZDPROO-UHFFFAOYSA-N	1
DB04855	0	22	493	9126	1	Dronedarone	ZQTNQVWKHCQYLQ-UHFFFAOYSA-N	1
DB04861	0	12	493	9126	1	Nebivolol	KOHIRBRYDXPAMZ-UHFFFAOYSA-N	1
DB04871	0	7	493	9126	1	Lorcaserin	XTTZERNUQAFMOF-QMMMGPOBSA-N	1
DB04877	0	1	493	9126	1	Voacamine	VCMIRXRRQJNZJT-XRMSBCOFSA-N	1
DB04878	0	6	493	9126	1	Voglibose	FZNCGRZWXLXZSZ-CIQUZCHMSA-N	1
DB04880	0	1	493	9126	1	Enoximone	ZJKNESGOIKRXQY-UHFFFAOYSA-N	1
DB04890	0	1	493	9126	1	Bepotastine	YWGDOWXRIALTES-UHFFFAOYSA-N	1
DB04896	0	7	493	9126	1	Milnacipran	GJJFMKBJSRMPLA-HIFRSBDPSA-N	1
DB04898	0	2	493	9126	1	Ximelagatran	ZXIBCJHYVWYIKI-PZJWPPBQSA-N	1
DB04908	0	2	493	9126	1	Flibanserin	PPRRDFIXUUSXRA-UHFFFAOYSA-N	1
DB04911	0	1	493	9126	1	Oritavancin	VHFGEBVPHAGQPI-LXKZPTCJSA-N	1
DB04920	0	6	493	9126	1	Clevidipine	KPBZROQVTHLCDU-UHFFFAOYSA-N	1
DB04930	0	14	493	9126	1	Permethrin	RLLPVAHGXHCWKJ-UHFFFAOYSA-N	1
DB04931	0	13	493	9126	1	Afamelanotide	UAHFGYDRQSXQEB-LEBBXHLNSA-N	1
DB04938	0	2	493	9126	1	Ospemifene	LUMKNAVTFCDUIE-VHXPQNKSSA-N	1
DB04946	0	16	493	9126	1	Iloperidone	XMXHEBAFVSFQEX-UHFFFAOYSA-N	1
DB04948	0	3	493	9126	1	Lofexidine	KSMAGQUYOIHWFS-UHFFFAOYSA-N	1
DB04967	0	4	493	9126	1	Lucanthone	FBQPGGIHOFZRGH-UHFFFAOYSA-N	1
DB05013	0	7	493	9126	1	Ingenol_Mebutate	VDJHFHXMUKFKET-WDUFCVPESA-N	1
DB05016	0	6	493	9126	1	Ataluren	OOUGLTULBSNHNF-UHFFFAOYSA-N	1
DB05039	0	5	493	9126	1	Indacaterol	QZZUEBNBZAPZLX-QFIPXVFZSA-N	1
DB05109	0	7	493	9126	1	Trabectedin	PKVRCIRHQMSYJX-AIFWHQITSA-N	1
DB05239	0	8	493	9126	1	Cobimetinib	BSMCAPRUBJMWDF-KRWDZBQOSA-N	1
DB05245	0	2	493	9126	1	Silver_sulfadiazine	UEJSSZHHYBHCEL-UHFFFAOYSA-N	1
DB05246	0	1	493	9126	1	Methsuximide	AJXPJJZHWIXJCJ-UHFFFAOYSA-N	1
DB05271	0	7	493	9126	1	Rotigotine	KFQYTPMOWPVWEJ-INIZCTEOSA-N	1
DB05316	0	1	493	9126	1	Pimavanserin	RKEWSXXUOLRFBX-UHFFFAOYSA-N	1
DB05351	0	16	493	9126	1	Dexlansoprazole	MJIHNNLFOKEZEW-RUZDIDTESA-N	1
DB05382	0	8	493	9126	1	Iodine	PNDPGZBMCMUPRI-UHFFFAOYSA-N	1
DB05389	0	2	493	9126	1	WF10	VOWOEBADKMXUBU-UHFFFAOYSA-J	1
DB05541	0	1	493	9126	1	Brivaracetam	MSYKRHVOOPPJKU-BDAKNGLRSA-N	1
DB05990	0	5	493	9126	1	Obeticholic_acid	ZXERDUOLZKYMJM-ZWECCWDJSA-N	1
DB06144	0	18	493	9126	1	Sertindole	GZKLJWGUPQBVJQ-UHFFFAOYSA-N	1
DB06147	0	1	493	9126	1	Sulfathiazole	JNMRHUJNCSQMMB-UHFFFAOYSA-N	1
DB06148	0	56	493	9126	1	Mianserin	UEQUQVLFIPOEMF-UHFFFAOYSA-N	1
DB06153	0	6	493	9126	1	Pizotifen	FIADGNVRKBPQEU-UHFFFAOYSA-N	1
DB06154	0	1	493	9126	1	Pentaerythritol_Tetranitrate	TZRXHJWUDPFEEY-UHFFFAOYSA-N	1
DB06193	0	2	493	9126	1	Pixantrone	PEZPMAYDXJQYRV-UHFFFAOYSA-N	1
DB06196	0	11	493	9126	1	Icatibant	QURWXBZNHXJZBE-MCDGZUPGSA-N	1
DB06201	0	2	493	9126	1	Rufinamide	POGQSBRIGCQNEG-UHFFFAOYSA-N	1
DB06202	0	3	493	9126	1	Lasofoxifene	GXESHMAMLJKROZ-IAPPQJPRSA-N	1
DB06207	0	3	493	9126	1	Silodosin	PNCPYILNMDWPEY-QGZVFWFLSA-N	1
DB06209	0	7	493	9126	1	Prasugrel	DTGLZDAWLRGWQN-UHFFFAOYSA-N	1
DB06211	0	1	493	9126	1	Doripenem	AVAACINZEOAHHE-VFZPANTDSA-N	1
DB06212	0	5	493	9126	1	Tolvaptan	GYHCTFXIZSNGJT-XMMPIXPASA-N	1
DB06213	0	1	493	9126	1	Regadenoson	LZPZPHGJDAGEJZ-AKAIJSEGSA-N	1
DB06216	0	28	493	9126	1	Asenapine	GMDCDXMAFMEDAG-BTJKTKAUSA-N	1
DB06217	0	2	493	9126	1	Vernakalant	VBHQKCBVWWUUKN-KZNAEPCWSA-N	1
DB06218	0	5	493	9126	1	Lacosamide	VPPJLAIAVCUEMN-GFCCVEGCSA-N	1
DB06219	0	1	493	9126	1	Dalbavancin	KGPGQDLTDHGEGT-VBZOGQDBSA-N	1
DB06228	0	2	493	9126	1	Rivaroxaban	KGFYHTZWPPHNLQ-AWEZNQCLSA-N	1
DB06237	0	1	493	9126	1	Avanafil	WEAJZXNPAWBCOA-INIZCTEOSA-N	1
DB06255	0	3	493	9126	1	Incadronic_acid	LWRDQHOZTAOILO-UHFFFAOYSA-N	1
DB06262	0	12	493	9126	1	Droxidopa	QXWYKJLNLSIPIN-JGVFFNPUSA-N	1
DB06267	0	2	493	9126	1	Udenafil	IYFNEFQTYQPVOC-UHFFFAOYSA-N	1
DB06268	0	5	493	9126	1	Sitaxentan	PHWXUGHIIBDVKD-UHFFFAOYSA-N	1
DB06282	0	7	493	9126	1	Levocetirizine	ZKLPARSLTMPFCP-OAQYLSRUSA-N	1
DB06288	0	6	493	9126	1	Amisulpride	NTJOBXMMWNYJFB-UHFFFAOYSA-N	1
DB06292	0	8	493	9126	1	Dapagliflozin	JVHXJTBJCFBINQ-ADAARDCZSA-N	1
DB06335	0	5	493	9126	1	Saxagliptin	QGJUIPDUBHWZPV-SGTAVMJGSA-N	1
DB06401	0	3	493	9126	1	Bazedoxifene	UCJGJABZCDBEDK-UHFFFAOYSA-N	1
DB06402	0	1	493	9126	1	Telavancin	ONUMZHGUFYIKPM-MXNFEBESSA-N	1
DB06403	0	2	493	9126	1	Ambrisentan	OUJTZYPIHDYQMC-LJQANCHMSA-N	1
DB06410	0	8	493	9126	1	Doxercalciferol	HKXBNHCUPKIYDM-CGMHZMFXSA-N	1
DB06412	0	3	493	9126	1	Oxymetholone	ICMWWNHDUZJFDW-DHODBPELSA-N	1
DB06413	0	15	493	9126	1	Armodafinil	YFGHCGITMMYXAQ-LJQANCHMSA-N	1
DB06414	0	2	493	9126	1	Etravirine	PYGWGZALEOIKDF-UHFFFAOYSA-N	1
DB06441	0	6	493	9126	1	Cangrelor	PAEBIVWUMLRPSK-IDTAVKCVSA-N	1
DB06480	0	4	493	9126	1	Prucalopride	ZPMNHBXQOOVQJL-UHFFFAOYSA-N	1
DB06594	0	6	493	9126	1	Agomelatine	YJYPHIXNFHFHND-UHFFFAOYSA-N	1
DB06605	0	6	493	9126	1	Apixaban	QNZCBYKSOIHPEH-UHFFFAOYSA-N	1
DB06614	0	3	493	9126	1	Peramivir	XRQDFNLINLXZLB-CKIKVBCHSA-N	1
DB06623	0	5	493	9126	1	Flupirtine	JUUFBMODXQKSTD-UHFFFAOYSA-N	1
DB06637	0	24	493	9126	1	Dalfampridine	NUKYPUAOHBNCPY-UHFFFAOYSA-N	1
DB06654	0	4	493	9126	1	Safinamide	NEMGRZFTLSKBAP-LBPRGKRZSA-N	1
DB06663	0	8	493	9126	1	Pasireotide	VMZMNAABQBOLAK-DBILLSOUSA-N	1
DB06684	0	5	493	9126	1	Vilazodone	SGEGOXDYSFKCPT-UHFFFAOYSA-N	1
DB06689	0	1	493	9126	1	Ethanolamine_Oleate	KGWDUNBJIMUFAP-KVVVOXFISA-N	1
DB06694	0	7	493	9126	1	Xylometazoline	HUCJFAOMUPXHDK-UHFFFAOYSA-N	1
DB06695	0	1	493	9126	1	Dabigatran_etexilate	KSGXQBZTULBEEQ-UHFFFAOYSA-N	1
DB06696	0	1	493	9126	1	Arbekacin	MKKYBZZTJQGVCD-XTCKQBCOSA-N	1
DB06697	0	3	493	9126	1	Artemether	SXYIRMFQILZOAM-HVNFFKDJSA-N	1
DB06698	0	3	493	9126	1	Betahistine	UUQMNUMQCIQDMZ-UHFFFAOYSA-N	1
DB06699	0	2	493	9126	1	Degarelix	MEUCPCLKGZSHTA-XYAYPHGZSA-N	1
DB06700	0	20	493	9126	1	Desvenlafaxine	KYYIDSXMWOZKMP-UHFFFAOYSA-N	1
DB06701	0	16	493	9126	1	Dexmethylphenidate	DUGOZIWVEXMGBE-CHWSQXEVSA-N	1
DB06702	0	5	493	9126	1	Fesoterodine	DCCSDBARQIPTGU-HSZRJFAPSA-N	1
DB06706	0	1	493	9126	1	Isometheptene	XVQUOJBERHHONY-UHFFFAOYSA-N	1
DB06707	0	5	493	9126	1	Levonordefrin	GEFQWZLICWMTKF-CDUCUWFYSA-N	1
DB06708	0	2	493	9126	1	Lumefantrine	DYLGFOYVTXJFJP-MYYYXRDXSA-N	1
DB06709	0	8	493	9126	1	Methacholine	NZWOPGCLSHLLPA-UHFFFAOYSA-N	1
DB06710	0	6	493	9126	1	Methyltestosterone	GCKMFJBGXUYNAG-HLXURNFRSA-N	1
DB06711	0	6	493	9126	1	Naphazoline	CNIIGCLFLJGOGP-UHFFFAOYSA-N	1
DB06712	0	8	493	9126	1	Nilvadipine	FAIIFDPAEUKBEP-UHFFFAOYSA-N	1
DB06713	0	1	493	9126	1	Norelgestromin	ISHXLNHNDMZNMC-XUDSTZEESA-N	1
DB06714	0	1	493	9126	1	Propylhexedrine	JCRIVQIOJSSCQD-UHFFFAOYSA-N	1
DB06715	0	5	493	9126	1	Potassium_Iodide	NLKNQRATVPKPDG-UHFFFAOYSA-M	1
DB06716	0	2	493	9126	1	Fospropofol	QVNNONOFASOXQV-UHFFFAOYSA-N	1
DB06717	0	1	493	9126	1	Fosaprepitant	BARDROPHSZEBKC-OITMNORJSA-N	1
DB06718	0	8	493	9126	1	Stanozolol	LKAJKIOFIWVMDJ-IYRCEVNGSA-N	1
DB06724	0	5	493	9126	1	Calcium_Carbonate	VTYYLEPIZMXCLO-UHFFFAOYSA-L	1
DB06725	0	5	493	9126	1	Lornoxicam	WLHQHAUOOXYABV-UHFFFAOYSA-N	1
DB06729	0	4	493	9126	1	Sulfaphenazole	QWCJHSGMANYXCW-UHFFFAOYSA-N	1
DB06730	0	5	493	9126	1	Gestodene	SIGSPDASOTUPFS-XUDSTZEESA-N	1
DB06736	0	2	493	9126	1	Aceclofenac	MNIPYSSQXLZQLJ-UHFFFAOYSA-N	1
DB06737	0	2	493	9126	1	Zaltoprofen	MUXFZBHBYYYLTH-UHFFFAOYSA-N	1
DB06739	0	1	493	9126	1	Seratrodast	ZBVKEHDGYSLCCC-UHFFFAOYSA-N	1
DB06751	0	1	493	9126	1	Drotaverine	OMFNSKIUKYOYRG-MOSHPQCFSA-N	1
DB06764	0	2	493	9126	1	Tetryzoline	BYJAVTDNIXVSPW-UHFFFAOYSA-N	1
DB06766	0	1	493	9126	1	Alcaftadine	MWTBKTRZPHJQLH-UHFFFAOYSA-N	1
DB06769	0	8	493	9126	1	Bendamustine	YTKUWDBFDASYHO-UHFFFAOYSA-N	1
DB06772	0	3	493	9126	1	Cabazitaxel	BMQGVNUXMIRLCK-OAGWZNDDSA-N	1
DB06775	0	10	493	9126	1	Carglumic_Acid	LCQLHJZYVOQKHU-VKHMYHEASA-N	1
DB06777	0	146	493	9126	1	Chenodeoxycholic_acid	RUDATBOHQWOJDD-BSWAIDMHSA-N	1
DB06778	0	21	493	9126	1	Cupric_sulfate	ARUVKPQLZAKDPS-UHFFFAOYSA-L	1
DB06781	0	4	493	9126	1	Difluprednate	WYQPLTPSGFELIB-JTQPXKBDSA-N	1
DB06782	0	2	493	9126	1	Dimercaprol	WQABCVAJNWAXTE-UHFFFAOYSA-N	1
DB06785	0	1	493	9126	1	Ganirelix	GJNXBNATEDXMAK-PFLSVRRQSA-N	1
DB06787	0	4	493	9126	1	Hexocyclium	ZRYHPQCHHOKSMD-UHFFFAOYSA-N	1
DB06788	0	1	493	9126	1	Histrelin	BKEMVGVBBDMHKL-VYFXDUNUSA-N	1
DB06795	0	6	493	9126	1	Mafenide	TYMRLRRVMHJFTF-UHFFFAOYSA-N	1
DB06799	0	2	493	9126	1	Methenamine	VKYKSIONXSXAKP-UHFFFAOYSA-N	1
DB06802	0	2	493	9126	1	Nepafenac	QEFAQIPZVLVERP-UHFFFAOYSA-N	1
DB06804	0	4	493	9126	1	Nonoxynol-9	FBWNMEQMRUMQSO-UHFFFAOYSA-N	1
DB06805	0	2	493	9126	1	Pentetate_calcium_trisodium	AYFCVLSUPGCQKD-UHFFFAOYSA-I	1
DB06813	0	4	493	9126	1	Pralatrexate	OGSBUKJUDHAQEA-WMCAAGNKSA-N	1
DB06815	0	1	493	9126	1	Pyrithione_zinc	OTPSWLRZXRHDNX-UHFFFAOYSA-L	1
DB06816	0	3	493	9126	1	Pyrvinium	QMHSXPLYMTVAMK-UHFFFAOYSA-N	1
DB06817	0	6	493	9126	1	Raltegravir	CZFFBEXEKNGXKS-UHFFFAOYSA-N	1
DB06820	0	2	493	9126	1	Sulconazole	AFNXATANNDIXLG-UHFFFAOYSA-N	1
DB06823	0	5	493	9126	1	Tiopronin	YTGJWQPHMWSCST-UHFFFAOYSA-N	1
DB06824	0	5	493	9126	1	Triethylenetetramine	VILCJCGEZXAXTO-UHFFFAOYSA-N	1
DB06825	0	5	493	9126	1	Triptorelin	VXKHXGOKWPXYNA-PGBVPBMZSA-N	1
DB06826	0	2	493	9126	1	Unoprostone	TVHAZVBUYQMHBC-SNHXEXRGSA-N	1
DB07776	0	8	493	9126	1	Flavone	VHBFFQKBGNRLFZ-UHFFFAOYSA-N	1
DB08439	0	8	493	9126	1	Parecoxib	TZRHLKRLEZJVIJ-UHFFFAOYSA-N	1
DB08604	0	10	493	9126	1	Triclosan	XEFQLINVKFYRCS-UHFFFAOYSA-N	1
DB08797	0	3	493	9126	1	Salicylamide	SKZKKFZAGNVIMN-UHFFFAOYSA-N	1
DB08799	0	1	493	9126	1	Antazoline	REYFJDPCWQRWAA-UHFFFAOYSA-N	1
DB08800	0	2	493	9126	1	Chloropyramine	ICKFFNBDFNZJSX-UHFFFAOYSA-N	1
DB08801	0	3	493	9126	1	Dimetindene	MVMQESMQSYOVGV-UHFFFAOYSA-N	1
DB08802	0	1	493	9126	1	Isothipendyl	OQJBSDFFQWMKBQ-UHFFFAOYSA-N	1
DB08804	0	4	493	9126	1	Nandrolone_decanoate	JKWKMORAXJQQSR-MOPIKTETSA-N	1
DB08806	0	1	493	9126	1	Roxatidine_acetate	SMTZFNFIKUPEJC-UHFFFAOYSA-N	1
DB08807	0	6	493	9126	1	Bopindolol	UUOJIACWOAYWEZ-UHFFFAOYSA-N	1
DB08810	0	4	493	9126	1	Cinitapride	ZDLBNXXKDMLZMF-UHFFFAOYSA-N	1
DB08811	0	4	493	9126	1	Tofisopam	RUJBDQSFYCKFAA-UHFFFAOYSA-N	1
DB08814	0	4	493	9126	1	Triflusal	RMWVZGDJPAKBDE-UHFFFAOYSA-N	1
DB08815	0	8	493	9126	1	Lurasidone	PQXKDMSYBGKCJA-CVTJIBDQSA-N	1
DB08816	0	3	493	9126	1	Ticagrelor	OEKWJQXRCDYSHL-FNOIDJSQSA-N	1
DB08819	0	5	493	9126	1	Tafluprost	WSNODXPBBALQOF-VEJSHDCNSA-N	1
DB08820	0	1	493	9126	1	Ivacaftor	PURKAOJPTOLRMP-UHFFFAOYSA-N	1
DB08822	0	3	493	9126	1	Azilsartan_medoxomil	QJFSABGVXDWMIW-UHFFFAOYSA-N	1
DB08827	0	2	493	9126	1	Lomitapide	MBBCVAKAJPKAKM-UHFFFAOYSA-N	1
DB08828	0	12	493	9126	1	Vismodegib	BPQMGSKTAYIVFO-UHFFFAOYSA-N	1
DB08842	0	11	493	9126	1	Acetylcarnitine	RDHQFKQIGNGIED-MRVPVSSYSA-N	1
DB08847	0	62	493	9126	1	Hydroxyproline	PMMYEEVYMWASQN-DMTCNVIQSA-N	1
DB08864	0	4	493	9126	1	Rilpivirine	YIBOMRUWOWDFLG-ONEGZZNKSA-N	1
DB08867	0	1	493	9126	1	Ulipristal	HKDLNTKNLJPAIY-WKWWZUSTSA-N	1
DB08872	0	1	493	9126	1	Gabapentin_Enacarbil	TZDUHAJSIBHXDL-UHFFFAOYSA-N	1
DB08875	0	6	493	9126	1	Cabozantinib	ONIQOQHATWINJY-UHFFFAOYSA-N	1
DB08881	0	15	493	9126	1	Vemurafenib	GPXBXXGIAQBQNI-UHFFFAOYSA-N	1
DB08882	0	5	493	9126	1	Linagliptin	LTXREWYXXSTFRX-QGZVFWFLSA-N	1
DB08887	0	1	493	9126	1	Icosapent_ethyl	SSQPWTVBQMWLSZ-AAQCHOMXSA-N	1
DB08889	0	7	493	9126	1	Carfilzomib	BLMPQMFVWMYDKT-NZTKNTHTSA-N	1
DB08890	0	1	493	9126	1	Linaclotide	KXGCNMMJRFDFNR-WDRJZQOASA-N	1
DB08893	0	2	493	9126	1	Mirabegron	PBAPPPCECJKMCM-IBGZPJMESA-N	1
DB08896	0	21	493	9126	1	Regorafenib	FNHKPVJBJVTLMP-UHFFFAOYSA-N	1
DB08897	0	6	493	9126	1	Aclidinium	ASMXXROZKSBQIH-VITNCHFBSA-N	1
DB08906	0	1	493	9126	1	Fluticasone_furoate	XTULMSXFIHGYFS-VLSRWLAYSA-N	1
DB08907	0	8	493	9126	1	Canagliflozin	XTNGUQKDFGDXSJ-ZXGKGEBGSA-N	1
DB08908	0	7	493	9126	1	Dimethyl_fumarate	LDCRTTXIJACKKU-ONEGZZNKSA-N	1
DB08909	0	1	493	9126	1	Glycerol_Phenylbutyrate	ZSDBFLMJVAGKOU-UHFFFAOYSA-N	1
DB08910	0	15	493	9126	1	Pomalidomide	UVSMNLNDYGZFPF-UHFFFAOYSA-N	1
DB08912	0	7	493	9126	1	Dabrafenib	BFSMGDJOXZAERB-UHFFFAOYSA-N	1
DB08916	0	9	493	9126	1	Afatinib	ULXXDDBFHOBEHA-CWDCEQMOSA-N	1
DB08918	0	7	493	9126	1	Levomilnacipran	GJJFMKBJSRMPLA-DZGCQCFKSA-N	1
DB08922	0	4	493	9126	1	Perospirone	FBVFZWUMDDXLLG-HDICACEKSA-N	1
DB08930	0	1	493	9126	1	Dolutegravir	RHWKPHLQXYSBKR-BMIGLBTASA-N	1
DB08932	0	3	493	9126	1	Macitentan	JGCMEBMXRHSZKX-UHFFFAOYSA-N	1
DB08933	0	2	493	9126	1	Luliconazole	YTAOBBFIOAEMLL-REQDGWNSSA-N	1
DB08936	0	1	493	9126	1	Chlorcyclizine	WFNAKBGANONZEQ-UHFFFAOYSA-N	1
DB08941	0	2	493	9126	1	Isoxsuprine	BMUKKTUHUDJSNZ-HBUWYVDXSA-N	1
DB08946	0	1	493	9126	1	Iopanoic_acid	OIRFJRBSRORBCM-UHFFFAOYSA-N	1
DB08954	0	23	493	9126	1	Ifenprodil	UYNVMODNBIQBMV-UHFFFAOYSA-N	1
DB08957	0	1	493	9126	1	Hexoprenaline	OXLZNBCNGJWPRV-UHFFFAOYSA-N	1
DB08964	0	2	493	9126	1	Gemeprost	KYBOHGVERHWSSV-VNIVIJDLSA-N	1
DB08967	0	1	493	9126	1	Dimetotiazine	VWNWVCJGUMZDIU-UHFFFAOYSA-N	1
DB08979	0	1	493	9126	1	Fenspiride	FVNFBBAOMBJTST-UHFFFAOYSA-N	1
DB08981	0	2	493	9126	1	Fenbufen	ZPAKPRAICRBAOD-UHFFFAOYSA-N	1
DB08987	0	1	493	9126	1	Etidocaine	VTUSIVBDOCDNHS-UHFFFAOYSA-N	1
DB08992	0	1	493	9126	1	Eperisone	SQUNAWUMZGQQJD-UHFFFAOYSA-N	1
DB08995	0	1	493	9126	1	Diosmin	GZSOSUNBTXMUFQ-YFAPSIMESA-N	1
DB09000	0	11	493	9126	1	Cyamemazine	SLFGIOIONGJGRT-UHFFFAOYSA-N	1
DB09008	0	2	493	9126	1	Cephaloridine	CZTQZXZIADLWOZ-CRAIPNDOSA-N	1
DB09014	0	1	493	9126	1	Captodiame	IZLPZXSZLLELBJ-UHFFFAOYSA-N	1
DB09015	0	1	493	9126	1	Canrenoic_acid	PBKZPPIHUVSDNM-WNHSNXHDSA-N	1
DB09017	0	2	493	9126	1	Brotizolam	UMSGKTJDUHERQW-UHFFFAOYSA-N	1
DB09019	0	1	493	9126	1	Bromhexine	OJGDCBLYJGHCIH-UHFFFAOYSA-N	1
DB09020	0	2	493	9126	1	Bisacodyl	KHOITXIGCFIULA-UHFFFAOYSA-N	1
DB09021	0	1	493	9126	1	Benzoctamine	GNRXCIONJWKSEA-UHFFFAOYSA-N	1
DB09030	0	2	493	9126	1	Vorapaxar	ZBGXUVOIWDMMJE-QHNZEKIYSA-N	1
DB09034	0	2	493	9126	1	Suvorexant	JYTNQNCOQXFQPK-MRXNPFEDSA-N	1
DB09038	0	2	493	9126	1	Empagliflozin	OBWASQILIWPZMG-QZMOQZSNSA-N	1
DB09039	0	2	493	9126	1	Eliglustat	FJZZPCZKBUKGGU-AUSIDOKSSA-N	1
DB09041	0	2	493	9126	1	Tavaborole	LFQDNHWZDQTITF-UHFFFAOYSA-N	1
DB09048	0	1	493	9126	1	Netupitant	WAXQNWCZJDTGBU-UHFFFAOYSA-N	1
DB09050	0	1	493	9126	1	Ceftolozane	JHFNIHVVXRKLEF-DCZLAGFPSA-N	1
DB09055	0	4	493	9126	1	Acipimox	DJQOOSBJCLSSEY-UHFFFAOYSA-N	1
DB09061	0	18	493	9126	1	Cannabidiol	QHMBSVQNZZTUGM-ZWKOTPCHSA-N	1
DB09063	0	5	493	9126	1	Ceritinib	VERWOWGGCGHDQE-UHFFFAOYSA-N	1
DB09065	0	3	493	9126	1	Cobicistat	ZCIGNRJZKPOIKD-CQXVEOKZSA-N	1
DB09067	0	4	493	9126	1	Corticorelin_ovine_triflutate	QEEJLLNYQOBRRM-KSHGRFHLSA-N	1
DB09068	0	7	493	9126	1	Vortioxetine	YQNWZWMKLDQSAC-UHFFFAOYSA-O	1
DB09074	0	8	493	9126	1	Olaparib	FDLYAMZZIXQODN-UHFFFAOYSA-N	1
DB09075	0	1	493	9126	1	Edoxaban	HGVDHZBSSITLCT-JLJPHGGASA-N	1
DB09076	0	3	493	9126	1	Umeclidinium	FVTWTVQXNAJTQP-UHFFFAOYSA-N	1
DB09078	0	3	493	9126	1	Lenvatinib	WOSKHXYHFSIKNG-UHFFFAOYSA-N	1
DB09080	0	2	493	9126	1	Olodaterol	COUYJEVMBVSIHV-SFHVURJKSA-N	1
DB09082	0	3	493	9126	1	Vilanterol	DAFYYTQWSAWIGS-DEOSSOPVSA-N	1
DB09083	0	2	493	9126	1	Ivabradine	ACRHBAYQBXXRTO-OAQYLSRUSA-N	1
DB09084	0	5	493	9126	1	Benzydamine	CNBGNNVCVSKAQZ-UHFFFAOYSA-N	1
DB09085	0	8	493	9126	1	Tetracaine	GKCBAIGFKIBETG-UHFFFAOYSA-N	1
DB09096	0	4	493	9126	1	Benzoyl_peroxide	OMPJBNCRMGITSC-UHFFFAOYSA-N	1
DB09097	0	1	493	9126	1	Quinagolide	GDFGTRDCCWFXTG-ZIFCJYIRSA-N	1
DB09101	0	1	493	9126	1	Elvitegravir	JUZYLCPPVHEVSV-LJQANCHMSA-N	1
DB09102	0	1	493	9126	1	Daclatasvir	FKRSSPOQAMALKA-CUPIEXAXSA-N	1
DB09104	0	1	493	9126	1	Magnesium_Hydroxide	VTHJTEIRLNZDEV-UHFFFAOYSA-L	1
DB09110	0	2	493	9126	1	Coenzyme_M	ZNEWHQLOPFWXOF-UHFFFAOYSA-N	1
DB09112	0	8	493	9126	1	Sodium_Nitrite	LPXPTNMVRIOKMN-UHFFFAOYSA-M	1
DB09115	0	1	493	9126	1	Diiodohydroxyquinoline	UXZFQZANDVDGMM-UHFFFAOYSA-N	1
DB09117	0	3	493	9126	1	Paraldehyde	SQYNKIJPMDEDEG-UHFFFAOYSA-N	1
DB09118	0	3	493	9126	1	Stiripentol	IBLNKMRFIPWSOY-FNORWQNLSA-N	1
DB09129	0	3	493	9126	1	Chromic_chloride	QSWDMMVNRMROPK-UHFFFAOYSA-K	1
DB09134	0	1	493	9126	1	Ioversol	AMDBBAQNWSUWGN-UHFFFAOYSA-N	1
DB09135	0	1	493	9126	1	Ioxilan	UUMLTINZBQPNGF-UHFFFAOYSA-N	1
DB09143	0	7	493	9126	1	Sonidegib	VZZJRYRQSPEMTK-CALCHBBNSA-N	1
DB09144	0	1	493	9126	1	Uridine_triacetate	AUFUWRKPQLGTGF-FMKGYKFTSA-N	1
DB09148	0	1	493	9126	1	Florbetaben_(18F)	NCWZOASIUQVOFA-FWZJPQCDSA-N	1
DB09149	0	1	493	9126	1	Florbetapir_(18F)	YNDIAUKFXKEXSV-CRYLGTRXSA-N	1
DB09155	0	4	493	9126	1	Helium	SWQJXJOGLNCZEY-UHFFFAOYSA-N	1
DB09162	0	5	493	9126	1	Ferric_Citrate	NPFOYSMITVOQOS-UHFFFAOYSA-K	1
DB09166	0	7	493	9126	1	Etizolam	VMZUTJCNQWMAGF-UHFFFAOYSA-N	1
DB09167	0	9	493	9126	1	Dosulepin	PHTUQLWOUWZIMZ-GZTJUZNOSA-N	1
DB09185	0	1	493	9126	1	Viloxazine	YWPHCCPCQOJSGZ-UHFFFAOYSA-N	1
DB09204	0	4	493	9126	1	Arotinolol	BHIAIPWSVYSKJS-UHFFFAOYSA-N	1
DB09205	0	1	493	9126	1	Moxisylyte	VRYMTAVOXVTQEF-UHFFFAOYSA-N	1
DB09210	0	3	493	9126	1	Piracetam	GMZVRMREEHBGGF-UHFFFAOYSA-N	1
DB09212	0	2	493	9126	1	Loxoprofen	YMBXTVYHTMGZDW-UHFFFAOYSA-N	1
DB09214	0	23	493	9126	1	Dexketoprofen	DKYWVDODHFEZIM-NSHDSACASA-N	1
DB09216	0	11	493	9126	1	Tolfenamic_Acid	YEZNLOUZAIOMLT-UHFFFAOYSA-N	1
DB09220	0	7	493	9126	1	Nicorandil	LBHIOVVIQHSOQN-UHFFFAOYSA-N	1
DB09221	0	4	493	9126	1	Polaprezinc	IGXZLYMCFZHNKW-FJXQXJEOSA-L	1
DB09223	0	2	493	9126	1	Blonanserin	XVGOZDAJGBALKS-UHFFFAOYSA-N	1
DB09224	0	10	493	9126	1	Melperone	DKMFBWQBDIGMHM-UHFFFAOYSA-N	1
DB09225	0	28	493	9126	1	Zotepine	HDOZVRUNCMBHFH-UHFFFAOYSA-N	1
DB09229	0	1	493	9126	1	Aranidipine	NCUCGYYHUFIYNU-UHFFFAOYSA-N	1
DB09230	0	2	493	9126	1	Azelnidipine	ZKFQEACEUNWPMT-UHFFFAOYSA-N	1
DB09231	0	3	493	9126	1	Benidipine	QZVNQOLPLYWLHQ-ZEQKJWHPSA-N	1
DB09232	0	5	493	9126	1	Cilnidipine	KJEBULYHNRNJTE-DHZHZOJOSA-N	1
DB09235	0	2	493	9126	1	Efonidipine	NSVFSAJIGAJDMR-UHFFFAOYSA-N	1
DB09236	0	2	493	9126	1	Lacidipine	GKQPCPXONLDCMU-CCEZHUSRSA-N	1
DB09238	0	6	493	9126	1	Manidipine	ANEBWFXPVPTEET-UHFFFAOYSA-N	1
DB09241	0	24	493	9126	1	Methylene_blue	CXKWCBBOMKCUKX-UHFFFAOYSA-M	1
DB09242	0	4	493	9126	1	Moxonidine	WPNJAUFVNXKLIM-UHFFFAOYSA-N	1
DB09245	0	2	493	9126	1	Toloxatone	MXUNKHLAEDCYJL-UHFFFAOYSA-N	1
DB09262	0	2	493	9126	1	Imidafenacin	SQKXYSGRELMAAU-UHFFFAOYSA-N	1
DB09267	0	1	493	9126	1	Strontium_ranelate	XXUZFRDUEGQHOV-UHFFFAOYSA-J	1
DB09273	0	2	493	9126	1	Doxofylline	HWXIGFIVGWUZAO-UHFFFAOYSA-N	1
DB09276	0	8	493	9126	1	Sodium_aurothiomalate	LTEMOXGFFHXNNS-UHFFFAOYSA-L	1
DB09278	0	1	493	9126	1	Activated_charcoal	OKTJSMMVPCPJKN-UHFFFAOYSA-N	1
DB09279	0	1	493	9126	1	Fimasartan	AMEROGPZOLAFBN-UHFFFAOYSA-N	1
DB09280	0	2	493	9126	1	Lumacaftor	UFSKUSARDNFIRC-UHFFFAOYSA-N	1
DB09283	0	2	493	9126	1	Trapidil	GSNOZLZNQMLSKJ-UHFFFAOYSA-N	1
DB09285	0	1	493	9126	1	Morniflumate	LDXSPUSKBDTEKA-UHFFFAOYSA-N	1
DB09286	0	11	493	9126	1	Pipamperone	AXKPFOAXAHJUAG-UHFFFAOYSA-N	1
DB09289	0	3	493	9126	1	Tianeptine	JICJBGPOMZQUBB-UHFFFAOYSA-N	1
DB09290	0	2	493	9126	1	Ramosetron	NTHPAPBPFQJABD-LLVKDONJSA-N	1
DB09304	0	2	493	9126	1	Setiptiline	GVPIXRLYKVFFMK-UHFFFAOYSA-N	1
DB09321	0	8	493	9126	1	Zinc_oxide	XLOMVQKBTHCTTD-UHFFFAOYSA-N	1
DB09323	0	1	493	9126	1	Benzathine_benzylpenicillin	BVGLIYRKPOITBQ-ANPZCEIESA-N	1
DB09324	0	2	493	9126	1	Sulbactam	FKENQMMABCRJMK-RITPCOANSA-N	1
DB09325	0	11	493	9126	1	Sodium_fluoride	PUZPDOWCWNUUKD-UHFFFAOYSA-M	1
DB09333	0	1	493	9126	1	Iopodic_acid	YQNFBOJPTAXAKV-UHFFFAOYSA-N	1
DB09343	0	1	493	9126	1	Tipiracil	QQHMKNYGKVVGCZ-UHFFFAOYSA-N	1
DB09350	0	2	493	9126	1	Piperonyl_butoxide	FIPWRIJSWJWJAI-UHFFFAOYSA-N	1
DB09351	0	5	493	9126	1	Levobetaxolol	NWIUTZDMDHAVTP-KRWDZBQOSA-N	1
DB09352	0	2	493	9126	1	Hydroxyamphetamine	GIKNHHRFLCDOEU-UHFFFAOYSA-N	1
DB09353	0	6	493	9126	1	Sulfur	JLQNHALFVCURHW-UHFFFAOYSA-N	1
DB09374	0	1	493	9126	1	Indocyanine_green	MOFVSTNWEDAEEK-UHFFFAOYSA-M	1
DB09398	0	11	493	9126	1	Sodium_fluoride_F-18	PUZPDOWCWNUUKD-ULWFUOSBSA-M	1
DB09413	0	1	493	9126	1	Monopotassium_phosphate	GNSKLFRGEWLPPA-UHFFFAOYSA-M	1
DB09418	0	2	493	9126	1	Potassium_perchlorate	YLMGFJXSLBMXHK-UHFFFAOYSA-M	1
DB09419	0	6	493	9126	1	Xylose	PYMYPHUHKUWMLA-VPENINKCSA-N	1
DB09421	0	7	493	9126	1	Protirelin	XNSAINXGIQZQOO-SRVKXCTJSA-N	1
DB09449	0	9	493	9126	1	Sodium_phosphate	AJPJDKMHJJGVTQ-UHFFFAOYSA-M	1
DB09477	0	8	493	9126	1	Enalaprilat	LZFZMUMEGBBDTC-QEJZJMRPSA-N	1
DB09488	0	1	493	9126	1	Acrivastine	PWACSDKDOHSSQD-IUTFFREVSA-N	1
DB09496	0	1	493	9126	1	Octinoxate	YBGZDTIWKVFICR-JLHYYAGUSA-N	1
DB09498	0	1	493	9126	1	Strontium_chloride_Sr-89	AHBGXTDRMVNFER-UHFFFAOYSA-L	1
DB09499	0	19	493	9126	1	Thiosulfuric_acid	DHCDFWKWKRSZHF-UHFFFAOYSA-N	1
DB09502	0	1	493	9126	1	Fludeoxyglucose_F-18	AOYNUTHNTBLRMT-MXWOLSILSA-N	1
DB09543	0	9	493	9126	1	Methyl_salicylate	OSWPMRLSEDHDFF-UHFFFAOYSA-N	1
DB09546	0	5	493	9126	1	Iobenguane_sulfate_I-123	XNACDNPGABUBFR-FKNPGSCZSA-N	1
DB09570	0	3	493	9126	1	Ixazomib	MXAYKZJJDUDWDS-LBPRGKRZSA-N	1
DB11068	0	10	493	9126	1	Selenic_acid	QYHFIVBSNOWOCQ-UHFFFAOYSA-N	1
DB11071	0	1	493	9126	1	Phenyl_salicylate	ZQBAKBUEJOMQEX-UHFFFAOYSA-N	1
DB11073	0	7	493	9126	1	Cetylpyridinium	NEUSVAOJNUQRTM-UHFFFAOYSA-N	1
DB11080	0	6	493	9126	1	Silver_nitrate	SQGYOTSLMSWVJD-UHFFFAOYSA-N	1
DB11081	0	8	493	9126	1	Aluminum_chloride	VSCWAEJMTAWNJL-UHFFFAOYSA-K	1
DB11085	0	7	493	9126	1	Resorcinol	GHMLBKRAJCXXBS-UHFFFAOYSA-N	1
DB11090	0	4	493	9126	1	Potassium_nitrate	FGIUAXJPYTZDNR-UHFFFAOYSA-N	1
DB11104	0	1	493	9126	1	Sulfur_hexafluoride	SFZCNBIFKDRMGX-UHFFFAOYSA-N	1
DB11109	0	1	493	9126	1	Chlorine	KZBUYRJDOAKODT-UHFFFAOYSA-N	1
DB11123	0	16	493	9126	1	Hypochlorite	WQYVRQLZKVEZGA-UHFFFAOYSA-N	1
DB11125	0	7	493	9126	1	Benzethonium	SIYLLGKDQZGJHK-UHFFFAOYSA-N	1
DB11126	0	14	493	9126	1	Calcium_gluconate	NEEHYRZPVYRGPP-IYEMJOQQSA-L	1
DB11145	0	3	493	9126	1	Oxyquinoline	MCJGNVYPOGVAJF-UHFFFAOYSA-N	1
DB11150	0	3	493	9126	1	Barium_sulfate	TZCXTZWJZNENPQ-UHFFFAOYSA-L	1
DB11155	0	1	493	9126	1	Triclocarban	ICUTUKXCWQYESQ-UHFFFAOYSA-N	1
DB11156	0	1	493	9126	1	Pyrantel	YSAUAVHXTIETRK-AATRIKPKSA-N	1
DB11160	0	4	493	9126	1	Phenyltoloxamine	IZRPKIZLIFYYKR-UHFFFAOYSA-N	1
DB11168	0	1	493	9126	1	Calcium_threonate	ZJXGOFZGZFVRHK-BALCVSAKSA-L	1
DB11176	0	3	493	9126	1	Zeaxanthin	JKQXZKUSFCKOGQ-QAYBQHTQSA-N	1
DB11184	0	6	493	9126	1	Oftasceine	DEGAKNSWVGKMLS-UHFFFAOYSA-N	1
DB11186	0	8	493	9126	1	Pentoxyverine	CFJMRBQWBDQYMK-UHFFFAOYSA-N	1
DB11190	0	3	493	9126	1	Pantethine	DJWYOLJPSHDSAL-ROUUACIJSA-N	1
DB11219	0	2	493	9126	1	Enzacamene	HEOCBCNFKCOKBX-RELGSGGGSA-N	1
DB11239	0	7	493	9126	1	Aluminum_sulfate	DIZPMCHEQGEION-UHFFFAOYSA-H	1
DB11244	0	1	493	9126	1	Cyclomethicone_5	XMSXQFUHVRWGNA-UHFFFAOYSA-N	1
DB11254	0	4	493	9126	1	Hexylresorcinol	WFJIVOKAWHGMBH-UHFFFAOYSA-N	1
DB11256	0	19	493	9126	1	Levomefolic_acid	ZNOVTXRBGFNYRX-STQMWFEESA-N	1
DB11259	0	4	493	9126	1	Diosmetin	MBNGWHIJMBWFHU-UHFFFAOYSA-N	1
DB11304	0	1	493	9126	1	Phenoxyethanol	QCDWFXQBSFUVSP-UHFFFAOYSA-N	1
DB11323	0	1	493	9126	1	Glycol_salicylate	LVYLCBNXHHHPSB-UHFFFAOYSA-N	1
DB11326	0	6	493	9126	1	Boric_acid	KGBXLFKZBHKPEV-UHFFFAOYSA-N	1
DB11340	0	4	493	9126	1	Ubiquinol	QNTNKSLOFHEFPK-UPTCCGCDSA-N	1
DB11342	0	1	493	9126	1	Aluminum_oxide	PNEYBMLMFCGWSK-UHFFFAOYSA-N	1
DB11348	0	14	493	9126	1	Calcium_Phosphate	QORWJWZARLRLPR-UHFFFAOYSA-H	1
DB11359	0	3	493	9126	1	Guaiacol	LHGVFZTZFXWLCP-UHFFFAOYSA-N	1
DB11363	0	3	493	9126	1	Alectinib	KDGFLJKFZUIJMX-UHFFFAOYSA-N	1
DB11573	0	8	493	9126	1	Aluminum_chlorohydrate	ZLVPDILYQLCEJO-UHFFFAOYSA-H	1
DB11577	0	3	493	9126	1	Indigotindisulfonic_Acid	CFZXDJWFRVEWSR-BUHFOSPRSA-N	1
DB11583	0	5	493	9126	1	Cetalkonium	QDYLMAYUEZBUFO-UHFFFAOYSA-N	1
DB11586	0	1	493	9126	1	Asunaprevir	XRWSZZJLZRKHHD-WVWIJVSJSA-N	1
DB11594	0	2	493	9126	1	Domiphen	YXUPZGKORWTXID-UHFFFAOYSA-N	1
DB11596	0	30	493	9126	1	Levoleucovorin	VVIAGPKUTFNRDU-STQMWFEESA-N	1
DB11611	0	1	493	9126	1	Lifitegrast	JFOZKMSJYSPYLN-QHCPKHFHSA-N	1
DB11614	0	1	493	9126	1	Rupatadine	WUZYKBABMWJHDL-UHFFFAOYSA-N	1
DB11619	0	2	493	9126	1	Gestrinone	BJJXHLWLUDYTGC-ANULTFPQSA-N	1
DB11644	0	1	493	9126	1	Tafamidis	TXEIIPDJKFWEEC-UHFFFAOYSA-N	1
DB11737	0	1	493	9126	1	Icotinib	QQLKULDARVNMAL-UHFFFAOYSA-N	1
DB11793	0	2	493	9126	1	Niraparib	PCHKPVIQAHNQLW-CQSZACIVSA-N	1
DB11921	0	2	493	9126	1	Deflazacort	FBHSPRKOSMHSIF-GRMWVWQJSA-N	1
DB11989	0	1	493	9126	1	Benznidazole	CULUWZNBISUWAS-UHFFFAOYSA-N	1
DB11994	0	2	493	9126	1	Diacerein	TYNLGDBUJLVSMA-UHFFFAOYSA-N	1
DB12001	0	1	493	9126	1	Abemaciclib	UZWDCWONPYILKI-UHFFFAOYSA-N	1
DB12161	0	6	493	9126	1	Deutetrabenazine	MKJIEFSOBYUXJB-WEZHFFAMSA-N	1
DB12328	0	4	493	9126	1	Cantharidin	DHZBEENLJMYSHQ-XCVPVQRUSA-N	1
DB12332	0	4	493	9126	1	Rucaparib	HMABYWSNWIZPAG-UHFFFAOYSA-N	1
DB12364	0	1	493	9126	1	Betrixaban	XHOLNRLADUSQLD-UHFFFAOYSA-N	1
DB12483	0	1	493	9126	1	Copanlisib	PZBCKZWLPGJMAO-UHFFFAOYSA-N	1
DB12598	0	10	493	9126	1	Nafamostat	MQQNFDZXWVTQEH-UHFFFAOYSA-N	1
DB12783	0	2	493	9126	1	Benserazide	BNQDCRGUHNALGH-UHFFFAOYSA-N	1
DB12982	0	3	493	9126	1	Silicon	XUIMIQQOPSSXEZ-UHFFFAOYSA-N	1
DB13025	0	4	493	9126	1	Tiapride	JTVPZMFULRWINT-UHFFFAOYSA-N	1
DB13155	0	4	493	9126	1	Esculin	XHCADAYNFIFUHF-TVKJYDDYSA-N	1
DB13179	0	4	493	9126	1	Troleandomycin	LQCLVBQBTUVCEQ-QTFUVMRISA-N	1
DB13390	0	5	493	9126	1	Algeldrate	SMYKVLBUSSNXMV-UHFFFAOYSA-K	1
DB13450	0	3	493	9126	1	Cisatracurium	YXSLJKQTIDHPOT-LJCJQEJUSA-N	1
DB13747	0	14	493	9126	1	Trolamine	GSEJCLTVZPLZKY-UHFFFAOYSA-N	1
DB13853	0	2	493	9126	1	Anethole_trithione	KYLIZBIRMBGUOP-UHFFFAOYSA-N	1
DB13873	0	7	493	9126	1	Fenofibric_acid	MQOBSOSZFYZQOK-UHFFFAOYSA-N	1
FDB111745	2	5	537	10770	0.0204590501199956	Alanylglutamine	HJCMDXDYPOUFDY-WHFBIAKZSA-N	1
FDB003291	9	86	537	10770	0.0205406654943652	Fumaric_acid	VZCYOOQTPOCHFL-UPHRSURJSA-N	1
FDB030865	9	86	537	10770	0.0205406654943652	fumarate	VZCYOOQTPOCHFL-OWOJBTEDSA-N	1
FDB000476	6	46	537	10770	0.0208129649731775	N6-Acetyl-L-lysine	DTERQYGMUDWYAZ-UHFFFAOYSA-N	1
FDB012055	5	34	537	10770	0.0211051325825478	Acetovanillone	DFYRUELUNQRZTB-UHFFFAOYSA-N	1
FDB023381	3	14	537	10770	0.0262107294006369	Phytosphingosine	AERBNCYCJBRYDG-KSZLIROESA-N	1
FDB030507	3	14	537	10770	0.0262107294006369	4-hydroxysphinganine	AERBNCYCJBRYDG-UHFFFAOYSA-N	1
FDB031003	3	14	537	10770	0.0262107294006369	Mg-protoporphyrin	REJJDEGSUOCEEW-UHFFFAOYSA-J	1
FDB021883	11	120	537	10770	0.0272786206862647	Aldosterone	PQSUYGKTWSAVDQ-SRPWZAMTSA-N	1
FDB003048	2	6	537	10770	0.0297320830181536	Hexadecanal	NIOYUNMRJMEDGI-UHFFFAOYSA-N	1
FDB003793	2	6	537	10770	0.0297320830181536	Ytterbium	NAWDYIZEMPQZHO-UHFFFAOYSA-N	1
FDB013532	2	6	537	10770	0.0297320830181536	alpha-Santal-10-en-12-ol	PDEQKAVEYSOLJX-YHYXMXQVSA-N	1
FDB024292	2	6	537	10770	0.0297320830181536	DG(16:0/16:0/0:0)	JEJLGIQLPYYGEE-MGBGTMOVSA-N	1
FDB112038	2	6	537	10770	0.0297320830181536	Prolyl-Valine	AWJGUZSYVIVZGP-UHFFFAOYSA-N	1
FDB011856	11	122	537	10770	0.0303336115636072	L-Histidine	HNDVDQJCIGZPNO-UHFFFAOYSA-N	1
FDB014677	3	15	537	10770	0.0316342856759512	Ginsenoside_Rb1	GZYPWOGIYAIIPV-UHFFFAOYSA-N	1
FDB023821	11	123	537	10770	0.0319494421080254	O-Phosphotyrosine	DCWXELXMIBXGTH-QMMMGPOBSA-N	1
FDB002451	25	359	537	10770	0.0355256006569516	(E)-Resveratrol	LUKBXSAWLPMMSZ-OWOJBTEDSA-N	1
FDB012386	25	359	537	10770	0.0355256006569516	(Z)-Resveratrol	LUKBXSAWLPMMSZ-UPHRSURJSA-N	1
FDB028946	4	27	537	10770	0.0370845938492476	2-Deoxygalactopyranose	PMMURAAUARKVCB-DUVQVXGLSA-N	1
FDB003792	3	16	537	10770	0.0375962960587101	Vanadium	LEONUFNNVUYDNQ-UHFFFAOYSA-N	1
FDB022139	3	16	537	10770	0.0375962960587101	D-2-Hydroxyglutaric_acid	HWXBTNAVRSUOJR-GSVOUGTGSA-N	1
FDB022185	3	16	537	10770	0.0375962960587101	L-2-Hydroxyglutaric_acid	HWXBTNAVRSUOJR-VKHMYHEASA-N	1
FDB112367	3	16	537	10770	0.0375962960587101	2-Hydroxyglutarate	HWXBTNAVRSUOJR-UHFFFAOYSA-N	1
FDB000446	13	158	537	10770	0.0377609354591889	L-Tyrosine	OUYCCCASQSFEME-UHFFFAOYSA-N	1
FDB022880	6	53	537	10770	0.038723107583548	Superoxide	OUUQCZGPVNCOIJ-UHFFFAOYSA-M	1
FDB011573	2	7	537	10770	0.0403329295465919	S-(2-Aminoethyl)-L-cysteine	GHSJKUNUIHUPDF-UHFFFAOYSA-N	1
FDB022304	2	7	537	10770	0.0403329295465919	Taurodeoxycholic_acid	AWDRATDZQPNJFN-VAYUFCLWSA-N	1
FDB012732	9	97	537	10770	0.0406131629044709	Vitamin_D3	QYSXJUFSXHHAJI-FWSOMWAYSA-N	1
FDB024037	9	97	537	10770	0.0406131629044709	5,6-trans-Vitamin_D3	QYSXJUFSXHHAJI-CJJWQTMXSA-N	1
FDB000678	4	28	537	10770	0.0416977987549589	(S)-Naringenin	FTVWIRXFELQLPI-ZDUSSCGKSA-N	1
FDB016687	4	28	537	10770	0.0416977987549589	Naringenin_fructoside	FTVWIRXFELQLPI-UHFFFAOYSA-N	1
FDB013862	5	41	537	10770	0.0434496629576031	Emodin	RHMXXJGYXNZAPX-UHFFFAOYSA-N	1
FDB023390	5	41	537	10770	0.0434496629576031	S-Nitrosoglutathione	HYHSBSXUHZOYLX-WDSKDSINSA-N	1
FDB002470	3	17	537	10770	0.0440877717662735	C.I._Natural_Red_20	NEZONWMXZKDMKF-UHFFFAOYSA-N	1
FDB012327	3	17	537	10770	0.0440877717662735	Orotic_acid	HTXAWQWIIRILGC-UHFFFAOYSA-N	1
FDB022731	3	17	537	10770	0.0440877717662735	3-Nitrotyrosine	FBTSQILOGYXGMD-LURJTMIESA-N	1
FDB028424	3	17	537	10770	0.0440877717662735	Iminodiacetate	NBZBKCUXIYYUSX-UHFFFAOYSA-N	1
FDB031072	3	17	537	10770	0.0440877717662735	orotate	PXQPEWDEAKTCGB-UHFFFAOYSA-N	1
FDB031387	7	69	537	10770	0.0446677316478136	9-HODE	NPDSHTNEKLQQIJ-SIGMCMEVSA-N	1
FDB011935	9	99	537	10770	0.0453277180304509	D-Asparagine	DCXYFEDJOCDNAF-UWTATZPHSA-N	1
FDB011904	18	246	537	10770	0.0454913788613594	Quercetin	REFJWTPEDVJJIY-UHFFFAOYSA-N	1
FDB012123	10	115	537	10770	0.0466199524025382	(�)-erythro-Isoleucine	AGPKZVBTJJNPAG-UHFFFAOYSA-N	1
FDB022117	10	115	537	10770	0.0466199524025382	L-Alloisoleucine	AGPKZVBTJJNPAG-UHNVWZDZSA-N	1
FDB026181	5	42	537	10770	0.0474755091807479	PE(18:0/18:0)	LVNGJLRDBYCPGB-LDLOPFEMSA-N	1
FDB002392	1	1	537	10770	0.0474927036349164	Virginiamycin	FEPMHVLSLDOMQC-UHFFFAOYSA-N	1
FDB002491	1	1	537	10770	0.0474927036349164	Umbelliprenin	GNMUGVNEWCZUAA-SGRLLCBQSA-N	1
FDB003367	1	1	537	10770	0.0474927036349164	Benzyl_acetate	QUKGYYKBILRGFE-UHFFFAOYSA-N	1
FDB007671	1	1	537	10770	0.0474927036349164	Fluorene	NIHNNTQXNPWCJQ-UHFFFAOYSA-N	1
FDB009075	1	1	537	10770	0.0474927036349164	Caprolactam	JBKVHLHDHHXQEQ-UHFFFAOYSA-N	1
FDB010693	1	1	537	10770	0.0474927036349164	cis-Solamin	RBSBTRALZZSVBA-UHFFFAOYSA-N	1
FDB012304	1	1	537	10770	0.0474927036349164	Quinacridone	NRCMAYZCPIVABH-UHFFFAOYSA-N	1
FDB013510	1	1	537	10770	0.0474927036349164	Neoreticulatacin_A	BDGWQMLWIGDEKO-UHFFFAOYSA-N	1
FDB013604	1	1	537	10770	0.0474927036349164	Cobalt_sulfate	KTVIXTQDYHMGHF-UHFFFAOYSA-L	1
FDB013798	1	1	537	10770	0.0474927036349164	beta-Boswellic_acid	NBGQZFQREPIKMG-UHFFFAOYSA-N	1
FDB017607	1	1	537	10770	0.0474927036349164	Enterocin_L50	GEWHMNRKXIVZJF-UHFFFAOYSA-N	1
FDB020036	1	1	537	10770	0.0474927036349164	Moracin_O	HMTMYIWMPJSCAZ-UHFFFAOYSA-N	1
FDB020038	1	1	537	10770	0.0474927036349164	Moracin_P	QFUCSEIKNTUPPA-UHFFFAOYSA-N	1
FDB021472	1	1	537	10770	0.0474927036349164	1-Deoxy-D-glucitol	SKCKOFZKJLZSFA-UHFFFAOYSA-N	1
FDB021865	1	1	537	10770	0.0474927036349164	(3R,8E)-3-Hydroxy-5,8-megastigmadien-7-one	UPRXEFYRIACHQZ-AATRIKPKSA-N	1
FDB022023	1	1	537	10770	0.0474927036349164	2-Hydroxy-3-methylbutyric_acid	NGEWQZIDQIYUNV-UHFFFAOYSA-N	1
FDB022062	1	1	537	10770	0.0474927036349164	6-Dimethylaminopurine	BVIAOQMSVZHOJM-UHFFFAOYSA-N	1
FDB023155	1	1	537	10770	0.0474927036349164	CDP-glucose	CGPHZDRCVSLMCF-JZMIEXBBSA-N	1
FDB023830	1	1	537	10770	0.0474927036349164	3-Hydroxyhippuric_acid	XDOFWFNMYJRHEW-UHFFFAOYSA-N	1
FDB024152	1	1	537	10770	0.0474927036349164	2-Hydroxy-3-(4-hydroxyphenyl)propenoic_acid	GQYBCIHRWMPOOF-YVMONPNESA-N	1
FDB028869	1	1	537	10770	0.0474927036349164	Enol-phenylpyruvate	DEDGUGJNLNLJSR-VURMDHGXSA-N	1
FDB029771	1	1	537	10770	0.0474927036349164	methyl_4-hydroxy-3-methoxybenzoate	BVWTXUYLKBHMOX-UHFFFAOYSA-N	1
FDB030389	1	1	537	10770	0.0474927036349164	3,5-dihydroxyanisole	HDVRLUFGYQYLFJ-UHFFFAOYSA-N	1
FDB064923	1	1	537	10770	0.0474927036349164	DG(10:0/10:0/0:0)	GNSDEDOVXZDMKM-NRFANRHFSA-N	1
FDB092554	1	1	537	10770	0.0474927036349164	3-(3,4-dihydroxyphenyl)-1-phenylprop-2-en-1-one	HHKVOYUYPYZFHJ-UHFFFAOYSA-N	1
FDB093752	1	1	537	10770	0.0474927036349164	Rhamnitol	SKCKOFZKJLZSFA-BXKVDMCESA-N	1
FDB112069	1	1	537	10770	0.0474927036349164	Threonylhistidine	WXVIGTAUZBUDPZ-DTLFHODZSA-N	1
FDB112207	1	1	537	10770	0.0474927036349164	Boswellic_acid	NBGQZFQREPIKMG-PONOSELZSA-N	1
FDB008298	3	18	537	10770	0.051096802271614	Acetamide	DLFVBJFMPXGRIB-UHFFFAOYSA-N	1
FDB012837	7	72	537	10770	0.0541284414042761	Rotenone	JUVIOZPCNVVQFO-HBGVWJBISA-N	1
FDB005482	5	45	537	10770	0.0608360152179661	Glycosides	LPMXVESGRSUGHW-NZMIQZKWSA-N	1
FDB003228	2	9	537	10770	0.0649427285160827	Pentanal	HGBOYTHUEUWSSQ-UHFFFAOYSA-N	1
FDB003364	2	9	537	10770	0.0649427285160827	5-Acetyl-3,4-dihydro-2H-pyrrole	DQBQWWSFRPLIAX-UHFFFAOYSA-N	1
FDB000475	24	365	537	10770	0.0665053758798608	L-Lysine_hydrochloride	BVHLGVCQOALMSV-JEDNCBNOSA-N	1
FDB023163	24	365	537	10770	0.0665053758798608	D-Lysine	KDXKERNSBIXSRK-RXMQYKEDSA-N	1
FDB093396	24	365	537	10770	0.0665053758798608	2,6-diaminohexanoic_acid	KDXKERNSBIXSRK-UHFFFAOYSA-N	1
FDB001979	6	61	537	10770	0.0685541043928364	Cytarabine	UHDGCWIWMRVCDJ-UHFFFAOYSA-N	1
FDB013392	145	2741	537	10770	0.0709280060384202	Sulfuric_acid	QAOWNCQODCNURD-UHFFFAOYSA-N	1
FDB015393	145	2741	537	10770	0.0709280060384202	Sodium_hydrogen_sulfate	WBHQBSYUUJJSRZ-UHFFFAOYSA-M	1
FDB015432	145	2741	537	10770	0.0709280060384202	Magnesium_sulfate_heptahydrate	WRUGWIBCXHJTDG-UHFFFAOYSA-L	1
FDB022629	145	2741	537	10770	0.0709280060384202	Sulfate	QAOWNCQODCNURD-UHFFFAOYSA-L	1
FDB022649	24	368	537	10770	0.0715148936435627	NADH	BOPGDPNILDQYTO-UHFFFAOYSA-N	1
FDB030749	16	227	537	10770	0.0742915820663876	Cu2+	JPVYNHNXODAKFH-UHFFFAOYSA-N	1
FDB004013	9	109	537	10770	0.0743066798685295	alpha-Amino-beta-hydroxybutyric_acid	AYFVYJQAPQTCCC-UHFFFAOYSA-N	1
FDB023287	9	109	537	10770	0.0743066798685295	L-Allothreonine	AYFVYJQAPQTCCC-HRFVKAFMSA-N	1
FDB013409	3	21	537	10770	0.0750747832858368	Acteoside	FBSKJMQYURKNSU-QPJJXVBHSA-N	1
FDB021922	3	21	537	10770	0.0750747832858368	Thymine	RWQNBRDOKXIBIV-UHFFFAOYSA-N	1
FDB022592	3	21	537	10770	0.0750747832858368	Prostaglandin_H2	YIBNHAJFJUQSRA-BRIYLRKRSA-N	1
FDB031134	3	21	537	10770	0.0750747832858368	prostaglandin-H2	YIBNHAJFJUQSRA-YNNPMVKQSA-N	1
FDB023166	13	176	537	10770	0.0759986826453403	D-Proline	ONIBWKKTOPOVIA-SCSAIBSYSA-N	1
FDB030009	13	176	537	10770	0.0759986826453403	Proline	ONIBWKKTOPOVIA-UHFFFAOYSA-N	1
FDB023395	7	78	537	10770	0.0765556554835526	13S-Hydroxyoctadecadienoic_acid	HNICUWMFWZBIFP-KRWDZBQOSA-N	1
FDB112215	7	78	537	10770	0.0765556554835526	13-HODE	HNICUWMFWZBIFP-IRQZEAMPSA-N	1
FDB006557	125	2345	537	10770	0.0774403501099386	Chloride	VEXZGXHMUGYJMC-UHFFFAOYSA-M	1
FDB016076	125	2345	537	10770	0.0774403501099386	Hydrogen_chloride	VEXZGXHMUGYJMC-UHFFFAOYSA-N	1
FDB022454	2	10	537	10770	0.0786905171743495	Diadenosine_triphosphate	QCICUPZZLIQAPA-WGIMJHEJSA-N	1
FDB026176	2	10	537	10770	0.0786905171743495	PE(18:0/14:0)	RFJQNULIDFTTLL-PGUFJCEWSA-N	1
FDB028922	2	10	537	10770	0.0786905171743495	Ubiquinol-6	DYOSCPIQEYRQEO-LPHQIWJTSA-N	1
FDB030550	2	10	537	10770	0.0786905171743495	5',5''-diadenosine_triphosphate	QCICUPZZLIQAPA-UHFFFAOYSA-K	1
FDB111657	2	10	537	10770	0.0786905171743495	3-Sn-phosphatidylethanolamine	RFJQNULIDFTTLL-UHFFFAOYSA-N	1
FDB111827	2	10	537	10770	0.0786905171743495	Cysteinyl-Histidine	LVNMAAGSAUGNIC-UHFFFAOYSA-N	1
FDB006696	6	64	537	10770	0.0824162948520988	Cyanide	XFXPMWWXUTWYJX-UHFFFAOYSA-N	1
FDB014486	6	64	537	10770	0.0824162948520988	Hydrocyanic_acid	LELOWRISYMNNSU-UHFFFAOYSA-N	1
FDB003958	3	22	537	10770	0.0839903024965678	Methylamine	BAVYZALUXZFZLV-UHFFFAOYSA-N	1
FDB025227	4	36	537	10770	0.0895383015751208	PC(18:0/18:0)	NRJAVPSFFCBXDT-HUESYALOSA-N	1
FDB024159	6	66	537	10770	0.0924604415979172	1-Phosphatidyl-D-myo-inositol	GUBXYMKIJFOYOA-WSRCIYAPSA-N	1
FDB000655	1	2	537	10770	0.0927338515340894	Liquiritigenin	FURUXTVZLHCCNA-UHFFFAOYSA-N	1
FDB000783	1	2	537	10770	0.0927338515340894	(S)-2-Azetidinecarboxylic_acid	IADUEWIQBXOCDZ-UHFFFAOYSA-N	1
FDB000848	1	2	537	10770	0.0927338515340894	3,5-Dihydroxybenzoic_acid	UYEMGAFJOZZIFP-UHFFFAOYSA-N	1
FDB002075	1	2	537	10770	0.0927338515340894	Oripavine	ZKLXUUYLEHCAMF-UHFFFAOYSA-N	1
FDB002283	1	2	537	10770	0.0927338515340894	Ng-L-Glutamyl-L-aspartic_acid	JTJZAUVWVBUZAU-WHFBIAKZSA-N	1
FDB002602	1	2	537	10770	0.0927338515340894	Cyanidin	VEVZSMAEJFVWIL-UHFFFAOYSA-O	1
FDB003484	1	2	537	10770	0.0927338515340894	2-Decanone	ZAJNGDIORYACQU-UHFFFAOYSA-N	1
FDB005596	1	2	537	10770	0.0927338515340894	Lipoxygenase	CPXGGWXJNQSFEP-UHFFFAOYSA-N	1
FDB006924	1	2	537	10770	0.0927338515340894	Cirsilion	IMEYGBIXGJLUIS-UHFFFAOYSA-N	1
FDB008318	1	2	537	10770	0.0927338515340894	L-2-Amino-5-hydroxypentanoic_acid	CZWARROQQFCFJB-UHFFFAOYSA-N	1
FDB010906	1	2	537	10770	0.0927338515340894	Kojic_acid	BEJNERDRQOWKJM-UHFFFAOYSA-N	1
FDB010913	1	2	537	10770	0.0927338515340894	2-Amino-3,4,8-trimethyl-3H-imidazo[4,5-f]quinoxaline	LAZSIJHHPMHKQI-UHFFFAOYSA-N	1
FDB011840	1	2	537	10770	0.0927338515340894	Octadecane	RZJRJXONCZWCBN-UHFFFAOYSA-N	1
FDB012564	1	2	537	10770	0.0927338515340894	Betamipron	CWXYHOHYCJXYFQ-UHFFFAOYSA-N	1
FDB012622	1	2	537	10770	0.0927338515340894	Tridecane	IIYFAKIEWZDVMP-UHFFFAOYSA-N	1
FDB021101	1	2	537	10770	0.0927338515340894	1,2-Di-O-palmitoyl-3-O-(6-sulfoquinovopyranosyl)glycerol	RVUUQPKXGDTQPG-UHFFFAOYSA-N	1
FDB022051	1	2	537	10770	0.0927338515340894	N-Alpha-acetyllysine	VEYYWZRYIYDQJM-UHFFFAOYSA-N	1
FDB022317	1	2	537	10770	0.0927338515340894	CE(18:1(9Z))	RJECHNNFRHZQKU-XNTGVSEISA-N	1
FDB022413	1	2	537	10770	0.0927338515340894	6-Sialyllactosamine	RPSBVJXBTXEJJG-LURNZOHQSA-N	1
FDB023158	1	2	537	10770	0.0927338515340894	Itaconyl-CoA	NFVGYLGSSJPRKW-XBTRWLRFSA-N	1
FDB023197	1	2	537	10770	0.0927338515340894	Morphinone	PFBSOANQDDTNGJ-YNHQPCIGSA-N	1
FDB023207	1	2	537	10770	0.0927338515340894	(R)-N-Methylsalsolinol	RKMGOUZXGHZLBJ-SSDOTTSWSA-N	1
FDB023244	1	2	537	10770	0.0927338515340894	(S)-N-Methylsalsolinol	RKMGOUZXGHZLBJ-ZETCQYMHSA-N	1
FDB023309	1	2	537	10770	0.0927338515340894	Formylanthranilic_acid	LLLPDUXGHXIXIW-UHFFFAOYSA-N	1
FDB023986	1	2	537	10770	0.0927338515340894	6-Sialyl-N-acetyllactosamine	RPSBVJXBTXEJJG-RAMSCCQBSA-N	1
FDB029220	1	2	537	10770	0.0927338515340894	Estrone-3,4-quinone	REMSDZFYMQQJFD-PEDDLLMLSA-N	1
FDB030065	1	2	537	10770	0.0927338515340894	Rhenium	WUAPFZMCVAUBPE-UHFFFAOYSA-N	1
FDB030272	1	2	537	10770	0.0927338515340894	16-oxo-palmitate	NKVUEIHJDGURIA-UHFFFAOYSA-M	1
FDB030420	1	2	537	10770	0.0927338515340894	3-deoxy-D-manno-octulosonate	KYQCXUMVJGMDNG-SHUUEZRQSA-N	1
FDB111741	1	2	537	10770	0.0927338515340894	Alanylarginine	SITWEMZOJNKJCH-WDSKDSINSA-N	1
FDB112112	1	2	537	10770	0.0927338515340894	Tyrosyl-Isoleucine	QJKMCQRFHJRIPU-UHFFFAOYSA-N	1
FDB112116	1	2	537	10770	0.0927338515340894	Tyrosyl-Proline	VNYDHJARLHNEGA-UHFFFAOYSA-N	1
FDB112380	1	2	537	10770	0.0927338515340894	N-alpha-Acetyl-L-lysine	VEYYWZRYIYDQJM-ZETCQYMHSA-N	1
FDB013274	2	11	537	10770	0.0932424337638341	Thymoquinone	KEQHJBNSCLWCAE-UHFFFAOYSA-N	1
FDB028944	2	11	537	10770	0.0932424337638341	Arabinofuranose	HMFHBZSHGGEWLO-HWQSCIPKSA-N	1
FDB031274	2	11	537	10770	0.0932424337638341	?-L-arabinofuranose	HMFHBZSHGGEWLO-QMKXCQHVSA-N	1
FDB031292	2	11	537	10770	0.0932424337638341	?-D-ribofuranose	HMFHBZSHGGEWLO-SOOFDHNKSA-N	1
FDB004299	3	23	537	10770	0.0933333084104382	Glycolipids	LRYZPFWEZHSTHD-HEFFAWAOSA-O	1
FDB023203	4	37	537	10770	0.0968210021338828	Thiocysteine	XBKONSCREBSMCS-UWTATZPHSA-N	1
FDB016246	6	67	537	10770	0.0977194219297114	Gold	PCHJSUWPFVWCPO-UHFFFAOYSA-N	1
FDB021924	3	24	537	10770	0.103081870268798	Sphinganine	OTKJDMGTUTTYMP-ZWKOTPCHSA-N	1
FDB026011	3	24	537	10770	0.103081870268798	PE(14:0/14:0)	NEZDNQCXEZDCBI-WJOKGBTCSA-N	1
FDB030974	3	24	537	10770	0.103081870268798	L-threo-sphinganine	OTKJDMGTUTTYMP-QZTJIDSGSA-O	1
FDB091887	3	24	537	10770	0.103081870268798	6-[(5,6-dihydroxy-4-oxo-2-phenyl-4H-chromen-7-yl)oxy]-3,4,5-trihydroxyoxane-2-carboxylic_acid	IKIIZLYTISPENI-UHFFFAOYSA-N	1
FDB002775	2	12	537	10770	0.108491414983858	Aesculetin	ILEDWLMCKZNDJK-UHFFFAOYSA-N	1
FDB008510	2	12	537	10770	0.108491414983858	Methyl_methanethiosulfonate	XYONNSVDNIRXKZ-UHFFFAOYSA-N	1
FDB005463	5	54	537	10770	0.112223097446575	Cerebroside	WWUZIQQURGPMPG-KRWOKUGFSA-N	1
FDB021919	5	54	537	10770	0.112223097446575	Sphingosine	WWUZIQQURGPMPG-CCEZHUSRSA-N	1
FDB009092	3	25	537	10770	0.11321334317644	Carboxymethyl_cellulose,_sodium_salt	QMGYPNKICQJHLN-UHFFFAOYSA-M	1
FDB015633	3	25	537	10770	0.11321334317644	Croscarmellose	VJHCJDRQFCCTHL-UHFFFAOYSA-N	1
FDB031288	3	25	537	10770	0.11321334317644	?-D-galactose	GZCGUPFRVQAUEE-UHFFFAOYSA-N	1
FDB023933	13	189	537	10770	0.115309230039243	D-Aspartic_acid	CKLJMWTZIZZHCS-UWTATZPHSA-N	1
FDB022309	28	468	537	10770	0.122660844804036	NAD	BAWFJGJZGIEFAR-NNYOXOHSSA-O	1
FDB031053	28	468	537	10770	0.122660844804036	NAD+	BAWFJGJZGIEFAR-NNYOXOHSSA-N	1
FDB020359	2	13	537	10770	0.124338720349301	Sodium_lauryl_sulfate	DBMJMQXJHONAFJ-UHFFFAOYSA-N	1
FDB023561	2	13	537	10770	0.124338720349301	Glucosylceramide_(d18:1/22:0)	YIGARKIIFOHVPF-CNUVFPMCSA-N	1
FDB022562	5	56	537	10770	0.125808634709693	Palmityl-CoA	MNBKLUUYKPBKDU-TZIIWEFPSA-N	1
FDB031086	5	56	537	10770	0.125808634709693	palmitoyl-CoA	MNBKLUUYKPBKDU-BBECNAHFSA-N	1
FDB003513	113	2156	537	10770	0.128251191349622	Calcium	BHPQYMZQTOCNFJ-UHFFFAOYSA-N	1
FDB012307	14	211	537	10770	0.129635917850433	Imidazole	RAXXELZNTBOGNW-UHFFFAOYSA-N	1
FDB001195	3	27	537	10770	0.134532068262026	Maltotetraose	LUEWUZLMQUOBSB-UHFFFAOYSA-N	1
FDB000618	1	3	537	10770	0.135829996755336	Integrin	CTCHDPAJHVDPRN-UHFFFAOYSA-N	1
FDB004687	1	3	537	10770	0.135829996755336	Phosphodiesterase	MSYGAHOHLUJIKV-UHFFFAOYSA-N	1
FDB008291	1	3	537	10770	0.135829996755336	N-Nitroso-pyrrolidine	WNYADZVDBIBLJJ-UHFFFAOYSA-N	1
FDB012155	1	3	537	10770	0.135829996755336	2-Aminobenzamide	PXBFMLJZNCDSMP-UHFFFAOYSA-N	1
FDB012645	1	3	537	10770	0.135829996755336	Methylenebutanedioic_acid	LVHBHZANLOWSRM-UHFFFAOYSA-N	1
FDB014094	1	3	537	10770	0.135829996755336	Iron(II)_fumarate	PMVSDNDAUGGCCE-TYYBGVCCSA-L	1
FDB014314	1	3	537	10770	0.135829996755336	ar-Turmerone	NAAJVHHFAXWBOK-ZDUSSCGKSA-N	1
FDB014315	1	3	537	10770	0.135829996755336	(R)-ar-Turmerone	NAAJVHHFAXWBOK-UHFFFAOYSA-N	1
FDB021759	1	3	537	10770	0.135829996755336	3-Mercaptopropanoic_acid	DKIDEFUBRARXTE-UHFFFAOYSA-N	1
FDB022061	1	3	537	10770	0.135829996755336	5-Hydroxymethyluracil	JDBGXEHEIRGOBU-UHFFFAOYSA-N	1
FDB022666	1	3	537	10770	0.135829996755336	Thiamine_triphosphate	IWLROWZYZPNOFC-UHFFFAOYSA-O	1
FDB023043	1	3	537	10770	0.135829996755336	Thiamine_monophosphate	HZSAJDVWZRBGIF-UHFFFAOYSA-N	1
FDB024149	1	3	537	10770	0.135829996755336	Cobinamide	FEESAGIUMZGLMF-JFYQDRLCSA-M	1
FDB028322	1	3	537	10770	0.135829996755336	Adenosine_2'-phosphate	QDFHPFSBQFLLSW-VTHZCTBJSA-N	1
FDB029096	1	3	537	10770	0.135829996755336	1,2,3,4-Tetrahydroisoquinoline	UWYZHKAOTLEWKK-UHFFFAOYSA-N	1
FDB029811	1	3	537	10770	0.135829996755336	3'-Hydroxydaidzein	DDKGKOOLFLYZDL-UHFFFAOYSA-N	1
FDB030893	1	3	537	10770	0.135829996755336	glycolaldehyde	WGCNASOHLSPBMP-UHFFFAOYSA-N	1
FDB031235	1	3	537	10770	0.135829996755336	ubiquinone-8	ICFIZJQGJAJRSU-SGHXUWJISA-N	1
FDB089104	1	3	537	10770	0.135829996755336	2-(2-hydroxypropan-2-yl)-6-(2-methylbut-3-en-2-yl)-2H,3H,7H-furo[3,2-g]chromen-7-one	JCDLLLXYAICSQV-UHFFFAOYSA-N	1
FDB098192	1	3	537	10770	0.135829996755336	Asparaginyl-Methionine	IQTUDDBANZYMAR-UHFFFAOYSA-N	1
FDB098197	1	3	537	10770	0.135829996755336	Glutaminylhistidine	JZOYFBPIEHCDFV-YUMQZZPRSA-N	1
FDB098210	1	3	537	10770	0.135829996755336	Leucyl-Aspartate	DVCSNHXRZUVYAM-UHFFFAOYSA-N	1
FDB111751	1	3	537	10770	0.135829996755336	Alanyllysine	QXRNAOYBCYVZCD-BQBZGAKWSA-N	1
FDB111770	1	3	537	10770	0.135829996755336	Arginylleucine	WYBVBIHNJWOLCJ-IUCAKERBSA-N	1
FDB111809	1	3	537	10770	0.135829996755336	Aspartyl-Histidine	HSPSXROIMXIJQW-UHFFFAOYSA-N	1
FDB111953	1	3	537	10770	0.135829996755336	Leucyl-Cysteine	HIZYETOZLYFUFF-UHFFFAOYSA-N	1
FDB112012	1	3	537	10770	0.135829996755336	Phenylalanylcysteine	KNPVDQMEHSCAGX-UWVGGRQHSA-N	1
FDB112376	1	3	537	10770	0.135829996755336	Stearidonoyl_CoA	DDHCSALWDPRVCN-PIYOKYFNSA-N	1
FDB021918	39	686	537	10770	0.137233431061392	Pyrophosphate	XPPKVPWEQAFLFU-UHFFFAOYSA-J	1
FDB004432	2	14	537	10770	0.140693385507412	5-Methylcytosine	LRSASMSXMSNRBT-UHFFFAOYSA-N	1
FDB015515	2	14	537	10770	0.140693385507412	T2_Toxin	BXFOFFBJRFZBQZ-UHFFFAOYSA-N	1
FDB021875	2	14	537	10770	0.140693385507412	Iodotyrosine	UQTZMGFTRHFAAM-ZETCQYMHSA-N	1
[truncated: 6,693 more rows]

## Sheet: CD4_T
compound	x	k	m	n	pval	name	ichikey	padj
FDB022909	46	97	388	10919	7.0436982614542e-42	2-Phenylglycine	ZGUNAGUHMKGQNY-UHFFFAOYSA-N	6.12168e-38
FDB022525	46	120	388	10919	1.14381938102825e-36	Pseudouridine_5'-phosphate	MOBMOJGXNHLLIR-GBNDHIKLSA-N	4.97047e-33
FDB022487	122	1240	388	10919	7.13535226479218e-29	Guanosine_diphosphate	QGWNDRXFNXRZMB-UUOKFMHZSA-N	2.06711e-25
FDB023313	30	62	388	10919	6.33250048244282e-28	Phosphonoacetate	XUYJLQHKOGNDPB-UHFFFAOYSA-N	1.37589e-24
FDB029323	31	71	388	10919	4.41037594309053e-27	3-Hydroxypicolinic_acid	BRARRAHGNDUELT-UHFFFAOYSA-N	7.66612e-24
DB00601	28	53	358	9261	1.30753901539401e-26	Linezolid	TYZROVQLWOKYKF-ZDUSSCGKSA-N	1.89397e-23
FDB011882	50	234	388	10919	3.22061770167602e-26	Cytidine_5'-(dihydrogen_phosphate)	IERHLVCPSMICTF-UHFFFAOYSA-N	3.4988e-23
FDB030736	50	234	388	10919	3.22061770167602e-26	CMP	IERHLVCPSMICTF-XVFCMESISA-N	3.4988e-23
FDB003567	37	118	388	10919	5.63829867757346e-26	alpha-Amino_butyric_acid	QWCKQJZIFLGMSD-UHFFFAOYSA-N	4.08354e-23
FDB012537	37	118	388	10919	5.63829867757346e-26	L-2-Aminobutanoic_acid	QWCKQJZIFLGMSD-VKHMYHEASA-N	4.08354e-23
FDB012680	37	118	388	10919	5.63829867757346e-26	D-2-Aminobutanoic_acid	QWCKQJZIFLGMSD-GSVOUGTGSA-N	4.08354e-23
LINCS0234	28	55	358	9259	5.19914598184794e-26	emetine	AUVVAXYIELKVAI-CKBKHPSWSA-N	4.08354e-23
FDB022527	131	1507	388	10919	6.64907543593033e-26	Guanosine_triphosphate	XKMLYUALXHKNFT-UUOKFMHZSA-N	4.44516e-23
FDB014510	30	74	388	10919	4.52754320216908e-25	Biotin	YBJHBAHKTGYVGT-UHFFFAOYSA-N	2.81063e-22
DB00452	31	77	358	9261	9.28180783296975e-25	Framycetin	PGBHMTALBVVCIT-VCIWKGPPSA-N	4.48157e-22
FDB022220	31	82	388	10919	9.19725266540946e-25	L-3-Phenyllactic_acid	VOXXWSYKYCBWHO-MRVPVSSYSA-N	4.48157e-22
FDB022236	31	82	388	10919	9.19725266540946e-25	Phenyllactic_acid	VOXXWSYKYCBWHO-UHFFFAOYSA-N	4.48157e-22
FDB111638	31	82	388	10919	9.19725266540946e-25	D-Phenyllactic_acid	VOXXWSYKYCBWHO-QMMMGPOBSA-N	4.48157e-22
DB06145	26	50	358	9261	1.51895022055862e-24	Spiramycin	ACTOXUHEUCPTEW-KWBWCIJSSA-N	6.948e-22
LINCS4738	28	61	358	9259	2.12737401847583e-24	puromycin	RXWNCPJZOCPEPQ-NVWDDTSBSA-N	9.2445e-22
FDB021871	30	78	388	10919	2.9287227068066e-24	Deoxycytidine	CKTSBUTUHBMZGZ-SHYZEUOFSA-N	1.21207e-21
DB00121	30	74	358	9261	4.23208555318366e-24	Biotin	YBJHBAHKTGYVGT-ZKWXMUAHSA-N	1.67187e-21
FDB022311	31	90	388	10919	2.50402941377135e-23	Deoxyadenosine_monophosphate	KHWCHTKSEGGWEX-RRKCRQDMSA-N	9.46197e-21
FDB021817	176	2601	388	10919	4.28011002142159e-23	ADP	XTWYTFMLZFPYCI-UHFFFAOYSA-N	1.54993e-20
DB00513	31	91	358	9261	3.56527990090987e-22	Aminocaproic_Acid	SLXKOJJOQWFEFD-UHFFFAOYSA-N	1.23943e-19
FDB013245	44	219	388	10919	5.23486701168435e-22	(�)-Phenylalanine	COLNVLDHVKWLRT-UHFFFAOYSA-N	1.74985e-19
DB00120	44	219	358	9261	1.00920751045415e-20	L-Phenylalanine	COLNVLDHVKWLRT-QMMMGPOBSA-N	3.0486e-18
FDB003786	34	133	388	10919	9.49542718336361e-21	Strontium	PWYYWQHXAPXYMF-UHFFFAOYSA-N	3.0486e-18
LINCS0700	44	219	358	9259	1.01725338873109e-20	D-phenylalanine	COLNVLDHVKWLRT-MRVPVSSYSA-N	3.0486e-18
FDB021813	184	2963	388	10919	5.72127992195309e-20	Adenosine_triphosphate	ZKHQWZAMYRWXGA-UHFFFAOYSA-N	1.60399e-17
FDB030683	184	2963	388	10919	5.72127992195309e-20	ATP	ZKHQWZAMYRWXGA-KQYNXXCUSA-N	1.60399e-17
FDB022372	29	97	388	10919	6.25563651914749e-20	N-Formyl-L-methionine	PYUSHNKNPOHWEZ-RXMQYKEDSA-N	1.69899e-17
FDB031256	139	2004	388	10919	3.48924521353641e-18	Zn2+	PTFCDOFLOPIGGS-UHFFFAOYSA-N	9.1894e-16
FDB022346	166	2690	388	10919	3.72569480765717e-17	Hydrogen_phosphate	NBIIXXVUZAFLBC-UHFFFAOYSA-L	8.99445e-15
FDB022617	166	2690	388	10919	3.72569480765717e-17	Phosphate	NBIIXXVUZAFLBC-UHFFFAOYSA-K	8.99445e-15
FDB022848	166	2690	388	10919	3.72569480765717e-17	Dihydrogen_phosphate	NBIIXXVUZAFLBC-UHFFFAOYSA-M	8.99445e-15
DB01593	139	2004	358	9261	1.63348899947759e-15	Zinc	HCHKCACWOHOZIP-UHFFFAOYSA-N	3.83693e-13
DB00919	16	31	358	9261	1.76031583108406e-15	Spectinomycin	UNFWWIHTNXNPBV-WXKVUWSESA-N	3.9228e-13
DB01421	16	31	358	9261	1.76031583108406e-15	Paromomycin	UOZODPSAJZTQNH-LSWIJEOBSA-N	3.9228e-13
FDB008297	65	649	388	10919	2.51421080502325e-15	Acetaldehyde	IKHGUXGNUITLKF-UHFFFAOYSA-N	5.46275e-13
FDB026115	15	31	388	10919	1.50199281062237e-14	PE(16:0/18:0)	RPJZYOHZALDGKI-DIPNUNPCSA-N	3.18386e-12
DB09394	166	2690	358	9261	3.28819340095477e-14	Phosphoric_acid	NBIIXXVUZAFLBC-UHFFFAOYSA-N	6.80421e-12
FDB028778	15	35	388	10919	1.43143434706056e-13	(3S)-3,6-Diaminohexanoate	QKEWQOJCHPFEAF-YFKPBYRVSA-N	2.89316e-11
LINCS1959	15	35	358	9259	4.50946304354616e-13	fusidic-acid	IECPWNUMDGFDKC-MZJAQBGESA-N	8.90721e-11
DB01764	15	37	358	9261	1.21099044240919e-12	Dalfopristin	SUYRLXYYZQTJHF-VMBLUXKRSA-N	2.33883e-10
FDB022938	15	40	388	10919	1.51504668141847e-12	4-Hydroxy-L-glutamic_acid	HBDWQSHEVMSFGY-SCQFTWEKSA-L	2.86245e-10
FDB022790	15	42	388	10919	3.49005698899282e-12	2,3-Diaminopropionic_acid	PECYZEOJVXMISF-REOHCLBHSA-N	6.45364e-10
DB01082	15	40	358	9261	4.69726921583108e-12	Streptomycin	UCSJYZPVAKXKNQ-HZYVHMACSA-N	8.50499e-10
FDB023206	15	46	388	10919	1.59630234788612e-11	2-Aminoacrylic_acid	UQBOJOOOTLPNST-UHFFFAOYSA-N	2.83132e-09
DB01378	152	2556	358	9261	2.49903993876049e-11	Magnesium	JLVVSXFLKOJNIY-UHFFFAOYSA-N	4.34383e-09
LINCS2917	17	60	358	9259	3.11764512559875e-11	sinefungin	LMXOHSDXUQEUSF-YECHIGJVSA-N	5.31283e-09
DB00976	14	38	358	9261	3.26693787699632e-11	Telithromycin	LJVAJPDWBABPEJ-PNUFFHFMSA-N	5.46018e-09
FDB000465	24	140	388	10919	5.82277379297929e-11	L-Valine	KZSNJWFQEVHDMF-UHFFFAOYSA-N	9.54825e-09
FDB003521	71	929	388	10919	7.20516428209222e-11	Potassium	NPYPAHLBTDXSSS-UHFFFAOYSA-N	1.15963e-08
FDB003293	37	331	388	10919	1.94089132738062e-10	D-Lactic_acid	JVTAAEKCZFNVCJ-REOHCLBHSA-N	3.01219e-08
FDB030146	37	331	388	10919	1.94089132738062e-10	(R)-lactate	JVTAAEKCZFNVCJ-UWTATZPHSA-N	3.01219e-08
DB00161	24	140	358	9261	2.86974635245687e-10	L-Valine	KZSNJWFQEVHDMF-BYPYZUCNSA-N	4.31808e-08
LINCS2782	24	140	358	9259	2.88170136359736e-10	L-valine	KZSNJWFQEVHDMF-SCSAIBSYSA-N	4.31808e-08
FDB003908	43	443	388	10919	5.72949994285457e-10	Ammonia	QGZKDVFQNNGYKY-UHFFFAOYSA-N	8.29918e-08
FDB030676	43	443	388	10919	5.72949994285457e-10	ammonium	QGZKDVFQNNGYKY-UHFFFAOYSA-O	8.29918e-08
DB04398	37	331	358	9261	1.64898060590207e-09	Lactic_Acid	JVTAAEKCZFNVCJ-UHFFFAOYSA-N	2.34939e-07
DB01345	71	929	358	9261	2.02973719291236e-09	Potassium	ZLMJMSJWJFRBEC-UHFFFAOYSA-N	2.84523e-07
FDB002251	25	188	388	10919	5.79787544541447e-09	(�)-Tryptophan	QIVBCDIJIAJPQS-UHFFFAOYSA-N	7.87333e-07
FDB029595	25	188	388	10919	5.79787544541447e-09	D-Tryptophan	QIVBCDIJIAJPQS-SECBINFHSA-N	7.87333e-07
DB09326	43	443	358	9261	5.8960268662517e-09	Ammonia_N-13	QGZKDVFQNNGYKY-BJUDXGSMSA-N	7.88344e-07
FDB012679	27	219	388	10919	7.49854380943064e-09	Cysteine_hydrochloride	IFQSXNOEEPCSLW-UHFFFAOYSA-N	9.72684e-07
FDB023168	27	219	388	10919	7.49854380943064e-09	D-Cysteine	XUJNEKJLAYXESH-UWTATZPHSA-N	9.72684e-07
FDB003766	52	660	388	10919	1.33238843546627e-08	Cadmium	BDOSMKKIYDKNTQ-UHFFFAOYSA-N	1.67823e-06
FDB030717	52	660	388	10919	1.33238843546627e-08	Cd2+	WLZRMCYVCSSEQC-UHFFFAOYSA-N	1.67823e-06
DB00150	25	188	358	9261	2.73498016184448e-08	L-Tryptophan	QIVBCDIJIAJPQS-VIFPVBQESA-N	3.39567e-06
DB00151	27	219	358	9261	3.83115793503659e-08	L-Cysteine	XUJNEKJLAYXESH-REOHCLBHSA-N	4.68966e-06
FDB012390	24	213	388	10919	2.89938737173958e-07	5'-Guanylic_acid	RQFCJASXJCIDSX-UHFFFAOYSA-N	3.45186e-05
FDB030896	24	213	388	10919	2.89938737173958e-07	GMP	RQFCJASXJCIDSX-UUOKFMHZSA-N	3.45186e-05
FDB021887	17	119	388	10919	5.91087901344254e-07	Adenosine_3',5'-diphosphate	WHTCPDAXWFLDIH-KQYNXXCUSA-N	6.94209e-05
FDB026193	6	15	388	10919	6.04442256435683e-06	PE(18:0/20:4(5Z,8Z,11Z,14Z))	ANRKEHNWXKCXDB-VQJSHJPSSA-N	0.000700428
FDB008856	21	224	388	10919	2.8835753534509e-05	2,2'-Bis(4-hydroxyphenyl)propane	IISBACLAFKSPIT-UHFFFAOYSA-N	0.00324817
FDB000970	6	19	388	10919	2.91516489999843e-05	N-Acetyl-L-serine	JJIHLJJYMXLCOY-UHFFFAOYSA-N	0.00324817
FDB112180	6	19	388	10919	2.91516489999843e-05	N-Acetylserine	JJIHLJJYMXLCOY-BYPYZUCNSA-N	0.00324817
LINCS6340	11	67	358	9259	3.22224819495894e-05	anisomycin	YKJYKKNCCRKFSL-RDBSUJKOSA-N	0.00354488
FDB005367	9	49	388	10919	3.65580343669966e-05	Cardiolipin	XVTUQDWPJJBEHJ-KZCWQMDCSA-N	0.00397157
FDB022794	12	89	388	10919	4.90533633254983e-05	Ubiquinone_Q1	SOECUQMRSRVZQQ-UHFFFAOYSA-N	0.00526324
DB11588	9	49	358	9261	6.80635668059099e-05	Carbon_monoxide	UGFAIRIUMAVXCW-UHFFFAOYSA-N	0.00721391
DB09274	7	30	358	9261	9.04898761944299e-05	Artesunate	FIHJKUPKCHIPAT-AHIGJZGOSA-N	0.00947527
FDB001984	16	158	388	10919	0.000104038949664601	Riboflavine_5'-(dihydrogen_phosphate)	FVTCRASFADXXNN-SCRDCRAPSA-N	0.0106377
FDB010176	16	158	388	10919	0.000104038949664601	Riboflavin_5'-phosphate,_sodium	OHSHFZJLPYLRIP-LQDWTQKMSA-M	0.0106377
FDB030253	6	24	388	10919	0.000125004037049033	1-palmitoyl-2-linoleoyl-phosphatidylcholine	JLPULHDHAOZNQI-ZTIMHPMXSA-N	0.0126327
FDB021825	7	34	388	10919	0.000127980510266125	Nitric_oxide	ODUCDPQEXGNKDN-UHFFFAOYSA-N	0.0127848
LINCS0484	8	42	358	9259	0.000132640821622086	A-674563	BPNUQXPIQBZCMR-IBGZPJMESA-N	0.0130998
FDB021806	46	768	388	10919	0.000144115640596577	Adenosine_monophosphate	UDMBCSSLTHHNCD-UHFFFAOYSA-N	0.0140731
FDB013954	3	4	388	10919	0.000156323854892907	2,5-Dimethylpyrazine	LCZUOKDVTBMCMX-UHFFFAOYSA-N	0.0149179
FDB022450	16	164	388	10919	0.000161348800678927	Inositol_1,3,4-trisphosphate	MMWCIQZXVOZEGG-MLQGYMEPSA-N	0.0149179
FDB022657	16	164	388	10919	0.000161348800678927	Inositol_1,4,5-trisphosphate	MMWCIQZXVOZEGG-XJTPDSDZSA-N	0.0149179
FDB030782	16	164	388	10919	0.000161348800678927	D-myo-inositol_(1,3,4)-trisphosphate	MMWCIQZXVOZEGG-MLQGYMEPSA-H	0.0149179
FDB030787	16	164	388	10919	0.000161348800678927	D-myo-inositol_(1,4,5)-trisphosphate	MMWCIQZXVOZEGG-UHFFFAOYSA-H	0.0149179
LINCS2329	6	24	358	9259	0.00019428959763807	phosphatidylcholine	JLPULHDHAOZNQI-ZTIMHPMXSA-O	0.0177744
DB09270	7	34	358	9261	0.000210312602399554	Ubidecarenone	ACTIUHUUMQJHFO-UPTCCGCDSA-N	0.0190399
FDB027954	17	189	388	10919	0.00027141226105208	O-Phosphothreonine	USRGIUJOYOXOQJ-GBXIJSLDSA-N	0.024318
DB01718	3	5	358	9261	0.000483482182406812	Cetrimonium	RLGQACBPNDBWTB-UHFFFAOYSA-N	0.042877
LINCS3648	4	11	358	9259	0.000506151015716607	sotrastaurin	OAVGBZOFDPFGPJ-UHFFFAOYSA-N	0.0444339
FDB004727	4	12	388	10919	0.000542846755593875	N-Eicosane	CBFCDTFDPHXCNY-UHFFFAOYSA-N	0.0471788
FDB005662	16	183	388	10919	0.00055904309036858	Undylic_acid	DJJCXFVJDGTHFX-XVFCMESISA-N	0.0481054
FDB003523	81	1668	388	10919	0.000581099505929264	Sodium	KEAYESYHFKHZAL-UHFFFAOYSA-N	0.0490324
FDB031052	81	1668	388	10919	0.000581099505929264	Na+	FKNQFGJONOIPTF-UHFFFAOYSA-N	0.0490324
DB00131	46	768	358	9261	0.000815445513977781	Adenosine_monophosphate	UDMBCSSLTHHNCD-KQYNXXCUSA-N	0.0681446
FDB030644	79	1652	388	10919	0.0010884574049252	acetate	QTBSBXVTEAMEQO-UHFFFAOYSA-M	0.0900932
FDB030065	2	2	388	10919	0.00117459004925196	Rhenium	WUAPFZMCVAUBPE-UHFFFAOYSA-N	0.0963053
FDB004013	11	109	388	10919	0.00126859820860239	alpha-Amino-beta-hydroxybutyric_acid	AYFVYJQAPQTCCC-UHFFFAOYSA-N	0.101859
FDB023287	11	109	388	10919	0.00126859820860239	L-Allothreonine	AYFVYJQAPQTCCC-HRFVKAFMSA-N	0.101859
FDB002912	6	36	388	10919	0.00127749134526802	Glycerol_trioctadecanoate	DCXXMTOCNZCJGO-UHFFFAOYSA-N	0.101859
LINCS3568	2	2	358	9259	0.00138202905040073	velaresol	NSUDGNLOXMLAEB-UHFFFAOYSA-N	0.108209
LINCS3817	2	2	358	9259	0.00138202905040073	IT1t	OOSUDWRRWZVFEB-UHFFFAOYSA-N	0.108209
DB00156	11	109	358	9261	0.00238632055883691	L-Threonine	AYFVYJQAPQTCCC-GBXIJSLDSA-N	0.185174
FDB011856	11	122	388	10919	0.00312440717240973	L-Histidine	HNDVDQJCIGZPNO-UHFFFAOYSA-N	0.240303
FDB000095	14	182	388	10919	0.00401012363296555	ent-Gallocatechin_3-gallate	WMBWREPUVVBILR-NQIIRXRSSA-N	0.29788
FDB004350	14	182	388	10919	0.00401012363296555	ent-Epigallocatechin_3-gallate	WMBWREPUVVBILR-RXVVDRJESA-N	0.29788
FDB021740	14	182	388	10919	0.00401012363296555	Gallocatechin_3-gallate	WMBWREPUVVBILR-GHTZIAJQSA-N	0.29788
FDB093704	14	182	388	10919	0.00401012363296555	Epigallocatechin-3-gallate	WMBWREPUVVBILR-WIYYLYMNSA-N	0.29788
DB09153	8	72	358	9261	0.0051009642959354	Sodium_Chloride	FAPWRFPIFSIZLT-UHFFFAOYSA-M	0.375699
DB00117	11	122	358	9261	0.00569090437919875	Histidine	HNDVDQJCIGZPNO-YFKPBYRVSA-N	0.41279
LINCS1747	11	122	358	9259	0.00569954698527496	copper-histidine	HNDVDQJCIGZPNO-RXMQYKEDSA-N	0.41279
DB00773	12	140	358	9261	0.00593194732967378	Etoposide	VJJPUSNTGOMMGY-MRVIYFEKSA-N	0.426071
FDB003958	4	22	388	10919	0.00611420684031731	Methylamine	BAVYZALUXZFZLV-UHFFFAOYSA-N	0.435562
LINCS5234	3	11	358	9259	0.00675403612424854	MK-2206	ULDXWLCXEDXJGE-UHFFFAOYSA-N	0.47723
FDB011935	9	99	388	10919	0.00685047956746632	D-Asparagine	DCXYFEDJOCDNAF-UWTATZPHSA-N	0.480141
FDB024036	6	50	388	10919	0.0069704988860509	Ubiquinone_Q2	SQQWBSBBCSFQGC-JLHYYAGUSA-N	0.484645
FDB022543	5	36	388	10919	0.0072771675977421	QH2	RNUCUWWMTTWKAH-JLHYYAGUSA-N	0.501951
FDB016246	7	67	388	10919	0.00785851931638949	Gold	PCHJSUWPFVWCPO-UHFFFAOYSA-N	0.535615
LINCS0672	2	4	358	9259	0.00788848041703197	TCS-21311	CLGRAWDGLMENOD-UHFFFAOYSA-N	0.535615
DB03166	79	1652	358	9261	0.0089482788515983	Acetic_acid	QTBSBXVTEAMEQO-UHFFFAOYSA-N	0.602864
FDB003002	5	38	388	10919	0.00916361830492791	Glycerol_1,2-dioctadecanoate	UHUSDOQQWJGJQS-UHFFFAOYSA-N	0.607947
FDB024352	5	38	388	10919	0.00916361830492791	DG(18:0/18:0/0:0)	UHUSDOQQWJGJQS-QNGWXLTQSA-N	0.607947
DB00174	9	99	358	9261	0.0112723460475956	L-Asparagine	DCXYFEDJOCDNAF-REOHCLBHSA-N	0.742182
DB00824	2	5	358	9261	0.0128198168020987	Enprofylline	SIQPXVQCUCHWDI-UHFFFAOYSA-N	0.831803
LINCS0600	2	5	358	9259	0.0128249485633289	GDC-0834	CDOOFZZILLRUQH-LJAQVGFWSA-N	0.831803
FDB023852	3	15	388	10919	0.0134167641355927	1D-Myo-inositol_3,4-bisphosphate	MCKAJXMRULSUKI-CNWJWELYSA-N	0.863741
DB02546	7	70	358	9261	0.014959212230011	Vorinostat	WAEXFXRVDQXREF-UHFFFAOYSA-N	0.95596
DB00877	15	217	358	9261	0.0155260573216089	Sirolimus	QFJCIRLUMZQUOT-HPLJOQBZSA-N	0.984941
DB00399	6	59	358	9261	0.021854037615651	Zoledronic_acid	XRASPMIURGNCCH-UHFFFAOYSA-N	1
DB01100	4	30	358	9261	0.0240757976971187	Pimozide	YVUQSNJEYSNKRX-UHFFFAOYSA-N	1
DB05013	2	7	358	9261	0.0256233359694146	Ingenol_Mebutate	VDJHFHXMUKFKET-WDUFCVPESA-N	1
DB00167	9	115	358	9261	0.0274196215474181	L-Isoleucine	AGPKZVBTJJNPAG-WHFBIAKZSA-N	1
DB00530	6	63	358	9261	0.02915515962203	Erlotinib	AAKJLRGGTJKAMG-UHFFFAOYSA-N	1
DB00172	12	176	358	9261	0.0314039027114051	L-Proline	ONIBWKKTOPOVIA-BYPYZUCNSA-N	1
DB00651	2	8	358	9261	0.0333344681006968	Dyphylline	KSCFJBIXMNOVSH-UHFFFAOYSA-N	1
DB00687	2	8	358	9261	0.0333344681006968	Fludrocortisone	AAXVEMMRQDVLJB-BULBTXNYSA-N	1
DB00135	11	158	358	9261	0.0337073627049042	L-Tyrosine	OUYCCCASQSFEME-QMMMGPOBSA-N	1
DB00362	1	1	358	9261	0.0372180060297328	Anidulafungin	JHVAMHSQVVQIOT-MFAJLEFUSA-N	1
DB00913	1	1	358	9261	0.0372180060297328	Anileridine	LKYQLAWMNBFNJT-UHFFFAOYSA-N	1
DB01141	1	1	358	9261	0.0372180060297328	Micafungin	PIEUQSKUWLMALL-YABMTYFHSA-N	1
DB01466	1	1	358	9261	0.0372180060297328	Ethylmorphine	OGDVEMNWJVYAJL-LEPYJNQMSA-N	1
DB01551	1	1	358	9261	0.0372180060297328	Dihydrocodeine	RBOXVHNMENFORY-DNJOTXNNSA-N	1
DB04865	1	1	358	9261	0.0372180060297328	Omacetaxine_mepesuccinate	HYFHYPWGAURHIV-JFIAXGOJSA-N	1
DB09002	1	1	358	9261	0.0372180060297328	Cloperastine	FLNXBVJLPJNOSI-UHFFFAOYSA-N	1
DB09049	1	1	358	9261	0.0372180060297328	Naloxegol	XNKCCCKFOQNXKV-ZRSCBOBOSA-N	1
DB09257	1	1	358	9261	0.0372180060297328	Gimeracil	ZPLQIPFOCGIIHV-UHFFFAOYSA-N	1
DB00443	7	85	358	9261	0.0385833106867701	Betamethasone	UREBDLICKHMUKA-DVTGEIKXSA-N	1
DB01234	7	85	358	9261	0.0385833106867701	Dexamethasone	UREBDLICKHMUKA-CXSFZGCWSA-N	1
DB05266	2	9	358	9261	0.0418207594484106	Ibudilast	ZJVFLBOZORBYFE-UHFFFAOYSA-N	1
DB00149	12	186	358	9261	0.0449611373021723	L-Leucine	ROHFNLRQFUQHCH-YFKPBYRVSA-N	1
DB02701	7	88	358	9261	0.0452220403413925	Nicotinamide	DFPAKSUCGFBDDF-UHFFFAOYSA-N	1
DB00537	4	38	358	9261	0.0515333894571209	Ciprofloxacin	MYSWGUAQZAJSOK-UHFFFAOYSA-N	1
DB00123	20	365	358	9261	0.0536833521391863	L-Lysine	KDXKERNSBIXSRK-YFKPBYRVSA-N	1
DB00145	14	235	358	9261	0.0559033141989469	Glycine	DHMQDGOQFOQNFH-UHFFFAOYSA-N	1
DB01656	2	11	358	9261	0.0608506190194534	Roflumilast	MNDBXUUTURYVHR-UHFFFAOYSA-N	1
DB00160	15	260	358	9261	0.0613718116109707	L-Alanine	QNAYBMKLOCPYGJ-REOHCLBHSA-N	1
DB00441	5	59	358	9261	0.067751553884028	Gemcitabine	SDUQYLNIPVEERB-QPPQHZFASA-N	1
DB00288	1	2	358	9261	0.073054557687183	Amcinonide	ILKJAFIWWBXGDU-MOGDOJJUSA-N	1
DB00301	1	2	358	9261	0.073054557687183	Flucloxacillin	UIOFUWFRIANQPC-JKIFEVAISA-N	1
DB00578	1	2	358	9261	0.073054557687183	Carbenicillin	FPPNZSSZRUTDAP-UWFZAAFLSA-N	1
DB00760	1	2	358	9261	0.073054557687183	Meropenem	DMJNNHOOLUXYBV-PQTSNVLCSA-N	1
DB01081	1	2	358	9261	0.073054557687183	Diphenoxylate	HYPPXZBJBPSRLK-UHFFFAOYSA-N	1
DB01209	1	2	358	9261	0.073054557687183	Dezocine	VTMVHDZWSFQSQP-VBNZEHGJSA-N	1
DB01878	1	2	358	9261	0.073054557687183	Benzophenone	RWCCWEUUXYIKHB-UHFFFAOYSA-N	1
DB06799	1	2	358	9261	0.073054557687183	Methenamine	VKYKSIONXSXAKP-UHFFFAOYSA-N	1
DB09089	1	2	358	9261	0.073054557687183	Trimebutine	LORDFXWUHHSAQU-UHFFFAOYSA-N	1
DB11092	1	2	358	9261	0.073054557687183	Stannous_fluoride	ANOBYBYXJXCGBS-UHFFFAOYSA-L	1
DB11159	1	2	358	9261	0.073054557687183	Sodium_sulfide	GRVFOGOEDUUMBP-UHFFFAOYSA-N	1
DB00860	3	27	358	9261	0.0773958255733051	Prednisolone	OIGNJSKKLXVSLS-VWUMJDOOSA-N	1
DB00404	2	13	358	9261	0.0822149910180856	Alprazolam	VREFGVBLTWBCJP-UHFFFAOYSA-N	1
DB00772	2	13	358	9261	0.0822149910180856	Malathion	JXSJBGJIGXNWCI-UHFFFAOYSA-N	1
DB09536	4	45	358	9261	0.0852719270733741	Titanium_dioxide	GWEVSGVZZGPLCZ-UHFFFAOYSA-N	1
DB08865	5	66	358	9261	0.0985309022489708	Crizotinib	KTEIFNKAUNYNJU-GFCCVEGCSA-N	1
DB00836	2	15	358	9261	0.10547324868861	Loperamide	RDOIQAHITMMDAJ-UHFFFAOYSA-N	1
DB11336	2	15	358	9261	0.10547324868861	Kinetin	QANMHLXAZMSUEX-UHFFFAOYSA-N	1
DB00611	1	3	358	9261	0.107560793347783	Butorphanol	IFKLAQQSCNILHL-QHAWAJNXSA-N	1
DB00647	1	3	358	9261	0.107560793347783	Dextropropoxyphene	XLMALTXPSGQGBX-GCJKJVERSA-N	1
DB00666	1	3	358	9261	0.107560793347783	Nafarelin	RWHUEXWOYVBUCI-ITQXDASVSA-N	1
DB00708	1	3	358	9261	0.107560793347783	Sufentanil	GGCSSNBKKAUURC-UHFFFAOYSA-N	1
DB00844	1	3	358	9261	0.107560793347783	Nalbuphine	NETZHAKZCGBWSS-CEDHKZHLSA-N	1
DB01168	1	3	358	9261	0.107560793347783	Procarbazine	CPTBDICYNRMXFX-UHFFFAOYSA-N	1
DB06274	1	3	358	9261	0.107560793347783	Alvimopan	UPNUIXSCZBYVBB-JVFUWBCBSA-N	1
DB06793	1	3	358	9261	0.107560793347783	Levopropoxyphene	XLMALTXPSGQGBX-PGRDOPGGSA-N	1
DB11363	1	3	358	9261	0.107560793347783	Alectinib	KDGFLJKFZUIJMX-UHFFFAOYSA-N	1
DB00818	5	68	358	9261	0.108428183871532	Propofol	OLBCVFGFOZPWHH-UHFFFAOYSA-N	1
DB06151	5	69	358	9261	0.113552296848546	Acetylcysteine	PWKSKIMOESPYIA-BYPYZUCNSA-N	1
DB00635	2	16	358	9261	0.117689147773607	Prednisone	XOFYZVNMUHMLCC-ZPOLXVRWSA-N	1
DB00820	2	16	358	9261	0.117689147773607	Tadalafil	WOXKDUGGOYFFRN-IIBYNOLFSA-N	1
DB01072	2	16	358	9261	0.117689147773607	Atazanavir	AXRYRYVKAWYZBR-GASGPIRDSA-N	1
DB06803	2	16	358	9261	0.117689147773607	Niclosamide	RJMUSRYZPJIFPJ-UHFFFAOYSA-N	1
DB00262	3	33	358	9261	0.123079113577773	Carmustine	DLGOEMSEDOSKAD-UHFFFAOYSA-N	1
DB00188	13	245	358	9261	0.126020261905401	Bortezomib	GXJABQQUPOEUTA-RDJZCZTQSA-N	1
DB01229	13	246	358	9261	0.128844745759783	Paclitaxel	RCINICONZNJXQF-MZXODVADSA-N	1
DB09114	2	17	358	9261	0.130236384410932	Colfosceril_palmitate	KILNVBDSWZSGLL-KXQOOQHDSA-N	1
DB01268	10	179	358	9261	0.130854996543616	Sunitinib	WINHZLLDWRZWRT-ATVHPVEESA-N	1
DB00134	9	157	358	9261	0.131217001907875	L-Methionine	FFEARJCKVFRZRR-BYPYZUCNSA-N	1
DB00445	15	294	358	9261	0.13416441795433	Epirubicin	AOJJSUZBOXZQNB-VTZDEGQISA-N	1
DB00997	15	294	358	9261	0.13416441795433	Doxorubicin	AOJJSUZBOXZQNB-TZSSRYMLSA-N	1
DB09130	12	227	358	9261	0.1402868148881	Copper	RYGMFSIKBFXOCR-UHFFFAOYSA-N	1
DB09131	12	227	358	9261	0.1402868148881	Cupric_Chloride	ORTQZVOHEJQUHG-UHFFFAOYSA-L	1
DB00504	1	4	358	9261	0.14078596347897	Levallorphan	OZYUPQUCAUTOBP-QXAKKESOSA-N	1
DB00956	1	4	358	9261	0.14078596347897	Hydrocodone	LLPOLZWFYMWNKH-CMKMFDCUSA-N	1
DB01192	1	4	358	9261	0.14078596347897	Oxymorphone	UQCNKQCJZOAFTQ-ISWURRPUSA-N	1
DB01206	1	4	358	9261	0.14078596347897	Lomustine	GQYIWUVLTXOXAJ-UHFFFAOYSA-N	1
DB01264	1	4	358	9261	0.14078596347897	Darunavir	CJBJHOAVZSMMDJ-HEXNFIEUSA-N	1
DB01427	1	4	358	9261	0.14078596347897	Amrinone	RNLQIBCLLYYYFJ-UHFFFAOYSA-N	1
DB01606	1	4	358	9261	0.14078596347897	Tazobactam	LPQZKKCYTLCDGQ-WEDXCCLWSA-N	1
DB06738	1	4	358	9261	0.14078596347897	Ketobemidone	ALFGKMXHOUSVAD-UHFFFAOYSA-N	1
DB06800	1	4	358	9261	0.14078596347897	Methylnaltrexone	JVLBPIPGETUEET-WIXLDOGYSA-O	1
DB08826	1	4	358	9261	0.14078596347897	Deferiprone	TZXKOCQBRNJULO-UHFFFAOYSA-N	1
DB08899	1	4	358	9261	0.14078596347897	Enzalutamide	WXCXUHSOUPDCQV-UHFFFAOYSA-N	1
DB09272	1	4	358	9261	0.14078596347897	Eluxadoline	QFNHIDANIVGXPE-FNZWTVRRSA-N	1
DB12332	1	4	358	9261	0.14078596347897	Rucaparib	HMABYWSNWIZPAG-UHFFFAOYSA-N	1
DB06287	2	18	358	9261	0.143073552117712	Temsirolimus	CBPNZQVSJQDFBE-FUXHJELOSA-N	1
DB00130	10	185	358	9261	0.152050063939532	L-Glutamine	ZDXPYRJPNDTMRX-VKHMYHEASA-N	1
DB00125	17	348	358	9261	0.152869627204273	L-Arginine	ODKSFYDXXFIFQN-BYPYZUCNSA-N	1
DB00207	2	19	358	9261	0.156161852221777	Azithromycin	MQTOSJVFKKJCRP-BICOPXKESA-N	1
DB01023	2	19	358	9261	0.156161852221777	Felodipine	RZTAMFZIAATZDJ-UHFFFAOYSA-N	1
DB00128	10	189	358	9261	0.167087447623332	L-Aspartic_Acid	CKLJMWTZIZZHCS-REOHCLBHSA-N	1
DB00133	10	189	358	9261	0.167087447623332	Serine	MTCFGRXMJLQNBG-REOHCLBHSA-N	1
DB00880	2	20	358	9261	0.169464957991903	Chlorothiazide	JBMKAUGHUNFTOL-UHFFFAOYSA-N	1
DB00626	1	5	358	9261	0.172777500148187	Bacitracin	CLKOFPXJLQSYAH-ABRJDSQDSA-N	1
DB00854	1	5	358	9261	0.172777500148187	Levorphanol	JAQUASYNZVUNQP-USXIJHARSA-N	1
DB00899	1	5	358	9261	0.172777500148187	Remifentanil	ZTVQQQVZCWLTDF-UHFFFAOYSA-N	1
DB00937	1	5	358	9261	0.172777500148187	Diethylpropion	XXEPPPIWZFICOJ-UHFFFAOYSA-N	1
DB01429	1	5	358	9261	0.172777500148187	Aprindine	NZLBHDRPUJLHCE-UHFFFAOYSA-N	1
DB04953	1	5	358	9261	0.172777500148187	Ezogabine	PCOBBVZJEWWZFR-UHFFFAOYSA-N	1
DB06335	1	5	358	9261	0.172777500148187	Saxagliptin	QGJUIPDUBHWZPV-SGTAVMJGSA-N	1
DB06623	1	5	358	9261	0.172777500148187	Flupirtine	JUUFBMODXQKSTD-UHFFFAOYSA-N	1
DB08882	1	5	358	9261	0.172777500148187	Linagliptin	LTXREWYXXSTFRX-QGZVFWFLSA-N	1
DB09162	1	5	358	9261	0.172777500148187	Ferric_Citrate	NPFOYSMITVOQOS-UHFFFAOYSA-K	1
DB09407	1	5	358	9261	0.172777500148187	Magnesium_chloride	TWRXJAOTZQYOKJ-UHFFFAOYSA-L	1
DB00853	3	39	358	9261	0.17615502176701	Temozolomide	BPEGJWRSRHCHSN-UHFFFAOYSA-N	1
DB00297	2	21	358	9261	0.182948885224813	Bupivacaine	LEBVLXFERQHONN-UHFFFAOYSA-N	1
DB01002	2	21	358	9261	0.182948885224813	Levobupivacaine	LEBVLXFERQHONN-INIZCTEOSA-N	1
DB00987	4	61	358	9261	0.19130268893878	Cytarabine	UHDGCWIWMRVCDJ-CCXZUQQUSA-N	1
DB00675	10	196	358	9261	0.195036573426685	Tamoxifen	NKANXQFJJICGDU-QPLCGJKRSA-N	1
DB00327	1	6	358	9261	0.203581083978742	Hydromorphone	WVLOADHCBXTIJK-YNHQPCIGSA-N	1
DB00542	1	6	358	9261	0.203581083978742	Benazepril	XPCFTKFZXHTYIP-PMACEKPBSA-N	1
DB00620	1	6	358	9261	0.203581083978742	Triamcinolone	GFNANZIMVAIWHM-OBYCQNJPSA-N	1
DB00720	1	6	358	9261	0.203581083978742	Clodronic_Acid	ACSIXWWBWUQEHA-UHFFFAOYSA-N	1
DB00943	1	6	358	9261	0.203581083978742	Zalcitabine	WREGKURFCTUGRC-POYBYMJQSA-N	1
DB01143	1	6	358	9261	0.203581083978742	Amifostine	JKOQGQFVAUAYPM-UHFFFAOYSA-N	1
DB01598	1	6	358	9261	0.203581083978742	Imipenem	ZSKVGTPCRGIANV-ZXFLCMHBSA-N	1
DB06204	1	6	358	9261	0.203581083978742	Tapentadol	KWTWDQCKEHXFFR-SMDDNHRTSA-N	1
DB08873	1	6	358	9261	0.203581083978742	Boceprevir	LHHCSNFAOIFYRV-DOVBMPENSA-N	1
DB00831	3	42	358	9261	0.204717149447635	Trifluoperazine	ZEWQUBUPAILYHI-UHFFFAOYSA-N	1
DB01839	4	63	358	9261	0.206719940301554	Propylene_glycol	DNIAPMSPPWPWGF-UHFFFAOYSA-N	1
DB01373	87	2156	358	9261	0.208358055256279	Calcium	OYPRJOBELJOOCE-UHFFFAOYSA-N	1
DB00307	2	23	358	9261	0.210334246314832	Bexarotene	NAVMQTYZDKMPEU-UHFFFAOYSA-N	1
DB03147	13	276	358	9261	0.229005298126845	Flavin_adenine_dinucleotide	VWWQXMAJTJZDQX-UYBVJOGSSA-N	1
DB00050	1	7	358	9261	0.233240708646963	Cetrorelix	SBNPWPIBESPSIF-MHWMIDJBSA-N	1
DB00588	1	7	358	9261	0.233240708646963	Fluticasone_propionate	WMWTYOKRWGGJOA-CENSZEJFSA-N	1
DB00716	1	7	358	9261	0.233240708646963	Nedocromil	RQTOOFIXOKYGAN-UHFFFAOYSA-N	1
DB00802	1	7	358	9261	0.233240708646963	Alfentanil	IDBPHNDTYPBSNI-UHFFFAOYSA-N	1
DB01227	1	7	358	9261	0.233240708646963	Levomethadyl_Acetate	XBMIVRRWGCYBTQ-AVRDEDQJSA-N	1
DB01395	1	7	358	9261	0.233240708646963	Drospirenone	METQSPRSQINEEU-HXCATZOESA-N	1
DB01412	1	7	358	9261	0.233240708646963	Theobromine	YAPQBXQYLJRXSA-UHFFFAOYSA-N	1
DB01433	1	7	358	9261	0.233240708646963	Methadyl_Acetate	XBMIVRRWGCYBTQ-UHFFFAOYSA-N	1
DB04572	1	7	358	9261	0.233240708646963	Thiotepa	FOCVUCIESVLUNU-UHFFFAOYSA-N	1
DB04846	1	7	358	9261	0.233240708646963	Celiprolol	JOATXPAWOHTVSZ-UHFFFAOYSA-N	1
DB05521	1	7	358	9261	0.233240708646963	Telaprevir	BBAWEDCPNXPBQM-GDEBMMAJSA-N	1
DB09256	1	7	358	9261	0.233240708646963	Tegafur	WFWLQNSHRPWKFK-UHFFFAOYSA-N	1
DB01914	2	25	358	9261	0.238088374156673	D-glucose	GZCGUPFRVQAUEE-SLPGGIOYSA-N	1
DB01254	6	114	358	9261	0.250682125437694	Dasatinib	ZBNZXTGUTAYRHI-UHFFFAOYSA-N	1
DB00920	2	26	358	9261	0.252040329288092	Ketotifen	ZCVMWBYGMWKGHF-UHFFFAOYSA-N	1
DB06626	2	26	358	9261	0.252040329288092	Axitinib	RITAVMQDGBJQJZ-FMIVXFBMSA-N	1
DB00544	8	163	358	9261	0.261548703707937	Fluorouracil	GHASVSINZRGABV-UHFFFAOYSA-N	1
DB00508	1	8	358	9261	0.261798743010715	Triflupromazine	XSCGXQMFQXDFCW-UHFFFAOYSA-N	1
DB01025	1	8	358	9261	0.261798743010715	Amlexanox	SGRYPYWGNKJSDL-UHFFFAOYSA-N	1
DB01051	1	8	358	9261	0.261798743010715	Novobiocin	YJQPYGGHQPGBLI-KGSXXDOSSA-N	1
DB01189	1	8	358	9261	0.261798743010715	Desflurane	DPYMFVXJLLWWEU-UHFFFAOYSA-N	1
DB04815	1	8	358	9261	0.261798743010715	Clioquinol	QCDFBFJGMNKBDO-UHFFFAOYSA-N	1
DB06203	1	8	358	9261	0.261798743010715	Alogliptin	ZSBOMTDTBDDKMP-OAHLLOKOSA-N	1
DB06770	1	8	358	9261	0.261798743010715	Benzyl_alcohol	WVDDGKGOMKODPV-UHFFFAOYSA-N	1
DB01590	2	27	358	9261	0.266011889585275	Everolimus	HKVAMNSJSFKALM-GKUWKFKPSA-N	1
DB00220	2	28	358	9261	0.2799823294327	Nelfinavir	QAGYKUNXZHXKMR-HKWSIXNMSA-N	1
DB01275	2	28	358	9261	0.2799823294327	Hydralazine	RPTUSVTUFVMDQK-UHFFFAOYSA-N	1
DB08901	4	73	358	9261	0.288138426397864	Ponatinib	PHXJVRSECIGDHY-UHFFFAOYSA-N	1
DB09315	4	73	358	9261	0.288138426397864	Xenon-133	FHNFHKCVQCLJFQ-NJFSPNSNSA-N	1
DB00783	16	366	358	9261	0.28855657988158	Estradiol	VOXZDWNPVJITMN-ZBRFXRBCSA-N	1
DB00397	1	9	358	9261	0.289295990956004	Phenylpropanolamine	DLNKOYKMWOXYQA-VXNVDRBHSA-N	1
DB00497	1	9	358	9261	0.289295990956004	Oxycodone	BRUQQQPBMZOVGD-XFKAJCMBSA-N	1
DB00527	1	9	358	9261	0.289295990956004	Cinchocaine	PUFQVTATUTYEAL-UHFFFAOYSA-N	1
DB00921	1	9	358	9261	0.289295990956004	Buprenorphine	RMRJXGBAOAMLHD-IHFGGWKQSA-N	1
DB11137	1	9	358	9261	0.289295990956004	Molybdenum	ZOKXTWBITQBERF-UHFFFAOYSA-N	1
DB00762	5	97	358	9261	0.29362492467385	Irinotecan	UWKQSNNFCGGAFS-XIFFEERXSA-N	1
DB11828	2	29	358	9261	0.293932430552759	Neratinib	JWNPDZNEKVCWMY-VQHVLOKHSA-N	1
DB01577	3	52	358	9261	0.305382169390506	Methamphetamine	MYWUZJCMWCOHBA-VIFPVBQESA-N	1
DB09571	3	52	358	9261	0.305382169390506	Levmetamfetamine	MYWUZJCMWCOHBA-SECBINFHSA-N	1
DB11091	20	474	358	9261	0.312217409117773	Hydrogen_peroxide	MHAJPDPJQMAIIY-UHFFFAOYSA-N	1
DB01041	3	53	358	9261	0.315670234348368	Thalidomide	UEJJHQNACJXSKW-UHFFFAOYSA-N	1
DB00296	1	10	358	9261	0.31577174904526	Ropivacaine	ZKMNUMMKYBVTFN-HNNXBMFYSA-N	1
DB00862	1	10	358	9261	0.31577174904526	Vardenafil	SECKRCOLJRRGGV-UHFFFAOYSA-N	1
DB01006	1	10	358	9261	0.31577174904526	Letrozole	HPJKCIUCZWXJDR-UHFFFAOYSA-N	1
DB01196	1	10	358	9261	0.31577174904526	Estramustine	FRPJXPJMRWBBIH-RBRWEJTLSA-N	1
DB04876	1	10	358	9261	0.31577174904526	Vildagliptin	SYOKIDBDQMKNDQ-XWTIBIIYSA-N	1
DB08911	1	10	358	9261	0.31577174904526	Trametinib	LIRYPHYGHXZJBZ-UHFFFAOYSA-N	1
DB09099	1	10	358	9261	0.31577174904526	Somatostatin	NHXLMOGPVYXJNR-UHFFFAOYSA-N	1
DB11068	1	10	358	9261	0.31577174904526	Selenic_acid	QYHFIVBSNOWOCQ-UHFFFAOYSA-N	1
DB11203	1	10	358	9261	0.31577174904526	Boron	ZOXJGFHDIHLPTG-UHFFFAOYSA-N	1
DB06176	2	31	358	9261	0.321701786463048	Romidepsin	OHRURASPPZQGQM-QDBHDZETSA-N	1
DB09079	5	101	358	9261	0.322988900535794	Nintedanib	XZXHXSATPCNXJR-ZIADKAODSA-N	1
DB00398	6	126	358	9261	0.328267483116791	Sorafenib	MLDQJTXFUGDVEO-UHFFFAOYSA-N	1
DB00155	2	32	358	9261	0.335489414821454	L-Citrulline	RHGKLRLOHDJJDR-BYPYZUCNSA-N	1
DB06603	2	32	358	9261	0.335489414821454	Panobinostat	FPOHNWQLNRZRFC-ZHACJKMWSA-N	1
DB00318	91	2345	358	9261	0.339938838945903	Codeine	OROGSEYTTFOCAN-DNJOTXNNSA-N	1
DB06767	91	2345	358	9261	0.339938838945903	Ammonium_chloride	NLXLAEXVIDQMFP-UHFFFAOYSA-N	1
DB00153	1	11	358	9261	0.34126386204784	Ergocalciferol	MECHNRXZTMCUDQ-RKHKHRCZSA-N	1
DB01367	1	11	358	9261	0.34126386204784	Rasagiline	RUOKEQAAGRXIBM-GFCCVEGCSA-N	1
DB09053	1	11	358	9261	0.34126386204784	Ibrutinib	XYFPWWZEPKGCCK-GOSISDBHSA-N	1
DB09293	15	358	358	9261	0.355495515338965	Iodide_I-131	XMBWDFGMSWQBCA-RNFDNDRNSA-M	1
DB09420	15	358	358	9261	0.355495515338965	Iodide_I-123	XMBWDFGMSWQBCA-AHCXROLUSA-M	1
DB11119	15	358	358	9261	0.355495515338965	Sodium_iodide	FVAUCKIRQBBSSJ-UHFFFAOYSA-M	1
DB00184	10	231	358	9261	0.357960513047886	Nicotine	SNICXCGAKADSCV-JTQLQIEISA-N	1
DB00738	1	12	358	9261	0.365808776430321	Pentamidine	XDRYMKDFEDOLFX-UHFFFAOYSA-N	1
DB00883	1	12	358	9261	0.365808776430321	Isosorbide_Dinitrate	MOYKHGMNXAOIAT-JGWLITMVSA-N	1
DB00995	1	12	358	9261	0.365808776430321	Auranofin	AUJRCFUBUPVWSZ-XTZHGVARSA-M	1
DB01028	1	12	358	9261	0.365808776430321	Methoxyflurane	RFKMCNOHBTXSMU-UHFFFAOYSA-N	1
DB04841	1	12	358	9261	0.365808776430321	Flunarizine	SMANXXCATUTDDT-QPJJXVBHSA-N	1
DB01005	3	58	358	9261	0.367064750767268	Hydroxyurea	VSNHCAURESNICA-UHFFFAOYSA-N	1
DB01236	2	35	358	9261	0.376299548632248	Sevoflurane	DFEYYRMXOJXZRJ-UHFFFAOYSA-N	1
DB00947	3	59	358	9261	0.37728579353059	Fulvestrant	VWUXBMIQPBEWFH-LQKBAPIOSA-N	1
DB01132	7	159	358	9261	0.380034720309124	Pioglitazone	HYAFETHFCAUJAY-UHFFFAOYSA-N	1
DB00126	4	84	358	9261	0.381645389042852	Vitamin_C	CIWBSHSKHKDKBQ-JLAZNSOCSA-N	1
DB00454	1	13	358	9261	0.38944159188134	Pethidine	XADCESSVHJOZHK-UHFFFAOYSA-N	1
DB00700	1	13	358	9261	0.38944159188134	Eplerenone	JUKPWJGBANNWMW-VWBFHTRKSA-N	1
DB00967	1	13	358	9261	0.38944159188134	Desloratadine	JAUOIFJMECXRGI-UHFFFAOYSA-N	1
DB01048	1	13	358	9261	0.38944159188134	Abacavir	MCGSCOLBFJQGHM-SCZZXKLOSA-N	1
DB01261	1	13	358	9261	0.38944159188134	Sitagliptin	MFFMDFFZMYYVKS-SECBINFHSA-N	1
DB12243	1	13	358	9261	0.38944159188134	Edaravone	QELUYTUMUWHWMC-UHFFFAOYSA-N	1
DB00388	2	36	358	9261	0.389679345766517	Phenylephrine	SONNWYBIRXJNDC-VIFPVBQESA-N	1
DB00503	2	36	358	9261	0.389679345766517	Ritonavir	NCDNCNXCDXHOMX-XGKFQTDJSA-N	1
DB12965	2	36	358	9261	0.389679345766517	Silver	BQCADISMDOOEFD-UHFFFAOYSA-N	1
DB06774	5	110	358	9261	0.38990849411605	Capsaicin	YKPUWZUDDOIDPM-SOFGYWHQSA-N	1
DB09120	5	110	358	9261	0.38990849411605	Zucapsaicin	YKPUWZUDDOIDPM-VURMDHGXSA-N	1
DB00157	15	368	358	9261	0.396039477356386	NADH	BOPGDPNILDQYTO-NNYOXOHSSA-N	1
DB01620	4	86	358	9261	0.398642984343063	Pheniramine	IJHNSHDBIRRJRN-UHFFFAOYSA-N	1
DB06757	22	552	358	9261	0.400782511949326	Manganese	WAEMQWOKJMHJLA-UHFFFAOYSA-N	1
DB01167	2	37	358	9261	0.402930173791396	Itraconazole	VHVPQPYKVGDNFY-ZPGVKDDISA-N	1
DB04868	2	37	358	9261	0.402930173791396	Nilotinib	HHZIURLSWUIHRB-UHFFFAOYSA-N	1
DB00928	3	62	358	9261	0.407720359869895	Azacitidine	NMUSYJAQQFHJEW-KVTDHHQDSA-N	1
DB00152	1	14	358	9261	0.412196110943018	Thiamine	JZRWCGZRTZMZEH-UHFFFAOYSA-N	1
DB00193	1	14	358	9261	0.412196110943018	Tramadol	TVYLLZQTGLZFBW-ZBFHGGJFSA-N	1
DB00925	1	14	358	9261	0.412196110943018	Phenoxybenzamine	QZVCTJOXCFMACW-UHFFFAOYSA-N	1
DB09028	1	14	358	9261	0.412196110943018	Cytisine	ANJTVLIZGCUXLD-DTWKUNHWSA-N	1
DB06616	5	113	358	9261	0.412207028481157	Bosutinib	UBPYILGKFZZVDX-UHFFFAOYSA-N	1
DB01093	11	268	358	9261	0.413562601903229	Dimethyl_sulfoxide	IAZDPXIOMUYVGZ-UHFFFAOYSA-N	1
DB01016	2	38	358	9261	0.416043097201692	Glyburide	ZNNLBTZKUZBEKO-UHFFFAOYSA-N	1
DB00470	2	39	358	9261	0.429010020198161	Dronabinol	CYQFCXCEBYINGO-IAGOWNOFSA-N	1
DB09327	2	39	358	9261	0.429010020198161	Tegafur-uracil	DHMYGZIEILLVNR-UHFFFAOYSA-N	1
DB00615	1	15	358	9261	0.434104886818333	Rifabutin	ATEBXHFBFRCZMA-VXTBVIBXSA-N	1
DB00541	7	170	358	9261	0.447475640112729	Vincristine	OGWKCGZFUXNPDA-XQKSVPLYSA-N	1
DB00753	2	41	358	9261	0.454477383870443	Isoflurane	PIWKPBJCKXDKJR-UHFFFAOYSA-N	1
DB06589	2	41	358	9261	0.454477383870443	Pazopanib	CUIHSIWYWATEQL-UHFFFAOYSA-N	1
DB00138	1	16	358	9261	0.455199269421315	Cystine	LEVWYRKDKASIDU-IMJSIDKUSA-N	1
DB00205	1	16	358	9261	0.455199269421315	Pyrimethamine	WKSAUQYGYAYLPV-UHFFFAOYSA-N	1
DB00433	1	16	358	9261	0.455199269421315	Prochlorperazine	WIKYUJGCLQQFNW-UHFFFAOYSA-N	1
DB01452	1	16	358	9261	0.455199269421315	Heroin	GVGLGOZIDCSQPN-PVHGPHFFSA-N	1
DB04842	1	16	358	9261	0.455199269421315	Fluspirilene	QOYHHIBFXOOADH-UHFFFAOYSA-N	1
DB09073	1	16	358	9261	0.455199269421315	Palbociclib	AHJRHEGDXFFMBM-UHFFFAOYSA-N	1
DB00746	2	42	358	9261	0.466965395591584	Deferoxamine	UBQYURCVBFRUQT-UHFFFAOYSA-N	1
DB00435	6	147	358	9261	0.468226886940374	Nitric_Oxide	MWUXSHHQAYIFBG-UHFFFAOYSA-N	1
DB00400	1	17	358	9261	0.475509449734464	Griseofulvin	DDUHZTYCFQRHIY-RBHXEPJQSA-N	1
DB00480	1	17	358	9261	0.475509449734464	Lenalidomide	GOTYRUGSSMKFNF-UHFFFAOYSA-N	1
DB00813	1	17	358	9261	0.475509449734464	Fentanyl	PJMPHNIQZUBGLI-UHFFFAOYSA-N	1
DB01001	1	17	358	9261	0.475509449734464	Salbutamol	NDAUXUAQIAJITI-UHFFFAOYSA-N	1
DB01114	1	17	358	9261	0.475509449734464	Chlorphenamine	SOYKEARSMXGVTM-UHFFFAOYSA-N	1
DB06809	1	17	358	9261	0.475509449734464	Plerixafor	YIQPUIGJQJDJOS-UHFFFAOYSA-N	1
DB09555	1	17	358	9261	0.475509449734464	Dexchlorpheniramine_maleate	DBAKFASWICGISY-DASCVMRKSA-N	1
DB13139	1	17	358	9261	0.475509449734464	Levosalbutamol	NDAUXUAQIAJITI-LBPRGKRZSA-N	1
DB00694	2	43	358	9261	0.479282461517791	Daunorubicin	STQGQHZAVUOBTE-VGBVRHCVSA-N	1
DB00169	4	97	358	9261	0.490019083188241	Cholecalciferol	QYSXJUFSXHHAJI-YRZJJWOYSA-N	1
DB00428	2	44	358	9261	0.491423985857171	Streptozocin	ZSJLQEPLLKMAKR-GKHCUFPYSA-N	1
DB00495	2	44	358	9261	0.491423985857171	Zidovudine	HBOMLICNUCNMMY-XLPZGREQSA-N	1
DB04160	26	686	358	9261	0.491533807770551	Pyrophosphoric_acid	XPPKVPWEQAFLFU-UHFFFAOYSA-N	1
DB06595	5	124	358	9261	0.492479529196773	Midostaurin	BMGQWWVMWDBQGC-IIFHNQTCSA-N	1
DB00144	1	18	358	9261	0.495064502535449	Phosphatidyl_serine	UNJJBGNPUUVVFQ-ZJUUUORDSA-N	1
DB00652	1	18	358	9261	0.495064502535449	Pentazocine	VOKSWYLNZZRQPF-GDIGMMSISA-N	1
DB00677	1	18	358	9261	0.495064502535449	Isoflurophate	MUCZHBLJLSDCSD-UHFFFAOYSA-N	1
DB00704	1	18	358	9261	0.495064502535449	Naltrexone	DQCKKXVULJGBQN-XFWGSAIBSA-N	1
DB00884	1	18	358	9261	0.495064502535449	Risedronate	IIDJRNMFWXDHID-UHFFFAOYSA-N	1
DB01029	1	18	358	9261	0.495064502535449	Irbesartan	YOSHYTLCDANDAN-UHFFFAOYSA-N	1
DB01030	1	18	358	9261	0.495064502535449	Topotecan	UCFGDBYHRUNTLO-QHCPKHFHSA-N	1
DB01370	1	18	358	9261	0.495064502535449	Aluminium	XAGFODPZIPBFFR-UHFFFAOYSA-N	1
DB06155	1	18	358	9261	0.495064502535449	Rimonabant	JZCPYUJPEARBJL-UHFFFAOYSA-N	1
DB00907	5	125	358	9261	0.499597376284552	Cocaine	ZPUCINDJVBIVPJ-LJISPDSOSA-N	1
DB00536	2	45	358	9261	0.503385949223323	Guanidine	ZRALSGWEFCBTJO-UHFFFAOYSA-N	1
DB01235	2	45	358	9261	0.503385949223323	Levodopa	WTDRDQBEARUVNC-LURJTMIESA-N	1
DB01032	1	19	358	9261	0.513892427552876	Probenecid	DBABZHXKTCFAPX-UHFFFAOYSA-N	1
DB01042	1	19	358	9261	0.513892427552876	Melphalan	SGDBTWWWUNNDEQ-LBPRGKRZSA-N	1
DB01244	1	19	358	9261	0.513892427552876	Bepridil	UIEATEWHFDRYRU-UHFFFAOYSA-N	1
DB00203	2	46	358	9261	0.515164872310266	Sildenafil	BNRNXUUZRGQAQC-UHFFFAOYSA-N	1
DB01265	2	46	358	9261	0.515164872310266	Telbivudine	IQFYYKKMVGJFEH-CSMHCCOUSA-N	1
DB01987	2	46	358	9261	0.515164872310266	Cocarboxylase	AYEKOFBPNLCAJY-UHFFFAOYSA-N	1
DB04173	2	46	358	9261	0.515164872310266	Fructose	RFSUNEUAIZKAJO-AZGQCCRYSA-N	1
DB00331	6	156	358	9261	0.526273317135855	Metformin	XZWYZXLIPXDOLR-UHFFFAOYSA-N	1
DB00515	15	400	358	9261	0.526392521083691	Cisplatin	DQLATGHUWYMOKM-UHFFFAOYSA-L	1
DB00322	1	20	358	9261	0.532020189108716	Floxuridine	ODKNJVUHOIMIIZ-RRKCRQDMSA-N	1
DB00904	1	20	358	9261	0.532020189108716	Ondansetron	FELGMEQIXOGIFQ-UHFFFAOYSA-N	1
DB01037	1	20	358	9261	0.532020189108716	Selegiline	MEZLKOACVSPNER-GFCCVEGCSA-N	1
DB06690	1	20	358	9261	0.532020189108716	Nitrous_oxide	GQPLMRYTRLFLPF-UHFFFAOYSA-N	1
DB06810	1	20	358	9261	0.532020189108716	Plicamycin	CFCUWKMKBJTWLW-BKHRDMLASA-N	1
DB02659	8	214	358	9261	0.546157972636828	Cholic_Acid	BHQCQFFYRZLCQQ-OELDTZBJSA-N	1
DB02325	9	242	358	9261	0.549417749421622	Isopropyl_Alcohol	KFZMGEQAYNKOFK-UHFFFAOYSA-N	1
DB00842	1	21	358	9261	0.549473754302911	Oxazepam	ADIMAYPTOBDMTL-UHFFFAOYSA-N	1
DB00850	1	21	358	9261	0.549473754302911	Perphenazine	RGCVKNLCSQQDEP-UHFFFAOYSA-N	1
DB01069	1	21	358	9261	0.549473754302911	Promethazine	PWWVAXIEGOYWEE-UHFFFAOYSA-N	1
DB01127	1	21	358	9261	0.549473754302911	Econazole	LEZWWPYKPKIXLL-UHFFFAOYSA-N	1
DB05018	1	21	358	9261	0.549473754302911	Migalastat	LXBIFEVIBLOUGU-DPYQTVNSSA-N	1
DB09462	96	2601	358	9261	0.559500278299171	Glycerin	PEDCQBHIVMGVHV-UHFFFAOYSA-N	1
DB01101	2	50	358	9261	0.560397600170286	Capecitabine	GAGWJHPBXLXJQN-UORFTKCHSA-N	1
DB00393	1	22	358	9261	0.566278129793593	Nimodipine	UIAGMCDKSXEBJQ-UHFFFAOYSA-N	1
DB09142	1	22	358	9261	0.566278129793593	Sincalide	IZTQOLKUZKXIRV-YRVFCXMDSA-N	1
DB00974	2	51	358	9261	0.571225723441554	Edetic_Acid	KCXVZYZYPLLWCC-UHFFFAOYSA-N	1
DB00391	1	23	358	9261	0.582457397224445	Sulpiride	BGRJTUBHPOOWDU-UHFFFAOYSA-N	1
DB05015	1	23	358	9261	0.582457397224445	Belinostat	NCNRHFGMJRPRSK-MDZDMXLPSA-N	1
DB01356	4	110	358	9261	0.589814998386707	Lithium	HBBGRARXTFLTSG-UHFFFAOYSA-N	1
DB00727	1	24	358	9261	0.598034747348836	Nitroglycerin	SNIOPGDIGTZGOP-UHFFFAOYSA-N	1
DB01033	1	24	358	9261	0.598034747348836	Mercaptopurine	GLVAUDGFNGKCSF-UHFFFAOYSA-N	1
DB01592	13	364	358	9261	0.601799004283888	Iron	XEEYBQQBJWHFJM-UHFFFAOYSA-N	1
DB02772	5	141	358	9261	0.607304714577806	Sucrose	CZMRCDWAGMRECN-UGDNZRGBSA-N	1
DB00523	15	422	358	9261	0.611452319382436	Alitretinoin	SHGAZHPCJJPHSC-ZVCIMWCZSA-N	1
DB00755	15	422	358	9261	0.611452319382436	Tretinoin	SHGAZHPCJJPHSC-YCNIQYBTSA-N	1
DB00242	1	25	358	9261	0.613032512898509	Cladribine	PTOAARAWEBMLNO-KVQBGUIXSA-N	1
DB06755	1	25	358	9261	0.613032512898509	Beta_carotene	OENHQHLEOONYIE-JLTXGRSLSA-N	1
DB09472	100	2741	358	9261	0.615147527687192	Sodium_sulfate	PMZURENOXWZQFD-UHFFFAOYSA-L	1
DB00502	3	85	358	9261	0.618181443811786	Haloperidol	LNEPOXFFQSENCJ-UHFFFAOYSA-N	1
DB00740	1	26	358	9261	0.627472200242926	Riluzole	FTALBRSUTCGOEG-UHFFFAOYSA-N	1
DB04942	1	26	358	9261	0.627472200242926	Tamibarotene	MUTNCGKQJGXKEM-UHFFFAOYSA-N	1
DB00118	8	230	358	9261	0.62834829237192	Ademetionine	MEFKEPWMEQBLKI-AIRLBKTGSA-N	1
DB00333	1	27	358	9261	0.641374519883604	Methadone	USSIQXCVUWKGNF-UHFFFAOYSA-N	1
DB01204	1	27	358	9261	0.641374519883604	Mitoxantrone	KKZJGLLVHKMTCM-UHFFFAOYSA-N	1
DB04552	1	27	358	9261	0.641374519883604	Niflumic_Acid	JZFPYUNJRRFVQU-UHFFFAOYSA-N	1
DB11127	1	27	358	9261	0.641374519883604	Selenious_acid	MCAHWIHFGHIESP-UHFFFAOYSA-N	1
DB00619	4	118	358	9261	0.645211880321566	Imatinib	KTUFNOKKBVMGRW-UHFFFAOYSA-N	1
DB00316	3	89	358	9261	0.649238400794304	Acetaminophen	RZVAJINKPMORJF-UHFFFAOYSA-N	1
DB00321	2	59	358	9261	0.650841737722718	Amitriptyline	KRMDCWKBEZIMAB-UHFFFAOYSA-N	1
DB00514	1	28	358	9261	0.654759415826231	Dextromethorphan	MKXZASYAUGDDCJ-NJAFHUGGSA-N	1
DB00622	1	28	358	9261	0.654759415826231	Nicardipine	ZBBHBTPTTSWHBA-UHFFFAOYSA-N	1
DB09459	7	208	358	9261	0.660785163539963	Tartaric_acid	FEWJPZIEWOKRBE-JCYAYHJZSA-N	1
DB00104	1	30	358	9261	0.680053048865865	Octreotide	DEQANNDTNATYII-OULOTJBUSA-N	1
DB00457	1	30	358	9261	0.680053048865865	Prazosin	IENZQIKPVFGBNW-UHFFFAOYSA-N	1
DB00650	1	30	358	9261	0.680053048865865	Leucovorin	VVIAGPKUTFNRDU-ABLWVSNPSA-N	1
DB11596	1	30	358	9261	0.680053048865865	Levoleucovorin	VVIAGPKUTFNRDU-STQMWFEESA-N	1
DB00122	2	63	358	9261	0.686034578233289	Choline	OEYIOHPDSNJKLS-UHFFFAOYSA-N	1
DB00603	2	63	358	9261	0.686034578233289	Medroxyprogesterone_acetate	PSGAAPLEWMOORI-PEINSRQWSA-N	1
DB09563	2	63	358	9261	0.686034578233289	Choline_C-11	OEYIOHPDSNJKLS-BJUDXGSMSA-N	1
DB01166	1	31	358	9261	0.691998090945959	Cilostazol	RRGUKTPIGVIEKM-UHFFFAOYSA-N	1
DB01222	1	31	358	9261	0.691998090945959	Budesonide	VOVIALXJUBGFJZ-KWVAZRHASA-N	1
DB01238	1	31	358	9261	0.691998090945959	Aripiprazole	CEUORZQYGODEFX-UHFFFAOYSA-N	1
DB04272	22	643	358	9261	0.692509938617523	Citric_Acid	KRKNYBCHXYNGOX-UHFFFAOYSA-N	1
DB00411	2	64	358	9261	0.694365876981388	Carbachol	AIXAANGOTKPUOY-UHFFFAOYSA-N	1
DB00741	3	96	358	9261	0.69917159026069	Hydrocortisone	JYGXADMDTFJGBT-VWUMJDOOSA-N	1
DB01262	6	187	358	9261	0.701402867458862	Decitabine	XAUDJQYHKZQPEU-KVQBGUIXSA-N	1
DB00146	1	32	358	9261	0.703498370820942	Calcidiol	JWUBBDSIWDLEOM-DTOXIADCSA-N	1
DB00623	1	32	358	9261	0.703498370820942	Fluphenazine	PLDUPXSUYLZYBN-UHFFFAOYSA-N	1
DB00822	1	32	358	9261	0.703498370820942	Disulfiram	AUZONCFQVSMFAP-UHFFFAOYSA-N	1
DB09322	1	32	358	9261	0.703498370820942	Zinc_sulfate	NWONKYPBYAMBJT-UHFFFAOYSA-L	1
DB09526	1	32	358	9261	0.703498370820942	Hydroquinone	QIGBRXMKCJKVMJ-UHFFFAOYSA-N	1
DB01050	2	66	358	9261	0.710481245421877	Ibuprofen	HEFNNWSXXWATRW-UHFFFAOYSA-N	1
DB09213	2	66	358	9261	0.710481245421877	Dexibuprofen	HEFNNWSXXWATRW-JTQLQIEISA-N	1
DB00555	1	33	358	9261	0.714570404120839	Lamotrigine	PYZRQGJRPPTADH-UHFFFAOYSA-N	1
DB01088	1	33	358	9261	0.714570404120839	Iloprost	HIFJCPQKFCZDDL-ACWOEMLNSA-N	1
DB09140	20	598	358	9261	0.724335517869162	Oxygen	MYMOFIZGZYHOMD-UHFFFAOYSA-N	1
DB00338	1	34	358	9261	0.725230094849478	Omeprazole	SUBDBMMJDZJVOS-UHFFFAOYSA-N	1
DB00434	1	34	358	9261	0.725230094849478	Cyproheptadine	JJCFRYNCJDLXIK-UHFFFAOYSA-N	1
DB00736	1	34	358	9261	0.725230094849478	Esomeprazole	SUBDBMMJDZJVOS-DEOSSOPVSA-N	1
DB01128	1	34	358	9261	0.725230094849478	Bicalutamide	LKJPYSCBVHEWIU-UHFFFAOYSA-N	1
DB01159	1	34	358	9261	0.725230094849478	Halothane	BCQZXOMGPXTTIC-UHFFFAOYSA-N	1
DB11135	2	68	358	9261	0.725881110991161	Selenium	BUGBHKTXTAQXES-UHFFFAOYSA-N	1
DB01113	6	193	358	9261	0.729733913490569	Papaverine	XQYZDYMELSJDRZ-UHFFFAOYSA-N	1
DB00166	1	35	358	9261	0.735492757973515	Lipoic_Acid	AGBQKNBQESQNJD-SSDOTTSWSA-N	1
DB00208	1	35	358	9261	0.735492757973515	Ticlopidine	PHWBOXQYWZNQIN-UHFFFAOYSA-N	1
DB00421	1	35	358	9261	0.735492757973515	Spironolactone	LXMSZDCAJNLERA-ZHYRCANASA-N	1
DB03904	1	35	358	9261	0.735492757973515	Urea	XSQUKJJJFZCRTK-UHFFFAOYSA-N	1
DB06786	1	35	358	9261	0.735492757973515	Halcinonide	MUQNGPZZQDCDFT-JNQJZLCISA-N	1
DB09510	1	35	358	9261	0.735492757973515	Urea_C-13	XSQUKJJJFZCRTK-OUBTZVSYSA-N	1
DB00806	1	36	358	9261	0.745373141179428	Pentoxifylline	BYPFEZZEUUWMEJ-UHFFFAOYSA-N	1
DB01095	1	36	358	9261	0.745373141179428	Fluvastatin	FJLGEFLZQAZZCD-JUFISIKESA-N	1
DB00317	2	72	358	9261	0.754608352256905	Gefitinib	XGALLCVXEZPNRQ-UHFFFAOYSA-N	1
DB00591	1	37	358	9261	0.754885445829097	Fluocinolone_Acetonide	FEBLZLNTKCEFIT-VSXGLTOVSA-N	1
DB00636	1	37	358	9261	0.754885445829097	Clofibrate	KNHUKKLJHYUCFP-UHFFFAOYSA-N	1
DB04743	1	37	358	9261	0.754885445829097	Nimesulide	HYWYRSMBCFDLJT-UHFFFAOYSA-N	1
DB00446	6	200	358	9261	0.760339422872323	Chloramphenicol	WIIZWVCIJKGZOK-RKDXNWHRSA-N	1
DB01047	1	38	358	9261	0.76404334714335	Fluocinonide	WJOHZNCJWYWUJD-IUGZLZTKSA-N	1
DB01115	1	38	358	9261	0.76404334714335	Nifedipine	HYIMSNHJOBLJNT-UHFFFAOYSA-N	1
DB09145	65	1882	358	9261	0.772532469927504	Water	XLYOFNOQVPJJNP-UHFFFAOYSA-N	1
DB00367	1	39	358	9261	0.772860013641908	Levonorgestrel	WWYNJERNGUHSAO-XUDSTZEESA-N	1
DB09389	1	39	358	9261	0.772860013641908	Norgestrel	WWYNJERNGUHSAO-UHFFFAOYSA-N	1
DB00163	2	75	358	9261	0.774418792286234	Vitamin_E	GVJHHUAWPYXKBD-IEOSBIPESA-N	1
DB00970	2	75	358	9261	0.774418792286234	Dactinomycin	RJURFGZVJUQBHK-IIXSONLDSA-N	1
DB00295	4	141	358	9261	0.775512770187448	Morphine	BQJCRHHNABKAKU-KBQPJGBKSA-N	1
DB00142	19	591	358	9261	0.780107957466101	Glutamic_Acid	WHUUTDBJXJRKMK-VKHMYHEASA-N	1
DB00608	2	76	358	9261	0.780705689545782	Chloroquine	WHTVZRBIWZFKQO-UHFFFAOYSA-N	1
DB00531	1	40	358	9261	0.781348125866981	Cyclophosphamide	CMSMOCZEIVJLDB-UHFFFAOYSA-N	1
DB00575	1	40	358	9261	0.781348125866981	Clonidine	GJSURZIOUXUGAL-UHFFFAOYSA-N	1
DB00412	10	330	358	9261	0.791049581087004	Rosiglitazone	YASAKCUCGLMORW-UHFFFAOYSA-N	1
DB00396	7	240	358	9261	0.795578343819333	Progesterone	RJKFOVLPORLFTN-LEKSSAKUSA-N	1
DB00682	1	42	358	9261	0.797387077315073	Warfarin	PJVWKTKQMONHTI-UHFFFAOYSA-N	1
DB00734	1	42	358	9261	0.797387077315073	Risperidone	RAPZEAPATHNIPO-UHFFFAOYSA-N	1
DB00829	1	42	358	9261	0.797387077315073	Diazepam	AAOVKJBEBIDNHE-UHFFFAOYSA-N	1
DB00252	1	43	358	9261	0.804960996738817	Phenytoin	CXOFVDLJLONNDW-UHFFFAOYSA-N	1
DB01104	1	43	358	9261	0.804960996738817	Sertraline	VGKDLMBJGBXTGI-SJCJKPOMSA-N	1
DB11072	1	43	358	9261	0.804960996738817	Hydrofluoric_acid	KRHYYFGTRYWZRS-UHFFFAOYSA-N	1
DB11257	1	43	358	9261	0.804960996738817	Fluoride_ion	KRHYYFGTRYWZRS-UHFFFAOYSA-M	1
DB00834	2	81	358	9261	0.809886911830554	Mifepristone	VKHAHZOOUSRJNA-GCNJZUOMSA-N	1
DB00945	4	149	358	9261	0.810916590946014	Acetylsalicylic_acid	BSYNRYMUTXBXSQ-UHFFFAOYSA-N	1
DB00277	1	44	358	9261	0.812252555131414	Theophylline	ZFXYFBGIUFBOJW-UHFFFAOYSA-N	1
DB00290	1	44	358	9261	0.812252555131414	Bleomycin	OYVAGSVQBOHSSS-WXFSZRTFSA-O	1
DB01393	1	44	358	9261	0.812252555131414	Bezafibrate	IIBYAHWJQTYFKB-UHFFFAOYSA-N	1
DB01092	1	45	358	9261	0.819272250720234	Ouabain	LPMXVESGRSUGHW-HBYQJFLCSA-N	1
DB01197	1	45	358	9261	0.819272250720234	Captopril	FAKRSMQSSFJEIM-RQJHMYQMSA-N	1
DB00170	1	46	358	9261	0.826030192462678	Menadione	MJVAVZPDRWSRRC-UHFFFAOYSA-N	1
DB00119	2	85	358	9261	0.830691225107455	Pyruvic_acid	LCTONWCANYUPML-UHFFFAOYSA-N	1
DB00201	8	284	358	9261	0.835834456576771	Caffeine	RYYVLZVUVIJVGH-UHFFFAOYSA-N	1
DB11217	5	189	358	9261	0.837920441095603	Arbutin	BJRNKVDFDLYUGJ-RMPHRYRLSA-N	1
DB01744	5	190	358	9261	0.841220720958891	Camphor	DSSYKIVIOFKYAU-XCBNKYQSSA-N	1
DB00761	1	49	358	9261	0.844829043730807	Potassium_Chloride	WCUXLLCKKVVCTQ-UHFFFAOYSA-M	1
DB01183	1	49	358	9261	0.844829043730807	Naloxone	UZHSEJADLWPNLE-GRGSLBFTSA-N	1
DB00563	2	88	358	9261	0.844926158267467	Methotrexate	FBOZXECLQNJBKD-ZDUSSCGKSA-N	1
DB00641	4	158	358	9261	0.845167133170619	Simvastatin	RYMZZMVNJRMUDD-HGQWONQESA-N	1
DB00143	4	161	358	9261	0.855361832844046	Glutathione	RWSXRVCMGQZWBV-WDSKDSINSA-N	1
DB01065	9	323	358	9261	0.855706494900912	Melatonin	DRLFMBDRBRZALE-UHFFFAOYSA-N	1
DB00305	1	53	358	9261	0.866780494163272	Mitomycin	NWIBSHFKIJFRCO-WUDYKRTCSA-N	1
DB00571	1	53	358	9261	0.866780494163272	Propranolol	AQHHHDLHHXJYJD-UHFFFAOYSA-N	1
DB00129	4	165	358	9261	0.868064957203733	Ornithine	AHLPHDHHMVZTML-BYPYZUCNSA-N	1
DB00482	2	94	358	9261	0.870186276773507	Celecoxib	RZEKVGVHFLEQIL-UHFFFAOYSA-N	1
DB01392	5	201	358	9261	0.874002623655264	Yohimbine	BLGXFZZNTVWLAY-SCYLSFHTSA-N	1
DB00481	1	55	358	9261	0.876565682167835	Raloxifene	GZUITABIAKMVPG-UHFFFAOYSA-N	1
DB00526	3	133	358	9261	0.877626240748199	Oxaliplatin	ZROHGHOFXNOHSO-BNTLRKBRSA-L	1
DB04465	2	96	358	9261	0.877729980607115	Lactose	GUBGYTABKSRVRQ-QKKXKWKRSA-N	1
DB00627	6	238	358	9261	0.883150788229621	Niacin	PVNIIMVLHYAWGP-UHFFFAOYSA-N	1
DB03310	1	57	358	9261	0.885633992186832	Glutathione_disulfide	YPZRWBKMTBYPTK-BJDJZHNGSA-N	1
DB05294	1	57	358	9261	0.885633992186832	Vandetanib	UHTHHESEBZOYNR-UHFFFAOYSA-N	1
DB11142	84	2510	358	9261	0.888983514081231	Selenomethionine	RJFAYQIBOAGBLC-BYPYZUCNSA-N	1
DB00182	1	58	358	9261	0.889915840209956	Amphetamine	KWTSXDURSIMDCE-UHFFFAOYSA-N	1
DB01576	1	58	358	9261	0.889915840209956	Dextroamphetamine	KWTSXDURSIMDCE-QMMMGPOBSA-N	1
DB01248	2	100	358	9261	0.891619626405237	Docetaxel	ZDZOTLJHXYCWBA-VCVYQWHSSA-N	1
DB00624	5	208	358	9261	0.891736363663326	Testosterone	MUMGGOZAMZWBJJ-DYKIIFRCSA-N	1
DB00281	1	59	358	9261	0.894037807494218	Lidocaine	NNJVILVZKWQKPM-UHFFFAOYSA-N	1
DB01221	1	60	358	9261	0.89800584775751	Ketamine	YQEZLKZALYSWHR-UHFFFAOYSA-N	1
DB00898	13	472	358	9261	0.901408242859211	Ethanol	LFQSCWFLJHTTHZ-UHFFFAOYSA-N	1
DB00360	1	64	358	9261	0.912450244050912	Sapropterin	FNKQXYHWGSIFBK-RPDRRWSUSA-N	1
DB00173	1	65	358	9261	0.915730496550104	Adenine	GFFGJBXGBJISGV-UHFFFAOYSA-N	1
DB00477	1	66	358	9261	0.918888177336692	Chlorpromazine	ZPEIMTDSQAKGNT-UHFFFAOYSA-N	1
DB09561	1	67	358	9261	0.9219278541412	Sodium_glycerophosphate	OFNNKPAERNWEDD-UHFFFAOYSA-L	1
DB00136	5	224	358	9261	0.924389711516406	Calcitriol	GMRQFYUYWCNGIN-NKMMMXOESA-N	1
DB00468	5	226	358	9261	0.927789457941915	Quinine	LOUPRKONTZGTKE-WZBLMQSHSA-N	1
DB00908	5	226	358	9261	0.927789457941915	Quinidine	LOUPRKONTZGTKE-LHHVKLHASA-N	1
DB03754	13	492	358	9261	0.928372473005106	Tromethamine	LENZDBCJOHFCAS-UHFFFAOYSA-N	1
DB02530	6	262	358	9261	0.929399641498529	gamma-Aminobutyric_acid	BTCSSZJGUNDROE-UHFFFAOYSA-N	1
DB01174	1	70	358	9261	0.930382029091919	Phenobarbital	DDBREPKUVSBGFI-UHFFFAOYSA-N	1
DB03793	2	118	358	9261	0.937787780901507	Benzoic_Acid	WPYMKLBDIGXBTP-UHFFFAOYSA-N	1
DB00139	12	469	358	9261	0.938540732568997	Succinic_acid	KDYFGRWQOYBRFD-UHFFFAOYSA-N	1
DB03619	2	120	358	9261	0.941574776058395	Deoxycholic_Acid	KXGVEGMKQFWNSR-LLQZFEROSA-N	1
DB00194	10	409	358	9261	0.944287624573421	Vidarabine	OIRDTQYFTABQOQ-UHTZMRCNSA-N	1
DB00640	10	409	358	9261	0.944287624573421	Adenosine	OIRDTQYFTABQOQ-KQYNXXCUSA-N	1
DB00661	1	76	358	9261	0.944649185694552	Verapamil	SGTNSNPWRIOYBX-UHFFFAOYSA-N	1
DB00597	1	78	358	9261	0.94872440434843	Gadoteridol	DPNNNPAKRZOSMO-UHFFFAOYSA-K	1
DB03017	3	168	358	9261	0.952723989705637	Lauric_Acid	POULHZVOKOAJMA-UHFFFAOYSA-N	1
DB00472	1	82	358	9261	0.955998972510607	Fluoxetine	RTHCYVBBDHJXIQ-UHFFFAOYSA-N	1
DB00114	2	131	358	9261	0.958784818741274	Pyridoxal_Phosphate	NGVDGCNFYWLIFO-UHFFFAOYSA-N	1
DB09157	5	258	358	9261	0.966464124447923	Carbon_dioxide	CURLTUGMZLYLDI-UHFFFAOYSA-N	1
DB01240	1	90	358	9261	0.967604718416144	Epoprostenol	KAQKFAOMNZTLHT-OZUDYXHBSA-N	1
DB00988	8	368	358	9261	0.967656917589411	Dopamine	VYFYYTLLBUKUHU-UHFFFAOYSA-N	1
DB00313	1	94	358	9261	0.972206160333011	Valproic_Acid	NIJJYAXOARWZEE-UHFFFAOYSA-N	1
DB01942	24	901	358	9261	0.97269692044465	Formic_Acid	BDAGIHXWWSANSR-UHFFFAOYSA-N	1
DB01039	1	98	358	9261	0.976155575253545	Fenofibrate	YMTINGFKWWXKFG-UHFFFAOYSA-N	1
DB01076	1	98	358	9261	0.976155575253545	Atorvastatin	XUKUURHRXDUEBC-KAYWLYCHSA-N	1
DB00159	2	149	358	9261	0.976979041472528	Icosapent	JAZBEHYOTPTENJ-JLNKQSITSA-N	1
DB01064	1	102	358	9261	0.979545133970267	Isoprenaline	JWZZKOKVBUJMES-UHFFFAOYSA-N	1
DB04224	5	282	358	9261	0.981764362412972	Oleic_Acid	ZQPPMHVWECSIRJ-MDZDMXLPSA-N	1
DB00328	2	158	358	9261	0.98287432156354	Indomethacin	CGIGDMFJXJATDK-UHFFFAOYSA-N	1
DB03128	7	371	358	9261	0.986745756557318	Acetylcholine	OIPILFWXSMYKGL-UHFFFAOYSA-N	1
DB00132	2	167	358	9261	0.987294684410581	Alpha-Linolenic_Acid	DTOSIQBPPRVQHS-PDBXOOCHSA-N	1
DB00604	2	172	358	9261	0.989248391708087	Cisapride	DCSUBABJRXZOMT-IRLDBZIGSA-N	1
DB03796	9	468	358	9261	0.99225354729499	Palmitic_Acid	IPCSVZSSVZVIGE-UHFFFAOYSA-N	1
DB03255	1	132	358	9261	0.993536633437285	Phenol	ISWSIDIOOBJBQZ-UHFFFAOYSA-N	1
DB03843	1	135	358	9261	0.994241142661982	Formaldehyde	WSFSSNUMVMOOMR-UHFFFAOYSA-N	1
DB05381	10	534	358	9261	0.996058991270928	Histamine	NTYJJOPFIAHURM-UHFFFAOYSA-N	1
DB01586	1	146	358	9261	0.996229355784836	Ursodeoxycholic_acid	RUDATBOHQWOJDD-UZVSRGJWSA-N	1
DB06777	1	146	358	9261	0.996229355784836	Chenodeoxycholic_acid	RUDATBOHQWOJDD-BSWAIDMHSA-N	1
DB00917	7	422	358	9261	0.996289963961063	Dinoprostone	XEYBRNLFEZDVAW-ARSRFYASSA-N	1
DB00368	7	426	358	9261	0.996655252749829	Norepinephrine	SFLSHLFXELFNJZ-QMMMGPOBSA-N	1
DB00668	6	406	358	9261	0.998070701718424	Epinephrine	UCTWMZQNUQWSLP-VIFPVBQESA-N	1
DB00147	0	17	358	9261	0.999999999999999	Pyridoxal	RADKZDMFGJYCBB-UHFFFAOYSA-N	1
DB00199	0	17	358	9261	0.999999999999999	Erythromycin	ULGZDMOVFRHVEP-RWJQBGPGSA-N	1
DB00268	0	17	358	9261	0.999999999999999	Ropinirole	UHSKFQJFRQCDBE-UHFFFAOYSA-N	1
DB00403	0	17	358	9261	0.999999999999999	Ceruletide	YRALAIOMGQZKOW-HYAOXDFASA-N	1
DB00413	0	17	358	9261	0.999999999999999	Pramipexole	FASDKYOPVNHBLU-ZETCQYMHSA-N	1
DB00419	0	17	358	9261	0.999999999999999	Miglustat	UQRORFVVSGFNRO-UTINFBMNSA-N	1
DB00546	0	17	358	9261	0.999999999999999	Adinazolam	GJSLOMWRLALDCT-UHFFFAOYSA-N	1
DB00656	0	17	358	9261	0.999999999999999	Trazodone	PHLBKPHSAVXXEF-UHFFFAOYSA-N	1
DB00749	0	17	358	9261	0.999999999999999	Etodolac	NNYBQONXHNTVIJ-UHFFFAOYSA-N	1
DB00843	0	17	358	9261	0.999999999999999	Donepezil	ADEBPBSSDYVVLD-UHFFFAOYSA-N	1
DB01043	0	17	358	9261	0.999999999999999	Memantine	BUGYDGFZZOZRHP-UHFFFAOYSA-N	1
DB01068	0	17	358	9261	0.999999999999999	Clonazepam	DGBIGWXXNGSACT-UHFFFAOYSA-N	1
DB01205	0	17	358	9261	0.999999999999999	Flumazenil	OFBIFZUFASYYRE-UHFFFAOYSA-N	1
DB01216	0	17	358	9261	0.999999999999999	Finasteride	DBEPLOCGEIEOCV-WSBQPABSSA-N	1
DB01403	0	17	358	9261	0.999999999999999	Methotrimeprazine	VRQVVMDWGGWHTJ-CQSZACIVSA-N	1
DB02959	0	17	358	9261	0.999999999999999	Oxitriptan	LDCYZAJDBXYCGN-VIFPVBQESA-N	1
DB08824	0	17	358	9261	0.999999999999999	Ioflupane_I-123	HXWLAJVUJSVENX-HFIFKADTSA-N	1
DB00006	0	3	358	9261	1	Bivalirudin	OIRCOABEOLEUMC-GEJPAHFPSA-N	1
DB00014	0	3	358	9261	1	Goserelin	BLCLNMBMMGCOAS-URPVMXJPSA-N	1
DB00035	0	26	358	9261	1	Desmopressin	NFLWUMRGJYTJIN-NXBWRCJVSA-N	1
DB00080	0	2	358	9261	1	Daptomycin	DOAKLVKFURWEDJ-RWDRXURGSA-N	1
DB00093	0	1	358	9261	1	Felypressin	SFKQVVDKFKYTNA-DZCXQCEKSA-N	1
DB00127	0	55	358	9261	1	Spermine	PFNFFQXMRSDOHW-UHFFFAOYSA-N	1
DB00137	0	13	358	9261	1	Lutein	KBPHJBAIARWVSC-RGZFRNHPSA-N	1
DB00140	0	15	358	9261	1	Riboflavin	AUNGANRZJHBGPY-SCRDCRAPSA-N	1
DB00141	0	33	358	9261	1	N-Acetylglucosamine	MBLBDJOUHNCFQT-LXGUWJNJSA-N	1
DB00154	0	10	358	9261	1	Dihomo-gamma-linolenic_acid	HOBAELRKJCKHQD-QNEBEIHSSA-N	1
DB00158	0	43	358	9261	1	Folic_Acid	OVBPIULPVIDEAO-LBPRGKRZSA-N	1
DB00165	0	15	358	9261	1	Pyridoxine	LXNHXLLTXMVWPM-UHFFFAOYSA-N	1
DB00168	0	14	358	9261	1	Aspartame	IAOZJIPTCAWIRG-QWRGUYRKSA-N	1
DB00175	0	46	358	9261	1	Pravastatin	TUZYXOIXSAXUGO-PZAWKZKUSA-N	1
DB00176	0	32	358	9261	1	Fluvoxamine	CJOFXWAVKWHTFT-XSFVSMFZSA-N	1
DB00177	0	16	358	9261	1	Valsartan	ACWBQPMHZXGDFX-QFIPXVFZSA-N	1
DB00178	0	10	358	9261	1	Ramipril	HDACQVRGBOVJII-JBDAPHQKSA-N	1
DB00180	0	4	358	9261	1	Flunisolide	XSFJVAJPIHIPKU-XWCQMRHXSA-N	1
DB00181	0	12	358	9261	1	Baclofen	KPYSYYIEGFHWSV-UHFFFAOYSA-N	1
DB00183	0	14	358	9261	1	Pentagastrin	NEYNJQRKHLUJRU-DZUOILHNSA-N	1
DB00185	0	4	358	9261	1	Cevimeline	WUTYZMFRCNBCHQ-LHIURRSHSA-N	1
DB00186	0	4	358	9261	1	Lorazepam	DIWRORZWFLOCLC-UHFFFAOYSA-N	1
DB00189	0	8	358	9261	1	Ethchlorvynol	ZEHYJZXQEQOSON-AATRIKPKSA-N	1
DB00190	0	11	358	9261	1	Carbidopa	TZFNLOMSOLWIDK-JTQLQIEISA-N	1
DB00191	0	6	358	9261	1	Phentermine	DHHVAGZRUROJKS-UHFFFAOYSA-N	1
DB00192	0	1	358	9261	1	Indecainide	UCEWGESNIULAGX-UHFFFAOYSA-N	1
DB00196	0	38	358	9261	1	Fluconazole	RFHAOTPXVQNOHP-UHFFFAOYSA-N	1
DB00198	0	4	358	9261	1	Oseltamivir	VSZGPKBBMSAYNT-RRFJBIMHSA-N	1
DB00200	0	13	358	9261	1	Hydroxocobalamin	YOZNUFWCRFCGIH-WZHZPDAFSA-K	1
DB00202	0	9	358	9261	1	Succinylcholine	AXOIZCJOOAYSMI-UHFFFAOYSA-N	1
DB00204	0	7	358	9261	1	Dofetilide	IXTMWRCNAAVVAI-UHFFFAOYSA-N	1
DB00206	0	28	358	9261	1	Reserpine	QEVHRUUCFGRFIF-MDEJGZGSSA-N	1
DB00210	0	8	358	9261	1	Adapalene	LZCDAPDGXCYOEH-UHFFFAOYSA-N	1
DB00211	0	3	358	9261	1	Midodrine	PTKSEFOSCHHMPD-UHFFFAOYSA-N	1
DB00212	0	1	358	9261	1	Remikiren	UXIGZRQVLGFTOU-VQXQMPIVSA-N	1
DB00214	0	10	358	9261	1	Torasemide	NGBFQHCMQULJNZ-UHFFFAOYSA-N	1
DB00215	0	56	358	9261	1	Citalopram	WSEQXVZVJXJVFP-UHFFFAOYSA-N	1
DB00216	0	7	358	9261	1	Eletriptan	PWVXXGRKLHYWKM-LJQANCHMSA-N	1
DB00217	0	8	358	9261	1	Bethanidine	NIVZHWNOUVJHKV-UHFFFAOYSA-N	1
DB00219	0	1	358	9261	1	Oxyphenonium	GFRUPHOKLBPHTQ-UHFFFAOYSA-N	1
DB00221	0	4	358	9261	1	Isoetarine	HUYWAWARQUIQLE-UHFFFAOYSA-N	1
DB00224	0	9	358	9261	1	Indinavir	CBVCZFGXHXORBI-PXQQMZJSSA-N	1
DB00226	0	6	358	9261	1	Guanadrel	HPBNRIOWIXYZFK-UHFFFAOYSA-N	1
DB00227	0	95	358	9261	1	Lovastatin	PCZOHLXUXFIOCF-BXMDZJJMSA-N	1
DB00228	0	6	358	9261	1	Enflurane	JPGQOUSTVILISH-UHFFFAOYSA-N	1
DB00229	0	1	358	9261	1	Cefotiam	QYQDKDWGWDOFFU-IUODEOHRSA-N	1
DB00230	0	11	358	9261	1	Pregabalin	AYXYPKUFHZROOJ-ZETCQYMHSA-N	1
DB00231	0	19	358	9261	1	Temazepam	SEQDDYPDSLOBDC-UHFFFAOYSA-N	1
DB00232	0	3	358	9261	1	Methyclothiazide	CESYKOGBSMNBPD-UHFFFAOYSA-N	1
DB00233	0	9	358	9261	1	Aminosalicylic_Acid	WUBBRNOQWQTFEX-UHFFFAOYSA-N	1
DB00234	0	11	358	9261	1	Reboxetine	CBQGYUDMJHNJBX-RTBURBONSA-N	1
DB00235	0	9	358	9261	1	Milrinone	PZRHRDRVRGEVNW-UHFFFAOYSA-N	1
DB00237	0	5	358	9261	1	Butabarbital	ZRIHAIZYIMGOAB-UHFFFAOYSA-N	1
DB00238	0	10	358	9261	1	Nevirapine	NQDJXKOVJZTUJA-UHFFFAOYSA-N	1
DB00239	0	2	358	9261	1	Oxiconazole	QRJJEGAJXVEBNE-HKOYGPOVSA-N	1
DB00241	0	9	358	9261	1	Butalbital	UZVHFVZFNXBMQJ-UHFFFAOYSA-N	1
DB00243	0	8	358	9261	1	Ranolazine	XKLMZUWKNUAPSZ-UHFFFAOYSA-N	1
DB00244	0	30	358	9261	1	Mesalazine	KBOPZPXVLCULAV-UHFFFAOYSA-N	1
DB00246	0	36	358	9261	1	Ziprasidone	MVWVFYHBGMAFLY-UHFFFAOYSA-N	1
DB00247	0	16	358	9261	1	Methysergide	KPJZHOPZRAFDTN-NQUBZZJWSA-N	1
DB00249	0	2	358	9261	1	Idoxuridine	XQFRJNBWHJMXHO-RRKCRQDMSA-N	1
DB00250	0	13	358	9261	1	Dapsone	MQJKPEGWNLWLTK-UHFFFAOYSA-N	1
DB00251	0	1	358	9261	1	Terconazole	BLSQLHNBWJLIBQ-OZXSUGGESA-N	1
DB00253	0	1	358	9261	1	Medrysone	GZENKSODFLBBHQ-ILSZZQPISA-N	1
DB00257	0	20	358	9261	1	Clotrimazole	VNFPBHJOKIVQEB-UHFFFAOYSA-N	1
DB00259	0	19	358	9261	1	Sulfanilamide	FDDDEECHVMSUSB-UHFFFAOYSA-N	1
DB00260	0	7	358	9261	1	Cycloserine	DYDCUQKUCUHJBH-UWTATZPHSA-N	1
DB00261	0	5	358	9261	1	Anagrelide	OTBXOEAOVRKTNQ-UHFFFAOYSA-N	1
DB00263	0	1	358	9261	1	Sulfisoxazole	NHUHCSRWZMLRLA-UHFFFAOYSA-N	1
DB00266	0	15	358	9261	1	Dicoumarol	DOBMPNYZJYQDGZ-UHFFFAOYSA-N	1
DB00270	0	11	358	9261	1	Isradipine	HMJIYCCIJYRONP-UHFFFAOYSA-N	1
DB00271	0	9	358	9261	1	Diatrizoate	YVPYQUNUQOZFHG-UHFFFAOYSA-N	1
DB00272	0	1	358	9261	1	Betazole	JXDFEQONERDKSS-UHFFFAOYSA-N	1
DB00273	0	26	358	9261	1	Topiramate	KJADKKWYZYXHBB-XBWDGYHZSA-N	1
DB00274	0	2	358	9261	1	Cefmetazole	SNBUBQHDYVFSQF-HIFRSBDPSA-N	1
DB00275	0	11	358	9261	1	Olmesartan	VTRAEEWXHOVJFV-UHFFFAOYSA-N	1
DB00278	0	10	358	9261	1	Argatroban	KXNPVXPOPUZYGB-XYVMCAHJSA-N	1
DB00279	0	33	358	9261	1	Liothyronine	AUYYCJSJGJYCDS-LBPRGKRZSA-N	1
DB00280	0	12	358	9261	1	Disopyramide	UVTNFZQICZKOEM-UHFFFAOYSA-N	1
DB00282	0	14	358	9261	1	Pamidronate	WRUUGTRCQOWXEG-UHFFFAOYSA-N	1
DB00283	0	15	358	9261	1	Clemastine	YNNUSGIPVFPVBX-NHCUHLMSSA-N	1
DB00285	0	28	358	9261	1	Venlafaxine	PNVNVHUZROJLTJ-UHFFFAOYSA-N	1
DB00287	0	4	358	9261	1	Travoprost	MKPLKVHSHYCHOC-AHTXBMBWSA-N	1
DB00289	0	10	358	9261	1	Atomoxetine	VHGCDTVCOLNTBX-QGZVFWFLSA-N	1
DB00291	0	15	358	9261	1	Chlorambucil	JCKYGMPEJWAADB-UHFFFAOYSA-N	1
DB00292	0	5	358	9261	1	Etomidate	NPUKDXXFDDZOKR-LLVKDONJSA-N	1
DB00294	0	4	358	9261	1	Etonogestrel	GCKFUYQCUCGESZ-BPIQYHPVSA-N	1
DB00298	0	5	358	9261	1	Dapiprazole	RFWZESUMWJKKRN-UHFFFAOYSA-N	1
DB00299	0	1	358	9261	1	Penciclovir	JNTOCHDNEULJHD-UHFFFAOYSA-N	1
DB00300	0	5	358	9261	1	Tenofovir_disoproxil	JFVZFKDSXNQEJW-CQSZACIVSA-N	1
DB00303	0	1	358	9261	1	Ertapenem	JUZNIMUFDBIJCM-ANEDZVCMSA-N	1
DB00304	0	9	358	9261	1	Desogestrel	RPLCPCMSCLEKRS-BPIQYHPVSA-N	1
DB00306	0	9	358	9261	1	Talbutal	BJVVMKUXKQHWJK-UHFFFAOYSA-N	1
DB00308	0	10	358	9261	1	Ibutilide	ALOBUEHUHMBRLE-UHFFFAOYSA-N	1
DB00309	0	2	358	9261	1	Vindesine	HHJUWIANJFBDHT-KOTLKJBCSA-N	1
DB00310	0	11	358	9261	1	Chlorthalidone	JIVPVXMEBJLZRO-UHFFFAOYSA-N	1
DB00312	0	34	358	9261	1	Pentobarbital	WEXRUCMBJFQVBZ-UHFFFAOYSA-N	1
DB00315	0	5	358	9261	1	Zolmitriptan	ULSDMUVEXKOYBU-ZDUSSCGKSA-N	1
DB00320	0	20	358	9261	1	Dihydroergotamine	LUZRJRNZXALNLM-JGRZULCMSA-N	1
DB00323	0	6	358	9261	1	Tolcapone	MIQPIUSUKVNLNT-UHFFFAOYSA-N	1
DB00324	0	5	358	9261	1	Fluorometholone	FAOZLTXFLGPHNG-KNAQIMQKSA-N	1
DB00330	0	10	358	9261	1	Ethambutol	AEUTYOVWOVBAKS-UWVGGRQHSA-N	1
DB00336	0	4	358	9261	1	Nitrofural	IAIWVQXQOWNYOU-FPYGCLRLSA-N	1
DB00337	0	2	358	9261	1	Pimecrolimus	KASDHRXLYQOAKZ-XDSKOBMDSA-N	1
DB00339	0	10	358	9261	1	Pyrazinamide	IPEHBUMCGVEMRF-UHFFFAOYSA-N	1
DB00340	0	5	358	9261	1	Metixene	MJFJKKXQDNNUJF-UHFFFAOYSA-N	1
DB00341	0	7	358	9261	1	Cetirizine	ZKLPARSLTMPFCP-UHFFFAOYSA-N	1
DB00343	0	24	358	9261	1	Diltiazem	HSUGRBWQSSZJOP-RTWAWAEBSA-N	1
DB00344	0	5	358	9261	1	Protriptyline	BWPIARFWQZKAIA-UHFFFAOYSA-N	1
DB00345	0	7	358	9261	1	Aminohippuric_acid	HSMNQINEKMPTIC-UHFFFAOYSA-N	1
DB00346	0	11	358	9261	1	Alfuzosin	WNMJYKCGWZFFKR-UHFFFAOYSA-N	1
DB00347	0	1	358	9261	1	Trimethadione	IRYJRGCIQBGHIV-UHFFFAOYSA-N	1
DB00348	0	4	358	9261	1	Nitisinone	OUBCNLGXQFSTLU-UHFFFAOYSA-N	1
DB00349	0	1	358	9261	1	Clobazam	CXOXHMZGEKVPMT-UHFFFAOYSA-N	1
DB00351	0	6	358	9261	1	Megestrol_acetate	RQZAXGRLVPAYTJ-GQFGMJRRSA-N	1
DB00352	0	22	358	9261	1	Tioguanine	WYWHKKSPHMUBEB-UHFFFAOYSA-N	1
DB00353	0	28	358	9261	1	Methylergometrine	UNBRKDKAWYKMIV-QWQRMKEZSA-N	1
DB00354	0	2	358	9261	1	Buclizine	MOYGZHXDRJNJEP-UHFFFAOYSA-N	1
DB00356	0	8	358	9261	1	Chlorzoxazone	TZFWDZFKRBELIQ-UHFFFAOYSA-N	1
DB00357	0	3	358	9261	1	Aminoglutethimide	ROBVIMPUHSLWNV-UHFFFAOYSA-N	1
DB00358	0	9	358	9261	1	Mefloquine	XEEQGYMUWCZPDN-UHFFFAOYSA-N	1
DB00359	0	6	358	9261	1	Sulfadiazine	SEEPANYCNGTZFQ-UHFFFAOYSA-N	1
DB00361	0	9	358	9261	1	Vinorelbine	GBABOYUKABKIAF-GHYRFKGUSA-N	1
DB00366	0	2	358	9261	1	Doxylamine	HCFDWZZGGLSKEP-UHFFFAOYSA-N	1
DB00369	0	3	358	9261	1	Cidofovir	VWFCHDSQECPREK-LURJTMIESA-N	1
DB00370	0	26	358	9261	1	Mirtazapine	RONZAEMNMFQXRA-UHFFFAOYSA-N	1
DB00371	0	9	358	9261	1	Meprobamate	NPPQSCRMBWNHMW-UHFFFAOYSA-N	1
DB00374	0	5	358	9261	1	Treprostinil	PAJMKGZZBBTTOY-ZFORQUDYSA-N	1
DB00375	0	1	358	9261	1	Colestipol	GMRWGQCZJGVHKL-UHFFFAOYSA-N	1
DB00376	0	9	358	9261	1	Trihexyphenidyl	HWHLPVGTWGOCJO-UHFFFAOYSA-N	1
DB00377	0	1	358	9261	1	Palonosetron	CPZBLNMUGSZIPR-NVXWUHKLSA-N	1
DB00378	0	5	358	9261	1	Dydrogesterone	JGMOKGBVKVMRFX-HQZYFCCVSA-N	1
DB00379	0	10	358	9261	1	Mexiletine	VLPIATFUUWWMKC-UHFFFAOYSA-N	1
DB00381	0	39	358	9261	1	Amlodipine	HTIQEAQVCYTUBX-UHFFFAOYSA-N	1
DB00383	0	3	358	9261	1	Oxyphencyclimine	DUDKAZCAISNGQN-UHFFFAOYSA-N	1
DB00384	0	18	358	9261	1	Triamterene	FNYLWPVRPXGIIP-UHFFFAOYSA-N	1
DB00385	0	1	358	9261	1	Valrubicin	ZOCKGBMQLCSHFP-KQRAQHLDSA-N	1
DB00387	0	5	358	9261	1	Procyclidine	WYDUSKDSKCASEF-UHFFFAOYSA-N	1
DB00389	0	2	358	9261	1	Carbimazole	CFOYWRHIYXMDOT-UHFFFAOYSA-N	1
DB00390	0	25	358	9261	1	Digoxin	LTMHDMANZUZIPE-PUGKRICDSA-N	1
DB00392	0	5	358	9261	1	Ethopropazine	CDOZDBSBBXSXLB-UHFFFAOYSA-N	1
DB00394	0	2	358	9261	1	Beclomethasone_dipropionate	KUVIULQEHSCUHY-XYWKZLDCSA-N	1
DB00395	0	1	358	9261	1	Carisoprodol	OFZCIYFFPZCNJE-UHFFFAOYSA-N	1
DB00401	0	9	358	9261	1	Nisoldipine	VKQFCGNPDRICFG-UHFFFAOYSA-N	1
DB00402	0	5	358	9261	1	Eszopiclone	GBBSUAFBMRNDJC-INIZCTEOSA-N	1
DB00405	0	8	358	9261	1	Dexbrompheniramine	ZDIGNSYAACHWNL-HNNXBMFYSA-N	1
DB00406	0	3	358	9261	1	Gentian_Violet	LGLFFNDHMLKUMI-UHFFFAOYSA-N	1
DB00408	0	33	358	9261	1	Loxapine	XJGVXQDUIWGIRW-UHFFFAOYSA-N	1
DB00409	0	4	358	9261	1	Remoxipride	GUJRSXAPGDDABA-NSHDSACASA-N	1
DB00410	0	1	358	9261	1	Mupirocin	MINDHVHHQZYEEK-HBBNESRFSA-N	1
DB00415	0	6	358	9261	1	Ampicillin	AVKUERGKIZMTKX-NJBDSQKTSA-N	1
DB00417	0	2	358	9261	1	Phenoxymethylpenicillin	BPLBGHOLXOTWMN-MBNYWOFBSA-N	1
DB00418	0	15	358	9261	1	Secobarbital	KQPKPCNLIDLUMF-UHFFFAOYSA-N	1
DB00420	0	25	358	9261	1	Promazine	ZGUGWUXLJSTTMA-UHFFFAOYSA-N	1
DB00422	0	16	358	9261	1	Methylphenidate	DUGOZIWVEXMGBE-UHFFFAOYSA-N	1
DB00423	0	1	358	9261	1	Methocarbamol	GNXFOGHNGIVQEH-UHFFFAOYSA-N	1
DB00425	0	16	358	9261	1	Zolpidem	ZAFYATHCZYHLPB-UHFFFAOYSA-N	1
DB00426	0	1	358	9261	1	Famciclovir	GGXKWVWZWMLJEH-UHFFFAOYSA-N	1
DB00427	0	2	358	9261	1	Triprolidine	CBEQULMOCCWAQT-WOJGMQOQSA-N	1
DB00429	0	2	358	9261	1	Carboprost_Tromethamine	UMMADZJLZAPZAW-OVXHCKHTSA-N	1
DB00432	0	8	358	9261	1	Trifluridine	VSQQQLOSPVPRAZ-RRKCRQDMSA-N	1
DB00436	0	8	358	9261	1	Bendroflumethiazide	HDWIHXWEUNVBIY-UHFFFAOYSA-N	1
DB00437	0	14	358	9261	1	Allopurinol	OFCNXPDARWKPPY-UHFFFAOYSA-N	1
DB00438	0	2	358	9261	1	Ceftazidime	ORFOPKXBNMVMKC-DWVKKRMSSA-N	1
DB00440	0	18	358	9261	1	Trimethoprim	IEDVJHCEMCRBQM-UHFFFAOYSA-N	1
DB00442	0	3	358	9261	1	Entecavir	QDGZDCVAUDNJFG-FXQIFTODSA-N	1
DB00444	0	11	358	9261	1	Teniposide	NRUKOCRGYNPUPR-QBPJDGROSA-N	1
DB00448	0	16	358	9261	1	Lansoprazole	MJIHNNLFOKEZEW-UHFFFAOYSA-N	1
DB00449	0	5	358	9261	1	Dipivefrin	OCUJLLGVOUDECM-UHFFFAOYSA-N	1
DB00450	0	10	358	9261	1	Droperidol	RMEDXOLNCUSCGS-UHFFFAOYSA-N	1
DB00451	0	28	358	9261	1	Levothyroxine	XUIIKFGFIJCVMT-LBPRGKRZSA-N	1
DB00455	0	21	358	9261	1	Loratadine	JCCNYMKQOSZNPW-UHFFFAOYSA-N	1
DB00456	0	5	358	9261	1	Cefalotin	XIURVHNZVLADCM-IUODEOHRSA-N	1
DB00458	0	71	358	9261	1	Imipramine	BCGWQEUPMDMJNV-UHFFFAOYSA-N	1
DB00461	0	6	358	9261	1	Nabumetone	BLXXJMDCKKHMKV-UHFFFAOYSA-N	1
DB00462	0	6	358	9261	1	Methylscopolamine_bromide	CXYRUNPLKGGUJF-JIRGPDKYSA-M	1
DB00465	0	10	358	9261	1	Ketorolac	OZWKMVRBQXNZKK-UHFFFAOYSA-N	1
DB00469	0	2	358	9261	1	Tenoxicam	LZNWYQJJBLGYLT-UHFFFAOYSA-N	1
DB00471	0	10	358	9261	1	Montelukast	UCHDWCPVSPXUMX-TZIWLTJVSA-N	1
DB00473	0	4	358	9261	1	Hexylcaine	DKLKMKYDWHYZTD-UHFFFAOYSA-N	1
DB00474	0	4	358	9261	1	Methohexital	NZXKDOXHBHYTKP-UHFFFAOYSA-N	1
DB00476	0	23	358	9261	1	Duloxetine	ZEUITGRIYCTCEM-KRWDZBQOSA-N	1
DB00478	0	1	358	9261	1	Rimantadine	UBCHPRBFMUDMNC-UHFFFAOYSA-N	1
DB00479	0	9	358	9261	1	Amikacin	LKCWBDHBTVXHDL-RMDFUYIESA-N	1
DB00483	0	4	358	9261	1	Gallamine_Triethiodide	REEUVFCVXKWOFE-UHFFFAOYSA-K	1
DB00484	0	8	358	9261	1	Brimonidine	XYLJNLCSTIOKRM-UHFFFAOYSA-N	1
DB00485	0	1	358	9261	1	Dicloxacillin	YFAGHNZHGGCZAX-JKIFEVAISA-N	1
DB00486	0	3	358	9261	1	Nabilone	GECBBEABIDMGGL-RTBURBONSA-N	1
DB00488	0	4	358	9261	1	Altretamine	UUVWYPNAQBNQJQ-UHFFFAOYSA-N	1
DB00489	0	5	358	9261	1	Sotalol	ZBMZVLHSJCTVON-UHFFFAOYSA-N	1
DB00490	0	18	358	9261	1	Buspirone	QWCRAEMEVRGPNT-UHFFFAOYSA-N	1
DB00491	0	10	358	9261	1	Miglitol	IBAQFPQHRJAVAV-ULAWRXDQSA-N	1
DB00492	0	6	358	9261	1	Fosinopril	BIDNLKIUORFRQP-FKDWWROVSA-N	1
DB00493	0	8	358	9261	1	Cefotaxime	GPRBEKHLDVQUJE-QSWIMTSFSA-N	1
DB00494	0	9	358	9261	1	Entacapone	JRURYQJSLYLRLN-BJMVGYQFSA-N	1
DB00496	0	5	358	9261	1	Darifenacin	HXGBXQDTNZMWGS-RUZDIDTESA-N	1
DB00498	0	3	358	9261	1	Phenindione	NFBAXHOPROOJAW-UHFFFAOYSA-N	1
DB00499	0	26	358	9261	1	Flutamide	MKXKFYHWDHIYRV-UHFFFAOYSA-N	1
DB00500	0	4	358	9261	1	Tolmetin	UPSPUYADGBWSHF-UHFFFAOYSA-N	1
DB00507	0	4	358	9261	1	Nitazoxanide	YQNQNVDNTFHQSW-UHFFFAOYSA-N	1
DB00509	0	28	358	9261	1	Dextrothyroxine	XUIIKFGFIJCVMT-GFCCVEGCSA-N	1
DB00511	0	1	358	9261	1	Acetyldigitoxin	HPMZBILYSWLILX-UMDUKNJSSA-N	1
DB00512	0	14	358	9261	1	Vancomycin	MYPYJXKWCTUITO-LYRMYLQWSA-N	1
DB00517	0	3	358	9261	1	Anisotropine_Methylbromide	QSFKGMJOKUZAJM-UHFFFAOYSA-M	1
DB00519	0	4	358	9261	1	Trandolapril	VXFJYXUZANRPDJ-WTNASJBWSA-N	1
DB00520	0	3	358	9261	1	Caspofungin	JYIKNQVWKBUSNH-OGZDCFRISA-N	1
DB00521	0	3	358	9261	1	Carteolol	LWAFSWPYPHEXKX-UHFFFAOYSA-N	1
DB00524	0	5	358	9261	1	Metolazone	AQCHWTWZEMGIFD-UHFFFAOYSA-N	1
DB00525	0	3	358	9261	1	Tolnaftate	FUSNMLFNXJSCDI-UHFFFAOYSA-N	1
DB00528	0	5	358	9261	1	Lercanidipine	ZDXUKAKRHYTAKV-UHFFFAOYSA-N	1
DB00529	0	4	358	9261	1	Foscarnet	ZJAOAACCNHFJAH-UHFFFAOYSA-N	1
DB00534	0	2	358	9261	1	Chlormerodrin	BJFGVYCULWBXKF-UHFFFAOYSA-M	1
DB00535	0	3	358	9261	1	Cefdinir	RTXOFQZKPXMALH-GHXIOONMSA-N	1
DB00539	0	7	358	9261	1	Toremifene	XFCLJVABOIYOMF-QPLCGJKRSA-N	1
DB00540	0	47	358	9261	1	Nortriptyline	PHVGLTMQBUFIQQ-UHFFFAOYSA-N	1
DB00543	0	21	358	9261	1	Amoxapine	QWGDMFLQWFTERH-UHFFFAOYSA-N	1
DB00545	0	8	358	9261	1	Pyridostigmine	RVOLLAQWKVFTGE-UHFFFAOYSA-N	1
DB00547	0	3	358	9261	1	Desoximetasone	VWVSBHGCDBMOOT-IIEHVVJPSA-N	1
DB00549	0	8	358	9261	1	Zafirlukast	YEEZWCHGZNKEEK-UHFFFAOYSA-N	1
DB00550	0	19	358	9261	1	Propylthiouracil	KNAHARQHSZJURB-UHFFFAOYSA-N	1
DB00551	0	3	358	9261	1	Acetohydroxamic_Acid	RRUDCFGSUDOHDG-UHFFFAOYSA-N	1
DB00552	0	7	358	9261	1	Pentostatin	FPVKHBSQESCIEP-JQCXWYLXSA-N	1
DB00553	0	14	358	9261	1	Methoxsalen	QXKHYNVANLEOEG-UHFFFAOYSA-N	1
DB00554	0	15	358	9261	1	Piroxicam	QYSPLQLAKJAUJT-UHFFFAOYSA-N	1
DB00556	0	1	358	9261	1	Perflutren	QYSGYZVSCZSLHT-UHFFFAOYSA-N	1
DB00557	0	4	358	9261	1	Hydroxyzine	ZQDWXGKKHFNSQK-UHFFFAOYSA-N	1
DB00558	0	3	358	9261	1	Zanamivir	ARAIBEBZBOPLMB-UFGQHTETSA-N	1
DB00559	0	8	358	9261	1	Bosentan	GJPICJJJRGTNOD-UHFFFAOYSA-N	1
DB00561	0	4	358	9261	1	Doxapram	XFDJYSQDBULQSI-UHFFFAOYSA-N	1
DB00562	0	5	358	9261	1	Benzthiazide	NDTSRXAMMQDVSW-UHFFFAOYSA-N	1
DB00564	0	53	358	9261	1	Carbamazepine	FFGPTBGBLSHEPO-UHFFFAOYSA-N	1
DB00565	0	2	358	9261	1	Cisatracurium_besylate	XXZSQOVSEBAPGS-DONVQRBFSA-L	1
DB00566	0	4	358	9261	1	Succimer	ACTRVOBWPAIOHC-XIXRPRMCSA-N	1
DB00567	0	3	358	9261	1	Cephalexin	ZAIPMKNFIOOWCQ-UEKVPHQBSA-N	1
DB00568	0	14	358	9261	1	Cinnarizine	DERZBLKQOCDDDZ-JLHYYAGUSA-N	1
DB00569	0	3	358	9261	1	Fondaparinux_sodium	XEKSTYNIJLDDAZ-JASSWCPGSA-F	1
DB00570	0	35	358	9261	1	Vinblastine	JXLYSJRDGCGARV-CFWMRBGOSA-N	1
DB00573	0	11	358	9261	1	Fenoprofen	RDJGLLICXDHJDY-UHFFFAOYSA-N	1
DB00576	0	1	358	9261	1	Sulfamethizole	VACCAVUAMIDAGB-UHFFFAOYSA-N	1
DB00577	0	9	358	9261	1	Valaciclovir	HDOVUKNUBWVHOX-QMMMGPOBSA-N	1
DB00579	0	19	358	9261	1	Mazindol	ZPXSCAKFGYXMGA-UHFFFAOYSA-N	1
DB00581	0	2	358	9261	1	Lactulose	JCQLYHFGKNRPGE-FCVZTGTOSA-N	1
DB00582	0	10	358	9261	1	Voriconazole	BCEHBSKCWLPMDN-MGPLVRAMSA-N	1
DB00584	0	23	358	9261	1	Enalapril	GBXSMTUPTTWBMN-XIRDDKMYSA-N	1
DB00585	0	3	358	9261	1	Nizatidine	SGXXNSQHWDMGGP-UHFFFAOYSA-N	1
DB00586	0	79	358	9261	1	Diclofenac	DCOPUUMXTXDBNB-UHFFFAOYSA-N	1
DB00587	0	1	358	9261	1	Cinalukast	BZMKNPGKXJAIDV-VAWYXSNFSA-N	1
DB00589	0	22	358	9261	1	Lisuride	BKRGVLQUQGGVSM-KBXCAEBGSA-N	1
DB00590	0	31	358	9261	1	Doxazosin	RUZYUOTYCVRMRZ-UHFFFAOYSA-N	1
DB00592	0	3	358	9261	1	Piperazine	GLUUGHFHXGJENI-UHFFFAOYSA-N	1
DB00593	0	3	358	9261	1	Ethosuximide	HAPOVYFOVVWLRS-UHFFFAOYSA-N	1
DB00594	0	40	358	9261	1	Amiloride	XSDQTOBWRPYKKA-UHFFFAOYSA-N	1
DB00599	0	14	358	9261	1	Thiopental	IUJDSEJGGMCXSG-UHFFFAOYSA-N	1
DB00600	0	2	358	9261	1	Monobenzone	VYQNWZOUAUKGHI-UHFFFAOYSA-N	1
DB00602	0	9	358	9261	1	Ivermectin	SPBDXSGPUHCETR-CVSKBELMSA-N	1
DB00606	0	19	358	9261	1	Cyclothiazide	BOCUKUHCLICSIY-UHFFFAOYSA-N	1
DB00607	0	2	358	9261	1	Nafcillin	GPXLMGHLHQJAGZ-JTDSTZFVSA-N	1
DB00609	0	4	358	9261	1	Ethionamide	AEOCXXJPGCBFJA-UHFFFAOYSA-N	1
DB00610	0	2	358	9261	1	Metaraminol	WXFIGDLSSYIKKV-RCOVLWMOSA-N	1
DB00612	0	6	358	9261	1	Bisoprolol	VHYCDWMUTMEGQY-UHFFFAOYSA-N	1
DB00613	0	11	358	9261	1	Amodiaquine	OVCDSSHSILBFBN-UHFFFAOYSA-N	1
DB00614	0	1	358	9261	1	Furazolidone	PLHJDBGFXBMTGZ-WEVVVXLNSA-N	1
DB00617	0	2	358	9261	1	Paramethadione	VQASKUSHBVDKGU-UHFFFAOYSA-N	1
DB00621	0	1	358	9261	1	Oxandrolone	QSLJIVKCVHQPLV-PEMPUTJUSA-N	1
DB00625	0	9	358	9261	1	Efavirenz	XPOQHMRABVBWPR-ZDUSSCGKSA-N	1
DB00628	0	2	358	9261	1	Clorazepate	XDDJGVMJFWAHJX-UHFFFAOYSA-N	1
DB00629	0	5	358	9261	1	Guanabenz	WDZVGELJXXEGPV-YIXHJXPBSA-N	1
DB00630	0	23	358	9261	1	Alendronic_acid	OGSPWJRAVKPPFI-UHFFFAOYSA-N	1
DB00631	0	6	358	9261	1	Clofarabine	WDDPHFBMKLOVOX-AYQXTPAHSA-N	1
DB00632	0	1	358	9261	1	Docosanol	NOPFSRXAKWQILS-UHFFFAOYSA-N	1
DB00633	0	18	358	9261	1	Dexmedetomidine	CUHVIMMYOGQXCV-NSHDSACASA-N	1
DB00634	0	2	358	9261	1	Sulfacetamide	SKIVFJLNDNKQPD-UHFFFAOYSA-N	1
DB00637	0	16	358	9261	1	Astemizole	GXDALQBWZGODGZ-UHFFFAOYSA-N	1
DB00638	0	1	358	9261	1	Inulin	JYJIGFIDKWBXDU-MNNPPOADSA-N	1
DB00639	0	2	358	9261	1	Butoconazole	SWLMUYACZKCSHZ-UHFFFAOYSA-N	1
DB00642	0	13	358	9261	1	Pemetrexed	WBXPDJSOTKVWSJ-ZDUSSCGKSA-N	1
DB00644	0	33	358	9261	1	Gonadorelin	XLXSAKCOAKORKW-UHFFFAOYSA-N	1
DB00645	0	4	358	9261	1	Dyclonine	BZEWSEKUUPWQDQ-UHFFFAOYSA-N	1
DB00646	0	1	358	9261	1	Nystatin	ZDFDJJJGIRGMBE-AFARJNEBSA-N	1
DB00648	0	13	358	9261	1	Mitotane	JWBOIMRXGHLCPP-UHFFFAOYSA-N	1
DB00649	0	5	358	9261	1	Stavudine	XNKLLVCARDGLGL-JGVFFNPUSA-N	1
DB00653	0	8	358	9261	1	Magnesium_Sulfate	CSNNHWWHGAXBCP-UHFFFAOYSA-L	1
DB00654	0	7	358	9261	1	Latanoprost	GGXICVAJURFBLW-CEYXHVGTSA-N	1
DB00655	0	65	358	9261	1	Estrone	DNXHEGUUPJUMQT-CBZIJGRNSA-N	1
DB00657	0	8	358	9261	1	Mecamylamine	IMYZQPCYWPFTAG-UHFFFAOYSA-N	1
DB00658	0	1	358	9261	1	Sevelamer	ZNSIZMQNQCNRBW-UHFFFAOYSA-N	1
DB00659	0	5	358	9261	1	Acamprosate	AFCGFAGUEYAMAO-UHFFFAOYSA-N	1
DB00662	0	3	358	9261	1	Trimethobenzamide	FEZBIKUBAYAZIU-UHFFFAOYSA-N	1
DB00664	0	2	358	9261	1	Sulfametopyrazine	KXRZBTAEDBELFD-UHFFFAOYSA-N	1
DB00665	0	4	358	9261	1	Nilutamide	XWXYUMMDTVBTOU-UHFFFAOYSA-N	1
DB00669	0	15	358	9261	1	Sumatriptan	KQKPFRSPSRPDEB-UHFFFAOYSA-N	1
DB00670	0	9	358	9261	1	Pirenzepine	RMHMFHUVIITRHF-UHFFFAOYSA-N	1
DB00671	0	2	358	9261	1	Cefixime	OKBVVJOGVLARMR-QSWIMTSFSA-N	1
DB00672	0	2	358	9261	1	Chlorpropamide	RKWGIWYCVPQPMF-UHFFFAOYSA-N	1
DB00673	0	9	358	9261	1	Aprepitant	ATALOFNDEOCMKK-OITMNORJSA-N	1
DB00674	0	20	358	9261	1	Galantamine	ASUTZQLVASHGKV-JDFRZJQESA-N	1
DB00678	0	61	358	9261	1	Losartan	PSIFNNKUMBGKDQ-UHFFFAOYSA-N	1
DB00679	0	40	358	9261	1	Thioridazine	KLBQZWRITKRQQV-UHFFFAOYSA-N	1
DB00680	0	1	358	9261	1	Moricizine	FUBVWMNBEHXPSU-UHFFFAOYSA-N	1
DB00681	0	5	358	9261	1	Amphotericin_B	APKFDSVGJQXUKY-INPOYWNPSA-N	1
DB00683	0	37	358	9261	1	Midazolam	DDLIGBOFAVUZHB-UHFFFAOYSA-N	1
DB00686	0	7	358	9261	1	Pentosan_Polysulfate	FCCNSUIJIOOXEZ-SJYYZXOBSA-N	1
DB00690	0	18	358	9261	1	Flurazepam	SAADBVWGJQAEFS-UHFFFAOYSA-N	1
DB00691	0	3	358	9261	1	Moexipril	UWWDHYUMIORJTA-HSQYWUDLSA-N	1
DB00692	0	14	358	9261	1	Phentolamine	MRBDMNSDAVCSSF-UHFFFAOYSA-N	1
DB00693	0	5	358	9261	1	Fluorescein	GNBHRKFJIUUOQI-UHFFFAOYSA-N	1
DB00695	0	35	358	9261	1	Furosemide	ZZUFCTLCJUWOSV-UHFFFAOYSA-N	1
DB00696	0	22	358	9261	1	Ergotamine	XCGSFFUVFURLIX-VFGNJEKYSA-N	1
DB00697	0	6	358	9261	1	Tizanidine	XFYDIVBRZNQMJC-UHFFFAOYSA-N	1
DB00698	0	6	358	9261	1	Nitrofurantoin	NXFQHRVNIOXGAQ-YCRREMRBSA-N	1
DB00699	0	2	358	9261	1	Nicergoline	YSEXMKHXIOCEJA-FVFQAYNVSA-N	1
DB00701	0	5	358	9261	1	Amprenavir	YMARZQAQMVYCKC-OEMFJLHTSA-N	1
DB00705	0	3	358	9261	1	Delavirdine	WHBIGIKBNXZKFE-UHFFFAOYSA-N	1
DB00706	0	9	358	9261	1	Tamsulosin	DRHKJLXJIQTDTD-OAHLLOKOSA-N	1
DB00709	0	11	358	9261	1	Lamivudine	JTEGQNOMFQHVDC-NKWVEPMBSA-N	1
DB00710	0	5	358	9261	1	Ibandronate	MPBVHIBUJCELCL-UHFFFAOYSA-N	1
DB00711	0	3	358	9261	1	Diethylcarbamazine	RCKMWOKWVGPNJF-UHFFFAOYSA-N	1
DB00712	0	41	358	9261	1	Flurbiprofen	SYTBZMRGLBWNTM-UHFFFAOYSA-N	1
DB00713	0	2	358	9261	1	Oxacillin	UWYHMGVUTGAWSP-JKIFEVAISA-N	1
DB00714	0	28	358	9261	1	Apomorphine	VMWNQDUVQKEIOC-CYBMUJFWSA-N	1
DB00715	0	68	358	9261	1	Paroxetine	AHOUBRCZNHFOSL-YOEHRIQHSA-N	1
DB00717	0	12	358	9261	1	Norethisterone	VIKNJXKGJWUCNN-XGXHKTLJSA-N	1
DB00718	0	4	358	9261	1	Adefovir_Dipivoxil	WOZSCQDILHKSGG-UHFFFAOYSA-N	1
DB00719	0	2	358	9261	1	Azatadine	SEBMTIQKRHYNIT-UHFFFAOYSA-N	1
DB00721	0	19	358	9261	1	Procaine	MFDFERRIHVXMIY-UHFFFAOYSA-N	1
DB00722	0	11	358	9261	1	Lisinopril	RLAWWYSOJDYHDC-BZSNNMDCSA-N	1
DB00723	0	4	358	9261	1	Methoxamine	WJAJPNHVVFWKKL-UHFFFAOYSA-N	1
DB00724	0	24	358	9261	1	Imiquimod	DOUYETYNHWVLEO-UHFFFAOYSA-N	1
DB00725	0	5	358	9261	1	Homatropine_Methylbromide	FUFVKLQESJNNAN-UHFFFAOYSA-M	1
DB00726	0	14	358	9261	1	Trimipramine	ZSCDBOWYZJWBIY-UHFFFAOYSA-N	1
DB00728	0	9	358	9261	1	Rocuronium	YXRDKMPIGHSVRX-OOJCLDBCSA-N	1
DB00729	0	1	358	9261	1	Diphemanil_Methylsulfate	BREMLQBSKCSNNH-UHFFFAOYSA-M	1
DB00730	0	14	358	9261	1	Thiabendazole	WJCNZQLZVWNLKY-UHFFFAOYSA-N	1
DB00732	0	2	358	9261	1	Atracurium_besylate	XXZSQOVSEBAPGS-UHFFFAOYSA-L	1
DB00733	0	3	358	9261	1	Pralidoxime	JBKPUQTUERUYQE-UHFFFAOYSA-O	1
DB00735	0	1	358	9261	1	Naftifine	OZGNYLLQHRPOBR-DHZHZOJOSA-N	1
DB00737	0	5	358	9261	1	Meclizine	OCJYIGYOJCODJL-UHFFFAOYSA-N	1
DB00742	0	46	358	9261	1	Mannitol	FBPFZTCFMRRESA-KVTDHHQDSA-N	1
DB00744	0	14	358	9261	1	Zileuton	MWLSOWXNZPKENC-UHFFFAOYSA-N	1
DB00745	0	15	358	9261	1	Modafinil	YFGHCGITMMYXAQ-UHFFFAOYSA-N	1
DB00748	0	2	358	9261	1	Carbinoxamine	OJFSXZCBGQGRNV-UHFFFAOYSA-N	1
DB00750	0	1	358	9261	1	Prilocaine	MVFGUOIZUNYYSO-UHFFFAOYSA-N	1
DB00751	0	10	358	9261	1	Epinastine	WHWZLSFABNNENI-UHFFFAOYSA-N	1
DB00752	0	13	358	9261	1	Tranylcypromine	AELCINSCMGFISI-UHFFFAOYSA-N	1
DB00754	0	1	358	9261	1	Ethotoin	SZQIFWWUIBRPBZ-UHFFFAOYSA-N	1
DB00756	0	5	358	9261	1	Hexachlorophene	ACGUYXCXAPNIKK-UHFFFAOYSA-N	1
DB00758	0	43	358	9261	1	Clopidogrel	GKTWGGQPFAXNFI-HNNXBMFYSA-N	1
DB00763	0	18	358	9261	1	Methimazole	PMRYVIKBURPHAH-UHFFFAOYSA-N	1
DB00765	0	2	358	9261	1	Metyrosine	NHTGHBARYWONDQ-JTQLQIEISA-N	1
DB00766	0	7	358	9261	1	Clavulanate	HZZVJAQRINQKSD-PBFISZAISA-N	1
DB00768	0	13	358	9261	1	Olopatadine	JBIMVDZLSHOPLA-LSCVHKIXSA-N	1
DB00769	0	2	358	9261	1	Hydrocortamate	FWFVLWGEFDIZMJ-FOMYWIRZSA-N	1
DB00770	0	37	358	9261	1	Alprostadil	GMVPRGQOIOIIMI-DWKJAMRDSA-N	1
DB00774	0	7	358	9261	1	Hydroflumethiazide	DMDGGSIALPNSEE-UHFFFAOYSA-N	1
DB00775	0	6	358	9261	1	Tirofiban	COKMIXFXJJXBQG-NRFANRHFSA-N	1
DB00776	0	12	358	9261	1	Oxcarbazepine	CTRLABGOLIVAIY-UHFFFAOYSA-N	1
DB00777	0	12	358	9261	1	Propiomazine	UVOIBTBFPOZKGP-UHFFFAOYSA-N	1
DB00778	0	8	358	9261	1	Roxithromycin	RXZBMPWDPOLZGW-XMRMVWPWSA-N	1
DB00780	0	14	358	9261	1	Phenelzine	RMUCZJUITONUFY-UHFFFAOYSA-N	1
DB00781	0	5	358	9261	1	Polymyxin_B_Sulfate	WQVJHHACXVLGBL-UHFFFAOYSA-N	1
DB00782	0	4	358	9261	1	Propantheline	VVWYOYDLCMFIEM-UHFFFAOYSA-N	1
DB00784	0	27	358	9261	1	Mefenamic_acid	HYYBABOKPJLUIN-UHFFFAOYSA-N	1
DB00786	0	27	358	9261	1	Marimastat	OCSMOTCMPXTDND-OUAUKWLOSA-N	1
DB00787	0	12	358	9261	1	Aciclovir	MKUXAQIIEYXACX-UHFFFAOYSA-N	1
DB00788	0	40	358	9261	1	Naproxen	CMWTZPSULFXXJA-VIFPVBQESA-N	1
DB00789	0	3	358	9261	1	Gadopentetate_dimeglumine	LGMLJQFQKXPRGA-VPVMAENOSA-K	1
DB00790	0	11	358	9261	1	Perindopril	IPVQLZZIHOAWMC-QXKUPLGCSA-N	1
DB00792	0	11	358	9261	1	Tripelennamine	UFLGIAIHIAPJJC-UHFFFAOYSA-N	1
DB00794	0	12	358	9261	1	Primidone	DQMZLTXERSFNPB-UHFFFAOYSA-N	1
DB00796	0	8	358	9261	1	Candesartan_cilexetil	GHOSNRCGJFBJIB-UHFFFAOYSA-N	1
DB00797	0	7	358	9261	1	Tolazoline	JIVZKJJQOZQXQB-UHFFFAOYSA-N	1
DB00798	0	21	358	9261	1	Gentamicin	CEAZRRDELHUEMR-UHFFFAOYSA-N	1
DB00799	0	13	358	9261	1	Tazarotene	OGQICQVSFDPSEI-UHFFFAOYSA-N	1
DB00800	0	14	358	9261	1	Fenoldopam	TVURRHSHRRELCG-UHFFFAOYSA-N	1
DB00801	0	15	358	9261	1	Halazepam	WYCLKVQLVUQKNZ-UHFFFAOYSA-N	1
DB00804	0	6	358	9261	1	Dicyclomine	CURUTKGFNZGFSE-UHFFFAOYSA-N	1
DB00805	0	8	358	9261	1	Minaprine	LDMWSLGGVTVJPG-UHFFFAOYSA-N	1
DB00807	0	2	358	9261	1	Proparacaine	KCLANYCVBBTKTO-UHFFFAOYSA-N	1
DB00808	0	12	358	9261	1	Indapamide	NDDAHWYSQHTHNT-UHFFFAOYSA-N	1
DB00809	0	7	358	9261	1	Tropicamide	BGDKAVGWHJFAGW-UHFFFAOYSA-N	1
DB00810	0	8	358	9261	1	Biperiden	YSXKPIUOCJLQIE-UHFFFAOYSA-N	1
DB00811	0	29	358	9261	1	Ribavirin	IWUCXVSUMQZMFG-AFCXAGJDSA-N	1
DB00812	0	11	358	9261	1	Phenylbutazone	VYMDGNCVAMGZFE-UHFFFAOYSA-N	1
DB00814	0	16	358	9261	1	Meloxicam	ZRVUJXDFFKFLMG-UHFFFAOYSA-N	1
DB00816	0	2	358	9261	1	Orciprenaline	LMOINURANNBYCM-UHFFFAOYSA-N	1
DB00817	0	1	358	9261	1	Rosoxacin	XBPZXDSZHPDXQU-UHFFFAOYSA-N	1
DB00819	0	18	358	9261	1	Acetazolamide	BZKPWHYZMXOIDC-UHFFFAOYSA-N	1
DB00821	0	7	358	9261	1	Carprofen	PUXBGTOOZJQSKH-UHFFFAOYSA-N	1
DB00823	0	2	358	9261	1	Ethynodiol_diacetate	ONKUMRGIYFNPJW-KIEAKMPYSA-N	1
DB00825	0	30	358	9261	1	Menthol	NOOLISFMXDJSKH-KXUCPTDWSA-N	1
DB00828	0	2	358	9261	1	Fosfomycin	YMDXZJFXQJVXBF-STHAYSLISA-N	1
DB00830	0	3	358	9261	1	Phenmetrazine	OOBHFESNSZDWIU-UHFFFAOYSA-N	1
DB00833	0	2	358	9261	1	Cefaclor	QYIYFLOTGYLRGG-GPCCPHFNSA-N	1
DB00835	0	8	358	9261	1	Brompheniramine	ZDIGNSYAACHWNL-UHFFFAOYSA-N	1
DB00839	0	2	358	9261	1	Tolazamide	OUDSBRTVNLOZBN-UHFFFAOYSA-N	1
DB00841	0	10	358	9261	1	Dobutamine	JRWZLRBJNMZMFE-UHFFFAOYSA-N	1
DB00847	0	15	358	9261	1	Cysteamine	UFULAYFCSOUIOV-UHFFFAOYSA-N	1
DB00849	0	10	358	9261	1	Methylphenobarbital	ALARQZQTBTVLJV-UHFFFAOYSA-N	1
DB00852	0	15	358	9261	1	Pseudoephedrine	KWGRBVOPPLSCSI-WCBMZHEXSA-N	1
DB00857	0	13	358	9261	1	Terbinafine	DOMXUEMWDBAQBQ-WEVVVXLNSA-N	1
DB00858	0	1	358	9261	1	Drostanolone	IKXILDNPCZPPRV-RFMGOVQKSA-N	1
DB00859	0	25	358	9261	1	Penicillamine	VVNCNSJFMMFHPL-VKHMYHEASA-N	1
DB00861	0	10	358	9261	1	Diflunisal	HUPFGZXOMWLGNK-UHFFFAOYSA-N	1
DB00863	0	11	358	9261	1	Ranitidine	VMXUWOKSQNHOCA-UKTHLTGXSA-N	1
DB00865	0	6	358	9261	1	Benzphetamine	YXKTVDFXDRQTKV-HNNXBMFYSA-N	1
DB00866	0	8	358	9261	1	Alprenolol	PAZJSJFMUHDSTF-UHFFFAOYSA-N	1
DB00867	0	7	358	9261	1	Ritodrine	IOVGROKTTNBUGK-SJCJKPOMSA-N	1
DB00868	0	1	358	9261	1	Benzonatate	MAFMQEKGGFWBAB-UHFFFAOYSA-N	1
DB00869	0	9	358	9261	1	Dorzolamide	IAVUPMFITXYVAF-XPUUQOCRSA-N	1
DB00870	0	4	358	9261	1	Suprofen	MDKGKXOCJGEUJW-UHFFFAOYSA-N	1
DB00871	0	14	358	9261	1	Terbutaline	XWTYSIMOBUGWOL-UHFFFAOYSA-N	1
DB00872	0	6	358	9261	1	Conivaptan	IKENVDNFQMCRTR-UHFFFAOYSA-N	1
DB00873	0	1	358	9261	1	Loteprednol	YPZVAYHNBBHPTO-MXRBDKCISA-N	1
DB00875	0	8	358	9261	1	Flupentixol	NJMYODHXAKYRHW-DVZOWYKESA-N	1
DB00876	0	3	358	9261	1	Eprosartan	OROAFUQRIXKEMV-LDADJPATSA-N	1
DB00878	0	1	358	9261	1	Chlorhexidine	GHXZTYHSJHQHIJ-UHFFFAOYSA-N	1
DB00879	0	2	358	9261	1	Emtricitabine	XQSPYNMVSIKCOC-NTSWFWBYSA-N	1
DB00881	0	8	358	9261	1	Quinapril	JSDRRTOADPPCHY-HSQYWUDLSA-N	1
DB00882	0	8	358	9261	1	Clomifene	GKIRPKYJQBWNGO-UHFFFAOYSA-N	1
DB00885	0	15	358	9261	1	Pemirolast	HIANJWSAHKJQTH-UHFFFAOYSA-N	1
DB00887	0	22	358	9261	1	Bumetanide	MAEIEVLCKWDQJH-UHFFFAOYSA-N	1
DB00888	0	13	358	9261	1	Mechlorethamine	HAWPXGHAZFHHAD-UHFFFAOYSA-N	1
DB00890	0	6	358	9261	1	Dienestrol	NFDFQCUYFHCNBW-SCGPFSFSSA-N	1
DB00891	0	7	358	9261	1	Sulfapyridine	GECHUMIMRBOMGK-UHFFFAOYSA-N	1
DB00892	0	4	358	9261	1	Oxybuprocaine	CMHHMUWAYWTMGS-UHFFFAOYSA-N	1
DB00895	0	2	358	9261	1	Benzylpenicilloyl_Polylysine	IMPVZRLKKKXMKQ-SGDOCVTFSA-N	1
DB00896	0	2	358	9261	1	Rimexolone	QTTRZHGPGKRAFB-OOKHYKNYSA-N	1
DB00897	0	21	358	9261	1	Triazolam	JOFWLTCLBGQGBO-UHFFFAOYSA-N	1
DB00900	0	8	358	9261	1	Didanosine	BXZVVICBKDXVGW-NKWVEPMBSA-N	1
DB00902	0	1	358	9261	1	Methdilazine	HTMIBDQKFHUPSX-UHFFFAOYSA-N	1
DB00903	0	16	358	9261	1	Etacrynic_acid	AVOLMBLBETYQHX-UHFFFAOYSA-N	1
DB00905	0	7	358	9261	1	Bimatoprost	AQOKCDNYWBIDND-FTOWTWDKSA-N	1
DB00906	0	4	358	9261	1	Tiagabine	PBJUNZJWGZTSKL-MRXNPFEDSA-N	1
DB00909	0	29	358	9261	1	Zonisamide	UBQNRHZMVUUOMG-UHFFFAOYSA-N	1
DB00910	0	15	358	9261	1	Paricalcitol	BPKAHTKRCLCHEA-UBFJEZKGSA-N	1
DB00912	0	8	358	9261	1	Repaglinide	FAEKWTJYAYMJKF-QHCPKHFHSA-N	1
DB00914	0	5	358	9261	1	Phenformin	ICFJFFQQTFMIBG-UHFFFAOYSA-N	1
DB00915	0	11	358	9261	1	Amantadine	DKNWSYNQZKUICI-UHFFFAOYSA-N	1
DB00916	0	13	358	9261	1	Metronidazole	VAOCPAMSLUNLGC-UHFFFAOYSA-N	1
DB00918	0	8	358	9261	1	Almotriptan	WKEMJKQOLOHJLZ-UHFFFAOYSA-N	1
DB00922	0	7	358	9261	1	Levosimendan	WHXMKTBCFHIYNQ-SECBINFHSA-N	1
DB00924	0	1	358	9261	1	Cyclobenzaprine	JURKNVYFZMSNLP-UHFFFAOYSA-N	1
DB00927	0	13	358	9261	1	Famotidine	XUFQPHANEAPEMJ-UHFFFAOYSA-N	1
DB00929	0	7	358	9261	1	Misoprostol	OJLOPKGSLYJEMD-URPKTTJQSA-N	1
DB00932	0	1	358	9261	1	Tipranavir	SUJUHGSWHZTSEU-FYBSXPHGSA-N	1
DB00933	0	21	358	9261	1	Mesoridazine	SLVMESMUVMCQIY-UHFFFAOYSA-N	1
DB00934	0	19	358	9261	1	Maprotiline	QSLMDECMDJKHMQ-UHFFFAOYSA-N	1
DB00935	0	13	358	9261	1	Oxymetazoline	WYWIFABBXFUGLM-UHFFFAOYSA-N	1
DB00938	0	21	358	9261	1	Salmeterol	GIIZNNXWQWCKIB-UHFFFAOYSA-N	1
DB00939	0	24	358	9261	1	Meclofenamic_acid	SBDNJUWAMKYJOX-UHFFFAOYSA-N	1
DB00940	0	2	358	9261	1	Methantheline	GZHFODJQISUKAY-UHFFFAOYSA-N	1
DB00941	0	1	358	9261	1	Hexafluronium	HDZAQYPYABGTCL-UHFFFAOYSA-N	1
DB00942	0	1	358	9261	1	Cycrimine	SWRUZBWLEWHWRI-UHFFFAOYSA-N	1
DB00944	0	2	358	9261	1	Demecarium	RWZVPVOZTJJMNU-UHFFFAOYSA-N	1
DB00946	0	4	358	9261	1	Phenprocoumon	DQDAYGNAKTZFIW-UHFFFAOYSA-N	1
DB00948	0	1	358	9261	1	Mezlocillin	YPBATNHYBCGSSN-VWPFQQQWSA-N	1
DB00949	0	5	358	9261	1	Felbamate	WKGXYQFOCVYPAC-UHFFFAOYSA-N	1
DB00950	0	11	358	9261	1	Fexofenadine	RWTNPBWLLIMQHL-UHFFFAOYSA-N	1
DB00951	0	16	358	9261	1	Isoniazid	QRXWMOHMRWLFEY-UHFFFAOYSA-N	1
DB00952	0	4	358	9261	1	Naratriptan	AMKVXSZCKVJAGH-UHFFFAOYSA-N	1
DB00953	0	6	358	9261	1	Rizatriptan	ULFRLSNUDGIQQP-UHFFFAOYSA-N	1
DB00955	0	2	358	9261	1	Netilmicin	CIDUJQMULVCIBT-MQDUPKMGSA-N	1
DB00957	0	2	358	9261	1	Norgestimate	KIQQMECNKUGGKA-NMYWJIRASA-N	1
DB00959	0	22	358	9261	1	Methylprednisolone	VHRSUDSXCMQTMA-PJHHCJLFSA-N	1
DB00960	0	10	358	9261	1	Pindolol	JZQKKSLKJUAGIC-UHFFFAOYSA-N	1
DB00961	0	3	358	9261	1	Mepivacaine	INWLQCZOYSRPNW-UHFFFAOYSA-N	1
DB00962	0	6	358	9261	1	Zaleplon	HUNXMJYCHXQEGX-UHFFFAOYSA-N	1
DB00963	0	3	358	9261	1	Bromfenac	ZBPLOVFIXSTCRZ-UHFFFAOYSA-N	1
DB00964	0	3	358	9261	1	Apraclonidine	IEJXVRYNEISIKR-UHFFFAOYSA-N	1
DB00966	0	26	358	9261	1	Telmisartan	RMMXLENWKUUMAY-UHFFFAOYSA-N	1
DB00968	0	6	358	9261	1	Methyldopa	CJCSPKMFHVPWAR-JTQLQIEISA-N	1
DB00969	0	2	358	9261	1	Alosetron	JSWZEAMFRNKZNL-UHFFFAOYSA-N	1
DB00972	0	8	358	9261	1	Azelastine	MBUVEWMHONZEQD-UHFFFAOYSA-N	1
DB00973	0	24	358	9261	1	Ezetimibe	OLNTVTPDXPETLC-XPWALMASSA-N	1
DB00975	0	26	358	9261	1	Dipyridamole	IZEKFCXSFNUWAM-UHFFFAOYSA-N	1
DB00977	0	46	358	9261	1	Ethinyl_Estradiol	BFPYWIDHMRZLRN-SLHNCBLASA-N	1
DB00979	0	5	358	9261	1	Cyclopentolate	SKYSRIRYMSLOIN-UHFFFAOYSA-N	1
DB00980	0	3	358	9261	1	Ramelteon	YLXDSYKOBKBWJQ-LBPRGKRZSA-N	1
DB00981	0	12	358	9261	1	Physostigmine	PIJVFDBKTWXHHD-HIFRSBDPSA-N	1
DB00983	0	15	358	9261	1	Formoterol	BPZSYCZIITTYBL-UHFFFAOYSA-N	1
DB00984	0	1	358	9261	1	Nandrolone_phenpropionate	UBWXUGDQUBIEIZ-QNTYDACNSA-N	1
DB00986	0	5	358	9261	1	Glycopyrronium	ANGKOCUUWGHLCE-HKUYNNGSSA-N	1
DB00989	0	6	358	9261	1	Rivastigmine	XSVMFMHYUFZWBK-NSHDSACASA-N	1
DB00990	0	3	358	9261	1	Exemestane	BFYIZQONLCFLEV-DAELLWKTSA-N	1
DB00991	0	3	358	9261	1	Oxaprozin	OFPXSFXSNFPTHF-UHFFFAOYSA-N	1
DB00996	0	24	358	9261	1	Gabapentin	UGJMXCAKCUNAIE-UHFFFAOYSA-N	1
DB00998	0	1	358	9261	1	Frovatriptan	XPSQPHWEGNHMSK-SECBINFHSA-N	1
DB00999	0	19	358	9261	1	Hydrochlorothiazide	JZUFKLXOESDKRF-UHFFFAOYSA-N	1
DB01003	0	10	358	9261	1	Cromoglicic_acid	IMZMKUWMOSJXDT-UHFFFAOYSA-N	1
DB01004	0	11	358	9261	1	Ganciclovir	IRSCQMHQWWYFCW-UHFFFAOYSA-N	1
DB01007	0	1	358	9261	1	Tioconazole	QXHHHPZILQDDPS-UHFFFAOYSA-N	1
DB01008	0	13	358	9261	1	Busulfan	COVZYZSDYWQREU-UHFFFAOYSA-N	1
DB01009	0	23	358	9261	1	Ketoprofen	DKYWVDODHFEZIM-UHFFFAOYSA-N	1
DB01010	0	6	358	9261	1	Edrophonium	VWLHWLSRQJQWRG-UHFFFAOYSA-O	1
DB01011	0	27	358	9261	1	Metyrapone	FJLBFSROUSIWMA-UHFFFAOYSA-N	1
DB01012	0	4	358	9261	1	Cinacalcet	VDHAWDNDOKGFTD-MRXNPFEDSA-N	1
DB01013	0	2	358	9261	1	Clobetasol_propionate	CBGUOGMQLZIXBE-XGQKBEPLSA-N	1
DB01015	0	7	358	9261	1	Sulfamethoxazole	JLKIGFTWXXRPMT-UHFFFAOYSA-N	1
DB01018	0	5	358	9261	1	Guanfacine	INJOMKTZOLKMBF-UHFFFAOYSA-N	1
DB01019	0	8	358	9261	1	Bethanechol	NZUPCNDJBJXXRF-UHFFFAOYSA-O	1
DB01020	0	4	358	9261	1	Isosorbide_Mononitrate	YWXYYJSYQOXTPL-SLPGGIOYSA-N	1
DB01021	0	6	358	9261	1	Trichlormethiazide	LMJSLTNSBFUCMU-UHFFFAOYSA-N	1
DB01022	0	27	358	9261	1	Phylloquinone	MBWXNTAXLNYFJB-NKFFZRIASA-N	1
DB01031	0	1	358	9261	1	Ethinamate	GXRZIMHKGDIBEW-UHFFFAOYSA-N	1
DB01034	0	7	358	9261	1	Cerulenin	GVEZIHKRYBHEFX-NQQPLRFYSA-N	1
DB01035	0	12	358	9261	1	Procainamide	REQCZEXYDRLIBE-UHFFFAOYSA-N	1
DB01036	0	7	358	9261	1	Tolterodine	OOGJQPCLVADCPB-HXUWFJFHSA-N	1
DB01046	0	5	358	9261	1	Lubiprostone	WGFOBBZOWHGYQH-MXHNKVEKSA-N	1
DB01053	0	27	358	9261	1	Benzylpenicillin	JGSARLDLIJGVTE-MBNYWOFBSA-N	1
DB01054	0	13	358	9261	1	Nitrendipine	PVHUJELLJLJGLN-UHFFFAOYSA-N	1
DB01055	0	7	358	9261	1	Mimosine	WZNJWVWKTVETCG-YFKPBYRVSA-N	1
DB01056	0	1	358	9261	1	Tocainide	BUJAGSGYPOAWEI-UHFFFAOYSA-N	1
DB01057	0	2	358	9261	1	Echothiophate	BJOLKYGKSZKIGU-UHFFFAOYSA-N	1
DB01059	0	5	358	9261	1	Norfloxacin	OGJPXUAPXNRGGI-UHFFFAOYSA-N	1
DB01060	0	2	358	9261	1	Amoxicillin	LSQZJLSUYDQPKJ-NJBDSQKTSA-N	1
DB01062	0	13	358	9261	1	Oxybutynin	XIQVNETUBQGFHX-UHFFFAOYSA-N	1
DB01063	0	2	358	9261	1	Acetophenazine	WNTYBHLDCKXEOT-UHFFFAOYSA-N	1
DB01067	0	5	358	9261	1	Glipizide	ZJJXGWJIGJFDTL-UHFFFAOYSA-N	1
DB01070	0	4	358	9261	1	Dihydrotachysterol	ILYCWAKSDCYMBB-OPCMSESCSA-N	1
DB01071	0	6	358	9261	1	Mequitazine	HOKDBMAJZXIPGC-UHFFFAOYSA-N	1
DB01074	0	4	358	9261	1	Perhexiline	CYXKNKQEMFBLER-UHFFFAOYSA-N	1
DB01075	0	12	358	9261	1	Diphenhydramine	ZZVUWRFHKOJYTH-UHFFFAOYSA-N	1
DB01077	0	5	358	9261	1	Etidronic_acid	DBVJJBKOTRCVKF-UHFFFAOYSA-N	1
DB01078	0	1	358	9261	1	Deslanoside	OBATZBGFDSVCJD-LALPQLPRSA-N	1
DB01080	0	11	358	9261	1	Vigabatrin	PJDFLNIOAUIZSL-UHFFFAOYSA-N	1
DB01083	0	30	358	9261	1	Orlistat	AHLBNYSZXLDEJQ-FWEHEUNISA-N	1
DB01084	0	2	358	9261	1	Emedastine	KBUZBQVCBVDWKX-UHFFFAOYSA-N	1
DB01085	0	19	358	9261	1	Pilocarpine	QCHFTSOMWOSFHM-WPRPVWTQSA-N	1
DB01086	0	2	358	9261	1	Benzocaine	BLFLLBZGZJTVJG-UHFFFAOYSA-N	1
DB01087	0	13	358	9261	1	Primaquine	INDBQLZJXZLFIT-UHFFFAOYSA-N	1
DB01089	0	1	358	9261	1	Deserpidine	CVBMAZKKCSYWQR-WCGOZPBSSA-N	1
DB01090	0	4	358	9261	1	Pentolinium	XSBSKEQEUFOSDD-UHFFFAOYSA-N	1
DB01091	0	2	358	9261	1	Butenafine	ABJKWBDEJIDSJZ-UHFFFAOYSA-N	1
DB01094	0	13	358	9261	1	Hesperetin	AIONOLUJZLIMTK-AWEZNQCLSA-N	1
DB01098	0	25	358	9261	1	Rosuvastatin	BPRHUIZQVSMCRT-VEUZHWNKSA-N	1
DB01099	0	6	358	9261	1	Flucytosine	XRECTZIEBJDKEO-UHFFFAOYSA-N	1
DB01102	0	4	358	9261	1	Arbutamine	IIRWWTKISYTTBL-SFHVURJKSA-N	1
DB01105	0	7	358	9261	1	Sibutramine	UNAANXDKBXWMLN-UHFFFAOYSA-N	1
DB01107	0	1	358	9261	1	Methyprylon	SIDLZWOQUZRBRU-UHFFFAOYSA-N	1
DB01110	0	20	358	9261	1	Miconazole	BYBLEWFAAKGYCD-UHFFFAOYSA-N	1
DB01111	0	1	358	9261	1	Colistimethate	BSSIRFLGSWHWDE-UHFFFAOYSA-I	1
DB01112	0	1	358	9261	1	Cefuroxime	JFPVXVDWJQMJEE-IZRZKJBUSA-N	1
DB01116	0	2	358	9261	1	Trimethaphan	CHQOEHPMXSHGCL-UHFFFAOYSA-N	1
DB01118	0	37	358	9261	1	Amiodarone	IYIKLHRQXLHMJQ-UHFFFAOYSA-N	1
DB01119	0	23	358	9261	1	Diazoxide	GDLBFKVLRPITMI-UHFFFAOYSA-N	1
DB01120	0	5	358	9261	1	Gliclazide	BOVGTQGAOIONJV-UHFFFAOYSA-N	1
DB01121	0	1	358	9261	1	Phenacemide	XPFRXWCVYUEORT-UHFFFAOYSA-N	1
DB01122	0	14	358	9261	1	Ambenonium	OMHBPUNFVFNHJK-UHFFFAOYSA-P	1
DB01123	0	1	358	9261	1	Proflavine	WDVSHHCDHLJJJR-UHFFFAOYSA-N	1
DB01124	0	18	358	9261	1	Tolbutamide	JLRGJRBPOGGCBT-UHFFFAOYSA-N	1
DB01125	0	1	358	9261	1	Anisindione	XRCFXMGQEVUZFC-UHFFFAOYSA-N	1
DB01126	0	6	358	9261	1	Dutasteride	JWJOTENAMICLJG-QWBYCMEYSA-N	1
DB01130	0	2	358	9261	1	Prednicarbate	FNPXMHRZILFCKX-KAJVQRHHSA-N	1
DB01131	0	5	358	9261	1	Proguanil	SSOLNOMRVKKSON-UHFFFAOYSA-N	1
DB01133	0	3	358	9261	1	Tiludronic_acid	DKJJVAGXPKPDRL-UHFFFAOYSA-N	1
DB01135	0	2	358	9261	1	Doxacurium_chloride	APADFLLAXHIMFU-LGIHQUBZSA-L	1
DB01136	0	39	358	9261	1	Carvedilol	OGHNVEJMJSYVRP-UHFFFAOYSA-N	1
DB01138	0	11	358	9261	1	Sulfinpyrazone	MBGGBVCUIVRRBF-UHFFFAOYSA-N	1
DB01140	0	1	358	9261	1	Cefadroxil	BOEGTKLJZSQCCD-UEKVPHQBSA-N	1
DB01142	0	24	358	9261	1	Doxepin	ODQWQRRAPPTVAG-BOPFTXTBSA-N	1
DB01145	0	1	358	9261	1	Sulfoxone	NEDPPCHNEOMTJV-UHFFFAOYSA-N	1
DB01146	0	2	358	9261	1	Diphenylpyraline	OWQUZNMMYNAXSL-UHFFFAOYSA-N	1
DB01147	0	1	358	9261	1	Cloxacillin	LQOLIRLGBULYKD-JKIFEVAISA-N	1
DB01148	0	2	358	9261	1	Flavoxate	SPIUTQOUKAMGCX-UHFFFAOYSA-N	1
DB01149	0	20	358	9261	1	Nefazodone	VRBKIVRKKCLPHA-UHFFFAOYSA-N	1
DB01151	0	60	358	9261	1	Desipramine	HCYAFALTSJYZDH-UHFFFAOYSA-N	1
DB01153	0	1	358	9261	1	Sertaconazole	JLGKQTAYUIMGRK-UHFFFAOYSA-N	1
DB01154	0	5	358	9261	1	Thiamylal	XLOMZPUITCYLMJ-UHFFFAOYSA-N	1
DB01156	0	20	358	9261	1	Bupropion	SNPPWIUOZRMYNY-UHFFFAOYSA-N	1
DB01158	0	3	358	9261	1	Bretylium	AAQOQKQBGPPFNS-UHFFFAOYSA-N	1
DB01160	0	2	358	9261	1	Dinoprost_Tromethamine	IYGXEHDCSOYNKY-RZHHZEQLSA-N	1
DB01161	0	6	358	9261	1	Chloroprocaine	VDANGULDQQJODZ-UHFFFAOYSA-N	1
DB01162	0	16	358	9261	1	Terazosin	VCKUSRYTPJJLNI-UHFFFAOYSA-N	1
DB01164	0	4	358	9261	1	Calcium_Chloride	UXVMQQNJUSDDNG-UHFFFAOYSA-L	1
DB01165	0	12	358	9261	1	Ofloxacin	GSDSWSVVBLHKDQ-UHFFFAOYSA-N	1
DB01170	0	10	358	9261	1	Guanethidine	ACGDKVXYNVEAGU-UHFFFAOYSA-N	1
DB01171	0	5	358	9261	1	Moclobemide	YHXISWVBGDMDLQ-UHFFFAOYSA-N	1
DB01172	0	4	358	9261	1	Kanamycin	SBUJHOSQTJFQJX-NOAMYHISSA-N	1
DB01173	0	20	358	9261	1	Orphenadrine	QVYRGXJJSLMXQH-UHFFFAOYSA-N	1
DB01175	0	56	358	9261	1	Escitalopram	WSEQXVZVJXJVFP-FQEVSTJZSA-N	1
DB01176	0	5	358	9261	1	Cyclizine	UVKZSORBKUEBAZ-UHFFFAOYSA-N	1
DB01177	0	11	358	9261	1	Idarubicin	XDXDZDZNSLXDNA-TZNDIEGXSA-N	1
DB01178	0	1	358	9261	1	Chlormezanone	WEQAYVWKMWHEJO-UHFFFAOYSA-N	1
DB01180	0	1	358	9261	1	Rescinnamine	SZLZWPPUNLXJEA-QEGASFHISA-N	1
DB01181	0	26	358	9261	1	Ifosfamide	HOMGKSMUEGBAAB-UHFFFAOYSA-N	1
DB01182	0	21	358	9261	1	Propafenone	JWHAUXFOSRPERK-UHFFFAOYSA-N	1
DB01184	0	15	358	9261	1	Domperidone	FGXWKSZFVQUSTL-UHFFFAOYSA-N	1
DB01185	0	5	358	9261	1	Fluoxymesterone	YLRFCQOZQXIBAB-RBZZARIASA-N	1
DB01186	0	19	358	9261	1	Pergolide	YEHCICAEULNIGD-MZMPZRCHSA-N	1
DB01188	0	7	358	9261	1	Ciclopirox	SCKYRAXSEDYPSA-UHFFFAOYSA-N	1
DB01190	0	2	358	9261	1	Clindamycin	KDLRVYVGXIQJDK-AWPVFWJPSA-N	1
DB01191	0	21	358	9261	1	Dexfenfluramine	DBGIVFWFUFKIQN-VIFPVBQESA-N	1
DB01193	0	4	358	9261	1	Acebutolol	GOEMGAFJFRBGGG-UHFFFAOYSA-N	1
DB01194	0	10	358	9261	1	Brinzolamide	HCRKCZRJWPKOAR-JTQLQIEISA-N	1
DB01195	0	20	358	9261	1	Flecainide	DJBNUMBKLMJRSA-UHFFFAOYSA-N	1
DB01198	0	5	358	9261	1	Zopiclone	GBBSUAFBMRNDJC-UHFFFAOYSA-N	1
DB01199	0	15	358	9261	1	Tubocurarine	JFJZZMVDLULRGK-URLMMPGGSA-O	1
DB01202	0	6	358	9261	1	Levetiracetam	HPHUVLMMVZITSG-LURJTMIESA-N	1
DB01203	0	5	358	9261	1	Nadolol	VWPOSFSPZNDTMJ-UCWKZMIHSA-N	1
DB01207	0	2	358	9261	1	Ridogrel	GLLPUTYLZIKEGF-HAVVHWLPSA-N	1
DB01210	0	6	358	9261	1	Levobunolol	IXHBTMCLRNMKHZ-LBPRGKRZSA-N	1
DB01211	0	15	358	9261	1	Clarithromycin	AGOYDEPGAOXOCK-KCBOHYOISA-N	1
DB01212	0	9	358	9261	1	Ceftriaxone	VAAUVRVFOQPIGI-SPQHTLEESA-N	1
DB01213	0	7	358	9261	1	Fomepizole	RIKMMFOAQPJVMX-UHFFFAOYSA-N	1
DB01215	0	18	358	9261	1	Estazolam	CDCHDCWJMGXXRH-UHFFFAOYSA-N	1
DB01217	0	1	358	9261	1	Anastrozole	YBBLVLTVTVSKRW-UHFFFAOYSA-N	1
DB01218	0	1	358	9261	1	Halofantrine	FOHHNHSLJDZUGQ-UHFFFAOYSA-N	1
DB01219	0	16	358	9261	1	Dantrolene	OZOMQRBLCMDCEG-VIZOYTHASA-N	1
DB01220	0	1	358	9261	1	Rifaximin	NZCRJKRKKOLAOJ-XRCRFVBUSA-N	1
DB01223	0	11	358	9261	1	Aminophylline	FQPFAHBPWDRTLU-UHFFFAOYSA-N	1
DB01224	0	38	358	9261	1	Quetiapine	URKOMYMAXPYINW-UHFFFAOYSA-N	1
DB01226	0	4	358	9261	1	Mivacurium	ILVYCEVXHALBSC-OTBYEXOQSA-N	1
DB01228	0	1	358	9261	1	Encainide	PJWPNDMDCLXCOM-UHFFFAOYSA-N	1
DB01231	0	4	358	9261	1	Diphenidol	OGAKLTJNUQRZJU-UHFFFAOYSA-N	1
DB01232	0	13	358	9261	1	Saquinavir	QWAXKHKRTORLEM-UGJKXSETSA-N	1
DB01233	0	19	358	9261	1	Metoclopramide	TTWJBBZEZQICBI-UHFFFAOYSA-N	1
DB01237	0	1	358	9261	1	Bromodiphenhydramine	NUNIWXHYABYXKF-UHFFFAOYSA-N	1
DB01239	0	16	358	9261	1	Chlorprothixene	WSPOMRSOLSGNFJ-VGOFMYFVSA-N	1
DB01241	0	20	358	9261	1	Gemfibrozil	HEMJJKBWTPKOJG-UHFFFAOYSA-N	1
DB01242	0	46	358	9261	1	Clomipramine	GDLIGKIOYRNHDA-UHFFFAOYSA-N	1
DB01243	0	1	358	9261	1	Chloroxine	WDFKMLRRRCGAKS-UHFFFAOYSA-N	1
DB01245	0	9	358	9261	1	Decamethonium	MTCUAOILFDZKCO-UHFFFAOYSA-N	1
DB01246	0	1	358	9261	1	Alimemazine	ZZHLYYDVIOPZBE-UHFFFAOYSA-N	1
DB01247	0	2	358	9261	1	Isocarboxazid	XKFPYPQQHFEXRZ-UHFFFAOYSA-N	1
DB01249	0	1	358	9261	1	Iodixanol	NBQNWMBBSKPBAY-UHFFFAOYSA-N	1
DB01251	0	3	358	9261	1	Gliquidone	LLJFMFZYVVLQKT-UHFFFAOYSA-N	1
DB01252	0	5	358	9261	1	Mitiglinide	WPGGHFDDFPHPOB-BBWFWOEESA-N	1
DB01253	0	14	358	9261	1	Ergonovine	WVVSZNPYNCNODU-XTQGRXLLSA-N	1
DB01255	0	3	358	9261	1	Lisdexamfetamine	VOBHXZCDAVEXEY-JSGCOSHPSA-N	1
DB01259	0	28	358	9261	1	Lapatinib	BCFGMOOMADDAQU-UHFFFAOYSA-N	1
DB01260	0	2	358	9261	1	Desonide	WBGKWQHBNHJJPZ-LECWWXJVSA-N	1
DB01263	0	8	358	9261	1	Posaconazole	RAGOYPUPXAKGKH-XAKZXMRKSA-N	1
DB01267	0	23	358	9261	1	Paliperidone	PMXMIIMHBWHSKN-UHFFFAOYSA-N	1
DB01273	0	12	358	9261	1	Varenicline	JQSHBVHOMNKWFT-DTORHVGOSA-N	1
DB01274	0	15	358	9261	1	Arformoterol	BPZSYCZIITTYBL-YJYMSZOUSA-N	1
DB01280	0	2	358	9261	1	Nelarabine	IXOXBSCIXZEQEQ-UHTZMRCNSA-N	1
DB01282	0	2	358	9261	1	Carbetocin	NSTRIRCPWQHTIA-DTRKZRJBSA-N	1
DB01283	0	9	358	9261	1	Lumiracoxib	KHPKQFYUPIUARC-UHFFFAOYSA-N	1
DB01284	0	1	358	9261	1	Tetracosactide	ZOEFCCMDUURGSE-SQKVDDBVSA-N	1
DB01288	0	8	358	9261	1	Fenoterol	LSLYOANBFKQKPT-UHFFFAOYSA-N	1
DB01289	0	1	358	9261	1	Glisoxepide	ZKUDBRCEOBOWLF-UHFFFAOYSA-N	1
DB01291	0	3	358	9261	1	Pirbuterol	VQDBNKDJNJQRDG-UHFFFAOYSA-N	1
DB01295	0	4	358	9261	1	Bevantolol	HXLAFSUPPDYFEO-UHFFFAOYSA-N	1
DB01296	0	30	358	9261	1	Glucosamine	MSWZFWKMSRAUBD-IVMDWMLBSA-N	1
DB01297	0	3	358	9261	1	Practolol	DURULFYMVIFBIR-UHFFFAOYSA-N	1
DB01299	0	3	358	9261	1	Sulfadoxine	PJSFRIWCGOHTNF-UHFFFAOYSA-N	1
DB01320	0	1	358	9261	1	Fosphenytoin	XWLUWCNOOVRFPX-UHFFFAOYSA-N	1
DB01324	0	1	358	9261	1	Polythiazide	CYLWJCABXYDINA-UHFFFAOYSA-N	1
DB01325	0	4	358	9261	1	Quinethazone	AGMMTXLNIQSRCG-UHFFFAOYSA-N	1
DB01326	0	1	358	9261	1	Cefamandole	OLVCFLKTBJRLHI-AXAPSJFSSA-N	1
DB01327	0	3	358	9261	1	Cefazolin	MLYYVTUWGNIJIB-BXKDBHETSA-N	1
DB01331	0	2	358	9261	1	Cefoxitin	WZOZEZRFJCJXNZ-ZBFHGGJFSA-N	1
DB01332	0	4	358	9261	1	Ceftizoxime	NNULBSISHYWZJU-LLKWHZGFSA-N	1
DB01333	0	1	358	9261	1	Cefradine	RDLPVSKMFDYCOR-UEKVPHQBSA-N	1
DB01337	0	4	358	9261	1	Pancuronium	GVEAYVLWDAFXET-XGHATYIMSA-N	1
DB01338	0	3	358	9261	1	Pipecuronium	OWWLUIWOFHMHOQ-XGHATYIMSA-N	1
DB01339	0	2	358	9261	1	Vecuronium	BGSZAXLLHYERSY-XQIGCQGXSA-N	1
DB01340	0	3	358	9261	1	Cilazapril	HHHKFGXWKKUNCY-FHWLQOOXSA-N	1
DB01346	0	6	358	9261	1	Quinidine_barbiturate	YHRUERMOPBDCFD-UHFFFAOYSA-N	1
DB01348	0	4	358	9261	1	Spirapril	HRWCVUIFMSZDJS-SZMVWBNQSA-N	1
DB01349	0	2	358	9261	1	Tasosartan	ADXGNEYLLLSOAR-UHFFFAOYSA-N	1
DB01351	0	12	358	9261	1	Amobarbital	VIROVYVQCGLCII-UHFFFAOYSA-N	1
DB01352	0	9	358	9261	1	Aprobarbital	UORJNBVJVRLXMQ-UHFFFAOYSA-N	1
DB01353	0	9	358	9261	1	Butethal	STDBAQMTJLUMFW-UHFFFAOYSA-N	1
DB01354	0	9	358	9261	1	Heptabarbital	PAZQYDJGLKSCSI-UHFFFAOYSA-N	1
DB01355	0	10	358	9261	1	Hexobarbital	UYXAWHWODHRRMR-UHFFFAOYSA-N	1
DB01357	0	3	358	9261	1	Mestranol	IMSSROKUHAOUJS-MJCUULBUSA-N	1
DB01359	0	5	358	9261	1	Penbutolol	KQXKVJAGOJTNJS-HNNXBMFYSA-N	1
DB01362	0	4	358	9261	1	Iohexol	NTHXOOBQLCIOLC-UHFFFAOYSA-N	1
DB01364	0	15	358	9261	1	Ephedrine	KWGRBVOPPLSCSI-WPRPVWTQSA-N	1
DB01365	0	2	358	9261	1	Mephentermine	RXQCGGRTAILOIN-UHFFFAOYSA-N	1
DB01366	0	3	358	9261	1	Procaterol	FKNXQNWAXFXVNW-BLLLJJGKSA-N	1
DB01377	0	1	358	9261	1	Magnesium_oxide	CPLXHLVBOLITMK-UHFFFAOYSA-N	1
DB01380	0	3	358	9261	1	Cortisone_acetate	ITRJWOMZKQRYTA-RFZYENFJSA-N	1
DB01382	0	3	358	9261	1	Glycodiazine	QFWPJPIVLCBXFJ-UHFFFAOYSA-N	1
DB01384	0	2	358	9261	1	Paramethasone	MKPDWECBUAZOHP-AFYJWTTESA-N	1
DB01390	0	4	358	9261	1	Sodium_bicarbonate	UIIMBOGNXHQVGW-UHFFFAOYSA-M	1
DB01396	0	15	358	9261	1	Digitoxin	WDJUZGPOPHTGOT-XUDUSOBPSA-N	1
DB01397	0	62	358	9261	1	Magnesium_salicylate	MQHWFIOJQSCFNM-UHFFFAOYSA-L	1
DB01399	0	4	358	9261	1	Salsalate	WVYADZUPLLSGPU-UHFFFAOYSA-N	1
DB01400	0	4	358	9261	1	Neostigmine	ALWKGYPQUAPLQC-UHFFFAOYSA-N	1
DB01401	0	2	358	9261	1	Choline_magnesium_trisalicylate	FQCQGOZEWWPOKI-UHFFFAOYSA-K	1
DB01406	0	23	358	9261	1	Danazol	POZRVZJJTULAOH-LHZXLZLDSA-N	1
DB01407	0	15	358	9261	1	Clenbuterol	STJMRWALKKWQGH-UHFFFAOYSA-N	1
DB01408	0	5	358	9261	1	Bambuterol	ANZXOIAKUNOVQU-UHFFFAOYSA-N	1
DB01410	0	3	358	9261	1	Ciclesonide	LUKZNWIVRBCLON-GXOBDPJESA-N	1
DB01411	0	8	358	9261	1	Pranlukast	NBQKINXMPLXUET-UHFFFAOYSA-N	1
DB01413	0	3	358	9261	1	Cefepime	HVFLCNVBZFFHBT-ZKDACBOMSA-N	1
DB01415	0	2	358	9261	1	Ceftibuten	UNJFKXSSGBWRBZ-BJCIPQKHSA-N	1
DB01418	0	4	358	9261	1	Acenocoumarol	VABCILAOYCMVPS-UHFFFAOYSA-N	1
DB01419	0	2	358	9261	1	Antrafenine	NWGGKKGAFZIVBJ-UHFFFAOYSA-N	1
DB01420	0	3	358	9261	1	Testosterone_Propionate	PDMMFKSKQVNJMI-BLQWBTBKSA-N	1
DB01422	0	2	358	9261	1	Nitroxoline	RJIWZDNTCBHXAL-UHFFFAOYSA-N	1
DB01424	0	4	358	9261	1	Aminophenazone	RMMXTBMQSGEXHJ-UHFFFAOYSA-N	1
DB01425	0	1	358	9261	1	Alizapride	KSEYRUGYKHXGFW-UHFFFAOYSA-N	1
DB01426	0	4	358	9261	1	Ajmaline	CJDRUOGAGYHKKD-HEFSZTOGSA-N	1
DB01428	0	1	358	9261	1	Oxybenzone	DXGLGDHPHMLXJC-UHFFFAOYSA-N	1
DB01430	0	1	358	9261	1	Almitrine	OBDOVFRMEYHSQB-UHFFFAOYSA-N	1
DB01431	0	4	358	9261	1	Allylestrenol	ATXHVCQZZJYMCF-XUDSTZEESA-N	1
DB01435	0	3	358	9261	1	Antipyrine	VEQOALNAAJBPNY-UHFFFAOYSA-N	1
DB01436	0	4	358	9261	1	Alfacalcidol	OFHCOWSQAMBJIW-AVJTYSNKSA-N	1
DB01437	0	1	358	9261	1	Glutethimide	JMBQKKAJIKAWKF-UHFFFAOYSA-N	1
DB01440	0	6	358	9261	1	Gamma_Hydroxybutyric_Acid	SJZRECIVHVDYJC-UHFFFAOYSA-M	1
DB01463	0	2	358	9261	1	Fencamfamine	IKFBPFGUINLYQI-UHFFFAOYSA-N	1
DB01495	0	1	358	9261	1	Dichloralphenazone	ATKXDQOHNICLQW-UHFFFAOYSA-N	1
DB01544	0	24	358	9261	1	Flunitrazepam	PPTYJKAXVCCBDU-UHFFFAOYSA-N	1
DB01550	0	3	358	9261	1	Fenproporex	IQUFSXIQAFPIMR-UHFFFAOYSA-N	1
DB01553	0	4	358	9261	1	Cloxazolam	ZIXNZOBDFKSQTC-UHFFFAOYSA-N	1
DB01558	0	18	358	9261	1	Bromazepam	VMIYHDSEFNYJSL-UHFFFAOYSA-N	1
DB01559	0	15	358	9261	1	Clotiazepam	CHBRHODLKOZEPZ-UHFFFAOYSA-N	1
DB01563	0	10	358	9261	1	Chloral_hydrate	RNFNDJAIBTYOQL-UHFFFAOYSA-N	1
DB01567	0	14	358	9261	1	Fludiazepam	ROYOYTLGDLIGBX-UHFFFAOYSA-N	1
DB01579	0	3	358	9261	1	Phendimetrazine	MFOCDFTXLCYLKU-CMPLNLGQSA-N	1
DB01580	0	4	358	9261	1	Oxprenolol	CEMAWMOMDPGJMB-UHFFFAOYSA-N	1
DB01582	0	4	358	9261	1	Sulfamethazine	ASWVTGNCAZCNNR-UHFFFAOYSA-N	1
DB01583	0	2	358	9261	1	Liotrix	LKYWLLWWYBVUPP-XOCLESOZSA-L	1
DB01587	0	6	358	9261	1	Ketazolam	PWAJCNITSBZRBL-UHFFFAOYSA-N	1
DB01588	0	14	358	9261	1	Prazepam	MWQCHHACWWAQLJ-UHFFFAOYSA-N	1
DB01589	0	13	358	9261	1	Quazepam	IKMPWMZBZSAONZ-UHFFFAOYSA-N	1
DB01591	0	6	358	9261	1	Solifenacin	FBOUYBDGKBSUES-VXKWHMMOSA-N	1
DB01594	0	15	358	9261	1	Cinolazepam	XAXMYHMKTCNRRZ-UHFFFAOYSA-N	1
DB01595	0	22	358	9261	1	Nitrazepam	KJONHKAYOJNZEC-UHFFFAOYSA-N	1
DB01597	0	1	358	9261	1	Cilastatin	DHSUYTOATWAVLW-WFVMDLQDSA-N	1
DB01599	0	20	358	9261	1	Probucol	FYPMFJGVHOHGLL-UHFFFAOYSA-N	1
DB01600	0	4	358	9261	1	Tiaprofenic_acid	GUHPRPJDBZHYCJ-UHFFFAOYSA-N	1
DB01601	0	5	358	9261	1	Lopinavir	KJHKTHWMRKYKJE-SUGCFTRWSA-N	1
DB01603	0	5	358	9261	1	Meticillin	RJQXTJLFIWVMTO-TYNCELHUSA-N	1
DB01604	0	1	358	9261	1	Pivampicillin	ZEMIJUDPLILVNQ-ZXFNITATSA-N	1
DB01608	0	5	358	9261	1	Propericiazine	LUALIOATIOESLM-UHFFFAOYSA-N	1
DB01610	0	1	358	9261	1	Valganciclovir	WPVFJKSGQUFQAP-GKAPJAKFSA-N	1
DB01611	0	10	358	9261	1	Hydroxychloroquine	XXSMGPRMXLTPCZ-UHFFFAOYSA-N	1
DB01612	0	1	358	9261	1	Amyl_Nitrite	CSDTZUBPSYWZDX-UHFFFAOYSA-N	1
DB01613	0	11	358	9261	1	Erythrityl_Tetranitrate	SNFOERUNNSHUGP-ZXZARUISSA-N	1
DB01614	0	4	358	9261	1	Acepromazine	NOSIYYJFMPDDSA-UHFFFAOYSA-N	1
DB01615	0	1	358	9261	1	Aceprometazine	XLOQNFNTQIRSOX-UHFFFAOYSA-N	1
DB01616	0	1	358	9261	1	Alverine	ZPFXAOWNKLFJDN-UHFFFAOYSA-N	1
DB01618	0	9	358	9261	1	Molindone	KLPWJLBORRMFGK-UHFFFAOYSA-N	1
DB01619	0	1	358	9261	1	Phenindamine	ISFHAYSTHMVOJR-UHFFFAOYSA-N	1
DB01621	0	3	358	9261	1	Pipotiazine	JOMHSQGEWSNUKU-UHFFFAOYSA-N	1
DB01622	0	6	358	9261	1	Thioproperazine	VZYCZNZBPPHOFY-UHFFFAOYSA-N	1
DB01623	0	18	358	9261	1	Thiothixene	GFBKORZTTCHDGY-UWVJOHFNSA-N	1
DB01624	0	5	358	9261	1	Zuclopenthixol	WFPIAZLQTJBIFN-DVZOWYKESA-N	1
DB01625	0	3	358	9261	1	Isopropamide	JTPUMZTWMWIVPA-UHFFFAOYSA-O	1
DB01626	0	15	358	9261	1	Pargyline	DPWPWRLQFGFJFI-UHFFFAOYSA-N	1
DB01628	0	10	358	9261	1	Etoricoxib	MNJVRJDLRVPLFE-UHFFFAOYSA-N	1
DB01638	0	46	358	9261	1	Sorbitol	FBPFZTCFMRRESA-JGWLITMVSA-N	1
DB01685	0	2	358	9261	1	Topiroxostat	UBVZQGOVTLIHLH-UHFFFAOYSA-N	1
DB01708	0	94	358	9261	1	Prasterone	FMGSKLZLMKYGDP-USOAJAOKSA-N	1
DB01783	0	12	358	9261	1	Pantothenic_acid	GHOKWGTUZJEAQD-UHFFFAOYSA-N	1
DB01956	0	52	358	9261	1	Taurine	XOAAWQZATWQOTB-UHFFFAOYSA-N	1
DB02187	0	3	358	9261	1	Equilin	WKRLQDKEXYKHJB-HFTRVMKXSA-N	1
DB02513	0	9	358	9261	1	Thymol	MGSRCZKZVOBKFT-UHFFFAOYSA-N	1
DB02638	0	4	358	9261	1	Terlipressin	BENFXAYNYRLAIU-QSVFAHTRSA-N	1
DB03085	0	30	358	9261	1	Glycolic_acid	AEMRFAOFKBGASW-UHFFFAOYSA-N	1
DB03193	0	69	358	9261	1	Stearic_acid	QIQXTHQIDYTFRH-UHFFFAOYSA-N	1
DB03585	0	5	358	9261	1	Oxyphenbutazone	HFHZKZSRXITVMK-UHFFFAOYSA-N	1
DB03615	0	1	358	9261	1	Ribostamycin	NSKGQURZWSPSBC-VVPCINPTSA-N	1
DB03651	0	1	358	9261	1	Picric_acid	OXNIZHLAWKMVMX-UHFFFAOYSA-N	1
DB03756	0	27	358	9261	1	Doconexent	MBMBGCFOFBJSGT-KUBAVDMBSA-N	1
DB04209	0	9	358	9261	1	Dequalinium	PCSWXVJAIHCTMO-UHFFFAOYSA-P	1
DB04221	0	3	358	9261	1	Didecyldimethylammonium	JGFDZZLUDWMUQH-UHFFFAOYSA-N	1
DB04335	0	37	358	9261	1	Inosine	UGQMRVRMYYASKQ-KQYNXXCUSA-N	1
DB04339	0	22	358	9261	1	Carbocisteine	GBFLZEXEOZUWRN-VKHMYHEASA-N	1
DB04564	0	6	358	9261	1	Gluconolactone	PHOQVHQSTUBQQK-SQOUGZDYSA-N	1
DB04570	0	1	358	9261	1	Latamoxef	JWCSIUVGFCSJCK-CAVRMKNVSA-N	1
DB04573	0	50	358	9261	1	Estriol	PROQIPRRNZUXQM-ZXXIGWHRSA-N	1
DB04574	0	35	358	9261	1	Estrone_sulfate	JKKFKPJIXZFSSB-CBZIJGRNSA-N	1
DB04575	0	2	358	9261	1	Quinestrol	PWZUUYSISTUNDW-VAFBSOEGSA-N	1
DB04711	0	2	358	9261	1	Iodipamide	FFINMCNLQNTKLU-UHFFFAOYSA-N	1
DB04789	0	19	358	9261	1	5-methyltetrahydrofolic_acid	ZNOVTXRBGFNYRX-ABLWVSNPSA-N	1
DB04794	0	22	358	9261	1	Bifonazole	OCAPBUJLXMYKEJ-UHFFFAOYSA-N	1
DB04837	0	2	358	9261	1	Clofedanol	WRCHFMBCVFFYEQ-UHFFFAOYSA-N	1
DB04838	0	2	358	9261	1	Cyclandelate	WZHCOOQXZCIUNC-UHFFFAOYSA-N	1
DB04840	0	13	358	9261	1	Debrisoquin	JWPGJSVJDAJRLW-UHFFFAOYSA-N	1
DB04843	0	3	358	9261	1	Mepenzolate	GKNPSSNBBWDAGH-UHFFFAOYSA-N	1
DB04844	0	6	358	9261	1	Tetrabenazine	MKJIEFSOBYUXJB-UHFFFAOYSA-N	1
DB04845	0	1	358	9261	1	Ixabepilone	FABUFPQFXZVHFB-PVYNADRNSA-N	1
DB04854	0	3	358	9261	1	Febuxostat	BQSJTQLCZDPROO-UHFFFAOYSA-N	1
DB04855	0	22	358	9261	1	Dronedarone	ZQTNQVWKHCQYLQ-UHFFFAOYSA-N	1
DB04861	0	12	358	9261	1	Nebivolol	KOHIRBRYDXPAMZ-UHFFFAOYSA-N	1
DB04871	0	7	358	9261	1	Lorcaserin	XTTZERNUQAFMOF-QMMMGPOBSA-N	1
DB04877	0	1	358	9261	1	Voacamine	VCMIRXRRQJNZJT-XRMSBCOFSA-N	1
DB04878	0	6	358	9261	1	Voglibose	FZNCGRZWXLXZSZ-CIQUZCHMSA-N	1
DB04880	0	1	358	9261	1	Enoximone	ZJKNESGOIKRXQY-UHFFFAOYSA-N	1
DB04890	0	1	358	9261	1	Bepotastine	YWGDOWXRIALTES-UHFFFAOYSA-N	1
DB04896	0	7	358	9261	1	Milnacipran	GJJFMKBJSRMPLA-HIFRSBDPSA-N	1
DB04898	0	2	358	9261	1	Ximelagatran	ZXIBCJHYVWYIKI-PZJWPPBQSA-N	1
DB04908	0	2	358	9261	1	Flibanserin	PPRRDFIXUUSXRA-UHFFFAOYSA-N	1
DB04911	0	1	358	9261	1	Oritavancin	VHFGEBVPHAGQPI-LXKZPTCJSA-N	1
DB04920	0	6	358	9261	1	Clevidipine	KPBZROQVTHLCDU-UHFFFAOYSA-N	1
DB04930	0	14	358	9261	1	Permethrin	RLLPVAHGXHCWKJ-UHFFFAOYSA-N	1
DB04931	0	13	358	9261	1	Afamelanotide	UAHFGYDRQSXQEB-LEBBXHLNSA-N	1
DB04938	0	2	358	9261	1	Ospemifene	LUMKNAVTFCDUIE-VHXPQNKSSA-N	1
DB04946	0	16	358	9261	1	Iloperidone	XMXHEBAFVSFQEX-UHFFFAOYSA-N	1
DB04948	0	3	358	9261	1	Lofexidine	KSMAGQUYOIHWFS-UHFFFAOYSA-N	1
DB04967	0	4	358	9261	1	Lucanthone	FBQPGGIHOFZRGH-UHFFFAOYSA-N	1
DB05016	0	6	358	9261	1	Ataluren	OOUGLTULBSNHNF-UHFFFAOYSA-N	1
DB05039	0	5	358	9261	1	Indacaterol	QZZUEBNBZAPZLX-QFIPXVFZSA-N	1
DB05109	0	7	358	9261	1	Trabectedin	PKVRCIRHQMSYJX-AIFWHQITSA-N	1
DB05239	0	8	358	9261	1	Cobimetinib	BSMCAPRUBJMWDF-KRWDZBQOSA-N	1
DB05245	0	2	358	9261	1	Silver_sulfadiazine	UEJSSZHHYBHCEL-UHFFFAOYSA-N	1
DB05246	0	1	358	9261	1	Methsuximide	AJXPJJZHWIXJCJ-UHFFFAOYSA-N	1
DB05271	0	7	358	9261	1	Rotigotine	KFQYTPMOWPVWEJ-INIZCTEOSA-N	1
DB05316	0	1	358	9261	1	Pimavanserin	RKEWSXXUOLRFBX-UHFFFAOYSA-N	1
DB05351	0	16	358	9261	1	Dexlansoprazole	MJIHNNLFOKEZEW-RUZDIDTESA-N	1
DB05382	0	8	358	9261	1	Iodine	PNDPGZBMCMUPRI-UHFFFAOYSA-N	1
DB05389	0	2	358	9261	1	WF10	VOWOEBADKMXUBU-UHFFFAOYSA-J	1
DB05541	0	1	358	9261	1	Brivaracetam	MSYKRHVOOPPJKU-BDAKNGLRSA-N	1
DB05990	0	5	358	9261	1	Obeticholic_acid	ZXERDUOLZKYMJM-ZWECCWDJSA-N	1
DB06144	0	18	358	9261	1	Sertindole	GZKLJWGUPQBVJQ-UHFFFAOYSA-N	1
DB06147	0	1	358	9261	1	Sulfathiazole	JNMRHUJNCSQMMB-UHFFFAOYSA-N	1
DB06148	0	56	358	9261	1	Mianserin	UEQUQVLFIPOEMF-UHFFFAOYSA-N	1
DB06153	0	6	358	9261	1	Pizotifen	FIADGNVRKBPQEU-UHFFFAOYSA-N	1
DB06154	0	1	358	9261	1	Pentaerythritol_Tetranitrate	TZRXHJWUDPFEEY-UHFFFAOYSA-N	1
DB06193	0	2	358	9261	1	Pixantrone	PEZPMAYDXJQYRV-UHFFFAOYSA-N	1
DB06196	0	11	358	9261	1	Icatibant	QURWXBZNHXJZBE-MCDGZUPGSA-N	1
DB06201	0	2	358	9261	1	Rufinamide	POGQSBRIGCQNEG-UHFFFAOYSA-N	1
DB06202	0	3	358	9261	1	Lasofoxifene	GXESHMAMLJKROZ-IAPPQJPRSA-N	1
DB06207	0	3	358	9261	1	Silodosin	PNCPYILNMDWPEY-QGZVFWFLSA-N	1
DB06209	0	7	358	9261	1	Prasugrel	DTGLZDAWLRGWQN-UHFFFAOYSA-N	1
DB06211	0	1	358	9261	1	Doripenem	AVAACINZEOAHHE-VFZPANTDSA-N	1
DB06212	0	5	358	9261	1	Tolvaptan	GYHCTFXIZSNGJT-XMMPIXPASA-N	1
DB06213	0	1	358	9261	1	Regadenoson	LZPZPHGJDAGEJZ-AKAIJSEGSA-N	1
DB06216	0	28	358	9261	1	Asenapine	GMDCDXMAFMEDAG-BTJKTKAUSA-N	1
DB06217	0	2	358	9261	1	Vernakalant	VBHQKCBVWWUUKN-KZNAEPCWSA-N	1
DB06218	0	5	358	9261	1	Lacosamide	VPPJLAIAVCUEMN-GFCCVEGCSA-N	1
DB06219	0	1	358	9261	1	Dalbavancin	KGPGQDLTDHGEGT-VBZOGQDBSA-N	1
DB06228	0	2	358	9261	1	Rivaroxaban	KGFYHTZWPPHNLQ-AWEZNQCLSA-N	1
DB06237	0	1	358	9261	1	Avanafil	WEAJZXNPAWBCOA-INIZCTEOSA-N	1
DB06255	0	3	358	9261	1	Incadronic_acid	LWRDQHOZTAOILO-UHFFFAOYSA-N	1
DB06262	0	12	358	9261	1	Droxidopa	QXWYKJLNLSIPIN-JGVFFNPUSA-N	1
DB06267	0	2	358	9261	1	Udenafil	IYFNEFQTYQPVOC-UHFFFAOYSA-N	1
DB06268	0	5	358	9261	1	Sitaxentan	PHWXUGHIIBDVKD-UHFFFAOYSA-N	1
DB06282	0	7	358	9261	1	Levocetirizine	ZKLPARSLTMPFCP-OAQYLSRUSA-N	1
DB06288	0	6	358	9261	1	Amisulpride	NTJOBXMMWNYJFB-UHFFFAOYSA-N	1
DB06292	0	8	358	9261	1	Dapagliflozin	JVHXJTBJCFBINQ-ADAARDCZSA-N	1
DB06401	0	3	358	9261	1	Bazedoxifene	UCJGJABZCDBEDK-UHFFFAOYSA-N	1
DB06402	0	1	358	9261	1	Telavancin	ONUMZHGUFYIKPM-MXNFEBESSA-N	1
DB06403	0	2	358	9261	1	Ambrisentan	OUJTZYPIHDYQMC-LJQANCHMSA-N	1
DB06410	0	8	358	9261	1	Doxercalciferol	HKXBNHCUPKIYDM-CGMHZMFXSA-N	1
DB06412	0	3	358	9261	1	Oxymetholone	ICMWWNHDUZJFDW-DHODBPELSA-N	1
DB06413	0	15	358	9261	1	Armodafinil	YFGHCGITMMYXAQ-LJQANCHMSA-N	1
DB06414	0	2	358	9261	1	Etravirine	PYGWGZALEOIKDF-UHFFFAOYSA-N	1
DB06441	0	6	358	9261	1	Cangrelor	PAEBIVWUMLRPSK-IDTAVKCVSA-N	1
DB06480	0	4	358	9261	1	Prucalopride	ZPMNHBXQOOVQJL-UHFFFAOYSA-N	1
DB06594	0	6	358	9261	1	Agomelatine	YJYPHIXNFHFHND-UHFFFAOYSA-N	1
DB06605	0	6	358	9261	1	Apixaban	QNZCBYKSOIHPEH-UHFFFAOYSA-N	1
DB06614	0	3	358	9261	1	Peramivir	XRQDFNLINLXZLB-CKIKVBCHSA-N	1
DB06637	0	24	358	9261	1	Dalfampridine	NUKYPUAOHBNCPY-UHFFFAOYSA-N	1
DB06654	0	4	358	9261	1	Safinamide	NEMGRZFTLSKBAP-LBPRGKRZSA-N	1
DB06663	0	8	358	9261	1	Pasireotide	VMZMNAABQBOLAK-DBILLSOUSA-N	1
DB06684	0	5	358	9261	1	Vilazodone	SGEGOXDYSFKCPT-UHFFFAOYSA-N	1
DB06689	0	1	358	9261	1	Ethanolamine_Oleate	KGWDUNBJIMUFAP-KVVVOXFISA-N	1
DB06691	0	16	358	9261	1	Mepyramine	YECBIJXISLIIDS-UHFFFAOYSA-N	1
DB06694	0	7	358	9261	1	Xylometazoline	HUCJFAOMUPXHDK-UHFFFAOYSA-N	1
DB06695	0	1	358	9261	1	Dabigatran_etexilate	KSGXQBZTULBEEQ-UHFFFAOYSA-N	1
DB06696	0	1	358	9261	1	Arbekacin	MKKYBZZTJQGVCD-XTCKQBCOSA-N	1
DB06697	0	3	358	9261	1	Artemether	SXYIRMFQILZOAM-HVNFFKDJSA-N	1
DB06698	0	3	358	9261	1	Betahistine	UUQMNUMQCIQDMZ-UHFFFAOYSA-N	1
DB06699	0	2	358	9261	1	Degarelix	MEUCPCLKGZSHTA-XYAYPHGZSA-N	1
DB06700	0	20	358	9261	1	Desvenlafaxine	KYYIDSXMWOZKMP-UHFFFAOYSA-N	1
DB06701	0	16	358	9261	1	Dexmethylphenidate	DUGOZIWVEXMGBE-CHWSQXEVSA-N	1
DB06702	0	5	358	9261	1	Fesoterodine	DCCSDBARQIPTGU-HSZRJFAPSA-N	1
DB06706	0	1	358	9261	1	Isometheptene	XVQUOJBERHHONY-UHFFFAOYSA-N	1
DB06707	0	5	358	9261	1	Levonordefrin	GEFQWZLICWMTKF-CDUCUWFYSA-N	1
DB06708	0	2	358	9261	1	Lumefantrine	DYLGFOYVTXJFJP-MYYYXRDXSA-N	1
DB06709	0	8	358	9261	1	Methacholine	NZWOPGCLSHLLPA-UHFFFAOYSA-N	1
DB06710	0	6	358	9261	1	Methyltestosterone	GCKMFJBGXUYNAG-HLXURNFRSA-N	1
DB06711	0	6	358	9261	1	Naphazoline	CNIIGCLFLJGOGP-UHFFFAOYSA-N	1
DB06712	0	8	358	9261	1	Nilvadipine	FAIIFDPAEUKBEP-UHFFFAOYSA-N	1
DB06713	0	1	358	9261	1	Norelgestromin	ISHXLNHNDMZNMC-XUDSTZEESA-N	1
DB06714	0	1	358	9261	1	Propylhexedrine	JCRIVQIOJSSCQD-UHFFFAOYSA-N	1
DB06715	0	5	358	9261	1	Potassium_Iodide	NLKNQRATVPKPDG-UHFFFAOYSA-M	1
DB06716	0	2	358	9261	1	Fospropofol	QVNNONOFASOXQV-UHFFFAOYSA-N	1
DB06717	0	1	358	9261	1	Fosaprepitant	BARDROPHSZEBKC-OITMNORJSA-N	1
DB06718	0	8	358	9261	1	Stanozolol	LKAJKIOFIWVMDJ-IYRCEVNGSA-N	1
DB06724	0	5	358	9261	1	Calcium_Carbonate	VTYYLEPIZMXCLO-UHFFFAOYSA-L	1
DB06725	0	5	358	9261	1	Lornoxicam	WLHQHAUOOXYABV-UHFFFAOYSA-N	1
DB06729	0	4	358	9261	1	Sulfaphenazole	QWCJHSGMANYXCW-UHFFFAOYSA-N	1
DB06730	0	5	358	9261	1	Gestodene	SIGSPDASOTUPFS-XUDSTZEESA-N	1
DB06736	0	2	358	9261	1	Aceclofenac	MNIPYSSQXLZQLJ-UHFFFAOYSA-N	1
DB06737	0	2	358	9261	1	Zaltoprofen	MUXFZBHBYYYLTH-UHFFFAOYSA-N	1
DB06739	0	1	358	9261	1	Seratrodast	ZBVKEHDGYSLCCC-UHFFFAOYSA-N	1
DB06751	0	1	358	9261	1	Drotaverine	OMFNSKIUKYOYRG-MOSHPQCFSA-N	1
DB06764	0	2	358	9261	1	Tetryzoline	BYJAVTDNIXVSPW-UHFFFAOYSA-N	1
DB06766	0	1	358	9261	1	Alcaftadine	MWTBKTRZPHJQLH-UHFFFAOYSA-N	1
DB06769	0	8	358	9261	1	Bendamustine	YTKUWDBFDASYHO-UHFFFAOYSA-N	1
DB06772	0	3	358	9261	1	Cabazitaxel	BMQGVNUXMIRLCK-OAGWZNDDSA-N	1
DB06775	0	10	358	9261	1	Carglumic_Acid	LCQLHJZYVOQKHU-VKHMYHEASA-N	1
DB06778	0	21	358	9261	1	Cupric_sulfate	ARUVKPQLZAKDPS-UHFFFAOYSA-L	1
DB06781	0	4	358	9261	1	Difluprednate	WYQPLTPSGFELIB-JTQPXKBDSA-N	1
DB06782	0	2	358	9261	1	Dimercaprol	WQABCVAJNWAXTE-UHFFFAOYSA-N	1
DB06785	0	1	358	9261	1	Ganirelix	GJNXBNATEDXMAK-PFLSVRRQSA-N	1
DB06787	0	4	358	9261	1	Hexocyclium	ZRYHPQCHHOKSMD-UHFFFAOYSA-N	1
DB06788	0	1	358	9261	1	Histrelin	BKEMVGVBBDMHKL-VYFXDUNUSA-N	1
DB06795	0	6	358	9261	1	Mafenide	TYMRLRRVMHJFTF-UHFFFAOYSA-N	1
DB06802	0	2	358	9261	1	Nepafenac	QEFAQIPZVLVERP-UHFFFAOYSA-N	1
DB06804	0	4	358	9261	1	Nonoxynol-9	FBWNMEQMRUMQSO-UHFFFAOYSA-N	1
DB06805	0	2	358	9261	1	Pentetate_calcium_trisodium	AYFCVLSUPGCQKD-UHFFFAOYSA-I	1
DB06813	0	4	358	9261	1	Pralatrexate	OGSBUKJUDHAQEA-WMCAAGNKSA-N	1
DB06815	0	1	358	9261	1	Pyrithione_zinc	OTPSWLRZXRHDNX-UHFFFAOYSA-L	1
DB06816	0	3	358	9261	1	Pyrvinium	QMHSXPLYMTVAMK-UHFFFAOYSA-N	1
DB06817	0	6	358	9261	1	Raltegravir	CZFFBEXEKNGXKS-UHFFFAOYSA-N	1
DB06820	0	2	358	9261	1	Sulconazole	AFNXATANNDIXLG-UHFFFAOYSA-N	1
DB06823	0	5	358	9261	1	Tiopronin	YTGJWQPHMWSCST-UHFFFAOYSA-N	1
DB06824	0	5	358	9261	1	Triethylenetetramine	VILCJCGEZXAXTO-UHFFFAOYSA-N	1
DB06825	0	5	358	9261	1	Triptorelin	VXKHXGOKWPXYNA-PGBVPBMZSA-N	1
DB06826	0	2	358	9261	1	Unoprostone	TVHAZVBUYQMHBC-SNHXEXRGSA-N	1
DB07615	0	16	358	9261	1	Tranilast	NZHGWWWHIYHZNX-CSKARUKUSA-N	1
DB07776	0	8	358	9261	1	Flavone	VHBFFQKBGNRLFZ-UHFFFAOYSA-N	1
DB08439	0	8	358	9261	1	Parecoxib	TZRHLKRLEZJVIJ-UHFFFAOYSA-N	1
DB08604	0	10	358	9261	1	Triclosan	XEFQLINVKFYRCS-UHFFFAOYSA-N	1
DB08797	0	3	358	9261	1	Salicylamide	SKZKKFZAGNVIMN-UHFFFAOYSA-N	1
DB08799	0	1	358	9261	1	Antazoline	REYFJDPCWQRWAA-UHFFFAOYSA-N	1
DB08800	0	2	358	9261	1	Chloropyramine	ICKFFNBDFNZJSX-UHFFFAOYSA-N	1
DB08801	0	3	358	9261	1	Dimetindene	MVMQESMQSYOVGV-UHFFFAOYSA-N	1
DB08802	0	1	358	9261	1	Isothipendyl	OQJBSDFFQWMKBQ-UHFFFAOYSA-N	1
DB08804	0	4	358	9261	1	Nandrolone_decanoate	JKWKMORAXJQQSR-MOPIKTETSA-N	1
DB08806	0	1	358	9261	1	Roxatidine_acetate	SMTZFNFIKUPEJC-UHFFFAOYSA-N	1
DB08807	0	6	358	9261	1	Bopindolol	UUOJIACWOAYWEZ-UHFFFAOYSA-N	1
DB08808	0	8	358	9261	1	Bupranolol	HQIRNZOQPUAHHV-UHFFFAOYSA-N	1
DB08809	0	12	358	9261	1	Dichloroacetic_Acid	JXTHNDFMNIQAHM-UHFFFAOYSA-N	1
DB08810	0	4	358	9261	1	Cinitapride	ZDLBNXXKDMLZMF-UHFFFAOYSA-N	1
DB08811	0	4	358	9261	1	Tofisopam	RUJBDQSFYCKFAA-UHFFFAOYSA-N	1
DB08814	0	4	358	9261	1	Triflusal	RMWVZGDJPAKBDE-UHFFFAOYSA-N	1
DB08815	0	8	358	9261	1	Lurasidone	PQXKDMSYBGKCJA-CVTJIBDQSA-N	1
DB08816	0	3	358	9261	1	Ticagrelor	OEKWJQXRCDYSHL-FNOIDJSQSA-N	1
DB08818	0	2	358	9261	1	Hyaluronic_acid	KIUKXJAPPMFGSW-MNSSHETKSA-N	1
DB08819	0	5	358	9261	1	Tafluprost	WSNODXPBBALQOF-VEJSHDCNSA-N	1
DB08820	0	1	358	9261	1	Ivacaftor	PURKAOJPTOLRMP-UHFFFAOYSA-N	1
DB08822	0	3	358	9261	1	Azilsartan_medoxomil	QJFSABGVXDWMIW-UHFFFAOYSA-N	1
DB08827	0	2	358	9261	1	Lomitapide	MBBCVAKAJPKAKM-UHFFFAOYSA-N	1
DB08828	0	12	358	9261	1	Vismodegib	BPQMGSKTAYIVFO-UHFFFAOYSA-N	1
DB08834	0	33	358	9261	1	Tauroursodeoxycholic_acid	BHTRKEVKTKCXOH-LBSADWJPSA-N	1
DB08842	0	11	358	9261	1	Acetylcarnitine	RDHQFKQIGNGIED-MRVPVSSYSA-N	1
DB08847	0	62	358	9261	1	Hydroxyproline	PMMYEEVYMWASQN-DMTCNVIQSA-N	1
DB08860	0	26	358	9261	1	Pitavastatin	VGYFMXBACGZSIL-MCBHFWOFSA-N	1
DB08864	0	4	358	9261	1	Rilpivirine	YIBOMRUWOWDFLG-ONEGZZNKSA-N	1
DB08867	0	1	358	9261	1	Ulipristal	HKDLNTKNLJPAIY-WKWWZUSTSA-N	1
DB08872	0	1	358	9261	1	Gabapentin_Enacarbil	TZDUHAJSIBHXDL-UHFFFAOYSA-N	1
DB08875	0	6	358	9261	1	Cabozantinib	ONIQOQHATWINJY-UHFFFAOYSA-N	1
DB08877	0	11	358	9261	1	Ruxolitinib	HFNKQEVNSGCOJV-OAHLLOKOSA-N	1
DB08881	0	15	358	9261	1	Vemurafenib	GPXBXXGIAQBQNI-UHFFFAOYSA-N	1
DB08887	0	1	358	9261	1	Icosapent_ethyl	SSQPWTVBQMWLSZ-AAQCHOMXSA-N	1
DB08889	0	7	358	9261	1	Carfilzomib	BLMPQMFVWMYDKT-NZTKNTHTSA-N	1
DB08890	0	1	358	9261	1	Linaclotide	KXGCNMMJRFDFNR-WDRJZQOASA-N	1
DB08893	0	2	358	9261	1	Mirabegron	PBAPPPCECJKMCM-IBGZPJMESA-N	1
DB08896	0	21	358	9261	1	Regorafenib	FNHKPVJBJVTLMP-UHFFFAOYSA-N	1
DB08897	0	6	358	9261	1	Aclidinium	ASMXXROZKSBQIH-VITNCHFBSA-N	1
DB08905	0	7	358	9261	1	Formestane	OSVMTWJCGUFAOD-KZQROQTASA-N	1
DB08906	0	1	358	9261	1	Fluticasone_furoate	XTULMSXFIHGYFS-VLSRWLAYSA-N	1
DB08907	0	8	358	9261	1	Canagliflozin	XTNGUQKDFGDXSJ-ZXGKGEBGSA-N	1
DB08908	0	7	358	9261	1	Dimethyl_fumarate	LDCRTTXIJACKKU-ONEGZZNKSA-N	1
DB08909	0	1	358	9261	1	Glycerol_Phenylbutyrate	ZSDBFLMJVAGKOU-UHFFFAOYSA-N	1
DB08910	0	15	358	9261	1	Pomalidomide	UVSMNLNDYGZFPF-UHFFFAOYSA-N	1
DB08912	0	7	358	9261	1	Dabrafenib	BFSMGDJOXZAERB-UHFFFAOYSA-N	1
DB08916	0	9	358	9261	1	Afatinib	ULXXDDBFHOBEHA-CWDCEQMOSA-N	1
DB08918	0	7	358	9261	1	Levomilnacipran	GJJFMKBJSRMPLA-DZGCQCFKSA-N	1
DB08922	0	4	358	9261	1	Perospirone	FBVFZWUMDDXLLG-HDICACEKSA-N	1
DB08930	0	1	358	9261	1	Dolutegravir	RHWKPHLQXYSBKR-BMIGLBTASA-N	1
DB08932	0	3	358	9261	1	Macitentan	JGCMEBMXRHSZKX-UHFFFAOYSA-N	1
DB08933	0	2	358	9261	1	Luliconazole	YTAOBBFIOAEMLL-REQDGWNSSA-N	1
DB08936	0	1	358	9261	1	Chlorcyclizine	WFNAKBGANONZEQ-UHFFFAOYSA-N	1
DB08941	0	2	358	9261	1	Isoxsuprine	BMUKKTUHUDJSNZ-HBUWYVDXSA-N	1
DB08946	0	1	358	9261	1	Iopanoic_acid	OIRFJRBSRORBCM-UHFFFAOYSA-N	1
DB08954	0	23	358	9261	1	Ifenprodil	UYNVMODNBIQBMV-UHFFFAOYSA-N	1
DB08957	0	1	358	9261	1	Hexoprenaline	OXLZNBCNGJWPRV-UHFFFAOYSA-N	1
DB08964	0	2	358	9261	1	Gemeprost	KYBOHGVERHWSSV-VNIVIJDLSA-N	1
DB08967	0	1	358	9261	1	Dimetotiazine	VWNWVCJGUMZDIU-UHFFFAOYSA-N	1
DB08971	0	1	358	9261	1	Fluocortolone	GAKMQHDJQHZUTJ-ULHLPKEOSA-N	1
DB08979	0	1	358	9261	1	Fenspiride	FVNFBBAOMBJTST-UHFFFAOYSA-N	1
DB08981	0	2	358	9261	1	Fenbufen	ZPAKPRAICRBAOD-UHFFFAOYSA-N	1
DB08987	0	1	358	9261	1	Etidocaine	VTUSIVBDOCDNHS-UHFFFAOYSA-N	1
DB08992	0	1	358	9261	1	Eperisone	SQUNAWUMZGQQJD-UHFFFAOYSA-N	1
DB08995	0	1	358	9261	1	Diosmin	GZSOSUNBTXMUFQ-YFAPSIMESA-N	1
DB09000	0	11	358	9261	1	Cyamemazine	SLFGIOIONGJGRT-UHFFFAOYSA-N	1
DB09008	0	2	358	9261	1	Cephaloridine	CZTQZXZIADLWOZ-CRAIPNDOSA-N	1
DB09014	0	1	358	9261	1	Captodiame	IZLPZXSZLLELBJ-UHFFFAOYSA-N	1
DB09015	0	1	358	9261	1	Canrenoic_acid	PBKZPPIHUVSDNM-WNHSNXHDSA-N	1
DB09017	0	2	358	9261	1	Brotizolam	UMSGKTJDUHERQW-UHFFFAOYSA-N	1
DB09019	0	1	358	9261	1	Bromhexine	OJGDCBLYJGHCIH-UHFFFAOYSA-N	1
DB09020	0	2	358	9261	1	Bisacodyl	KHOITXIGCFIULA-UHFFFAOYSA-N	1
DB09021	0	1	358	9261	1	Benzoctamine	GNRXCIONJWKSEA-UHFFFAOYSA-N	1
DB09026	0	31	358	9261	1	Aliskiren	UXOWGYHJODZGMF-QORCZRPOSA-N	1
DB09030	0	2	358	9261	1	Vorapaxar	ZBGXUVOIWDMMJE-QHNZEKIYSA-N	1
DB09034	0	2	358	9261	1	Suvorexant	JYTNQNCOQXFQPK-MRXNPFEDSA-N	1
DB09038	0	2	358	9261	1	Empagliflozin	OBWASQILIWPZMG-QZMOQZSNSA-N	1
DB09039	0	2	358	9261	1	Eliglustat	FJZZPCZKBUKGGU-AUSIDOKSSA-N	1
DB09041	0	2	358	9261	1	Tavaborole	LFQDNHWZDQTITF-UHFFFAOYSA-N	1
DB09048	0	1	358	9261	1	Netupitant	WAXQNWCZJDTGBU-UHFFFAOYSA-N	1
DB09050	0	1	358	9261	1	Ceftolozane	JHFNIHVVXRKLEF-DCZLAGFPSA-N	1
DB09054	0	10	358	9261	1	Idelalisib	IFSDAJWBUCMOAH-HNNXBMFYSA-N	1
DB09055	0	4	358	9261	1	Acipimox	DJQOOSBJCLSSEY-UHFFFAOYSA-N	1
DB09061	0	18	358	9261	1	Cannabidiol	QHMBSVQNZZTUGM-ZWKOTPCHSA-N	1
DB09063	0	5	358	9261	1	Ceritinib	VERWOWGGCGHDQE-UHFFFAOYSA-N	1
DB09065	0	3	358	9261	1	Cobicistat	ZCIGNRJZKPOIKD-CQXVEOKZSA-N	1
DB09067	0	4	358	9261	1	Corticorelin_ovine_triflutate	QEEJLLNYQOBRRM-KSHGRFHLSA-N	1
DB09068	0	7	358	9261	1	Vortioxetine	YQNWZWMKLDQSAC-UHFFFAOYSA-O	1
DB09074	0	8	358	9261	1	Olaparib	FDLYAMZZIXQODN-UHFFFAOYSA-N	1
DB09075	0	1	358	9261	1	Edoxaban	HGVDHZBSSITLCT-JLJPHGGASA-N	1
DB09076	0	3	358	9261	1	Umeclidinium	FVTWTVQXNAJTQP-UHFFFAOYSA-N	1
DB09078	0	3	358	9261	1	Lenvatinib	WOSKHXYHFSIKNG-UHFFFAOYSA-N	1
DB09080	0	2	358	9261	1	Olodaterol	COUYJEVMBVSIHV-SFHVURJKSA-N	1
DB09082	0	3	358	9261	1	Vilanterol	DAFYYTQWSAWIGS-DEOSSOPVSA-N	1
DB09083	0	2	358	9261	1	Ivabradine	ACRHBAYQBXXRTO-OAQYLSRUSA-N	1
DB09084	0	5	358	9261	1	Benzydamine	CNBGNNVCVSKAQZ-UHFFFAOYSA-N	1
DB09085	0	8	358	9261	1	Tetracaine	GKCBAIGFKIBETG-UHFFFAOYSA-N	1
DB09086	0	34	358	9261	1	Eugenol	RRAFCDWBNXTKKO-UHFFFAOYSA-N	1
DB09096	0	4	358	9261	1	Benzoyl_peroxide	OMPJBNCRMGITSC-UHFFFAOYSA-N	1
DB09097	0	1	358	9261	1	Quinagolide	GDFGTRDCCWFXTG-ZIFCJYIRSA-N	1
DB09101	0	1	358	9261	1	Elvitegravir	JUZYLCPPVHEVSV-LJQANCHMSA-N	1
DB09102	0	1	358	9261	1	Daclatasvir	FKRSSPOQAMALKA-CUPIEXAXSA-N	1
DB09104	0	1	358	9261	1	Magnesium_Hydroxide	VTHJTEIRLNZDEV-UHFFFAOYSA-L	1
DB09110	0	2	358	9261	1	Coenzyme_M	ZNEWHQLOPFWXOF-UHFFFAOYSA-N	1
DB09112	0	8	358	9261	1	Sodium_Nitrite	LPXPTNMVRIOKMN-UHFFFAOYSA-M	1
DB09115	0	1	358	9261	1	Diiodohydroxyquinoline	UXZFQZANDVDGMM-UHFFFAOYSA-N	1
DB09117	0	3	358	9261	1	Paraldehyde	SQYNKIJPMDEDEG-UHFFFAOYSA-N	1
DB09118	0	3	358	9261	1	Stiripentol	IBLNKMRFIPWSOY-FNORWQNLSA-N	1
DB09129	0	3	358	9261	1	Chromic_chloride	QSWDMMVNRMROPK-UHFFFAOYSA-K	1
DB09134	0	1	358	9261	1	Ioversol	AMDBBAQNWSUWGN-UHFFFAOYSA-N	1
DB09135	0	1	358	9261	1	Ioxilan	UUMLTINZBQPNGF-UHFFFAOYSA-N	1
DB09143	0	7	358	9261	1	Sonidegib	VZZJRYRQSPEMTK-CALCHBBNSA-N	1
DB09144	0	1	358	9261	1	Uridine_triacetate	AUFUWRKPQLGTGF-FMKGYKFTSA-N	1
DB09148	0	1	358	9261	1	Florbetaben_(18F)	NCWZOASIUQVOFA-FWZJPQCDSA-N	1
DB09149	0	1	358	9261	1	Florbetapir_(18F)	YNDIAUKFXKEXSV-CRYLGTRXSA-N	1
DB09155	0	4	358	9261	1	Helium	SWQJXJOGLNCZEY-UHFFFAOYSA-N	1
DB09166	0	7	358	9261	1	Etizolam	VMZUTJCNQWMAGF-UHFFFAOYSA-N	1
DB09167	0	9	358	9261	1	Dosulepin	PHTUQLWOUWZIMZ-GZTJUZNOSA-N	1
DB09185	0	1	358	9261	1	Viloxazine	YWPHCCPCQOJSGZ-UHFFFAOYSA-N	1
DB09204	0	4	358	9261	1	Arotinolol	BHIAIPWSVYSKJS-UHFFFAOYSA-N	1
DB09205	0	1	358	9261	1	Moxisylyte	VRYMTAVOXVTQEF-UHFFFAOYSA-N	1
DB09210	0	3	358	9261	1	Piracetam	GMZVRMREEHBGGF-UHFFFAOYSA-N	1
DB09212	0	2	358	9261	1	Loxoprofen	YMBXTVYHTMGZDW-UHFFFAOYSA-N	1
DB09214	0	23	358	9261	1	Dexketoprofen	DKYWVDODHFEZIM-NSHDSACASA-N	1
DB09216	0	11	358	9261	1	Tolfenamic_Acid	YEZNLOUZAIOMLT-UHFFFAOYSA-N	1
DB09220	0	7	358	9261	1	Nicorandil	LBHIOVVIQHSOQN-UHFFFAOYSA-N	1
DB09221	0	4	358	9261	1	Polaprezinc	IGXZLYMCFZHNKW-FJXQXJEOSA-L	1
DB09223	0	2	358	9261	1	Blonanserin	XVGOZDAJGBALKS-UHFFFAOYSA-N	1
DB09224	0	10	358	9261	1	Melperone	DKMFBWQBDIGMHM-UHFFFAOYSA-N	1
DB09225	0	28	358	9261	1	Zotepine	HDOZVRUNCMBHFH-UHFFFAOYSA-N	1
DB09229	0	1	358	9261	1	Aranidipine	NCUCGYYHUFIYNU-UHFFFAOYSA-N	1
DB09230	0	2	358	9261	1	Azelnidipine	ZKFQEACEUNWPMT-UHFFFAOYSA-N	1
DB09231	0	3	358	9261	1	Benidipine	QZVNQOLPLYWLHQ-ZEQKJWHPSA-N	1
DB09232	0	5	358	9261	1	Cilnidipine	KJEBULYHNRNJTE-DHZHZOJOSA-N	1
DB09235	0	2	358	9261	1	Efonidipine	NSVFSAJIGAJDMR-UHFFFAOYSA-N	1
DB09236	0	2	358	9261	1	Lacidipine	GKQPCPXONLDCMU-CCEZHUSRSA-N	1
DB09237	0	39	358	9261	1	Levamlodipine	HTIQEAQVCYTUBX-KRWDZBQOSA-N	1
DB09238	0	6	358	9261	1	Manidipine	ANEBWFXPVPTEET-UHFFFAOYSA-N	1
DB09241	0	24	358	9261	1	Methylene_blue	CXKWCBBOMKCUKX-UHFFFAOYSA-M	1
DB09242	0	4	358	9261	1	Moxonidine	WPNJAUFVNXKLIM-UHFFFAOYSA-N	1
DB09245	0	2	358	9261	1	Toloxatone	MXUNKHLAEDCYJL-UHFFFAOYSA-N	1
DB09262	0	2	358	9261	1	Imidafenacin	SQKXYSGRELMAAU-UHFFFAOYSA-N	1
DB09267	0	1	358	9261	1	Strontium_ranelate	XXUZFRDUEGQHOV-UHFFFAOYSA-J	1
DB09273	0	2	358	9261	1	Doxofylline	HWXIGFIVGWUZAO-UHFFFAOYSA-N	1
DB09276	0	8	358	9261	1	Sodium_aurothiomalate	LTEMOXGFFHXNNS-UHFFFAOYSA-L	1
DB09278	0	1	358	9261	1	Activated_charcoal	OKTJSMMVPCPJKN-UHFFFAOYSA-N	1
DB09279	0	1	358	9261	1	Fimasartan	AMEROGPZOLAFBN-UHFFFAOYSA-N	1
DB09280	0	2	358	9261	1	Lumacaftor	UFSKUSARDNFIRC-UHFFFAOYSA-N	1
DB09283	0	2	358	9261	1	Trapidil	GSNOZLZNQMLSKJ-UHFFFAOYSA-N	1
DB09285	0	1	358	9261	1	Morniflumate	LDXSPUSKBDTEKA-UHFFFAOYSA-N	1
DB09286	0	11	358	9261	1	Pipamperone	AXKPFOAXAHJUAG-UHFFFAOYSA-N	1
DB09289	0	3	358	9261	1	Tianeptine	JICJBGPOMZQUBB-UHFFFAOYSA-N	1
DB09290	0	2	358	9261	1	Ramosetron	NTHPAPBPFQJABD-LLVKDONJSA-N	1
DB09304	0	2	358	9261	1	Setiptiline	GVPIXRLYKVFFMK-UHFFFAOYSA-N	1
DB09321	0	8	358	9261	1	Zinc_oxide	XLOMVQKBTHCTTD-UHFFFAOYSA-N	1
DB09323	0	1	358	9261	1	Benzathine_benzylpenicillin	BVGLIYRKPOITBQ-ANPZCEIESA-N	1
DB09324	0	2	358	9261	1	Sulbactam	FKENQMMABCRJMK-RITPCOANSA-N	1
DB09325	0	11	358	9261	1	Sodium_fluoride	PUZPDOWCWNUUKD-UHFFFAOYSA-M	1
DB09333	0	1	358	9261	1	Iopodic_acid	YQNFBOJPTAXAKV-UHFFFAOYSA-N	1
DB09343	0	1	358	9261	1	Tipiracil	QQHMKNYGKVVGCZ-UHFFFAOYSA-N	1
DB09350	0	2	358	9261	1	Piperonyl_butoxide	FIPWRIJSWJWJAI-UHFFFAOYSA-N	1
DB09351	0	5	358	9261	1	Levobetaxolol	NWIUTZDMDHAVTP-KRWDZBQOSA-N	1
DB09352	0	2	358	9261	1	Hydroxyamphetamine	GIKNHHRFLCDOEU-UHFFFAOYSA-N	1
DB09353	0	6	358	9261	1	Sulfur	JLQNHALFVCURHW-UHFFFAOYSA-N	1
DB09374	0	1	358	9261	1	Indocyanine_green	MOFVSTNWEDAEEK-UHFFFAOYSA-M	1
DB09398	0	11	358	9261	1	Sodium_fluoride_F-18	PUZPDOWCWNUUKD-ULWFUOSBSA-M	1
DB09413	0	1	358	9261	1	Monopotassium_phosphate	GNSKLFRGEWLPPA-UHFFFAOYSA-M	1
DB09418	0	2	358	9261	1	Potassium_perchlorate	YLMGFJXSLBMXHK-UHFFFAOYSA-M	1
DB09419	0	6	358	9261	1	Xylose	PYMYPHUHKUWMLA-VPENINKCSA-N	1
DB09421	0	7	358	9261	1	Protirelin	XNSAINXGIQZQOO-SRVKXCTJSA-N	1
DB09449	0	9	358	9261	1	Sodium_phosphate	AJPJDKMHJJGVTQ-UHFFFAOYSA-M	1
DB09477	0	8	358	9261	1	Enalaprilat	LZFZMUMEGBBDTC-QEJZJMRPSA-N	1
DB09488	0	1	358	9261	1	Acrivastine	PWACSDKDOHSSQD-IUTFFREVSA-N	1
DB09494	0	12	358	9261	1	Cetyl_alcohol	BXWNKGSJHAJOGX-UHFFFAOYSA-N	1
DB09496	0	1	358	9261	1	Octinoxate	YBGZDTIWKVFICR-JLHYYAGUSA-N	1
DB09498	0	1	358	9261	1	Strontium_chloride_Sr-89	AHBGXTDRMVNFER-UHFFFAOYSA-L	1
DB09499	0	19	358	9261	1	Thiosulfuric_acid	DHCDFWKWKRSZHF-UHFFFAOYSA-N	1
DB09502	0	1	358	9261	1	Fludeoxyglucose_F-18	AOYNUTHNTBLRMT-MXWOLSILSA-N	1
DB09543	0	9	358	9261	1	Methyl_salicylate	OSWPMRLSEDHDFF-UHFFFAOYSA-N	1
DB09546	0	5	358	9261	1	Iobenguane_sulfate_I-123	XNACDNPGABUBFR-FKNPGSCZSA-N	1
DB09570	0	3	358	9261	1	Ixazomib	MXAYKZJJDUDWDS-LBPRGKRZSA-N	1
DB11071	0	1	358	9261	1	Phenyl_salicylate	ZQBAKBUEJOMQEX-UHFFFAOYSA-N	1
DB11073	0	7	358	9261	1	Cetylpyridinium	NEUSVAOJNUQRTM-UHFFFAOYSA-N	1
DB11080	0	6	358	9261	1	Silver_nitrate	SQGYOTSLMSWVJD-UHFFFAOYSA-N	1
DB11081	0	8	358	9261	1	Aluminum_chloride	VSCWAEJMTAWNJL-UHFFFAOYSA-K	1
DB11085	0	7	358	9261	1	Resorcinol	GHMLBKRAJCXXBS-UHFFFAOYSA-N	1
DB11090	0	4	358	9261	1	Potassium_nitrate	FGIUAXJPYTZDNR-UHFFFAOYSA-N	1
DB11102	0	3	358	9261	1	N-acetyltyrosine	CAHKINHBCWCHCF-JTQLQIEISA-N	1
DB11104	0	1	358	9261	1	Sulfur_hexafluoride	SFZCNBIFKDRMGX-UHFFFAOYSA-N	1
DB11109	0	1	358	9261	1	Chlorine	KZBUYRJDOAKODT-UHFFFAOYSA-N	1
DB11123	0	16	358	9261	1	Hypochlorite	WQYVRQLZKVEZGA-UHFFFAOYSA-N	1
DB11125	0	7	358	9261	1	Benzethonium	SIYLLGKDQZGJHK-UHFFFAOYSA-N	1
DB11126	0	14	358	9261	1	Calcium_gluconate	NEEHYRZPVYRGPP-IYEMJOQQSA-L	1
DB11140	0	68	358	9261	1	Chromium_Cr-51	VYZAMTAEIAYCRO-BJUDXGSMSA-N	1
DB11145	0	3	358	9261	1	Oxyquinoline	MCJGNVYPOGVAJF-UHFFFAOYSA-N	1
DB11150	0	3	358	9261	1	Barium_sulfate	TZCXTZWJZNENPQ-UHFFFAOYSA-L	1
DB11151	0	3	358	9261	1	Sodium_hydroxide	HEMHJVSKTPXQMS-UHFFFAOYSA-M	1
DB11155	0	1	358	9261	1	Triclocarban	ICUTUKXCWQYESQ-UHFFFAOYSA-N	1
DB11156	0	1	358	9261	1	Pyrantel	YSAUAVHXTIETRK-AATRIKPKSA-N	1
DB11157	0	4	358	9261	1	Anthralin	NUZWLKWWNNJHPT-UHFFFAOYSA-N	1
DB11160	0	4	358	9261	1	Phenyltoloxamine	IZRPKIZLIFYYKR-UHFFFAOYSA-N	1
DB11168	0	1	358	9261	1	Calcium_threonate	ZJXGOFZGZFVRHK-BALCVSAKSA-L	1
DB11176	0	3	358	9261	1	Zeaxanthin	JKQXZKUSFCKOGQ-QAYBQHTQSA-N	1
DB11184	0	6	358	9261	1	Oftasceine	DEGAKNSWVGKMLS-UHFFFAOYSA-N	1
DB11186	0	8	358	9261	1	Pentoxyverine	CFJMRBQWBDQYMK-UHFFFAOYSA-N	1
DB11190	0	3	358	9261	1	Pantethine	DJWYOLJPSHDSAL-ROUUACIJSA-N	1
DB11219	0	2	358	9261	1	Enzacamene	HEOCBCNFKCOKBX-RELGSGGGSA-N	1
DB11239	0	7	358	9261	1	Aluminum_sulfate	DIZPMCHEQGEION-UHFFFAOYSA-H	1
DB11244	0	1	358	9261	1	Cyclomethicone_5	XMSXQFUHVRWGNA-UHFFFAOYSA-N	1
DB11254	0	4	358	9261	1	Hexylresorcinol	WFJIVOKAWHGMBH-UHFFFAOYSA-N	1
DB11255	0	68	358	9261	1	Chromium_picolinate	CBDQOLKNTOMMTL-UHFFFAOYSA-K	1
DB11256	0	19	358	9261	1	Levomefolic_acid	ZNOVTXRBGFNYRX-STQMWFEESA-N	1
DB11259	0	4	358	9261	1	Diosmetin	MBNGWHIJMBWFHU-UHFFFAOYSA-N	1
DB11263	0	10	358	9261	1	Polydatin	HSTZMXCBWJGKHG-CUYWLFDKSA-N	1
DB11304	0	1	358	9261	1	Phenoxyethanol	QCDWFXQBSFUVSP-UHFFFAOYSA-N	1
DB11323	0	1	358	9261	1	Glycol_salicylate	LVYLCBNXHHHPSB-UHFFFAOYSA-N	1
DB11326	0	6	358	9261	1	Boric_acid	KGBXLFKZBHKPEV-UHFFFAOYSA-N	1
DB11340	0	4	358	9261	1	Ubiquinol	QNTNKSLOFHEFPK-UPTCCGCDSA-N	1
DB11342	0	1	358	9261	1	Aluminum_oxide	PNEYBMLMFCGWSK-UHFFFAOYSA-N	1
DB11348	0	14	358	9261	1	Calcium_Phosphate	QORWJWZARLRLPR-UHFFFAOYSA-H	1
DB11359	0	3	358	9261	1	Guaiacol	LHGVFZTZFXWLCP-UHFFFAOYSA-N	1
DB11573	0	8	358	9261	1	Aluminum_chlorohydrate	ZLVPDILYQLCEJO-UHFFFAOYSA-H	1
DB11577	0	3	358	9261	1	Indigotindisulfonic_Acid	CFZXDJWFRVEWSR-BUHFOSPRSA-N	1
DB11583	0	5	358	9261	1	Cetalkonium	QDYLMAYUEZBUFO-UHFFFAOYSA-N	1
DB11586	0	1	358	9261	1	Asunaprevir	XRWSZZJLZRKHHD-WVWIJVSJSA-N	1
DB11594	0	2	358	9261	1	Domiphen	YXUPZGKORWTXID-UHFFFAOYSA-N	1
DB11611	0	1	358	9261	1	Lifitegrast	JFOZKMSJYSPYLN-QHCPKHFHSA-N	1
DB11614	0	1	358	9261	1	Rupatadine	WUZYKBABMWJHDL-UHFFFAOYSA-N	1
DB11619	0	2	358	9261	1	Gestrinone	BJJXHLWLUDYTGC-ANULTFPQSA-N	1
DB11644	0	1	358	9261	1	Tafamidis	TXEIIPDJKFWEEC-UHFFFAOYSA-N	1
DB11737	0	1	358	9261	1	Icotinib	QQLKULDARVNMAL-UHFFFAOYSA-N	1
DB11793	0	2	358	9261	1	Niraparib	PCHKPVIQAHNQLW-CQSZACIVSA-N	1
DB11921	0	2	358	9261	1	Deflazacort	FBHSPRKOSMHSIF-GRMWVWQJSA-N	1
DB11989	0	1	358	9261	1	Benznidazole	CULUWZNBISUWAS-UHFFFAOYSA-N	1
DB11994	0	2	358	9261	1	Diacerein	TYNLGDBUJLVSMA-UHFFFAOYSA-N	1
DB12001	0	1	358	9261	1	Abemaciclib	UZWDCWONPYILKI-UHFFFAOYSA-N	1
DB12161	0	6	358	9261	1	Deutetrabenazine	MKJIEFSOBYUXJB-WEZHFFAMSA-N	1
DB12328	0	4	358	9261	1	Cantharidin	DHZBEENLJMYSHQ-XCVPVQRUSA-N	1
DB12364	0	1	358	9261	1	Betrixaban	XHOLNRLADUSQLD-UHFFFAOYSA-N	1
DB12483	0	1	358	9261	1	Copanlisib	PZBCKZWLPGJMAO-UHFFFAOYSA-N	1
DB12598	0	10	358	9261	1	Nafamostat	MQQNFDZXWVTQEH-UHFFFAOYSA-N	1
DB12783	0	2	358	9261	1	Benserazide	BNQDCRGUHNALGH-UHFFFAOYSA-N	1
DB12982	0	3	358	9261	1	Silicon	XUIMIQQOPSSXEZ-UHFFFAOYSA-N	1
DB13025	0	4	358	9261	1	Tiapride	JTVPZMFULRWINT-UHFFFAOYSA-N	1
DB13155	0	4	358	9261	1	Esculin	XHCADAYNFIFUHF-TVKJYDDYSA-N	1
DB13179	0	4	358	9261	1	Troleandomycin	LQCLVBQBTUVCEQ-QTFUVMRISA-N	1
DB13390	0	5	358	9261	1	Algeldrate	SMYKVLBUSSNXMV-UHFFFAOYSA-K	1
DB13450	0	3	358	9261	1	Cisatracurium	YXSLJKQTIDHPOT-LJCJQEJUSA-N	1
DB13747	0	14	358	9261	1	Trolamine	GSEJCLTVZPLZKY-UHFFFAOYSA-N	1
DB13853	0	2	358	9261	1	Anethole_trithione	KYLIZBIRMBGUOP-UHFFFAOYSA-N	1
DB13873	0	7	358	9261	1	Fenofibric_acid	MQOBSOSZFYZQOK-UHFFFAOYSA-N	1
FDB024292	2	6	388	10919	0.0160749954221884	DG(16:0/16:0/0:0)	JEJLGIQLPYYGEE-MGBGTMOVSA-N	1
FDB012123	9	115	388	10919	0.0173120661162639	(�)-erythro-Isoleucine	AGPKZVBTJJNPAG-UHFFFAOYSA-N	1
FDB022117	9	115	388	10919	0.0173120661162639	L-Alloisoleucine	AGPKZVBTJJNPAG-UHNVWZDZSA-N	1
FDB023166	12	176	388	10919	0.0181844395742304	D-Proline	ONIBWKKTOPOVIA-SCSAIBSYSA-N	1
FDB030009	12	176	388	10919	0.0181844395742304	Proline	ONIBWKKTOPOVIA-UHFFFAOYSA-N	1
FDB022731	3	17	388	10919	0.0190618241308985	3-Nitrotyrosine	FBTSQILOGYXGMD-LURJTMIESA-N	1
FDB000446	11	158	388	10919	0.0201938526333565	L-Tyrosine	OUYCCCASQSFEME-UHFFFAOYSA-N	1
FDB006696	6	64	388	10919	0.0220886648098344	Cyanide	XFXPMWWXUTWYJX-UHFFFAOYSA-N	1
FDB014486	6	64	388	10919	0.0220886648098344	Hydrocyanic_acid	LELOWRISYMNNSU-UHFFFAOYSA-N	1
FDB001355	7	85	388	10919	0.0265173462534648	Dexamethasone	UREBDLICKHMUKA-UHFFFAOYSA-N	1
FDB022234	7	85	388	10919	0.0265173462534648	N-Acetyl-alpha-neuraminic_acid	SQVRNKJHWKZAKO-YRMXFSIDSA-N	1
FDB000475	20	365	388	10919	0.0265934593124623	L-Lysine_hydrochloride	BVHLGVCQOALMSV-JEDNCBNOSA-N	1
FDB023163	20	365	388	10919	0.0265934593124623	D-Lysine	KDXKERNSBIXSRK-RXMQYKEDSA-N	1
FDB093396	20	365	388	10919	0.0265934593124623	2,6-diaminohexanoic_acid	KDXKERNSBIXSRK-UHFFFAOYSA-N	1
FDB000899	12	186	388	10919	0.0266628670676234	(�)-Leucine	ROHFNLRQFUQHCH-UHFFFAOYSA-N	1
FDB111645	12	186	388	10919	0.0266628670676234	D-Leucine	ROHFNLRQFUQHCH-RXMQYKEDSA-N	1
FDB000497	1	1	388	10919	0.0343150260900327	Betanin	DHHFDKNIEVKVKS-UHFFFAOYSA-N	1
FDB000909	1	1	388	10919	0.0343150260900327	2-(2-Thienyl)furan	RVYKTPRETIBSPK-UHFFFAOYSA-N	1
FDB002392	1	1	388	10919	0.0343150260900327	Virginiamycin	FEPMHVLSLDOMQC-UHFFFAOYSA-N	1
FDB003367	1	1	388	10919	0.0343150260900327	Benzyl_acetate	QUKGYYKBILRGFE-UHFFFAOYSA-N	1
FDB004841	1	1	388	10919	0.0343150260900327	Methacrylic_acid	CERQOIWHTDAKMF-UHFFFAOYSA-N	1
FDB008754	1	1	388	10919	0.0343150260900327	Hydroxytyrosol	JUUBCHWRXWPFFH-UHFFFAOYSA-N	1
FDB009075	1	1	388	10919	0.0343150260900327	Caprolactam	JBKVHLHDHHXQEQ-UHFFFAOYSA-N	1
FDB010693	1	1	388	10919	0.0343150260900327	cis-Solamin	RBSBTRALZZSVBA-UHFFFAOYSA-N	1
FDB011288	1	1	388	10919	0.0343150260900327	2-Methoxystypandrone	SSHJHOVVYKCJJI-UHFFFAOYSA-N	1
FDB012304	1	1	388	10919	0.0343150260900327	Quinacridone	NRCMAYZCPIVABH-UHFFFAOYSA-N	1
FDB013510	1	1	388	10919	0.0343150260900327	Neoreticulatacin_A	BDGWQMLWIGDEKO-UHFFFAOYSA-N	1
FDB015550	1	1	388	10919	0.0343150260900327	Morusin	XFFOMNJIDRDDLQ-UHFFFAOYSA-N	1
FDB017607	1	1	388	10919	0.0343150260900327	Enterocin_L50	GEWHMNRKXIVZJF-UHFFFAOYSA-N	1
FDB017802	1	1	388	10919	0.0343150260900327	1-Isothiocyanato-3-phenylpropane	GRUOGLPIAPZLHJ-UHFFFAOYSA-N	1
FDB021472	1	1	388	10919	0.0343150260900327	1-Deoxy-D-glucitol	SKCKOFZKJLZSFA-UHFFFAOYSA-N	1
FDB021865	1	1	388	10919	0.0343150260900327	(3R,8E)-3-Hydroxy-5,8-megastigmadien-7-one	UPRXEFYRIACHQZ-AATRIKPKSA-N	1
FDB022023	1	1	388	10919	0.0343150260900327	2-Hydroxy-3-methylbutyric_acid	NGEWQZIDQIYUNV-UHFFFAOYSA-N	1
FDB022062	1	1	388	10919	0.0343150260900327	6-Dimethylaminopurine	BVIAOQMSVZHOJM-UHFFFAOYSA-N	1
FDB022997	1	1	388	10919	0.0343150260900327	alpha-Hydroxyhippuric_acid	GCWCVCCEIQXUQU-UHFFFAOYSA-N	1
FDB024152	1	1	388	10919	0.0343150260900327	2-Hydroxy-3-(4-hydroxyphenyl)propenoic_acid	GQYBCIHRWMPOOF-YVMONPNESA-N	1
FDB028869	1	1	388	10919	0.0343150260900327	Enol-phenylpyruvate	DEDGUGJNLNLJSR-VURMDHGXSA-N	1
FDB029771	1	1	388	10919	0.0343150260900327	methyl_4-hydroxy-3-methoxybenzoate	BVWTXUYLKBHMOX-UHFFFAOYSA-N	1
FDB030389	1	1	388	10919	0.0343150260900327	3,5-dihydroxyanisole	HDVRLUFGYQYLFJ-UHFFFAOYSA-N	1
FDB034571	1	1	388	10919	0.0343150260900327	1-Hydroxypyrene_glucuronide	BUCREAQPYGLZLI-SXFAUFNYSA-N	1
FDB093752	1	1	388	10919	0.0343150260900327	Rhamnitol	SKCKOFZKJLZSFA-BXKVDMCESA-N	1
FDB112069	1	1	388	10919	0.0343150260900327	Threonylhistidine	WXVIGTAUZBUDPZ-DTLFHODZSA-N	1
FDB112100	1	1	388	10919	0.0343150260900327	Tryptophyl-Valine	LWFWZRANSFAJDR-UHFFFAOYSA-N	1
FDB000557	15	260	388	10919	0.0345351174974319	(�)-Alanine	QNAYBMKLOCPYGJ-UHFFFAOYSA-N	1
FDB022546	15	260	388	10919	0.0345351174974319	D-Alanine	QNAYBMKLOCPYGJ-UWTATZPHSA-N	1
FDB003228	2	9	388	10919	0.0360411175171926	Pentanal	HGBOYTHUEUWSSQ-UHFFFAOYSA-N	1
FDB023203	4	37	388	10919	0.0369698861130068	Thiocysteine	XBKONSCREBSMCS-UWTATZPHSA-N	1
FDB012326	4	38	388	10919	0.0402412117374867	Guanosine_diphosphate_mannose	MVMSCBBUIHUTGJ-UHFFFAOYSA-N	1
FDB023150	4	38	388	10919	0.0402412117374867	GDP-glucose	MVMSCBBUIHUTGJ-LRJDVEEWSA-N	1
FDB030880	4	38	388	10919	0.0402412117374867	GDP-?-D-glucose	MVMSCBBUIHUTGJ-UHFFFAOYSA-L	1
FDB030881	4	38	388	10919	0.0402412117374867	GDP-?-D-mannose	MVMSCBBUIHUTGJ-GDJBGNAASA-N	1
FDB022245	2	10	388	10919	0.0440466307272375	N-Palmitoylsphingosine	YDNKGFDKKRUKPY-UHFFFAOYSA-N	1
FDB022454	2	10	388	10919	0.0440466307272375	Diadenosine_triphosphate	QCICUPZZLIQAPA-WGIMJHEJSA-N	1
FDB023536	2	10	388	10919	0.0440466307272375	Ceramide_(d18:1/16:0)	YDNKGFDKKRUKPY-TURZORIXSA-N	1
FDB026176	2	10	388	10919	0.0440466307272375	PE(18:0/14:0)	RFJQNULIDFTTLL-PGUFJCEWSA-N	1
FDB028922	2	10	388	10919	0.0440466307272375	Ubiquinol-6	DYOSCPIQEYRQEO-LPHQIWJTSA-N	1
FDB030550	2	10	388	10919	0.0440466307272375	5',5''-diadenosine_triphosphate	QCICUPZZLIQAPA-UHFFFAOYSA-K	1
FDB111657	2	10	388	10919	0.0440466307272375	3-Sn-phosphatidylethanolamine	RFJQNULIDFTTLL-UHFFFAOYSA-N	1
FDB111807	2	10	388	10919	0.0440466307272375	Aspartyl-Glutamate	CKAJHWFHHFSCDT-UHFFFAOYSA-N	1
FDB013862	4	41	388	10919	0.0510105759528759	Emodin	RHMXXJGYXNZAPX-UHFFFAOYSA-N	1
FDB003513	87	2156	388	10919	0.0519280919601485	Calcium	BHPQYMZQTOCNFJ-UHFFFAOYSA-N	1
FDB028944	2	11	388	10919	0.0526377173121518	Arabinofuranose	HMFHBZSHGGEWLO-HWQSCIPKSA-N	1
FDB031274	2	11	388	10919	0.0526377173121518	?-L-arabinofuranose	HMFHBZSHGGEWLO-QMKXCQHVSA-N	1
FDB031292	2	11	388	10919	0.0526377173121518	?-D-ribofuranose	HMFHBZSHGGEWLO-SOOFDHNKSA-N	1
FDB000939	3	25	388	10919	0.0527589368020196	1H-Indole-3-methanol	IVYPNXXAYMYVSP-UHFFFAOYSA-N	1
FDB021816	3	25	388	10919	0.0527589368020196	GDP-L-fucose	LQEBEXMHBLQMDB-UHFFFAOYSA-N	1
FDB022658	3	25	388	10919	0.0527589368020196	GDP-D-Rhamnose	LQEBEXMHBLQMDB-GDJBGNAASA-N	1
FDB030882	3	25	388	10919	0.0527589368020196	GDP-?-L-fucose	LQEBEXMHBLQMDB-QIXZNPMTSA-N	1
FDB026181	4	42	388	10919	0.0549174015113364	PE(18:0/18:0)	LVNGJLRDBYCPGB-LDLOPFEMSA-N	1
FDB000783	1	2	388	10919	0.0674554621308135	(S)-2-Azetidinecarboxylic_acid	IADUEWIQBXOCDZ-UHFFFAOYSA-N	1
FDB000848	1	2	388	10919	0.0674554621308135	3,5-Dihydroxybenzoic_acid	UYEMGAFJOZZIFP-UHFFFAOYSA-N	1
FDB002075	1	2	388	10919	0.0674554621308135	Oripavine	ZKLXUUYLEHCAMF-UHFFFAOYSA-N	1
FDB002283	1	2	388	10919	0.0674554621308135	Ng-L-Glutamyl-L-aspartic_acid	JTJZAUVWVBUZAU-WHFBIAKZSA-N	1
FDB006397	1	2	388	10919	0.0674554621308135	Ceramide	HXFPPRPLRSPNIB-VARSQMIESA-N	1
FDB008318	1	2	388	10919	0.0674554621308135	L-2-Amino-5-hydroxypentanoic_acid	CZWARROQQFCFJB-UHFFFAOYSA-N	1
FDB010913	1	2	388	10919	0.0674554621308135	2-Amino-3,4,8-trimethyl-3H-imidazo[4,5-f]quinoxaline	LAZSIJHHPMHKQI-UHFFFAOYSA-N	1
FDB011840	1	2	388	10919	0.0674554621308135	Octadecane	RZJRJXONCZWCBN-UHFFFAOYSA-N	1
FDB012622	1	2	388	10919	0.0674554621308135	Tridecane	IIYFAKIEWZDVMP-UHFFFAOYSA-N	1
FDB013351	1	2	388	10919	0.0674554621308135	Calcium_diphosphate	JUNWLZAGQLJVLR-UHFFFAOYSA-J	1
FDB016105	1	2	388	10919	0.0674554621308135	Acifluorfen	NUFNQYOELLVIPL-UHFFFAOYSA-N	1
FDB021101	1	2	388	10919	0.0674554621308135	1,2-Di-O-palmitoyl-3-O-(6-sulfoquinovopyranosyl)glycerol	RVUUQPKXGDTQPG-UHFFFAOYSA-N	1
FDB022051	1	2	388	10919	0.0674554621308135	N-Alpha-acetyllysine	VEYYWZRYIYDQJM-UHFFFAOYSA-N	1
FDB022317	1	2	388	10919	0.0674554621308135	CE(18:1(9Z))	RJECHNNFRHZQKU-XNTGVSEISA-N	1
FDB022413	1	2	388	10919	0.0674554621308135	6-Sialyllactosamine	RPSBVJXBTXEJJG-LURNZOHQSA-N	1
FDB023158	1	2	388	10919	0.0674554621308135	Itaconyl-CoA	NFVGYLGSSJPRKW-XBTRWLRFSA-N	1
FDB023197	1	2	388	10919	0.0674554621308135	Morphinone	PFBSOANQDDTNGJ-YNHQPCIGSA-N	1
FDB023986	1	2	388	10919	0.0674554621308135	6-Sialyl-N-acetyllactosamine	RPSBVJXBTXEJJG-RAMSCCQBSA-N	1
FDB030090	1	2	388	10919	0.0674554621308135	(1S,2R)-1-C-(indol-3-yl)glycerol_3-phosphate	NQEQTYPJSIEPHW-MNOVXSKESA-N	1
FDB030420	1	2	388	10919	0.0674554621308135	3-deoxy-D-manno-octulosonate	KYQCXUMVJGMDNG-SHUUEZRQSA-N	1
FDB112112	1	2	388	10919	0.0674554621308135	Tyrosyl-Isoleucine	QJKMCQRFHJRIPU-UHFFFAOYSA-N	1
FDB112116	1	2	388	10919	0.0674554621308135	Tyrosyl-Proline	VNYDHJARLHNEGA-UHFFFAOYSA-N	1
FDB112380	1	2	388	10919	0.0674554621308135	N-alpha-Acetyl-L-lysine	VEYYWZRYIYDQJM-ZETCQYMHSA-N	1
FDB022556	5	64	388	10919	0.0681241881730097	N6,N6,N6-Trimethyl-L-lysine	MXNRLFUSFKVQSK-QMMMGPOBSA-N	1
FDB093484	5	64	388	10919	0.0681241881730097	HMBOA_tetrahexose	MXNRLFUSFKVQSK-UHFFFAOYSA-N	1
FDB008457	2	13	388	10919	0.0713817316020345	Halofuginone	LVASCWIMLIKXLA-UHFFFAOYSA-N	1
FDB000476	4	46	388	10919	0.0721020872308571	N6-Acetyl-L-lysine	DTERQYGMUDWYAZ-UHFFFAOYSA-N	1
FDB023589	2	14	388	10919	0.081443807007816	Pantoprazole	IQPSEEYGBUAQFF-UHFFFAOYSA-N	1
FDB095462	2	14	388	10919	0.081443807007816	PA(18:0/18:0)	YFWHNAWEOZTIPI-DIPNUNPCSA-N	1
FDB004724	3	30	388	10919	0.0822930739657957	N,N-Dimethylformamide	ZMXDDKWLCZADIW-UHFFFAOYSA-N	1
FDB005944	3	31	388	10919	0.0888969587037648	D-Xylopyranose	SRBFZHDQGSBBOR-IOVATXLUSA-N	1
FDB028843	3	31	388	10919	0.0888969587037648	beta-D-Ribopyranose	SRBFZHDQGSBBOR-TXICZTDVSA-N	1
FDB030285	3	31	388	10919	0.0888969587037648	1D-chiro-inositol	CDAISMWEOUEBRE-UHFFFAOYSA-N	1
FDB031294	3	31	388	10919	0.0888969587037648	?-D-xylopyranose	SRBFZHDQGSBBOR-KKQCNMDGSA-N	1
FDB011914	17	348	388	10919	0.0910262087169863	Arginine_hydrochloride	KWTQSFXGGICVPE-WCCKRBBISA-N	1
FDB023167	17	348	388	10919	0.0910262087169863	D-Arginine	ODKSFYDXXFIFQN-SCSAIBSYSA-N	1
FDB012166	9	157	388	10919	0.0911873646530858	Racemethionine	FFEARJCKVFRZRR-UHFFFAOYSA-N	1
FDB030749	12	227	388	10919	0.0914468960214356	Cu2+	JPVYNHNXODAKFH-UHFFFAOYSA-N	1
FDB026113	2	15	388	10919	0.091909505911235	PE(16:0/16:0)	SLKDGVPOSSLUAI-PGUFJCEWSA-N	1
FDB002165	1	3	388	10919	0.0994614135410961	Paxilline	ACNHBCIZLNNLRS-UBGQALKQSA-N	1
FDB004687	1	3	388	10919	0.0994614135410961	Phosphodiesterase	MSYGAHOHLUJIKV-UHFFFAOYSA-N	1
FDB008291	1	3	388	10919	0.0994614135410961	N-Nitroso-pyrrolidine	WNYADZVDBIBLJJ-UHFFFAOYSA-N	1
FDB008375	1	3	388	10919	0.0994614135410961	(�)-Glycerol_1,2-diacetate	UXDDRFCJKNROTO-UHFFFAOYSA-N	1
FDB009365	1	3	388	10919	0.0994614135410961	Ethanethiol	DNJIEGIFACGWOD-UHFFFAOYSA-N	1
FDB011378	1	3	388	10919	0.0994614135410961	Brassinin	QYKQWFZDEDFELK-UHFFFAOYSA-N	1
FDB012155	1	3	388	10919	0.0994614135410961	2-Aminobenzamide	PXBFMLJZNCDSMP-UHFFFAOYSA-N	1
FDB012645	1	3	388	10919	0.0994614135410961	Methylenebutanedioic_acid	LVHBHZANLOWSRM-UHFFFAOYSA-N	1
FDB014094	1	3	388	10919	0.0994614135410961	Iron(II)_fumarate	PMVSDNDAUGGCCE-TYYBGVCCSA-L	1
FDB022061	1	3	388	10919	0.0994614135410961	5-Hydroxymethyluracil	JDBGXEHEIRGOBU-UHFFFAOYSA-N	1
FDB022270	1	3	388	10919	0.0994614135410961	N-Stearoylsphingosine	VODZWWMEJITOND-OWWNRXNESA-N	1
FDB022396	1	3	388	10919	0.0994614135410961	3-Methylglutaconyl-CoA	GXKSHRDAHFLWPN-NTEUORMPSA-N	1
FDB022568	1	3	388	10919	0.0994614135410961	GDP-4-Dehydro-6-deoxy-D-mannose	PNHLMHWWFOPQLK-BKUUWRAGSA-N	1
FDB022598	1	3	388	10919	0.0994614135410961	GDP-4-Dehydro-6-L-deoxygalactose	PNHLMHWWFOPQLK-GTXIGXBOSA-N	1
FDB022666	1	3	388	10919	0.0994614135410961	Thiamine_triphosphate	IWLROWZYZPNOFC-UHFFFAOYSA-O	1
FDB023374	1	3	388	10919	0.0994614135410961	Anatabine	SOPPBXUYQGUQHE-JTQLQIEISA-N	1
FDB023426	1	3	388	10919	0.0994614135410961	FAPy-adenine	MVYUVUOSXNYQLL-UHFFFAOYSA-N	1
FDB023537	1	3	388	10919	0.0994614135410961	Ceramide_(d18:1/18:0)	VODZWWMEJITOND-NXCSZAMKSA-N	1
FDB028322	1	3	388	10919	0.0994614135410961	Adenosine_2'-phosphate	QDFHPFSBQFLLSW-VTHZCTBJSA-N	1
FDB029811	1	3	388	10919	0.0994614135410961	3'-Hydroxydaidzein	DDKGKOOLFLYZDL-UHFFFAOYSA-N	1
FDB030893	1	3	388	10919	0.0994614135410961	glycolaldehyde	WGCNASOHLSPBMP-UHFFFAOYSA-N	1
FDB089382	1	3	388	10919	0.0994614135410961	5,7-dihydroxy-2-(4-hydroxyphenyl)-6,8-dimethyl-3,4-dihydro-2H-1-benzopyran-4-one	DYHOLQACRGJEHX-UHFFFAOYSA-N	1
FDB098192	1	3	388	10919	0.0994614135410961	Asparaginyl-Methionine	IQTUDDBANZYMAR-UHFFFAOYSA-N	1
FDB098210	1	3	388	10919	0.0994614135410961	Leucyl-Aspartate	DVCSNHXRZUVYAM-UHFFFAOYSA-N	1
FDB098218	1	3	388	10919	0.0994614135410961	Methionyl-Asparagine	JMEWFDUAFKVAAT-UHFFFAOYSA-N	1
FDB111751	1	3	388	10919	0.0994614135410961	Alanyllysine	QXRNAOYBCYVZCD-BQBZGAKWSA-N	1
FDB111770	1	3	388	10919	0.0994614135410961	Arginylleucine	WYBVBIHNJWOLCJ-IUCAKERBSA-N	1
FDB111802	1	3	388	10919	0.0994614135410961	Aspartyl-Alanine	DVUFTQLHHHJEMK-UHFFFAOYSA-N	1
FDB111990	1	3	388	10919	0.0994614135410961	Methionyl-Aspartate	QTZXSYBVOSXBEJ-UHFFFAOYSA-N	1
FDB112012	1	3	388	10919	0.0994614135410961	Phenylalanylcysteine	KNPVDQMEHSCAGX-UWVGGRQHSA-N	1
FDB006557	91	2345	388	10919	0.101771370997121	Chloride	VEXZGXHMUGYJMC-UHFFFAOYSA-M	1
FDB016076	91	2345	388	10919	0.101771370997121	Hydrogen_chloride	VEXZGXHMUGYJMC-UHFFFAOYSA-N	1
FDB003789	2	16	388	10919	0.102739446726542	Titanium	RTAQQCXQSZGOHL-UHFFFAOYSA-N	1
FDB005595	2	16	388	10919	0.102739446726542	Legumelin	ORDAZKGHSNRHTD-UXHICEINSA-N	1
FDB016545	2	16	388	10919	0.102739446726542	Xanthohumol	ORXQGKIUCDPEAJ-YRNVUSSQSA-N	1
FDB023064	3	33	388	10919	0.102739763228075	Nitrite	IOVCWXUNBOPUCH-UHFFFAOYSA-M	1
FDB012164	10	185	388	10919	0.104455813252557	Levoglutamide	ZDXPYRJPNDTMRX-UHFFFAOYSA-N	1
FDB023171	10	185	388	10919	0.104455813252557	D-Glutamine	ZDXPYRJPNDTMRX-GSVOUGTGSA-N	1
FDB001497	13	258	388	10919	0.10748307873842	3'_5'-cyclic_AMP	IVOMOUWHDPKRLL-KQYNXXCUSA-N	1
FDB022880	4	53	388	10919	0.107874619650562	Superoxide	OUUQCZGPVNCOIJ-UHFFFAOYSA-M	1
FDB012307	11	211	388	10919	0.110638056774533	Imidazole	RAXXELZNTBOGNW-UHFFFAOYSA-N	1
FDB002470	2	17	388	10919	0.113896463072628	C.I._Natural_Red_20	NEZONWMXZKDMKF-UHFFFAOYSA-N	1
FDB004976	2	17	388	10919	0.113896463072628	Foluene	YXFVVABEGXRONW-UHFFFAOYSA-N	1
FDB005755	2	17	388	10919	0.113896463072628	1,4-Benzoquinone	AZQWKYJCGOJGHM-UHFFFAOYSA-N	1
FDB012327	2	17	388	10919	0.113896463072628	Orotic_acid	HTXAWQWIIRILGC-UHFFFAOYSA-N	1
FDB016491	2	17	388	10919	0.113896463072628	Kaempferol_3-rhamnoside	SOSLMHZOJATCCP-UHFFFAOYSA-N	1
FDB031072	2	17	388	10919	0.113896463072628	orotate	PXQPEWDEAKTCGB-UHFFFAOYSA-N	1
FDB093488	2	17	388	10919	0.113896463072628	pipecolic_acid_betaine	SOSLMHZOJATCCP-VVTWGIOXSA-N	1
FDB012739	10	189	388	10919	0.115792216448154	L-Serine	MTCFGRXMJLQNBG-UHFFFAOYSA-N	1
FDB023164	10	189	388	10919	0.115792216448154	D-Serine	MTCFGRXMJLQNBG-UWTATZPHSA-N	1
FDB023933	10	189	388	10919	0.115792216448154	D-Aspartic_acid	CKLJMWTZIZZHCS-UWTATZPHSA-N	1
FDB000488	3	36	388	10919	0.124966134114986	Ochratoxin_A	RWQKHEORZBHNRI-BMIGLBTASA-N	1
FDB025227	3	36	388	10919	0.124966134114986	PC(18:0/18:0)	NRJAVPSFFCBXDT-HUESYALOSA-N	1
FDB000591	1	4	388	10919	0.130371619799593	Eupatilin	DRRWBCNQOKKKOL-UHFFFAOYSA-N	1
FDB000808	1	4	388	10919	0.130371619799593	4-Methylbenzaldehyde	FXLOVSHXALFLKQ-UHFFFAOYSA-N	1
FDB012717	1	4	388	10919	0.130371619799593	5-Hydroxymethyl-2-furancarboxaldehyde	NOEGNKMFWQHSLB-UHFFFAOYSA-N	1
FDB013641	1	4	388	10919	0.130371619799593	Lupeol	MQYXUWHLBZFQQO-UHFFFAOYSA-N	1
FDB016180	1	4	388	10919	0.130371619799593	Polysorbate_20	HMFKFHLTUCJZJO-UHFFFAOYSA-N	1
FDB016183	1	4	388	10919	0.130371619799593	Polysorbate_80	HMFKFHLTUCJZJO-HHVQYONYSA-N	1
FDB022189	1	4	388	10919	0.130371619799593	Hydroxypropionic_acid	ALRHLSYJTWAHJZ-UHFFFAOYSA-N	1
FDB022224	1	4	388	10919	0.130371619799593	Methylglutaric_acid	XJMMNTGIMDZPMU-UHFFFAOYSA-N	1
FDB022417	1	4	388	10919	0.130371619799593	Uroporphyrinogen_III	HUHWZXWWOFSFKF-UHFFFAOYSA-N	1
FDB023193	1	4	388	10919	0.130371619799593	3'-AMP	LNQVTSROQXJCDD-KQYNXXCUSA-N	1
FDB023763	1	4	388	10919	0.130371619799593	Endomorphin-1	ZEXLJFNSKAHNFH-SYKYGTKKSA-N	1
FDB028312	1	4	388	10919	0.130371619799593	3-Methylcytosine	KOLPWZCZXAMXKS-UHFFFAOYSA-N	1
FDB028362	1	4	388	10919	0.130371619799593	beta-1,4-D-Mannosylchitobiosyldiphosphodolichol	CMBCFQGXXHOGEH-LSMBNOQWSA-N	1
FDB029213	1	4	388	10919	0.130371619799593	Dynorphin_A_1-8	WRPLGMBDXVBPEG-PUGOIMMUSA-N	1
FDB030890	1	4	388	10919	0.130371619799593	glutamate-1-semialdehyde	MPUUQNGXJSEWTF-BYPYZUCNSA-N	1
FDB022735	2	19	388	10919	0.137053507329821	Azythromycin	MQTOSJVFKKJCRP-HHZDEWPHSA-N	1
FDB012588	3	39	388	10919	0.148740350825581	L-2,4-Diaminobutanoic_acid	OGNSCSPNOLGXSM-VKHMYHEASA-N	1
FDB022978	3	39	388	10919	0.148740350825581	2,4-Diaminobutyric_acid	OGNSCSPNOLGXSM-UHFFFAOYSA-N	1
FDB000662	2	20	388	10919	0.148989356017406	Gallic_acid	LNTHITQWFMADLM-UHFFFAOYSA-N	1
FDB001089	2	20	388	10919	0.148989356017406	(S)-N-Acetylmethionine	XUYPXLNMDZIRQH-LURJTMIESA-N	1
FDB022460	2	20	388	10919	0.148989356017406	3-Hydroxybutyryl-CoA	QHHKKMYHDBRONY-JYMPOPDUSA-N	1
FDB023964	2	20	388	10919	0.148989356017406	beta-1,4-Mannose-N-acetylglucosamine	KFEUJDWYNGMDBV-MMOUBBDDSA-N	1
FDB030144	2	20	388	10919	0.148989356017406	(R)-3-hydroxybutanoyl-CoA	QHHKKMYHDBRONY-WZZMXTMRSA-N	1
FDB030161	2	20	388	10919	0.148989356017406	(S)-3-hydroxybutanoyl-CoA	QHHKKMYHDBRONY-VKBDFPRVSA-N	1
FDB111641	2	20	388	10919	0.148989356017406	beta-1,4-Mannosyl-N-acetylglucosamine	KFEUJDWYNGMDBV-JVHZDDNZSA-N	1
FDB001979	4	61	388	10919	0.156564194822352	Cytarabine	UHDGCWIWMRVCDJ-UHFFFAOYSA-N	1
FDB024095	3	40	388	10919	0.156968338143653	1D-Myo-inositol_3-phosphate	INAPMGSXUVUWAF-LXOASSSBSA-N	1
FDB002791	1	5	388	10919	0.160223500850443	trans-3,3',4',5,5',7-Hexahydroxyflavanone	KJXSIXMJHKAJOD-UHFFFAOYSA-N	1
FDB004144	1	5	388	10919	0.160223500850443	Glucocochlearin	TUSWQPFNQXCPGB-WKWISIMFSA-N	1
FDB005544	1	5	388	10919	0.160223500850443	6-Hydroxymethylpterin	XGWIBNWDLMIPNF-UHFFFAOYSA-N	1
FDB011940	1	5	388	10919	0.160223500850443	Bacitracin	CLKOFPXJLQSYAH-KWOGWQNJSA-N	1
FDB013287	1	5	388	10919	0.160223500850443	Iron(II)_citrate	PFKAKHILNWLJRT-UHFFFAOYSA-H	1
FDB013869	1	5	388	10919	0.160223500850443	Cryptotanshinone	GVKKJJOMQCNPGB-UHFFFAOYSA-N	1
FDB014432	1	5	388	10919	0.160223500850443	Cafestol	DNJVYWXIDISQRD-UHFFFAOYSA-N	1
FDB022247	1	5	388	10919	0.160223500850443	Sebacic_acid	CXMXRPHRNRROMY-UHFFFAOYSA-N	1
FDB022318	1	5	388	10919	0.160223500850443	11alpha-Hydroxyprogesterone	BFZHCUBIASXHPK-ODYOLWGQSA-N	1
FDB022385	1	5	388	10919	0.160223500850443	Angiotensin_IV	QSBGWDDCOJYQGY-KOQODJNWSA-N	1
FDB022449	1	5	388	10919	0.160223500850443	FMNH	YTNIXZGTHTVJBW-SCRDCRAPSA-N	1
FDB023284	1	5	388	10919	0.160223500850443	11beta-Hydroxyprogesterone	BFZHCUBIASXHPK-ATWVFEABSA-N	1
FDB023767	1	5	388	10919	0.160223500850443	Morphiceptin	LSQXZIUREIDSHZ-ZJZGAYNASA-N	1
FDB023861	1	5	388	10919	0.160223500850443	3-Decaprenyl-4-hydroxybenzoic_acid	CMPNJZREBHCPHN-LTNIBBDRSA-N	1
FDB024083	1	5	388	10919	0.160223500850443	P1,P4-Bis(5'-uridyl)_tetraphosphate	NMLMACJWHPHKGR-NCOIDOBVSA-N	1
FDB028310	1	5	388	10919	0.160223500850443	1-Methyladenine	HPZMWTNATZPBIH-UHFFFAOYSA-N	1
FDB029218	1	5	388	10919	0.160223500850443	Dynorphin_B	AGTSSZRZBSNTGQ-QHDWWRMQSA-N	1
FDB029592	1	5	388	10919	0.160223500850443	1,3-Dichloropropene	UOORRWUZONOOLO-OWOJBTEDSA-N	1
FDB030055	1	5	388	10919	0.160223500850443	Terbium	GZCRRIHWUXGPOV-UHFFFAOYSA-N	1
FDB030413	1	5	388	10919	0.160223500850443	3-decaprenyl-4-hydroxybenzoate	CMPNJZREBHCPHN-UHFFFAOYSA-M	1
FDB030823	1	5	388	10919	0.160223500850443	dihydromyricetin	KJXSIXMJHKAJOD-LSDHHAIUSA-N	1
FDB111745	1	5	388	10919	0.160223500850443	Alanylglutamine	HJCMDXDYPOUFDY-WHFBIAKZSA-N	1
FDB112032	1	5	388	10919	0.160223500850443	Prolyl-Lysine	RVQDZELMXZRSSI-UHFFFAOYSA-N	1
FDB112066	1	5	388	10919	0.160223500850443	Threonylglutamic_acid	BECPPKYKPSRKCP-ZDLURKLDSA-N	1
FDB112079	1	5	388	10919	0.160223500850443	Threonyltyrosine	WCRFXRIWBFRZBR-GGVZMXCHSA-N	1
FDB000657	2	21	388	10919	0.161123733857153	Galangin	VCCRNZQBSJXYJD-UHFFFAOYSA-N	1
FDB013409	2	21	388	10919	0.161123733857153	Acteoside	FBSKJMQYURKNSU-QPJJXVBHSA-N	1
FDB014634	2	21	388	10919	0.161123733857153	Iron(III)_sulfate_(Fe2(SO4)3)	RUTXIHLAWFEWGM-UHFFFAOYSA-H	1
FDB014740	2	21	388	10919	0.161123733857153	Iron(II)_sulfate_(FeSO4)	BAUYGSIQEAFULO-UHFFFAOYSA-L	1
FDB021922	2	21	388	10919	0.161123733857153	Thymine	RWQNBRDOKXIBIV-UHFFFAOYSA-N	1
FDB023838	4	63	388	10919	0.169838418260103	D-Propylene_glycol	DNIAPMSPPWPWGF-VKHMYHEASA-N	1
FDB013373	2	22	388	10919	0.17342906385679	Calcium_hydroxide_phosphate	XYJRXVWERLGGKC-UHFFFAOYSA-D	1
FDB022362	2	22	388	10919	0.17342906385679	Adenosine_phosphosulfate	IRLPACMLTUPBCL-KQYNXXCUSA-N	1
FDB008351	2	23	388	10919	0.185879419012825	Hexyl_glucoside	JVAZJLFFSJARQM-UHFFFAOYSA-N	1
FDB008784	2	23	388	10919	0.185879419012825	trans-Cinnamic_acid	WBYWAXJHAXSJNI-VOTSOKGWSA-N	1
FDB012052	2	23	388	10919	0.185879419012825	Cinnamic_acid	WBYWAXJHAXSJNI-SREVYHEPSA-N	1
FDB086934	2	23	388	10919	0.185879419012825	3-phenylprop-2-enoic_acid	WBYWAXJHAXSJNI-UHFFFAOYSA-N	1
FDB000761	1	6	388	10919	0.189053201936095	Cyclohexane	XDTMQSROBMDMFD-UHFFFAOYSA-N	1
[truncated: 6,692 more rows]

## Sheet: CD8_T
compound	x	k	m	n	pval	name	ichikey	padj
FDB022909	46	97	426	10881	5.63019664050502e-40	2-Phenylglycine	ZGUNAGUHMKGQNY-UHFFFAOYSA-N	4.8932e-36
FDB022525	46	120	426	10881	8.45085616215287e-35	Pseudouridine_5'-phosphate	MOBMOJGXNHLLIR-GBNDHIKLSA-N	3.67232e-31
FDB022487	131	1240	426	10881	6.66524042256696e-30	Guanosine_diphosphate	QGWNDRXFNXRZMB-UUOKFMHZSA-N	1.93092e-26
FDB022527	141	1507	426	10881	7.56040334952532e-27	Guanosine_triphosphate	XKMLYUALXHKNFT-UUOKFMHZSA-N	1.64269e-23
FDB023313	30	62	426	10881	1.04165556594525e-26	Phosphonoacetate	XUYJLQHKOGNDPB-UHFFFAOYSA-N	1.81061e-23
FDB029323	31	71	426	10881	7.81005418950543e-26	3-Hydroxypicolinic_acid	BRARRAHGNDUELT-UHFFFAOYSA-N	1.13129e-22
DB00601	28	53	393	9226	1.7948463236489e-25	Linezolid	TYZROVQLWOKYKF-ZDUSSCGKSA-N	2.22843e-22
LINCS0234	28	55	389	9228	5.32494380438596e-25	emetine	AUVVAXYIELKVAI-CKBKHPSWSA-N	5.78489e-22
FDB003567	37	118	426	10881	1.59886736012955e-24	alpha-Amino_butyric_acid	QWCKQJZIFLGMSD-UHFFFAOYSA-N	1.26325e-21
FDB012537	37	118	426	10881	1.59886736012955e-24	L-2-Aminobutanoic_acid	QWCKQJZIFLGMSD-VKHMYHEASA-N	1.26325e-21
FDB012680	37	118	426	10881	1.59886736012955e-24	D-2-Aminobutanoic_acid	QWCKQJZIFLGMSD-GSVOUGTGSA-N	1.26325e-21
FDB014510	30	74	426	10881	7.15221522509191e-24	Biotin	YBJHBAHKTGYVGT-UHFFFAOYSA-N	5.17999e-21
DB00452	31	77	393	9226	1.59709065767043e-23	Framycetin	PGBHMTALBVVCIT-VCIWKGPPSA-N	8.6752e-21
FDB022220	31	82	426	10881	1.56930725961329e-23	L-3-Phenyllactic_acid	VOXXWSYKYCBWHO-MRVPVSSYSA-N	8.6752e-21
FDB022236	31	82	426	10881	1.56930725961329e-23	Phenyllactic_acid	VOXXWSYKYCBWHO-UHFFFAOYSA-N	8.6752e-21
FDB111638	31	82	426	10881	1.56930725961329e-23	D-Phenyllactic_acid	VOXXWSYKYCBWHO-QMMMGPOBSA-N	8.6752e-21
DB06145	26	50	393	9226	1.71250692639048e-23	Spiramycin	ACTOXUHEUCPTEW-KWBWCIJSSA-N	8.75494e-21
FDB011882	49	234	426	10881	1.91471337684583e-23	Cytidine_5'-(dihydrogen_phosphate)	IERHLVCPSMICTF-UHFFFAOYSA-N	8.7583e-21
FDB030736	49	234	426	10881	1.91471337684583e-23	CMP	IERHLVCPSMICTF-XVFCMESISA-N	8.7583e-21
LINCS4738	28	61	389	9228	2.13696555855975e-23	puromycin	RXWNCPJZOCPEPQ-NVWDDTSBSA-N	9.28618e-21
FDB021871	30	78	426	10881	4.5645603232586e-23	Deoxycytidine	CKTSBUTUHBMZGZ-SHYZEUOFSA-N	1.88908e-20
DB00121	30	74	393	9226	6.62961978413197e-23	Biotin	YBJHBAHKTGYVGT-ZKWXMUAHSA-N	2.619e-20
DB00513	31	91	393	9226	5.82753988749314e-21	Aminocaproic_Acid	SLXKOJJOQWFEFD-UHFFFAOYSA-N	2.13439e-18
FDB022311	30	90	426	10881	5.89406839435074e-21	Deoxyadenosine_monophosphate	KHWCHTKSEGGWEX-RRKCRQDMSA-N	2.13439e-18
FDB013245	44	219	426	10881	2.21860375930665e-20	(�)-Phenylalanine	COLNVLDHVKWLRT-UHFFFAOYSA-N	7.71275e-18
FDB022372	30	97	426	10881	6.83011190098468e-20	N-Formyl-L-methionine	PYUSHNKNPOHWEZ-RXMQYKEDSA-N	2.2831e-17
FDB003786	34	133	426	10881	1.8655188291393e-19	Strontium	PWYYWQHXAPXYMF-UHFFFAOYSA-N	6.0049e-17
LINCS0700	44	219	389	9228	2.77451878431723e-19	D-phenylalanine	COLNVLDHVKWLRT-MRVPVSSYSA-N	8.61191e-17
FDB031256	151	2004	426	10881	3.56032182308517e-19	Zn2+	PTFCDOFLOPIGGS-UHFFFAOYSA-N	1.06699e-16
DB00120	44	219	393	9226	4.11665584098836e-19	L-Phenylalanine	COLNVLDHVKWLRT-QMMMGPOBSA-N	1.1926e-16
FDB021817	175	2601	426	10881	1.80873179590918e-17	ADP	XTWYTFMLZFPYCI-UHFFFAOYSA-N	5.07087e-15
FDB022346	176	2690	426	10881	2.56477643617174e-16	Hydrogen_phosphate	NBIIXXVUZAFLBC-UHFFFAOYSA-L	6.55602e-14
FDB022617	176	2690	426	10881	2.56477643617174e-16	Phosphate	NBIIXXVUZAFLBC-UHFFFAOYSA-K	6.55602e-14
FDB022848	176	2690	426	10881	2.56477643617174e-16	Dihydrogen_phosphate	NBIIXXVUZAFLBC-UHFFFAOYSA-M	6.55602e-14
DB01593	151	2004	393	9226	2.69921373103315e-16	Zinc	HCHKCACWOHOZIP-UHFFFAOYSA-N	6.70253e-14
FDB021813	186	2963	426	10881	1.48574729172037e-15	Adenosine_triphosphate	ZKHQWZAMYRWXGA-UHFFFAOYSA-N	3.4899e-13
FDB030683	186	2963	426	10881	1.48574729172037e-15	ATP	ZKHQWZAMYRWXGA-KQYNXXCUSA-N	3.4899e-13
DB00919	16	31	393	9226	7.65493130570396e-15	Spectinomycin	UNFWWIHTNXNPBV-WXKVUWSESA-N	1.75076e-12
FDB008297	67	649	426	10881	2.23709250194871e-14	Acetaldehyde	IKHGUXGNUITLKF-UHFFFAOYSA-N	4.98527e-12
FDB026115	15	31	426	10881	5.93538959417205e-14	PE(16:0/18:0)	RPJZYOHZALDGKI-DIPNUNPCSA-N	1.28961e-11
DB01421	15	31	393	9226	1.87482574474371e-13	Paromomycin	UOZODPSAJZTQNH-LSWIJEOBSA-N	3.97417e-11
DB09394	176	2690	393	9226	2.72950482669271e-13	Phosphoric_acid	NBIIXXVUZAFLBC-UHFFFAOYSA-N	5.64813e-11
FDB028778	15	35	426	10881	5.58351492692674e-13	(3S)-3,6-Diaminohexanoate	QKEWQOJCHPFEAF-YFKPBYRVSA-N	1.12852e-10
LINCS1959	15	35	389	9228	1.5078395437995e-12	fusidic-acid	IECPWNUMDGFDKC-MZJAQBGESA-N	2.97833e-10
DB01764	15	37	393	9226	4.66303779363664e-12	Dalfopristin	SUYRLXYYZQTJHF-VMBLUXKRSA-N	9.00588e-10
FDB022938	15	40	426	10881	5.81450592050463e-12	4-Hydroxy-L-glutamic_acid	HBDWQSHEVMSFGY-SCQFTWEKSA-L	1.09856e-09
FDB000465	26	140	426	10881	1.11395459916003e-11	L-Valine	KZSNJWFQEVHDMF-UHFFFAOYSA-N	2.05987e-09
FDB022790	15	42	426	10881	1.33076623922082e-11	2,3-Diaminopropionic_acid	PECYZEOJVXMISF-REOHCLBHSA-N	2.40952e-09
DB01082	15	40	393	9226	1.78971110683638e-11	Streptomycin	UCSJYZPVAKXKNQ-HZYVHMACSA-N	3.17436e-09
FDB003521	77	929	426	10881	2.02907526752012e-11	Potassium	NPYPAHLBTDXSSS-UHFFFAOYSA-N	3.52694e-09
DB01378	164	2556	393	9226	2.11564961091371e-11	Magnesium	JLVVSXFLKOJNIY-UHFFFAOYSA-N	3.60532e-09
LINCS2782	26	140	389	9228	4.99715305908082e-11	L-valine	KZSNJWFQEVHDMF-SCSAIBSYSA-N	8.35197e-09
FDB023206	15	46	426	10881	6.00832273508524e-11	2-Aminoacrylic_acid	UQBOJOOOTLPNST-UHFFFAOYSA-N	9.85252e-09
DB00161	26	140	393	9226	6.2450370004133e-11	L-Valine	KZSNJWFQEVHDMF-BYPYZUCNSA-N	1.0051e-08
DB00976	14	38	393	9226	1.13426805551703e-10	Telithromycin	LJVAJPDWBABPEJ-PNUFFHFMSA-N	1.78876e-08
LINCS2917	17	60	389	9228	1.15257851211329e-10	sinefungin	LMXOHSDXUQEUSF-YECHIGJVSA-N	1.78876e-08
DB01345	77	929	393	9226	7.33911704775916e-10	Potassium	ZLMJMSJWJFRBEC-UHFFFAOYSA-N	1.10209e-07
FDB003293	38	331	426	10881	7.48167205015797e-10	D-Lactic_acid	JVTAAEKCZFNVCJ-REOHCLBHSA-N	1.10209e-07
FDB030146	38	331	426	10881	7.48167205015797e-10	(R)-lactate	JVTAAEKCZFNVCJ-UWTATZPHSA-N	1.10209e-07
FDB002251	27	188	426	10881	1.9137855832244e-09	(�)-Tryptophan	QIVBCDIJIAJPQS-UHFFFAOYSA-N	2.72667e-07
FDB029595	27	188	426	10881	1.9137855832244e-09	D-Tryptophan	QIVBCDIJIAJPQS-SECBINFHSA-N	2.72667e-07
FDB003766	57	660	426	10881	2.73521984853664e-09	Cadmium	BDOSMKKIYDKNTQ-UHFFFAOYSA-N	3.7733e-07
FDB030717	57	660	426	10881	2.73521984853664e-09	Cd2+	WLZRMCYVCSSEQC-UHFFFAOYSA-N	3.7733e-07
FDB003908	44	443	426	10881	3.30832079025797e-09	Ammonia	QGZKDVFQNNGYKY-UHFFFAOYSA-N	4.42348e-07
FDB030676	44	443	426	10881	3.30832079025797e-09	ammonium	QGZKDVFQNNGYKY-UHFFFAOYSA-O	4.42348e-07
DB04398	38	331	393	9226	6.36183781198505e-09	Lactic_Acid	JVTAAEKCZFNVCJ-UHFFFAOYSA-N	8.37738e-07
DB00150	27	188	393	9226	1.01374678583424e-08	L-Tryptophan	QIVBCDIJIAJPQS-VIFPVBQESA-N	1.315e-06
FDB012679	28	219	426	10881	1.34932485143449e-08	Cysteine_hydrochloride	IFQSXNOEEPCSLW-UHFFFAOYSA-N	1.69956e-06
FDB023168	28	219	426	10881	1.34932485143449e-08	D-Cysteine	XUJNEKJLAYXESH-UWTATZPHSA-N	1.69956e-06
FDB012390	27	213	426	10881	2.96299854396224e-08	5'-Guanylic_acid	RQFCJASXJCIDSX-UHFFFAOYSA-N	3.62696e-06
FDB030896	27	213	426	10881	2.96299854396224e-08	GMP	RQFCJASXJCIDSX-UUOKFMHZSA-N	3.62696e-06
DB09326	44	443	393	9226	3.31053897056233e-08	Ammonia_N-13	QGZKDVFQNNGYKY-BJUDXGSMSA-N	3.9961e-06
DB00151	28	219	393	9226	7.08822696288574e-08	L-Cysteine	XUJNEKJLAYXESH-REOHCLBHSA-N	8.43887e-06
FDB022794	16	89	426	10881	1.75448969044314e-07	Ubiquinone_Q1	SOECUQMRSRVZQQ-UHFFFAOYSA-N	2.06058e-05
FDB026193	7	15	426	10881	5.08003070664122e-07	PE(18:0/20:4(5Z,8Z,11Z,14Z))	ANRKEHNWXKCXDB-VQJSHJPSSA-N	5.88674e-05
FDB001984	20	158	426	10881	1.93194878979045e-06	Riboflavine_5'-(dihydrogen_phosphate)	FVTCRASFADXXNN-SCRDCRAPSA-N	0.000218059
FDB010176	20	158	426	10881	1.93194878979045e-06	Riboflavin_5'-phosphate,_sodium	OHSHFZJLPYLRIP-LQDWTQKMSA-M	0.000218059
FDB004727	6	12	426	10881	2.10395139950895e-06	N-Eicosane	CBFCDTFDPHXCNY-UHFFFAOYSA-N	0.000234429
FDB021887	17	119	426	10881	2.14359087871798e-06	Adenosine_3',5'-diphosphate	WHTCPDAXWFLDIH-KQYNXXCUSA-N	0.000235822
FDB000970	7	19	426	10881	3.48824698991394e-06	N-Acetyl-L-serine	JJIHLJJYMXLCOY-UHFFFAOYSA-N	0.000374276
FDB112180	7	19	426	10881	3.48824698991394e-06	N-Acetylserine	JJIHLJJYMXLCOY-BYPYZUCNSA-N	0.000374276
FDB005367	10	49	426	10881	1.13948221710189e-05	Cardiolipin	XVTUQDWPJJBEHJ-KZCWQMDCSA-N	0.00120771
FDB030253	7	24	426	10881	2.03399961350219e-05	1-palmitoyl-2-linoleoyl-phosphatidylcholine	JLPULHDHAOZNQI-ZTIMHPMXSA-N	0.00212982
LINCS2329	7	24	389	9228	3.19629493974823e-05	phosphatidylcholine	JLPULHDHAOZNQI-ZTIMHPMXSA-O	0.00330702
DB09270	8	34	393	9226	5.15106149656411e-05	Ubidecarenone	ACTIUHUUMQJHFO-UPTCCGCDSA-N	0.00526681
LINCS6340	11	67	389	9228	6.86763939497621e-05	anisomycin	YKJYKKNCCRKFSL-RDBSUJKOSA-N	0.00694031
FDB027954	19	189	426	10881	9.29997293007282e-05	O-Phosphothreonine	USRGIUJOYOXOQJ-GBXIJSLDSA-N	0.00929035
FDB021806	50	768	426	10881	9.63586962869275e-05	Adenosine_monophosphate	UDMBCSSLTHHNCD-UHFFFAOYSA-N	0.00951652
DB11588	9	49	393	9226	0.000139099331295526	Carbon_monoxide	UGFAIRIUMAVXCW-UHFFFAOYSA-N	0.0135833
DB09274	7	30	393	9226	0.000162158147071971	Artesunate	FIHJKUPKCHIPAT-AHIGJZGOSA-N	0.0156591
FDB011856	14	122	426	10881	0.000195304150139996	L-Histidine	HNDVDQJCIGZPNO-UHFFFAOYSA-N	0.0186526
FDB013954	3	4	426	10881	0.000206506882582083	2,5-Dimethylpyrazine	LCZUOKDVTBMCMX-UHFFFAOYSA-N	0.0195082
FDB021825	7	34	426	10881	0.000228131827908188	Nitric_oxide	ODUCDPQEXGNKDN-UHFFFAOYSA-N	0.0213193
LINCS0484	8	42	389	9228	0.000234843413186628	A-674563	BPNUQXPIQBZCMR-IBGZPJMESA-N	0.021713
FDB002912	7	36	426	10881	0.000331705014139714	Glycerol_trioctadecanoate	DCXXMTOCNZCJGO-UHFFFAOYSA-N	0.0300297
FDB022543	7	36	426	10881	0.000331705014139714	QH2	RNUCUWWMTTWKAH-JLHYYAGUSA-N	0.0300297
LINCS1747	14	122	389	9228	0.000396719603131788	copper-histidine	HNDVDQJCIGZPNO-RXMQYKEDSA-N	0.0355453
DB00117	14	122	393	9226	0.000438811304485752	Histidine	HNDVDQJCIGZPNO-YFKPBYRVSA-N	0.0389154
FDB022450	16	164	426	10881	0.000459745445182141	Inositol_1,3,4-trisphosphate	MMWCIQZXVOZEGG-MLQGYMEPSA-N	0.039173
FDB022657	16	164	426	10881	0.000459745445182141	Inositol_1,4,5-trisphosphate	MMWCIQZXVOZEGG-XJTPDSDZSA-N	0.039173
FDB030782	16	164	426	10881	0.000459745445182141	D-myo-inositol_(1,3,4)-trisphosphate	MMWCIQZXVOZEGG-MLQGYMEPSA-H	0.039173
FDB030787	16	164	426	10881	0.000459745445182141	D-myo-inositol_(1,4,5)-trisphosphate	MMWCIQZXVOZEGG-UHFFFAOYSA-H	0.039173
DB00131	50	768	393	9226	0.000616367328826599	Adenosine_monophosphate	UDMBCSSLTHHNCD-KQYNXXCUSA-N	0.0520082
DB01718	3	5	393	9226	0.000636498633829404	Cetrimonium	RLGQACBPNDBWTB-UHFFFAOYSA-N	0.0531905
LINCS3648	4	11	389	9228	0.000693591326968085	sotrastaurin	OAVGBZOFDPFGPJ-UHFFFAOYSA-N	0.0574095
FDB030644	86	1652	426	10881	0.000880659859106344	acetate	QTBSBXVTEAMEQO-UHFFFAOYSA-M	0.0722058
FDB024292	3	6	426	10881	0.000975548051894565	DG(16:0/16:0/0:0)	JEJLGIQLPYYGEE-MGBGTMOVSA-N	0.0792382
FDB012622	2	2	426	10881	0.00141625728187397	Tridecane	IIYFAKIEWZDVMP-UHFFFAOYSA-N	0.113969
FDB005662	16	183	426	10881	0.00150126091031465	Undylic_acid	DJJCXFVJDGTHFX-XVFCMESISA-N	0.119701
LINCS1976	2	2	389	9228	0.00163210184682318	AT13387	IFRGXKKQHBVPCQ-UHFFFAOYSA-N	0.124426
LINCS3568	2	2	389	9228	0.00163210184682318	velaresol	NSUDGNLOXMLAEB-UHFFFAOYSA-N	0.124426
LINCS3817	2	2	389	9228	0.00163210184682318	IT1t	OOSUDWRRWZVFEB-UHFFFAOYSA-N	0.124426
LINCS4714	2	2	389	9228	0.00163210184682318	Debio-0932	RVJIQAYFTOPTKK-UHFFFAOYSA-N	0.124426
LINCS5511	2	2	389	9228	0.00163210184682318	EC-144	VOASEWXFCTZRDF-UHFFFAOYSA-N	0.124426
FDB024036	7	50	426	10881	0.0025227431744468	Ubiquinone_Q2	SQQWBSBBCSFQGC-JLHYYAGUSA-N	0.190654
FDB004013	11	109	426	10881	0.00264913111789711	alpha-Amino-beta-hydroxybutyric_acid	AYFVYJQAPQTCCC-UHFFFAOYSA-N	0.196783
FDB023287	11	109	426	10881	0.00264913111789711	L-Allothreonine	AYFVYJQAPQTCCC-HRFVKAFMSA-N	0.196783
FDB003523	83	1668	426	10881	0.00399974154315351	Sodium	KEAYESYHFKHZAL-UHFFFAOYSA-N	0.288241
FDB031052	83	1668	426	10881	0.00399974154315351	Na+	FKNQFGJONOIPTF-UHFFFAOYSA-N	0.288241
FDB012123	11	115	426	10881	0.0040194886492085	(�)-erythro-Isoleucine	AGPKZVBTJJNPAG-UHFFFAOYSA-N	0.288241
FDB022117	11	115	426	10881	0.0040194886492085	L-Alloisoleucine	AGPKZVBTJJNPAG-UHNVWZDZSA-N	0.288241
FDB011935	10	99	426	10881	0.00405276479586626	D-Asparagine	DCXYFEDJOCDNAF-UWTATZPHSA-N	0.288241
LINCS6528	5	27	389	9228	0.00407934956616325	ruboxistaurin	ZCBUQCWBWNUWSU-SFHVURJKSA-N	0.288241
FDB008856	17	224	426	10881	0.00480080020665576	2,2'-Bis(4-hydroxyphenyl)propane	IISBACLAFKSPIT-UHFFFAOYSA-N	0.336482
DB00156	11	109	393	9226	0.00485580858570272	L-Threonine	AYFVYJQAPQTCCC-GBXIJSLDSA-N	0.337615
LINCS2900	5	29	389	9228	0.00561636216790289	go-6983	LLJJDLHGZUOMQP-UHFFFAOYSA-N	0.387395
LINCS0082	11	115	389	9228	0.00674063853093553	isoleucine	AGPKZVBTJJNPAG-RFZPGFLSSA-N	0.461283
DB00174	10	99	393	9226	0.00705129045842823	L-Asparagine	DCXYFEDJOCDNAF-REOHCLBHSA-N	0.478772
DB00167	11	115	393	9226	0.00724854452240009	L-Isoleucine	AGPKZVBTJJNPAG-WHFBIAKZSA-N	0.48835
DB03166	86	1652	393	9226	0.00824921459615999	Acetic_acid	QTBSBXVTEAMEQO-UHFFFAOYSA-N	0.551492
FDB003958	4	22	426	10881	0.00847394359611451	Methylamine	BAVYZALUXZFZLV-UHFFFAOYSA-N	0.562191
DB09153	8	72	393	9226	0.00880241768986271	Sodium_Chloride	FAPWRFPIFSIZLT-UHFFFAOYSA-M	0.579559
LINCS0672	2	4	389	9228	0.0092749918722692	TCS-21311	CLGRAWDGLMENOD-UHFFFAOYSA-N	0.597103
LINCS4429	2	4	389	9228	0.0092749918722692	BIIB021	QULDDKSCVCJTPV-UHFFFAOYSA-N	0.597103
LINCS4995	2	4	389	9228	0.0092749918722692	PU-H71	SUPVGFZUWFMATN-UHFFFAOYSA-N	0.597103
FDB006696	7	64	426	10881	0.0100125976693257	Cyanide	XFXPMWWXUTWYJX-UHFFFAOYSA-N	0.635179
FDB014486	7	64	426	10881	0.0100125976693257	Hydrocyanic_acid	LELOWRISYMNNSU-UHFFFAOYSA-N	0.635179
LINCS4345	7	60	389	9228	0.0102229899903038	GF109203X	QMGUOJYZJKLOLH-UHFFFAOYSA-N	0.643826
DB00773	12	140	393	9226	0.0120025694864525	Etoposide	VJJPUSNTGOMMGY-MRVIYFEKSA-N	0.750463
FDB003002	5	38	426	10881	0.0133610889309508	Glycerol_1,2-dioctadecanoate	UHUSDOQQWJGJQS-UHFFFAOYSA-N	0.823555
FDB024352	5	38	426	10881	0.0133610889309508	DG(18:0/18:0/0:0)	UHUSDOQQWJGJQS-QNGWXLTQSA-N	0.823555
LINCS0600	2	5	389	9228	0.0150463291542242	GDC-0834	CDOOFZZILLRUQH-LJAQVGFWSA-N	0.914459
LINCS3646	2	5	389	9228	0.0150463291542242	retaspimycin	OAKGNIRUXAZDQF-FBDSWQSESA-N	0.914459
DB00824	2	5	393	9226	0.0153386090485991	Enprofylline	SIQPXVQCUCHWDI-UHFFFAOYSA-N	0.925749
FDB023166	13	176	426	10881	0.0157349608702115	D-Proline	ONIBWKKTOPOVIA-SCSAIBSYSA-N	0.936661
FDB030009	13	176	426	10881	0.0157349608702115	Proline	ONIBWKKTOPOVIA-UHFFFAOYSA-N	0.936661
FDB000446	12	158	426	10881	0.0163006691480292	L-Tyrosine	OUYCCCASQSFEME-UHFFFAOYSA-N	0.963735
DB11336	3	15	393	9226	0.021353963723539	Kinetin	QANMHLXAZMSUEX-UHFFFAOYSA-N	1
DB02546	7	70	393	9226	0.0236690499000972	Vorinostat	WAEXFXRVDQXREF-UHFFFAOYSA-N	1
DB00635	3	16	393	9226	0.0255024366233795	Prednisone	XOFYZVNMUHMLCC-ZPOLXVRWSA-N	1
DB00172	13	176	393	9226	0.0281651942953212	L-Proline	ONIBWKKTOPOVIA-BYPYZUCNSA-N	1
DB00135	12	158	393	9226	0.0283281740131059	L-Tyrosine	OUYCCCASQSFEME-QMMMGPOBSA-N	1
DB05013	2	7	393	9226	0.0305089997807697	Ingenol_Mebutate	VDJHFHXMUKFKET-WDUFCVPESA-N	1
DB00399	6	59	393	9226	0.0325929686370606	Zoledronic_acid	XRASPMIURGNCCH-UHFFFAOYSA-N	1
DB00651	2	8	393	9226	0.039595073295895	Dyphylline	KSCFJBIXMNOVSH-UHFFFAOYSA-N	1
DB00687	2	8	393	9226	0.039595073295895	Fludrocortisone	AAXVEMMRQDVLJB-BULBTXNYSA-N	1
DB00362	1	1	393	9226	0.0408566379041481	Anidulafungin	JHVAMHSQVVQIOT-MFAJLEFUSA-N	1
DB00913	1	1	393	9226	0.0408566379041481	Anileridine	LKYQLAWMNBFNJT-UHFFFAOYSA-N	1
DB01141	1	1	393	9226	0.0408566379041481	Micafungin	PIEUQSKUWLMALL-YABMTYFHSA-N	1
DB01428	1	1	393	9226	0.0408566379041481	Oxybenzone	DXGLGDHPHMLXJC-UHFFFAOYSA-N	1
DB01466	1	1	393	9226	0.0408566379041481	Ethylmorphine	OGDVEMNWJVYAJL-LEPYJNQMSA-N	1
DB01551	1	1	393	9226	0.0408566379041481	Dihydrocodeine	RBOXVHNMENFORY-DNJOTXNNSA-N	1
DB04865	1	1	393	9226	0.0408566379041481	Omacetaxine_mepesuccinate	HYFHYPWGAURHIV-JFIAXGOJSA-N	1
DB09002	1	1	393	9226	0.0408566379041481	Cloperastine	FLNXBVJLPJNOSI-UHFFFAOYSA-N	1
DB09049	1	1	393	9226	0.0408566379041481	Naloxegol	XNKCCCKFOQNXKV-ZRSCBOBOSA-N	1
DB09257	1	1	393	9226	0.0408566379041481	Gimeracil	ZPLQIPFOCGIIHV-UHFFFAOYSA-N	1
DB00149	13	186	393	9226	0.0412964802927098	L-Leucine	ROHFNLRQFUQHCH-YFKPBYRVSA-N	1
DB00262	4	33	393	9226	0.0441070887875499	Carmustine	DLGOEMSEDOSKAD-UHFFFAOYSA-N	1
DB00157	22	368	393	9226	0.0470700532780019	NADH	BOPGDPNILDQYTO-NNYOXOHSSA-N	1
DB05266	2	9	393	9226	0.0495567062830324	Ibudilast	ZJVFLBOZORBYFE-UHFFFAOYSA-N	1
DB00145	15	235	393	9226	0.0580155944767967	Glycine	DHMQDGOQFOQNFH-UHFFFAOYSA-N	1
DB02701	7	88	393	9226	0.0678609262537907	Nicotinamide	DFPAKSUCGFBDDF-UHFFFAOYSA-N	1
DB00537	4	38	393	9226	0.0680116231670706	Ciprofloxacin	MYSWGUAQZAJSOK-UHFFFAOYSA-N	1
DB01656	2	11	393	9226	0.0717669101301031	Roflumilast	MNDBXUUTURYVHR-UHFFFAOYSA-N	1
DB00130	12	185	393	9226	0.0764173140876133	L-Glutamine	ZDXPYRJPNDTMRX-VKHMYHEASA-N	1
DB00288	1	2	393	9226	0.0800480853260309	Amcinonide	ILKJAFIWWBXGDU-MOGDOJJUSA-N	1
DB00301	1	2	393	9226	0.0800480853260309	Flucloxacillin	UIOFUWFRIANQPC-JKIFEVAISA-N	1
DB00578	1	2	393	9226	0.0800480853260309	Carbenicillin	FPPNZSSZRUTDAP-UWFZAAFLSA-N	1
DB00955	1	2	393	9226	0.0800480853260309	Netilmicin	CIDUJQMULVCIBT-MQDUPKMGSA-N	1
DB01081	1	2	393	9226	0.0800480853260309	Diphenoxylate	HYPPXZBJBPSRLK-UHFFFAOYSA-N	1
DB01209	1	2	393	9226	0.0800480853260309	Dezocine	VTMVHDZWSFQSQP-VBNZEHGJSA-N	1
DB06799	1	2	393	9226	0.0800480853260309	Methenamine	VKYKSIONXSXAKP-UHFFFAOYSA-N	1
DB09089	1	2	393	9226	0.0800480853260309	Trimebutine	LORDFXWUHHSAQU-UHFFFAOYSA-N	1
DB11092	1	2	393	9226	0.0800480853260309	Stannous_fluoride	ANOBYBYXJXCGBS-UHFFFAOYSA-L	1
DB11159	1	2	393	9226	0.0800480853260309	Sodium_sulfide	GRVFOGOEDUUMBP-UHFFFAOYSA-N	1
DB09130	14	227	393	9226	0.0816449814005905	Copper	RYGMFSIKBFXOCR-UHFFFAOYSA-N	1
DB09131	14	227	393	9226	0.0816449814005905	Cupric_Chloride	ORTQZVOHEJQUHG-UHFFFAOYSA-L	1
DB00860	3	27	393	9226	0.0961004139767171	Prednisolone	OIGNJSKKLXVSLS-VWUMJDOOSA-N	1
DB00404	2	13	393	9226	0.0965139103610058	Alprazolam	VREFGVBLTWBCJP-UHFFFAOYSA-N	1
DB00772	2	13	393	9226	0.0965139103610058	Malathion	JXSJBGJIGXNWCI-UHFFFAOYSA-N	1
DB03147	16	276	393	9226	0.100351799385185	Flavin_adenine_dinucleotide	VWWQXMAJTJZDQX-UYBVJOGSSA-N	1
DB00987	5	61	393	9226	0.102916641829719	Cytarabine	UHDGCWIWMRVCDJ-CCXZUQQUSA-N	1
DB00220	3	28	393	9226	0.104530059772898	Nelfinavir	QAGYKUNXZHXKMR-HKWSIXNMSA-N	1
DB00877	13	217	393	9226	0.10763814421459	Sirolimus	QFJCIRLUMZQUOT-HPLJOQBZSA-N	1
DB00134	10	157	393	9226	0.109127840201284	L-Methionine	FFEARJCKVFRZRR-BYPYZUCNSA-N	1
DB00152	2	14	393	9226	0.109665155282086	Thiamine	JZRWCGZRTZMZEH-UHFFFAOYSA-N	1
DB00536	4	45	393	9226	0.110470482585001	Guanidine	ZRALSGWEFCBTJO-UHFFFAOYSA-N	1
DB00123	20	365	393	9226	0.111009252300978	L-Lysine	KDXKERNSBIXSRK-YFKPBYRVSA-N	1
DB00160	15	260	393	9226	0.11232131849877	L-Alanine	QNAYBMKLOCPYGJ-REOHCLBHSA-N	1
DB00530	5	63	393	9226	0.114058452219192	Erlotinib	AAKJLRGGTJKAMG-UHFFFAOYSA-N	1
DB01268	11	179	393	9226	0.11567204588023	Sunitinib	WINHZLLDWRZWRT-ATVHPVEESA-N	1
DB00611	1	3	393	9226	0.117642044197495	Butorphanol	IFKLAQQSCNILHL-QHAWAJNXSA-N	1
DB00647	1	3	393	9226	0.117642044197495	Dextropropoxyphene	XLMALTXPSGQGBX-GCJKJVERSA-N	1
DB00666	1	3	393	9226	0.117642044197495	Nafarelin	RWHUEXWOYVBUCI-ITQXDASVSA-N	1
DB00708	1	3	393	9226	0.117642044197495	Sufentanil	GGCSSNBKKAUURC-UHFFFAOYSA-N	1
DB00844	1	3	393	9226	0.117642044197495	Nalbuphine	NETZHAKZCGBWSS-CEDHKZHLSA-N	1
DB01168	1	3	393	9226	0.117642044197495	Procarbazine	CPTBDICYNRMXFX-UHFFFAOYSA-N	1
DB06274	1	3	393	9226	0.117642044197495	Alvimopan	UPNUIXSCZBYVBB-JVFUWBCBSA-N	1
DB06793	1	3	393	9226	0.117642044197495	Levopropoxyphene	XLMALTXPSGQGBX-PGRDOPGGSA-N	1
DB06816	1	3	393	9226	0.117642044197495	Pyrvinium	QMHSXPLYMTVAMK-UHFFFAOYSA-N	1
DB11151	1	3	393	9226	0.117642044197495	Sodium_hydroxide	HEMHJVSKTPXQMS-UHFFFAOYSA-M	1
DB09079	7	101	393	9226	0.118796066879291	Nintedanib	XZXHXSATPCNXJR-ZIADKAODSA-N	1
DB00836	2	15	393	9226	0.12325149244494	Loperamide	RDOIQAHITMMDAJ-UHFFFAOYSA-N	1
DB00443	6	85	393	9226	0.133698187197971	Betamethasone	UREBDLICKHMUKA-DVTGEIKXSA-N	1
DB01234	6	85	393	9226	0.133698187197971	Dexamethasone	UREBDLICKHMUKA-CXSFZGCWSA-N	1
DB00820	2	16	393	9226	0.137215643276591	Tadalafil	WOXKDUGGOYFFRN-IIBYNOLFSA-N	1
DB01072	2	16	393	9226	0.137215643276591	Atazanavir	AXRYRYVKAWYZBR-GASGPIRDSA-N	1
DB06151	5	69	393	9226	0.150693760362264	Acetylcysteine	PWKSKIMOESPYIA-BYPYZUCNSA-N	1
DB00128	11	189	393	9226	0.150967579388724	L-Aspartic_Acid	CKLJMWTZIZZHCS-REOHCLBHSA-N	1
DB00133	11	189	393	9226	0.150967579388724	Serine	MTCFGRXMJLQNBG-REOHCLBHSA-N	1
DB06809	2	17	393	9226	0.151504262245516	Plerixafor	YIQPUIGJQJDJOS-UHFFFAOYSA-N	1
DB09114	2	17	393	9226	0.151504262245516	Colfosceril_palmitate	KILNVBDSWZSGLL-KXQOOQHDSA-N	1
DB00287	1	4	393	9226	0.153703470635763	Travoprost	MKPLKVHSHYCHOC-AHTXBMBWSA-N	1
DB00504	1	4	393	9226	0.153703470635763	Levallorphan	OZYUPQUCAUTOBP-QXAKKESOSA-N	1
DB00956	1	4	393	9226	0.153703470635763	Hydrocodone	LLPOLZWFYMWNKH-CMKMFDCUSA-N	1
DB01164	1	4	393	9226	0.153703470635763	Calcium_Chloride	UXVMQQNJUSDDNG-UHFFFAOYSA-L	1
DB01192	1	4	393	9226	0.153703470635763	Oxymorphone	UQCNKQCJZOAFTQ-ISWURRPUSA-N	1
DB01206	1	4	393	9226	0.153703470635763	Lomustine	GQYIWUVLTXOXAJ-UHFFFAOYSA-N	1
DB01264	1	4	393	9226	0.153703470635763	Darunavir	CJBJHOAVZSMMDJ-HEXNFIEUSA-N	1
DB01427	1	4	393	9226	0.153703470635763	Amrinone	RNLQIBCLLYYYFJ-UHFFFAOYSA-N	1
DB06738	1	4	393	9226	0.153703470635763	Ketobemidone	ALFGKMXHOUSVAD-UHFFFAOYSA-N	1
DB06800	1	4	393	9226	0.153703470635763	Methylnaltrexone	JVLBPIPGETUEET-WIXLDOGYSA-O	1
DB08826	1	4	393	9226	0.153703470635763	Deferiprone	TZXKOCQBRNJULO-UHFFFAOYSA-N	1
DB08899	1	4	393	9226	0.153703470635763	Enzalutamide	WXCXUHSOUPDCQV-UHFFFAOYSA-N	1
DB09272	1	4	393	9226	0.153703470635763	Eluxadoline	QFNHIDANIVGXPE-FNZWTVRRSA-N	1
DB12332	1	4	393	9226	0.153703470635763	Rucaparib	HMABYWSNWIZPAG-UHFFFAOYSA-N	1
DB11091	24	474	393	9226	0.162002297743902	Hydrogen_peroxide	MHAJPDPJQMAIIY-UHFFFAOYSA-N	1
DB06287	2	18	393	9226	0.166067712428336	Temsirolimus	CBPNZQVSJQDFBE-FUXHJELOSA-N	1
DB01023	2	19	393	9226	0.180859852777123	Felodipine	RZTAMFZIAATZDJ-UHFFFAOYSA-N	1
DB00626	1	5	393	9226	0.188294686032554	Bacitracin	CLKOFPXJLQSYAH-ABRJDSQDSA-N	1
DB00649	1	5	393	9226	0.188294686032554	Stavudine	XNKLLVCARDGLGL-JGVFFNPUSA-N	1
DB00854	1	5	393	9226	0.188294686032554	Levorphanol	JAQUASYNZVUNQP-USXIJHARSA-N	1
DB00899	1	5	393	9226	0.188294686032554	Remifentanil	ZTVQQQVZCWLTDF-UHFFFAOYSA-N	1
DB00937	1	5	393	9226	0.188294686032554	Diethylpropion	XXEPPPIWZFICOJ-UHFFFAOYSA-N	1
DB01429	1	5	393	9226	0.188294686032554	Aprindine	NZLBHDRPUJLHCE-UHFFFAOYSA-N	1
DB04953	1	5	393	9226	0.188294686032554	Ezogabine	PCOBBVZJEWWZFR-UHFFFAOYSA-N	1
DB06623	1	5	393	9226	0.188294686032554	Flupirtine	JUUFBMODXQKSTD-UHFFFAOYSA-N	1
DB09162	1	5	393	9226	0.188294686032554	Ferric_Citrate	NPFOYSMITVOQOS-UHFFFAOYSA-K	1
DB09407	1	5	393	9226	0.188294686032554	Magnesium_chloride	TWRXJAOTZQYOKJ-UHFFFAOYSA-L	1
DB06690	2	20	393	9226	0.195837836509574	Nitrous_oxide	GQPLMRYTRLFLPF-UHFFFAOYSA-N	1
DB06810	2	20	393	9226	0.195837836509574	Plicamycin	CFCUWKMKBJTWLW-BKHRDMLASA-N	1
DB00188	13	245	393	9226	0.202870144772199	Bortezomib	GXJABQQUPOEUTA-RDJZCZTQSA-N	1
DB00762	6	97	393	9226	0.204866214781076	Irinotecan	UWKQSNNFCGGAFS-XIFFEERXSA-N	1
DB00297	2	21	393	9226	0.210961920071832	Bupivacaine	LEBVLXFERQHONN-UHFFFAOYSA-N	1
DB01002	2	21	393	9226	0.210961920071832	Levobupivacaine	LEBVLXFERQHONN-INIZCTEOSA-N	1
DB00853	3	39	393	9226	0.212443768170004	Temozolomide	BPEGJWRSRHCHSN-UHFFFAOYSA-N	1
DB00947	4	59	393	9226	0.22043085872362	Fulvestrant	VWUXBMIQPBEWFH-LQKBAPIOSA-N	1
DB00327	1	6	393	9226	0.22147548365989	Hydromorphone	WVLOADHCBXTIJK-YNHQPCIGSA-N	1
DB00542	1	6	393	9226	0.22147548365989	Benazepril	XPCFTKFZXHTYIP-PMACEKPBSA-N	1
DB00620	1	6	393	9226	0.22147548365989	Triamcinolone	GFNANZIMVAIWHM-OBYCQNJPSA-N	1
DB00720	1	6	393	9226	0.22147548365989	Clodronic_Acid	ACSIXWWBWUQEHA-UHFFFAOYSA-N	1
DB00943	1	6	393	9226	0.22147548365989	Zalcitabine	WREGKURFCTUGRC-POYBYMJQSA-N	1
DB01143	1	6	393	9226	0.22147548365989	Amifostine	JKOQGQFVAUAYPM-UHFFFAOYSA-N	1
DB06204	1	6	393	9226	0.22147548365989	Tapentadol	KWTWDQCKEHXFFR-SMDDNHRTSA-N	1
DB08873	1	6	393	9226	0.22147548365989	Boceprevir	LHHCSNFAOIFYRV-DOVBMPENSA-N	1
DB11326	1	6	393	9226	0.22147548365989	Boric_acid	KGBXLFKZBHKPEV-UHFFFAOYSA-N	1
DB06589	3	41	393	9226	0.234170513999843	Pazopanib	CUIHSIWYWATEQL-UHFFFAOYSA-N	1
DB00783	18	366	393	9226	0.24009312813118	Estradiol	VOXZDWNPVJITMN-ZBRFXRBCSA-N	1
DB00307	2	23	393	9226	0.241503852230867	Bexarotene	NAVMQTYZDKMPEU-UHFFFAOYSA-N	1
DB06595	7	124	393	9226	0.243672159524648	Midostaurin	BMGQWWVMWDBQGC-IIFHNQTCSA-N	1
DB00831	3	42	393	9226	0.245179243271371	Trifluoperazine	ZEWQUBUPAILYHI-UHFFFAOYSA-N	1
DB00588	1	7	393	9226	0.253303230973076	Fluticasone_propionate	WMWTYOKRWGGJOA-CENSZEJFSA-N	1
DB00716	1	7	393	9226	0.253303230973076	Nedocromil	RQTOOFIXOKYGAN-UHFFFAOYSA-N	1
DB00802	1	7	393	9226	0.253303230973076	Alfentanil	IDBPHNDTYPBSNI-UHFFFAOYSA-N	1
DB01227	1	7	393	9226	0.253303230973076	Levomethadyl_Acetate	XBMIVRRWGCYBTQ-AVRDEDQJSA-N	1
DB01395	1	7	393	9226	0.253303230973076	Drospirenone	METQSPRSQINEEU-HXCATZOESA-N	1
DB01412	1	7	393	9226	0.253303230973076	Theobromine	YAPQBXQYLJRXSA-UHFFFAOYSA-N	1
DB01433	1	7	393	9226	0.253303230973076	Methadyl_Acetate	XBMIVRRWGCYBTQ-UHFFFAOYSA-N	1
DB04572	1	7	393	9226	0.253303230973076	Thiotepa	FOCVUCIESVLUNU-UHFFFAOYSA-N	1
DB04846	1	7	393	9226	0.253303230973076	Celiprolol	JOATXPAWOHTVSZ-UHFFFAOYSA-N	1
DB05521	1	7	393	9226	0.253303230973076	Telaprevir	BBAWEDCPNXPBQM-GDEBMMAJSA-N	1
DB09256	1	7	393	9226	0.253303230973076	Tegafur	WFWLQNSHRPWKFK-UHFFFAOYSA-N	1
DB11072	3	43	393	9226	0.256267690134522	Hydrofluoric_acid	KRHYYFGTRYWZRS-UHFFFAOYSA-N	1
DB11257	3	43	393	9226	0.256267690134522	Fluoride_ion	KRHYYFGTRYWZRS-UHFFFAOYSA-M	1
DB00125	17	348	393	9226	0.256824653391793	L-Arginine	ODKSFYDXXFIFQN-BYPYZUCNSA-N	1
DB00126	5	84	393	9226	0.258996687104789	Vitamin_C	CIWBSHSKHKDKBQ-JLAZNSOCSA-N	1
DB00541	9	170	393	9226	0.25966590681687	Vincristine	OGWKCGZFUXNPDA-XQKSVPLYSA-N	1
DB01914	2	25	393	9226	0.27222312278928	D-glucose	GZCGUPFRVQAUEE-SLPGGIOYSA-N	1
DB01620	5	86	393	9226	0.274711284775989	Pheniramine	IJHNSHDBIRRJRN-UHFFFAOYSA-N	1
DB09536	3	45	393	9226	0.278634333996287	Titanium_dioxide	GWEVSGVZZGPLCZ-UHFFFAOYSA-N	1
DB08865	4	66	393	9226	0.28343229136668	Crizotinib	KTEIFNKAUNYNJU-GFCCVEGCSA-N	1
DB00508	1	8	393	9226	0.283832967784102	Triflupromazine	XSCGXQMFQXDFCW-UHFFFAOYSA-N	1
DB00559	1	8	393	9226	0.283832967784102	Bosentan	GJPICJJJRGTNOD-UHFFFAOYSA-N	1
DB01025	1	8	393	9226	0.283832967784102	Amlexanox	SGRYPYWGNKJSDL-UHFFFAOYSA-N	1
DB01051	1	8	393	9226	0.283832967784102	Novobiocin	YJQPYGGHQPGBLI-KGSXXDOSSA-N	1
DB01189	1	8	393	9226	0.283832967784102	Desflurane	DPYMFVXJLLWWEU-UHFFFAOYSA-N	1
DB04815	1	8	393	9226	0.283832967784102	Clioquinol	QCDFBFJGMNKBDO-UHFFFAOYSA-N	1
DB05382	1	8	393	9226	0.283832967784102	Iodine	PNDPGZBMCMUPRI-UHFFFAOYSA-N	1
DB06770	1	8	393	9226	0.283832967784102	Benzyl_alcohol	WVDDGKGOMKODPV-UHFFFAOYSA-N	1
DB00920	2	26	393	9226	0.287578017644814	Ketotifen	ZCVMWBYGMWKGHF-UHFFFAOYSA-N	1
DB06626	2	26	393	9226	0.287578017644814	Axitinib	RITAVMQDGBJQJZ-FMIVXFBMSA-N	1
DB01987	3	46	393	9226	0.289888774156614	Cocarboxylase	AYEKOFBPNLCAJY-UHFFFAOYSA-N	1
DB01356	6	110	393	9226	0.293687798431386	Lithium	HBBGRARXTFLTSG-UHFFFAOYSA-N	1
DB00818	4	68	393	9226	0.301942594907157	Propofol	OLBCVFGFOZPWHH-UHFFFAOYSA-N	1
DB01590	2	27	393	9226	0.302896225938261	Everolimus	HKVAMNSJSFKALM-GKUWKFKPSA-N	1
DB04552	2	27	393	9226	0.302896225938261	Niflumic_Acid	JZFPYUNJRRFVQU-UHFFFAOYSA-N	1
DB00397	1	9	393	9226	0.313117500471736	Phenylpropanolamine	DLNKOYKMWOXYQA-VXNVDRBHSA-N	1
DB00497	1	9	393	9226	0.313117500471736	Oxycodone	BRUQQQPBMZOVGD-XFKAJCMBSA-N	1
DB00527	1	9	393	9226	0.313117500471736	Cinchocaine	PUFQVTATUTYEAL-UHFFFAOYSA-N	1
DB00921	1	9	393	9226	0.313117500471736	Buprenorphine	RMRJXGBAOAMLHD-IHFGGWKQSA-N	1
DB11137	1	9	393	9226	0.313117500471736	Molybdenum	ZOKXTWBITQBERF-UHFFFAOYSA-N	1
DB06616	6	113	393	9226	0.31527430355925	Bosutinib	UBPYILGKFZZVDX-UHFFFAOYSA-N	1
DB00445	14	294	393	9226	0.315761711540031	Epirubicin	AOJJSUZBOXZQNB-VTZDEGQISA-N	1
DB00997	14	294	393	9226	0.315761711540031	Doxorubicin	AOJJSUZBOXZQNB-TZSSRYMLSA-N	1
DB01275	2	28	393	9226	0.318155161797135	Hydralazine	RPTUSVTUFVMDQK-UHFFFAOYSA-N	1
DB01592	17	364	393	9226	0.319130700472674	Iron	XEEYBQQBJWHFJM-UHFFFAOYSA-N	1
DB11828	2	29	393	9226	0.333334136983155	Neratinib	JWNPDZNEKVCWMY-VQHVLOKHSA-N	1
DB00296	1	10	393	9226	0.341207492387928	Ropivacaine	ZKMNUMMKYBVTFN-HNNXBMFYSA-N	1
DB00862	1	10	393	9226	0.341207492387928	Vardenafil	SECKRCOLJRRGGV-UHFFFAOYSA-N	1
DB01006	1	10	393	9226	0.341207492387928	Letrozole	HPJKCIUCZWXJDR-UHFFFAOYSA-N	1
DB01196	1	10	393	9226	0.341207492387928	Estramustine	FRPJXPJMRWBBIH-RBRWEJTLSA-N	1
DB09099	1	10	393	9226	0.341207492387928	Somatostatin	NHXLMOGPVYXJNR-UHFFFAOYSA-N	1
DB11203	1	10	393	9226	0.341207492387928	Boron	ZOXJGFHDIHLPTG-UHFFFAOYSA-N	1
DB00974	3	51	393	9226	0.346432513506079	Edetic_Acid	KCXVZYZYPLLWCC-UHFFFAOYSA-N	1
DB00457	2	30	393	9226	0.348414244198072	Prazosin	IENZQIKPVFGBNW-UHFFFAOYSA-N	1
DB01100	2	30	393	9226	0.348414244198072	Pimozide	YVUQSNJEYSNKRX-UHFFFAOYSA-N	1
DB01577	3	52	393	9226	0.357724988226573	Methamphetamine	MYWUZJCMWCOHBA-VIFPVBQESA-N	1
DB09571	3	52	393	9226	0.357724988226573	Levmetamfetamine	MYWUZJCMWCOHBA-SECBINFHSA-N	1
DB06176	2	31	393	9226	0.363378246718503	Romidepsin	OHRURASPPZQGQM-QDBHDZETSA-N	1
DB09026	2	31	393	9226	0.363378246718503	Aliskiren	UXOWGYHJODZGMF-QORCZRPOSA-N	1
DB00169	5	97	393	9226	0.363692345599706	Cholecalciferol	QYSXJUFSXHHAJI-YRZJJWOYSA-N	1
DB00153	1	11	393	9226	0.368151550613711	Ergocalciferol	MECHNRXZTMCUDQ-RKHKHRCZSA-N	1
DB01367	1	11	393	9226	0.368151550613711	Rasagiline	RUOKEQAAGRXIBM-GFCCVEGCSA-N	1
DB09053	1	11	393	9226	0.368151550613711	Ibrutinib	XYFPWWZEPKGCCK-GOSISDBHSA-N	1
DB00318	99	2345	393	9226	0.37024899044619	Codeine	OROGSEYTTFOCAN-DNJOTXNNSA-N	1
DB06767	99	2345	393	9226	0.37024899044619	Ammonium_chloride	NLXLAEXVIDQMFP-UHFFFAOYSA-N	1
DB04160	30	686	393	9226	0.375039446811256	Pyrophosphoric_acid	XPPKVPWEQAFLFU-UHFFFAOYSA-N	1
DB00155	2	32	393	9226	0.378210474039435	L-Citrulline	RHGKLRLOHDJJDR-BYPYZUCNSA-N	1
DB06603	2	32	393	9226	0.378210474039435	Panobinostat	FPOHNWQLNRZRFC-ZHACJKMWSA-N	1
DB00181	1	12	393	9226	0.39399630921163	Baclofen	KPYSYYIEGFHWSV-UHFFFAOYSA-N	1
DB00738	1	12	393	9226	0.39399630921163	Pentamidine	XDRYMKDFEDOLFX-UHFFFAOYSA-N	1
DB00883	1	12	393	9226	0.39399630921163	Isosorbide_Dinitrate	MOYKHGMNXAOIAT-JGWLITMVSA-N	1
DB01028	1	12	393	9226	0.39399630921163	Methoxyflurane	RFKMCNOHBTXSMU-UHFFFAOYSA-N	1
DB04841	1	12	393	9226	0.39399630921163	Flunarizine	SMANXXCATUTDDT-QPJJXVBHSA-N	1
DB00435	7	147	393	9226	0.394598568807709	Nitric_Oxide	MWUXSHHQAYIFBG-UHFFFAOYSA-N	1
DB00675	9	196	393	9226	0.408505342454174	Tamoxifen	NKANXQFJJICGDU-QPLCGJKRSA-N	1
DB00454	1	13	393	9226	0.418786509115849	Pethidine	XADCESSVHJOZHK-UHFFFAOYSA-N	1
DB00700	1	13	393	9226	0.418786509115849	Eplerenone	JUKPWJGBANNWMW-VWBFHTRKSA-N	1
DB01048	1	13	393	9226	0.418786509115849	Abacavir	MCGSCOLBFJQGHM-SCZZXKLOSA-N	1
DB12243	1	13	393	9226	0.418786509115849	Edaravone	QELUYTUMUWHWMC-UHFFFAOYSA-N	1
DB00166	2	35	393	9226	0.421781258945883	Lipoic_Acid	AGBQKNBQESQNJD-SSDOTTSWSA-N	1
DB01229	11	246	393	9226	0.423432806198587	Paclitaxel	RCINICONZNJXQF-MZXODVADSA-N	1
DB00441	3	59	393	9226	0.435568659823034	Gemcitabine	SDUQYLNIPVEERB-QPPQHZFASA-N	1
DB00388	2	36	393	9226	0.43595766371547	Phenylephrine	SONNWYBIRXJNDC-VIFPVBQESA-N	1
DB12965	2	36	393	9226	0.43595766371547	Silver	BQCADISMDOOEFD-UHFFFAOYSA-N	1
DB00193	1	14	393	9226	0.442565074795369	Tramadol	TVYLLZQTGLZFBW-ZBFHGGJFSA-N	1
DB00925	1	14	393	9226	0.442565074795369	Phenoxybenzamine	QZVCTJOXCFMACW-UHFFFAOYSA-N	1
DB09028	1	14	393	9226	0.442565074795369	Cytisine	ANJTVLIZGCUXLD-DTWKUNHWSA-N	1
DB00636	2	37	393	9226	0.44994416497548	Clofibrate	KNHUKKLJHYUCFP-UHFFFAOYSA-N	1
DB01167	2	37	393	9226	0.44994416497548	Itraconazole	VHVPQPYKVGDNFY-ZPGVKDDISA-N	1
DB00502	4	85	393	9226	0.460043089017978	Haloperidol	LNEPOXFFQSENCJ-UHFFFAOYSA-N	1
DB01016	2	38	393	9226	0.463732597928435	Glyburide	ZNNLBTZKUZBEKO-UHFFFAOYSA-N	1
DB00615	1	15	393	9226	0.4653731878204	Rifabutin	ATEBXHFBFRCZMA-VXTBVIBXSA-N	1
DB00928	3	62	393	9226	0.467894922053975	Azacitidine	NMUSYJAQQFHJEW-KVTDHHQDSA-N	1
DB06774	5	110	393	9226	0.469258764819533	Capsaicin	YKPUWZUDDOIDPM-SOFGYWHQSA-N	1
DB09120	5	110	393	9226	0.469258764819533	Zucapsaicin	YKPUWZUDDOIDPM-VURMDHGXSA-N	1
DB00184	10	231	393	9226	0.471911883285487	Nicotine	SNICXCGAKADSCV-JTQLQIEISA-N	1
DB09327	2	39	393	9226	0.477315777915378	Tegafur-uracil	DHMYGZIEILLVNR-UHFFFAOYSA-N	1
DB00138	1	16	393	9226	0.487250357456654	Cystine	LEVWYRKDKASIDU-IMJSIDKUSA-N	1
DB00433	1	16	393	9226	0.487250357456654	Prochlorperazine	WIKYUJGCLQQFNW-UHFFFAOYSA-N	1
DB01452	1	16	393	9226	0.487250357456654	Heroin	GVGLGOZIDCSQPN-PVHGPHFFSA-N	1
DB04842	1	16	393	9226	0.487250357456654	Fluspirilene	QOYHHIBFXOOADH-UHFFFAOYSA-N	1
DB06803	1	16	393	9226	0.487250357456654	Niclosamide	RJMUSRYZPJIFPJ-UHFFFAOYSA-N	1
DB09073	1	16	393	9226	0.487250357456654	Palbociclib	AHJRHEGDXFFMBM-UHFFFAOYSA-N	1
DB06757	23	552	393	9226	0.492629283347011	Manganese	WAEMQWOKJMHJLA-UHFFFAOYSA-N	1
DB00173	3	65	393	9226	0.499373364969712	Adenine	GFFGJBXGBJISGV-UHFFFAOYSA-N	1
DB00544	7	163	393	9226	0.501422555840959	Fluorouracil	GHASVSINZRGABV-UHFFFAOYSA-N	1
DB00753	2	41	393	9226	0.503842148175532	Isoflurane	PIWKPBJCKXDKJR-UHFFFAOYSA-N	1
DB00400	1	17	393	9226	0.50823448840735	Griseofulvin	DDUHZTYCFQRHIY-RBHXEPJQSA-N	1
DB00480	1	17	393	9226	0.50823448840735	Lenalidomide	GOTYRUGSSMKFNF-UHFFFAOYSA-N	1
DB00813	1	17	393	9226	0.50823448840735	Fentanyl	PJMPHNIQZUBGLI-UHFFFAOYSA-N	1
DB01001	1	17	393	9226	0.50823448840735	Salbutamol	NDAUXUAQIAJITI-UHFFFAOYSA-N	1
DB01114	1	17	393	9226	0.50823448840735	Chlorphenamine	SOYKEARSMXGVTM-UHFFFAOYSA-N	1
DB09555	1	17	393	9226	0.50823448840735	Dexchlorpheniramine_maleate	DBAKFASWICGISY-DASCVMRKSA-N	1
DB13139	1	17	393	9226	0.50823448840735	Levosalbutamol	NDAUXUAQIAJITI-LBPRGKRZSA-N	1
DB00746	2	42	393	9226	0.516775293420739	Deferoxamine	UBQYURCVBFRUQT-UHFFFAOYSA-N	1
DB02772	6	141	393	9226	0.518723232581841	Sucrose	CZMRCDWAGMRECN-UGDNZRGBSA-N	1
DB00144	1	18	393	9226	0.52836194581788	Phosphatidyl_serine	UNJJBGNPUUVVFQ-ZJUUUORDSA-N	1
DB00652	1	18	393	9226	0.52836194581788	Pentazocine	VOKSWYLNZZRQPF-GDIGMMSISA-N	1
DB00704	1	18	393	9226	0.52836194581788	Naltrexone	DQCKKXVULJGBQN-XFWGSAIBSA-N	1
DB00884	1	18	393	9226	0.52836194581788	Risedronate	IIDJRNMFWXDHID-UHFFFAOYSA-N	1
DB01029	1	18	393	9226	0.52836194581788	Irbesartan	YOSHYTLCDANDAN-UHFFFAOYSA-N	1
DB01030	1	18	393	9226	0.52836194581788	Topotecan	UCFGDBYHRUNTLO-QHCPKHFHSA-N	1
DB01370	1	18	393	9226	0.52836194581788	Aluminium	XAGFODPZIPBFFR-UHFFFAOYSA-N	1
DB06155	1	18	393	9226	0.52836194581788	Rimonabant	JZCPYUJPEARBJL-UHFFFAOYSA-N	1
DB00694	2	43	393	9226	0.52948298138592	Daunorubicin	STQGQHZAVUOBTE-VGBVRHCVSA-N	1
DB01104	2	43	393	9226	0.52948298138592	Sertraline	VGKDLMBJGBXTGI-SJCJKPOMSA-N	1
DB02325	10	242	393	9226	0.531634437590468	Isopropyl_Alcohol	KFZMGEQAYNKOFK-UHFFFAOYSA-N	1
DB00428	2	44	393	9226	0.541962008567685	Streptozocin	ZSJLQEPLLKMAKR-GKHCUFPYSA-N	1
DB00207	1	19	393	9226	0.547667617653478	Azithromycin	MQTOSJVFKKJCRP-BICOPXKESA-N	1
DB00721	1	19	393	9226	0.547667617653478	Procaine	MFDFERRIHVXMIY-UHFFFAOYSA-N	1
DB01042	1	19	393	9226	0.547667617653478	Melphalan	SGDBTWWWUNNDEQ-LBPRGKRZSA-N	1
DB01244	1	19	393	9226	0.547667617653478	Bepridil	UIEATEWHFDRYRU-UHFFFAOYSA-N	1
DB01235	2	45	393	9226	0.554209807384959	Levodopa	WTDRDQBEARUVNC-LURJTMIESA-N	1
DB00523	17	422	393	9226	0.560419667721891	Alitretinoin	SHGAZHPCJJPHSC-ZVCIMWCZSA-N	1
DB00755	17	422	393	9226	0.560419667721891	Tretinoin	SHGAZHPCJJPHSC-YCNIQYBTSA-N	1
DB09472	111	2741	393	9226	0.564522625743064	Sodium_sulfate	PMZURENOXWZQFD-UHFFFAOYSA-L	1
DB00880	1	20	393	9226	0.566184974555789	Chlorothiazide	JBMKAUGHUNFTOL-UHFFFAOYSA-N	1
DB00904	1	20	393	9226	0.566184974555789	Ondansetron	FELGMEQIXOGIFQ-UHFFFAOYSA-N	1
DB01037	1	20	393	9226	0.566184974555789	Selegiline	MEZLKOACVSPNER-GFCCVEGCSA-N	1
DB00203	2	46	393	9226	0.566224399804429	Sildenafil	BNRNXUUZRGQAQC-UHFFFAOYSA-N	1
DB01265	2	46	393	9226	0.566224399804429	Telbivudine	IQFYYKKMVGJFEH-CSMHCCOUSA-N	1
DB09145	76	1882	393	9226	0.567090149879063	Water	XLYOFNOQVPJJNP-UHFFFAOYSA-N	1
DB09140	24	598	393	9226	0.567903859361858	Oxygen	MYMOFIZGZYHOMD-UHFFFAOYSA-N	1
DB00515	16	400	393	9226	0.572318328919526	Cisplatin	DQLATGHUWYMOKM-UHFFFAOYSA-L	1
DB01373	87	2156	393	9226	0.573737196095518	Calcium	OYPRJOBELJOOCE-UHFFFAOYSA-N	1
DB08901	3	73	393	9226	0.578334592917262	Ponatinib	PHXJVRSECIGDHY-UHFFFAOYSA-N	1
DB09315	3	73	393	9226	0.578334592917262	Xenon-133	FHNFHKCVQCLJFQ-NJFSPNSNSA-N	1
DB00842	1	21	393	9226	0.583946127279987	Oxazepam	ADIMAYPTOBDMTL-UHFFFAOYSA-N	1
DB00850	1	21	393	9226	0.583946127279987	Perphenazine	RGCVKNLCSQQDEP-UHFFFAOYSA-N	1
DB01069	1	21	393	9226	0.583946127279987	Promethazine	PWWVAXIEGOYWEE-UHFFFAOYSA-N	1
DB05018	1	21	393	9226	0.583946127279987	Migalastat	LXBIFEVIBLOUGU-DPYQTVNSSA-N	1
DB00398	5	126	393	9226	0.590418460463644	Sorafenib	MLDQJTXFUGDVEO-UHFFFAOYSA-N	1
DB00970	3	75	393	9226	0.59681616859286	Dactinomycin	RJURFGZVJUQBHK-IIXSONLDSA-N	1
DB00761	2	49	393	9226	0.600857102488857	Potassium_Chloride	WCUXLLCKKVVCTQ-UHFFFAOYSA-M	1
DB00393	1	22	393	9226	0.600981881809989	Nimodipine	UIAGMCDKSXEBJQ-UHFFFAOYSA-N	1
DB04339	1	22	393	9226	0.600981881809989	Carbocisteine	GBFLZEXEOZUWRN-VKHMYHEASA-N	1
DB09142	1	22	393	9226	0.600981881809989	Sincalide	IZTQOLKUZKXIRV-YRVFCXMDSA-N	1
DB01101	2	50	393	9226	0.61192940474315	Capecitabine	GAGWJHPBXLXJQN-UORFTKCHSA-N	1
DB00201	11	284	393	9226	0.616260089373821	Caffeine	RYYVLZVUVIJVGH-UHFFFAOYSA-N	1
DB00391	1	23	393	9226	0.617321792245404	Sulpiride	BGRJTUBHPOOWDU-UHFFFAOYSA-N	1
DB00630	1	23	393	9226	0.617321792245404	Alendronic_acid	OGSPWJRAVKPPFI-UHFFFAOYSA-N	1
DB05015	1	23	393	9226	0.617321792245404	Belinostat	NCNRHFGMJRPRSK-MDZDMXLPSA-N	1
DB09459	8	208	393	9226	0.620331524407063	Tartaric_acid	FEWJPZIEWOKRBE-JCYAYHJZSA-N	1
DB03255	5	132	393	9226	0.631774872272815	Phenol	ISWSIDIOOBJBQZ-UHFFFAOYSA-N	1
DB00727	1	24	393	9226	0.632994211550068	Nitroglycerin	SNIOPGDIGTZGOP-UHFFFAOYSA-N	1
DB01033	1	24	393	9226	0.632994211550068	Mercaptopurine	GLVAUDGFNGKCSF-UHFFFAOYSA-N	1
DB04272	25	643	393	9226	0.633471917463936	Citric_Acid	KRKNYBCHXYNGOX-UHFFFAOYSA-N	1
DB03754	19	492	393	9226	0.635406708483242	Tromethamine	LENZDBCJOHFCAS-UHFFFAOYSA-N	1
DB01132	6	159	393	9226	0.636758513880098	Pioglitazone	HYAFETHFCAUJAY-UHFFFAOYSA-N	1
DB06755	1	25	393	9226	0.648026340248434	Beta_carotene	OENHQHLEOONYIE-JLTXGRSLSA-N	1
DB00143	6	161	393	9226	0.64877865104452	Glutathione	RWSXRVCMGQZWBV-WDSKDSINSA-N	1
DB00834	3	81	393	9226	0.649015173821003	Mifepristone	VKHAHZOOUSRJNA-GCNJZUOMSA-N	1
DB02659	8	214	393	9226	0.652120545542411	Cholic_Acid	BHQCQFFYRZLCQQ-OELDTZBJSA-N	1
DB01093	10	268	393	9226	0.66147176498859	Dimethyl_sulfoxide	IAZDPXIOMUYVGZ-UHFFFAOYSA-N	1
DB00740	1	26	393	9226	0.662444273152579	Riluzole	FTALBRSUTCGOEG-UHFFFAOYSA-N	1
DB04942	1	26	393	9226	0.662444273152579	Tamibarotene	MUTNCGKQJGXKEM-UHFFFAOYSA-N	1
DB00333	1	27	393	9226	0.676273044199283	Methadone	USSIQXCVUWKGNF-UHFFFAOYSA-N	1
DB01204	1	27	393	9226	0.676273044199283	Mitoxantrone	KKZJGLLVHKMTCM-UHFFFAOYSA-N	1
DB11127	1	27	393	9226	0.676273044199283	Selenious_acid	MCAHWIHFGHIESP-UHFFFAOYSA-N	1
DB00119	3	85	393	9226	0.681050396290414	Pyruvic_acid	LCTONWCANYUPML-UHFFFAOYSA-N	1
DB00514	1	28	393	9226	0.689536669473437	Dextromethorphan	MKXZASYAUGDDCJ-NJAFHUGGSA-N	1
DB00622	1	28	393	9226	0.689536669473437	Nicardipine	ZBBHBTPTTSWHBA-UHFFFAOYSA-N	1
DB01259	1	28	393	9226	0.689536669473437	Lapatinib	BCFGMOOMADDAQU-UHFFFAOYSA-N	1
DB01254	4	114	393	9226	0.690692605077154	Dasatinib	ZBNZXTGUTAYRHI-UHFFFAOYSA-N	1
DB01005	2	58	393	9226	0.692122516004268	Hydroxyurea	VSNHCAURESNICA-UHFFFAOYSA-N	1
DB00321	2	59	393	9226	0.701124405694838	Amitriptyline	KRMDCWKBEZIMAB-UHFFFAOYSA-N	1
DB09293	13	358	393	9226	0.709635747445856	Iodide_I-131	XMBWDFGMSWQBCA-RNFDNDRNSA-M	1
DB09420	13	358	393	9226	0.709635747445856	Iodide_I-123	XMBWDFGMSWQBCA-AHCXROLUSA-M	1
DB11119	13	358	393	9226	0.709635747445856	Sodium_iodide	FVAUCKIRQBBSSJ-UHFFFAOYSA-M	1
DB00316	3	89	393	9226	0.71086721127756	Acetaminophen	RZVAJINKPMORJF-UHFFFAOYSA-N	1
DB00104	1	30	393	9226	0.714459703811391	Octreotide	DEQANNDTNATYII-OULOTJBUSA-N	1
DB00650	1	30	393	9226	0.714459703811391	Leucovorin	VVIAGPKUTFNRDU-ABLWVSNPSA-N	1
DB11596	1	30	393	9226	0.714459703811391	Levoleucovorin	VVIAGPKUTFNRDU-STQMWFEESA-N	1
DB00619	4	118	393	9226	0.716345952110053	Imatinib	KTUFNOKKBVMGRW-UHFFFAOYSA-N	1
DB00678	2	61	393	9226	0.718473079572543	Losartan	PSIFNNKUMBGKDQ-UHFFFAOYSA-N	1
DB01166	1	31	393	9226	0.726162419047821	Cilostazol	RRGUKTPIGVIEKM-UHFFFAOYSA-N	1
DB01222	1	31	393	9226	0.726162419047821	Budesonide	VOVIALXJUBGFJZ-KWVAZRHASA-N	1
DB01238	1	31	393	9226	0.726162419047821	Aripiprazole	CEUORZQYGODEFX-UHFFFAOYSA-N	1
DB00118	8	230	393	9226	0.728922553919106	Ademetionine	MEFKEPWMEQBLKI-AIRLBKTGSA-N	1
DB00122	2	63	393	9226	0.73496789067877	Choline	OEYIOHPDSNJKLS-UHFFFAOYSA-N	1
DB00603	2	63	393	9226	0.73496789067877	Medroxyprogesterone_acetate	PSGAAPLEWMOORI-PEINSRQWSA-N	1
DB01839	2	63	393	9226	0.73496789067877	Propylene_glycol	DNIAPMSPPWPWGF-UHFFFAOYSA-N	1
DB09563	2	63	393	9226	0.73496789067877	Choline_C-11	OEYIOHPDSNJKLS-BJUDXGSMSA-N	1
DB00146	1	32	393	9226	0.737386675338414	Calcidiol	JWUBBDSIWDLEOM-DTOXIADCSA-N	1
DB00623	1	32	393	9226	0.737386675338414	Fluphenazine	PLDUPXSUYLZYBN-UHFFFAOYSA-N	1
DB00822	1	32	393	9226	0.737386675338414	Disulfiram	AUZONCFQVSMFAP-UHFFFAOYSA-N	1
DB09322	1	32	393	9226	0.737386675338414	Zinc_sulfate	NWONKYPBYAMBJT-UHFFFAOYSA-L	1
DB09526	1	32	393	9226	0.737386675338414	Hydroquinone	QIGBRXMKCJKVMJ-UHFFFAOYSA-N	1
DB09462	101	2601	393	9226	0.746748807273548	Glycerin	PEDCQBHIVMGVHV-UHFFFAOYSA-N	1
DB00555	1	33	393	9226	0.748151986342065	Lamotrigine	PYZRQGJRPPTADH-UHFFFAOYSA-N	1
DB01088	1	33	393	9226	0.748151986342065	Iloprost	HIFJCPQKFCZDDL-ACWOEMLNSA-N	1
DB00907	4	125	393	9226	0.757414220222783	Cocaine	ZPUCINDJVBIVPJ-LJISPDSOSA-N	1
DB00741	3	96	393	9226	0.757818393421803	Hydrocortisone	JYGXADMDTFJGBT-VWUMJDOOSA-N	1
DB01050	2	66	393	9226	0.758164546798708	Ibuprofen	HEFNNWSXXWATRW-UHFFFAOYSA-N	1
DB09213	2	66	393	9226	0.758164546798708	Dexibuprofen	HEFNNWSXXWATRW-JTQLQIEISA-N	1
DB00338	1	34	393	9226	0.758477071817505	Omeprazole	SUBDBMMJDZJVOS-UHFFFAOYSA-N	1
DB00434	1	34	393	9226	0.758477071817505	Cyproheptadine	JJCFRYNCJDLXIK-UHFFFAOYSA-N	1
DB00736	1	34	393	9226	0.758477071817505	Esomeprazole	SUBDBMMJDZJVOS-DEOSSOPVSA-N	1
DB01128	1	34	393	9226	0.758477071817505	Bicalutamide	LKJPYSCBVHEWIU-UHFFFAOYSA-N	1
DB01159	1	34	393	9226	0.758477071817505	Halothane	BCQZXOMGPXTTIC-UHFFFAOYSA-N	1
DB09561	2	67	393	9226	0.765497991153287	Sodium_glycerophosphate	OFNNKPAERNWEDD-UHFFFAOYSA-L	1
DB00208	1	35	393	9226	0.768379889843141	Ticlopidine	PHWBOXQYWZNQIN-UHFFFAOYSA-N	1
DB00421	1	35	393	9226	0.768379889843141	Spironolactone	LXMSZDCAJNLERA-ZHYRCANASA-N	1
DB00695	1	35	393	9226	0.768379889843141	Furosemide	ZZUFCTLCJUWOSV-UHFFFAOYSA-N	1
DB01236	1	35	393	9226	0.768379889843141	Sevoflurane	DFEYYRMXOJXZRJ-UHFFFAOYSA-N	1
DB03904	1	35	393	9226	0.768379889843141	Urea	XSQUKJJJFZCRTK-UHFFFAOYSA-N	1
DB06786	1	35	393	9226	0.768379889843141	Halcinonide	MUQNGPZZQDCDFT-JNQJZLCISA-N	1
DB09510	1	35	393	9226	0.768379889843141	Urea_C-13	XSQUKJJJFZCRTK-OUBTZVSYSA-N	1
DB00331	5	156	393	9226	0.769906110506861	Metformin	XZWYZXLIPXDOLR-UHFFFAOYSA-N	1
DB11135	2	68	393	9226	0.772637814020881	Selenium	BUGBHKTXTAQXES-UHFFFAOYSA-N	1
DB00503	1	36	393	9226	0.777877667732503	Ritonavir	NCDNCNXCDXHOMX-XGKFQTDJSA-N	1
DB00806	1	36	393	9226	0.777877667732503	Pentoxifylline	BYPFEZZEUUWMEJ-UHFFFAOYSA-N	1
DB01095	1	36	393	9226	0.777877667732503	Fluvastatin	FJLGEFLZQAZZCD-JUFISIKESA-N	1
DB00142	21	591	393	9226	0.779647098725644	Glutamic_Acid	WHUUTDBJXJRKMK-VKHMYHEASA-N	1
DB01248	3	100	393	9226	0.781771782331507	Docetaxel	ZDZOTLJHXYCWBA-VCVYQWHSSA-N	1
DB01262	6	187	393	9226	0.781952879659147	Decitabine	XAUDJQYHKZQPEU-KVQBGUIXSA-N	1
DB00591	1	37	393	9226	0.786986931697976	Fluocinolone_Acetonide	FEBLZLNTKCEFIT-VSXGLTOVSA-N	1
DB00770	1	37	393	9226	0.786986931697976	Alprostadil	GMVPRGQOIOIIMI-DWKJAMRDSA-N	1
DB04743	1	37	393	9226	0.786986931697976	Nimesulide	HYWYRSMBCFDLJT-UHFFFAOYSA-N	1
DB04868	1	37	393	9226	0.786986931697976	Nilotinib	HHZIURLSWUIHRB-UHFFFAOYSA-N	1
DB01047	1	38	393	9226	0.795723535313368	Fluocinonide	WJOHZNCJWYWUJD-IUGZLZTKSA-N	1
DB01115	1	38	393	9226	0.795723535313368	Nifedipine	HYIMSNHJOBLJNT-UHFFFAOYSA-N	1
DB01224	1	38	393	9226	0.795723535313368	Quetiapine	URKOMYMAXPYINW-UHFFFAOYSA-N	1
DB00367	1	39	393	9226	0.804102686823842	Levonorgestrel	WWYNJERNGUHSAO-XUDSTZEESA-N	1
DB00470	1	39	393	9226	0.804102686823842	Dronabinol	CYQFCXCEBYINGO-IAGOWNOFSA-N	1
DB09389	1	39	393	9226	0.804102686823842	Norgestrel	WWYNJERNGUHSAO-UHFFFAOYSA-N	1
DB01113	6	193	393	9226	0.80653226749618	Papaverine	XQYZDYMELSJDRZ-UHFFFAOYSA-N	1
DB00139	16	469	393	9226	0.807498634142154	Succinic_acid	KDYFGRWQOYBRFD-UHFFFAOYSA-N	1
DB00531	1	40	393	9226	0.812138975349753	Cyclophosphamide	CMSMOCZEIVJLDB-UHFFFAOYSA-N	1
DB00575	1	40	393	9226	0.812138975349753	Clonidine	GJSURZIOUXUGAL-UHFFFAOYSA-N	1
DB00898	16	472	393	9226	0.815154756703608	Ethanol	LFQSCWFLJHTTHZ-UHFFFAOYSA-N	1
DB00136	7	224	393	9226	0.81555438168313	Calcitriol	GMRQFYUYWCNGIN-NKMMMXOESA-N	1
DB00163	2	75	393	9226	0.81749528854868	Vitamin_E	GVJHHUAWPYXKBD-IEOSBIPESA-N	1
DB00608	2	76	393	9226	0.823215242743634	Chloroquine	WHTVZRBIWZFKQO-UHFFFAOYSA-N	1
DB00682	1	42	393	9226	0.827238374141508	Warfarin	PJVWKTKQMONHTI-UHFFFAOYSA-N	1
DB00734	1	42	393	9226	0.827238374141508	Risperidone	RAPZEAPATHNIPO-UHFFFAOYSA-N	1
DB00829	1	42	393	9226	0.827238374141508	Diazepam	AAOVKJBEBIDNHE-UHFFFAOYSA-N	1
DB00446	6	200	393	9226	0.832428021506292	Chloramphenicol	WIIZWVCIJKGZOK-RKDXNWHRSA-N	1
DB00295	4	141	393	9226	0.833895739245198	Morphine	BQJCRHHNABKAKU-KBQPJGBKSA-N	1
DB00252	1	43	393	9226	0.834327788254737	Phenytoin	CXOFVDLJLONNDW-UHFFFAOYSA-N	1
DB00277	1	44	393	9226	0.841126992433505	Theophylline	ZFXYFBGIUFBOJW-UHFFFAOYSA-N	1
DB00290	1	44	393	9226	0.841126992433505	Bleomycin	OYVAGSVQBOHSSS-WXFSZRTFSA-O	1
DB00495	1	44	393	9226	0.841126992433505	Zidovudine	HBOMLICNUCNMMY-XLPZGREQSA-N	1
DB01092	1	45	393	9226	0.847647837548245	Ouabain	LPMXVESGRSUGHW-HBYQJFLCSA-N	1
DB00170	1	46	393	9226	0.853901691720329	Menadione	MJVAVZPDRWSRRC-UHFFFAOYSA-N	1
DB04173	1	46	393	9226	0.853901691720329	Fructose	RFSUNEUAIZKAJO-AZGQCCRYSA-N	1
DB00945	4	149	393	9226	0.863917303394991	Acetylsalicylic_acid	BSYNRYMUTXBXSQ-UHFFFAOYSA-N	1
DB01183	1	49	393	9226	0.871168154972489	Naloxone	UZHSEJADLWPNLE-GRGSLBFTSA-N	1
DB00412	10	330	393	9226	0.873354564016716	Rosiglitazone	YASAKCUCGLMORW-UHFFFAOYSA-N	1
DB03619	3	120	393	9226	0.873858213271696	Deoxycholic_Acid	KXGVEGMKQFWNSR-LLQZFEROSA-N	1
DB11217	5	189	393	9226	0.890706851689391	Arbutin	BJRNKVDFDLYUGJ-RMPHRYRLSA-N	1
DB00305	1	53	393	9226	0.891065175314633	Mitomycin	NWIBSHFKIJFRCO-WUDYKRTCSA-N	1
DB00571	1	53	393	9226	0.891065175314633	Propranolol	AQHHHDLHHXJYJD-UHFFFAOYSA-N	1
DB01041	1	53	393	9226	0.891065175314633	Thalidomide	UEJJHQNACJXSKW-UHFFFAOYSA-N	1
DB00641	4	158	393	9226	0.892030380181107	Simvastatin	RYMZZMVNJRMUDD-HGQWONQESA-N	1
DB01744	5	190	393	9226	0.893306403169285	Camphor	DSSYKIVIOFKYAU-XCBNKYQSSA-N	1
DB00481	1	55	393	9226	0.899832501666895	Raloxifene	GZUITABIAKMVPG-UHFFFAOYSA-N	1
DB03310	1	57	393	9226	0.907895863906167	Glutathione_disulfide	YPZRWBKMTBYPTK-BJDJZHNGSA-N	1
DB05294	1	57	393	9226	0.907895863906167	Vandetanib	UHTHHESEBZOYNR-UHFFFAOYSA-N	1
DB09157	7	258	393	9226	0.908181236646611	Carbon_dioxide	CURLTUGMZLYLDI-UHFFFAOYSA-N	1
DB04465	2	96	393	9226	0.908322362616689	Lactose	GUBGYTABKSRVRQ-QKKXKWKRSA-N	1
DB00182	1	58	393	9226	0.911681361237779	Amphetamine	KWTSXDURSIMDCE-UHFFFAOYSA-N	1
DB01576	1	58	393	9226	0.911681361237779	Dextroamphetamine	KWTSXDURSIMDCE-QMMMGPOBSA-N	1
DB00526	3	133	393	9226	0.913496567831825	Oxaliplatin	ZROHGHOFXNOHSO-BNTLRKBRSA-L	1
DB00281	1	59	393	9226	0.915311653574726	Lidocaine	NNJVILVZKWQKPM-UHFFFAOYSA-N	1
DB01065	9	323	393	9226	0.917069347626627	Melatonin	DRLFMBDRBRZALE-UHFFFAOYSA-N	1
DB01392	5	201	393	9226	0.918554924262782	Yohimbine	BLGXFZZNTVWLAY-SCYLSFHTSA-N	1
DB01221	1	60	393	9226	0.918793088736351	Ketamine	YQEZLKZALYSWHR-UHFFFAOYSA-N	1
DB01397	1	62	393	9226	0.925333494420217	Magnesium_salicylate	MQHWFIOJQSCFNM-UHFFFAOYSA-L	1
DB00360	1	64	393	9226	0.931348367869156	Sapropterin	FNKQXYHWGSIFBK-RPDRRWSUSA-N	1
DB00411	1	64	393	9226	0.931348367869156	Carbachol	AIXAANGOTKPUOY-UHFFFAOYSA-N	1
DB00396	6	240	393	9226	0.931733619879544	Progesterone	RJKFOVLPORLFTN-LEKSSAKUSA-N	1
DB00624	5	208	393	9226	0.931740373495983	Testosterone	MUMGGOZAMZWBJJ-DYKIIFRCSA-N	1
DB00477	1	66	393	9226	0.936879837409127	Chlorpromazine	ZPEIMTDSQAKGNT-UHFFFAOYSA-N	1
DB01174	1	70	393	9226	0.946644500896278	Phenobarbital	DDBREPKUVSBGFI-UHFFFAOYSA-N	1
DB00458	1	71	393	9226	0.948840407394106	Imipramine	BCGWQEUPMDMJNV-UHFFFAOYSA-N	1
DB00317	1	72	393	9226	0.950946159372962	Gefitinib	XGALLCVXEZPNRQ-UHFFFAOYSA-N	1
DB03793	2	118	393	9226	0.956991166938371	Benzoic_Acid	WPYMKLBDIGXBTP-UHFFFAOYSA-N	1
DB00468	5	226	393	9226	0.957329141846902	Quinine	LOUPRKONTZGTKE-WZBLMQSHSA-N	1
DB00908	5	226	393	9226	0.957329141846902	Quinidine	LOUPRKONTZGTKE-LHHVKLHASA-N	1
DB00661	1	76	393	9226	0.958539242070453	Verapamil	SGTNSNPWRIOYBX-UHFFFAOYSA-N	1
DB02530	6	262	393	9226	0.960308116411441	gamma-Aminobutyric_acid	BTCSSZJGUNDROE-UHFFFAOYSA-N	1
DB00597	1	78	393	9226	0.961883973288556	Gadoteridol	DPNNNPAKRZOSMO-UHFFFAOYSA-K	1
DB00129	3	165	393	9226	0.967644196069625	Ornithine	AHLPHDHHMVZTML-BYPYZUCNSA-N	1
DB00472	1	82	393	9226	0.967787463247285	Fluoxetine	RTHCYVBBDHJXIQ-UHFFFAOYSA-N	1
DB00627	5	238	393	9226	0.969160721904848	Niacin	PVNIIMVLHYAWGP-UHFFFAOYSA-N	1
DB11142	87	2510	393	9226	0.971711816801706	Selenomethionine	RJFAYQIBOAGBLC-BYPYZUCNSA-N	1
DB00114	2	131	393	9226	0.972855350231229	Pyridoxal_Phosphate	NGVDGCNFYWLIFO-UHFFFAOYSA-N	1
DB00563	1	88	393	9226	0.974976839214061	Methotrexate	FBOZXECLQNJBKD-ZDUSSCGKSA-N	1
DB01240	1	90	393	9226	0.976998001281244	Epoprostenol	KAQKFAOMNZTLHT-OZUDYXHBSA-N	1
DB00313	1	94	393	9226	0.980564806691563	Valproic_Acid	NIJJYAXOARWZEE-UHFFFAOYSA-N	1
DB01039	1	98	393	9226	0.983579712294314	Fenofibrate	YMTINGFKWWXKFG-UHFFFAOYSA-N	1
DB00159	2	149	393	9226	0.985829166117543	Icosapent	JAZBEHYOTPTENJ-JLNKQSITSA-N	1
DB00194	9	409	393	9226	0.988031964536315	Vidarabine	OIRDTQYFTABQOQ-UHTZMRCNSA-N	1
DB00640	9	409	393	9226	0.988031964536315	Adenosine	OIRDTQYFTABQOQ-KQYNXXCUSA-N	1
DB00132	2	167	393	9226	0.992693449189806	Alpha-Linolenic_Acid	DTOSIQBPPRVQHS-PDBXOOCHSA-N	1
DB03017	2	168	393	9226	0.992959715064852	Lauric_Acid	POULHZVOKOAJMA-UHFFFAOYSA-N	1
DB00604	2	172	393	9226	0.993933132684795	Cisapride	DCSUBABJRXZOMT-IRLDBZIGSA-N	1
DB00988	7	368	393	9226	0.994118419130805	Dopamine	VYFYYTLLBUKUHU-UHFFFAOYSA-N	1
DB01942	23	901	393	9226	0.996285843542596	Formic_Acid	BDAGIHXWWSANSR-UHFFFAOYSA-N	1
DB03843	1	135	393	9226	0.996558776868335	Formaldehyde	WSFSSNUMVMOOMR-UHFFFAOYSA-N	1
DB05381	11	534	393	9226	0.997215113604865	Histamine	NTYJJOPFIAHURM-UHFFFAOYSA-N	1
DB01586	1	146	393	9226	0.997840142437682	Ursodeoxycholic_acid	RUDATBOHQWOJDD-UZVSRGJWSA-N	1
DB06777	1	146	393	9226	0.997840142437682	Chenodeoxycholic_acid	RUDATBOHQWOJDD-BSWAIDMHSA-N	1
DB03128	6	371	393	9226	0.998136371055352	Acetylcholine	OIPILFWXSMYKGL-UHFFFAOYSA-N	1
DB00328	1	158	393	9226	0.998701404854787	Indomethacin	CGIGDMFJXJATDK-UHFFFAOYSA-N	1
DB00368	7	426	393	9226	0.998892531789697	Norepinephrine	SFLSHLFXELFNJZ-QMMMGPOBSA-N	1
DB03796	8	468	393	9226	0.999042067087306	Palmitic_Acid	IPCSVZSSVZVIGE-UHFFFAOYSA-N	1
DB00668	6	406	393	9226	0.999368882690435	Epinephrine	UCTWMZQNUQWSLP-VIFPVBQESA-N	1
DB04224	3	282	393	9226	0.999416511124346	Oleic_Acid	ZQPPMHVWECSIRJ-MDZDMXLPSA-N	1
DB00917	5	422	393	9226	0.999903695418487	Dinoprostone	XEYBRNLFEZDVAW-ARSRFYASSA-N	1
DB01064	0	102	393	9226	0.999999999999999	Isoprenaline	JWZZKOKVBUJMES-UHFFFAOYSA-N	1
DB00006	0	3	393	9226	1	Bivalirudin	OIRCOABEOLEUMC-GEJPAHFPSA-N	1
DB00014	0	3	393	9226	1	Goserelin	BLCLNMBMMGCOAS-URPVMXJPSA-N	1
DB00035	0	26	393	9226	1	Desmopressin	NFLWUMRGJYTJIN-NXBWRCJVSA-N	1
DB00050	0	7	393	9226	1	Cetrorelix	SBNPWPIBESPSIF-MHWMIDJBSA-N	1
DB00080	0	2	393	9226	1	Daptomycin	DOAKLVKFURWEDJ-RWDRXURGSA-N	1
DB00093	0	1	393	9226	1	Felypressin	SFKQVVDKFKYTNA-DZCXQCEKSA-N	1
DB00127	0	55	393	9226	1	Spermine	PFNFFQXMRSDOHW-UHFFFAOYSA-N	1
DB00137	0	13	393	9226	1	Lutein	KBPHJBAIARWVSC-RGZFRNHPSA-N	1
DB00140	0	15	393	9226	1	Riboflavin	AUNGANRZJHBGPY-SCRDCRAPSA-N	1
DB00141	0	33	393	9226	1	N-Acetylglucosamine	MBLBDJOUHNCFQT-LXGUWJNJSA-N	1
DB00147	0	17	393	9226	1	Pyridoxal	RADKZDMFGJYCBB-UHFFFAOYSA-N	1
DB00154	0	10	393	9226	1	Dihomo-gamma-linolenic_acid	HOBAELRKJCKHQD-QNEBEIHSSA-N	1
DB00158	0	43	393	9226	1	Folic_Acid	OVBPIULPVIDEAO-LBPRGKRZSA-N	1
DB00165	0	15	393	9226	1	Pyridoxine	LXNHXLLTXMVWPM-UHFFFAOYSA-N	1
DB00168	0	14	393	9226	1	Aspartame	IAOZJIPTCAWIRG-QWRGUYRKSA-N	1
DB00175	0	46	393	9226	1	Pravastatin	TUZYXOIXSAXUGO-PZAWKZKUSA-N	1
DB00176	0	32	393	9226	1	Fluvoxamine	CJOFXWAVKWHTFT-XSFVSMFZSA-N	1
DB00177	0	16	393	9226	1	Valsartan	ACWBQPMHZXGDFX-QFIPXVFZSA-N	1
DB00178	0	10	393	9226	1	Ramipril	HDACQVRGBOVJII-JBDAPHQKSA-N	1
DB00180	0	4	393	9226	1	Flunisolide	XSFJVAJPIHIPKU-XWCQMRHXSA-N	1
DB00183	0	14	393	9226	1	Pentagastrin	NEYNJQRKHLUJRU-DZUOILHNSA-N	1
DB00185	0	4	393	9226	1	Cevimeline	WUTYZMFRCNBCHQ-LHIURRSHSA-N	1
DB00186	0	4	393	9226	1	Lorazepam	DIWRORZWFLOCLC-UHFFFAOYSA-N	1
DB00189	0	8	393	9226	1	Ethchlorvynol	ZEHYJZXQEQOSON-AATRIKPKSA-N	1
DB00190	0	11	393	9226	1	Carbidopa	TZFNLOMSOLWIDK-JTQLQIEISA-N	1
DB00191	0	6	393	9226	1	Phentermine	DHHVAGZRUROJKS-UHFFFAOYSA-N	1
DB00192	0	1	393	9226	1	Indecainide	UCEWGESNIULAGX-UHFFFAOYSA-N	1
DB00196	0	38	393	9226	1	Fluconazole	RFHAOTPXVQNOHP-UHFFFAOYSA-N	1
DB00198	0	4	393	9226	1	Oseltamivir	VSZGPKBBMSAYNT-RRFJBIMHSA-N	1
DB00199	0	17	393	9226	1	Erythromycin	ULGZDMOVFRHVEP-RWJQBGPGSA-N	1
DB00200	0	13	393	9226	1	Hydroxocobalamin	YOZNUFWCRFCGIH-WZHZPDAFSA-K	1
DB00202	0	9	393	9226	1	Succinylcholine	AXOIZCJOOAYSMI-UHFFFAOYSA-N	1
DB00204	0	7	393	9226	1	Dofetilide	IXTMWRCNAAVVAI-UHFFFAOYSA-N	1
DB00205	0	16	393	9226	1	Pyrimethamine	WKSAUQYGYAYLPV-UHFFFAOYSA-N	1
DB00206	0	28	393	9226	1	Reserpine	QEVHRUUCFGRFIF-MDEJGZGSSA-N	1
DB00210	0	8	393	9226	1	Adapalene	LZCDAPDGXCYOEH-UHFFFAOYSA-N	1
DB00211	0	3	393	9226	1	Midodrine	PTKSEFOSCHHMPD-UHFFFAOYSA-N	1
DB00212	0	1	393	9226	1	Remikiren	UXIGZRQVLGFTOU-VQXQMPIVSA-N	1
DB00214	0	10	393	9226	1	Torasemide	NGBFQHCMQULJNZ-UHFFFAOYSA-N	1
DB00215	0	56	393	9226	1	Citalopram	WSEQXVZVJXJVFP-UHFFFAOYSA-N	1
DB00216	0	7	393	9226	1	Eletriptan	PWVXXGRKLHYWKM-LJQANCHMSA-N	1
DB00217	0	8	393	9226	1	Bethanidine	NIVZHWNOUVJHKV-UHFFFAOYSA-N	1
DB00219	0	1	393	9226	1	Oxyphenonium	GFRUPHOKLBPHTQ-UHFFFAOYSA-N	1
DB00221	0	4	393	9226	1	Isoetarine	HUYWAWARQUIQLE-UHFFFAOYSA-N	1
DB00224	0	9	393	9226	1	Indinavir	CBVCZFGXHXORBI-PXQQMZJSSA-N	1
DB00226	0	6	393	9226	1	Guanadrel	HPBNRIOWIXYZFK-UHFFFAOYSA-N	1
DB00227	0	95	393	9226	1	Lovastatin	PCZOHLXUXFIOCF-BXMDZJJMSA-N	1
DB00228	0	6	393	9226	1	Enflurane	JPGQOUSTVILISH-UHFFFAOYSA-N	1
DB00229	0	1	393	9226	1	Cefotiam	QYQDKDWGWDOFFU-IUODEOHRSA-N	1
DB00230	0	11	393	9226	1	Pregabalin	AYXYPKUFHZROOJ-ZETCQYMHSA-N	1
DB00231	0	19	393	9226	1	Temazepam	SEQDDYPDSLOBDC-UHFFFAOYSA-N	1
DB00232	0	3	393	9226	1	Methyclothiazide	CESYKOGBSMNBPD-UHFFFAOYSA-N	1
DB00233	0	9	393	9226	1	Aminosalicylic_Acid	WUBBRNOQWQTFEX-UHFFFAOYSA-N	1
DB00234	0	11	393	9226	1	Reboxetine	CBQGYUDMJHNJBX-RTBURBONSA-N	1
DB00235	0	9	393	9226	1	Milrinone	PZRHRDRVRGEVNW-UHFFFAOYSA-N	1
DB00237	0	5	393	9226	1	Butabarbital	ZRIHAIZYIMGOAB-UHFFFAOYSA-N	1
DB00238	0	10	393	9226	1	Nevirapine	NQDJXKOVJZTUJA-UHFFFAOYSA-N	1
DB00239	0	2	393	9226	1	Oxiconazole	QRJJEGAJXVEBNE-HKOYGPOVSA-N	1
DB00241	0	9	393	9226	1	Butalbital	UZVHFVZFNXBMQJ-UHFFFAOYSA-N	1
DB00242	0	25	393	9226	1	Cladribine	PTOAARAWEBMLNO-KVQBGUIXSA-N	1
DB00243	0	8	393	9226	1	Ranolazine	XKLMZUWKNUAPSZ-UHFFFAOYSA-N	1
DB00244	0	30	393	9226	1	Mesalazine	KBOPZPXVLCULAV-UHFFFAOYSA-N	1
DB00246	0	36	393	9226	1	Ziprasidone	MVWVFYHBGMAFLY-UHFFFAOYSA-N	1
DB00247	0	16	393	9226	1	Methysergide	KPJZHOPZRAFDTN-NQUBZZJWSA-N	1
DB00249	0	2	393	9226	1	Idoxuridine	XQFRJNBWHJMXHO-RRKCRQDMSA-N	1
DB00250	0	13	393	9226	1	Dapsone	MQJKPEGWNLWLTK-UHFFFAOYSA-N	1
DB00251	0	1	393	9226	1	Terconazole	BLSQLHNBWJLIBQ-OZXSUGGESA-N	1
DB00253	0	1	393	9226	1	Medrysone	GZENKSODFLBBHQ-ILSZZQPISA-N	1
DB00257	0	20	393	9226	1	Clotrimazole	VNFPBHJOKIVQEB-UHFFFAOYSA-N	1
DB00259	0	19	393	9226	1	Sulfanilamide	FDDDEECHVMSUSB-UHFFFAOYSA-N	1
DB00260	0	7	393	9226	1	Cycloserine	DYDCUQKUCUHJBH-UWTATZPHSA-N	1
DB00261	0	5	393	9226	1	Anagrelide	OTBXOEAOVRKTNQ-UHFFFAOYSA-N	1
DB00263	0	1	393	9226	1	Sulfisoxazole	NHUHCSRWZMLRLA-UHFFFAOYSA-N	1
DB00266	0	15	393	9226	1	Dicoumarol	DOBMPNYZJYQDGZ-UHFFFAOYSA-N	1
DB00268	0	17	393	9226	1	Ropinirole	UHSKFQJFRQCDBE-UHFFFAOYSA-N	1
DB00270	0	11	393	9226	1	Isradipine	HMJIYCCIJYRONP-UHFFFAOYSA-N	1
DB00271	0	9	393	9226	1	Diatrizoate	YVPYQUNUQOZFHG-UHFFFAOYSA-N	1
DB00272	0	1	393	9226	1	Betazole	JXDFEQONERDKSS-UHFFFAOYSA-N	1
DB00273	0	26	393	9226	1	Topiramate	KJADKKWYZYXHBB-XBWDGYHZSA-N	1
DB00274	0	2	393	9226	1	Cefmetazole	SNBUBQHDYVFSQF-HIFRSBDPSA-N	1
DB00275	0	11	393	9226	1	Olmesartan	VTRAEEWXHOVJFV-UHFFFAOYSA-N	1
DB00278	0	10	393	9226	1	Argatroban	KXNPVXPOPUZYGB-XYVMCAHJSA-N	1
DB00279	0	33	393	9226	1	Liothyronine	AUYYCJSJGJYCDS-LBPRGKRZSA-N	1
DB00280	0	12	393	9226	1	Disopyramide	UVTNFZQICZKOEM-UHFFFAOYSA-N	1
DB00282	0	14	393	9226	1	Pamidronate	WRUUGTRCQOWXEG-UHFFFAOYSA-N	1
DB00283	0	15	393	9226	1	Clemastine	YNNUSGIPVFPVBX-NHCUHLMSSA-N	1
DB00285	0	28	393	9226	1	Venlafaxine	PNVNVHUZROJLTJ-UHFFFAOYSA-N	1
DB00289	0	10	393	9226	1	Atomoxetine	VHGCDTVCOLNTBX-QGZVFWFLSA-N	1
DB00291	0	15	393	9226	1	Chlorambucil	JCKYGMPEJWAADB-UHFFFAOYSA-N	1
DB00292	0	5	393	9226	1	Etomidate	NPUKDXXFDDZOKR-LLVKDONJSA-N	1
DB00294	0	4	393	9226	1	Etonogestrel	GCKFUYQCUCGESZ-BPIQYHPVSA-N	1
DB00298	0	5	393	9226	1	Dapiprazole	RFWZESUMWJKKRN-UHFFFAOYSA-N	1
DB00299	0	1	393	9226	1	Penciclovir	JNTOCHDNEULJHD-UHFFFAOYSA-N	1
DB00300	0	5	393	9226	1	Tenofovir_disoproxil	JFVZFKDSXNQEJW-CQSZACIVSA-N	1
DB00303	0	1	393	9226	1	Ertapenem	JUZNIMUFDBIJCM-ANEDZVCMSA-N	1
DB00304	0	9	393	9226	1	Desogestrel	RPLCPCMSCLEKRS-BPIQYHPVSA-N	1
DB00306	0	9	393	9226	1	Talbutal	BJVVMKUXKQHWJK-UHFFFAOYSA-N	1
DB00308	0	10	393	9226	1	Ibutilide	ALOBUEHUHMBRLE-UHFFFAOYSA-N	1
DB00309	0	2	393	9226	1	Vindesine	HHJUWIANJFBDHT-KOTLKJBCSA-N	1
DB00310	0	11	393	9226	1	Chlorthalidone	JIVPVXMEBJLZRO-UHFFFAOYSA-N	1
DB00312	0	34	393	9226	1	Pentobarbital	WEXRUCMBJFQVBZ-UHFFFAOYSA-N	1
DB00315	0	5	393	9226	1	Zolmitriptan	ULSDMUVEXKOYBU-ZDUSSCGKSA-N	1
DB00320	0	20	393	9226	1	Dihydroergotamine	LUZRJRNZXALNLM-JGRZULCMSA-N	1
DB00322	0	20	393	9226	1	Floxuridine	ODKNJVUHOIMIIZ-RRKCRQDMSA-N	1
DB00323	0	6	393	9226	1	Tolcapone	MIQPIUSUKVNLNT-UHFFFAOYSA-N	1
DB00324	0	5	393	9226	1	Fluorometholone	FAOZLTXFLGPHNG-KNAQIMQKSA-N	1
DB00330	0	10	393	9226	1	Ethambutol	AEUTYOVWOVBAKS-UWVGGRQHSA-N	1
DB00336	0	4	393	9226	1	Nitrofural	IAIWVQXQOWNYOU-FPYGCLRLSA-N	1
DB00337	0	2	393	9226	1	Pimecrolimus	KASDHRXLYQOAKZ-XDSKOBMDSA-N	1
DB00339	0	10	393	9226	1	Pyrazinamide	IPEHBUMCGVEMRF-UHFFFAOYSA-N	1
DB00340	0	5	393	9226	1	Metixene	MJFJKKXQDNNUJF-UHFFFAOYSA-N	1
DB00341	0	7	393	9226	1	Cetirizine	ZKLPARSLTMPFCP-UHFFFAOYSA-N	1
DB00343	0	24	393	9226	1	Diltiazem	HSUGRBWQSSZJOP-RTWAWAEBSA-N	1
DB00344	0	5	393	9226	1	Protriptyline	BWPIARFWQZKAIA-UHFFFAOYSA-N	1
DB00345	0	7	393	9226	1	Aminohippuric_acid	HSMNQINEKMPTIC-UHFFFAOYSA-N	1
DB00346	0	11	393	9226	1	Alfuzosin	WNMJYKCGWZFFKR-UHFFFAOYSA-N	1
DB00347	0	1	393	9226	1	Trimethadione	IRYJRGCIQBGHIV-UHFFFAOYSA-N	1
DB00348	0	4	393	9226	1	Nitisinone	OUBCNLGXQFSTLU-UHFFFAOYSA-N	1
DB00349	0	1	393	9226	1	Clobazam	CXOXHMZGEKVPMT-UHFFFAOYSA-N	1
DB00351	0	6	393	9226	1	Megestrol_acetate	RQZAXGRLVPAYTJ-GQFGMJRRSA-N	1
DB00352	0	22	393	9226	1	Tioguanine	WYWHKKSPHMUBEB-UHFFFAOYSA-N	1
DB00353	0	28	393	9226	1	Methylergometrine	UNBRKDKAWYKMIV-QWQRMKEZSA-N	1
DB00354	0	2	393	9226	1	Buclizine	MOYGZHXDRJNJEP-UHFFFAOYSA-N	1
DB00356	0	8	393	9226	1	Chlorzoxazone	TZFWDZFKRBELIQ-UHFFFAOYSA-N	1
DB00357	0	3	393	9226	1	Aminoglutethimide	ROBVIMPUHSLWNV-UHFFFAOYSA-N	1
DB00358	0	9	393	9226	1	Mefloquine	XEEQGYMUWCZPDN-UHFFFAOYSA-N	1
DB00359	0	6	393	9226	1	Sulfadiazine	SEEPANYCNGTZFQ-UHFFFAOYSA-N	1
DB00361	0	9	393	9226	1	Vinorelbine	GBABOYUKABKIAF-GHYRFKGUSA-N	1
DB00366	0	2	393	9226	1	Doxylamine	HCFDWZZGGLSKEP-UHFFFAOYSA-N	1
DB00369	0	3	393	9226	1	Cidofovir	VWFCHDSQECPREK-LURJTMIESA-N	1
DB00370	0	26	393	9226	1	Mirtazapine	RONZAEMNMFQXRA-UHFFFAOYSA-N	1
DB00371	0	9	393	9226	1	Meprobamate	NPPQSCRMBWNHMW-UHFFFAOYSA-N	1
DB00374	0	5	393	9226	1	Treprostinil	PAJMKGZZBBTTOY-ZFORQUDYSA-N	1
DB00375	0	1	393	9226	1	Colestipol	GMRWGQCZJGVHKL-UHFFFAOYSA-N	1
DB00376	0	9	393	9226	1	Trihexyphenidyl	HWHLPVGTWGOCJO-UHFFFAOYSA-N	1
DB00377	0	1	393	9226	1	Palonosetron	CPZBLNMUGSZIPR-NVXWUHKLSA-N	1
DB00378	0	5	393	9226	1	Dydrogesterone	JGMOKGBVKVMRFX-HQZYFCCVSA-N	1
DB00379	0	10	393	9226	1	Mexiletine	VLPIATFUUWWMKC-UHFFFAOYSA-N	1
DB00381	0	39	393	9226	1	Amlodipine	HTIQEAQVCYTUBX-UHFFFAOYSA-N	1
DB00383	0	3	393	9226	1	Oxyphencyclimine	DUDKAZCAISNGQN-UHFFFAOYSA-N	1
DB00384	0	18	393	9226	1	Triamterene	FNYLWPVRPXGIIP-UHFFFAOYSA-N	1
DB00385	0	1	393	9226	1	Valrubicin	ZOCKGBMQLCSHFP-KQRAQHLDSA-N	1
DB00387	0	5	393	9226	1	Procyclidine	WYDUSKDSKCASEF-UHFFFAOYSA-N	1
DB00389	0	2	393	9226	1	Carbimazole	CFOYWRHIYXMDOT-UHFFFAOYSA-N	1
DB00390	0	25	393	9226	1	Digoxin	LTMHDMANZUZIPE-PUGKRICDSA-N	1
DB00392	0	5	393	9226	1	Ethopropazine	CDOZDBSBBXSXLB-UHFFFAOYSA-N	1
DB00394	0	2	393	9226	1	Beclomethasone_dipropionate	KUVIULQEHSCUHY-XYWKZLDCSA-N	1
DB00395	0	1	393	9226	1	Carisoprodol	OFZCIYFFPZCNJE-UHFFFAOYSA-N	1
DB00401	0	9	393	9226	1	Nisoldipine	VKQFCGNPDRICFG-UHFFFAOYSA-N	1
DB00402	0	5	393	9226	1	Eszopiclone	GBBSUAFBMRNDJC-INIZCTEOSA-N	1
DB00403	0	17	393	9226	1	Ceruletide	YRALAIOMGQZKOW-HYAOXDFASA-N	1
DB00405	0	8	393	9226	1	Dexbrompheniramine	ZDIGNSYAACHWNL-HNNXBMFYSA-N	1
DB00406	0	3	393	9226	1	Gentian_Violet	LGLFFNDHMLKUMI-UHFFFAOYSA-N	1
DB00408	0	33	393	9226	1	Loxapine	XJGVXQDUIWGIRW-UHFFFAOYSA-N	1
DB00409	0	4	393	9226	1	Remoxipride	GUJRSXAPGDDABA-NSHDSACASA-N	1
DB00410	0	1	393	9226	1	Mupirocin	MINDHVHHQZYEEK-HBBNESRFSA-N	1
DB00413	0	17	393	9226	1	Pramipexole	FASDKYOPVNHBLU-ZETCQYMHSA-N	1
DB00415	0	6	393	9226	1	Ampicillin	AVKUERGKIZMTKX-NJBDSQKTSA-N	1
DB00417	0	2	393	9226	1	Phenoxymethylpenicillin	BPLBGHOLXOTWMN-MBNYWOFBSA-N	1
DB00418	0	15	393	9226	1	Secobarbital	KQPKPCNLIDLUMF-UHFFFAOYSA-N	1
DB00419	0	17	393	9226	1	Miglustat	UQRORFVVSGFNRO-UTINFBMNSA-N	1
DB00420	0	25	393	9226	1	Promazine	ZGUGWUXLJSTTMA-UHFFFAOYSA-N	1
DB00422	0	16	393	9226	1	Methylphenidate	DUGOZIWVEXMGBE-UHFFFAOYSA-N	1
DB00423	0	1	393	9226	1	Methocarbamol	GNXFOGHNGIVQEH-UHFFFAOYSA-N	1
DB00425	0	16	393	9226	1	Zolpidem	ZAFYATHCZYHLPB-UHFFFAOYSA-N	1
DB00426	0	1	393	9226	1	Famciclovir	GGXKWVWZWMLJEH-UHFFFAOYSA-N	1
DB00427	0	2	393	9226	1	Triprolidine	CBEQULMOCCWAQT-WOJGMQOQSA-N	1
DB00429	0	2	393	9226	1	Carboprost_Tromethamine	UMMADZJLZAPZAW-OVXHCKHTSA-N	1
DB00432	0	8	393	9226	1	Trifluridine	VSQQQLOSPVPRAZ-RRKCRQDMSA-N	1
DB00436	0	8	393	9226	1	Bendroflumethiazide	HDWIHXWEUNVBIY-UHFFFAOYSA-N	1
DB00437	0	14	393	9226	1	Allopurinol	OFCNXPDARWKPPY-UHFFFAOYSA-N	1
DB00438	0	2	393	9226	1	Ceftazidime	ORFOPKXBNMVMKC-DWVKKRMSSA-N	1
DB00440	0	18	393	9226	1	Trimethoprim	IEDVJHCEMCRBQM-UHFFFAOYSA-N	1
DB00442	0	3	393	9226	1	Entecavir	QDGZDCVAUDNJFG-FXQIFTODSA-N	1
DB00444	0	11	393	9226	1	Teniposide	NRUKOCRGYNPUPR-QBPJDGROSA-N	1
DB00448	0	16	393	9226	1	Lansoprazole	MJIHNNLFOKEZEW-UHFFFAOYSA-N	1
DB00449	0	5	393	9226	1	Dipivefrin	OCUJLLGVOUDECM-UHFFFAOYSA-N	1
DB00450	0	10	393	9226	1	Droperidol	RMEDXOLNCUSCGS-UHFFFAOYSA-N	1
DB00451	0	28	393	9226	1	Levothyroxine	XUIIKFGFIJCVMT-LBPRGKRZSA-N	1
DB00455	0	21	393	9226	1	Loratadine	JCCNYMKQOSZNPW-UHFFFAOYSA-N	1
DB00456	0	5	393	9226	1	Cefalotin	XIURVHNZVLADCM-IUODEOHRSA-N	1
DB00461	0	6	393	9226	1	Nabumetone	BLXXJMDCKKHMKV-UHFFFAOYSA-N	1
DB00462	0	6	393	9226	1	Methylscopolamine_bromide	CXYRUNPLKGGUJF-JIRGPDKYSA-M	1
DB00465	0	10	393	9226	1	Ketorolac	OZWKMVRBQXNZKK-UHFFFAOYSA-N	1
DB00469	0	2	393	9226	1	Tenoxicam	LZNWYQJJBLGYLT-UHFFFAOYSA-N	1
DB00471	0	10	393	9226	1	Montelukast	UCHDWCPVSPXUMX-TZIWLTJVSA-N	1
DB00473	0	4	393	9226	1	Hexylcaine	DKLKMKYDWHYZTD-UHFFFAOYSA-N	1
DB00474	0	4	393	9226	1	Methohexital	NZXKDOXHBHYTKP-UHFFFAOYSA-N	1
DB00476	0	23	393	9226	1	Duloxetine	ZEUITGRIYCTCEM-KRWDZBQOSA-N	1
DB00478	0	1	393	9226	1	Rimantadine	UBCHPRBFMUDMNC-UHFFFAOYSA-N	1
DB00479	0	9	393	9226	1	Amikacin	LKCWBDHBTVXHDL-RMDFUYIESA-N	1
DB00482	0	94	393	9226	1	Celecoxib	RZEKVGVHFLEQIL-UHFFFAOYSA-N	1
DB00483	0	4	393	9226	1	Gallamine_Triethiodide	REEUVFCVXKWOFE-UHFFFAOYSA-K	1
DB00484	0	8	393	9226	1	Brimonidine	XYLJNLCSTIOKRM-UHFFFAOYSA-N	1
DB00485	0	1	393	9226	1	Dicloxacillin	YFAGHNZHGGCZAX-JKIFEVAISA-N	1
DB00486	0	3	393	9226	1	Nabilone	GECBBEABIDMGGL-RTBURBONSA-N	1
DB00488	0	4	393	9226	1	Altretamine	UUVWYPNAQBNQJQ-UHFFFAOYSA-N	1
DB00489	0	5	393	9226	1	Sotalol	ZBMZVLHSJCTVON-UHFFFAOYSA-N	1
DB00490	0	18	393	9226	1	Buspirone	QWCRAEMEVRGPNT-UHFFFAOYSA-N	1
DB00491	0	10	393	9226	1	Miglitol	IBAQFPQHRJAVAV-ULAWRXDQSA-N	1
DB00492	0	6	393	9226	1	Fosinopril	BIDNLKIUORFRQP-FKDWWROVSA-N	1
DB00493	0	8	393	9226	1	Cefotaxime	GPRBEKHLDVQUJE-QSWIMTSFSA-N	1
DB00494	0	9	393	9226	1	Entacapone	JRURYQJSLYLRLN-BJMVGYQFSA-N	1
DB00496	0	5	393	9226	1	Darifenacin	HXGBXQDTNZMWGS-RUZDIDTESA-N	1
DB00498	0	3	393	9226	1	Phenindione	NFBAXHOPROOJAW-UHFFFAOYSA-N	1
DB00499	0	26	393	9226	1	Flutamide	MKXKFYHWDHIYRV-UHFFFAOYSA-N	1
DB00500	0	4	393	9226	1	Tolmetin	UPSPUYADGBWSHF-UHFFFAOYSA-N	1
DB00507	0	4	393	9226	1	Nitazoxanide	YQNQNVDNTFHQSW-UHFFFAOYSA-N	1
DB00509	0	28	393	9226	1	Dextrothyroxine	XUIIKFGFIJCVMT-GFCCVEGCSA-N	1
DB00511	0	1	393	9226	1	Acetyldigitoxin	HPMZBILYSWLILX-UMDUKNJSSA-N	1
DB00512	0	14	393	9226	1	Vancomycin	MYPYJXKWCTUITO-LYRMYLQWSA-N	1
DB00517	0	3	393	9226	1	Anisotropine_Methylbromide	QSFKGMJOKUZAJM-UHFFFAOYSA-M	1
DB00519	0	4	393	9226	1	Trandolapril	VXFJYXUZANRPDJ-WTNASJBWSA-N	1
DB00520	0	3	393	9226	1	Caspofungin	JYIKNQVWKBUSNH-OGZDCFRISA-N	1
DB00521	0	3	393	9226	1	Carteolol	LWAFSWPYPHEXKX-UHFFFAOYSA-N	1
DB00524	0	5	393	9226	1	Metolazone	AQCHWTWZEMGIFD-UHFFFAOYSA-N	1
DB00525	0	3	393	9226	1	Tolnaftate	FUSNMLFNXJSCDI-UHFFFAOYSA-N	1
DB00528	0	5	393	9226	1	Lercanidipine	ZDXUKAKRHYTAKV-UHFFFAOYSA-N	1
DB00529	0	4	393	9226	1	Foscarnet	ZJAOAACCNHFJAH-UHFFFAOYSA-N	1
DB00534	0	2	393	9226	1	Chlormerodrin	BJFGVYCULWBXKF-UHFFFAOYSA-M	1
DB00535	0	3	393	9226	1	Cefdinir	RTXOFQZKPXMALH-GHXIOONMSA-N	1
DB00539	0	7	393	9226	1	Toremifene	XFCLJVABOIYOMF-QPLCGJKRSA-N	1
DB00540	0	47	393	9226	1	Nortriptyline	PHVGLTMQBUFIQQ-UHFFFAOYSA-N	1
DB00543	0	21	393	9226	1	Amoxapine	QWGDMFLQWFTERH-UHFFFAOYSA-N	1
DB00545	0	8	393	9226	1	Pyridostigmine	RVOLLAQWKVFTGE-UHFFFAOYSA-N	1
DB00546	0	17	393	9226	1	Adinazolam	GJSLOMWRLALDCT-UHFFFAOYSA-N	1
DB00547	0	3	393	9226	1	Desoximetasone	VWVSBHGCDBMOOT-IIEHVVJPSA-N	1
DB00549	0	8	393	9226	1	Zafirlukast	YEEZWCHGZNKEEK-UHFFFAOYSA-N	1
DB00550	0	19	393	9226	1	Propylthiouracil	KNAHARQHSZJURB-UHFFFAOYSA-N	1
DB00551	0	3	393	9226	1	Acetohydroxamic_Acid	RRUDCFGSUDOHDG-UHFFFAOYSA-N	1
DB00552	0	7	393	9226	1	Pentostatin	FPVKHBSQESCIEP-JQCXWYLXSA-N	1
DB00553	0	14	393	9226	1	Methoxsalen	QXKHYNVANLEOEG-UHFFFAOYSA-N	1
DB00554	0	15	393	9226	1	Piroxicam	QYSPLQLAKJAUJT-UHFFFAOYSA-N	1
DB00556	0	1	393	9226	1	Perflutren	QYSGYZVSCZSLHT-UHFFFAOYSA-N	1
DB00557	0	4	393	9226	1	Hydroxyzine	ZQDWXGKKHFNSQK-UHFFFAOYSA-N	1
DB00558	0	3	393	9226	1	Zanamivir	ARAIBEBZBOPLMB-UFGQHTETSA-N	1
DB00561	0	4	393	9226	1	Doxapram	XFDJYSQDBULQSI-UHFFFAOYSA-N	1
DB00562	0	5	393	9226	1	Benzthiazide	NDTSRXAMMQDVSW-UHFFFAOYSA-N	1
DB00564	0	53	393	9226	1	Carbamazepine	FFGPTBGBLSHEPO-UHFFFAOYSA-N	1
DB00565	0	2	393	9226	1	Cisatracurium_besylate	XXZSQOVSEBAPGS-DONVQRBFSA-L	1
DB00566	0	4	393	9226	1	Succimer	ACTRVOBWPAIOHC-XIXRPRMCSA-N	1
DB00567	0	3	393	9226	1	Cephalexin	ZAIPMKNFIOOWCQ-UEKVPHQBSA-N	1
DB00568	0	14	393	9226	1	Cinnarizine	DERZBLKQOCDDDZ-JLHYYAGUSA-N	1
DB00569	0	3	393	9226	1	Fondaparinux_sodium	XEKSTYNIJLDDAZ-JASSWCPGSA-F	1
DB00570	0	35	393	9226	1	Vinblastine	JXLYSJRDGCGARV-CFWMRBGOSA-N	1
DB00573	0	11	393	9226	1	Fenoprofen	RDJGLLICXDHJDY-UHFFFAOYSA-N	1
DB00576	0	1	393	9226	1	Sulfamethizole	VACCAVUAMIDAGB-UHFFFAOYSA-N	1
DB00577	0	9	393	9226	1	Valaciclovir	HDOVUKNUBWVHOX-QMMMGPOBSA-N	1
DB00579	0	19	393	9226	1	Mazindol	ZPXSCAKFGYXMGA-UHFFFAOYSA-N	1
DB00581	0	2	393	9226	1	Lactulose	JCQLYHFGKNRPGE-FCVZTGTOSA-N	1
DB00582	0	10	393	9226	1	Voriconazole	BCEHBSKCWLPMDN-MGPLVRAMSA-N	1
DB00584	0	23	393	9226	1	Enalapril	GBXSMTUPTTWBMN-XIRDDKMYSA-N	1
DB00585	0	3	393	9226	1	Nizatidine	SGXXNSQHWDMGGP-UHFFFAOYSA-N	1
DB00586	0	79	393	9226	1	Diclofenac	DCOPUUMXTXDBNB-UHFFFAOYSA-N	1
DB00587	0	1	393	9226	1	Cinalukast	BZMKNPGKXJAIDV-VAWYXSNFSA-N	1
DB00589	0	22	393	9226	1	Lisuride	BKRGVLQUQGGVSM-KBXCAEBGSA-N	1
DB00590	0	31	393	9226	1	Doxazosin	RUZYUOTYCVRMRZ-UHFFFAOYSA-N	1
DB00592	0	3	393	9226	1	Piperazine	GLUUGHFHXGJENI-UHFFFAOYSA-N	1
DB00593	0	3	393	9226	1	Ethosuximide	HAPOVYFOVVWLRS-UHFFFAOYSA-N	1
DB00594	0	40	393	9226	1	Amiloride	XSDQTOBWRPYKKA-UHFFFAOYSA-N	1
DB00599	0	14	393	9226	1	Thiopental	IUJDSEJGGMCXSG-UHFFFAOYSA-N	1
DB00600	0	2	393	9226	1	Monobenzone	VYQNWZOUAUKGHI-UHFFFAOYSA-N	1
DB00602	0	9	393	9226	1	Ivermectin	SPBDXSGPUHCETR-CVSKBELMSA-N	1
DB00606	0	19	393	9226	1	Cyclothiazide	BOCUKUHCLICSIY-UHFFFAOYSA-N	1
DB00607	0	2	393	9226	1	Nafcillin	GPXLMGHLHQJAGZ-JTDSTZFVSA-N	1
DB00609	0	4	393	9226	1	Ethionamide	AEOCXXJPGCBFJA-UHFFFAOYSA-N	1
DB00610	0	2	393	9226	1	Metaraminol	WXFIGDLSSYIKKV-RCOVLWMOSA-N	1
DB00612	0	6	393	9226	1	Bisoprolol	VHYCDWMUTMEGQY-UHFFFAOYSA-N	1
DB00613	0	11	393	9226	1	Amodiaquine	OVCDSSHSILBFBN-UHFFFAOYSA-N	1
DB00614	0	1	393	9226	1	Furazolidone	PLHJDBGFXBMTGZ-WEVVVXLNSA-N	1
DB00617	0	2	393	9226	1	Paramethadione	VQASKUSHBVDKGU-UHFFFAOYSA-N	1
DB00621	0	1	393	9226	1	Oxandrolone	QSLJIVKCVHQPLV-PEMPUTJUSA-N	1
DB00625	0	9	393	9226	1	Efavirenz	XPOQHMRABVBWPR-ZDUSSCGKSA-N	1
DB00628	0	2	393	9226	1	Clorazepate	XDDJGVMJFWAHJX-UHFFFAOYSA-N	1
DB00629	0	5	393	9226	1	Guanabenz	WDZVGELJXXEGPV-YIXHJXPBSA-N	1
DB00631	0	6	393	9226	1	Clofarabine	WDDPHFBMKLOVOX-AYQXTPAHSA-N	1
DB00632	0	1	393	9226	1	Docosanol	NOPFSRXAKWQILS-UHFFFAOYSA-N	1
DB00633	0	18	393	9226	1	Dexmedetomidine	CUHVIMMYOGQXCV-NSHDSACASA-N	1
DB00634	0	2	393	9226	1	Sulfacetamide	SKIVFJLNDNKQPD-UHFFFAOYSA-N	1
DB00637	0	16	393	9226	1	Astemizole	GXDALQBWZGODGZ-UHFFFAOYSA-N	1
DB00638	0	1	393	9226	1	Inulin	JYJIGFIDKWBXDU-MNNPPOADSA-N	1
DB00639	0	2	393	9226	1	Butoconazole	SWLMUYACZKCSHZ-UHFFFAOYSA-N	1
DB00642	0	13	393	9226	1	Pemetrexed	WBXPDJSOTKVWSJ-ZDUSSCGKSA-N	1
DB00644	0	33	393	9226	1	Gonadorelin	XLXSAKCOAKORKW-UHFFFAOYSA-N	1
DB00645	0	4	393	9226	1	Dyclonine	BZEWSEKUUPWQDQ-UHFFFAOYSA-N	1
DB00646	0	1	393	9226	1	Nystatin	ZDFDJJJGIRGMBE-AFARJNEBSA-N	1
DB00648	0	13	393	9226	1	Mitotane	JWBOIMRXGHLCPP-UHFFFAOYSA-N	1
DB00653	0	8	393	9226	1	Magnesium_Sulfate	CSNNHWWHGAXBCP-UHFFFAOYSA-L	1
DB00654	0	7	393	9226	1	Latanoprost	GGXICVAJURFBLW-CEYXHVGTSA-N	1
DB00655	0	65	393	9226	1	Estrone	DNXHEGUUPJUMQT-CBZIJGRNSA-N	1
DB00656	0	17	393	9226	1	Trazodone	PHLBKPHSAVXXEF-UHFFFAOYSA-N	1
DB00657	0	8	393	9226	1	Mecamylamine	IMYZQPCYWPFTAG-UHFFFAOYSA-N	1
DB00658	0	1	393	9226	1	Sevelamer	ZNSIZMQNQCNRBW-UHFFFAOYSA-N	1
DB00659	0	5	393	9226	1	Acamprosate	AFCGFAGUEYAMAO-UHFFFAOYSA-N	1
DB00662	0	3	393	9226	1	Trimethobenzamide	FEZBIKUBAYAZIU-UHFFFAOYSA-N	1
DB00664	0	2	393	9226	1	Sulfametopyrazine	KXRZBTAEDBELFD-UHFFFAOYSA-N	1
DB00665	0	4	393	9226	1	Nilutamide	XWXYUMMDTVBTOU-UHFFFAOYSA-N	1
DB00669	0	15	393	9226	1	Sumatriptan	KQKPFRSPSRPDEB-UHFFFAOYSA-N	1
DB00670	0	9	393	9226	1	Pirenzepine	RMHMFHUVIITRHF-UHFFFAOYSA-N	1
DB00671	0	2	393	9226	1	Cefixime	OKBVVJOGVLARMR-QSWIMTSFSA-N	1
DB00672	0	2	393	9226	1	Chlorpropamide	RKWGIWYCVPQPMF-UHFFFAOYSA-N	1
DB00673	0	9	393	9226	1	Aprepitant	ATALOFNDEOCMKK-OITMNORJSA-N	1
DB00674	0	20	393	9226	1	Galantamine	ASUTZQLVASHGKV-JDFRZJQESA-N	1
DB00677	0	18	393	9226	1	Isoflurophate	MUCZHBLJLSDCSD-UHFFFAOYSA-N	1
DB00679	0	40	393	9226	1	Thioridazine	KLBQZWRITKRQQV-UHFFFAOYSA-N	1
DB00680	0	1	393	9226	1	Moricizine	FUBVWMNBEHXPSU-UHFFFAOYSA-N	1
DB00681	0	5	393	9226	1	Amphotericin_B	APKFDSVGJQXUKY-INPOYWNPSA-N	1
DB00683	0	37	393	9226	1	Midazolam	DDLIGBOFAVUZHB-UHFFFAOYSA-N	1
DB00686	0	7	393	9226	1	Pentosan_Polysulfate	FCCNSUIJIOOXEZ-SJYYZXOBSA-N	1
DB00690	0	18	393	9226	1	Flurazepam	SAADBVWGJQAEFS-UHFFFAOYSA-N	1
DB00691	0	3	393	9226	1	Moexipril	UWWDHYUMIORJTA-HSQYWUDLSA-N	1
DB00692	0	14	393	9226	1	Phentolamine	MRBDMNSDAVCSSF-UHFFFAOYSA-N	1
DB00693	0	5	393	9226	1	Fluorescein	GNBHRKFJIUUOQI-UHFFFAOYSA-N	1
DB00696	0	22	393	9226	1	Ergotamine	XCGSFFUVFURLIX-VFGNJEKYSA-N	1
DB00697	0	6	393	9226	1	Tizanidine	XFYDIVBRZNQMJC-UHFFFAOYSA-N	1
DB00698	0	6	393	9226	1	Nitrofurantoin	NXFQHRVNIOXGAQ-YCRREMRBSA-N	1
DB00699	0	2	393	9226	1	Nicergoline	YSEXMKHXIOCEJA-FVFQAYNVSA-N	1
DB00701	0	5	393	9226	1	Amprenavir	YMARZQAQMVYCKC-OEMFJLHTSA-N	1
DB00705	0	3	393	9226	1	Delavirdine	WHBIGIKBNXZKFE-UHFFFAOYSA-N	1
DB00706	0	9	393	9226	1	Tamsulosin	DRHKJLXJIQTDTD-OAHLLOKOSA-N	1
DB00709	0	11	393	9226	1	Lamivudine	JTEGQNOMFQHVDC-NKWVEPMBSA-N	1
DB00710	0	5	393	9226	1	Ibandronate	MPBVHIBUJCELCL-UHFFFAOYSA-N	1
DB00711	0	3	393	9226	1	Diethylcarbamazine	RCKMWOKWVGPNJF-UHFFFAOYSA-N	1
DB00712	0	41	393	9226	1	Flurbiprofen	SYTBZMRGLBWNTM-UHFFFAOYSA-N	1
DB00713	0	2	393	9226	1	Oxacillin	UWYHMGVUTGAWSP-JKIFEVAISA-N	1
DB00714	0	28	393	9226	1	Apomorphine	VMWNQDUVQKEIOC-CYBMUJFWSA-N	1
DB00715	0	68	393	9226	1	Paroxetine	AHOUBRCZNHFOSL-YOEHRIQHSA-N	1
DB00717	0	12	393	9226	1	Norethisterone	VIKNJXKGJWUCNN-XGXHKTLJSA-N	1
DB00718	0	4	393	9226	1	Adefovir_Dipivoxil	WOZSCQDILHKSGG-UHFFFAOYSA-N	1
DB00719	0	2	393	9226	1	Azatadine	SEBMTIQKRHYNIT-UHFFFAOYSA-N	1
DB00722	0	11	393	9226	1	Lisinopril	RLAWWYSOJDYHDC-BZSNNMDCSA-N	1
DB00723	0	4	393	9226	1	Methoxamine	WJAJPNHVVFWKKL-UHFFFAOYSA-N	1
DB00724	0	24	393	9226	1	Imiquimod	DOUYETYNHWVLEO-UHFFFAOYSA-N	1
DB00725	0	5	393	9226	1	Homatropine_Methylbromide	FUFVKLQESJNNAN-UHFFFAOYSA-M	1
DB00726	0	14	393	9226	1	Trimipramine	ZSCDBOWYZJWBIY-UHFFFAOYSA-N	1
DB00728	0	9	393	9226	1	Rocuronium	YXRDKMPIGHSVRX-OOJCLDBCSA-N	1
DB00729	0	1	393	9226	1	Diphemanil_Methylsulfate	BREMLQBSKCSNNH-UHFFFAOYSA-M	1
DB00730	0	14	393	9226	1	Thiabendazole	WJCNZQLZVWNLKY-UHFFFAOYSA-N	1
DB00732	0	2	393	9226	1	Atracurium_besylate	XXZSQOVSEBAPGS-UHFFFAOYSA-L	1
DB00733	0	3	393	9226	1	Pralidoxime	JBKPUQTUERUYQE-UHFFFAOYSA-O	1
DB00735	0	1	393	9226	1	Naftifine	OZGNYLLQHRPOBR-DHZHZOJOSA-N	1
DB00737	0	5	393	9226	1	Meclizine	OCJYIGYOJCODJL-UHFFFAOYSA-N	1
DB00742	0	46	393	9226	1	Mannitol	FBPFZTCFMRRESA-KVTDHHQDSA-N	1
DB00744	0	14	393	9226	1	Zileuton	MWLSOWXNZPKENC-UHFFFAOYSA-N	1
DB00745	0	15	393	9226	1	Modafinil	YFGHCGITMMYXAQ-UHFFFAOYSA-N	1
DB00748	0	2	393	9226	1	Carbinoxamine	OJFSXZCBGQGRNV-UHFFFAOYSA-N	1
DB00749	0	17	393	9226	1	Etodolac	NNYBQONXHNTVIJ-UHFFFAOYSA-N	1
DB00750	0	1	393	9226	1	Prilocaine	MVFGUOIZUNYYSO-UHFFFAOYSA-N	1
DB00751	0	10	393	9226	1	Epinastine	WHWZLSFABNNENI-UHFFFAOYSA-N	1
DB00752	0	13	393	9226	1	Tranylcypromine	AELCINSCMGFISI-UHFFFAOYSA-N	1
DB00754	0	1	393	9226	1	Ethotoin	SZQIFWWUIBRPBZ-UHFFFAOYSA-N	1
DB00756	0	5	393	9226	1	Hexachlorophene	ACGUYXCXAPNIKK-UHFFFAOYSA-N	1
DB00758	0	43	393	9226	1	Clopidogrel	GKTWGGQPFAXNFI-HNNXBMFYSA-N	1
DB00760	0	2	393	9226	1	Meropenem	DMJNNHOOLUXYBV-PQTSNVLCSA-N	1
DB00763	0	18	393	9226	1	Methimazole	PMRYVIKBURPHAH-UHFFFAOYSA-N	1
DB00765	0	2	393	9226	1	Metyrosine	NHTGHBARYWONDQ-JTQLQIEISA-N	1
DB00766	0	7	393	9226	1	Clavulanate	HZZVJAQRINQKSD-PBFISZAISA-N	1
DB00768	0	13	393	9226	1	Olopatadine	JBIMVDZLSHOPLA-LSCVHKIXSA-N	1
DB00769	0	2	393	9226	1	Hydrocortamate	FWFVLWGEFDIZMJ-FOMYWIRZSA-N	1
DB00774	0	7	393	9226	1	Hydroflumethiazide	DMDGGSIALPNSEE-UHFFFAOYSA-N	1
DB00775	0	6	393	9226	1	Tirofiban	COKMIXFXJJXBQG-NRFANRHFSA-N	1
DB00776	0	12	393	9226	1	Oxcarbazepine	CTRLABGOLIVAIY-UHFFFAOYSA-N	1
DB00777	0	12	393	9226	1	Propiomazine	UVOIBTBFPOZKGP-UHFFFAOYSA-N	1
DB00778	0	8	393	9226	1	Roxithromycin	RXZBMPWDPOLZGW-XMRMVWPWSA-N	1
DB00780	0	14	393	9226	1	Phenelzine	RMUCZJUITONUFY-UHFFFAOYSA-N	1
DB00781	0	5	393	9226	1	Polymyxin_B_Sulfate	WQVJHHACXVLGBL-UHFFFAOYSA-N	1
DB00782	0	4	393	9226	1	Propantheline	VVWYOYDLCMFIEM-UHFFFAOYSA-N	1
DB00784	0	27	393	9226	1	Mefenamic_acid	HYYBABOKPJLUIN-UHFFFAOYSA-N	1
DB00786	0	27	393	9226	1	Marimastat	OCSMOTCMPXTDND-OUAUKWLOSA-N	1
DB00787	0	12	393	9226	1	Aciclovir	MKUXAQIIEYXACX-UHFFFAOYSA-N	1
DB00788	0	40	393	9226	1	Naproxen	CMWTZPSULFXXJA-VIFPVBQESA-N	1
DB00789	0	3	393	9226	1	Gadopentetate_dimeglumine	LGMLJQFQKXPRGA-VPVMAENOSA-K	1
DB00790	0	11	393	9226	1	Perindopril	IPVQLZZIHOAWMC-QXKUPLGCSA-N	1
DB00792	0	11	393	9226	1	Tripelennamine	UFLGIAIHIAPJJC-UHFFFAOYSA-N	1
DB00794	0	12	393	9226	1	Primidone	DQMZLTXERSFNPB-UHFFFAOYSA-N	1
DB00796	0	8	393	9226	1	Candesartan_cilexetil	GHOSNRCGJFBJIB-UHFFFAOYSA-N	1
DB00797	0	7	393	9226	1	Tolazoline	JIVZKJJQOZQXQB-UHFFFAOYSA-N	1
DB00798	0	21	393	9226	1	Gentamicin	CEAZRRDELHUEMR-UHFFFAOYSA-N	1
DB00799	0	13	393	9226	1	Tazarotene	OGQICQVSFDPSEI-UHFFFAOYSA-N	1
DB00800	0	14	393	9226	1	Fenoldopam	TVURRHSHRRELCG-UHFFFAOYSA-N	1
DB00801	0	15	393	9226	1	Halazepam	WYCLKVQLVUQKNZ-UHFFFAOYSA-N	1
DB00804	0	6	393	9226	1	Dicyclomine	CURUTKGFNZGFSE-UHFFFAOYSA-N	1
DB00805	0	8	393	9226	1	Minaprine	LDMWSLGGVTVJPG-UHFFFAOYSA-N	1
DB00807	0	2	393	9226	1	Proparacaine	KCLANYCVBBTKTO-UHFFFAOYSA-N	1
DB00808	0	12	393	9226	1	Indapamide	NDDAHWYSQHTHNT-UHFFFAOYSA-N	1
DB00809	0	7	393	9226	1	Tropicamide	BGDKAVGWHJFAGW-UHFFFAOYSA-N	1
DB00810	0	8	393	9226	1	Biperiden	YSXKPIUOCJLQIE-UHFFFAOYSA-N	1
DB00811	0	29	393	9226	1	Ribavirin	IWUCXVSUMQZMFG-AFCXAGJDSA-N	1
DB00812	0	11	393	9226	1	Phenylbutazone	VYMDGNCVAMGZFE-UHFFFAOYSA-N	1
DB00814	0	16	393	9226	1	Meloxicam	ZRVUJXDFFKFLMG-UHFFFAOYSA-N	1
DB00816	0	2	393	9226	1	Orciprenaline	LMOINURANNBYCM-UHFFFAOYSA-N	1
DB00817	0	1	393	9226	1	Rosoxacin	XBPZXDSZHPDXQU-UHFFFAOYSA-N	1
DB00819	0	18	393	9226	1	Acetazolamide	BZKPWHYZMXOIDC-UHFFFAOYSA-N	1
DB00821	0	7	393	9226	1	Carprofen	PUXBGTOOZJQSKH-UHFFFAOYSA-N	1
DB00823	0	2	393	9226	1	Ethynodiol_diacetate	ONKUMRGIYFNPJW-KIEAKMPYSA-N	1
DB00825	0	30	393	9226	1	Menthol	NOOLISFMXDJSKH-KXUCPTDWSA-N	1
DB00828	0	2	393	9226	1	Fosfomycin	YMDXZJFXQJVXBF-STHAYSLISA-N	1
DB00830	0	3	393	9226	1	Phenmetrazine	OOBHFESNSZDWIU-UHFFFAOYSA-N	1
DB00833	0	2	393	9226	1	Cefaclor	QYIYFLOTGYLRGG-GPCCPHFNSA-N	1
DB00835	0	8	393	9226	1	Brompheniramine	ZDIGNSYAACHWNL-UHFFFAOYSA-N	1
DB00839	0	2	393	9226	1	Tolazamide	OUDSBRTVNLOZBN-UHFFFAOYSA-N	1
DB00841	0	10	393	9226	1	Dobutamine	JRWZLRBJNMZMFE-UHFFFAOYSA-N	1
DB00843	0	17	393	9226	1	Donepezil	ADEBPBSSDYVVLD-UHFFFAOYSA-N	1
DB00847	0	15	393	9226	1	Cysteamine	UFULAYFCSOUIOV-UHFFFAOYSA-N	1
DB00849	0	10	393	9226	1	Methylphenobarbital	ALARQZQTBTVLJV-UHFFFAOYSA-N	1
DB00852	0	15	393	9226	1	Pseudoephedrine	KWGRBVOPPLSCSI-WCBMZHEXSA-N	1
DB00857	0	13	393	9226	1	Terbinafine	DOMXUEMWDBAQBQ-WEVVVXLNSA-N	1
DB00858	0	1	393	9226	1	Drostanolone	IKXILDNPCZPPRV-RFMGOVQKSA-N	1
DB00859	0	25	393	9226	1	Penicillamine	VVNCNSJFMMFHPL-VKHMYHEASA-N	1
DB00861	0	10	393	9226	1	Diflunisal	HUPFGZXOMWLGNK-UHFFFAOYSA-N	1
DB00863	0	11	393	9226	1	Ranitidine	VMXUWOKSQNHOCA-UKTHLTGXSA-N	1
DB00865	0	6	393	9226	1	Benzphetamine	YXKTVDFXDRQTKV-HNNXBMFYSA-N	1
DB00866	0	8	393	9226	1	Alprenolol	PAZJSJFMUHDSTF-UHFFFAOYSA-N	1
DB00867	0	7	393	9226	1	Ritodrine	IOVGROKTTNBUGK-SJCJKPOMSA-N	1
DB00868	0	1	393	9226	1	Benzonatate	MAFMQEKGGFWBAB-UHFFFAOYSA-N	1
DB00869	0	9	393	9226	1	Dorzolamide	IAVUPMFITXYVAF-XPUUQOCRSA-N	1
DB00870	0	4	393	9226	1	Suprofen	MDKGKXOCJGEUJW-UHFFFAOYSA-N	1
DB00871	0	14	393	9226	1	Terbutaline	XWTYSIMOBUGWOL-UHFFFAOYSA-N	1
DB00872	0	6	393	9226	1	Conivaptan	IKENVDNFQMCRTR-UHFFFAOYSA-N	1
DB00873	0	1	393	9226	1	Loteprednol	YPZVAYHNBBHPTO-MXRBDKCISA-N	1
DB00875	0	8	393	9226	1	Flupentixol	NJMYODHXAKYRHW-DVZOWYKESA-N	1
DB00876	0	3	393	9226	1	Eprosartan	OROAFUQRIXKEMV-LDADJPATSA-N	1
DB00878	0	1	393	9226	1	Chlorhexidine	GHXZTYHSJHQHIJ-UHFFFAOYSA-N	1
DB00879	0	2	393	9226	1	Emtricitabine	XQSPYNMVSIKCOC-NTSWFWBYSA-N	1
DB00881	0	8	393	9226	1	Quinapril	JSDRRTOADPPCHY-HSQYWUDLSA-N	1
DB00882	0	8	393	9226	1	Clomifene	GKIRPKYJQBWNGO-UHFFFAOYSA-N	1
DB00885	0	15	393	9226	1	Pemirolast	HIANJWSAHKJQTH-UHFFFAOYSA-N	1
DB00887	0	22	393	9226	1	Bumetanide	MAEIEVLCKWDQJH-UHFFFAOYSA-N	1
DB00888	0	13	393	9226	1	Mechlorethamine	HAWPXGHAZFHHAD-UHFFFAOYSA-N	1
DB00890	0	6	393	9226	1	Dienestrol	NFDFQCUYFHCNBW-SCGPFSFSSA-N	1
DB00891	0	7	393	9226	1	Sulfapyridine	GECHUMIMRBOMGK-UHFFFAOYSA-N	1
DB00892	0	4	393	9226	1	Oxybuprocaine	CMHHMUWAYWTMGS-UHFFFAOYSA-N	1
DB00895	0	2	393	9226	1	Benzylpenicilloyl_Polylysine	IMPVZRLKKKXMKQ-SGDOCVTFSA-N	1
DB00896	0	2	393	9226	1	Rimexolone	QTTRZHGPGKRAFB-OOKHYKNYSA-N	1
DB00897	0	21	393	9226	1	Triazolam	JOFWLTCLBGQGBO-UHFFFAOYSA-N	1
DB00900	0	8	393	9226	1	Didanosine	BXZVVICBKDXVGW-NKWVEPMBSA-N	1
DB00902	0	1	393	9226	1	Methdilazine	HTMIBDQKFHUPSX-UHFFFAOYSA-N	1
DB00903	0	16	393	9226	1	Etacrynic_acid	AVOLMBLBETYQHX-UHFFFAOYSA-N	1
DB00905	0	7	393	9226	1	Bimatoprost	AQOKCDNYWBIDND-FTOWTWDKSA-N	1
DB00906	0	4	393	9226	1	Tiagabine	PBJUNZJWGZTSKL-MRXNPFEDSA-N	1
DB00909	0	29	393	9226	1	Zonisamide	UBQNRHZMVUUOMG-UHFFFAOYSA-N	1
DB00910	0	15	393	9226	1	Paricalcitol	BPKAHTKRCLCHEA-UBFJEZKGSA-N	1
DB00912	0	8	393	9226	1	Repaglinide	FAEKWTJYAYMJKF-QHCPKHFHSA-N	1
DB00914	0	5	393	9226	1	Phenformin	ICFJFFQQTFMIBG-UHFFFAOYSA-N	1
DB00915	0	11	393	9226	1	Amantadine	DKNWSYNQZKUICI-UHFFFAOYSA-N	1
DB00916	0	13	393	9226	1	Metronidazole	VAOCPAMSLUNLGC-UHFFFAOYSA-N	1
DB00918	0	8	393	9226	1	Almotriptan	WKEMJKQOLOHJLZ-UHFFFAOYSA-N	1
DB00922	0	7	393	9226	1	Levosimendan	WHXMKTBCFHIYNQ-SECBINFHSA-N	1
DB00924	0	1	393	9226	1	Cyclobenzaprine	JURKNVYFZMSNLP-UHFFFAOYSA-N	1
DB00927	0	13	393	9226	1	Famotidine	XUFQPHANEAPEMJ-UHFFFAOYSA-N	1
DB00929	0	7	393	9226	1	Misoprostol	OJLOPKGSLYJEMD-URPKTTJQSA-N	1
DB00932	0	1	393	9226	1	Tipranavir	SUJUHGSWHZTSEU-FYBSXPHGSA-N	1
DB00933	0	21	393	9226	1	Mesoridazine	SLVMESMUVMCQIY-UHFFFAOYSA-N	1
DB00934	0	19	393	9226	1	Maprotiline	QSLMDECMDJKHMQ-UHFFFAOYSA-N	1
DB00935	0	13	393	9226	1	Oxymetazoline	WYWIFABBXFUGLM-UHFFFAOYSA-N	1
DB00938	0	21	393	9226	1	Salmeterol	GIIZNNXWQWCKIB-UHFFFAOYSA-N	1
DB00939	0	24	393	9226	1	Meclofenamic_acid	SBDNJUWAMKYJOX-UHFFFAOYSA-N	1
DB00940	0	2	393	9226	1	Methantheline	GZHFODJQISUKAY-UHFFFAOYSA-N	1
DB00941	0	1	393	9226	1	Hexafluronium	HDZAQYPYABGTCL-UHFFFAOYSA-N	1
DB00942	0	1	393	9226	1	Cycrimine	SWRUZBWLEWHWRI-UHFFFAOYSA-N	1
DB00944	0	2	393	9226	1	Demecarium	RWZVPVOZTJJMNU-UHFFFAOYSA-N	1
DB00946	0	4	393	9226	1	Phenprocoumon	DQDAYGNAKTZFIW-UHFFFAOYSA-N	1
DB00948	0	1	393	9226	1	Mezlocillin	YPBATNHYBCGSSN-VWPFQQQWSA-N	1
DB00949	0	5	393	9226	1	Felbamate	WKGXYQFOCVYPAC-UHFFFAOYSA-N	1
DB00950	0	11	393	9226	1	Fexofenadine	RWTNPBWLLIMQHL-UHFFFAOYSA-N	1
DB00951	0	16	393	9226	1	Isoniazid	QRXWMOHMRWLFEY-UHFFFAOYSA-N	1
DB00952	0	4	393	9226	1	Naratriptan	AMKVXSZCKVJAGH-UHFFFAOYSA-N	1
DB00953	0	6	393	9226	1	Rizatriptan	ULFRLSNUDGIQQP-UHFFFAOYSA-N	1
DB00957	0	2	393	9226	1	Norgestimate	KIQQMECNKUGGKA-NMYWJIRASA-N	1
DB00959	0	22	393	9226	1	Methylprednisolone	VHRSUDSXCMQTMA-PJHHCJLFSA-N	1
DB00960	0	10	393	9226	1	Pindolol	JZQKKSLKJUAGIC-UHFFFAOYSA-N	1
DB00961	0	3	393	9226	1	Mepivacaine	INWLQCZOYSRPNW-UHFFFAOYSA-N	1
DB00962	0	6	393	9226	1	Zaleplon	HUNXMJYCHXQEGX-UHFFFAOYSA-N	1
DB00963	0	3	393	9226	1	Bromfenac	ZBPLOVFIXSTCRZ-UHFFFAOYSA-N	1
DB00964	0	3	393	9226	1	Apraclonidine	IEJXVRYNEISIKR-UHFFFAOYSA-N	1
DB00966	0	26	393	9226	1	Telmisartan	RMMXLENWKUUMAY-UHFFFAOYSA-N	1
DB00967	0	13	393	9226	1	Desloratadine	JAUOIFJMECXRGI-UHFFFAOYSA-N	1
DB00968	0	6	393	9226	1	Methyldopa	CJCSPKMFHVPWAR-JTQLQIEISA-N	1
DB00969	0	2	393	9226	1	Alosetron	JSWZEAMFRNKZNL-UHFFFAOYSA-N	1
DB00972	0	8	393	9226	1	Azelastine	MBUVEWMHONZEQD-UHFFFAOYSA-N	1
DB00973	0	24	393	9226	1	Ezetimibe	OLNTVTPDXPETLC-XPWALMASSA-N	1
DB00975	0	26	393	9226	1	Dipyridamole	IZEKFCXSFNUWAM-UHFFFAOYSA-N	1
DB00977	0	46	393	9226	1	Ethinyl_Estradiol	BFPYWIDHMRZLRN-SLHNCBLASA-N	1
DB00979	0	5	393	9226	1	Cyclopentolate	SKYSRIRYMSLOIN-UHFFFAOYSA-N	1
DB00980	0	3	393	9226	1	Ramelteon	YLXDSYKOBKBWJQ-LBPRGKRZSA-N	1
DB00981	0	12	393	9226	1	Physostigmine	PIJVFDBKTWXHHD-HIFRSBDPSA-N	1
DB00983	0	15	393	9226	1	Formoterol	BPZSYCZIITTYBL-UHFFFAOYSA-N	1
DB00984	0	1	393	9226	1	Nandrolone_phenpropionate	UBWXUGDQUBIEIZ-QNTYDACNSA-N	1
DB00986	0	5	393	9226	1	Glycopyrronium	ANGKOCUUWGHLCE-HKUYNNGSSA-N	1
DB00989	0	6	393	9226	1	Rivastigmine	XSVMFMHYUFZWBK-NSHDSACASA-N	1
DB00990	0	3	393	9226	1	Exemestane	BFYIZQONLCFLEV-DAELLWKTSA-N	1
DB00991	0	3	393	9226	1	Oxaprozin	OFPXSFXSNFPTHF-UHFFFAOYSA-N	1
DB00995	0	12	393	9226	1	Auranofin	AUJRCFUBUPVWSZ-XTZHGVARSA-M	1
DB00996	0	24	393	9226	1	Gabapentin	UGJMXCAKCUNAIE-UHFFFAOYSA-N	1
DB00998	0	1	393	9226	1	Frovatriptan	XPSQPHWEGNHMSK-SECBINFHSA-N	1
DB00999	0	19	393	9226	1	Hydrochlorothiazide	JZUFKLXOESDKRF-UHFFFAOYSA-N	1
DB01003	0	10	393	9226	1	Cromoglicic_acid	IMZMKUWMOSJXDT-UHFFFAOYSA-N	1
DB01004	0	11	393	9226	1	Ganciclovir	IRSCQMHQWWYFCW-UHFFFAOYSA-N	1
DB01007	0	1	393	9226	1	Tioconazole	QXHHHPZILQDDPS-UHFFFAOYSA-N	1
DB01008	0	13	393	9226	1	Busulfan	COVZYZSDYWQREU-UHFFFAOYSA-N	1
DB01009	0	23	393	9226	1	Ketoprofen	DKYWVDODHFEZIM-UHFFFAOYSA-N	1
DB01010	0	6	393	9226	1	Edrophonium	VWLHWLSRQJQWRG-UHFFFAOYSA-O	1
DB01011	0	27	393	9226	1	Metyrapone	FJLBFSROUSIWMA-UHFFFAOYSA-N	1
DB01012	0	4	393	9226	1	Cinacalcet	VDHAWDNDOKGFTD-MRXNPFEDSA-N	1
DB01013	0	2	393	9226	1	Clobetasol_propionate	CBGUOGMQLZIXBE-XGQKBEPLSA-N	1
DB01015	0	7	393	9226	1	Sulfamethoxazole	JLKIGFTWXXRPMT-UHFFFAOYSA-N	1
DB01018	0	5	393	9226	1	Guanfacine	INJOMKTZOLKMBF-UHFFFAOYSA-N	1
DB01019	0	8	393	9226	1	Bethanechol	NZUPCNDJBJXXRF-UHFFFAOYSA-O	1
DB01020	0	4	393	9226	1	Isosorbide_Mononitrate	YWXYYJSYQOXTPL-SLPGGIOYSA-N	1
DB01021	0	6	393	9226	1	Trichlormethiazide	LMJSLTNSBFUCMU-UHFFFAOYSA-N	1
DB01022	0	27	393	9226	1	Phylloquinone	MBWXNTAXLNYFJB-NKFFZRIASA-N	1
DB01031	0	1	393	9226	1	Ethinamate	GXRZIMHKGDIBEW-UHFFFAOYSA-N	1
DB01032	0	19	393	9226	1	Probenecid	DBABZHXKTCFAPX-UHFFFAOYSA-N	1
DB01034	0	7	393	9226	1	Cerulenin	GVEZIHKRYBHEFX-NQQPLRFYSA-N	1
DB01035	0	12	393	9226	1	Procainamide	REQCZEXYDRLIBE-UHFFFAOYSA-N	1
DB01036	0	7	393	9226	1	Tolterodine	OOGJQPCLVADCPB-HXUWFJFHSA-N	1
DB01043	0	17	393	9226	1	Memantine	BUGYDGFZZOZRHP-UHFFFAOYSA-N	1
DB01046	0	5	393	9226	1	Lubiprostone	WGFOBBZOWHGYQH-MXHNKVEKSA-N	1
DB01053	0	27	393	9226	1	Benzylpenicillin	JGSARLDLIJGVTE-MBNYWOFBSA-N	1
DB01054	0	13	393	9226	1	Nitrendipine	PVHUJELLJLJGLN-UHFFFAOYSA-N	1
DB01055	0	7	393	9226	1	Mimosine	WZNJWVWKTVETCG-YFKPBYRVSA-N	1
DB01056	0	1	393	9226	1	Tocainide	BUJAGSGYPOAWEI-UHFFFAOYSA-N	1
DB01057	0	2	393	9226	1	Echothiophate	BJOLKYGKSZKIGU-UHFFFAOYSA-N	1
DB01059	0	5	393	9226	1	Norfloxacin	OGJPXUAPXNRGGI-UHFFFAOYSA-N	1
DB01060	0	2	393	9226	1	Amoxicillin	LSQZJLSUYDQPKJ-NJBDSQKTSA-N	1
DB01062	0	13	393	9226	1	Oxybutynin	XIQVNETUBQGFHX-UHFFFAOYSA-N	1
DB01063	0	2	393	9226	1	Acetophenazine	WNTYBHLDCKXEOT-UHFFFAOYSA-N	1
DB01067	0	5	393	9226	1	Glipizide	ZJJXGWJIGJFDTL-UHFFFAOYSA-N	1
DB01068	0	17	393	9226	1	Clonazepam	DGBIGWXXNGSACT-UHFFFAOYSA-N	1
DB01070	0	4	393	9226	1	Dihydrotachysterol	ILYCWAKSDCYMBB-OPCMSESCSA-N	1
DB01071	0	6	393	9226	1	Mequitazine	HOKDBMAJZXIPGC-UHFFFAOYSA-N	1
DB01074	0	4	393	9226	1	Perhexiline	CYXKNKQEMFBLER-UHFFFAOYSA-N	1
DB01075	0	12	393	9226	1	Diphenhydramine	ZZVUWRFHKOJYTH-UHFFFAOYSA-N	1
DB01076	0	98	393	9226	1	Atorvastatin	XUKUURHRXDUEBC-KAYWLYCHSA-N	1
DB01077	0	5	393	9226	1	Etidronic_acid	DBVJJBKOTRCVKF-UHFFFAOYSA-N	1
DB01078	0	1	393	9226	1	Deslanoside	OBATZBGFDSVCJD-LALPQLPRSA-N	1
DB01080	0	11	393	9226	1	Vigabatrin	PJDFLNIOAUIZSL-UHFFFAOYSA-N	1
DB01083	0	30	393	9226	1	Orlistat	AHLBNYSZXLDEJQ-FWEHEUNISA-N	1
DB01084	0	2	393	9226	1	Emedastine	KBUZBQVCBVDWKX-UHFFFAOYSA-N	1
DB01085	0	19	393	9226	1	Pilocarpine	QCHFTSOMWOSFHM-WPRPVWTQSA-N	1
DB01086	0	2	393	9226	1	Benzocaine	BLFLLBZGZJTVJG-UHFFFAOYSA-N	1
DB01087	0	13	393	9226	1	Primaquine	INDBQLZJXZLFIT-UHFFFAOYSA-N	1
DB01089	0	1	393	9226	1	Deserpidine	CVBMAZKKCSYWQR-WCGOZPBSSA-N	1
DB01090	0	4	393	9226	1	Pentolinium	XSBSKEQEUFOSDD-UHFFFAOYSA-N	1
DB01091	0	2	393	9226	1	Butenafine	ABJKWBDEJIDSJZ-UHFFFAOYSA-N	1
DB01094	0	13	393	9226	1	Hesperetin	AIONOLUJZLIMTK-AWEZNQCLSA-N	1
DB01098	0	25	393	9226	1	Rosuvastatin	BPRHUIZQVSMCRT-VEUZHWNKSA-N	1
DB01099	0	6	393	9226	1	Flucytosine	XRECTZIEBJDKEO-UHFFFAOYSA-N	1
DB01102	0	4	393	9226	1	Arbutamine	IIRWWTKISYTTBL-SFHVURJKSA-N	1
DB01105	0	7	393	9226	1	Sibutramine	UNAANXDKBXWMLN-UHFFFAOYSA-N	1
DB01107	0	1	393	9226	1	Methyprylon	SIDLZWOQUZRBRU-UHFFFAOYSA-N	1
DB01110	0	20	393	9226	1	Miconazole	BYBLEWFAAKGYCD-UHFFFAOYSA-N	1
DB01111	0	1	393	9226	1	Colistimethate	BSSIRFLGSWHWDE-UHFFFAOYSA-I	1
DB01112	0	1	393	9226	1	Cefuroxime	JFPVXVDWJQMJEE-IZRZKJBUSA-N	1
DB01116	0	2	393	9226	1	Trimethaphan	CHQOEHPMXSHGCL-UHFFFAOYSA-N	1
DB01118	0	37	393	9226	1	Amiodarone	IYIKLHRQXLHMJQ-UHFFFAOYSA-N	1
DB01119	0	23	393	9226	1	Diazoxide	GDLBFKVLRPITMI-UHFFFAOYSA-N	1
DB01120	0	5	393	9226	1	Gliclazide	BOVGTQGAOIONJV-UHFFFAOYSA-N	1
DB01121	0	1	393	9226	1	Phenacemide	XPFRXWCVYUEORT-UHFFFAOYSA-N	1
DB01122	0	14	393	9226	1	Ambenonium	OMHBPUNFVFNHJK-UHFFFAOYSA-P	1
DB01123	0	1	393	9226	1	Proflavine	WDVSHHCDHLJJJR-UHFFFAOYSA-N	1
DB01124	0	18	393	9226	1	Tolbutamide	JLRGJRBPOGGCBT-UHFFFAOYSA-N	1
DB01125	0	1	393	9226	1	Anisindione	XRCFXMGQEVUZFC-UHFFFAOYSA-N	1
DB01126	0	6	393	9226	1	Dutasteride	JWJOTENAMICLJG-QWBYCMEYSA-N	1
DB01127	0	21	393	9226	1	Econazole	LEZWWPYKPKIXLL-UHFFFAOYSA-N	1
DB01130	0	2	393	9226	1	Prednicarbate	FNPXMHRZILFCKX-KAJVQRHHSA-N	1
DB01131	0	5	393	9226	1	Proguanil	SSOLNOMRVKKSON-UHFFFAOYSA-N	1
DB01133	0	3	393	9226	1	Tiludronic_acid	DKJJVAGXPKPDRL-UHFFFAOYSA-N	1
DB01135	0	2	393	9226	1	Doxacurium_chloride	APADFLLAXHIMFU-LGIHQUBZSA-L	1
DB01136	0	39	393	9226	1	Carvedilol	OGHNVEJMJSYVRP-UHFFFAOYSA-N	1
DB01138	0	11	393	9226	1	Sulfinpyrazone	MBGGBVCUIVRRBF-UHFFFAOYSA-N	1
DB01140	0	1	393	9226	1	Cefadroxil	BOEGTKLJZSQCCD-UEKVPHQBSA-N	1
DB01142	0	24	393	9226	1	Doxepin	ODQWQRRAPPTVAG-BOPFTXTBSA-N	1
DB01145	0	1	393	9226	1	Sulfoxone	NEDPPCHNEOMTJV-UHFFFAOYSA-N	1
DB01146	0	2	393	9226	1	Diphenylpyraline	OWQUZNMMYNAXSL-UHFFFAOYSA-N	1
DB01147	0	1	393	9226	1	Cloxacillin	LQOLIRLGBULYKD-JKIFEVAISA-N	1
DB01148	0	2	393	9226	1	Flavoxate	SPIUTQOUKAMGCX-UHFFFAOYSA-N	1
DB01149	0	20	393	9226	1	Nefazodone	VRBKIVRKKCLPHA-UHFFFAOYSA-N	1
DB01151	0	60	393	9226	1	Desipramine	HCYAFALTSJYZDH-UHFFFAOYSA-N	1
DB01153	0	1	393	9226	1	Sertaconazole	JLGKQTAYUIMGRK-UHFFFAOYSA-N	1
DB01154	0	5	393	9226	1	Thiamylal	XLOMZPUITCYLMJ-UHFFFAOYSA-N	1
DB01156	0	20	393	9226	1	Bupropion	SNPPWIUOZRMYNY-UHFFFAOYSA-N	1
DB01158	0	3	393	9226	1	Bretylium	AAQOQKQBGPPFNS-UHFFFAOYSA-N	1
DB01160	0	2	393	9226	1	Dinoprost_Tromethamine	IYGXEHDCSOYNKY-RZHHZEQLSA-N	1
DB01161	0	6	393	9226	1	Chloroprocaine	VDANGULDQQJODZ-UHFFFAOYSA-N	1
DB01162	0	16	393	9226	1	Terazosin	VCKUSRYTPJJLNI-UHFFFAOYSA-N	1
DB01165	0	12	393	9226	1	Ofloxacin	GSDSWSVVBLHKDQ-UHFFFAOYSA-N	1
DB01170	0	10	393	9226	1	Guanethidine	ACGDKVXYNVEAGU-UHFFFAOYSA-N	1
DB01171	0	5	393	9226	1	Moclobemide	YHXISWVBGDMDLQ-UHFFFAOYSA-N	1
DB01172	0	4	393	9226	1	Kanamycin	SBUJHOSQTJFQJX-NOAMYHISSA-N	1
DB01173	0	20	393	9226	1	Orphenadrine	QVYRGXJJSLMXQH-UHFFFAOYSA-N	1
DB01175	0	56	393	9226	1	Escitalopram	WSEQXVZVJXJVFP-FQEVSTJZSA-N	1
DB01176	0	5	393	9226	1	Cyclizine	UVKZSORBKUEBAZ-UHFFFAOYSA-N	1
DB01177	0	11	393	9226	1	Idarubicin	XDXDZDZNSLXDNA-TZNDIEGXSA-N	1
DB01178	0	1	393	9226	1	Chlormezanone	WEQAYVWKMWHEJO-UHFFFAOYSA-N	1
DB01180	0	1	393	9226	1	Rescinnamine	SZLZWPPUNLXJEA-QEGASFHISA-N	1
DB01181	0	26	393	9226	1	Ifosfamide	HOMGKSMUEGBAAB-UHFFFAOYSA-N	1
DB01182	0	21	393	9226	1	Propafenone	JWHAUXFOSRPERK-UHFFFAOYSA-N	1
DB01184	0	15	393	9226	1	Domperidone	FGXWKSZFVQUSTL-UHFFFAOYSA-N	1
DB01185	0	5	393	9226	1	Fluoxymesterone	YLRFCQOZQXIBAB-RBZZARIASA-N	1
DB01186	0	19	393	9226	1	Pergolide	YEHCICAEULNIGD-MZMPZRCHSA-N	1
DB01188	0	7	393	9226	1	Ciclopirox	SCKYRAXSEDYPSA-UHFFFAOYSA-N	1
DB01190	0	2	393	9226	1	Clindamycin	KDLRVYVGXIQJDK-AWPVFWJPSA-N	1
DB01191	0	21	393	9226	1	Dexfenfluramine	DBGIVFWFUFKIQN-VIFPVBQESA-N	1
DB01193	0	4	393	9226	1	Acebutolol	GOEMGAFJFRBGGG-UHFFFAOYSA-N	1
DB01194	0	10	393	9226	1	Brinzolamide	HCRKCZRJWPKOAR-JTQLQIEISA-N	1
DB01195	0	20	393	9226	1	Flecainide	DJBNUMBKLMJRSA-UHFFFAOYSA-N	1
DB01197	0	45	393	9226	1	Captopril	FAKRSMQSSFJEIM-RQJHMYQMSA-N	1
DB01198	0	5	393	9226	1	Zopiclone	GBBSUAFBMRNDJC-UHFFFAOYSA-N	1
DB01199	0	15	393	9226	1	Tubocurarine	JFJZZMVDLULRGK-URLMMPGGSA-O	1
DB01202	0	6	393	9226	1	Levetiracetam	HPHUVLMMVZITSG-LURJTMIESA-N	1
DB01203	0	5	393	9226	1	Nadolol	VWPOSFSPZNDTMJ-UCWKZMIHSA-N	1
DB01205	0	17	393	9226	1	Flumazenil	OFBIFZUFASYYRE-UHFFFAOYSA-N	1
DB01207	0	2	393	9226	1	Ridogrel	GLLPUTYLZIKEGF-HAVVHWLPSA-N	1
DB01210	0	6	393	9226	1	Levobunolol	IXHBTMCLRNMKHZ-LBPRGKRZSA-N	1
DB01211	0	15	393	9226	1	Clarithromycin	AGOYDEPGAOXOCK-KCBOHYOISA-N	1
DB01212	0	9	393	9226	1	Ceftriaxone	VAAUVRVFOQPIGI-SPQHTLEESA-N	1
DB01213	0	7	393	9226	1	Fomepizole	RIKMMFOAQPJVMX-UHFFFAOYSA-N	1
DB01215	0	18	393	9226	1	Estazolam	CDCHDCWJMGXXRH-UHFFFAOYSA-N	1
DB01216	0	17	393	9226	1	Finasteride	DBEPLOCGEIEOCV-WSBQPABSSA-N	1
DB01217	0	1	393	9226	1	Anastrozole	YBBLVLTVTVSKRW-UHFFFAOYSA-N	1
DB01218	0	1	393	9226	1	Halofantrine	FOHHNHSLJDZUGQ-UHFFFAOYSA-N	1
DB01219	0	16	393	9226	1	Dantrolene	OZOMQRBLCMDCEG-VIZOYTHASA-N	1
DB01220	0	1	393	9226	1	Rifaximin	NZCRJKRKKOLAOJ-XRCRFVBUSA-N	1
DB01223	0	11	393	9226	1	Aminophylline	FQPFAHBPWDRTLU-UHFFFAOYSA-N	1
DB01226	0	4	393	9226	1	Mivacurium	ILVYCEVXHALBSC-OTBYEXOQSA-N	1
DB01228	0	1	393	9226	1	Encainide	PJWPNDMDCLXCOM-UHFFFAOYSA-N	1
DB01231	0	4	393	9226	1	Diphenidol	OGAKLTJNUQRZJU-UHFFFAOYSA-N	1
DB01232	0	13	393	9226	1	Saquinavir	QWAXKHKRTORLEM-UGJKXSETSA-N	1
DB01233	0	19	393	9226	1	Metoclopramide	TTWJBBZEZQICBI-UHFFFAOYSA-N	1
DB01237	0	1	393	9226	1	Bromodiphenhydramine	NUNIWXHYABYXKF-UHFFFAOYSA-N	1
DB01239	0	16	393	9226	1	Chlorprothixene	WSPOMRSOLSGNFJ-VGOFMYFVSA-N	1
DB01241	0	20	393	9226	1	Gemfibrozil	HEMJJKBWTPKOJG-UHFFFAOYSA-N	1
[truncated: 7,455 more rows]

## Sheet: other_T
compound	x	k	m	n	pval	name	ichikey	padj
[truncated: 8,691 more rows]

## Sheet: B
compound	x	k	m	n	pval	name	ichikey	padj
[truncated: 8,691 more rows]

[truncated: 5 more sheets: NK, CD14_Mono, CD16_Mono, DC, other]
