# Supplementary material for: Single-cell multi-ome and immune profiles of the Inspiration4 crew reveal conserved, cell-type, and sex-specific responses to spaceflight
Source: Nat Commun. 2024 Jun 11;15:4954. doi: 10.1038/s41467-024-49211-2 (PMC11166952; doi:10.1038/s41467-024-49211-2)
Supplement: Supplementary file 6 — Source Data [file 41467_2024_49211_MOESM6_ESM.xlsx]

## Sheet: Figure 1b
Figure 1b	Significantly changed biochemical profiles
	Preflight	R+1	R+45	R+82	R+194
CRP	100	147.592	100.989	125.559	216.896
ENA-78	100	117.878	90.4438	119.416	164.562
Fractalkine	100	128.589	89.4569	243.658	96.2378
IL-10	100	154.498	99.9024	116.446	131.77
IL-17E/IL-25	100	79.3768	75.8909	77.0098	75.7063
IL-1RA	100	109.047	113.937	65.4373	50.9057
IL-27	100	141.248	94.8931	105.967	91.9521
IL-4	100	123.336	99.9182	121.303	180.641
IL-5	100	116.638	80.6817	105.699	93.7832
IL-6	100	190.058	114.484	108.3	113.165
IL-7	100	127.671	83.7004	110.14	76.7535
IL-9	100	94.6995	96.7579	103.36	101.733
IP-10	100	155.639	93.6638	117.596	94.6572
MCP-1	100	197.216	128.755	164.887	139.952
MCP-2	100	92.3061	90.1017	106.713	95.038
MCP-4	100	90.4116	87.602	90.597	93.2047
MIP-1Œ±	100	83.4421	88.4117	90.0638	84.002
TNFŒ±	100	125.888	86.8166	293.064	102.432

## Sheet: Figure 1c
Figure 1c	fGSEA output
pathway	pval	padj	log2err	ES	NES	size	leadingEdge	timepoint	celltype	sample	info	negative_log10_of_adjusted_p_value
HALLMARK_MYC_TARGETS_V1	1.65595e-10	8.27973e-09	0.826657	-0.823357	-1.9733	196	RPS2, RPL34, RPS3, RPL18, RPS6, RPS5, RPL14, RPL6, RPLP0, RACK1, EEF1B2, RPL22, RPS10, PABPC1, PPIA, HSP90AB1, NPM1, HNRNPA1, SET, HNRNPC, GSPT1, EIF4A1, PSMA7, NAP1L1, SNRPD2, DDX21, SRSF7, XRCC6, SLC25A3, RAN, LSM7, HSPE1, SNRPD1, PSMB3, TRA2B, EIF1AX, PSMA2, UBE2L3, COX5A, RRM1, PTGES3, CTPS1, PSMD8, SNRPA1, PHB2, SRSF3, PSMD7, PPM1G, EIF3D, YWHAQ, NHP2, TUFM, SERBP1, MCM6, SNRPB2, C1QBP, EIF4…	Immediately Post-flight	pbmc	Inspiration4	Hallmark	8.08198
HALLMARK_OXIDATIVE_PHOSPHORYLATION	8.07401e-05	0.0020185	0.538434	-0.679772	-1.62205	200	COX4I1, COX7C, ATP5F1E, UQCRB, ATP5MG, SLC25A6, COX6A1, COX6C, NDUFA4, ATP5MC2, ATP6V1G1, LDHB, COX7A2, COX6B1, COX8A, UQCR11, ATP5F1D, COX5B, NDUFA1, NDUFB8, HSPA9, NDUFC2, NDUFB7, UQCRH, ATP5MC3, ATP6V0C, SLC25A3, NDUFB2, SLC25A5, ATP5PO, COX7B, GPX4, CYCS, ATP5MF, UQCR10, COX5A, NDUFS6, NDUFS7, ATP5ME, NDUFA3, UQCRQ, PHB2, UQCRC2, UQCRFS1, ATP6V0E1, MDH2, ATP5PF, NDUFA2, NDUFV2, ISCA1, NDUFA6,…	Immediately Post-flight	pbmc	Inspiration4	Hallmark	2.69497
HALLMARK_MITOTIC_SPINDLE	0.00100376	0.0167293	0.45506	0.715775	1.41858	199	DOCK2, FGD4, NOTCH2, RASA1, CCDC88A, NEDD9, ARHGEF3, CNTRL, TRIO, AKAP13, NIN, SSH2, VCL, ROCK1, TIAM1, PREX1, NCK2, APC, TUBGCP3, NF1, RABGAP1, PDLIM5, CLASP1, CEP192, ITSN1, SOS1, RAB3GAP1, ABR, DOCK4, WASF2, CDK5RAP2, ARHGEF11, PCM1, STK38L, KIF1B, FGD6, HOOK3, ABI1, MYO1E, MYH9, DST, ARHGEF2, WASL, ARFGEF1, ABL1, RAPGEF6, DLG1, KIFAP3, KLC1, CLIP1, SEPTIN9, MYO9B, MARCKS, NUMA1, TUBGCP2, ARHG…	Immediately Post-flight	pbmc	Inspiration4	Hallmark	1.77652
HALLMARK_UV_RESPONSE_DN	0.00232601	0.0290751	0.431708	0.723897	1.3776	140	ATP2B1, NOTCH2, RUNX1, PTEN, NEK7, SIPA1L1, INPP4B, MAPK14, CELF2, ADD3, PRKCE, MAP2K5, IGF1R, ATXN1, SMAD3, WDR37, PDLIM5, ZMIZ1, ATRN, SPOP, ACVR2A, ATP2C1, MGMT, NIPBL, SYNE1, LPAR1, BCKDHB, ATRX, CDK13, ANXA2, PHF3, DLG1, GCNT1, ANXA4, PRKCA, TENT4A, PRKAR2B, RXRA, VAV2, MIOS, ATP2B4, MRPS31, DYRK1A, BMPR1A, TGFBR2, NR3C1, ARHGEF9, AGGF1, PTPRM, PIK3CD, PEX14, TOGARAM1, AMPH, AKT3, LAMC1, DMA…	Immediately Post-flight	pbmc	Inspiration4	Hallmark	1.53648
KEGG_RIBOSOME	1.31753e-36	1.38055e-33	1.57637	-0.995173	-2.11308	86	RPL41, RPS27, RPL13, RPS18, RPL10, RPS12, RPL28, RPL13A, RPLP1, RPLP2, RPL30, RPS27A, RPS2, RPS16, RPS11, RPL19, RPS28, RPS19, RPS29, RPL11, RPL34, RPS15, RPS3, RPS15A, RPL37A, RPL18A, RPL39, RPL27A, RPS23, RPL18, RPL3, RPL32, RPL21, RPS21, FAU, RPL37, RPS20, RPS4X, RPL23A, RPS25, RPS6, RPL17, RPL9, RPS17, RPS8, RPS3A, RPL35A, RPS13, RPL23, RPS26, RPL26, RPL36, RPL15, RPS24, RPS5, RPS7, RPS9, RPS…	Immediately Post-flight	pbmc	Inspiration4	C2	32.8599
KEGG_OXIDATIVE_PHOSPHORYLATION	5.20344e-06	0.000436187	0.610527	-0.789374	-1.81403	127	MT-CO3, MT-ND3, MT-CO2, MT-CYB, COX4I1, MT-ATP6, MT-ND1, COX7C, ATP5F1E, UQCRB, ATP5MG, MT-ND2, COX6A1, COX6C, NDUFA4, ATP5MC2, MT-ND4, ATP6V1G1, COX7A2, COX6B1, COX8A, UQCR11, ATP5F1D, COX5B, NDUFA1, NDUFB8, NDUFC2, NDUFB7, UQCRH, ATP5MC3, ATP6V0C, NDUFB2, NDUFS5, MT-ND5, ATP5PO, NDUFA11, COX7B, NDUFB10, NDUFB9, ATP5MF, UQCR10, COX5A, NDUFS6, NDUFS7, ATP5ME, NDUFA3, UQCRQ, UQCRC2, UQCRFS1, ATP6V…	Immediately Post-flight	pbmc	Inspiration4	C2	3.36033
KEGG_PARKINSONS_DISEASE	4.2765e-05	0.0027097	0.557332	-0.767526	-1.74365	122	MT-CO3, MT-ND3, MT-CO2, MT-CYB, COX4I1, MT-ATP6, MT-ND1, COX7C, UBB, ATP5F1E, UQCRB, SLC25A6, MT-ND2, COX6A1, COX6C, NDUFA4, ATP5MC2, MT-ND4, COX7A2, COX6B1, COX8A, UQCR11, ATP5F1D, COX5B, NDUFA1, NDUFB8, NDUFC2, NDUFB7, UQCRH, ATP5MC3, NDUFB2, NDUFS5, SLC25A5, MT-ND5, ATP5PO, COX7B, NDUFB10, PARK7, CYCS, NDUFB9, UQCR10, UBE2L3, COX5A, NDUFS6, NDUFS7, NDUFA3, UQCRQ, UQCRC2, UQCRFS1, ATP5PF, NDUFA…	Immediately Post-flight	pbmc	Inspiration4	C2	2.56708
KEGG_GLYCEROPHOSPHOLIPID_METABOLISM	0.00133275	0.042533	0.45506	0.794168	1.39718	73	GPD2, DGKD, LPCAT2, DGKG, MBOAT1, LPGAT1, DGKA, LCLAT1, PLA2G4A, PLD1, ETNK1, AGPAT3, AGPAT4, DGKH, CHPT1, PGS1, LYPLA1, PCYT1A, GPAT3, CRLS1, LPCAT3, MBOAT7, PLA2G12A, GNPAT, DGKE, PLPP1, CHKA, DGKZ, PTDSS1, GPD1L, MBOAT2, ADPRM	Immediately Post-flight	pbmc	Inspiration4	C2	1.37127
WP_CYTOPLASMIC_RIBOSOMAL_PROTEINS	2.04701e-32	1.16996e-29	1.48157	-0.992659	-2.11623	88	RPL41, RPS27, RPL13, RPS18, RPL10, RPS12, RPL28, RPL13A, RPS14, RPLP1, RPLP2, RPL30, RPS27A, RPS2, RPS16, RPS11, RPL19, RPS28, RPS19, RPS29, RPL11, RPL34, RPS15, RPS3, RPS15A, RPL37A, RPL18A, RPL39, RPL27A, RPS23, RPL18, RPL3, RPL32, RPL21, RPS21, FAU, RPL37, RPS20, RPS4X, RPL23A, RPS25, RPS6, RPL17, RPL9, RPS17, RPS8, RPS3A, RPL35A, RPS13, RPL23, RPS26, RPL26, RPL36, RPL15, RPS24, RPS5, RPS7, RP…	Immediately Post-flight	pbmc	Inspiration4	C2	28.9318
WP_ELECTRON_TRANSPORT_CHAIN_OXPHOS_SYSTEM_IN_MITOCHONDRIA	7.05124e-07	7.38853e-05	0.659444	-0.851043	-1.86217	102	MT-CO3, MT-ND3, MT-CO2, MT-CYB, COX4I1, MT-ATP6, MT-ND1, COX7C, ATP5F1E, UQCRB, ATP5MG, SLC25A6, MT-ND2, COX6A1, COX6C, NDUFA4, ATP5MC2, MT-ND4, COX7A2, COX6B1, COX8A, UQCR11, ATP5F1D, COX5B, NDUFA1, NDUFB8, NDUFC2, NDUFB7, UQCRH, ATP5MC3, NDUFB2, NDUFS5, SLC25A5, ATP5IF1, MT-ND5, ATP5PO, COX7B, NDUFB10, NDUFB9, ATP5MF, UQCR10, COX5A, NDUFS6, NDUFS7, ATP5ME, NDUFA3, UQCRQ, UQCRC2, UQCRFS1, ATP5PF…	Immediately Post-flight	pbmc	Inspiration4	C2	4.13144
WP_CANONICAL_AND_NONCANONICAL_NOTCH_SIGNALING	0.000122618	0.00616718	0.518848	0.938532	1.51046	26	MAML3, MAML2, NOTCH2, LEF1, ADAM10, RBPJ, PSEN1	Immediately Post-flight	pbmc	Inspiration4	C2	2.20991
WP_OXIDATIVE_PHOSPHORYLATION	0.000131337	0.0064509	0.518848	-0.860885	-1.71009	60	MT-ND3, MT-ATP6, MT-ND1, ATP5F1E, GZMB, ATP5MG, MT-ND2, NDUFA4, ATP5MC2, MT-ND4, ATP5F1D, NDUFB8, NDUFC2, NDUFB7, ATP5MC3, NDUFB2, NDUFS5, MT-ND5, ATP5PO, NDUFA11, NDUFB10, NDUFB9, ATP5MF, NDUFS6, NDUFS7, ATP5ME, NDUFA3, ATP5PF, NDUFA2, NDUFV2, NDUFA6, NDUFB4, ATP5MC1, ATP5F1A, NDUFAB1, ATP5F1B, ATP5PD, NDUFS8, NDUFA7, NDUFC1, NDUFA5, NDUFV1, ATP5PB, ATP6AP2, NDUFB6, NDUFS3	Immediately Post-flight	pbmc	Inspiration4	C2	2.19038
WP_PROTEASOME_DEGRADATION	0.000282301	0.0119921	0.498493	-0.861631	-1.70151	59	HLA-C, HLA-B, HLA-A, UBC, HLA-E, UBB, PSME1, UBE2B, PSMA7, HLA-F, PSMB1, PSME2, UBE2D2, PSMB10, PSMB9, PSMB3, PSMB8, PSMA2, PSMB7, PSMB4, PSMB6, PSMD8, PSMC5, PSMD7, PSMD5, RPN2, PSMD9, PSMD12, RPN1, UBE2D3, PSMB2, PSMC3, PSMD4, PSMC4, PSMC1, PSMA4, PSMD11	Immediately Post-flight	pbmc	Inspiration4	C2	1.92111
REACTOME_METABOLISM_OF_RNA	1.1927e-37	2.49951e-34	1.59596	-0.83588	-2.2457	666	RPL41, RPS27, RPL13, RPS18, RPL10, RPS12, RPL28, RPL13A, RPS14, RPLP1, RPLP2, RPL30, RPS27A, RPS2, RPS16, RPS11, RPL19, RPS28, RPS19, RPS29, RPL11, RPL34, RPS15, RPS3, RPS15A, RPL37A, RPL18A, RPL39, RPL27A, RPS23, RPL18, RPL3, RPL32, RPL21, RPS21, FAU, RPL37, RPS20, RPS4X, RPL23A, RPS25, RPS6, RPL17, RPL9, RPS17, RPS8, RPS3A, RPL35A, RPS13, RPL23, RPS26, RPL26, RPL36, RPL15, RPS24, RPS5, RPS7, RP…	Immediately Post-flight	pbmc	Inspiration4	C2	33.6021
REACTOME_RESPONSE_OF_EIF2AK4_GCN2_TO_AMINO_ACID_DEFICIENCY	3.94609e-37	6.20227e-34	1.58293	-0.992832	-2.16815	101	RPL41, RPS27, RPL13, RPS18, RPL10, RPS12, RPL28, RPL13A, RPS14, RPLP1, RPLP2, RPL30, RPS27A, RPS2, RPS16, RPS11, RPL19, RPS28, RPS19, RPS29, RPL11, RPL34, RPS15, RPS3, RPS15A, RPL37A, RPL18A, RPL39, RPL27A, RPS23, RPL18, RPL3, RPL32, RPL21, RPS21, FAU, RPL37, RPS20, RPS4X, RPL23A, RPS25, RPS6, RPL17, RPL9, RPS17, RPS8, RPS3A, RPL35A, RPS13, RPL23, RPS26, RPL26, RPL36, RPL15, RPS24, RPS5, RPS7, RP…	Immediately Post-flight	pbmc	Inspiration4	C2	33.2074
REACTOME_EUKARYOTIC_TRANSLATION_ELONGATION	1.01141e-36	1.27174e-33	1.57637	-0.994063	-2.13652	93	RPL41, RPS27, RPL13, RPS18, RPL10, RPS12, RPL28, RPL13A, RPS14, RPLP1, RPLP2, RPL30, RPS27A, RPS2, RPS16, RPS11, RPL19, RPS28, RPS19, RPS29, RPL11, RPL34, RPS15, RPS3, RPS15A, RPL37A, RPL18A, RPL39, RPL27A, RPS23, RPL18, RPL3, EEF1A1, RPL32, RPL21, RPS21, FAU, RPL37, RPS20, RPS4X, RPL23A, RPS25, RPS6, RPL17, RPL9, RPS17, RPS8, RPS3A, RPL35A, RPS13, RPL23, RPS26, RPL26, RPL36, RPL15, RPS24, RPS5, …	Immediately Post-flight	pbmc	Inspiration4	C2	32.8956
REACTOME_METABOLISM_OF_AMINO_ACIDS_AND_DERIVATIVES	6.07676e-36	5.4578e-33	1.55654	-0.912813	-2.34859	358	RPL41, RPS27, RPL13, RPS18, RPL10, RPS12, RPL28, RPL13A, RPS14, RPLP1, RPLP2, RPL30, RPS27A, RPS2, RPS16, RPS11, RPL19, RPS28, RPS19, RPS29, RPL11, RPL34, RPS15, RPS3, RPS15A, RPL37A, RPL18A, RPL39, RPL27A, RPS23, RPL18, RPL3, RPL32, RPL21, RPS21, FAU, RPL37, RPS20, RPS4X, RPL23A, RPS25, RPS6, RPL17, RPL9, RPS17, RPS8, RPS3A, RPL35A, RPS13, RPL23, RPS26, RPL26, RPL36, RPL15, RPS24, RPS5, RPS7, RP…	Immediately Post-flight	pbmc	Inspiration4	C2	32.263
REACTOME_TRANSLATION	8.91465e-35	7.0058e-32	1.53646	-0.937074	-2.34935	274	RPL41, RPS27, RPL13, RPS18, RPL10, RPS12, RPL28, RPL13A, RPS14, RPLP1, RPLP2, RPL30, RPS27A, RPS2, RPS16, RPS11, RPL19, RPS28, RPS19, RPS29, RPL11, RPL34, RPS15, RPS3, RPS15A, RPL37A, RPL18A, RPL39, RPL27A, RPS23, RPL18, RPL3, EEF1A1, RPL32, RPL21, RPS21, FAU, RPL37, RPS20, RPS4X, RPL23A, RPS25, RPS6, RPL17, RPL9, RPS17, RPS8, RPS3A, RPL35A, RPS13, RPL23, RPS26, RPL26, RPL36, RPL15, RPS24, RPS5, …	Immediately Post-flight	pbmc	Inspiration4	C2	31.1545
REACTOME_RRNA_PROCESSING	1.97818e-34	1.38187e-31	1.52292	-0.963527	-2.34258	201	RPL41, RPS27, RPL13, RPS18, RPL10, RPS12, RPL28, RPL13A, RPS14, RPLP1, RPLP2, RPL30, RPS27A, RPS2, RPS16, RPS11, RPL19, RPS28, RPS19, RPS29, RPL11, RPL34, RPS15, RPS3, RPS15A, RPL37A, RPL18A, RPL39, RPL27A, RPS23, RPL18, RPL3, RPL32, RPL21, RPS21, FAU, RPL37, RPS20, RPS4X, RPL23A, RPS25, RPS6, RPL17, RPL9, RPS17, RPS8, RPS3A, RPL35A, RPS13, RPL23, RPS26, RPL26, RPL36, RPL15, RPS24, RPS5, RPS7, RP…	Immediately Post-flight	pbmc	Inspiration4	C2	30.8595
REACTOME_SELENOAMINO_ACID_METABOLISM	3.79128e-34	2.38358e-31	1.52292	-0.990099	-2.1841	107	RPL41, RPS27, RPL13, RPS18, RPL10, RPS12, RPL28, RPL13A, RPS14, RPLP1, RPLP2, RPL30, RPS27A, RPS2, RPS16, RPS11, RPL19, RPS28, RPS19, RPS29, RPL11, RPL34, RPS15, RPS3, RPS15A, RPL37A, RPL18A, RPL39, RPL27A, RPS23, RPL18, RPL3, RPL32, RPL21, RPS21, FAU, RPL37, RPS20, RPS4X, RPL23A, RPS25, RPS6, RPL17, RPL9, RPS17, RPS8, RPS3A, RPL35A, RPS13, RPL23, RPS26, RPL26, RPL36, RPL15, RPS24, RPS5, RPS7, RP…	Immediately Post-flight	pbmc	Inspiration4	C2	30.6228
REACTOME_REGULATION_OF_EXPRESSION_OF_SLITS_AND_ROBOS	1.1826e-30	6.19583e-28	1.43903	-0.965063	-2.29457	170	RPL41, RPS27, RPL13, RPS18, RPL10, RPS12, RPL28, RPL13A, RPS14, RPLP1, RPLP2, RPL30, RPS27A, RPS2, RPS16, RPS11, RPL19, RPS28, RPS19, RPS29, RPL11, RPL34, RPS15, RPS3, RPS15A, RPL37A, RPL18A, RPL39, RPL27A, RPS23, RPL18, RPL3, RPL32, RPL21, RPS21, FAU, RPL37, RPS20, RPS4X, RPL23A, RPS25, RPS6, RPL17, RPL9, RPS17, RPS8, RPS3A, RPL35A, RPS13, RPL23, RPS26, RPL26, RPL36, RPL15, RPS24, RPS5, RPS7, RP…	Immediately Post-flight	pbmc	Inspiration4	C2	27.2079
REACTOME_NERVOUS_SYSTEM_DEVELOPMENT	5.01318e-30	2.42445e-27	1.42456	-0.826992	-2.21556	569	RPL41, RPS27, RPL13, RPS18, RPL10, RPS12, RPL28, RPL13A, RPS14, RPLP1, RPLP2, RPL30, RPS27A, RPS2, RPS16, RPS11, RPL19, RPS28, RPS19, RPS29, RPL11, RPL34, RPS15, RPS3, RPS15A, RPL37A, RPL18A, RPL39, RPL27A, RPS23, RPL18, RPL3, RPL32, RPL21, RPS21, FAU, RPL37, RPS20, RPS4X, RPL23A, RPS25, RPS6, RPL17, RPL9, RPS17, RPS8, RPS3A, RPL35A, RPS13, RPL23, RPS26, RPL26, RPL36, RPL15, RPS24, RPS5, RPS7, RP…	Immediately Post-flight	pbmc	Inspiration4	C2	26.6154
REACTOME_SRP_DEPENDENT_COTRANSLATIONAL_PROTEIN_TARGETING_TO_MEMBRANE	2.97571e-29	1.33631e-26	1.40259	-0.98484	-2.20151	112	RPL41, RPS27, RPL13, RPS18, RPL10, RPS12, RPL28, RPL13A, RPS14, RPLP1, RPLP2, RPL30, RPS27A, RPS2, RPS16, RPS11, RPL19, RPS28, RPS19, RPS29, RPL11, RPL34, RPS15, RPS3, RPS15A, RPL37A, RPL18A, RPL39, RPL27A, RPS23, RPL18, RPL3, RPL32, RPL21, RPS21, FAU, RPL37, RPS20, RPS4X, RPL23A, RPS25, RPS6, RPL17, RPL9, RPS17, RPS8, RPS3A, RPL35A, RPS13, RPL23, RPS26, RPL26, RPL36, RPL15, RPS24, RPS5, RPS7, RP…	Immediately Post-flight	pbmc	Inspiration4	C2	25.8741
REACTOME_SIGNALING_BY_ROBO_RECEPTORS	5.86774e-29	2.45936e-26	1.39519	-0.943023	-2.31143	213	RPL41, RPS27, RPL13, RPS18, RPL10, RPS12, RPL28, RPL13A, RPS14, RPLP1, RPLP2, RPL30, RPS27A, RPS2, RPS16, RPS11, RPL19, RPS28, RPS19, RPS29, RPL11, RPL34, RPS15, RPS3, RPS15A, RPL37A, RPL18A, RPL39, RPL27A, RPS23, RPL18, RPL3, RPL32, RPL21, RPS21, FAU, RPL37, RPS20, RPS4X, RPL23A, RPS25, RPS6, RPL17, RPL9, RPS17, RPS8, RPS3A, RPL35A, RPS13, RPL23, RPS26, RPL26, RPL36, RPL15, RPS24, RPS5, RPS7, RP…	Immediately Post-flight	pbmc	Inspiration4	C2	25.6092
REACTOME_EUKARYOTIC_TRANSLATION_INITIATION	2.81548e-27	1.04123e-24	1.35757	-0.978324	-2.21101	119	RPL41, RPS27, RPL13, RPS18, RPL10, RPS12, RPL28, RPL13A, RPS14, RPLP1, RPLP2, RPL30, RPS27A, RPS2, RPS16, RPS11, RPL19, RPS28, RPS19, RPS29, RPL11, RPL34, RPS15, RPS3, RPS15A, RPL37A, RPL18A, RPL39, RPL27A, RPS23, RPL18, RPL3, RPL32, RPL21, RPS21, FAU, RPL37, RPS20, RPS4X, RPL23A, RPS25, RPS6, RPL17, RPL9, RPS17, RPS8, RPS3A, RPL35A, RPS13, RPL23, RPS26, RPL26, RPL36, RPL15, RPS24, RPS5, RPS7, RP…	Immediately Post-flight	pbmc	Inspiration4	C2	23.9825
REACTOME_NONSENSE_MEDIATED_DECAY_NMD	3.8136e-27	1.33201e-24	1.34993	-0.980109	-2.20453	115	RPL41, RPS27, RPL13, RPS18, RPL10, RPS12, RPL28, RPL13A, RPS14, RPLP1, RPLP2, RPL30, RPS27A, RPS2, RPS16, RPS11, RPL19, RPS28, RPS19, RPS29, RPL11, RPL34, RPS15, RPS3, RPS15A, RPL37A, RPL18A, RPL39, RPL27A, RPS23, RPL18, RPL3, RPL32, RPL21, RPS21, FAU, RPL37, RPS20, RPS4X, RPL23A, RPS25, RPS6, RPL17, RPL9, RPS17, RPS8, RPS3A, RPL35A, RPS13, RPL23, RPS26, RPL26, RPL36, RPL15, RPS24, RPS5, RPS7, RP…	Immediately Post-flight	pbmc	Inspiration4	C2	23.8755
REACTOME_CELLULAR_RESPONSE_TO_STARVATION	8.62812e-27	2.855e-24	1.34223	-0.963233	-2.27046	156	RPL41, RPS27, RPL13, RPS18, RPL10, RPS12, RPL28, RPL13A, RPS14, RPLP1, RPLP2, RPL30, RPS27A, RPS2, RPS16, RPS11, RPL19, RPS28, RPS19, RPS29, RPL11, RPL34, RPS15, RPS3, RPS15A, RPL37A, RPL18A, RPL39, RPL27A, RPS23, RPL18, RPL3, RPL32, RPL21, RPS21, FAU, RPL37, RPS20, RPS4X, RPL23A, RPS25, RPS6, RPL17, RPL9, RPS17, RPS8, RPS3A, RPL35A, RPS13, RPL23, RPS26, RPL26, RPL36, RPL15, RPS24, RPS5, RPS7, RP…	Immediately Post-flight	pbmc	Inspiration4	C2	23.5444
REACTOME_DEVELOPMENTAL_BIOLOGY	1.59811e-26	5.02365e-24	1.3345	-0.732488	-2.02528	907	RPL41, RPS27, RPL13, RPS18, RPL10, RPS12, RPL28, RPL13A, RPS14, RPLP1, RPLP2, RPL30, RPS27A, RPS2, RPS16, RPS11, RPL19, RPS28, RPS19, RPS29, RPL11, RPL34, RPS15, RPS3, RPS15A, RPL37A, RPL18A, RPL39, RPL27A, RPS23, RPL18, RPL3, RPL32, RPL21, RPS21, FAU, RPL37, RPS20, RPS4X, RPL23A, RPS25, RPS6, RPL17, RPL9, RPS17, RPS8, RPS3A, RPL35A, RPS13, RPL23, RPS26, RPL26, RPL36, RPL15, RPS24, RPS5, RPS7, RP…	Immediately Post-flight	pbmc	Inspiration4	C2	23.299
REACTOME_CELLULAR_RESPONSES_TO_EXTERNAL_STIMULI	3.20451e-26	9.59369e-24	1.32672	-0.795977	-2.14143	625	RPL41, RPS27, RPL13, RPS18, RPL10, RPS12, RPL28, RPL13A, RPS14, RPLP1, RPLP2, RPL30, RPS27A, RPS2, RPS16, RPS11, RPL19, RPS28, RPS19, RPS29, RPL11, RPL34, RPS15, RPS3, RPS15A, RPL37A, RPL18A, RPL39, RPL27A, RPS23, RPL18, RPL3, EEF1A1, RPL32, RPL21, RPS21, FAU, RPL37, RPS20, RPS4X, RPL23A, RPS25, RPS6, RPL17, RPL9, RPS17, RPS8, RPS3A, RPL35A, RPS13, RPL23, RPS26, RPL26, RPL36, RPL15, RPS24, RPS5, …	Immediately Post-flight	pbmc	Inspiration4	C2	23.018
REACTOME_INFLUENZA_INFECTION	1.67517e-25	4.78718e-23	1.31101	-0.959559	-2.2618	156	RPL41, RPS27, RPL13, RPS18, RPL10, RPS12, RPL28, RPL13A, RPS14, RPLP1, RPLP2, RPL30, RPS27A, RPS2, RPS16, RPS11, RPL19, RPS28, RPS19, RPS29, RPL11, RPL34, RPS15, RPS3, RPS15A, RPL37A, RPL18A, RPL39, RPL27A, RPS23, RPL18, RPL3, RPL32, RPL21, RPS21, FAU, RPL37, RPS20, RPS4X, RPL23A, RPS25, RPS6, RPL17, RPL9, RPS17, RPS8, RPS3A, RPL35A, RPS13, RPL23, RPS26, RPL26, RPL36, RPL15, RPS24, RPS5, RPS7, RP…	Immediately Post-flight	pbmc	Inspiration4	C2	22.3199
REACTOME_INFECTIOUS_DISEASE	1.85678e-25	5.07548e-23	1.31101	-0.737686	-2.02044	832	RPL41, RPS27, RPL13, RPS18, RPL10, RPS12, RPL28, RPL13A, RPS14, RPLP1, RPLP2, RPL30, RPS27A, RPS2, RPS16, RPS11, RPL19, RPS28, RPS19, RPS29, RPL11, RPL34, RPS15, RPS3, RPS15A, RPL37A, RPL18A, RPL39, B2M, RPL27A, RPS23, RPL18, RPL3, RPL32, RPL21, RPS21, FAU, RPL37, RPS20, RPS4X, RPL23A, RPS25, RPS6, RPL17, RPL9, RPS17, RPS8, RPS3A, RPL35A, RPS13, RPL23, RPS26, RPL26, RPL36, RPL15, RPS24, RPS5, RPS…	Immediately Post-flight	pbmc	Inspiration4	C2	22.2945
REACTOME_ACTIVATION_OF_THE_MRNA_UPON_BINDING_OF_THE_CAP_BINDING_COMPLEX_AND_EIFS_AND_SUBSEQUENT_BINDING_TO_43S	1.98016e-12	3.55693e-10	0.898671	-0.971259	-1.92935	60	RPS27, RPS18, RPS12, RPS14, RPS27A, RPS2, RPS16, RPS11, RPS28, RPS19, RPS29, RPS15, RPS3, RPS15A, RPS23, RPS21, FAU, RPS20, RPS4X, RPS25, RPS6, RPS17, RPS8, RPS3A, RPS13, RPS26, RPS24, RPS5, RPS7, RPS9, RPSA, RPS10, PABPC1, EIF3K, EIF3F, EIF4A1, RPS4Y1, EIF3G, EIF3H, EIF3E, EIF3M, EIF1AX	Immediately Post-flight	pbmc	Inspiration4	C2	9.44892
REACTOME_RESPIRATORY_ELECTRON_TRANSPORT_ATP_SYNTHESIS_BY_CHEMIOSMOTIC_COUPLING_AND_HEAT_PRODUCTION_BY_UNCOUPLING_PROTEINS	1.92645e-06	0.00018077	0.627257	-0.800498	-1.83959	127	MT-CO3, MT-ND3, MT-CO2, MT-CYB, COX4I1, MT-ATP6, MT-ND1, COX7C, ATP5F1E, UQCRB, NDUFA13, ATP5MG, MT-ND2, COX6A1, COX6C, NDUFA4, ATP5MC2, MT-ND4, COX6B1, COX8A, UQCR11, ATP5F1D, COX5B, NDUFA1, NDUFB8, NDUFC2, NDUFB11, NDUFB7, UQCRH, ATP5MC3, NDUFB2, NDUFS5, MT-ND5, ATP5PO, NDUFA11, COX7B, NDUFB10, CYCS, NDUFB9, ATP5MF, UQCR10, COX5A, NDUFS6, NDUFS7, COX14, ATP5ME, NDUFA3, UQCRQ, UQCRC2, UQCRFS1, A…	Immediately Post-flight	pbmc	Inspiration4	C2	3.74287
REACTOME_DEFECTIVE_CHST3_CAUSES_SEDCJD	4.26644e-06	0.000372543	0.610527	0.999129	1.42117	7	VCAN, CSPG4	Immediately Post-flight	pbmc	Inspiration4	C2	3.42882
REACTOME_DEFECTIVE_CHST14_CAUSES_EDS_MUSCULOCONTRACTURAL_TYPE	1.02037e-05	0.000822446	0.593325	0.998808	1.42071	7	VCAN, CSPG4	Immediately Post-flight	pbmc	Inspiration4	C2	3.08489
REACTOME_RESPIRATORY_ELECTRON_TRANSPORT	1.3389e-05	0.00102654	0.593325	-0.810946	-1.77546	103	MT-CO3, MT-ND3, MT-CO2, MT-CYB, COX4I1, MT-ND1, COX7C, UQCRB, NDUFA13, MT-ND2, COX6A1, COX6C, NDUFA4, MT-ND4, COX6B1, COX8A, UQCR11, COX5B, NDUFA1, NDUFB8, NDUFC2, NDUFB11, NDUFB7, UQCRH, NDUFB2, NDUFS5, MT-ND5, NDUFA11, COX7B, NDUFB10, CYCS, NDUFB9, UQCR10, COX5A, NDUFS6, NDUFS7, COX14, NDUFA3, UQCRQ, UQCRC2, UQCRFS1, NDUFA2, NDUFV2, NDUFA12, NDUFA6, NDUFB4, MT-CO1, NDUFAB1, ETFB, COX16, SDHB, C…	Immediately Post-flight	pbmc	Inspiration4	C2	2.98862
REACTOME_METABOLISM_OF_LIPIDS	6.53686e-05	0.00370246	0.538434	0.645049	1.38166	717	CD36, TBXAS1, SBF2, MED13L, AHR, PTEN, TNFAIP8, ACSL1, SPTLC2, NCOA2, PRKAG2, INPP4B, CERS6, INPP4A, ALOX5, SUMF1, CERT1, PIP4K2A, FAR2, GPCPD1, ACER3, PPM1L, NCOA3, NCOA1, GPD2, FAR1, CHD9, CEPT1, SGMS2, PIKFYVE, PSAP, ASAH1, PLBD1, PRKACB, FAM120B, PIK3C3, SGMS1, PIK3CB, CDK19, LPCAT2, LTA4H, GLIPR1, TBL1X, MTM1, OSBPL10, TIAM2, CDK8, ACSL4, FIG4, PIP5K1B, CLOCK, HSD17B4, AGPS, MBOAT1, LPGAT1, …	Immediately Post-flight	pbmc	Inspiration4	C2	2.43151
REACTOME_DEFECTIVE_B4GALT7_CAUSES_EDS_PROGEROID_TYPE	7.3827e-05	0.00403609	0.538434	0.958517	1.48997	19	VCAN, SDC2	Immediately Post-flight	pbmc	Inspiration4	C2	2.39404
REACTOME_THE_CITRIC_ACID_TCA_CYCLE_AND_RESPIRATORY_ELECTRON_TRANSPORT	7.32729e-05	0.00403609	0.538434	-0.713661	-1.71774	177	MT-CO3, MT-ND3, MT-CO2, MT-CYB, COX4I1, MT-ATP6, MT-ND1, COX7C, ATP5F1E, UQCRB, NDUFA13, ATP5MG, MT-ND2, COX6A1, COX6C, NDUFA4, ATP5MC2, MT-ND4, LDHB, COX6B1, COX8A, UQCR11, ATP5F1D, COX5B, NDUFA1, NDUFB8, NDUFC2, NDUFB11, NDUFB7, UQCRH, ATP5MC3, NDUFB2, NDUFS5, MT-ND5, ATP5PO, NDUFA11, COX7B, NDUFB10, CYCS, NDUFB9, ATP5MF, UQCR10, COX5A, NDUFS6, NDUFS7, COX14, ATP5ME, NDUFA3, UQCRQ, UQCRC2, UQCR…	Immediately Post-flight	pbmc	Inspiration4	C2	2.39404
REACTOME_DEGRADATION_OF_DVL	0.000148546	0.00718391	0.518848	-0.857104	-1.66458	57	RPS27A, UBA52, UBC, UBB, PSME1, PSMA7, PSMB1, PSME2, PSMB10, PSMB9, PSMB3, PSMB8, PSMA2, CUL3, PSMB7, PSMB4, PSMB6, PSMD8, PSMC5, PSMD7, PSME4, RBX1, PSMD5, PSMD9, PSMD12, PSMB2, PSMC3, PSMD4, PSMC4, PSMC1, PSMA4, PSMD11, PSMD13	Immediately Post-flight	pbmc	Inspiration4	C2	2.14364
REACTOME_THE_ROLE_OF_GTSE1_IN_G2_M_PROGRESSION_AFTER_G2_CHECKPOINT	0.000193963	0.00896649	0.518848	-0.815708	-1.7248	77	RPS27A, UBA52, UBC, HSP90AA1, UBB, HSP90AB1, PSME1, PSMA7, PSMB1, PSME2, PSMB10, PSMB9, PSMB3, PSMB8, PSMA2, PSMB7, PSMB4, PSMB6, TUBA1B, PSMD8, PSMC5, PSMD7, TUBA1A, PSME4, PSMD5, PSMD9, PSMD12, MAPRE1, PSMB2, PSMC3, PSMD4, PSMC4, PSMC1, PSMA4, PSMD11	Immediately Post-flight	pbmc	Inspiration4	C2	2.04738
REACTOME_RAC1_GTPASE_CYCLE	0.000204258	0.0093056	0.518848	0.732483	1.42449	183	ARHGAP24, ARHGAP26, CYBB, DOCK8, DOCK2, ARHGAP15, ARHGAP25, DOCK5, TRIO, DOCK11, NCF2, IQGAP1, ERBIN, VAV3, TAOK3, FAM13A, IQGAP2, MPP7, DOCK10, SRGAP2, VRK2, NCKAP1L, TIAM1, PREX1, PAK1, GIT2, NCF1, ARAP2, TIAM2, WIPF1, ARHGAP31, PKN2, SOS1, ABR, ARHGEF6, PLD1, ARHGAP32, ARHGAP17, DOCK4, WASF2, ARHGEF11, DOCK9, ARHGAP12, ARHGAP35, ABI1, VAV1, LEMD3, WASL, CYFIP1, KTN1, ARHGAP21, FAM13B, SWAP70, …	Immediately Post-flight	pbmc	Inspiration4	C2	2.03126
REACTOME_A_TETRASACCHARIDE_LINKER_SEQUENCE_IS_REQUIRED_FOR_GAG_SYNTHESIS	0.000266593	0.0115591	0.498493	0.919718	1.47526	25	VCAN, XYLT1	Immediately Post-flight	pbmc	Inspiration4	C2	1.93708
REACTOME_GLYCOSAMINOGLYCAN_METABOLISM	0.000271508	0.0116121	0.498493	0.765057	1.42811	122	VCAN, CHST11, EXT1, CD44, XYLT1, CHST15, ST3GAL1, CSGALNACT1, DSE, HS2ST1, CSGALNACT2, ARSB, ST3GAL6, CHSY1, HGSNAT, ST3GAL3, PAPSS1, EXT2, GLB1, UST, SLC35B3, GNS, HEXB, GLCE, CEMIP, ABCC5, B4GALT5, HPSE, ST3GAL2, NDST1, PAPSS2	Immediately Post-flight	pbmc	Inspiration4	C2	1.93509
REACTOME_AUF1_HNRNP_D0_BINDS_AND_DESTABILIZES_MRNA	0.000313667	0.0131468	0.498493	-0.861475	-1.66787	55	RPS27A, UBA52, PABPC1, UBC, UBB, PSME1, PSMA7, PSMB1, HSPA8, PSME2, PSMB10, PSMB9, PSMB3, PSMB8, PSMA2, PSMB7, PSMB4, PSMB6, PSMD8, PSMC5, PSMD7, PSME4, HSPB1, PSMD5, PSMD9, PSMD12, PSMB2, PSMC3, PSMD4, PSMC4, PSMC1, PSMA4, PSMD11	Immediately Post-flight	pbmc	Inspiration4	C2	1.88118
REACTOME_DEFECTIVE_CFTR_CAUSES_CYSTIC_FIBROSIS	0.000364166	0.0148669	0.498493	-0.832272	-1.64521	61	RPS27A, UBA52, UBC, UBB, PSME1, PSMA7, PSMB1, PSME2, PSMB10, PSMB9, PSMB3, PSMB8, PSMA2, PSMB7, PSMB4, PSMB6, PSMD8, PSMC5, PSMD7, PSME4, PSMD5, PSMD9, PSMD12, DERL1, PSMB2, VCP, PSMC3, PSMD4, DERL2, PSMC4, PSMC1, PSMA4, ERLEC1, PSMD11, PSMD13	Immediately Post-flight	pbmc	Inspiration4	C2	1.82778
REACTOME_CHONDROITIN_SULFATE_DERMATAN_SULFATE_METABOLISM	0.000456702	0.0174732	0.498493	0.848679	1.45302	49	VCAN, CHST11, XYLT1, CHST15, CSGALNACT1, DSE, CSGALNACT2, ARSB, CHSY1, UST, HEXB	Immediately Post-flight	pbmc	Inspiration4	C2	1.75763
REACTOME_RRNA_MODIFICATION_IN_THE_NUCLEUS_AND_CYTOSOL	0.00046118	0.0174732	0.498493	-0.853728	-1.6859	59	RPS14, RPS2, RPS6, RPS7, RPS9, NOP58, SNU13, TRMT112, BUD23, NHP2, FBL, NOP10, THUMPD1, TSR3, MPHOSPH10, UTP18, UTP4, IMP4	Immediately Post-flight	pbmc	Inspiration4	C2	1.75763
REACTOME_EICOSANOIDS	0.000516663	0.0194507	0.477271	0.983815	1.4324	9	TBXAS1, CYP4F3	Immediately Post-flight	pbmc	Inspiration4	C2	1.71107
REACTOME_ABC_TRANSPORTER_DISORDERS	0.000610617	0.02245	0.477271	-0.79499	-1.68099	77	RPS27A, UBA52, UBC, UBB, PSME1, PSMA7, PSMB1, PSME2, PSMB10, PSMB9, PSMB3, PSMB8, PSMA2, PSMB7, PSMB4, PSMB6, PSMD8, PSMC5, PSMD7, PSME4, PSMD5, PSMD9, PSMD12, DERL1, PSMB2, VCP, PSMC3, PSMD4, DERL2, PSMC4, PSMC1, PSMA4, ERLEC1, PSMD11, PSMD13	Immediately Post-flight	pbmc	Inspiration4	C2	1.64878
REACTOME_SCF_SKP2_MEDIATED_DEGRADATION_OF_P27_P21	0.000701393	0.025198	0.477271	-0.831048	-1.65082	60	RPS27A, UBA52, UBC, UBB, PSME1, PSMA7, PSMB1, PSME2, PSMB10, PSMB9, PSMB3, PSMB8, PSMA2, PSMB7, PSMB4, PSMB6, PSMD8, PSMC5, SKP1, PSMD7, PSMD5, PSMD9, PSMD12, PSMB2, PSMC3, PSMD4, PSMC4, PSMC1, PSMA4, PSMD11, PSMD13	Immediately Post-flight	pbmc	Inspiration4	C2	1.59863
REACTOME_IMMUNOREGULATORY_INTERACTIONS_BETWEEN_A_LYMPHOID_AND_A_NON_LYMPHOID_CELL	0.000746478	0.0265147	0.477271	-0.651327	-1.57686	180	B2M, HLA-C, HLA-B, HLA-A, IGLC2, HCST, CD3D, HLA-E, IGLC3, KLRB1, CD247, TYROBP, HLA-F, CD99, CD3G, CD3E, IFITM1, ICAM3, CD81, CD8A, NCR3, CLEC2B, CD8B, ITGB7, FCGR3A, ITGB2	Immediately Post-flight	pbmc	Inspiration4	C2	1.57651
REACTOME_CHONDROITIN_SULFATE_BIOSYNTHESIS	0.000862001	0.0299414	0.477271	0.930923	1.44708	19	VCAN, CHST11, CHST15, CSGALNACT1, CSGALNACT2, CHSY1	Immediately Post-flight	pbmc	Inspiration4	C2	1.52373
REACTOME_HEDGEHOG_LIGAND_BIOGENESIS	0.00107235	0.0364426	0.45506	-0.810994	-1.62369	65	RPS27A, UBA52, UBC, UBB, PSME1, PSMA7, PSMB1, PSME2, PSMB10, PSMB9, PSMB3, PSMB8, PSMA2, PSMB7, PSMB4, PSMB6, PSMD8, PSMC5, PSMD7, PSME4, PSMD5, P4HB, PSMD9, PSMD12, PSMB2, VCP, PSMC3, PSMD4, DERL2, PSMC4, PSMC1, PSMA4, ERLEC1, PSMD11, PSMD13	Immediately Post-flight	pbmc	Inspiration4	C2	1.43839
REACTOME_ASYMMETRIC_LOCALIZATION_OF_PCP_PROTEINS	0.00153185	0.0469791	0.45506	-0.818203	-1.63435	64	RPS27A, UBA52, UBC, UBB, PSME1, PSMA7, PSMB1, PSME2, PSMB10, PSMB9, PSMB3, PSMB8, PSMA2, PSMB7, PSMB4, PSMB6, PSMD8, PSMC5, PSMD7, PSME4, PSMD5, PSMD9, PSMD12, PSMB2, PSMC3, PSMD4, PSMC4, PSMC1, PSMA4, PSMD11, PSMD13	Immediately Post-flight	pbmc	Inspiration4	C2	1.3281
REACTOME_ABC_FAMILY_PROTEINS_MEDIATED_TRANSPORT	0.00165324	0.0495077	0.45506	-0.712815	-1.56061	103	RPS27A, UBA52, UBC, UBB, PSME1, PSMA7, PSMB1, PSME2, PSMB10, PSMB9, PSMB3, PSMB8, PSMA2, PSMB7, PSMB4, PSMB6, PSMD8, PSMC5, PSMD7, PSME4, PSMD5, PSMD9, PSMD12, DERL1, ABCC1, PSMB2, VCP, PSMC3, PSMD4, ABCB1, DERL2, PSMC4, PSMC1, PSMA4, ERLEC1, PSMD11, PSMD13, ABCG1	Immediately Post-flight	pbmc	Inspiration4	C2	1.30533
GOBP_PEPTIDE_BIOSYNTHETIC_PROCESS	6.37183e-32	1.36348e-28	1.46752	-0.823221	-2.21533	623	RPL41, RPS27, RPL13, RPS18, RPL10, RPS12, RPL28, RPL13A, RPS14, RPLP1, RPLP2, RPL30, RPS27A, RPS2, RPS16, RPS11, RPL19, RPS28, RPS19, RPS29, RPL11, RPL34, RPS15, RPS3, RPS15A, RPL37A, RPL18A, RPL39, RPL27A, RPS23, RPL18, RPL3, EEF1A1, RPL32, RPL21, RPS21, RPL37, RPS20, RPS4X, RPL23A, RPS25, RPS6, RPL17, RPL9, RPS17, RPS8, RPS3A, RPL35A, RPS13, RPL23, RPS26, RPL26, RPL36, RPL15, RPS24, RPS5, RPS7,…	Immediately Post-flight	pbmc	Inspiration4	C5	27.8654
GOBP_AMIDE_BIOSYNTHETIC_PROCESS	3.76061e-30	7.04127e-27	1.42456	-0.784649	-2.13842	757	RPL41, RPS27, RPL13, RPS18, RPL10, RPS12, RPL28, RPL13A, RPS14, RPLP1, RPLP2, RPL30, RPS27A, RPS2, RPS16, RPS11, RPL19, RPS28, RPS19, RPS29, RPL11, RPL34, RPS15, RPS3, RPS15A, RPL37A, RPL18A, RPL39, RPL27A, RPS23, RPL18, RPL3, EEF1A1, RPL32, RPL21, RPS21, RPL37, RPS20, RPS4X, RPL23A, RPS25, RPS6, RPL17, RPL9, RPS17, RPS8, RPS3A, RPL35A, RPS13, RPL23, RPS26, RPL26, RPL36, RPL15, RPS24, RPS5, RPS7,…	Immediately Post-flight	pbmc	Inspiration4	C5	26.1523
GOBP_PEPTIDE_METABOLIC_PROCESS	6.28931e-30	1.04675e-26	1.42456	-0.782334	-2.14218	768	RPL41, RPS27, RPL13, RPS18, RPL10, RPS12, RPL28, RPL13A, RPS14, RPLP1, RPLP2, RPL30, RPS27A, RPS2, RPS16, RPS11, RPL19, RPS28, RPS19, RPS29, RPL11, RPL34, RPS15, RPS3, RPS15A, RPL37A, RPL18A, RPL39, RPL27A, RPS23, RPL18, RPL3, EEF1A1, RPL32, RPL21, RPS21, RPL37, RPS20, RPS4X, RPL23A, RPS25, RPS6, RPL17, RPL9, RPS17, RPS8, RPS3A, RPL35A, RPS13, RPL23, RPS26, RPL26, RPL36, RPL15, RPS24, RPS5, RPS7,…	Immediately Post-flight	pbmc	Inspiration4	C5	25.9802
GOBP_MRNA_METABOLIC_PROCESS	2.30697e-29	3.45561e-26	1.40995	-0.764298	-2.1043	827	RPL41, RPS27, RPL13, RPS18, RPL10, RPS12, RPL28, RPL13A, RPS14, RPLP1, RPLP2, RPL30, RPS27A, RPS2, RPS16, RPS11, RPL19, RPS28, RPS19, RPS29, RPL11, RPL34, RPS15, RPS3, RPS15A, RPL37A, RPL18A, RPL39, RPL27A, RPS23, RPL18, RPL3, RPL32, RPL21, RPS21, RPL37, RPS20, RPS4X, RPL23A, RPS25, RPS6, RPL17, RPL9, RPS17, RPS8, RPS3A, RPL35A, RPS13, RPL23, RPS26, RPL26, RPL36, RPL15, RPS24, RPS5, RPS7, RPS9, R…	Immediately Post-flight	pbmc	Inspiration4	C5	25.4615
GOBP_ESTABLISHMENT_OF_PROTEIN_LOCALIZATION_TO_MEMBRANE	3.25656e-29	4.43455e-26	1.40259	-0.89406	-2.33724	340	RPL41, RPS27, RPL13, RPS18, RPL10, RPS12, RPL28, RPL13A, RPS14, RPLP1, RPLP2, RPL30, RPS27A, RPS2, RPS16, RPS11, RPL19, RPS28, RPS19, RPS29, RPL11, RPL34, RPS15, RPS3, RPS15A, RPL37A, RPL18A, RPL39, RPL27A, RPS23, RPL18, RPL3, RPL32, RPL21, RPS21, RPL37, RPS20, RPS4X, RPL23A, RPS25, RPS6, RPL17, RPL9, RPS17, RPS8, RPS3A, RPL35A, RPS13, RPL23, RPS26, RPL26, RPL36, RPL15, RPS24, RPS5, RPS7, RPS9, R…	Immediately Post-flight	pbmc	Inspiration4	C5	25.3532
GOBP_COTRANSLATIONAL_PROTEIN_TARGETING_TO_MEMBRANE	5.75723e-28	7.18647e-25	1.37274	-0.986405	-2.17783	103	RPL41, RPS27, RPL13, RPS18, RPL10, RPS12, RPL28, RPL13A, RPS14, RPLP1, RPLP2, RPL30, RPS27A, RPS2, RPS16, RPS11, RPL19, RPS28, RPS19, RPS29, RPL11, RPL34, RPS15, RPS3, RPS15A, RPL37A, RPL18A, RPL39, RPL27A, RPS23, RPL18, RPL3, RPL32, RPL21, RPS21, RPL37, RPS20, RPS4X, RPL23A, RPS25, RPS6, RPL17, RPL9, RPS17, RPS8, RPS3A, RPL35A, RPS13, RPL23, RPS26, RPL26, RPL36, RPL15, RPS24, RPS5, RPS7, RPS9, R…	Immediately Post-flight	pbmc	Inspiration4	C5	24.1435
GOBP_RNA_CATABOLIC_PROCESS	2.8083e-27	3.23581e-24	1.35757	-0.863124	-2.26361	407	RPL41, RPS27, RPL13, RPS18, RPL10, RPS12, RPL28, RPL13A, RPS14, RPLP1, RPLP2, RPL30, RPS27A, RPS2, RPS16, RPS11, RPL19, RPS28, RPS19, RPS29, RPL11, RPL34, RPS15, RPS3, RPS15A, RPL37A, RPL18A, RPL39, RPL27A, RPS23, RPL18, RPL3, RPL32, RPL21, RPS21, RPL37, RPS20, RPS4X, RPL23A, RPS25, RPS6, RPL17, RPL9, RPS17, RPS8, RPS3A, RPL35A, RPS13, RPL23, RPS26, RPL26, RPL36, RPL15, RPS24, RPS5, RPS7, RPS9, R…	Immediately Post-flight	pbmc	Inspiration4	C5	23.49
GOBP_PROTEIN_TARGETING	7.04431e-27	7.53691e-24	1.34223	-0.853905	-2.24242	426	RPL41, RPS27, RPL13, RPS18, RPL10, RPS12, RPL28, RPL13A, RPS14, RPLP1, RPLP2, RPL30, RPS27A, RPS2, RPS16, RPS11, RPL19, RPS28, RPS19, RPS29, RPL11, RPL34, RPS15, RPS3, RPS15A, RPL37A, RPL18A, RPL39, RPL27A, RPS23, RPL18, RPL3, RPL32, RPL21, RPS21, RPL37, RPS20, RPS4X, RPL23A, RPS25, RPS6, RPL17, RPL9, RPS17, RPS8, RPS3A, RPL35A, RPS13, RPL23, RPS26, RPL26, RPL36, RPL15, RPS24, RPS5, RPS7, RPS9, R…	Immediately Post-flight	pbmc	Inspiration4	C5	23.1228
GOBP_PROTEIN_LOCALIZATION_TO_MEMBRANE	1.72841e-26	1.72599e-23	1.3345	-0.786295	-2.10245	644	RPL41, RPS27, RPL13, RPS18, RPL10, RPS12, RPL28, RPL13A, RPS14, RPLP1, RPLP2, RPL30, RPS27A, RPS2, RPS16, RPS11, RPL19, RPS28, RPS19, RPS29, RPL11, RPL34, RPS15, RPS3, RPS15A, RPL37A, RPL18A, RPL39, RPL27A, RPS23, RPL18, RPL3, RPL32, RPL21, RPS21, RPL37, RPS20, RPS4X, RPL23A, RPS25, RPS6, RPL17, RPL9, RPS17, RPS8, RPS3A, RPL35A, RPS13, RPL23, RPS26, RPL26, RPL36, RPL15, RPS24, RPS5, RPS7, RPS9, R…	Immediately Post-flight	pbmc	Inspiration4	C5	22.763
GOBP_PROTEIN_TARGETING_TO_MEMBRANE	3.39845e-26	2.99444e-23	1.32672	-0.943576	-2.32825	199	RPL41, RPS27, RPL13, RPS18, RPL10, RPS12, RPL28, RPL13A, RPS14, RPLP1, RPLP2, RPL30, RPS27A, RPS2, RPS16, RPS11, RPL19, RPS28, RPS19, RPS29, RPL11, RPL34, RPS15, RPS3, RPS15A, RPL37A, RPL18A, RPL39, RPL27A, RPS23, RPL18, RPL3, RPL32, RPL21, RPS21, RPL37, RPS20, RPS4X, RPL23A, RPS25, RPS6, RPL17, RPL9, RPS17, RPS8, RPS3A, RPL35A, RPS13, RPL23, RPS26, RPL26, RPL36, RPL15, RPS24, RPS5, RPS7, RPS9, R…	Immediately Post-flight	pbmc	Inspiration4	C5	22.5237
GOBP_TRANSLATIONAL_INITIATION	3.29555e-26	2.99444e-23	1.32672	-0.943883	-2.33013	189	RPL41, RPS27, RPL13, RPS18, RPL10, RPS12, RPL28, RPL13A, RPS14, RPLP1, RPLP2, RPL30, RPS27A, RPS2, RPS16, RPS11, RPL19, RPS28, RPS19, RPS29, RPL11, RPL34, RPS15, RPS3, RPS15A, RPL37A, RPL18A, RPL39, RPL27A, RPS23, RPL18, RPL3, RPL32, RPL21, RPS21, RPL37, RPS20, RPS4X, RPL23A, RPS25, RPS6, RPL17, RPL9, RPS17, RPS8, RPS3A, RPL35A, RPS13, RPL23, RPS26, RPL26, RPL36, RPL15, RPS24, RPS5, RPS7, RPS9, R…	Immediately Post-flight	pbmc	Inspiration4	C5	22.5237
GOBP_ORGANIC_CYCLIC_COMPOUND_CATABOLIC_PROCESS	4.00832e-26	3.33559e-23	1.32672	-0.798249	-2.11676	620	RPL41, RPS27, RPL13, RPS18, RPL10, RPS12, RPL28, RPL13A, RPS14, RPLP1, RPLP2, RPL30, RPS27A, RPS2, RPS16, RPS11, RPL19, RPS28, RPS19, RPS29, RPL11, RPL34, RPS15, RPS3, RPS15A, RPL37A, RPL18A, RPL39, RPL27A, RPS23, RPL18, RPL3, RPL32, RPL21, RPS21, RPL37, RPS20, RPS4X, RPL23A, RPS25, RPS6, RPL17, RPL9, RPS17, RPS8, RPS3A, RPL35A, RPS13, RPL23, RPS26, RPL26, RPL36, RPL15, RPS24, RPS5, RPS7, RPS9, R…	Immediately Post-flight	pbmc	Inspiration4	C5	22.4768
GOBP_NUCLEAR_TRANSCRIBED_MRNA_CATABOLIC_PROCESS_NONSENSE_MEDIATED_DECAY	1.76349e-24	1.39028e-21	1.27903	-0.972211	-2.20646	120	RPL41, RPS27, RPL13, RPS18, RPL10, RPS12, RPL28, RPL13A, RPS14, RPLP1, RPLP2, RPL30, RPS27A, RPS2, RPS16, RPS11, RPL19, RPS28, RPS19, RPS29, RPL11, RPL34, RPS15, RPS3, RPS15A, RPL37A, RPL18A, RPL39, RPL27A, RPS23, RPL18, RPL3, RPL32, RPL21, RPS21, RPL37, RPS20, RPS4X, RPL23A, RPS25, RPS6, RPL17, RPL9, RPS17, RPS8, RPS3A, RPL35A, RPS13, RPL23, RPS26, RPL26, RPL36, RPL15, RPS24, RPS5, RPS7, RPS9, R…	Immediately Post-flight	pbmc	Inspiration4	C5	20.8569
GOBP_VIRAL_GENE_EXPRESSION	2.96695e-24	2.2221e-21	1.27903	-0.936702	-2.31399	198	RPL41, RPS27, RPL13, RPS18, RPL10, RPS12, RPL28, RPL13A, RPS14, RPLP1, RPLP2, RPL30, RPS27A, RPS2, RPS16, RPS11, RPL19, RPS28, RPS19, RPS29, RPL11, RPL34, RPS15, RPS3, RPS15A, RPL37A, RPL18A, RPL39, RPL27A, RPS23, RPL18, RPL3, RPL32, RPL21, RPS21, RPL37, RPS20, RPS4X, RPL23A, RPS25, RPS6, RPL17, RPL9, RPS17, RPS8, RPS3A, RPL35A, RPS13, RPL23, RPS26, RPL26, RPL36, RPL15, RPS24, RPS5, RPS7, RPS9, R…	Immediately Post-flight	pbmc	Inspiration4	C5	20.6532
GOBP_ESTABLISHMENT_OF_PROTEIN_LOCALIZATION_TO_ENDOPLASMIC_RETICULUM	4.55427e-24	3.24849e-21	1.27091	-0.974608	-2.21181	117	RPL41, RPS27, RPL13, RPS18, RPL10, RPS12, RPL28, RPL13A, RPS14, RPLP1, RPLP2, RPL30, RPS27A, RPS2, RPS16, RPS11, RPL19, RPS28, RPS19, RPS29, RPL11, RPL34, RPS15, RPS3, RPS15A, RPL37A, RPL18A, RPL39, RPL27A, RPS23, RPL18, RPL3, RPL32, RPL21, RPS21, RPL37, RPS20, RPS4X, RPL23A, RPS25, RPS6, RPL17, RPL9, RPS17, RPS8, RPS3A, RPL35A, RPS13, RPL23, RPS26, RPL26, RPL36, RPL15, RPS24, RPS5, RPS7, RPS9, R…	Immediately Post-flight	pbmc	Inspiration4	C5	20.4883
GOBP_BIOLOGICAL_PROCESS_INVOLVED_IN_SYMBIOTIC_INTERACTION	5.32768e-24	3.62742e-21	1.27091	-0.707234	-1.9817	963	RPL41, RPS27, RPL13, RPS18, RPL10, RPS12, RPL28, RPL13A, RPS14, RPLP1, RPLP2, RPL30, RPS27A, RPS2, RPS16, RPS11, RPL19, RPS28, RPS19, RPS29, RPL11, RPL34, RPS15, RPS3, RPS15A, RPL37A, RPL18A, RPL39, B2M, RPL27A, RPS23, RPL18, RPL3, RPL32, RPL21, RPS21, RPL37, RPS20, RPS4X, RPL23A, RPS25, RPS6, RPL17, RPL9, RPS17, RPS8, RPS3A, RPL35A, RPS13, RPL23, RPS26, RPL26, HLA-C, RPL36, HLA-B, RPL15, RPS24, …	Immediately Post-flight	pbmc	Inspiration4	C5	20.4404
GOBP_ESTABLISHMENT_OF_PROTEIN_LOCALIZATION_TO_ORGANELLE	6.07746e-24	3.95801e-21	1.27091	-0.79836	-2.1315	560	RPL41, RPS27, RPL13, RPS18, RPL10, RPS12, RPL28, RPL13A, RPS14, RPLP1, RPLP2, RPL30, RPS27A, RPS2, RPS16, RPS11, RPL19, RPS28, RPS19, RPS29, RPL11, RPL34, RPS15, RPS3, RPS15A, RPL37A, RPL18A, RPL39, RPL27A, RPS23, RPL18, RPL3, RPL32, RPL21, RPS21, RPL37, RPS20, RPS4X, RPL23A, RPS25, RPS6, RPL17, RPL9, RPS17, RPS8, RPS3A, RPL35A, RPS13, RPL23, RPS26, RPL26, RPL36, RPL15, RPS24, RPS5, RPS7, RPS9, R…	Immediately Post-flight	pbmc	Inspiration4	C5	20.4025
GOBP_NEGATIVE_REGULATION_OF_GENE_EXPRESSION	1.25648e-23	7.84203e-21	1.26274	-0.691284	-1.94162	1079	RPL41, RPS27, RPL13, RPS18, RPL10, RPS12, RPL28, RPL13A, RPS14, RPLP1, RPLP2, RPL30, RPS27A, RPS2, RPS16, RPS11, RPL19, RPS28, RPS19, RPS29, RPL11, RPL34, RPS15, RPS3, RPS15A, RPL37A, RPL18A, RPL39, RPL27A, RPS23, RPL18, RPL3, RPL32, RPL21, RPS21, RPL37, RPS20, RPS4X, RPL23A, RPS25, RPS6, TMSB4X, RPL17, RPL9, RPS17, RPS8, RPS3A, RPL35A, RPS13, RPL23, RPS26, RPL26, RPL36, RPL15, RPS24, RPS5, RPS7,…	Immediately Post-flight	pbmc	Inspiration4	C5	20.1056
GOBP_NUCLEAR_TRANSCRIBED_MRNA_CATABOLIC_PROCESS	2.01162e-23	1.20528e-20	1.25451	-0.925621	-2.29597	206	RPL41, RPS27, RPL13, RPS18, RPL10, RPS12, RPL28, RPL13A, RPS14, RPLP1, RPLP2, RPL30, RPS27A, RPS2, RPS16, RPS11, RPL19, RPS28, RPS19, RPS29, RPL11, RPL34, RPS15, RPS3, RPS15A, RPL37A, RPL18A, RPL39, RPL27A, RPS23, RPL18, RPL3, RPL32, RPL21, RPS21, RPL37, RPS20, RPS4X, RPL23A, RPS25, RPS6, RPL17, RPL9, RPS17, RPS8, RPS3A, RPL35A, RPS13, RPL23, RPS26, RPL26, RPL36, RPL15, RPS24, RPS5, RPS7, RPS9, R…	Immediately Post-flight	pbmc	Inspiration4	C5	19.9189
GOBP_PROTEIN_LOCALIZATION_TO_ORGANELLE	3.10768e-22	1.79038e-19	1.22105	-0.692403	-1.94083	977	RPL41, RPS27, RPL13, RPS18, RPL10, RPS12, RPL28, RPL13A, RPS14, RPLP1, RPLP2, RPL30, RPS27A, RPS2, RPS16, RPS11, RPL19, RPS28, RPS19, RPS29, RPL11, RPL34, RPS15, RPS3, RPS15A, RPL37A, RPL18A, RPL39, RPL27A, RPS23, RPL18, RPL3, RPL32, RPL21, RPS21, RPL37, RPS20, RPS4X, RPL23A, RPS25, RPS6, RPL17, RPL9, RPS17, RPS8, RPS3A, RPL35A, RPS13, RPL23, RPS26, RPL26, RPL36, RPL15, RPS24, RPS5, RPS7, RPS9, R…	Immediately Post-flight	pbmc	Inspiration4	C5	18.7471
GOBP_PROTEIN_LOCALIZATION_TO_ENDOPLASMIC_RETICULUM	7.74652e-22	4.2976e-19	1.21254	-0.952839	-2.22436	144	RPL41, RPS27, RPL13, RPS18, RPL10, RPS12, RPL28, RPL13A, RPS14, RPLP1, RPLP2, RPL30, RPS27A, RPS2, RPS16, RPS11, RPL19, RPS28, RPS19, RPS29, RPL11, RPL34, RPS15, RPS3, RPS15A, RPL37A, RPL18A, RPL39, RPL27A, RPS23, RPL18, RPL3, RPL32, RPL21, RPS21, RPL37, RPS20, RPS4X, RPL23A, RPS25, RPS6, RPL17, RPL9, RPS17, RPS8, RPS3A, RPL35A, RPS13, RPL23, RPS26, RPL26, RPL36, RPL15, RPS24, RPS5, RPS7, RPS9, R…	Immediately Post-flight	pbmc	Inspiration4	C5	18.3668
GOBP_RIBOSOME_BIOGENESIS	4.03902e-15	2.01668e-12	0.996986	-0.817595	-2.10618	297	RPS27, RPL10, RPS14, RPS2, RPS16, RPS28, RPS19, RPL11, RPS15, RPL3, RPS21, RPL23A, RPS25, RPS6, RPS17, RPS8, RPL35A, RPL26, RPS24, RPS5, RPS7, RPS9, RPSA, RPL10A, RPL7A, RPL14, RPL7, RPL38, RPL5, RPL27, RPL35, RPL24, RPL6, RPLP0, RPS10, NOP53, NPM1, USP36, NOP58, DDX21, SNU13, ISG20, TRMT112, RAN, SBDS, BUD23, TENT4B, METTL16	Immediately Post-flight	pbmc	Inspiration4	C5	11.6954
GOBP_RIBONUCLEOPROTEIN_COMPLEX_BIOGENESIS	1.15282e-14	5.57034e-12	0.986546	-0.763912	-2.01473	434	RPS27, RPL10, RPL13A, RPS14, RPS2, RPS16, RPS28, RPS19, RPL11, RPS15, RPL3, RPS21, RPL23A, RPS25, RPS6, RPS17, RPS8, RPL35A, RPL26, RPS24, RPS5, RPS7, RPS9, RPSA, RPL10A, RPL7A, RPL14, RPL7, RPL38, RPL5, RPL27, RPL35, RPL24, RPL6, RPLP0, RPS10, HSP90AA1, EIF3K, HSP90AB1, NOP53, SRSF5, NPM1, SF1, USP36, EIF3F, SNRPB, NOP58, SNRPD2, DDX21, SNU13, ISG20, TRMT112, EIF3G, STRAP, RAN, EIF3H, LUC7L2, SB…	Immediately Post-flight	pbmc	Inspiration4	C5	11.2541
GOBP_CYTOPLASMIC_TRANSLATION	8.2558e-12	3.63716e-09	0.875325	-0.929023	-2.04139	99	RPL41, RPL13A, RPLP1, RPLP2, RPL30, RPL19, RPS28, RPS29, RPL11, RPL18A, RPL39, RPS23, RPL18, RPL32, RPS21, RPL17, RPL9, RPL35A, RPS26, RPL26, RPL36, RPL15, RPSA, RPL29, RPL36A, RPL10A, RPL8, RPL31, RPL38, RPL24, RPL6, RPLP0, RPL22, EIF3K, TMA7, EIF3F, EEF2, GSPT1, EIF4A1, EIF3G, EIF3H, EIF3E, EIF3M, RWDD1, EIF3L, EIF3D, DHX9, EIF4H, RPL22L1	Immediately Post-flight	pbmc	Inspiration4	C5	8.43924
GOBP_RRNA_METABOLIC_PROCESS	8.86819e-12	3.79533e-09	0.875325	-0.821826	-2.06627	232	RPS27, RPS14, RPS2, RPS16, RPS28, RPS19, RPL11, RPS15, RPS21, RPS25, RPS6, RPS17, RPS8, RPL35A, RPL26, RPS24, RPS7, RPS9, RPL10A, RPL7A, RPL14, RPL7, RPL5, RPL27, RPL35, NOP53, USP36, NOP58, DDX21, SNU13, ISG20, TRMT112, TRIR, SBDS, BUD23, TENT4B, METTL16	Immediately Post-flight	pbmc	Inspiration4	C5	8.42075
GOBP_RIBOSOMAL_SMALL_SUBUNIT_BIOGENESIS	1.53301e-09	5.88395e-07	0.788187	-0.934239	-1.91117	73	RPS27, RPS14, RPS16, RPS28, RPS19, RPS15, RPS21, RPS25, RPS6, RPS17, RPS8, RPS24, RPS5, RPS7, RPSA, RPL38, RPS10, NPM1, SNU13	Immediately Post-flight	pbmc	Inspiration4	C5	6.23033
GOBP_NCRNA_PROCESSING	1.10041e-08	3.74616e-06	0.74774	-0.691378	-1.80771	378	RPS27, RPS14, RPS2, RPS16, RPS28, RPS19, RPL11, RPS15, RPS21, RPS25, RPS6, RPS17, RPS8, RPL35A, RPL26, RPS24, RPS7, RPS9, RPL10A, RPL7A, RPL14, RPL7, RPL5, RPL27, RPL35, NOP53, USP36, STAT3, NOP58, DDX21, SNU13, ISG20, TRMT112, TUT4, SBDS, BUD23, TENT4B, METTL16	Immediately Post-flight	pbmc	Inspiration4	C5	5.42641
GOBP_RIBOSOME_ASSEMBLY	1.74363e-08	5.55699e-06	0.733762	-0.941052	-1.86844	59	RPS27, RPL10, RPS14, RPS28, RPS19, RPL11, RPS15, RPL3, RPL23A, RPS5, RPSA, RPL38, RPL5, RPL24, RPL6, RPLP0, RPS10, NOP53, NPM1	Immediately Post-flight	pbmc	Inspiration4	C5	5.25516
GOBP_NCRNA_METABOLIC_PROCESS	2.33177e-08	7.27659e-06	0.733762	-0.658732	-1.712	453	RPS27, RPS14, RPS2, RPS16, RPS28, RPS19, RPL11, RPS15, RPS21, RPS25, RPS6, RPS17, RPS8, RPL35A, RPL26, RPS24, RPS7, RPS9, RPL10A, RPL7A, RPL14, RPL7, RPL5, RPL27, RPL35, NOP53, USP36, STAT3, NOP58, DDX21, SNU13, ISG20, TRMT112, TRIR, RAN, TUT4, SBDS, BUD23, TENT4B, METTL16	Immediately Post-flight	pbmc	Inspiration4	C5	5.13807
GOBP_RIBONUCLEOPROTEIN_COMPLEX_SUBUNIT_ORGANIZATION	2.65923e-08	7.81033e-06	0.733762	-0.792845	-1.95862	198	RPS27, RPL10, RPL13A, RPS14, RPS28, RPS19, RPL11, RPS15, RPL3, RPL23A, RPS5, RPSA, RPL38, RPL5, RPL24, RPL6, RPLP0, RPS10, HSP90AA1, EIF3K, HSP90AB1, NOP53, SRSF5, SF1, EIF3F, SNRPB, SNRPD2, EIF3G, STRAP, EIF3H, LUC7L2, EIF3E, EIF3M, SNRPD1, SNRPF, PTGES3, SRSF10, EIF3L, EIF3D, SNRPE, DHX9, EIF4H, SNRPG, RSL24D1, EIF3A, PRPF8, EIF5, SNRPC, EIF3I, EIF6, TGS1, PUF60, LSM2, YJU2, SRSF9, YTHDC1, EIF4…	Immediately Post-flight	pbmc	Inspiration4	C5	5.10733
GOBP_RIBOSOMAL_LARGE_SUBUNIT_BIOGENESIS	3.25005e-08	9.36203e-06	0.719513	-0.921904	-1.8688	70	RPL10, RPL11, RPL3, RPL23A, RPL35A, RPL26, RPL10A, RPL7A, RPL14, RPL7, RPL38, RPL5, RPL35, RPL24, RPL6, RPLP0, NOP53, NPM1, SNU13	Immediately Post-flight	pbmc	Inspiration4	C5	5.02863
GOBP_OXIDATIVE_PHOSPHORYLATION	1.26779e-07	3.16504e-05	0.690132	-0.817712	-1.9113	140	MT-CO3, MT-ND3, MT-CO2, MT-CYB, COX4I1, MT-ATP6, MT-ND1, COX7C, ATP5F1E, CHCHD2, UQCRB, NDUFA13, ATP5MG, MT-ND2, COX6A1, COX6C, NDUFA4, ATP5MC2, MT-ND4, COX7A2, COX6B1, COX8A, UQCR11, ATP5F1D, COX5B, NDUFA1, NDUFB8, NDUFC2, NDUFB11, NDUFB7, UQCRH, ATP5MC3, NDUFB2, NDUFS5, MT-ND5, ATP5PO, NDUFA11, COX7B, NDUFB10, PARK7, CYCS, NDUFB9, ATP5MF, UQCR10, COX5A, NDUFS6, NDUFS7, ATP5ME, NDUFA3, UQCRQ, UQ…	Immediately Post-flight	pbmc	Inspiration4	C5	4.49962
GOBP_ATP_SYNTHESIS_COUPLED_ELECTRON_TRANSPORT	2.18826e-06	0.00034503	0.627257	-0.847995	-1.84923	95	MT-CO3, MT-ND3, MT-CO2, MT-CYB, COX4I1, MT-ND1, COX7C, CHCHD2, UQCRB, NDUFA13, MT-ND2, COX6A1, COX6C, NDUFA4, MT-ND4, COX6B1, COX8A, UQCR11, COX5B, NDUFA1, NDUFB8, NDUFC2, NDUFB11, NDUFB7, UQCRH, NDUFB2, NDUFS5, MT-ND5, NDUFA11, COX7B, NDUFB10, PARK7, CYCS, NDUFB9, UQCR10, COX5A, NDUFS6, NDUFS7, NDUFA3, UQCRQ, UQCRC2, UQCRFS1, NDUFA2, NDUFV2, NDUFA12, NDUFA6, NDUFB4, MT-CO1, NDUFAB1, GHITM, ISCU,…	Immediately Post-flight	pbmc	Inspiration4	C5	3.46214
GOBP_STRIATED_MUSCLE_CELL_DIFFERENTIATION	2.71199e-06	0.000418529	0.627257	0.752748	1.51682	236	SLC8A1, MEF2C, HDAC9, RIPOR2, MEF2A, PPP3CA, RB1, MAPK14, AKAP13, TTN, BCL2, CFLAR, RBPJ, NRG1, PAK1, HNRNPU, PDLIM5, HDAC4, CD53, TMOD2, SMYD3, ARRB2, FBXO22, MYH9, ACVR1, MYOF, ATG5, SMAD4, NEBL, DDX39B, SPAG9, SORT1, TMOD3, CAPN2, PLEKHO1, RGS2, MTPN, IL4R, ADGRB3, NFATC2, NLN, FRS2, MAP2K4, CAPN3, AKAP6, NEB, TSC1, MTOR, NIBAN2	Immediately Post-flight	pbmc	Inspiration4	C5	3.37827
GOBP_REGULATION_OF_GTPASE_ACTIVITY	3.52885e-06	0.000518222	0.627257	0.701571	1.48377	457	LRRK2, ARHGAP24, ARHGAP26, PLCB1, RIPOR2, DENND1A, SBF2, DOCK8, DOCK2, FGD4, ASAP1, PICALM, EVI5, RASA1, GNAQ, TBC1D5, NEDD9, ARHGAP15, ARHGAP25, ACAP2, DOCK5, PTK2B, TBC1D22A, SIPA1L1, DOCK11, MAP4K4, TBC1D9, IQGAP1, RIN2, VAV3, TBCK, AGFG1, PLXNC1, RIC1, RGS18, FAM13A, IQGAP2, DOCK10, STXBP5, SRGAP2, LIMS1, RALGAPA2, RIN3, NCKAP1L, TBC1D1, TIAM1, PREX1, RAPGEF2, TBC1D8, WNK1, RAP1GDS1, GSK3B, G…	Immediately Post-flight	pbmc	Inspiration4	C5	3.28548
GOBP_HEART_DEVELOPMENT	3.85234e-06	0.000560235	0.610527	0.696767	1.47906	492	SLC8A1, MEF2C, HDAC9, MEF2A, NOTCH2, RUNX1, EXT1, PTEN, CNTRL, JARID2, RB1, MAPK14, AKAP13, STK3, TTN, ATM, CERT1, MICAL2, SMAD2, RBPJ, CREB1, HIF1A, NRG1, MBD2, ROCK1, MAP2K5, PSEN1, ROCK2, PAK1, HNRNPU, PCSK5, TAB2, SMAD3, RTN4, NF1, TRIP11, MAP2K1, TMEM65, MIB1, PDLIM5, ZMIZ1, TNFRSF1B, DUSP6, UTY, NIPBL, SOS1, MAPK1, NCOA6, PAM, SEMA3C, TGFBR1, CCM2, ZFP36L1, CHD7, ARRB2, SETDB2, SPRED1, EP30…	Immediately Post-flight	pbmc	Inspiration4	C5	3.25163
GOBP_CELLULAR_PROTEIN_CONTAINING_COMPLEX_ASSEMBLY	4.91466e-06	0.000707852	0.610527	-0.513147	-1.44491	971	RPS27, RPL10, RPL13A, RPS14, RPS27A, RPS28, RPS19, RPL11, RPS15, RPS3, RPL3, RPL23A, TMSB4X, RPS5, RPSA, UBA52, TMSB10, RPL38, RPL5, PFN1, RPL24, RPL6, MT-CO3, RPLP0, MT-ND3, CYBA, RPS10, UBC, MT-ND1, HSP90AA1, UBB, EIF3K, HSP90AB1, NOP53, SRSF5, CORO1A, NDUFA13, MT-ND2, NPM1, SF1, GMFG, MT-ND4, SNX9, EIF3F, ARPC2, SET, COX7A2, SNRPB, ATP5F1D, ARPC3, NAP1L1, JMY, NDUFA1, SNRPD2, VAMP2, NDUFB8, HI…	Immediately Post-flight	pbmc	Inspiration4	C5	3.15006
GOBP_MUSCLE_CELL_DEVELOPMENT	8.62064e-06	0.00118467	0.593325	0.7884	1.50558	145	SLC8A1, HDAC9, RIPOR2, MEF2A, PPP3CA, AKAP13, TTN, BCL2, CFLAR, DYSF, PAK1, HNRNPU, PDLIM5, HDAC4, TMOD2, SMYD3, FBXO22, MYOF, ATG5, SMAD4, NEBL, DDX39B, TMOD3, RGS2, NFATC2, ATP2A2, MAP2K4, CAPN3, AKAP6, NEB, MTOR, NIBAN2	Immediately Post-flight	pbmc	Inspiration4	C5	2.9264
GOBP_LIPID_METABOLIC_PROCESS	1.55607e-05	0.00202682	0.57561	0.62146	1.35946	1331	PLCG2, CD36, PLCB1, AOAH, TBXAS1, ST8SIA4, JAZF1, QKI, LYN, ST6GALNAC3, ZBTB20, PTEN, ACSL1, SPTLC2, NCOA2, PTK2B, PRKAG2, INPP4B, FBXW7, CERS6, PLCL2, PLSCR1, MAPK14, INPP4A, ALOX5, ATM, SUMF1, CERT1, VAV3, PIP4K2A, FAR2, GPCPD1, PRKCE, PIBF1, TTC7A, ACER3, IPMK, PPM1L, SMG1, CREB1, NCOA1, FGR, FAR1, CHD9, CEPT1, SGMS2, PIKFYVE, LRP1, PSAP, PLCL1, ASAH1, PLBD1, PIK3C3, ATP8B1, SGMS1, PDSS2, PIK3…	Immediately Post-flight	pbmc	Inspiration4	C5	2.69318
GOBP_POSITIVE_REGULATION_OF_GTPASE_ACTIVITY	1.76188e-05	0.00221775	0.57561	0.705007	1.47631	384	LRRK2, ARHGAP24, ARHGAP26, PLCB1, DENND1A, DOCK8, DOCK2, ASAP1, PICALM, EVI5, RASA1, GNAQ, TBC1D5, NEDD9, ARHGAP15, ARHGAP25, ACAP2, DOCK5, PTK2B, TBC1D22A, SIPA1L1, DOCK11, MAP4K4, TBC1D9, IQGAP1, RIN2, VAV3, TBCK, AGFG1, RIC1, RGS18, FAM13A, IQGAP2, DOCK10, STXBP5, SRGAP2, LIMS1, RALGAPA2, RIN3, NCKAP1L, TBC1D1, TIAM1, PREX1, RAPGEF2, TBC1D8, RAP1GDS1, GSK3B, GIT2, ITGA6, CORO1C, USP6NL, SNX13,…	Immediately Post-flight	pbmc	Inspiration4	C5	2.65409
GOBP_RIBOSOMAL_LARGE_SUBUNIT_ASSEMBLY	3.05082e-05	0.00368534	0.57561	-0.965922	-1.73233	26	RPL10, RPL11, RPL3, RPL23A, RPL38, RPL5, RPL24, RPL6, RPLP0, NOP53	Immediately Post-flight	pbmc	Inspiration4	C5	2.43352
GOBP_SMALL_GTPASE_MEDIATED_SIGNAL_TRANSDUCTION	3.18953e-05	0.00382208	0.557332	0.677654	1.43792	491	ARHGAP24, ARHGAP26, RIPOR2, JAK2, DENND1A, DOCK8, DOCK2, FGD4, LYN, NOTCH2, RASA1, CCDC88A, ELMO1, ARHGAP15, ARHGAP25, RALGPS2, ARHGEF3, DOCK5, SIPA1L1, TRIO, DOCK11, MAP4K4, RB1, MAPK14, AKAP13, ERBIN, MAPKAP1, RIN2, VAV3, SHTN1, FAM13A, DOCK10, SRGAP2, RALGAPA2, CDC42EP3, ROCK1, CBL, TIAM1, PREX1, RAPGEF2, RASGEF1B, ROCK2, SHOC2, PIK3CB, RAP1A, IQSEC1, NF1, RREB1, ARAP2, ARRB1, RHOQ, TIAM2, ARH…	Immediately Post-flight	pbmc	Inspiration4	C5	2.4177
GOBP_APPENDAGE_DEVELOPMENT	3.40001e-05	0.00404196	0.557332	0.775405	1.48414	147	MBNL1, AFF3, NOTCH2, LEF1, CHST11, EXT1, FMN1, PSEN1, ITGA6, MAP3K20, PCSK5, WDPCP, NIPBL, FBN2, PAM, SEMA3C, CHD7, ATRX, CREBBP, SMAD4, ECE1, IFT80, ZNF141, ALDH1A2, C2CD3, CTNNB1, RC3H2, ZBTB16, FBXW4, BMPR2, KAT2B, TBC1D32, LNPK	Immediately Post-flight	pbmc	Inspiration4	C5	2.39341
GOBP_ANTIBACTERIAL_HUMORAL_RESPONSE	3.92013e-05	0.00451689	0.557332	-0.931531	-1.69774	35	RPL39, HLA-A, HLA-E, IGHA1, IGHM, OCIAD2, JCHAIN, IGHA2, OCIAD1	Immediately Post-flight	pbmc	Inspiration4	C5	2.34516
GOBP_CELL_MORPHOGENESIS	4.72904e-05	0.00536639	0.557332	0.634321	1.38028	959	LRRK2, MEF2C, RIPOR2, ZSWIM6, MEF2A, MEGF9, FGD4, NUMB, FRY, PICALM, NOTCH2, LEF1, RASA1, ITGA4, DISC1, EXT1, PTEN, GAS7, NEDD9, ARHGAP15, HCK, PPP3CA, DOCK5, PTK2B, ADAM10, SIPA1L1, TRIO, MAP4K4, C9orf72, MYCBP2, GAB2, RB1, MAPK14, IQGAP1, AP3B1, CERT1, PHIP, CUX1, CD44, PLXNC1, BCL2, TAOK3, SHTN1, IL7R, SPG11, FRYL, DOCK10, NIN, RAB10, SRGAP2, CREB1, LIMS1, FGR, RERE, VCL, TAOK1, DIAPH1, BCL11A…	Immediately Post-flight	pbmc	Inspiration4	C5	2.27032
GOBP_TRANSLATIONAL_ELONGATION	5.6053e-05	0.00621939	0.557332	-0.755838	-1.74294	132	RPLP1, RPLP2, RPL30, EEF1A1, EEF1G, RACK1, EEF1B2, EEF1D, EEF2, EIF5A, MRPL54, SELENOT, GADD45GIP1, AURKAIP1, MRPS24, TUFM, MRPL57, MRPL41, USP16, SRP9, MRPS12, MRPL55, MRPL23, MRPS21, MRPL51, MRPL47, MRPS34, SECISBP2, MRPS7, MRPL9, MRPL11, MRPL40, MRPL34, MRPL14, MRPL10, MRPS36, MRPL22, MRPL38, MRPS15, MRPL12, CHCHD1, MRPL43, MRPL4, MRPS23, MRPL52, MRPL20, MRPL21, MRPL27, GTPBP1, MRPL28, MRPL36,…	Immediately Post-flight	pbmc	Inspiration4	C5	2.20625
GOBP_MATURATION_OF_SSU_RRNA	5.67294e-05	0.00624816	0.557332	-0.891855	-1.70537	50	RPS14, RPS16, RPS28, RPS19, RPS21, RPS8, SNU13	Immediately Post-flight	pbmc	Inspiration4	C5	2.20425
GOBP_CELL_PROJECTION_ORGANIZATION	6.26706e-05	0.00672623	0.538434	0.60263	1.32068	1500	LRRK2, ARHGAP24, MEF2C, RIPOR2, JAK2, ZSWIM6, SCLT1, MEF2A, FGD4, NUMB, ASAP1, LYN, FRY, MTSS1, PICALM, NOTCH2, CCDC88A, ITGA4, DISC1, EXT1, PTEN, GAS7, SETX, PPP3CA, PTK2B, CNTRL, ADAM10, SIPA1L1, TRIO, DOCK11, TTC17, RFX3, MAP4K4, C9orf72, MYCBP2, GAB2, RB1, IQGAP1, ZNF804A, VAV3, CUX1, CD44, PLXNC1, BCL2, TAOK3, CFLAR, SHTN1, PIBF1, SDCCAG8, SPG11, FRYL, DOCK10, CEP350, S100A9, NIN, RAB10, SRG…	Immediately Post-flight	pbmc	Inspiration4	C5	2.17223
GOBP_MUSCLE_CELL_DIFFERENTIATION	6.63877e-05	0.00700297	0.538434	0.70374	1.45295	312	SLC8A1, MEF2C, HDAC9, RIPOR2, MEF2A, QKI, PPP3CA, RB1, MAPK14, AKAP13, TTN, BCL2, CFLAR, RBPJ, ANKRD17, DYSF, NRG1, MRTFA, PAK1, PIAS1, HNRNPU, CTNNA1, PDLIM5, HDAC4, NFATC3, CD53, SYNE1, SETD3, TMOD2, SMYD3, ARRB2, FBXO22, MYH9, ACVR1, MRTFB, MYOF, ATG5, SMAD4, NEBL, DDX39B, SPAG9, SORT1, TMOD3, SOD2, CAPN2, ABL1, PLEKHO1, RGS2, CTNNB1, MTPN, IL4R, ADGRB3, NFATC2, NLN, ATP2A2, FRS2, MAP2K4, CAPN…	Immediately Post-flight	pbmc	Inspiration4	C5	2.15472
GOBP_NEUROGENESIS	6.83165e-05	0.00715603	0.538434	0.601814	1.31887	1506	LRRK2, MEF2C, HDAC9, RIPOR2, TLR2, JAK2, ZSWIM6, SCLT1, MEF2A, NUMB, ASAP1, LYN, FRY, PICALM, ETV6, NOTCH2, RUNX1, LEF1, CCDC88A, ITGA4, DISC1, EXT1, PTEN, GAS7, SETX, PPP3CA, PTK2B, ADAM10, SIPA1L1, TRIO, AGTPBP1, MAP4K4, C9orf72, MYCBP2, GAB2, RB1, IQGAP1, ZNF804A, CUX1, PLXNC1, BCL2, TAOK3, CFLAR, SHTN1, RBPJ, SDCCAG8, SPG11, FRYL, DOCK10, PBX3, S100A9, NIN, TCF12, RAB10, SRGAP2, CREB1, NCOA1,…	Immediately Post-flight	pbmc	Inspiration4	C5	2.14533
GOBP_RIBOSOMAL_SMALL_SUBUNIT_ASSEMBLY	6.8899e-05	0.00716693	0.538434	-0.974812	-1.68522	19	RPS27, RPS14, RPS28, RPS19, RPS15, RPS5, RPSA, RPL38, RPS10	Immediately Post-flight	pbmc	Inspiration4	C5	2.14467
GOBP_GLOMERULUS_MORPHOGENESIS	7.1281e-05	0.00731313	0.538434	0.995624	1.41492	7	MEF2C, MTSS1, NOTCH2	Immediately Post-flight	pbmc	Inspiration4	C5	2.1359
GOBP_DEVELOPMENTAL_GROWTH	7.43046e-05	0.00757149	0.538434	0.665985	1.41744	549	MEF2C, PLCB1, NOTCH2, RUNX1, CPQ, CHST11, ITGA4, DISC1, EXT1, PTEN, PPP3CA, JARID2, C9orf72, MAPK14, AKAP13, IQGAP1, STK3, ATM, TXK, BCL2, CFLAR, SHTN1, SMAD2, RBPJ, SPG11, MBD5, NIN, CREB1, VCL, ARID5B, BCL11A, FMN1, LRP1, PSAP, TIAM1, DIP2B, PAK1, GSK3B, ALCAM, MACF1, PTPN12, PRKN, SMAD3, RTN4, ITSN2, SEMA4D, RUFY3, FTO, PDLIM5, MTM1, ZMIZ1, ATRN, DUSP6, STAT5B, LARGE1, NIPBL, SOS1, APP, MAPK1,…	Immediately Post-flight	pbmc	Inspiration4	C5	2.12082
GOBP_REGULATION_OF_POSTSYNAPTIC_MEMBRANE_POTENTIAL	7.51446e-05	0.0075734	0.538434	0.780498	1.46462	126	LRRK2, MEF2C, PTEN, PPP3CA, PTK2B, OPRM1, GSK3B, APP, RAB3GAP1, ZMYND8, ARRB2, P2RX1, P2RX7, GRIK1, GABBR1	Immediately Post-flight	pbmc	Inspiration4	C5	2.12071
GOBP_REGULATION_OF_INSULIN_LIKE_GROWTH_FACTOR_RECEPTOR_SIGNALING_PATHWAY	7.74106e-05	0.00767903	0.538434	0.946442	1.4897	21	PHIP, AR	Immediately Post-flight	pbmc	Inspiration4	C5	2.11469
GOBP_ORGAN_GROWTH	7.90169e-05	0.0077868	0.538434	0.765323	1.45056	139	MEF2C, RUNX1, EXT1, PTEN, JARID2, MAPK14, AKAP13, STK3, BCL2, SMAD2, RBPJ, PSAP, PAK1, PDLIM5, DUSP6, MAPK1, TGFBR1, IFT80, DDX39B, VGLL4, DIPK2A, RGS2, STK4, SASH3, WWC2, YBX3, WWC3, ARID2, IL7, MAP2K4, AKAP6, ESR1, MTOR, BASP1, LATS2, UBE3A, BMPR1A, TGFBR2, HEG1, PPARA, PLAG1, SMAD1, LEPR, FXN, S1PR1, ANXA6, BCL2L11	Immediately Post-flight	pbmc	Inspiration4	C5	2.10864
GOBP_MUSCLE_TISSUE_DEVELOPMENT	8.48422e-05	0.00830622	0.538434	0.699084	1.44622	325	SLC8A1, MEF2C, HDAC9, RIPOR2, MEF2A, RUNX1, LEF1, PTEN, PPP3CA, JARID2, RB1, MAPK14, AKAP13, TTN, BCL2, CFLAR, SVIL, GPCPD1, DDX17, RBPJ, CREB1, NRG1, PAK1, HNRNPU, COL19A1, SMAD3, NF1, PDLIM5, MTM1, PAX5, HDAC4, FOXN2, MAPK1, SEMA3C, TGFBR1, CHD7, ARRB2, HIVEP3, EP300, FBXO22, ACVR1, MRTFB, ATG5, SMAD4, NEBL, DDX39B, VGLL4, DIPK2A, RGS2, DLG1, ALDH1A2, ZFAND5, MTPN, ZBTB18, NLN, YBX3, ARID2, FRS…	Immediately Post-flight	pbmc	Inspiration4	C5	2.0806
GOBP_SYNAPTIC_TRANSMISSION_GLUTAMATERGIC	8.78725e-05	0.00849189	0.538434	0.812313	1.46583	84	LRRK2, MEF2C, DISC1, EXT1, PTK2B, PSEN1, PRKN, CLCN3, RAB3GAP1, P2RX1, GRIK1, KMO, TSHZ3, ATAD1	Immediately Post-flight	pbmc	Inspiration4	C5	2.071
GOBP_PEPTIDYL_AMINO_ACID_MODIFICATION	9.46662e-05	0.00897471	0.538434	0.610642	1.33483	1202	LRRK2, CD36, HDAC9, JAK2, SYK, BANK1, LYN, CLEC7A, TET2, LEF1, PTPRC, CAMK2D, PTEN, NEDD9, HCK, PRKCB, PTK2B, JARID2, AGTPBP1, PRKAG2, FBXW7, PARP14, PLCL2, HIPK3, MAPK14, ST6GAL1, IQGAP1, PTPRJ, IL15, KANSL1L, TTN, MAPKAP1, ATM, CD44, TXK, BCL2, PECAM1, ITK, PRKCE, PIBF1, FKBP15, S100A9, SMG1, NCOA3, MGAT5, TET3, NCOA1, FGR, SENP7, PHF14, SETD5, VRK2, BCL11A, SENP6, NRG1, SGK3, ROCK1, PIKFYVE, C…	Immediately Post-flight	pbmc	Inspiration4	C5	2.04698
GOBP_MATURATION_OF_SSU_RRNA_FROM_TRICISTRONIC_RRNA_TRANSCRIPT_SSU_RRNA_5_8S_RRNA_LSU_RRNA	9.97286e-05	0.00939518	0.538434	-0.914228	-1.66009	37	RPS14, RPS16, RPS19, RPS21, RPS8	Immediately Post-flight	pbmc	Inspiration4	C5	2.02709
GOBP_RESPIRATORY_ELECTRON_TRANSPORT_CHAIN	0.000133376	0.0123323	0.518848	-0.763569	-1.71397	112	MT-CO3, MT-ND3, MT-CO2, MT-CYB, COX4I1, MT-ND1, COX7C, CHCHD2, UQCRB, NDUFA13, MT-ND2, COX6A1, COX6C, NDUFA4, MT-ND4, COX6B1, COX8A, UQCR11, COX5B, NDUFA1, NDUFB8, NDUFC2, NDUFB11, NDUFB7, UQCRH, NDUFB2, NDUFS5, MT-ND5, NDUFA11, COX7B, NDUFB10, PARK7, CYCS, NDUFB9, UQCR10, COX5A, NDUFS6, NDUFS7, NDUFA3, UQCRQ, UQCRC2, UQCRFS1, NDUFA2, NDUFV2, NDUFA12, NDUFA6, NDUFB4, MT-CO1, NDUFAB1, ETFB, GHITM,…	Immediately Post-flight	pbmc	Inspiration4	C5	1.90895
GOBP_GLYCEROLIPID_METABOLIC_PROCESS	0.000137368	0.0124857	0.518848	0.67973	1.42607	405	PLCG2, PLCB1, PTEN, ACSL1, INPP4B, FBXW7, PLSCR1, INPP4A, ATM, PIP4K2A, GPCPD1, TTC7A, IPMK, SMG1, FAR1, CEPT1, PIKFYVE, PLBD1, PIK3C3, PIK3CB, DGKD, LPCAT2, MTM1, OSBPL10, ACSL4, FIG4, PIP5K1B, PLEK, DGKG, MBOAT1, LPGAT1, MTMR3, PIGN, OSBPL8, FAM126A, DGKA, LCLAT1, PLA2G4A, ABHD3, SYNJ1, SLC44A1, PLEKHA1, PLD1, ETNK1, SERINC5, SLC22A4, MTMR10, PIK3R5, AGPAT3, FAM126B, AGPAT4, PIGX, GK, DGKH, LPI…	Immediately Post-flight	pbmc	Inspiration4	C5	1.90359
GOBP_CELLULAR_LIPID_METABOLIC_PROCESS	0.000154742	0.0137969	0.518848	0.62667	1.36194	988	PLCG2, CD36, PLCB1, AOAH, TBXAS1, ST8SIA4, QKI, ST6GALNAC3, PTEN, ACSL1, SPTLC2, PRKAG2, INPP4B, FBXW7, CERS6, PLSCR1, MAPK14, INPP4A, ALOX5, ATM, SUMF1, CERT1, PIP4K2A, GPCPD1, PIBF1, TTC7A, ACER3, IPMK, PPM1L, SMG1, FAR1, CEPT1, SGMS2, PIKFYVE, LRP1, PSAP, ASAH1, PLBD1, PIK3C3, SGMS1, PDSS2, PIK3CB, ST3GAL1, DGKD, ECHDC1, LPCAT2, LTA4H, ALG13, MTM1, OSBPL10, ACSL4, FIG4, PIP5K1B, PLEK, DGKG, HS…	Immediately Post-flight	pbmc	Inspiration4	C5	1.86022
GOBP_GLYCEROLIPID_BIOSYNTHETIC_PROCESS	0.000158311	0.0140316	0.518848	0.721172	1.46168	256	PLCG2, PTEN, ACSL1, INPP4B, FBXW7, PLSCR1, INPP4A, ATM, PIP4K2A, FAR1, CEPT1, PIKFYVE, PIK3C3, PIK3CB, DGKD, LPCAT2, MTM1, ACSL4, FIG4, PIP5K1B, DGKG, LPGAT1, MTMR3, PIGN, DGKA, LCLAT1, PLA2G4A, ABHD3, SYNJ1, SLC44A1, PLEKHA1, PLD1, ETNK1, PIK3R5, AGPAT3, AGPAT4, PIGX, GK, DGKH, LPIN2, CAPN2, PIGK, PIGF, ABHD5, PIK3CG, CHPT1, RUFY1, MTMR14, PGS1, MTMR1, PIGL, PCYT1A, SACM1L, PITPNM2, INPP5F, PI4K…	Immediately Post-flight	pbmc	Inspiration4	C5	1.85289
GOBP_CIRCULATORY_SYSTEM_DEVELOPMENT	0.000159326	0.0140385	0.518848	0.625851	1.35997	974	SLC8A1, ARHGAP24, MEF2C, HDAC9, CYBB, MEF2A, SYK, QKI, ETS1, NOTCH2, AHR, RUNX1, LEF1, RASA1, EXT1, PTEN, SAT1, PRKCB, TNFAIP2, PTK2B, CNTRL, ADAM10, JARID2, FBXW7, SLC12A6, RB1, MAPK14, ALOX5, AKAP13, STK3, STAT1, TTN, ATM, CERT1, RIN2, VAV3, IMMP2L, CFLAR, MICAL2, PECAM1, SMAD2, RBPJ, TCF7L2, ANKRD17, SP100, CREB1, HIF1A, NRG1, MBD2, ROCK1, LRP1, PF4, MAP2K5, KCNQ1, RAPGEF2, PSEN1, ROCK2, PAK1,…	Immediately Post-flight	pbmc	Inspiration4	C5	1.85268
GOBP_CHEMICAL_SYNAPTIC_TRANSMISSION_POSTSYNAPTIC	0.000162111	0.0142003	0.518848	0.799831	1.46201	97	LRRK2, MEF2C, PTEN, PPP3CA, PTK2B, OPRM1, GSK3B, APP, RAB3GAP1, ZMYND8, ARRB2, P2RX1, P2RX7	Immediately Post-flight	pbmc	Inspiration4	C5	1.8477
GOBP_PATTERN_SPECIFICATION_PROCESS	0.000164019	0.0142478	0.518848	0.694721	1.44511	366	MEF2C, NOTCH2, LEF1, EXT1, RFX3, ATM, MLLT3, MICAL2, SMAD2, RBPJ, PBX3, HIF1A, PSEN1, PRKACB, APC, RNF111, PCSK5, SMAD3, MIB1, ACVR2A, TASOR, SEMA3C, TGFBR1, HIPK2, SETDB2, EP300, ACVR1, CHSY1, PRKDC, SMAD4, AIDA, ALDH1A2, C2CD3, SUFU, OFD1, ZBTB16, CCDC39, BMPR2, BPTF, AP1B1, ITGAM, FRS2, MAFB, TBC1D32, IFT74, NPHP3, PKD2, SMAD5, PRKACA, BASP1, TSHZ1, ARL13B, BCOR, SMARCD3, RTTN, SCMH1, WLS, BMP…	Immediately Post-flight	pbmc	Inspiration4	C5	1.84625
GOBP_REGULATION_OF_SIGNALING_RECEPTOR_ACTIVITY	0.000164555	0.0142478	0.518848	0.741874	1.44031	174	MTRNR2L12, MEF2C, MTRNR2L8, JAK2, PTEN, PTK2B, FBXW7, DAPK1, NCOA3, TAFA1, OPRM1, HIF1A, CBL, NCK2, PSEN1, ADAM17, NCF1, AKAP9, APP, MTRNR2L1, BICD1, DLG1, PDE4D, RASGRF2, DLG2, PRKCD, MINK1, NETO1, CLEC12B, PPARA, NETO2, HDAC2, ANKRD13C, ITGB1, LRRC7	Immediately Post-flight	pbmc	Inspiration4	C5	1.84625
GOBP_MELANOCYTE_DIFFERENTIATION	0.000165547	0.0142513	0.518848	0.934739	1.49263	23	LRMDA, ZEB2, MEF2C, BCL2, RAB27A, MITF	Immediately Post-flight	pbmc	Inspiration4	C5	1.84615
GOBP_PHOSPHOLIPID_BIOSYNTHETIC_PROCESS	0.000203223	0.0171016	0.518848	0.711486	1.44533	263	PLCG2, PTEN, SPTLC2, INPP4B, PLSCR1, INPP4A, ATM, PIP4K2A, FAR1, CEPT1, SGMS2, PIKFYVE, PIK3C3, SGMS1, PIK3CB, DGKD, LPCAT2, MTM1, FIG4, PIP5K1B, DGKG, MBOAT1, LPGAT1, MTMR3, PIGN, DGKA, LCLAT1, PLA2G4A, ABHD3, SYNJ1, SLC44A1, PLEKHA1, PLD1, ETNK1, SERINC5, PIK3R5, AGPAT3, AGPAT4, PIGX, DGKH, LPIN2, CAPN2, PIGK, PIGF, ABHD5, PIK3CG, CHPT1, RUFY1, MTMR14, PGS1, MTMR1, HEXB, PIGL, PCYT1A, SACM1L, P…	Immediately Post-flight	pbmc	Inspiration4	C5	1.76696
GOBP_REGULATION_OF_CARDIAC_CONDUCTION	0.000218332	0.0181688	0.518848	0.833118	1.44785	54	SLC8A1, ATP2B1, ITPR2, ITPR1, ASPH, TMEM65, STIM1, ATP2A2, ATP1A1, ATP2B4, AHCYL1, PRKACA	Immediately Post-flight	pbmc	Inspiration4	C5	1.74067
GOBP_APPENDAGE_MORPHOGENESIS	0.000229149	0.0187138	0.518848	0.773272	1.43847	118	MBNL1, AFF3, NOTCH2, LEF1, CHST11, EXT1, FMN1, PSEN1, MAP3K20, PCSK5, WDPCP, NIPBL, FBN2, SEMA3C, CHD7, ATRX, CREBBP, SMAD4, ECE1, ZNF141, ALDH1A2, C2CD3, CTNNB1, ZBTB16, FBXW4, TBC1D32, LNPK	Immediately Post-flight	pbmc	Inspiration4	C5	1.72784
GOBP_NEURON_DIFFERENTIATION	0.000281377	0.0224189	0.498493	0.602011	1.31696	1268	LRRK2, MEF2C, HDAC9, RIPOR2, JAK2, ZSWIM6, SCLT1, MEF2A, NUMB, ASAP1, LYN, FRY, PICALM, NOTCH2, RUNX1, CCDC88A, ITGA4, DISC1, EXT1, PTEN, GAS7, SETX, PPP3CA, PTK2B, ADAM10, SIPA1L1, TRIO, AGTPBP1, MAP4K4, C9orf72, MYCBP2, GAB2, RB1, IQGAP1, ZNF804A, CUX1, PLXNC1, BCL2, TAOK3, CFLAR, SHTN1, RBPJ, SPG11, FRYL, DOCK10, PBX3, S100A9, NIN, TCF12, RAB10, SRGAP2, CREB1, NCOA1, RERE, VCL, TAOK1, BCL11A, …	Immediately Post-flight	pbmc	Inspiration4	C5	1.64939
GOBP_POSTTRANSCRIPTIONAL_REGULATION_OF_GENE_EXPRESSION	0.000280941	0.0224189	0.498493	-0.526634	-1.40283	598	RPL10, RPL13A, RPS14, RPL30, RPS27A, RPS3, RPS4X, RPL26, RPS9, UBA52, EIF1, RPL38, RPL5, RACK1, RPL22, CCL5, PABPC1, UBC, ZFP36L2, CNOT6L, UBB, EIF3K, GZMB, YWHAZ, GAPDH, NPM1, PSME1, DDX6, EEF2, SET, HNRNPC, NCL, CIRBP, GSPT1, STAT3, YWHAB, RBM3, PSMA7, TGFB1, THRAP3, PSMB1, HSPA8, PER1, PPP1CA, PSME2, RAN, TUT4, EIF3H, EIF3E, TENT5C, PAIP2, PSMB10, POLR2L, HNRNPM, LSM14A, EIF5A, TENT4B, METTL16…	Immediately Post-flight	pbmc	Inspiration4	C5	1.64939
GOBP_PROTEOGLYCAN_BIOSYNTHETIC_PROCESS	0.000296754	0.0230315	0.498493	0.825636	1.4418	60	VCAN, CHST11, EXT1, XYLT1, TCF7L2, CHST15, CSGALNACT1, DSE, HS2ST1, CSGALNACT2, CHSY1, CTNNB1, EXT2, UST, BMPR2, GLCE	Immediately Post-flight	pbmc	Inspiration4	C5	1.63768
GOBP_REGULATION_OF_CELL_JUNCTION_ASSEMBLY	0.000307075	0.023446	0.498493	0.731019	1.42794	181	MEF2C, TLR2, RUNX1, PTEN, MAP4K4, IQGAP1, PTPRJ, LIMS1, VCL, SETD5, FMN1, ROCK1, LRP1, RAPGEF2, ROCK2, MACF1, CORO1C, SMAD3, RAP1A, SEMA4D, IL1RAP, PDLIM5, CLASP1, WDPCP, APP, RAPGEF1, IKBKB, PEAK1, BCAS3, PTK2, SLK, ABL1, VPS35, LRRN3, DUSP22, ADGRB3, CBFB, IL1B, PPM1F, TSC1, ARMCX5-GPRASP2, RCC2, PRKACA, CLASP2, THBS1, ITGB1BP1	Immediately Post-flight	pbmc	Inspiration4	C5	1.62993
GOBP_REGULATION_OF_SYNAPTIC_TRANSMISSION_GLUTAMATERGIC	0.000311395	0.023446	0.498493	0.829481	1.46518	63	LRRK2, MEF2C, DISC1, PTK2B, PSEN1, RAB3GAP1, GRIK1, KMO, TSHZ3, ATAD1	Immediately Post-flight	pbmc	Inspiration4	C5	1.62993
GOBP_STRIATED_MUSCLE_CELL_PROLIFERATION	0.000306917	0.023446	0.498493	0.829723	1.44698	58	MEF2C, JAK2, RUNX1, PTEN, JARID2, MAPK14, CFLAR, RBPJ, MAPK1, PAXBP1, TGFBR1, KPNA1, VGLL4, DIPK2A	Immediately Post-flight	pbmc	Inspiration4	C5	1.62993
GOBP_REGULATION_OF_POSTSYNAPTIC_CYTOSOLIC_CALCIUM_ION_CONCENTRATION	0.000326228	0.0241909	0.498493	0.978771	1.4382	10	SLC8A1, ITPR1	Immediately Post-flight	pbmc	Inspiration4	C5	1.61635
GOBP_EMBRYONIC_SKELETAL_SYSTEM_DEVELOPMENT	0.000355335	0.0254937	0.498493	0.771611	1.42091	105	CHST11, EXT1, SULF2, XYLT1, SMAD2, PCSK5, SMAD3, PAX5, ACVR2A, NIPBL, TGFBR1, TAPT1, DLG1, CTNNB1, MBTD1, NDST1, TGFBR2, SP3, IFT140	Immediately Post-flight	pbmc	Inspiration4	C5	1.59357
GOBP_MUSCLE_STRUCTURE_DEVELOPMENT	0.000356884	0.0254937	0.498493	0.656218	1.39624	544	SLC8A1, MBNL1, MEF2C, HDAC9, PLCB1, RIPOR2, MEF2A, QKI, LEF1, UTRN, PPP3CA, RB1, MAPK14, AKAP13, MAP3K5, TTN, BCL2, CFLAR, SVIL, GPCPD1, DDX17, RBPJ, TCF7L2, ANKRD17, TCF12, CREB1, ZNF609, ARID5B, DYSF, NRG1, ZFHX3, MRTFA, PAK1, PIAS1, HNRNPU, COL19A1, SMAD3, CTNNA1, MBNL3, PDLIM5, MTM1, PAX5, HDAC4, FOXN2, NFATC3, LARGE1, CD53, PAXBP1, SYNE1, SETD3, TMOD2, SMYD3, TGFBR1, KMT5B, ZFP36L1, CHD7, AR…	Immediately Post-flight	pbmc	Inspiration4	C5	1.59357
GOBP_CARDIAC_MUSCLE_TISSUE_DEVELOPMENT	0.000366502	0.0257739	0.498493	0.737897	1.43896	179	SLC8A1, MEF2C, MEF2A, RUNX1, PTEN, JARID2, MAPK14, AKAP13, TTN, RBPJ, CREB1, NRG1, PAK1, HNRNPU, PDLIM5, MAPK1, TGFBR1, CHD7, ARRB2, ACVR1, ATG5, SMAD4, NEBL, DDX39B, VGLL4, DIPK2A, RGS2, ALDH1A2, ARID2, FRS2, MAP2K4, AKAP6, NEB, TSC1, MTOR, MYH11, BMPR1A, TGFBR2, FKBP1A, HEG1, PPARA, KDM6B	Immediately Post-flight	pbmc	Inspiration4	C5	1.58882
GOBP_CHONDROITIN_SULFATE_BIOSYNTHETIC_PROCESS	0.000371615	0.0260113	0.498493	0.922583	1.47651	24	VCAN, CHST11, XYLT1, CHST15, CSGALNACT1, DSE, CSGALNACT2, CHSY1	Immediately Post-flight	pbmc	Inspiration4	C5	1.58484
GOBP_REGULATION_OF_SMALL_GTPASE_MEDIATED_SIGNAL_TRANSDUCTION	0.000381354	0.026324	0.498493	0.688457	1.4214	312	ARHGAP24, ARHGAP26, RIPOR2, JAK2, DENND1A, FGD4, LYN, NOTCH2, RASA1, ARHGAP15, ARHGAP25, RALGPS2, ARHGEF3, SIPA1L1, TRIO, MAP4K4, AKAP13, ERBIN, MAPKAP1, VAV3, FAM13A, SRGAP2, RALGAPA2, CBL, TIAM1, PREX1, SHOC2, PIK3CB, IQSEC1, ARAP2, ARRB1, RHOQ, TIAM2, ARHGAP31, A2M, ITSN1, RHOT1, LPAR6, GRB2, SOS1, RAPGEF1, MYO9A, FGD2, RALGAPB, SIPA1L3, LPAR1, ABR, ARHGEF6, BCL6, ARHGAP32, GBF1, ARHGAP17, ARH…	Immediately Post-flight	pbmc	Inspiration4	C5	1.57965
GOBP_POSITIVE_REGULATION_OF_INSULIN_LIKE_GROWTH_FACTOR_RECEPTOR_SIGNALING_PATHWAY	0.000391067	0.0267479	0.498493	0.959529	1.45516	13	PHIP, AR	Immediately Post-flight	pbmc	Inspiration4	C5	1.57271
GOBP_VASOCONSTRICTION	0.000414425	0.0278371	0.498493	0.809362	1.43356	68	SLC8A1, ATP2B1, DOCK5, RAP1GDS1, ZDHHC21, HRH2, DOCK4, P2RX1, PTAFR, ECE1, BMPR2, BBS2	Immediately Post-flight	pbmc	Inspiration4	C5	1.55538
GOBP_HEART_GROWTH	0.000436439	0.0289266	0.498493	0.797443	1.43187	79	MEF2C, RUNX1, PTEN, JARID2, MAPK14, AKAP13, RBPJ, PAK1, PDLIM5, DUSP6, MAPK1, TGFBR1, DDX39B, VGLL4, DIPK2A, RGS2, ARID2, MAP2K4, AKAP6, MTOR, BASP1, BMPR1A, TGFBR2, HEG1, PPARA	Immediately Post-flight	pbmc	Inspiration4	C5	1.5387
GOBP_CARDIAC_MUSCLE_CELL_DIFFERENTIATION	0.000449449	0.0295276	0.498493	0.789098	1.43479	92	SLC8A1, MEF2C, MEF2A, AKAP13, TTN, RBPJ, NRG1, PAK1, HNRNPU, PDLIM5, ARRB2, ACVR1, ATG5, SMAD4, NEBL, DDX39B, RGS2, FRS2, MAP2K4, AKAP6, NEB, TSC1, MTOR, MYH11, PPARA, KDM6B	Immediately Post-flight	pbmc	Inspiration4	C5	1.52977
GOBP_REGULATION_OF_HYDROLASE_ACTIVITY	0.00046027	0.0299756	0.498493	0.595478	1.30112	1188	LRRK2, ARHGAP24, MEF2C, ARHGAP26, HDAC9, PLCB1, RIPOR2, JAK2, DENND1A, SBF2, SYK, DOCK8, DOCK2, FGD4, ASAP1, LYN, CLEC7A, PICALM, EVI5, RASA1, GNAQ, PTPRC, TANK, CAMK2D, TBC1D5, TNFAIP8, NEDD9, ARHGAP15, ARHGAP25, ACAP2, DOCK5, PTK2B, TBC1D22A, SIPA1L1, DOCK11, MAP4K4, TBC1D9, PLSCR1, IQGAP1, DAPK1, MAP3K5, RIN2, VAV3, APLP2, CD44, TBCK, AGFG1, PLXNC1, RIC1, TXK, CFLAR, RGS18, ITK, FAM13A, IQGAP2…	Immediately Post-flight	pbmc	Inspiration4	C5	1.52323
GOBP_POSITIVE_REGULATION_OF_CELL_DIFFERENTIATION	0.000482286	0.0311386	0.498493	0.628076	1.34916	759	ZEB2, CD36, MEF2C, PLCB1, RIPOR2, TLR2, JAK2, MEF2A, SYK, NUMB, LYN, CLEC7A, ETS1, NOTCH2, WDFY2, RUNX1, LEF1, PTPRC, DISC1, PTEN, NEDD9, DOCK5, RFX3, RB1, MAPK14, STK3, STAT1, IL15, MAP3K5, AP3B1, RIN2, CUX1, PLXNC1, BCL2, SHTN1, SMAD2, IL7R, TCF7L2, ASXL2, NIN, TCF12, CREB1, NCOA3, LIMS1, NCOA1, OPRM1, HIF1A, NCKAP1L, NRG1, LRP1, PF4, FOXO3, TIAM1, PREX1, RAPGEF2, CD86, KDM4C, RUNX2, PAK1, PIAS…	Immediately Post-flight	pbmc	Inspiration4	C5	1.5067
GOBP_MYOTUBE_DIFFERENTIATION	0.00052012	0.0331527	0.477271	0.790554	1.44719	99	MEF2C, HDAC9, RIPOR2, PPP3CA, MAPK14, BCL2, CFLAR, HDAC4, CD53, SMYD3, FBXO22, MYH9, MYOF, SORT1, CAPN2, PLEKHO1, IL4R, ADGRB3, NFATC2, NLN, MTOR, NIBAN2	Immediately Post-flight	pbmc	Inspiration4	C5	1.47948
GOBP_NEGATIVE_REGULATION_OF_CYTOSOLIC_CALCIUM_ION_CONCENTRATION	0.000536144	0.0340292	0.477271	0.975154	1.43288	10	SLC8A1, ATP2B1, LRP1, SMAD3	Immediately Post-flight	pbmc	Inspiration4	C5	1.46815
GOBP_CHONDROITIN_SULFATE_PROTEOGLYCAN_BIOSYNTHETIC_PROCESS	0.000542492	0.0342411	0.477271	0.898561	1.46537	29	VCAN, CHST11, XYLT1, CHST15, CSGALNACT1, DSE, CSGALNACT2, CHSY1	Immediately Post-flight	pbmc	Inspiration4	C5	1.46545
GOBP_NEURON_DEVELOPMENT	0.000560271	0.0349679	0.477271	0.606287	1.31915	1055	LRRK2, MEF2C, RIPOR2, JAK2, ZSWIM6, SCLT1, MEF2A, NUMB, ASAP1, LYN, FRY, PICALM, NOTCH2, RUNX1, CCDC88A, ITGA4, DISC1, EXT1, PTEN, GAS7, SETX, PPP3CA, PTK2B, ADAM10, SIPA1L1, TRIO, MAP4K4, C9orf72, MYCBP2, GAB2, RB1, IQGAP1, ZNF804A, CUX1, PLXNC1, BCL2, TAOK3, CFLAR, SHTN1, SPG11, FRYL, DOCK10, PBX3, S100A9, NIN, RAB10, SRGAP2, CREB1, RERE, VCL, TAOK1, BCL11A, NCKAP1L, ROCK1, KLF7, LRP1, TIAM1, P…	Immediately Post-flight	pbmc	Inspiration4	C5	1.45633
GOBP_NEPHRON_DEVELOPMENT	0.00056818	0.0350237	0.477271	0.759008	1.42042	124	MEF2C, MTSS1, NOTCH2, EXT1, SULF2, IQGAP1, STAT1, BCL2, CFLAR, PECAM1, FMN1, IL6R, MYO1E, SMAD4, DLG1, CTNNB1, ANGPT2, NUP160, PKD2, BASP1, EGR1, NUP107, PTPRO	Immediately Post-flight	pbmc	Inspiration4	C5	1.45564
GOBP_PHOSPHOLIPID_METABOLIC_PROCESS	0.000565156	0.0350237	0.477271	0.665349	1.39672	403	PLCG2, PLCB1, PTEN, SPTLC2, INPP4B, PLSCR1, INPP4A, ATM, PIP4K2A, GPCPD1, TTC7A, IPMK, SMG1, FAR1, CEPT1, SGMS2, PIKFYVE, PLBD1, PIK3C3, SGMS1, PIK3CB, DGKD, LPCAT2, MTM1, OSBPL10, FIG4, PIP5K1B, PLEK, DGKG, MBOAT1, LPGAT1, MTMR3, PIGN, OSBPL8, FAM126A, DGKA, LCLAT1, PLA2G4A, ABHD3, SYNJ1, SLC44A1, PLEKHA1, PLD1, ETNK1, SERINC5, MTMR10, PIK3R5, AGPAT3, FAM126B, AGPAT4, PIGX, DGKH, LPIN2, PIP4P2, …	Immediately Post-flight	pbmc	Inspiration4	C5	1.45564
GOBP_STRIATED_MUSCLE_CELL_DEVELOPMENT	0.000577916	0.0354779	0.477271	0.783698	1.42694	93	HDAC9, RIPOR2, MEF2A, PPP3CA, AKAP13, TTN, BCL2, CFLAR, HDAC4, TMOD2, FBXO22, SMAD4, NEBL, TMOD3, CAPN3, NEB, NIBAN2, MYH11, BIN3, WDR1, PTCD2, OBSCN	Immediately Post-flight	pbmc	Inspiration4	C5	1.45004
GOBP_CELLULAR_COMPONENT_MORPHOGENESIS	0.000585894	0.0358208	0.477271	0.634882	1.36356	730	LRRK2, PID1, TLR2, ZSWIM6, MEF2A, NUMB, PICALM, NOTCH2, ITGA4, DISC1, EXT1, PTEN, GAS7, PPP3CA, ADAM10, SIPA1L1, TRIO, MAP4K4, C9orf72, MYCBP2, GAB2, AKAP13, IQGAP1, TTN, CERT1, CUX1, CD44, PLXNC1, BCL2, TAOK3, CFLAR, SHTN1, SPG11, DOCK10, NIN, RAB10, SRGAP2, CREB1, RERE, VCL, TAOK1, BCL11A, NCKAP1L, ROCK1, PIKFYVE, KLF7, LRP1, SNX2, TIAM1, RAPGEF2, PSEN1, DIP2B, SH3KBP1, PAK1, GSK3B, ALCAM, MACF…	Immediately Post-flight	pbmc	Inspiration4	C5	1.44586
GOBP_SKELETAL_SYSTEM_MORPHOGENESIS	0.000599533	0.0362665	0.477271	0.726125	1.42376	189	MEF2C, CHST11, EXT1, MAPK14, SMAD2, FGR, ARID5B, FMN1, PSEN1, SMAD3, CSGALNACT1, FOXN3, TRIP11, WWOX, PAX5, NIPBL, FBN2, PLEKHA1, TGFBR1, GLG1, CHSY1, IFT80, SPEF2, DLG1, ZFAND5, CTNNB1, EXT2, BMPR2, SOX5, PPARGC1B, NDST1, NAB1, SGPL1, TGFBR2, IFT140, PEX7, MTHFD1, RYK, ANXA6	Immediately Post-flight	pbmc	Inspiration4	C5	1.44049
GOBP_REGULATION_OF_AXONOGENESIS	0.000621657	0.0370988	0.477271	0.746868	1.42781	146	DISC1, PTEN, SIPA1L1, PLXNC1, SHTN1, NIN, LRP1, TIAM1, PSEN1, DIP2B, PAK1, GSK3B, MACF1, RTN4, SEMA4D, MAP2K1, RUFY3, TIAM2, SEMA3C, MARK2, KIF13B, ARHGAP35, CYFIP1, RAB11A, TRAK2, UST, DBNL, BMPR2, SPART, DAB1, PAK2, ARHGAP4, PLXNB2, SEMA4B, CDKL5	Immediately Post-flight	pbmc	Inspiration4	C5	1.43064
GOBP_NEGATIVE_REGULATION_OF_UBIQUITIN_PROTEIN_LIGASE_ACTIVITY	0.000630432	0.0372995	0.477271	-0.988771	-1.54447	9	RPL11, RPL23, RPS7, RPL5	Immediately Post-flight	pbmc	Inspiration4	C5	1.4283
GOBP_REGIONALIZATION	0.000649745	0.0378905	0.477271	0.69829	1.42282	275	MEF2C, NOTCH2, LEF1, EXT1, ATM, MLLT3, SMAD2, RBPJ, PBX3, PSEN1, PRKACB, PCSK5, SMAD3, MIB1, ACVR2A, TASOR, SEMA3C, TGFBR1, HIPK2, SETDB2, EP300, ACVR1, CHSY1, PRKDC, SMAD4, AIDA, ALDH1A2, SUFU, ZBTB16, BMPR2, BPTF, ITGAM, FRS2, MAFB, TBC1D32, PRKACA, BASP1, TSHZ1, ARL13B, SMARCD3, SCMH1, WLS, BMPR1A, TP53, IFT140, PBX2, TBX19, HHEX, POGLUT1, IFT57, LFNG, MTF2, DYNC2H1, TCTN1, WDR19, OVOL2, NOTCH…	Immediately Post-flight	pbmc	Inspiration4	C5	1.42147
GOBP_REGULATION_OF_OSSIFICATION	0.0006501	0.0378905	0.477271	0.770372	1.41462	102	SLC8A1, MEF2C, ATP2B1, BMP2K, PTK2B, MAPK14, ALOX5, BCL2, RBPJ, ANO6, SGMS2, HIF1A, SMAD3, ACVR2A, NIPBL, MAPK1, FBN2, ANKH, ACVR1, P2RX7, CHSY1, ZBTB16, BMPR2, NBR1	Immediately Post-flight	pbmc	Inspiration4	C5	1.42147
GOBP_KIDNEY_EPITHELIUM_DEVELOPMENT	0.000771403	0.0436032	0.477271	0.761471	1.41186	117	MEF2C, MTSS1, NOTCH2, EXT1, IQGAP1, STAT1, BCL2, PECAM1, SMAD2, FMN1, SMAD3, MYO1E, SMAD4, DLG1, CTNNB1, PKD2, SMAD5, BASP1, CAT, PTPRO	Immediately Post-flight	pbmc	Inspiration4	C5	1.36048
GOBP_PARAXIAL_MESODERM_FORMATION	0.000819394	0.0457974	0.477271	0.987736	1.40371	7	LEF1, EXOC4	Immediately Post-flight	pbmc	Inspiration4	C5	1.33916
GOBP_GLYCEROPHOSPHOLIPID_METABOLIC_PROCESS	0.000836607	0.0465856	0.477271	0.67997	1.40824	333	PLCG2, PLCB1, PTEN, INPP4B, PLSCR1, INPP4A, ATM, PIP4K2A, GPCPD1, TTC7A, IPMK, SMG1, FAR1, CEPT1, PIKFYVE, PLBD1, PIK3C3, PIK3CB, DGKD, LPCAT2, MTM1, OSBPL10, FIG4, PIP5K1B, PLEK, DGKG, MBOAT1, LPGAT1, MTMR3, PIGN, OSBPL8, FAM126A, DGKA, LCLAT1, PLA2G4A, ABHD3, SYNJ1, SLC44A1, PLEKHA1, PLD1, ETNK1, SERINC5, MTMR10, PIK3R5, AGPAT3, FAM126B, AGPAT4, PIGX, DGKH, LPIN2, PIP4P2, CAPN2, PIGK, NAAA, PIG…	Immediately Post-flight	pbmc	Inspiration4	C5	1.33175
GOBP_NEPHRON_EPITHELIUM_DEVELOPMENT	0.00084723	0.0470024	0.477271	0.779863	1.41996	93	MEF2C, MTSS1, NOTCH2, EXT1, IQGAP1, STAT1, BCL2, PECAM1, FMN1, MYO1E, SMAD4, DLG1, CTNNB1, PKD2, BASP1, PTPRO	Immediately Post-flight	pbmc	Inspiration4	C5	1.32788
GOBP_POSITIVE_REGULATION_OF_DEVELOPMENTAL_PROCESS	0.000889159	0.0491118	0.477271	0.600974	1.31282	1147	SLC8A1, ZEB2, CD36, MEF2C, PLCB1, RIPOR2, CYBB, ATP2B1, TLR2, JAK2, MEF2A, SYK, NUMB, LYN, CLEC7A, ETS1, NOTCH2, WDFY2, RUNX1, LEF1, PTPRC, DISC1, PTEN, NEDD9, PRKCB, DOCK5, PTK2B, RFX3, RB1, MAPK14, ALOX5, IQGAP1, STK3, STAT1, IL15, MAP3K5, AP3B1, RIN2, CUX1, PLXNC1, TNFSF13B, BCL2, SHTN1, SMAD2, RBPJ, IL7R, TCF7L2, ASXL2, NIN, TCF12, ANO6, CREB1, NCOA3, LIMS1, NCOA1, OPRM1, HIF1A, NCKAP1L, NRG1…	Immediately Post-flight	pbmc	Inspiration4	C5	1.30881
GOBP_REGULATION_OF_HEART_GROWTH	0.000891809	0.0491118	0.477271	0.811624	1.41733	60	MEF2C, RUNX1, PTEN, JARID2, MAPK14, RBPJ, PAK1, DUSP6, MAPK1, TGFBR1, DDX39B, VGLL4, RGS2, AKAP6, MTOR, BASP1, BMPR1A, TGFBR2, PPARA	Immediately Post-flight	pbmc	Inspiration4	C5	1.30881
HSIAO_HOUSEKEEPING_GENES	1.00768e-40	6.33525e-37	1.65957	-0.919	-2.36831	382	RPL41, RPS27, RPL13, RPS18, RPL28, RPL13A, RPS14, RPLP1, RPLP2, RPS27A, RPS2, RPS16, RPS11, RPL19, RPS28, RPS19, RPS29, RPL11, RPL34, RPS15, RPS3, RPS15A, RPL37A, RPL18A, RPL39, B2M, RPL27A, RPS23, RPL18, RPL3, EEF1A1, RPL32, RPL21, RPS21, RPL23A, RPS25, RPS6, TMSB4X, TPT1, RPL17, RPS17, RPS8, RPS3A, RPL35A, RPL23, RPS26, HLA-B, RPS5, RPS7, RPS9, RPSA, RPL29, RPL36A, RPL10A, UBA52, RPL7A, RPL8, T…	Immediately Post-flight	pbmc	Inspiration4	C2	36.1982
MARTENS_TRETINOIN_RESPONSE_DN	6.46679e-40	2.03284e-36	1.64704	-0.825717	-2.24706	764	RPS27, RPL10, RPS12, RPL13A, RPS14, RPL30, RPS27A, RPS16, RPL19, RPS19, RPL11, RPL34, RPS3, RPL37A, RPL18A, B2M, RPS23, RPL18, RPL3, EEF1A1, RPL32, RPL21, RPL37, RPS4X, RPL23A, RPS25, RPS6, TMSB4X, RPL17, RPL9, RPS8, RPL23, RPL26, RPL36, RPL15, RPS24, RPS5, RPS9, RPSA, RPL29, RPL10A, RPL7A, RPL31, RPL14, RPL7, EIF1, RPL5, RPL27, RPL35, PTMA, RPL24, RPLP0, RACK1, EEF1B2, CCL5, RPL4, RPS10, PABPC1,…	Immediately Post-flight	pbmc	Inspiration4	C2	35.6919
REACTOME_METABOLISM_OF_RNA	1.1927e-37	2.49951e-34	1.59596	-0.83588	-2.2457	666	RPL41, RPS27, RPL13, RPS18, RPL10, RPS12, RPL28, RPL13A, RPS14, RPLP1, RPLP2, RPL30, RPS27A, RPS2, RPS16, RPS11, RPL19, RPS28, RPS19, RPS29, RPL11, RPL34, RPS15, RPS3, RPS15A, RPL37A, RPL18A, RPL39, RPL27A, RPS23, RPL18, RPL3, RPL32, RPL21, RPS21, FAU, RPL37, RPS20, RPS4X, RPL23A, RPS25, RPS6, RPL17, RPL9, RPS17, RPS8, RPS3A, RPL35A, RPS13, RPL23, RPS26, RPL26, RPL36, RPL15, RPS24, RPS5, RPS7, RP…	Immediately Post-flight	pbmc	Inspiration4	C2	33.6021
REACTOME_RESPONSE_OF_EIF2AK4_GCN2_TO_AMINO_ACID_DEFICIENCY	3.94609e-37	6.20227e-34	1.58293	-0.992832	-2.16815	101	RPL41, RPS27, RPL13, RPS18, RPL10, RPS12, RPL28, RPL13A, RPS14, RPLP1, RPLP2, RPL30, RPS27A, RPS2, RPS16, RPS11, RPL19, RPS28, RPS19, RPS29, RPL11, RPL34, RPS15, RPS3, RPS15A, RPL37A, RPL18A, RPL39, RPL27A, RPS23, RPL18, RPL3, RPL32, RPL21, RPS21, FAU, RPL37, RPS20, RPS4X, RPL23A, RPS25, RPS6, RPL17, RPL9, RPS17, RPS8, RPS3A, RPL35A, RPS13, RPL23, RPS26, RPL26, RPL36, RPL15, RPS24, RPS5, RPS7, RP…	Immediately Post-flight	pbmc	Inspiration4	C2	33.2074
REACTOME_EUKARYOTIC_TRANSLATION_ELONGATION	1.01141e-36	1.27174e-33	1.57637	-0.994063	-2.13652	93	RPL41, RPS27, RPL13, RPS18, RPL10, RPS12, RPL28, RPL13A, RPS14, RPLP1, RPLP2, RPL30, RPS27A, RPS2, RPS16, RPS11, RPL19, RPS28, RPS19, RPS29, RPL11, RPL34, RPS15, RPS3, RPS15A, RPL37A, RPL18A, RPL39, RPL27A, RPS23, RPL18, RPL3, EEF1A1, RPL32, RPL21, RPS21, FAU, RPL37, RPS20, RPS4X, RPL23A, RPS25, RPS6, RPL17, RPL9, RPS17, RPS8, RPS3A, RPL35A, RPS13, RPL23, RPS26, RPL26, RPL36, RPL15, RPS24, RPS5, …	Immediately Post-flight	pbmc	Inspiration4	C2	32.8956
KEGG_RIBOSOME	1.31753e-36	1.38055e-33	1.57637	-0.995173	-2.11308	86	RPL41, RPS27, RPL13, RPS18, RPL10, RPS12, RPL28, RPL13A, RPLP1, RPLP2, RPL30, RPS27A, RPS2, RPS16, RPS11, RPL19, RPS28, RPS19, RPS29, RPL11, RPL34, RPS15, RPS3, RPS15A, RPL37A, RPL18A, RPL39, RPL27A, RPS23, RPL18, RPL3, RPL32, RPL21, RPS21, FAU, RPL37, RPS20, RPS4X, RPL23A, RPS25, RPS6, RPL17, RPL9, RPS17, RPS8, RPS3A, RPL35A, RPS13, RPL23, RPS26, RPL26, RPL36, RPL15, RPS24, RPS5, RPS7, RPS9, RPS…	Immediately Post-flight	pbmc	Inspiration4	C2	32.8599
REACTOME_METABOLISM_OF_AMINO_ACIDS_AND_DERIVATIVES	6.07676e-36	5.4578e-33	1.55654	-0.912813	-2.34859	358	RPL41, RPS27, RPL13, RPS18, RPL10, RPS12, RPL28, RPL13A, RPS14, RPLP1, RPLP2, RPL30, RPS27A, RPS2, RPS16, RPS11, RPL19, RPS28, RPS19, RPS29, RPL11, RPL34, RPS15, RPS3, RPS15A, RPL37A, RPL18A, RPL39, RPL27A, RPS23, RPL18, RPL3, RPL32, RPL21, RPS21, FAU, RPL37, RPS20, RPS4X, RPL23A, RPS25, RPS6, RPL17, RPL9, RPS17, RPS8, RPS3A, RPL35A, RPS13, RPL23, RPS26, RPL26, RPL36, RPL15, RPS24, RPS5, RPS7, RP…	Immediately Post-flight	pbmc	Inspiration4	C2	32.263
REACTOME_TRANSLATION	8.91465e-35	7.0058e-32	1.53646	-0.937074	-2.34935	274	RPL41, RPS27, RPL13, RPS18, RPL10, RPS12, RPL28, RPL13A, RPS14, RPLP1, RPLP2, RPL30, RPS27A, RPS2, RPS16, RPS11, RPL19, RPS28, RPS19, RPS29, RPL11, RPL34, RPS15, RPS3, RPS15A, RPL37A, RPL18A, RPL39, RPL27A, RPS23, RPL18, RPL3, EEF1A1, RPL32, RPL21, RPS21, FAU, RPL37, RPS20, RPS4X, RPL23A, RPS25, RPS6, RPL17, RPL9, RPS17, RPS8, RPS3A, RPL35A, RPS13, RPL23, RPS26, RPL26, RPL36, RPL15, RPS24, RPS5, …	Immediately Post-flight	pbmc	Inspiration4	C2	31.1545
REACTOME_RRNA_PROCESSING	1.97818e-34	1.38187e-31	1.52292	-0.963527	-2.34258	201	RPL41, RPS27, RPL13, RPS18, RPL10, RPS12, RPL28, RPL13A, RPS14, RPLP1, RPLP2, RPL30, RPS27A, RPS2, RPS16, RPS11, RPL19, RPS28, RPS19, RPS29, RPL11, RPL34, RPS15, RPS3, RPS15A, RPL37A, RPL18A, RPL39, RPL27A, RPS23, RPL18, RPL3, RPL32, RPL21, RPS21, FAU, RPL37, RPS20, RPS4X, RPL23A, RPS25, RPS6, RPL17, RPL9, RPS17, RPS8, RPS3A, RPL35A, RPS13, RPL23, RPS26, RPL26, RPL36, RPL15, RPS24, RPS5, RPS7, RP…	Immediately Post-flight	pbmc	Inspiration4	C2	30.8595
REACTOME_SELENOAMINO_ACID_METABOLISM	3.79128e-34	2.38358e-31	1.52292	-0.990099	-2.1841	107	RPL41, RPS27, RPL13, RPS18, RPL10, RPS12, RPL28, RPL13A, RPS14, RPLP1, RPLP2, RPL30, RPS27A, RPS2, RPS16, RPS11, RPL19, RPS28, RPS19, RPS29, RPL11, RPL34, RPS15, RPS3, RPS15A, RPL37A, RPL18A, RPL39, RPL27A, RPS23, RPL18, RPL3, RPL32, RPL21, RPS21, FAU, RPL37, RPS20, RPS4X, RPL23A, RPS25, RPS6, RPL17, RPL9, RPS17, RPS8, RPS3A, RPL35A, RPS13, RPL23, RPS26, RPL26, RPL36, RPL15, RPS24, RPS5, RPS7, RP…	Immediately Post-flight	pbmc	Inspiration4	C2	30.6228
WP_CYTOPLASMIC_RIBOSOMAL_PROTEINS	2.04701e-32	1.16996e-29	1.48157	-0.992659	-2.11623	88	RPL41, RPS27, RPL13, RPS18, RPL10, RPS12, RPL28, RPL13A, RPS14, RPLP1, RPLP2, RPL30, RPS27A, RPS2, RPS16, RPS11, RPL19, RPS28, RPS19, RPS29, RPL11, RPL34, RPS15, RPS3, RPS15A, RPL37A, RPL18A, RPL39, RPL27A, RPS23, RPL18, RPL3, RPL32, RPL21, RPS21, FAU, RPL37, RPS20, RPS4X, RPL23A, RPS25, RPS6, RPL17, RPL9, RPS17, RPS8, RPS3A, RPL35A, RPS13, RPL23, RPS26, RPL26, RPL36, RPL15, RPS24, RPS5, RPS7, RP…	Immediately Post-flight	pbmc	Inspiration4	C2	28.9318
REACTOME_REGULATION_OF_EXPRESSION_OF_SLITS_AND_ROBOS	1.1826e-30	6.19583e-28	1.43903	-0.965063	-2.29457	170	RPL41, RPS27, RPL13, RPS18, RPL10, RPS12, RPL28, RPL13A, RPS14, RPLP1, RPLP2, RPL30, RPS27A, RPS2, RPS16, RPS11, RPL19, RPS28, RPS19, RPS29, RPL11, RPL34, RPS15, RPS3, RPS15A, RPL37A, RPL18A, RPL39, RPL27A, RPS23, RPL18, RPL3, RPL32, RPL21, RPS21, FAU, RPL37, RPS20, RPS4X, RPL23A, RPS25, RPS6, RPL17, RPL9, RPS17, RPS8, RPS3A, RPL35A, RPS13, RPL23, RPS26, RPL26, RPL36, RPL15, RPS24, RPS5, RPS7, RP…	Immediately Post-flight	pbmc	Inspiration4	C2	27.2079
REACTOME_NERVOUS_SYSTEM_DEVELOPMENT	5.01318e-30	2.42445e-27	1.42456	-0.826992	-2.21556	569	RPL41, RPS27, RPL13, RPS18, RPL10, RPS12, RPL28, RPL13A, RPS14, RPLP1, RPLP2, RPL30, RPS27A, RPS2, RPS16, RPS11, RPL19, RPS28, RPS19, RPS29, RPL11, RPL34, RPS15, RPS3, RPS15A, RPL37A, RPL18A, RPL39, RPL27A, RPS23, RPL18, RPL3, RPL32, RPL21, RPS21, FAU, RPL37, RPS20, RPS4X, RPL23A, RPS25, RPS6, RPL17, RPL9, RPS17, RPS8, RPS3A, RPL35A, RPS13, RPL23, RPS26, RPL26, RPL36, RPL15, RPS24, RPS5, RPS7, RP…	Immediately Post-flight	pbmc	Inspiration4	C2	26.6154
REACTOME_SRP_DEPENDENT_COTRANSLATIONAL_PROTEIN_TARGETING_TO_MEMBRANE	2.97571e-29	1.33631e-26	1.40259	-0.98484	-2.20151	112	RPL41, RPS27, RPL13, RPS18, RPL10, RPS12, RPL28, RPL13A, RPS14, RPLP1, RPLP2, RPL30, RPS27A, RPS2, RPS16, RPS11, RPL19, RPS28, RPS19, RPS29, RPL11, RPL34, RPS15, RPS3, RPS15A, RPL37A, RPL18A, RPL39, RPL27A, RPS23, RPL18, RPL3, RPL32, RPL21, RPS21, FAU, RPL37, RPS20, RPS4X, RPL23A, RPS25, RPS6, RPL17, RPL9, RPS17, RPS8, RPS3A, RPL35A, RPS13, RPL23, RPS26, RPL26, RPL36, RPL15, RPS24, RPS5, RPS7, RP…	Immediately Post-flight	pbmc	Inspiration4	C2	25.8741
REACTOME_SIGNALING_BY_ROBO_RECEPTORS	5.86774e-29	2.45936e-26	1.39519	-0.943023	-2.31143	213	RPL41, RPS27, RPL13, RPS18, RPL10, RPS12, RPL28, RPL13A, RPS14, RPLP1, RPLP2, RPL30, RPS27A, RPS2, RPS16, RPS11, RPL19, RPS28, RPS19, RPS29, RPL11, RPL34, RPS15, RPS3, RPS15A, RPL37A, RPL18A, RPL39, RPL27A, RPS23, RPL18, RPL3, RPL32, RPL21, RPS21, FAU, RPL37, RPS20, RPS4X, RPL23A, RPS25, RPS6, RPL17, RPL9, RPS17, RPS8, RPS3A, RPL35A, RPS13, RPL23, RPS26, RPL26, RPL36, RPL15, RPS24, RPS5, RPS7, RP…	Immediately Post-flight	pbmc	Inspiration4	C2	25.6092
DACOSTA_UV_RESPONSE_VIA_ERCC3_DN	3.29662e-28	1.29537e-25	1.38026	0.780844	1.67962	845	DPYD, ZEB2, DMXL2, MBNL1, DLEU2, ATP2B1, NAMPT, MEF2A, USP15, SPIDR, WDFY3, NUMB, BAZ2B, QKI, LYN, MED13L, PICALM, BMP2K, PHF21A, EVI5, CREB5, MDFIC, SKAP2, RUNX1, LRRFIP1, RASA1, GNAQ, TANK, RNF13, ZBTB20, EXT1, WASHC4, PTEN, NEK7, TNFAIP8, SETX, ACAP2, FCHSD2, NCOA2, ADAM10, UVRAG, JARID2, SIPA1L1, TRIO, CEP170, MYCBP2, CERS6, AFF1, PLSCR1, RB1, TMEM131L, MAPK14, HIVEP2, RBMS1, AKAP13, RAB31, S…	Immediately Post-flight	pbmc	Inspiration4	C2	24.8876
REACTOME_EUKARYOTIC_TRANSLATION_INITIATION	2.81548e-27	1.04123e-24	1.35757	-0.978324	-2.21101	119	RPL41, RPS27, RPL13, RPS18, RPL10, RPS12, RPL28, RPL13A, RPS14, RPLP1, RPLP2, RPL30, RPS27A, RPS2, RPS16, RPS11, RPL19, RPS28, RPS19, RPS29, RPL11, RPL34, RPS15, RPS3, RPS15A, RPL37A, RPL18A, RPL39, RPL27A, RPS23, RPL18, RPL3, RPL32, RPL21, RPS21, FAU, RPL37, RPS20, RPS4X, RPL23A, RPS25, RPS6, RPL17, RPL9, RPS17, RPS8, RPS3A, RPL35A, RPS13, RPL23, RPS26, RPL26, RPL36, RPL15, RPS24, RPS5, RPS7, RP…	Immediately Post-flight	pbmc	Inspiration4	C2	23.9825
REACTOME_NONSENSE_MEDIATED_DECAY_NMD	3.8136e-27	1.33201e-24	1.34993	-0.980109	-2.20453	115	RPL41, RPS27, RPL13, RPS18, RPL10, RPS12, RPL28, RPL13A, RPS14, RPLP1, RPLP2, RPL30, RPS27A, RPS2, RPS16, RPS11, RPL19, RPS28, RPS19, RPS29, RPL11, RPL34, RPS15, RPS3, RPS15A, RPL37A, RPL18A, RPL39, RPL27A, RPS23, RPL18, RPL3, RPL32, RPL21, RPS21, FAU, RPL37, RPS20, RPS4X, RPL23A, RPS25, RPS6, RPL17, RPL9, RPS17, RPS8, RPS3A, RPL35A, RPS13, RPL23, RPS26, RPL26, RPL36, RPL15, RPS24, RPS5, RPS7, RP…	Immediately Post-flight	pbmc	Inspiration4	C2	23.8755
REACTOME_CELLULAR_RESPONSE_TO_STARVATION	8.62812e-27	2.855e-24	1.34223	-0.963233	-2.27046	156	RPL41, RPS27, RPL13, RPS18, RPL10, RPS12, RPL28, RPL13A, RPS14, RPLP1, RPLP2, RPL30, RPS27A, RPS2, RPS16, RPS11, RPL19, RPS28, RPS19, RPS29, RPL11, RPL34, RPS15, RPS3, RPS15A, RPL37A, RPL18A, RPL39, RPL27A, RPS23, RPL18, RPL3, RPL32, RPL21, RPS21, FAU, RPL37, RPS20, RPS4X, RPL23A, RPS25, RPS6, RPL17, RPL9, RPS17, RPS8, RPS3A, RPL35A, RPS13, RPL23, RPS26, RPL26, RPL36, RPL15, RPS24, RPS5, RPS7, RP…	Immediately Post-flight	pbmc	Inspiration4	C2	23.5444
REACTOME_DEVELOPMENTAL_BIOLOGY	1.59811e-26	5.02365e-24	1.3345	-0.732488	-2.02528	907	RPL41, RPS27, RPL13, RPS18, RPL10, RPS12, RPL28, RPL13A, RPS14, RPLP1, RPLP2, RPL30, RPS27A, RPS2, RPS16, RPS11, RPL19, RPS28, RPS19, RPS29, RPL11, RPL34, RPS15, RPS3, RPS15A, RPL37A, RPL18A, RPL39, RPL27A, RPS23, RPL18, RPL3, RPL32, RPL21, RPS21, FAU, RPL37, RPS20, RPS4X, RPL23A, RPS25, RPS6, RPL17, RPL9, RPS17, RPS8, RPS3A, RPL35A, RPS13, RPL23, RPS26, RPL26, RPL36, RPL15, RPS24, RPS5, RPS7, RP…	Immediately Post-flight	pbmc	Inspiration4	C2	23.299
REACTOME_CELLULAR_RESPONSES_TO_EXTERNAL_STIMULI	3.20451e-26	9.59369e-24	1.32672	-0.795977	-2.14143	625	RPL41, RPS27, RPL13, RPS18, RPL10, RPS12, RPL28, RPL13A, RPS14, RPLP1, RPLP2, RPL30, RPS27A, RPS2, RPS16, RPS11, RPL19, RPS28, RPS19, RPS29, RPL11, RPL34, RPS15, RPS3, RPS15A, RPL37A, RPL18A, RPL39, RPL27A, RPS23, RPL18, RPL3, EEF1A1, RPL32, RPL21, RPS21, FAU, RPL37, RPS20, RPS4X, RPL23A, RPS25, RPS6, RPL17, RPL9, RPS17, RPS8, RPS3A, RPL35A, RPS13, RPL23, RPS26, RPL26, RPL36, RPL15, RPS24, RPS5, …	Immediately Post-flight	pbmc	Inspiration4	C2	23.018
REACTOME_INFLUENZA_INFECTION	1.67517e-25	4.78718e-23	1.31101	-0.959559	-2.2618	156	RPL41, RPS27, RPL13, RPS18, RPL10, RPS12, RPL28, RPL13A, RPS14, RPLP1, RPLP2, RPL30, RPS27A, RPS2, RPS16, RPS11, RPL19, RPS28, RPS19, RPS29, RPL11, RPL34, RPS15, RPS3, RPS15A, RPL37A, RPL18A, RPL39, RPL27A, RPS23, RPL18, RPL3, RPL32, RPL21, RPS21, FAU, RPL37, RPS20, RPS4X, RPL23A, RPS25, RPS6, RPL17, RPL9, RPS17, RPS8, RPS3A, RPL35A, RPS13, RPL23, RPS26, RPL26, RPL36, RPL15, RPS24, RPS5, RPS7, RP…	Immediately Post-flight	pbmc	Inspiration4	C2	22.3199
REACTOME_INFECTIOUS_DISEASE	1.85678e-25	5.07548e-23	1.31101	-0.737686	-2.02044	832	RPL41, RPS27, RPL13, RPS18, RPL10, RPS12, RPL28, RPL13A, RPS14, RPLP1, RPLP2, RPL30, RPS27A, RPS2, RPS16, RPS11, RPL19, RPS28, RPS19, RPS29, RPL11, RPL34, RPS15, RPS3, RPS15A, RPL37A, RPL18A, RPL39, B2M, RPL27A, RPS23, RPL18, RPL3, RPL32, RPL21, RPS21, FAU, RPL37, RPS20, RPS4X, RPL23A, RPS25, RPS6, RPL17, RPL9, RPS17, RPS8, RPS3A, RPL35A, RPS13, RPL23, RPS26, RPL26, RPL36, RPL15, RPS24, RPS5, RPS…	Immediately Post-flight	pbmc	Inspiration4	C2	22.2945
ENK_UV_RESPONSE_KERATINOCYTE_UP	6.43453e-22	1.68558e-19	1.21254	-0.797115	-2.12508	505	RPL10, RPL28, RPS11, RPL19, RPS15, RPS3, RPL18A, B2M, RPL18, RPS21, FAU, HLA-B, RPS5, RPS9, RPL29, RPL10A, RPL8, RPL12, RPL14, HLA-A, EIF1, PFN1, RPL35, RACK1, BTG1, CFL1, CYBA, RPS10, TNFAIP3, JUNB, PFDN5, HLA-E, BTF3, UBB, EIF3K, ITM2B, HSP90AB1, SSR4, YWHAZ, COX6A1, MIF, OAZ1, PSME1, EMP3, EIF3F, APRT, COX6B1, NME2, NR4A2, CLK1, SNRPB, LGALS1, EIF4A1, LY6E, ATP5F1D, COX5B, HLA-F, CD99, RABAC1,…	Immediately Post-flight	pbmc	Inspiration4	C2	18.7733
PECE_MAMMARY_STEM_CELL_UP	1.74171e-19	4.38006e-17	1.14219	-0.951896	-2.20284	129	RPL41, RPL13, RPS18, RPS12, RPL28, RPL13A, RPS14, RPLP1, RPLP2, RPS2, RPS16, RPS28, RPS19, RPS29, RPS3, RPL18A, RPL39, RPL27A, FAU, RPS20, RPL23A, RPS25, RPL35A, RPS13, RPS26, RPL15, RPS7, RPSA, RPL10A, UBA52, RPL7A, RPL8, TMSB10, PTMA, RPL24, RPL22, NACA, RPS10, COX4I1, EEF1D, RPL36AL, HINT1, PPIA, ACTG1, EIF3K, ATP5F1E, CDC42SE2, NOP53, UQCRB, TMA7, ATP5MG, GAPDH, COX6C, DDX24, GAS5, SNHG6, COX…	Immediately Post-flight	pbmc	Inspiration4	C2	16.3585
KIM_BIPOLAR_DISORDER_OLIGODENDROCYTE_DENSITY_CORR_UP	3.36596e-19	8.13915e-17	1.13309	-0.731377	-1.97407	659	RPL41, RPS27, RPS18, RPS12, RPLP1, RPS27A, RPS19, RPL11, RPL3, EEF1A1, RPL32, FAU, RPL37, RPS4X, RPS25, RPS6, RPS17, RPS13, RPS24, RPL29, RPL10A, RPL8, RPL12, RPL7, PFN1, RPL27, RPL35, RPL24, CFL1, NACA, RPL4, RPS10, UBC, RPL36AL, HINT1, PPP1R16B, COX7C, PFDN5, ACTG1, UBB, EIF3K, SSR4, CORO1A, UQCRB, SRP14, SLC25A6, COX6A1, MIF, COX6C, FTL, SUMO2, MYL12B, OAZ1, PSME1, LDHB, EIF3F, ARPC2, SUB1, NC…	Immediately Post-flight	pbmc	Inspiration4	C2	16.0894
KIM_ALL_DISORDERS_OLIGODENDROCYTE_NUMBER_CORR_UP	2.61847e-18	6.09716e-16	1.10534	-0.711872	-1.95981	738	RPL41, RPS27, RPL13, RPS12, RPL28, RPLP1, RPS27A, RPS16, RPS11, RPS19, RPS29, RPL11, RPS3, RPL3, RPL32, FAU, RPL37, RPS4X, RPS17, RPS8, RPL29, RPL10A, RPL8, PFN1, RPL27, RPL35, RPL24, RACK1, CFL1, RPS10, COX4I1, RPL36AL, HINT1, PPP1R16B, COX7C, PFDN5, PPIA, ACTG1, UBB, EIF3K, SSR4, CORO1A, UQCRB, SRP14, SLC25A6, GAPDH, COX6A1, MIF, FTL, SUMO2, OAZ1, LDHB, EIF3F, ARPC2, EEF2, NCL, COX7A2, COX6B1, …	Immediately Post-flight	pbmc	Inspiration4	C2	15.2149
LI_AMPLIFIED_IN_LUNG_CANCER	5.91097e-17	1.32722e-14	1.05746	-0.912109	-2.17414	171	RPS27, RPL13, RPL28, RPL30, RPS2, RPS16, RPL37A, RPL27A, RPS21, RPL37, RPS20, RPS4X, RPL23A, RPL17, RPS5, RPS7, RPL36A, RPL10A, RPL8, RPL31, RPL7, RPL38, RPL27, RPL35, IGKC, NACA, RPS10, PABPC1, EEF1D, SSR4, UQCRB, YWHAZ, COX6A1, MIF, SUMO2, LDHB, APRT, NME2, SNRPD2, UQCRH, HSPA5, RAN, JTB, HSPE1, CYCS, ATP5MF, PSMB4, CALR, PSMD8, UBE2I, PRDX1, SNRPE, YWHAQ, ENO1, TUFM, TIMP1, DDOST, CSTB, HSPB1,…	Immediately Post-flight	pbmc	Inspiration4	C2	13.8771
BILANGES_SERUM_AND_RAPAMYCIN_SENSITIVE_GENES	4.43816e-15	9.62163e-13	0.996986	-0.977579	-1.96053	68	RPL13, RPL10, RPL28, RPL13A, RPS14, RPL30, RPS27A, RPS16, RPS19, RPS3, RPL18A, RPL27A, RPS23, RPL18, EEF1A1, RPL32, RPL21, FAU, RPS4X, RPS25, RPS6, TPT1, RPS17, RPS8, RPS3A, RPS13, RPL23, RPL26, RPL15, RPS24, RPS5, RPS7, RPS9, RPL29, RPL36A, UBA52, RPL7A, RPL8, RPL14, RPL7, RPL5, RPL24, RPL6, EEF1G, RACK1, EEF1B2, RPL4, RPS10, NOP53, EIF3F, EEF2	Immediately Post-flight	pbmc	Inspiration4	C2	12.0168
DACOSTA_UV_RESPONSE_VIA_ERCC3_COMMON_DN	5.34649e-15	1.12045e-12	0.996986	0.778463	1.63737	457	DPYD, MBNL1, ATP2B1, NUMB, BAZ2B, QKI, LYN, MED13L, PICALM, PHF21A, EVI5, RUNX1, RASA1, GNAQ, RNF13, EXT1, WASHC4, NEK7, FCHSD2, ADAM10, UVRAG, JARID2, TRIO, CEP170, MYCBP2, CERS6, AFF1, RB1, HIVEP2, RBMS1, STK3, DAPK1, ZNF804A, PHIP, PIP4K2A, CUX1, ZNF638, TMEM131, RBPJ, PIBF1, IL7R, TCF7L2, XRCC4, FRYL, ANKRD17, PBX3, ASCC3, CEP350, TCF12, FNDC3A, SRGAP2, DNAJC13, CREB1, NCOA3, MGAT5, NCOA1, FA…	Immediately Post-flight	pbmc	Inspiration4	C2	11.9506
WONG_EMBRYONIC_STEM_CELL_CORE	6.60975e-15	1.3405e-12	0.996986	-0.796391	-2.05997	332	RPS27, RPL13, RPS12, RPS16, RPS19, RPS3, RPL27A, RPS23, RPS8, RPS5, RPSA, RPL10A, RPL22, PABPC1, BTF3, EIF3K, HNRNPA1, EEF2, SET, NCL, NME2, EIF4A1, UQCR11, PSMA7, NAP1L1, COX5B, NDUFB8, HSPA9, NDUFB7, UQCRH, SLC25A5, ERP29, HSPE1, DBF4, ATP5PO, NDUFA11, NDUFB10, SUMO1, CYCS, SNRPD1, RRM1, PSMB6, SRSF10, SNRPA1, HMGB2, PRDX1, EIF3L, PPM1G, ATP5PF, DHX9, ENO1, NHP2, DDX18, UBE2G1, RNPS1, NDUFAB1, …	Immediately Post-flight	pbmc	Inspiration4	C2	11.8727
WANG_TUMOR_INVASIVENESS_UP	3.29364e-14	6.47097e-12	0.965328	-0.778921	-1.99251	374	RPL28, RPL13A, RPS14, RPLP2, RPL30, RPS16, RPS11, RPL19, RPS29, RPL34, RPS3, RPS15A, RPL18A, RPL27A, RPL32, RPL21, RPS21, FAU, RPS20, RPS6, RPS8, RPS5, RPS7, RPL8, TMSB10, RPL14, RPL7, RPL27, RPL35, RPL6, RPLP0, NACA, PABPC1, COX4I1, S100A6, HINT1, COX7C, IFITM2, PPIA, ACTG1, GAPDH, NPM1, SUB1, NCL, COX7A2, COX8A, CIRBP, SEC61B, NFKBIA, PSMA7, ARPC3, NAP1L1, CD63, SEPTIN7, SNRPD2, ARIH1, RASA3, N…	Immediately Post-flight	pbmc	Inspiration4	C2	11.189
CUI_TCF21_TARGETS_2_DN	5.34646e-13	1.01858e-10	0.921426	0.721812	1.55181	825	PLXDC2, LRMDA, ZEB2, NEAT1, LYST, ARHGAP24, CD36, MEF2C, ARHGAP26, RIPOR2, CYBB, FLI1, CTSS, ST8SIA4, LYZ, DIAPH2, FGD4, QKI, FRY, ETS1, MTSS1, LRRFIP1, ST6GALNAC3, FNDC3B, PTPRC, ITGA4, MNDA, CAMK2D, RNF13, WASHC4, TNFAIP8, NEDD9, CPNE8, SPTLC2, ACAP2, DOCK5, PELI2, JARID2, USP25, AHNAK, PARP14, CERS6, SLC12A6, PLSCR1, GAB2, HIPK3, SULF2, HIVEP2, INPP4A, RBMS1, STK3, PTPRJ, SNTB1, STAT1, TUT7, R…	Immediately Post-flight	pbmc	Inspiration4	C2	9.992
JISON_SICKLE_CELL_DISEASE_DN	1.66014e-12	3.0698e-10	0.91012	-0.8661	-2.09682	180	RPL41, RPL13, RPL13A, RPLP1, RPL30, RPS27A, RPL19, RPS28, RPL11, EEF1A1, RPL21, RPL37, RPS20, RPL23A, RPS6, RPL17, RPS24, RPS7, RPL10A, RPL14, RPL7, RPL5, PTMA, RPL24, RPL6, EEF1G, RPLP0, BTG1, EEF1B2, RPL22, CXCR4, NACA, RPL4, TOMM7, SARAF, BTF3, EIF3K, SRSF5, SLC25A6, TLE5, COX6C, NPM1, TSC22D3, EIF3F, EEF2, SET, CIRBP, DUSP2, EIF4A1, RUNX3, NAP1L1, TGFB1, PDE3B, HSPA8, JAK1, PRRC2C, TUT4, EIF3…	Immediately Post-flight	pbmc	Inspiration4	C2	9.51289
REACTOME_ACTIVATION_OF_THE_MRNA_UPON_BINDING_OF_THE_CAP_BINDING_COMPLEX_AND_EIFS_AND_SUBSEQUENT_BINDING_TO_43S	1.98016e-12	3.55693e-10	0.898671	-0.971259	-1.92935	60	RPS27, RPS18, RPS12, RPS14, RPS27A, RPS2, RPS16, RPS11, RPS28, RPS19, RPS29, RPS15, RPS3, RPS15A, RPS23, RPS21, FAU, RPS20, RPS4X, RPS25, RPS6, RPS17, RPS8, RPS3A, RPS13, RPS26, RPS24, RPS5, RPS7, RPS9, RPSA, RPS10, PABPC1, EIF3K, EIF3F, EIF4A1, RPS4Y1, EIF3G, EIF3H, EIF3E, EIF3M, EIF1AX	Immediately Post-flight	pbmc	Inspiration4	C2	9.44892
CHNG_MULTIPLE_MYELOMA_HYPERPLOID_UP	3.10254e-11	5.41824e-09	0.851339	-0.974845	-1.89052	52	RPL28, RPL13A, RPS14, RPLP1, RPLP2, RPS16, RPS19, RPS15, RPS3, RPL27A, RPS23, RPL18, RPL32, RPL21, RPL37, RPS6, RPS17, RPL35A, RPS13, RPL36, RPL15, RPS9, RPSA, RPL29, UBA52, RPL7A, RPL14, RPL35, RPL24, EEF1G, EEF1B2, RPL4, EIF3K, NPM1, HNRNPA1, EEF2	Immediately Post-flight	pbmc	Inspiration4	C2	8.26614
TIEN_INTESTINE_PROBIOTICS_24HR_DN	8.76395e-11	1.48916e-08	0.839089	-0.824485	-1.99279	205	RPL41, RPS27, RPL13, RPS18, RPL10, RPL13A, RPS14, RPS2, RPS11, RPS19, RPL34, RPS3, RPL37A, RPL39, RPL27A, RPS23, RPL3, EEF1A1, RPL23A, RPS6, TPT1, RPS3A, RPL23, RPS24, RPS7, RPL12, EIF1, RPL5, EEF1G, RPLP0, RACK1, BTG1, RPL4, PABPC1, UBC, ACTG1, FTL, PDCD4, PPIB, EEF2, TBC1D15, FTH1, PLAAT4, NAP1L1, ARIH1, HSPA9, PNRC1, PDIA3, MTDH, HSPA8, HSPA5, EIF5A, DDIT4, SQSTM1, CALR, KLHL24	Immediately Post-flight	pbmc	Inspiration4	C2	7.82706
CAIRO_HEPATOBLASTOMA_CLASSES_UP	2.78547e-10	4.50066e-08	0.814036	-0.644609	-1.75066	599	RPL28, RPS14, RPS16, RPL19, RPL11, RPS3, RPL37A, RPL18A, RPL18, RPS21, RPS6, RPS8, RPL23, RPL36, RPL15, RPS9, RPL10A, RPL8, RPL14, RPL5, RPL24, RPL6, RPLP0, RACK1, EEF1B2, RPL22, RPL4, EEF1D, HSP90AB1, CHCHD2, UQCRB, YWHAZ, MIF, NPM1, ATP5MC2, PDCD4, EIF3F, APRT, HNRNPC, NCL, NME2, SNRPB, EIF4A1, CLIC1, SNU13, MTDH, XRCC6, TOMM20, UQCRH, SLC25A3, RAN, TPI1, EIF3H, EIF3E, DBF4, EIF3M, SEC61G, SNRP…	Immediately Post-flight	pbmc	Inspiration4	C2	7.34672
DANG_MYC_TARGETS_UP	2.79188e-10	4.50066e-08	0.814036	-0.87934	-2.02626	128	RPL13, RPL10, RPS16, RPL19, RPS19, RPL27A, RPL3, RPL32, RPS20, RPL9, RPS17, RPS13, RPL26, RPS5, RPL5, RPL27, PTMA, RPL22, PPIA, GAPDH, NPM1, HNRNPA1, NCL, NME2, SNRPB, EIF4A1, NAP1L1, UXT, HSPA9, SRSF7, ID2, PSMB1, HSPA8, SLC25A3, HSPE1, DBI, CEBPZ, TXN, ENO1, CSTB, DDX18, LDHA	Immediately Post-flight	pbmc	Inspiration4	C2	7.34672
OSMAN_BLADDER_CANCER_DN	3.20415e-10	5.03612e-08	0.814036	-0.716859	-1.86846	406	RPS27, RPL13, RPS18, RPL10, RPL28, RPL13A, RPLP2, RPS16, RPS11, RPL19, RPL34, RPS15, RPS3, RPL18A, RPL3, RPL32, RPS21, FAU, RPL37, RPS20, RPS4X, RPL23A, RPS25, RPS6, RPS17, RPS3A, RPL35A, RPS13, RPL36, RPL15, RPS24, RPS5, RPS7, RPSA, RPL29, RPL36A, RPL10A, UBA52, RPL7A, RPL12, RPL14, RPL38, RPL35, RPL24, EEF1G, RPLP0, EEF1B2, RPL22, RPL4, RPS10, SERF2, MYL12A, NOP53, SSR4, LEPROTL1, GAS5, C12orf5…	Immediately Post-flight	pbmc	Inspiration4	C2	7.2979
SPIELMAN_LYMPHOBLAST_EUROPEAN_VS_ASIAN_UP	6.24891e-10	9.58216e-08	0.801216	-0.674005	-1.77828	478	RPLP2, RPL19, RPS28, RPL37A, RPL39, B2M, RPL27A, RPS23, FAU, RPL37, RPS25, RPS8, RPL23, RPL36, RPS7, PFN1, PTMA, CALM1, LTB, NACA, RPL4, COX4I1, MYL6, SERF2, ACTG1, SRGN, ARHGDIB, RBM39, SRP14, COX6A1, TLE5, COX6C, NPM1, HNRNPA1, OAZ1, ATP5MC2, APRT, PPIB, COX6B1, NME2, ATP5F1D, NAP1L1, COX5B, NDUFA1, VAMP2, NDUFB8, HSPA9, PNRC1, NDUFB11, CDC42, CD74, UBL5, PEBP1, NDUFB7, ATP5MC3, ELOB, SCAND1, H…	Immediately Post-flight	pbmc	Inspiration4	C2	7.01854
TARTE_PLASMA_CELL_VS_PLASMABLAST_UP	7.44726e-10	1.11478e-07	0.801216	-0.730656	-1.87821	350	RPS18, RPL28, RPS14, RPLP1, RPS2, RPS16, RPS11, RPL34, RPS15, RPS15A, RPL37A, RPL18A, RPL39, B2M, RPS21, RPL23A, TPT1, HLA-B, RPSA, RPL7A, RPL24, ACTB, RPLP0, IGKC, CYBA, TNFAIP3, CD3D, GZMA, SSR4, FTL, OAZ1, YES1, TSC22D3, IGLC1, CIRBP, PTGDS, NFKBIA, HLA-F, DUSP1, CD3E, IFITM1, JUND, ALOX5AP, RELB, FOS	Immediately Post-flight	pbmc	Inspiration4	C2	6.95281
DAZARD_RESPONSE_TO_UV_NHEK_UP	1.95586e-09	2.85965e-07	0.774939	-0.802684	-1.95169	200	RPS27, RPL30, RPS2, RPL34, RPL37A, RPS23, RPS21, RPL37, RPS17, RPSA, RPL36A, RPL31, RPL38, PFN1, RACK1, BTG1, CYBA, TNFAIP3, JUNB, MYL6, COX7C, HSP90AB1, UQCRB, APRT, COX7A2, NR4A2, LY6E, HLA-F, NDUFA1, TGFB1, JUN, ID2, DUSP1, EIF3G, JUND, GUK1, SEC61G, CCDC85B, FOS, TOB1, TXN, ZFP36, PSMD8, ARHGDIA, ATP5ME, C9orf16, SNHG3, SNRPE, IER2, PPP1R15A, PMAIP1, UBE2S, RANBP1, CAPNS1, ERGIC3, PGK1, CLTB,…	Immediately Post-flight	pbmc	Inspiration4	C2	6.54369
DAZARD_RESPONSE_TO_UV_NHEK_DN	2.37929e-09	3.39968e-07	0.774939	0.771249	1.57856	295	ATP2B1, BACH1, MEGF9, WDFY3, BAZ2B, QKI, MED13L, AHR, SKAP2, RNF13, TNFAIP8, JARID2, CEP170, CERS6, AFF1, TMEM131L, HIVEP2, MAP3K5, PHIP, ZNF638, LPP, MICAL2, RBPJ, FRYL, VPS13B, CEP350, FNDC3A, NCOA3, SSBP2, ARID5B, CHD9, MBD2, PIKFYVE, KLF7, CTBP2, FOXO3, RAPGEF2, DOP1A, SHOC2, PIK3C3, ELF2, E2F3, TUBGCP3, BBX, SMAD3, USP6NL, WDR37, TMCC1, PPIP5K2, XPO1, NRIP1, KIAA0232, MTM1, SPEN, CLASP1, PUD…	Immediately Post-flight	pbmc	Inspiration4	C2	6.46856
YAGI_AML_WITH_INV_16_TRANSLOCATION	4.34156e-09	6.06564e-07	0.761461	-0.693115	-1.78807	392	RPS27, RPL13, RPS18, RPL13A, RPLP1, RPLP2, RPS16, RPL19, RPS29, RPL34, RPL37A, B2M, RPL27A, EEF1A1, RPL32, RPL37, RPS20, RPS4X, RPL23A, RPS6, TPT1, RPS17, TMSB10, RPL31, PTMA, RPLP0, NACA, CD52, PABPC1, UBC, PPP1R16B, RBM39, DYNLT1, CHD1, DUSP2, LY6E, RBM3, CD99, ARL4C, ARIH1, S100A10, EZR, VIM, ITM2A, RHOA, GPR183, ATP6V0E1, MDH2, PSMD7, PPM1G, TIMP1, RB1CC1, HSPB1, PGRMC2, SPCS2, DHRS3, PRKCH, …	Immediately Post-flight	pbmc	Inspiration4	C2	6.21712
TIEN_INTESTINE_PROBIOTICS_6HR_UP	5.82704e-09	7.96405e-07	0.761461	-0.964817	-1.85867	50	RPL41, RPS27, RPL13, RPS14, RPS2, RPS11, RPS19, RPL37A, RPL39, B2M, RPL27A, RPS23, EEF1A1, RPL23A, RPS6, TPT1, RPS17, RPS3A, RPL23, RPS24, RPS7, RPL5, EEF1G, ACTB, RPLP0, RPL4, UBC, PPIA, GAPDH, FTL, NAP1L1, HSPA8, HMGB1, EIF5A	Immediately Post-flight	pbmc	Inspiration4	C2	6.09887
FULCHER_INFLAMMATORY_RESPONSE_LECTIN_VS_LPS_DN	2.69533e-08	3.60543e-06	0.733762	0.732346	1.53972	444	SLC8A1, ZEB2, NEAT1, DMXL2, CD36, ATP2B1, NAMPT, FCN1, VMP1, BACH1, RBM47, MS4A6A, QKI, CSF3R, MAML2, FYB1, LYN, NOTCH2, MNDA, LCP2, WASHC4, GAS7, CPNE8, SAT1, SETX, SPTLC2, ACAP2, DOCK11, PLCL2, AFF1, GAB2, RB1, RBMS1, JAML, CERT1, RIN2, FOXP1, ADD3, PECAM1, SP100, SLFN5, SSBP2, CAST, ARID5B, MBP, DYSF, DAPP1, SNX2, KCNQ1, ZNF207, PRKACB, F13A1, WWP1, TRIM38, TRIM22, SP110, ADGRE2, GBP2, NCF1, W…	Immediately Post-flight	pbmc	Inspiration4	C2	5.44304
HAMAI_APOPTOSIS_VIA_TRAIL_UP	3.04218e-08	3.98462e-06	0.719513	0.702511	1.50097	647	BAZ2B, FYB1, STX7, SKAP2, CCDC88A, RNF13, EXT1, PTEN, VPS13C, SETX, USP25, CEP170, AGTPBP1, RESF1, MYCBP2, TBC1D9, SULF2, STAT1, TUT7, AP3B1, ATM, ITPR2, SLC16A7, CCNH, CELF2, ZNF638, PLXNC1, ADD3, ITPR1, TAOK3, SHTN1, DMXL1, IQGAP2, AP1S2, PIBF1, SPG11, ZNF407, POLK, XRCC4, DOCK10, CEP350, NIN, RAB27A, MIS18BP1, DNAJC13, CREB1, NRGN, SNX10, ITFG1, CAST, TRAPPC8, CD55, SH3BGRL, RBM26, RPS6KC1, SN…	Immediately Post-flight	pbmc	Inspiration4	C2	5.39961
HILLION_HMGA1_TARGETS	5.4389e-08	6.97844e-06	0.719513	-0.897439	-1.89257	81	RPL13, RPS12, RPS11, RPL19, B2M, RPL21, RPS17, RPS3A, CXCR4, CFL1, COX4I1, RPL36AL, HSP90AB1, MIF, ATP5MC2, EEF2, STAT3, SOD1, COX5B, ID2, CD3G, SLC25A5, COX5A, PSMB6, ATP6V1F, ATP5MC1, HSPB1	Immediately Post-flight	pbmc	Inspiration4	C2	5.15624
STARK_PREFRONTAL_CORTEX_22Q11_DELETION_DN	1.01386e-07	1.27483e-05	0.704976	-0.629017	-1.66724	514	RPL34, RPL18, RPS17, RPL26, RPL15, RPL36A, RPL8, TMSB10, EIF1, RPL5, NACA, RPL4, S100A6, SERF2, COX7C, PFDN5, TRBC2, EIF3K, ATP5F1E, SSR4, TMA7, ATP5MG, LEPROTL1, EIF3F, MZT2B, COX7A2, SEC61B, PPP2R5C, KRTCAP2, UQCR11, COX5B, SNRPD2, HIGD2A, NDUFB11, TOMM20, TRMT112, ELOB, SCAND1, PPP1CA, NDUFB2, SAP18, TRIR, TPI1, SLC25A5, EIF3H, PRDX2, SBDS, ATP5IF1, HSPE1, ATP5PO, NDUFA11, GUK1, SELENOH, UFC1,…	Immediately Post-flight	pbmc	Inspiration4	C2	4.89455
TAKAO_RESPONSE_TO_UVB_RADIATION_UP	1.6852e-07	2.07742e-05	0.690132	-0.891857	-1.87341	83	RPS28, RPL27A, RPL21, RPS25, RPS5, RPS9, RPL36A, RPL10A, S100A4, RPLP0, UBC, COX4I1, EEF1D, PFDN5, UBB, COX6A1, COX6C, NDUFA4, PPIB, COX7A2, COX8A, SOD1, FTH1, RPS4Y1, NAP1L1, COX5B, CD99, ATP5MC3, SAP18, PRDX2, DBI, POLR2L, COX7B, GPX4, CCDC85B, SNRPF, COX5A, RHOA, TXN, UBXN1, UQCRFS1, SELENOW, IER2, FUBP1, ATP6V0B, MSN, ARF5, PMAIP1, ISCU	Immediately Post-flight	pbmc	Inspiration4	C2	4.68247
YAMASHITA_LIVER_CANCER_WITH_EPCAM_UP	2.2527e-07	2.7236e-05	0.690132	-0.945224	-1.81029	51	RPS12, RPL28, RPL13A, RPS27A, RPS3, RPS4X, RPL23A, RPL17, RPL9, RPS3A, RPS24, RPS7, RPSA, RPL29, RPL7A, RPL31, RPL35, RPL6, RPLP0, RPS10, HNRNPA1, EIF3F, RPS4Y1, TOMM20, PHF20	Immediately Post-flight	pbmc	Inspiration4	C2	4.56486
PEREZ_TP53_TARGETS	2.49315e-07	2.95744e-05	0.674963	0.654453	1.42306	1120	VCAN, MBNL1, GRK3, ZSWIM6, FLI1, MEF2A, USP15, DOCK8, FGD4, AFF3, FRY, PHF21A, WDFY2, MDFIC, RNF144B, ZBTB20, VPS13C, NEDD9, LDLRAD4, ENTPD1-AS1, MANBA, AFF1, HIPK3, INPP4A, PTPRJ, CELF2, RIC1, CFLAR, GPCPD1, ACER3, EMILIN2, VPS13B, CEP85L, SNHG14, CAST, TMEM165, KCNQ1, IL10RA, IGF1R, DOP1A, CHST15, ATP8B1, MAN1A1, TOX, SMAD3, USP6NL, ITSN2, GLCCI1, EPB41L3, IQSEC1, SEMA4D, ANK3, KDM2A, TRAK1, TM…	Immediately Post-flight	pbmc	Inspiration4	C2	4.52908
BENPORATH_MYC_TARGETS_WITH_EBOX	2.90408e-07	3.3811e-05	0.674963	-0.747119	-1.83857	218	RPL10, RPL13A, RPL19, RPS19, RPS15, RPL27A, RPL23A, RPS6, RPL36A, UBA52, PTMA, ACTB, RPL22, PABPC1, JUNB, ZFP36L2, HSP90AA1, ACTG1, HSP90AB1, GAPDH, HNRNPA1, NCL, HBB, EIF4A1, RBM3, CD63, VAMP2, TGFB1, JUN, ISG20, PSMB1, TOMM20, HSPA8, GSTP1, PER1, SNHG5, DBI, RHOG, ARF1, TXN, SQSTM1, BSG, ENO1, CSTB, MSN, PHB, BAX, HMGN2	Immediately Post-flight	pbmc	Inspiration4	C2	4.47094
BENPORATH_MYC_MAX_TARGETS	3.67304e-07	4.19862e-05	0.674963	-0.567243	-1.54654	742	RPL13, RPLP1, RPS27A, RPL19, RPS19, RPS29, RPL27A, RPL18, RPL32, RPS21, RPL37, RPS20, RPS25, RPS6, TMSB4X, TPT1, RPL9, RPS17, RPS13, RPS26, RPL15, RPS5, RPL8, RPL31, HLA-A, RPL5, PFN1, RPL27, RPL35, NACA, CYBA, COX7C, PPIA, EIF3K, ATP5F1E, RBM39, SRSF5, HNRNPA1, OAZ1, ATP5MC2, CUTA, NCL, SOD1, SEC61B, FTH1, UXT, HLA-F, NDUFA1, HSPA9, GABARAP, SRSF7, PPP1CB, XRCC6, THRAP3, PSMB1, CIB1, SCAND1, PER…	Immediately Post-flight	pbmc	Inspiration4	C2	4.37689
MODY_HIPPOCAMPUS_PRENATAL	4.39351e-07	4.9325e-05	0.674963	-0.95708	-1.79893	39	RPS27, RPL13, RPS18, RPL13A, RPL30, RPL19, RPL34, RPL37, RPL23A, RPL9, RPS8, RPL8, RPL12, EEF1G, BTF3	Immediately Post-flight	pbmc	Inspiration4	C2	4.30693
LOPEZ_MBD_TARGETS	4.5656e-07	5.03578e-05	0.674963	-0.527991	-1.46837	919	RPS14, RPS2, RPS19, RPL11, RPL18, RPS21, RPL37, TPT1, RPS8, RPL35A, HLA-B, RPS24, RPS7, NKG7, RPL10A, UBA52, RPL31, EIF1, PFN1, RPL24, RPLP0, RACK1, BTG1, CFL1, TOMM7, JUNB, EEF1D, RPL36AL, HLA-E, BTF3, IFITM2, SRGN, EIF3K, ITM2B, CORO1A, CRY1, LITAF, ATP5MC2, COMMD6, YES1, ATP6V1G1, APRT, PPIB, SUB1, EEF2, SET, COX8A, ANXA1, SOD1, UBE2B, SEC61B, EIF4A1, NFKBIA, UQCR11, ARPC3, NAP1L1, CD63, SEPTI…	Immediately Post-flight	pbmc	Inspiration4	C2	4.29793
MANNE_COVID19_COMBINED_COHORT_VS_HEALTHY_DONOR_PLATELETS_DN	5.54371e-07	6.00919e-05	0.659444	0.769477	1.52727	215	MTRNR2L12, DPYD, PID1, PLCB1, MTRNR2L8, AFF3, BANK1, UTRN, CPVL, ZNF438, RGS18, SHTN1, IL7R, WDFY4, PLCL1, CIITA, CAVIN2, FTO, WWOX, PAX5, RETREG1, VWA8, A2M, STRBP, COBLL1, HLA-DQA1, CDYL, MS4A7, COA1, ITGB3BP, MPEG1, BTLA, CEP128, MYOF, POC1B, SASH1, HLA-DMB, MAP3K7CL, STEAP1B, DACH1, ALDH1A2, KCTD12, TGFBI, SLC4A8, FAM241A, AGBL3, ACADM, ANKRD55, CEMIP, IRF8, SETD7, SMAD5, MLH3, CCDC50, SDK1	Immediately Post-flight	pbmc	Inspiration4	C2	4.22118
HILLION_HMGA1B_TARGETS	6.49576e-07	6.92183e-05	0.659444	-0.879795	-1.84808	83	RPL13, RPL10, RPS12, RPS11, RPL19, RPL21, RPS3A, PTMA, COX4I1, HSP90AB1, MIF, COX7A2, ANXA1, STAT3, SOD1, COX5B, ID2, CD3G, SLC25A5, GPX4, COX5A, PSMB4, PSMB6, CD5, ATP5MC1, ATP5F1B, ATP5PD, ARF5	Immediately Post-flight	pbmc	Inspiration4	C2	4.15978
WP_ELECTRON_TRANSPORT_CHAIN_OXPHOS_SYSTEM_IN_MITOCHONDRIA	7.05124e-07	7.38853e-05	0.659444	-0.851043	-1.86217	102	MT-CO3, MT-ND3, MT-CO2, MT-CYB, COX4I1, MT-ATP6, MT-ND1, COX7C, ATP5F1E, UQCRB, ATP5MG, SLC25A6, MT-ND2, COX6A1, COX6C, NDUFA4, ATP5MC2, MT-ND4, COX7A2, COX6B1, COX8A, UQCR11, ATP5F1D, COX5B, NDUFA1, NDUFB8, NDUFC2, NDUFB7, UQCRH, ATP5MC3, NDUFB2, NDUFS5, SLC25A5, ATP5IF1, MT-ND5, ATP5PO, COX7B, NDUFB10, NDUFB9, ATP5MF, UQCR10, COX5A, NDUFS6, NDUFS7, ATP5ME, NDUFA3, UQCRQ, UQCRC2, UQCRFS1, ATP5PF…	Immediately Post-flight	pbmc	Inspiration4	C2	4.13144
MOOTHA_VOXPHOS	7.93845e-07	8.1818e-05	0.659444	-0.867875	-1.84278	86	COX4I1, COX7C, ATP5F1E, UQCRB, NDUFA13, ATP5MG, COX6A1, COX6C, NDUFA4, ATP5MC2, COX7A2, COX6B1, COX8A, UQCR11, ATP5F1D, COX5B, NDUFA1, NDUFB8, NDUFC2, NDUFB7, UQCRH, ATP5MC3, NDUFB2, NDUFS5, ATP5PO, COX7B, CYCS, ATP5MF, UQCR10, COX5A, NDUFS6, NDUFS7, ATP5ME, NDUFA3, UQCRQ, UQCRC2, UQCRFS1, ATP5PF, NDUFA2, NDUFA6, NDUFB4, TBCB, ATP5MC1, NDUFAB1, ATP5F1B, ATP5PD, SDHB, CYC1, NDUFS8, NDUFA7, NDUFC1,…	Immediately Post-flight	pbmc	Inspiration4	C2	4.08715
GOBERT_OLIGODENDROCYTE_DIFFERENTIATION_DN	8.5998e-07	8.72047e-05	0.659444	0.650122	1.41208	1048	PLXDC2, ZEB2, HDAC9, JAK2, PTPRE, BAZ2B, ASAP1, QKI, TET2, AHR, ANTXR2, CAMK2D, ZBTB20, GAS7, SAT1, SPTLC2, RALGPS2, TBC1D22A, TRIO, KIF13A, ANKRD44, CERS6, RBMS1, ERBIN, STAT1, LCORL, MAP3K5, ITPR2, CERT1, SLC16A7, FRMD4B, FOXP1, MLLT3, PLXNC1, ADD3, SVIL, AP1S2, IKZF2, FKBP15, TCF7L2, PDE4B, PPM1L, TCF12, MBP, CDC42EP3, TAFA2, ZFHX3, SMARCA2, RASGEF1B, TBC1D8, DENND5A, WWP1, PCNX1, PAK1, GSK3B,…	Immediately Post-flight	pbmc	Inspiration4	C2	4.05946
BILANGES_RAPAMYCIN_SENSITIVE_VIA_TSC1_AND_TSC2	9.65238e-07	9.63246e-05	0.643552	-0.905015	-1.81501	68	RPS28, RPL3, RPS21, RPL35A, RPS26, RPL36, RPL36A, RPL10A, RPL31, BTF3, EIF3K, SSR4, HNRNPA1, PPIB, NAP1L1, TOMM20, HSPA8, SLC25A3, SLC25A5, EIF3E, VIM, RTRAF, UQCRFS1, PPM1G, ATP5F1A, NSA2, CCT4	Immediately Post-flight	pbmc	Inspiration4	C2	4.01626
DAVICIONI_MOLECULAR_ARMS_VS_ERMS_UP	1.12126e-06	0.000110147	0.643552	0.727318	1.49586	322	ARHGAP26, RIPOR2, MEGF9, FRY, MED13L, STX7, DISC1, ELMO1, FBXL5, ARHGAP25, PPP3CA, ADAM10, JARID2, AGTPBP1, TBC1D9, TMEM131L, DAPK1, CCNH, RBPJ, FRYL, CDK14, ANKRD17, ASCC3, NCOA1, LRRFIP2, UBR2, BCL11A, CDC42EP3, KLF7, CTBP2, KDM4C, SHOC2, ANKS1A, RNF111, ERP44, GCA, PIAS1, SGMS1, NF1, FTO, WWOX, TMEM260, ARRB1, PAX5, CLCN3, SESN1, RNGTT, NNT, ADK, PIGN, SEL1L3, CD47, CDYL, TSC22D2, DIPK1A, FBXO…	Immediately Post-flight	pbmc	Inspiration4	C2	3.95803
LEE_LIVER_CANCER_SURVIVAL_DN	1.48417e-06	0.000143554	0.643552	-0.759812	-1.81903	173	RPS18, RPS3, RPS6, TMSB4X, RPL17, RPL9, RPS3A, RPS5, RPS7, RPS9, RPSA, RPL36A, RPL12, RPL31, RPL38, RPL27, RPL35, PTMA, S100A6, DYNLT1, NPM1, SUMO2, HNRNPA1, SET, HNRNPC, YWHAB, NAP1L1, SEPTIN7, CLIC1, RAN, KRT10, TUBA1B, RWDD1, HMGB2, ATAD2, YWHAQ, MCM6, SNRPB2, SNRPG, LYAR, FBL, RBX1, PRMT1	Immediately Post-flight	pbmc	Inspiration4	C2	3.84298
TAKEDA_TARGETS_OF_NUP98_HOXA9_FUSION_8D_DN	1.76018e-06	0.00016767	0.643552	0.773365	1.51753	193	PLXDC2, PID1, CYBB, FCN1, JAZF1, FYB1, CLEC7A, ETS1, CREB5, SLC11A1, LCP2, PPBP, ENTPD1, NCF2, ALOX5, AKAP13, SLC16A7, CUX1, BCL2, IGF2R, IL7R, S100A9, RAPGEF2, PLBD1, PCSK5, CR1, ZMYM2, NKTR, HLA-DQA1, HVCN1, ALDH2, GLIPR2, IFNGR1, NPL, BCL6, ETNK1, DOCK4, ST8SIA1, ADAM19, CTSB, GASK1B, RPS6KA2, SLC30A7, PYGL, CAPZA2, DACH1, PADI4, ATP10D, ARPC5, CLU, CD14, TMEM33, TRAT1, ARHGAP18, F5, FPR1, SLC…	Immediately Post-flight	pbmc	Inspiration4	C2	3.77554
REACTOME_RESPIRATORY_ELECTRON_TRANSPORT_ATP_SYNTHESIS_BY_CHEMIOSMOTIC_COUPLING_AND_HEAT_PRODUCTION_BY_UNCOUPLING_PROTEINS	1.92645e-06	0.00018077	0.627257	-0.800498	-1.83959	127	MT-CO3, MT-ND3, MT-CO2, MT-CYB, COX4I1, MT-ATP6, MT-ND1, COX7C, ATP5F1E, UQCRB, NDUFA13, ATP5MG, MT-ND2, COX6A1, COX6C, NDUFA4, ATP5MC2, MT-ND4, COX6B1, COX8A, UQCR11, ATP5F1D, COX5B, NDUFA1, NDUFB8, NDUFC2, NDUFB11, NDUFB7, UQCRH, ATP5MC3, NDUFB2, NDUFS5, MT-ND5, ATP5PO, NDUFA11, COX7B, NDUFB10, CYCS, NDUFB9, ATP5MF, UQCR10, COX5A, NDUFS6, NDUFS7, COX14, ATP5ME, NDUFA3, UQCRQ, UQCRC2, UQCRFS1, A…	Immediately Post-flight	pbmc	Inspiration4	C2	3.74287
MIKKELSEN_IPS_WITH_HCP_H3K27ME3	2.22751e-06	0.000205946	0.627257	0.859822	1.53019	82	LRRK2, MYCBP2, IL10RA	Immediately Post-flight	pbmc	Inspiration4	C2	3.68625
CHEN_METABOLIC_SYNDROM_NETWORK	2.51115e-06	0.000228806	0.627257	0.634558	1.38025	1200	VCAN, PLCG2, SLC8A1, PLXDC2, CD36, CYBB, TLR2, BACH1, SYK, DOCK8, CTSS, ST8SIA4, PTPRE, MS4A6A, DOCK2, LYZ, CSF3R, LYN, CLEC7A, SLCO3A1, PICALM, STX7, SLC11A1, RASA1, PTPRC, SLC9A9, LCP2, TNFAIP8, NEDD9, RNF149, SAT1, ARHGAP15, ARHGAP25, SPTLC2, ENTPD1, GSAP, TNFAIP2, PTK2B, COMMD10, MANBA, DOCK11, NCF2, TBC1D9, CERS6, PLSCR1, RAB31, MYO1F, RIN2, IFNAR2, PIP4K2A, FOXP1, SESTD1, CD44, PLXNC1, TNFS…	Immediately Post-flight	pbmc	Inspiration4	C2	3.64053
POMEROY_MEDULLOBLASTOMA_PROGNOSIS_DN	2.69018e-06	0.000241616	0.627257	-0.946458	-1.78781	42	RPS18, RPS14, RPS19, RPL11, RPL27A, RPS25, RPS8, RPL35A, RPSA, RPL29, RPL10A, RPL7A, RPS10, ATP5MC2, LDHB, COX8A, SNRPD2, ERP29, B4GALT1, SNRPA1, ENO1	Immediately Post-flight	pbmc	Inspiration4	C2	3.61687
FARMER_BREAST_CANCER_APOCRINE_VS_LUMINAL	3.78525e-06	0.000335181	0.627257	0.722505	1.48233	309	TRPS1, NAMPT, KYNU, RTN1, MED13L, CPQ, ACSL1, SPTLC2, FCHSD2, RESF1, TBC1D9, PHKB, MAP3K5, APLP2, FAR2, AGFG1, BCL2, S100A9, MTFR1, PLCL1, S100A8, C2CD5, IGF1R, CHST15, FKBP5, ALCAM, SGMS1, PIK3CB, SMAD3, RNF24, CSGALNACT1, ECHDC1, TBL1X, DCAF10, HSD17B4, AGPS, STK39, IKBKB, ETFA, SLF2, MAP2K6, RABGAP1L, CCDC6, PAM, IL6ST, NPEPPS, TASOR2, MED13, ZDHHC17, CTBS, BLNK, ULK2, P4HA1, TRAF5, NAAA, SWAP…	Immediately Post-flight	pbmc	Inspiration4	C2	3.47472
REACTOME_DEFECTIVE_CHST3_CAUSES_SEDCJD	4.26644e-06	0.000372543	0.610527	0.999129	1.42117	7	VCAN, CSPG4	Immediately Post-flight	pbmc	Inspiration4	C2	3.42882
VECCHI_GASTRIC_CANCER_ADVANCED_VS_EARLY_UP	4.59963e-06	0.000396135	0.610527	0.781463	1.50917	166	VCAN, PLXDC2, TLR2, QKI, CCDC88A, CHST11, CPNE8, CEP170, RBMS1, ALOX5, RAB31, CDK14, SNX10, TIAM1, ST3GAL1, GIGYF2, DSE, IL1RAP, RNF213, NIPBL, PCED1B, BCL6, GNB4, PDGFC, SFMBT2, PIK3R5, BICD1, SOD2, AUTS2, ANGPT2, COL10A1, MAFB, CYP1B1, HAVCR2, TPRG1, SPOCK1, ZNF532, CEMIP, MSR1, SLC5A3, GDAP1, SPARC, CD163, HLA-DQB1, THBS1	Immediately Post-flight	pbmc	Inspiration4	C2	3.40216
GABRIELY_MIR21_TARGETS	4.92633e-06	0.000418538	0.610527	0.738643	1.50799	287	MEGF9, MAP3K1, GNAQ, UTRN, ZBTB20, NEK7, FBXL5, ACAP2, RALGPS2, CNTRL, MYCBP2, CERS6, ST6GAL1, LCORL, PHIP, FBXL17, PAG1, SPG11, DOCK10, GPD2, APC, TRIM38, WNK1, PHACTR2, ITSN2, SNX13, GLCCI1, TENT5A, UBR3, GTF2I, FOXN3, RUFY3, RABGAP1, AGO4, NFAT5, PHF20L1, PBRM1, FBXO11, RFX7, DCAF10, ZMYM2, VPS54, CLOCK, SESN1, REV3L, LPGAT1, PAN3, APAF1, RPS6KA3, TRIM33, NIPBL, FAM102B, MYO9A, MGA, COBLL1, LD…	Immediately Post-flight	pbmc	Inspiration4	C2	3.37826
KEGG_OXIDATIVE_PHOSPHORYLATION	5.20344e-06	0.000436187	0.610527	-0.789374	-1.81403	127	MT-CO3, MT-ND3, MT-CO2, MT-CYB, COX4I1, MT-ATP6, MT-ND1, COX7C, ATP5F1E, UQCRB, ATP5MG, MT-ND2, COX6A1, COX6C, NDUFA4, ATP5MC2, MT-ND4, ATP6V1G1, COX7A2, COX6B1, COX8A, UQCR11, ATP5F1D, COX5B, NDUFA1, NDUFB8, NDUFC2, NDUFB7, UQCRH, ATP5MC3, ATP6V0C, NDUFB2, NDUFS5, MT-ND5, ATP5PO, NDUFA11, COX7B, NDUFB10, NDUFB9, ATP5MF, UQCR10, COX5A, NDUFS6, NDUFS7, ATP5ME, NDUFA3, UQCRQ, UQCRC2, UQCRFS1, ATP6V…	Immediately Post-flight	pbmc	Inspiration4	C2	3.36033
DUTERTRE_ESTRADIOL_RESPONSE_24HR_DN	8.0911e-06	0.000669326	0.593325	0.689549	1.45736	494	LYST, ATP2B1, NAMPT, KYNU, ST8SIA4, DIAPH2, BAZ2B, QKI, EVI5, AHR, RNF144B, EXT1, NEDD9, LDLRAD4, GSAP, DOCK11, ARL15, NCF2, MAP4K4, PARP14, HIVEP2, RBMS1, MAP3K5, TAOK3, ANO6, CAST, TNS3, CD55, KDM7A, ARID5B, SGMS2, PARP8, RPS6KC1, CAB39, RAPGEF2, MCL1, MTAP, ROCK2, CPEB4, ALCAM, PHACTR2, PTPN12, KIAA1109, ST3GAL1, SMAD3, CCSER1, ITSN2, ANK3, DSE, LPCAT2, ARAP2, CDK6, TMEM65, PDLIM5, HERC3, SLC3…	Immediately Post-flight	pbmc	Inspiration4	C2	3.17436
FLOTHO_PEDIATRIC_ALL_THERAPY_RESPONSE_UP	9.0714e-06	0.000740674	0.593325	-0.918063	-1.7804	52	RPL13A, RPS16, RPS28, RPS19, RPL37A, FAU, RPS20, RPS6, TPT1, RPL17, RPS5, RPS9, RPL7, RPL5, RPL27, RPL6, EEF1G, RPLP0, RPL22, CD69, FXYD5, EEF2, TBC1D15, TOMM20, EIF3L, EIF3D, CLEC2B, MACO1, RSL24D1	Immediately Post-flight	pbmc	Inspiration4	C2	3.13037
REACTOME_DEFECTIVE_CHST14_CAUSES_EDS_MUSCULOCONTRACTURAL_TYPE	1.02037e-05	0.000822446	0.593325	0.998808	1.42071	7	VCAN, CSPG4	Immediately Post-flight	pbmc	Inspiration4	C2	3.08489
MEISSNER_BRAIN_HCP_WITH_H3K4ME3_AND_H3K27ME3	1.05851e-05	0.000842387	0.593325	0.63758	1.38277	998	PLCG2, IRAK3, FLI1, DOCK8, SPIDR, LYN, MDFIC, SKAP2, RUNX1, IKZF1, LEF1, ITGA4, UTRN, ANTXR2, DISC1, RCSD1, TNFAIP8, DOCK5, AHNAK, PARP14, SULF2, SNTB1, ERBIN, ZNF804A, FRMD4B, SVIL, EMILIN2, TCF7L2, PPM1L, EBF1, SLC24A4, TNS3, DYSF, RIN3, IL17RA, TAFA2, PSTPIP2, ATP8B1, MAP3K20, COL19A1, VSIR, SLC25A13, PIK3AP1, CD302, RAB11FIP1, LPCAT2, LRRK1, MBNL3, PDLIM5, PRKCQ, PTPRK, GAB1, MBOAT1, MOB3B, M…	Immediately Post-flight	pbmc	Inspiration4	C2	3.07449
GRAESSMANN_APOPTOSIS_BY_DOXORUBICIN_DN	1.11846e-05	0.000878972	0.593325	0.601358	1.31472	1733	ZEB2, NEAT1, LYST, TRPS1, DENND1A, UBE2E2, SBF2, MEF2A, WDFY3, RNF130, NUMB, BAZ2B, ASAP1, QKI, ETS1, MTSS1, MAP3K1, NOTCH2, PHF21A, MDFIC, RUNX1, CCDC88A, UTRN, CAMK2D, RNF13, ZBTB20, EXT1, WASHC4, ELMO1, NEK7, ZCCHC7, PPP3CA, DOCK5, ADAM10, COP1, JARID2, TRIO, PDE7A, ATP11A, VTI1A, SLC12A6, PLSCR1, HIVEP2, RBMS1, STK3, ERBIN, MAP3K5, MAPKAP1, ATM, CERT1, TPK1, PHIP, VAV3, FRMD4B, FOXP1, MLLT3, …	Immediately Post-flight	pbmc	Inspiration4	C2	3.05602
ONKEN_UVEAL_MELANOMA_DN	1.24216e-05	0.000964128	0.593325	-0.570818	-1.51092	510	RPL13, RPL28, RPS14, RPS27A, RPL11, RPL18A, RPL3, RPL32, RPS8, RPL35A, RPL23, RPL15, RPS5, RPS9, RPSA, RPL29, RPL10A, RPL31, RPL14, RPL5, RPL24, BTG1, RPL22, RPL36AL, HSP90AB1, ATP5MG, SLC25A6, NPM1, PDCD4, MZT2B, CUTA, HBB, CIRBP, NAP1L1, ID2, TOMM20, PIK3R1, GSTP1, EIF3G, GYPC, ERP29, VAMP8, EIF1AX, ITM2A, RHOA, KLHL24, SNRPN, DSTN, DAZAP2, SEC62, EIF3L, CD83, KDM6A, IP6K1, BSG, SERBP1, NDUFB4,…	Immediately Post-flight	pbmc	Inspiration4	C2	3.01587
REACTOME_RESPIRATORY_ELECTRON_TRANSPORT	1.3389e-05	0.00102654	0.593325	-0.810946	-1.77546	103	MT-CO3, MT-ND3, MT-CO2, MT-CYB, COX4I1, MT-ND1, COX7C, UQCRB, NDUFA13, MT-ND2, COX6A1, COX6C, NDUFA4, MT-ND4, COX6B1, COX8A, UQCR11, COX5B, NDUFA1, NDUFB8, NDUFC2, NDUFB11, NDUFB7, UQCRH, NDUFB2, NDUFS5, MT-ND5, NDUFA11, COX7B, NDUFB10, CYCS, NDUFB9, UQCR10, COX5A, NDUFS6, NDUFS7, COX14, NDUFA3, UQCRQ, UQCRC2, UQCRFS1, NDUFA2, NDUFV2, NDUFA12, NDUFA6, NDUFB4, MT-CO1, NDUFAB1, ETFB, COX16, SDHB, C…	Immediately Post-flight	pbmc	Inspiration4	C2	2.98862
KRIGE_RESPONSE_TO_TOSEDOSTAT_24HR_UP	1.3681e-05	0.00103629	0.593325	0.656645	1.40738	743	NEAT1, HDAC9, CYBB, NAMPT, ZSWIM6, MAML3, MEF2A, CTSS, PTPRE, WDFY3, NUMB, BAZ2B, CLEC7A, ETS1, BMP2K, PHF21A, LRRFIP1, PTPRC, UTRN, ANTXR2, TANK, RCSD1, GAS7, TMEM170B, ACSL1, ARHGAP25, HCK, TNFAIP2, PTK2B, SLC22A15, RFX3, SLC12A6, PLSCR1, ALOX5, AKAP13, STK3, SNTB1, ITPR2, TPK1, LPP, SLC49A4, ITPR1, MICAL2, GPCPD1, PAG1, AP1S2, IGF2R, SPG11, S100A9, RAB27A, SNHG14, TCF12, SRGAP2, VPS8, SP100, N…	Immediately Post-flight	pbmc	Inspiration4	C2	2.98452
CHICAS_RB1_TARGETS_LOW_SERUM	1.48186e-05	0.0011091	0.593325	-0.830743	-1.78819	95	RPS28, RPS21, RPL36A, RPL38, TOMM7, RPL36AL, COX7C, RBM39, ATP5MG, ATP5MC2, SNHG6, COX6B1, SNRPB, UQCR11, COX5B, NDUFA1, OST4, ELOB, ATP5MPL, NDUFB2, LSM7, TMEM258, POLR2L, ATP5MF, MT2A, PET100, ATP5ME, NDUFA3, SEC62, COPS9, MALAT1, SNRPE, MCM6, NDUFB4, SNRPG	Immediately Post-flight	pbmc	Inspiration4	C2	2.95503
DAZARD_UV_RESPONSE_CLUSTER_G6	1.52196e-05	0.00112571	0.593325	0.779808	1.4771	142	ATP2B1, MEGF9, QKI, RNF13, JARID2, MAP3K5, PHIP, ZNF638, MICAL2, RBPJ, FRYL, VPS13B, FNDC3A, SSBP2, CHD9, MBD2, PIKFYVE, KLF7, CTBP2, FOXO3, DOP1A, SHOC2, PIK3C3, TUBGCP3, BBX, SMAD3, XPO1, CLASP1, PUDP, ZMIZ1, TLE4, ATP13A3, REV3L, SPOP, USP24, PPP1R12A, CDYL, RABGAP1L, UBR5, STRN, DOCK4, ZMYND8, CUL1, DOCK9, WAPL, PTK2, TLK2, ZHX2, PMS1, ABL1, PHF3, AUTS2, MAST4, BAZ1A, KAT6B, SMC5, POLD3, ORC2…	Immediately Post-flight	pbmc	Inspiration4	C2	2.94857
ACEVEDO_LIVER_TUMOR_VS_NORMAL_ADJACENT_TISSUE_UP	1.65877e-05	0.00121264	0.57561	-0.507695	-1.38888	835	RPL30, RPS27A, RPS15A, RPS21, RPS4X, RPL23A, RPS25, RPS17, RPL35A, RPS13, RPL26, HLA-C, HLA-B, RPL15, RPS5, RPS7, RPL10A, PFN1, RPLP0, CCL5, RPL36AL, BTF3, UBB, HSP90AB1, UQCRB, CRY1, COX6A1, C12orf57, EIF3F, SSR2, SET, COX7A2, SNRPB, SEC61B, HLA-F, DDX21, COPE, SNU13, DAD1, S100A10, SPCS1, XRCC6, TRMT112, ATP6V0C, PPP1CA, PRRC2C, NEDD8, IDI1, TMEM258, UFC1, FKBP11, EIF3M, SF3B6, SEC61G, SNRPF, M…	Immediately Post-flight	pbmc	Inspiration4	C2	2.91627
BILANGES_SERUM_RESPONSE_TRANSLATION	2.03629e-05	0.00147152	0.57561	-0.954999	-1.77312	32	RPL10, RPS19, RPS3, RPL18A, EEF1A1, RPL21, RPS4X, RPS6, RPS8, RPS5, RPS7, RPL29, RPL14, RPL6, EEF1G, RACK1, EEF1B2, RPL4, EIF3F	Immediately Post-flight	pbmc	Inspiration4	C2	2.83224
IRITANI_MAD1_TARGETS_DN	2.08787e-05	0.00149164	0.57561	-0.925582	-1.74497	44	RPL13, RPL18, RPSA, RPL10A, RPL12, RPL5, EEF1G, RPL22, NPM1, GAS5, EEF2, HSPA9, MCM6, C1QBP, PPA1, FBL	Immediately Post-flight	pbmc	Inspiration4	C2	2.82633
CREIGHTON_ENDOCRINE_THERAPY_RESISTANCE_3	2.39885e-05	0.00169456	0.57561	0.656855	1.40661	700	DMXL2, ARHGAP26, NAMPT, SBF2, CTSS, PTPRE, LYZ, LYN, FRY, ETV6, TMTC2, EVI5, AHR, TANK, ELMO1, VPS13C, SAT1, GSAP, TNFAIP2, PELI2, IFNGR2, DOCK11, PTPRJ, SNTB1, RIN2, FRMD4B, ADD3, SLC49A4, GPCPD1, FAM13A, SMAD2, PAG1, ACER3, IKZF2, S100A9, RAB27A, MGAT5, CAST, CD55, SGMS2, CDC42EP3, WDR7, TMEM165, ASAH1, TBC1D8, PRKACB, ATP8B1, PAK1, CPEB4, GALNT7, SGMS1, ASPH, GMDS, KLHL2, CLMN, ST3GAL1, USP6NL…	Immediately Post-flight	pbmc	Inspiration4	C2	2.77094
OSMAN_BLADDER_CANCER_UP	2.55079e-05	0.00178187	0.57561	0.696965	1.45239	395	DPYD, NEAT1, MBNL1, LYST, IRAK3, CYBB, DLEU2, GRK3, NAMPT, KYNU, DIAPH2, JAZF1, FYB1, PTPRC, WASHC4, GAS7, TTC17, PLSCR1, MAPK14, RBMS1, AKAP13, IQGAP1, IL15, CERT1, IFNAR2, FRMD4B, SESTD1, CD44, SVIL, UBE2W, ACER3, TCF7L2, XRCC4, ANKRD17, RAB27A, RAB10, SMG1, SAMHD1, ZFAND3, FAR1, CHD9, SGMS2, NCKAP1L, RPS6KC1, ATF7IP, TBC1D8, ATXN1, OXR1, INTS6, PIAS1, MAP3K20, PHACTR2, BBX, KIAA1109, ZFYVE16, …	Immediately Post-flight	pbmc	Inspiration4	C2	2.74912
BHATTACHARYA_EMBRYONIC_STEM_CELL	2.58667e-05	0.00178708	0.57561	-0.832713	-1.75274	79	RPS24, RPL7, RPL24, RPL6, RPLP0, RPL4, NPM1, LDHB, SET, NME2, EIF4A1, DDX21, SRSF7, IFITM1, SNRPF, PSMA2, HMGB2, RSL24D1, SSB, KPNA2, CCNC, NASP, CALU, IMPDH2, HMGA1, MTHFD2	Immediately Post-flight	pbmc	Inspiration4	C2	2.74786
SMID_BREAST_CANCER_BASAL_DN	2.66562e-05	0.0018216	0.57561	0.661177	1.41387	658	CD36, RBM47, MEGF9, RTN1, CSF3R, FRY, MED13L, LDLRAD4, SPTLC2, RALGPS2, AHNAK, INPP4B, TBC1D9, CERS6, VAV3, XIST, BCL2, ITPR1, IQGAP2, XRCC4, SNHG14, NCOA3, NAIP, SGK3, SH3BGRL, PLCL1, ASAH1, IGF1R, PRKACB, STAU2, F13A1, WWP1, GALNT7, ALCAM, ASPH, PCSK5, MAN1A1, DGKD, NF1, RAB11FIP1, NRIP1, WWOX, TRAK1, RETREG1, DCAF10, PDS5B, DUSP6, LONP2, STK39, NFIA, IKBKB, FUT8, RABEP1, LIN7A, DGLUCY, SIL1, S…	Immediately Post-flight	pbmc	Inspiration4	C2	2.73955
MANNE_COVID19_NONICU_VS_HEALTHY_DONOR_PLATELETS_DN	2.77605e-05	0.00187667	0.57561	0.749381	1.47312	199	MTRNR2L12, DPYD, PID1, MTRNR2L8, AFF3, BANK1, CPPED1, UTRN, ZNF438, RGS18, IL7R, WDFY4, SH3BGRL, PLCL1, TBC1D8, CAVIN2, FTO, WWOX, VWA8, A2M, HLA-DQA1, CDYL, MS4A7, COA1, NCOA4, ITGB3BP, GASK1B, BTLA, CEP128, POC1B, MAP3K7CL, UBXN2B, P2RY14, OPA1, KCTD12, TGFBI, SLC4A8, CD4, FAM241A, AGBL3, FAM107B, ACADM, ANKRD55, CEMIP, IRF8, SETD7, SMAD5, MLH3, CCDC50, SDK1, PAPSS2, FAM122B, HLA-DQB1, WLS	Immediately Post-flight	pbmc	Inspiration4	C2	2.72661
RODRIGUES_THYROID_CARCINOMA_POORLY_DIFFERENTIATED_DN	2.94945e-05	0.00197268	0.57561	0.649195	1.39379	788	ZEB2, NEAT1, PID1, MBNL1, NAMPT, FGD4, SLCO3A1, MED13L, MAP3K1, FTX, LRRFIP1, CPQ, RNF144B, ZBTB20, PTEN, VPS13C, TNFAIP8, NEDD9, ARHGEF3, PRKAG2, HIPK3, HIVEP2, SNTB1, MAP3K5, FOXP1, FBXL17, CD44, ADD3, BCL2, ITPR1, CFLAR, SVIL, DDX17, FAM13A, TTC7A, IKZF2, SSBP2, RERE, RALGAPA2, TNS3, CHD9, MBP, PARP8, TBC1D1, WDR7, ZNF207, ZFHX3, ATF7IP, ATXN1, TRIM38, ANKS1A, FKBP5, ELF2, PAK1, PIAS1, ZNF518A…	Immediately Post-flight	pbmc	Inspiration4	C2	2.70494
GOZGIT_ESR1_TARGETS_DN	3.48262e-05	0.00230476	0.557332	0.649086	1.39077	731	DPYD, NEAT1, HDAC9, PLCB1, TRPS1, ZSWIM6, KYNU, VMP1, DOCK8, CTSS, ST8SIA4, AFF3, ASAP1, MTSS1, TMTC2, AHR, UTRN, RNF144B, SAT1, ARL15, INPP4B, TBC1D9, CERS6, SLC12A6, STAT1, SLC16A7, TPK1, VAV3, FOXP1, MLLT3, XIST, FAR2, CD44, PPM1L, SP100, ARID5B, SGK3, SH3BGRL, KLF7, IGF1R, PSTPIP2, MYO5A, RUNX2, TRIM38, CHST15, SP110, ITGA6, ALCAM, MACF1, SGMS1, GBP2, ST3GAL1, MAN1A1, DGKD, BIRC3, TENT5A, LRC…	Immediately Post-flight	pbmc	Inspiration4	C2	2.63737
DAZARD_UV_RESPONSE_CLUSTER_G1	3.54585e-05	0.00232216	0.557332	-0.889059	-1.75567	59	RPS27, RPL30, RPL34, RPL37A, RPS23, RPS21, RPL37, RPS17, RPL36A, RPL31, RPL38, MYL6, COX7C, HSP90AB1, UQCRB, COX7A2, NR4A2, NDUFA1, GUK1, SEC61G, TXN, ATP5ME, SNRPE	Immediately Post-flight	pbmc	Inspiration4	C2	2.63411
LUI_THYROID_CANCER_PAX8_PPARG_DN	3.83767e-05	0.00248736	0.557332	-0.919563	-1.73362	44	RPS12, RPS2, RPL18A, B2M, RPL21, RPL17, RPS5, RPL10A, HINT1, EIF3K, ITM2B, HSP90AB1, YWHAZ, LITAF, EIF3F, UQCR11, CD74, HSPA8, RAN, DDT, TMBIM6, PSMD8, SKP1, DNAJA1, SRSF3, ATP5F1A, TMEM147, EIF5, FBL	Immediately Post-flight	pbmc	Inspiration4	C2	2.60426
MARTINEZ_RB1_TARGETS_DN	4.11039e-05	0.00263694	0.557332	-0.566733	-1.51033	507	RPS18, RPL34, RPL37A, B2M, RPL21, RPS21, RPL37, RPS25, RPS6, RPS17, RPS8, RPL26, HLA-B, RPS24, RPS7, RPL31, RPL14, RPL27, UBC, TRBC2, SRGN, UBB, GZMB, COX6A1, DYNLT1, LITAF, LDHB, PPIB, SET, PTGDS, TYROBP, SPON2, ATP6V0C, HSPA8, GSTP1, IDI1, ATP5IF1, EIF3E, ALOX5AP, POLR2L, FLNA, FOS, POLR2A, CALR, RTRAF, MAPRE2, COPS9, SRSF3, PRDX1, SIVA1, FAM162A, PCBP2, GTF2B, PRR13, FUBP1, LYAR, TMED9, ATP5PD…	Immediately Post-flight	pbmc	Inspiration4	C2	2.5789
CHAUHAN_RESPONSE_TO_METHOXYESTRADIOL_DN	4.31001e-05	0.0027097	0.557332	-0.805605	-1.75928	101	B2M, EEF1A1, TMSB4X, TMSB10, RPL12, BTG1, TNFAIP3, PABPC1, UBC, ZFP36L2, BTF3, TRBC2, EIF3K, ARHGDIB, HSP90AB1, SLC25A6, COX6A1, LITAF, EIF3F, LGALS1, CD48, YWHAB, NAP1L1, VAMP2, IL2RG, COPE, S100A10, CD74, ERP29, ATP5PO, EIF3M, ATP5MF, SEC61G, VIM, LSP1, UBE2I, PHB2, TAPBP, PCBP2, ATP6V1F, DDOST, GNAS, ARL6IP1, SPCS2, MDH1, UBE2S, CAPNS1, PGK1, BTG2, CTDNEP1, MORF4L2	Immediately Post-flight	pbmc	Inspiration4	C2	2.56708
KEGG_PARKINSONS_DISEASE	4.2765e-05	0.0027097	0.557332	-0.767526	-1.74365	122	MT-CO3, MT-ND3, MT-CO2, MT-CYB, COX4I1, MT-ATP6, MT-ND1, COX7C, UBB, ATP5F1E, UQCRB, SLC25A6, MT-ND2, COX6A1, COX6C, NDUFA4, ATP5MC2, MT-ND4, COX7A2, COX6B1, COX8A, UQCR11, ATP5F1D, COX5B, NDUFA1, NDUFB8, NDUFC2, NDUFB7, UQCRH, ATP5MC3, NDUFB2, NDUFS5, SLC25A5, MT-ND5, ATP5PO, COX7B, NDUFB10, PARK7, CYCS, NDUFB9, UQCR10, UBE2L3, COX5A, NDUFS6, NDUFS7, NDUFA3, UQCRQ, UQCRC2, UQCRFS1, ATP5PF, NDUFA…	Immediately Post-flight	pbmc	Inspiration4	C2	2.56708
MALONEY_RESPONSE_TO_17AAG_DN	4.53518e-05	0.00282304	0.557332	-0.843452	-1.74489	73	RPL30, RPS16, RPL27A, TMSB4X, RPS8, RPL35, PTMA, NACA, RPL36AL, HNRNPA1, SUB1, SNRPB, EIF4A1, PSMA7, SRSF7, ELOB, TPI1, POLR2L, HNRNPM, CYCS, SNRPF, PTGES3, ATP5ME, SEC62, SRSF3, SNRPE, SNRPG, LDHA, MDH1, CLTB, SSB, ILF2, KPNA2, SRSF2	Immediately Post-flight	pbmc	Inspiration4	C2	2.54928
MANNE_COVID19_ICU_VS_HEALTHY_DONOR_PLATELETS_DN	4.80506e-05	0.00296171	0.557332	0.759285	1.44648	148	MTRNR2L12, PID1, PLCB1, MTRNR2L8, UTRN, BACH2, ZNF438, RGS18, IL7R, PLCL1, CAVIN2, FTO, C1orf112, VWA8, A2M, STRBP, HLA-DQA1, CDYL, MS4A7, ITGB3BP, BTLA, CEP128, SASH1, MAP3K7CL, ALDH1A2, TC2N, TGFBI, SLC4A8, FAM241A, AGBL3, CEMIP, IRF8, SETD7, MLH3, CCDC50, HLA-DQB1, RNFT1, WLS, BET1, ZNF117, HLA-DRB5, MACROD2	Immediately Post-flight	pbmc	Inspiration4	C2	2.52846
IVANOVA_HEMATOPOIESIS_LATE_PROGENITOR	5.11553e-05	0.00309569	0.557332	0.676496	1.43045	501	ZEB2, LYST, CLEC12A, CYBB, CTSS, MS4A6A, RNF130, ASAP1, BMP2K, FNDC3B, EXT1, IPCEF1, GAS7, CPNE8, SAT1, HCK, SPTLC2, CERS6, RAB31, SNTB1, SLC49A4, UBE2W, AP1S2, SDCCAG8, ACER3, EMILIN2, IPMK, DOCK10, CEP350, NIN, VPS8, ATF6, MTFR1, UMAD1, STX11, SGMS2, WDR7, TMEM165, PSTPIP2, F13A1, ATXN10, SPOPL, RNASEH2B, RAP1A, TTC13, TENT5A, SEMA4D, FGL2, LPCAT2, LTA4H, MAP2K1, HSPBAP1, EXOC6, PLEK, ATRN, GBE…	Immediately Post-flight	pbmc	Inspiration4	C2	2.50924
ZHENG_BOUND_BY_FOXP3	5.12092e-05	0.00309569	0.557332	0.674384	1.4224	486	MBNL1, ATP2B1, FLI1, ST8SIA4, MS4A6A, FYB1, ETS1, MAP3K1, EVI5, AHR, MDFIC, LEF1, PTPRC, UTRN, THEMIS, ZBTB20, EXT1, ELMO1, NEK7, TBC1D5, RCSD1, LDLRAD4, ARHGAP15, ARHGAP25, ARHGEF3, PTK2B, JARID2, PDE7A, ANKRD44, RFX3, MAP4K4, INPP4B, RB1, HIVEP2, ST6GAL1, AKAP13, MAP3K5, ITPR2, SUMF1, IFNAR2, PIP4K2A, FRMD4B, FOXP1, MLLT3, CELF2, CD44, ADD3, BCL2, SHTN1, JMJD1C, APBB1IP, PAG1, IL7R, IKZF2, DOCK…	Immediately Post-flight	pbmc	Inspiration4	C2	2.50924
MARTINEZ_RESPONSE_TO_TRABECTEDIN	5.29055e-05	0.00316778	0.557332	0.884341	1.51615	50	SPIDR, NUMB, GNAQ, EXT1, UVRAG, STK3, AP3B1, MLLT3, CUX1, LPP, ITPR1, TMEM131, XRCC4, TCF12, ATF6, EIF4G3, TIAM1, ZFHX3, ALCAM, SMAD3, DDX10, ENOX2, SND1, FTO, BABAM2, PTPRK, GBE1, ADK, MGMT, PCCA, NCOR2, CRADD, SRPK2, LRBA, KIFAP3, MARF1, COMMD1, KANK1	Immediately Post-flight	pbmc	Inspiration4	C2	2.49925
LU_EZH2_TARGETS_DN	5.66669e-05	0.00336099	0.557332	0.693697	1.44328	384	DLEU2, ATP2B1, PTPRE, ETS1, PICALM, CREB5, WDFY2, ACSL1, PPP3CA, XIST, FAR2, ANKRD17, ASCC3, DNAJC13, CREB1, VCL, CHCHD3, NABP1, TMEM154, MCL1, SLC39A11, ASPH, HNRNPU, PTPN12, DICER1, FAM120A, RAB11FIP1, ZNF280D, CTNNA1, ANKRD36C, RETREG1, SNAPC3, VWA8, ATRN, ATP11C, DUSP6, APAF1, TRIM33, ATP2C1, RTN3, NBPF14, FBN2, DCP2, CCDC91, NPL, SEMA3C, TMX3, TRIM13, NLRP3, MAGED1, NBEA, SLC22A4, GOLGA8B, T…	Immediately Post-flight	pbmc	Inspiration4	C2	2.47353
ANDERSEN_LIVER_CANCER_KRT19_UP	6.52155e-05	0.00370246	0.538434	-0.9377	-1.74419	33	RPS18, RPS12, RPL13A, RPS14, RPL27A, RPL3, RPS25, RPL9, RPS17, RPS3A, RPL35A, RPL10A, DYNLT1, NOP58, NAP1L1	Immediately Post-flight	pbmc	Inspiration4	C2	2.43151
HOLLEMAN_ASPARAGINASE_RESISTANCE_B_ALL_UP	6.39312e-05	0.00370246	0.538434	-0.954553	-1.72256	27	RPL13A, RPL11, RPS3, RPL3, RPS5, RPL7A, RPL5, RPL6, EEF1G, RPLP0, RACK1, EEF1B2, RPL4, EIF3K, NOP53, TENT5C, EIF3L, EIF3D, GATA3	Immediately Post-flight	pbmc	Inspiration4	C2	2.43151
LIM_MAMMARY_STEM_CELL_UP	6.39283e-05	0.00370246	0.538434	0.672814	1.41549	463	VCAN, MBNL1, ARHGAP24, CD36, MEF2C, BACH1, PTPRE, QKI, ETS1, SLCO3A1, MTSS1, EXT1, RCSD1, CPNE8, ARHGAP25, FOXP1, MICAL2, DOCK10, SSBP2, NRG1, LRP1, ITGA6, TOX, VSIR, CAVIN2, FGL2, RFX2, TSHZ2, AQP9, WIPF1, HDAC4, DUSP6, ELK3, ACVR2A, RAPGEF1, SEMA3C, IL6ST, GNB4, TCF4, SPRED1, AOPEP, AGPAT4, DST, UPP1, TUBB6, EEPD1, MAP3K7CL, PRICKLE1, TES, ADARB1, DIPK2A, GNG11, STXBP4, ARMH4, RUSC2, TSHZ3, SEC…	Immediately Post-flight	pbmc	Inspiration4	C2	2.43151
REACTOME_METABOLISM_OF_LIPIDS	6.53686e-05	0.00370246	0.538434	0.645049	1.38166	717	CD36, TBXAS1, SBF2, MED13L, AHR, PTEN, TNFAIP8, ACSL1, SPTLC2, NCOA2, PRKAG2, INPP4B, CERS6, INPP4A, ALOX5, SUMF1, CERT1, PIP4K2A, FAR2, GPCPD1, ACER3, PPM1L, NCOA3, NCOA1, GPD2, FAR1, CHD9, CEPT1, SGMS2, PIKFYVE, PSAP, ASAH1, PLBD1, PRKACB, FAM120B, PIK3C3, SGMS1, PIK3CB, CDK19, LPCAT2, LTA4H, GLIPR1, TBL1X, MTM1, OSBPL10, TIAM2, CDK8, ACSL4, FIG4, PIP5K1B, CLOCK, HSD17B4, AGPS, MBOAT1, LPGAT1, …	Immediately Post-flight	pbmc	Inspiration4	C2	2.43151
SMIRNOV_CIRCULATING_ENDOTHELIOCYTES_IN_CANCER_DN	6.46648e-05	0.00370246	0.538434	-0.998908	-1.5195	5	RPS27A	Immediately Post-flight	pbmc	Inspiration4	C2	2.43151
BLANCO_MELO_BETA_INTERFERON_TREATED_BRONCHIAL_EPITHELIAL_CELLS_UP	6.71117e-05	0.00376724	0.538434	0.692345	1.43228	362	MCTP1, TLR2, BACH1, CTSS, PTPRE, QKI, FYB1, ETS1, CREB5, ANTXR2, PTK2B, PLSCR1, HIPK3, IL15, DDX60L, CFLAR, IL7R, LCP1, SP100, SLFN5, SAMHD1, KDM7A, SGMS2, NRG1, DAPP1, CAB39, ROCK2, TRIM38, TRAF3IP3, SP110, GBP2, SIRPB2, MAN1A1, BIRC3, TENT5A, SLC39A10, WIPF1, TRIM5, ATP13A3, SAMD9L, LNPEP, FOXN2, IRF2, CPEB2, CSGALNACT2, TRANK1, IFI16, ADA2, DDX58, XAF1, STAT2, IL6ST, MLKL, GNB4, RELL1, TDRD7, …	Immediately Post-flight	pbmc	Inspiration4	C2	2.42398
LEE_LIVER_CANCER_MYC_UP	7.2647e-05	0.00403609	0.538434	-0.901488	-1.73667	50	RPL28, RPL13A, RPS14, RPLP2, RPS16, RPL36, RPS24, RPL12, RACK1, ACTG1, APRT, LY6E	Immediately Post-flight	pbmc	Inspiration4	C2	2.39404
REACTOME_DEFECTIVE_B4GALT7_CAUSES_EDS_PROGEROID_TYPE	7.3827e-05	0.00403609	0.538434	0.958517	1.48997	19	VCAN, SDC2	Immediately Post-flight	pbmc	Inspiration4	C2	2.39404
REACTOME_THE_CITRIC_ACID_TCA_CYCLE_AND_RESPIRATORY_ELECTRON_TRANSPORT	7.32729e-05	0.00403609	0.538434	-0.713661	-1.71774	177	MT-CO3, MT-ND3, MT-CO2, MT-CYB, COX4I1, MT-ATP6, MT-ND1, COX7C, ATP5F1E, UQCRB, NDUFA13, ATP5MG, MT-ND2, COX6A1, COX6C, NDUFA4, ATP5MC2, MT-ND4, LDHB, COX6B1, COX8A, UQCR11, ATP5F1D, COX5B, NDUFA1, NDUFB8, NDUFC2, NDUFB11, NDUFB7, UQCRH, ATP5MC3, NDUFB2, NDUFS5, MT-ND5, ATP5PO, NDUFA11, COX7B, NDUFB10, CYCS, NDUFB9, ATP5MF, UQCR10, COX5A, NDUFS6, NDUFS7, COX14, ATP5ME, NDUFA3, UQCRQ, UQCRC2, UQCR…	Immediately Post-flight	pbmc	Inspiration4	C2	2.39404
GEORGES_TARGETS_OF_MIR192_AND_MIR215	8.40889e-05	0.0045383	0.538434	0.635876	1.36976	871	GRK3, DENND1A, PTPRE, SLCO3A1, MTSS1, TMTC2, BMP2K, STX7, LRRFIP1, FNDC3B, VPS13C, TMEM170B, ACSL1, UVRAG, CERS6, GAB2, RB1, IQGAP1, STK3, IL15, SLC16A7, CCNY, TNFSF13B, BCL2, UBE2W, AP1S2, FKBP15, CDK14, NIN, RAB27A, MIS18BP1, ANO6, NCOA3, LIMS1, SAMHD1, SNX10, LRRFIP2, SGMS2, RSRC1, SMARCA2, IGF1R, APC, CAMK4, NLK, TRAF3IP3, TUBGCP3, ALCAM, MACF1, ASPH, SNX13, DICER1, GLCCI1, SEMA4D, XPO1, RUFY…	Immediately Post-flight	pbmc	Inspiration4	C2	2.34311
VERHAAK_AML_WITH_NPM1_MUTATED_UP	8.4457e-05	0.0045383	0.538434	0.74959	1.45197	175	VCAN, DMXL2, CD36, MCTP1, NAMPT, FCN1, TBXAS1, RUNX1, CPVL, PPBP, ACSL1, SAT1, HCK, TNFAIP2, IGF2R, PBX3, SNX10, FGR, CAST, PF4, CD86, CHST15, NCF1, EPB41L3, FCGR2A, FGL2, FTO, TYMP, PILRA, AQP9, PLEK, IFI30, PLA2G4A, TLR4, BCL6, LILRB2, HNMT, PLAUR, DPEP2, PTAFR, GCH1, TTC27, SORT1, SOD2, LILRB3, TREM1, CLU, VNN2, TNFSF10, SCPEP1, CD14, APOBEC3A, FPR1, GNS, MARCKS, CX3CR1, SMCO4, IL1B, PRKAR2B, …	Immediately Post-flight	pbmc	Inspiration4	C2	2.34311
ABE_INNER_EAR	8.82323e-05	0.00470099	0.538434	-0.912549	-1.72064	43	RPL28, RPS11, RPS15, RPL32, RPL21, RPS5, UBA52, RPL35, C19orf53, UBXN1, SELENOM, VAMP5, NENF, USP11	Immediately Post-flight	pbmc	Inspiration4	C2	2.32781
RODRIGUES_THYROID_CARCINOMA_ANAPLASTIC_UP	9.22619e-05	0.00487437	0.538434	0.650734	1.39265	695	VCAN, MBNL1, HDAC9, PLCB1, ATP2B1, NAMPT, USP15, ASAP1, CREB5, RUNX1, CCDC88A, TANK, WASHC4, ZCCHC7, ACAP2, RALGPS2, ADAM10, TRIO, AHNAK, RFX3, RESF1, PLSCR1, MAPK14, RBMS1, IQGAP1, LCORL, PHIP, LPP, MICAL2, CD58, FKBP15, XRCC4, ASCC3, SRGAP2, SP100, DNAJC13, SLFN5, CAST, FAR1, HERC4, CDC42EP3, NABP1, RSRC1, BOD1L1, RUNX2, MTAP, OXR1, APC, GSK3B, VPS50, TUBGCP3, CORO1C, PTPN12, PCNX4, BIRC3, MBNL…	Immediately Post-flight	pbmc	Inspiration4	C2	2.31208
BHATI_G2M_ARREST_BY_2METHOXYESTRADIOL_DN	0.000101184	0.00530122	0.538434	-0.759198	-1.72123	118	RPS2, RPL34, RPL3, RPS17, RPL26, RPL36A, RPL10A, RPL12, RPL31, HLA-E, NOP53, EEF2, CIRBP, RBM3, CD3G	Immediately Post-flight	pbmc	Inspiration4	C2	2.27562
ZHONG_SECRETOME_OF_LUNG_CANCER_AND_FIBROBLAST	0.000109285	0.00567829	0.538434	-0.747054	-1.73359	130	RPL18A, TPT1, RPL10A, UBA52, ACTB, RACK1, HSP90AB1, YWHAZ, NPM1, EEF2, SET, YWHAB, PSMA7, PSMB1, PEBP1, GSTP1, HMGB1, RAN, TPI1, PARK7, PSMB3, CD81, RHOA, PSMB4, CALR, PSMB6, CYTIP, ARHGDIA, PRDX1, MDH2, YWHAQ, ENO1, LDHA, CST3, MSN, P4HB, PGK1, AKR1B1, NPC2, PRDX6, ACTN4, PSMB2, VCP, CTSD, GLOD4, LMNA, ATP6AP2, CHAF1A, PSMA4	Immediately Post-flight	pbmc	Inspiration4	C2	2.24578
SHEN_SMARCA2_TARGETS_UP	0.000111831	0.00576296	0.538434	0.678505	1.42017	422	WDFY3, RNF130, NUMB, BAZ2B, STX7, RASA1, GNAQ, TANK, VPS13C, NEK7, FBXL5, SETX, COMMD10, UVRAG, RB1, PHKB, TMEM131, SMAD2, RBPJ, PIBF1, ANKRD17, CEP350, SUCLG2, NCOA1, UBR2, TRIP12, ITFG1, CAST, SENP6, ROCK1, SNX2, SMARCA2, ATXN1, APC, SHOC2, TUBGCP3, MACF1, KIAA1109, TAB2, ITSN2, WSB1, ACTR3, NF1, EXOC1, XPO1, FTO, CTNNA1, SCAPER, TTC37, RABGAP1, ARFIP1, SCFD1, FAM168A, FBXO11, RCOR3, GBE1, MAP4…	Immediately Post-flight	pbmc	Inspiration4	C2	2.23935
YAO_TEMPORAL_RESPONSE_TO_PROGESTERONE_CLUSTER_13	0.000120199	0.00612	0.538434	-0.694012	-1.6615	173	CYBA, S100A6, ATP5F1E, UQCRB, NDUFA13, COX6A1, HNRNPA1, PPIB, CUTA, ANXA1, LGALS1, PPP2R5C, RBM3, UQCR11, COX5B, SNRPD2, NDUFB8, S100A10, NDUFB11, UBL5, ELOB, SF3B5, ATP5MPL, PSME2, C9orf78, NEDD8, PRDX2, DBI, ATP5PO, GUK1, COX7B, GPX4, PARK7, SEC61G, RELB, UQCR10, MICOS13, TAGLN2, NDUFA3, C17orf49, UQCRC2, ATP5PF, NDUFA2, SNRPE, REX1BD, SNRPG, LSM3, CHMP2A, LAMTOR5, ECH1, EMC6, ETFB, BUD31, COX1…	Immediately Post-flight	pbmc	Inspiration4	C2	2.21325
ZHANG_RESPONSE_TO_CANTHARIDIN_DN	0.000120706	0.00612	0.538434	-0.85366	-1.70572	66	RPS14, RPL15, RPSA, RPL29, RPL4, COX4I1, EEF1D, SLC25A6, ATP5MC2, HNRNPC, UQCRH, ATP5MC3, NDUFB2, SNRPD1, RRM1, CTPS1, SNRPA1, SNRPC, RHOC, GTF3A, ZNRD2, NDUFB6, EIF3B, NDUFS3, TIMM17B, SNRPA, TIMM23	Immediately Post-flight	pbmc	Inspiration4	C2	2.21325
WP_CANONICAL_AND_NONCANONICAL_NOTCH_SIGNALING	0.000122618	0.00616718	0.518848	0.938532	1.51046	26	MAML3, MAML2, NOTCH2, LEF1, ADAM10, RBPJ, PSEN1	Immediately Post-flight	pbmc	Inspiration4	C2	2.20991
LUI_TARGETS_OF_PAX8_PPARG_FUSION	0.000123833	0.00617889	0.518848	-0.930411	-1.73063	33	RPS12, RPS2, RPL18A, B2M, RPL18, RPL21, RPL17, RPS5, HINT1, EIF3K, ITM2B, HSP90AB1, LITAF, UQCR11, HSPA8, EIF3G, RAN, TMBIM6, SKP1, DNAJA1, SRSF3, ATP5F1A, TMEM147, FBL	Immediately Post-flight	pbmc	Inspiration4	C2	2.20909
PILON_KLF1_TARGETS_UP	0.000126086	0.00624178	0.518848	0.667695	1.4047	469	MBNL1, TBXAS1, ASAP1, PICALM, BMP2K, ITGA4, PPBP, COP1, TRIO, RESF1, RBMS1, SNTB1, MLLT3, AGFG1, RIC1, LPP, FRYL, ASXL2, MIS18BP1, HERC4, LARP4B, FOXO3, ZNF207, IGF1R, SHOC2, NLK, CPEB4, ALCAM, SGMS1, ASPH, WDR37, ANK3, ENOX2, GIGYF2, EMSY, CAVIN2, KMT2A, AFTPH, PLAGL1, SNX14, RABGAP1, MIB1, EXOC6, ACSL4, CLCN3, A2M, PPFIA1, ITSN1, USP8, HIBCH, PAN3, RPS6KA3, PIGN, FAM126A, VOPP1, XPR1, RALGAPB, …	Immediately Post-flight	pbmc	Inspiration4	C2	2.20469
WP_OXIDATIVE_PHOSPHORYLATION	0.000131337	0.0064509	0.518848	-0.860885	-1.71009	60	MT-ND3, MT-ATP6, MT-ND1, ATP5F1E, GZMB, ATP5MG, MT-ND2, NDUFA4, ATP5MC2, MT-ND4, ATP5F1D, NDUFB8, NDUFC2, NDUFB7, ATP5MC3, NDUFB2, NDUFS5, MT-ND5, ATP5PO, NDUFA11, NDUFB10, NDUFB9, ATP5MF, NDUFS6, NDUFS7, ATP5ME, NDUFA3, ATP5PF, NDUFA2, NDUFV2, NDUFA6, NDUFB4, ATP5MC1, ATP5F1A, NDUFAB1, ATP5F1B, ATP5PD, NDUFS8, NDUFA7, NDUFC1, NDUFA5, NDUFV1, ATP5PB, ATP6AP2, NDUFB6, NDUFS3	Immediately Post-flight	pbmc	Inspiration4	C2	2.19038
BRUINS_UVC_RESPONSE_LATE	0.000135717	0.00661435	0.518848	0.614348	1.33495	1092	SLC8A1, PLXDC2, ATP2B1, JAK2, ATG7, DOCK2, DIAPH2, SLCO3A1, AHR, CPQ, TANK, EXT1, PTEN, PPBP, COMMD10, SLC22A15, AHNAK, TTC17, PLSCR1, RBMS1, ALOX5, LRRC8D, RAB31, DAPK1, IL15, TTN, ITPR2, SLC16A7, CUX1, CCNH, IMMP2L, TAOK3, RBPJ, TTC7A, PDE4B, CEP85L, STXBP5, RAB10, LRRFIP2, CAST, CD55, SGMS2, CHCHD3, TBC1D1, PIKFYVE, CTBP2, CAB39, RSRC1, MCL1, MYO5A, MTAP, FER, CAMKMT, PAK1, GSK3B, GIT2, ASPH, …	Immediately Post-flight	pbmc	Inspiration4	C2	2.17951
REACTOME_DEGRADATION_OF_DVL	0.000148546	0.00718391	0.518848	-0.857104	-1.66458	57	RPS27A, UBA52, UBC, UBB, PSME1, PSMA7, PSMB1, PSME2, PSMB10, PSMB9, PSMB3, PSMB8, PSMA2, CUL3, PSMB7, PSMB4, PSMB6, PSMD8, PSMC5, PSMD7, PSME4, RBX1, PSMD5, PSMD9, PSMD12, PSMB2, PSMC3, PSMD4, PSMC4, PSMC1, PSMA4, PSMD11, PSMD13	Immediately Post-flight	pbmc	Inspiration4	C2	2.14364
BENPORATH_SUZ12_TARGETS	0.000150766	0.00723561	0.518848	0.626331	1.34767	883	ZEB2, PLCB1, GRK3, FLI1, ST8SIA4, NOTCH2, TET2, LEF1, ITGA4, RCSD1, GAS7, ALOX5, RAB31, LCORL, MLLT3, CD44, BCL2, XYLT1, PRKCE, APBB1IP, NIN, SLC24A4, USP3, RIN3, IL17RA, NRG1, TBC1D1, ZFHX3, ST3GAL1, IKZF3, TBL1X, CDH23, EIF4E3, MTM1, PAX5, PIP5K1B, DGKG, TNFRSF1B, AMMECR1, DUSP6, ZMYND11, NFIA, ETFA, FBN2, LINC01138, TMEM164, TMOD2, ST8SIA1, GIMAP5, NOTCH2NLA, ST3GAL6, FRMD3, GRIK1, CYFIP1, DAC…	Immediately Post-flight	pbmc	Inspiration4	C2	2.14052
BOUDOUKHA_BOUND_BY_IGF2BP2	0.000158198	0.0075348	0.518848	-0.778931	-1.70438	102	RPS27A, RPS16, RPS15, FAU, RPS4X, RPL36, RPL36A, RPLP0, RPL22, NACA, RPS10, S100A6, COX7C, ATP5F1E, COX8A, SEC61B, FTH1, NDUFA1, HIGD2A, ATP6V0C, UBE2D2, VAMP8, ATP5MF, CD81, SRSF10, LSM5, TMEM147, MAP1LC3B, EMC6, PCBP1, UAP1, ABRACL, ROMO1, GID8	Immediately Post-flight	pbmc	Inspiration4	C2	2.12293
FLORIO_NEOCORTEX_BASAL_RADIAL_GLIA_UP	0.000160687	0.00759577	0.518848	0.691286	1.42611	357	MBNL1, ARHGAP24, CLEC12A, LYZ, ETS1, NEK7, CPNE8, DOCK5, PARP14, JAML, PTPRJ, TTN, VAV3, S100Z, EBF1, MFSD4B, TMEM154, TRIM22, CLMN, SMAD3, KIAA1328, LINC01550, TTC39B, SLFN12L, ORC4, SFMBT2, TESPA1, SULT1B1, GAB3, SELL, SASH1, PDE7B, NEBL, PYHIN1, TES, CPT1A, CD96, APOLD1, SCIMP, TNFSF10, APOBEC3A, CLEC1B, NFATC2, SP140L, ERAP2, SPN, FAM241A, TRIM66, TPRG1, CD22, ANKRD55, CYSLTR2, MEFV, SNX24, S…	Immediately Post-flight	pbmc	Inspiration4	C2	2.11943
KRIGE_RESPONSE_TO_TOSEDOSTAT_6HR_UP	0.000161946	0.00759817	0.518848	0.630013	1.35709	904	ZEB2, NEAT1, HDAC9, CYBB, NAMPT, ZSWIM6, UBE2E2, MAML3, MEF2A, CTSS, PTPRE, LYZ, WDFY3, NUMB, BAZ2B, CLEC7A, ETS1, BMP2K, PHF21A, LRRFIP1, PTPRC, UTRN, TANK, GAS7, TMEM170B, ACSL1, HCK, PTK2B, SLC22A15, RFX3, SLC12A6, PLSCR1, ALOX5, AKAP13, STK3, SNTB1, ITPR2, TPK1, LPP, SLC49A4, ITPR1, ZNF438, GPCPD1, PAG1, AP1S2, IGF2R, SPG11, S100A9, RAB27A, SNHG14, TCF12, SRGAP2, VPS8, SP100, NCOA3, TFEC, SSB…	Immediately Post-flight	pbmc	Inspiration4	C2	2.11929
DACOSTA_UV_RESPONSE_VIA_ERCC3_TTD_DN	0.000188892	0.00879677	0.518848	0.804115	1.43692	84	ZEB2, USP15, CREB5, SKAP2, ACAP2, TMEM131L, SLC16A7, VPS13B, PHF14, HERC4, ZFHX3, ATXN1, SGMS1, AVL9, MIA2, WDR37, TMCC1, ARAP2, FAM168A, ATRN, PDS5B, ACVR2A, RALGAPB, LPAR1, GALK2, TSC22D2, DOCK4, DOCK9, FAM193A, BICD1, DST, MSH3, TRIM24, UST, MITF, CTIF, AGO2, KLHL20, BTAF1, MPHOSPH9, PCNT, TOP1, INTS3, HEG1, MAD1L1, UBXN7, PIK3C2A, ARHGEF10, PTPRM, GSE1, PEX14, ITCH, TOGARAM1	Immediately Post-flight	pbmc	Inspiration4	C2	2.05568
REACTOME_THE_ROLE_OF_GTSE1_IN_G2_M_PROGRESSION_AFTER_G2_CHECKPOINT	0.000193963	0.00896649	0.518848	-0.815708	-1.7248	77	RPS27A, UBA52, UBC, HSP90AA1, UBB, HSP90AB1, PSME1, PSMA7, PSMB1, PSME2, PSMB10, PSMB9, PSMB3, PSMB8, PSMA2, PSMB7, PSMB4, PSMB6, TUBA1B, PSMD8, PSMC5, PSMD7, TUBA1A, PSME4, PSMD5, PSMD9, PSMD12, MAPRE1, PSMB2, PSMC3, PSMD4, PSMC4, PSMC1, PSMA4, PSMD11	Immediately Post-flight	pbmc	Inspiration4	C2	2.04738
JOHNSTONE_PARVB_TARGETS_2_UP	0.000200651	0.009208	0.518848	-0.738323	-1.73501	143	B2M, EEF1A1, TPT1, HLA-B, RPL36A, HLA-A, RPL5, ACTB, MT-CO3, CXCR4, CFL1, MT-CYB, TNFAIP3, MT-ATP6, ACTG1, FXYD5, MT-ND4, PLAAT4, LY6E, TGFB1, CD74, IFITM1, TRAPPC1, FLNA, GNAI2, CALR, HLA-DPA1, ARHGDIA, BSG, ISG15, MT-CO1, ERGIC3, USP11, S100A11, UBE2L6, AKR1B1, CORO1B, CALM3, MOAP1	Immediately Post-flight	pbmc	Inspiration4	C2	2.03583
REACTOME_RAC1_GTPASE_CYCLE	0.000204258	0.0093056	0.518848	0.732483	1.42449	183	ARHGAP24, ARHGAP26, CYBB, DOCK8, DOCK2, ARHGAP15, ARHGAP25, DOCK5, TRIO, DOCK11, NCF2, IQGAP1, ERBIN, VAV3, TAOK3, FAM13A, IQGAP2, MPP7, DOCK10, SRGAP2, VRK2, NCKAP1L, TIAM1, PREX1, PAK1, GIT2, NCF1, ARAP2, TIAM2, WIPF1, ARHGAP31, PKN2, SOS1, ABR, ARHGEF6, PLD1, ARHGAP32, ARHGAP17, DOCK4, WASF2, ARHGEF11, DOCK9, ARHGAP12, ARHGAP35, ABI1, VAV1, LEMD3, WASL, CYFIP1, KTN1, ARHGAP21, FAM13B, SWAP70, …	Immediately Post-flight	pbmc	Inspiration4	C2	2.03126
NATSUME_RESPONSE_TO_INTERFERON_BETA_DN	0.000208369	0.00942455	0.518848	-0.878961	-1.68338	51	RPLP1, RPS2, TMSB10, COX4I1, HINT1, GAPDH, COX6A1, COX6C, FTL, LGALS1, SOD1, SEC61B, FTH1, NFKBIA, CD63, GSTP1, TXN, CD6, PPP2CA, SKP1, PRDX1, YWHAQ	Immediately Post-flight	pbmc	Inspiration4	C2	2.02574
JOHNSTONE_PARVB_TARGETS_2_DN	0.000222676	0.00999974	0.518848	0.687094	1.41247	334	DPYD, MBNL1, CAMK2D, TNFAIP8, CPNE8, PPP3CA, KIF13A, AGTPBP1, MYCBP2, MAPK14, RIN2, SLC16A7, SESTD1, AGFG1, RBPJ, MIS18BP1, SSBP2, UBR2, RBM26, CTBP2, TMEM165, RUNX2, OXR1, E2F3, GALNT7, ALCAM, ASPH, GMDS, TRERF1, EHBP1, RREB1, CDK6, TMEM65, C1orf112, WIPF1, ARRDC3, RFX7, GBE1, PPA2, ATP2C1, OSBPL8, FAM126A, PRIM2, USP4, CDYL, DCP2, BICRAL, SLC44A1, TGFBR1, ETNK1, FBXO9, SLC35A1, PDGFC, DOCK4, CS…	Immediately Post-flight	pbmc	Inspiration4	C2	2.00001
ACEVEDO_METHYLATED_IN_LIVER_CANCER_DN	0.000229516	0.0102338	0.518848	0.637106	1.36496	701	SLC8A1, ARHGAP24, RIPOR2, DENND1A, SBF2, PTPRE, FYB1, SLCO3A1, ST6GALNAC3, IKZF1, DISC1, VPS13C, ACSL1, ARHGAP25, FCHSD2, FBXW7, VTI1A, TUT7, ZNF804A, SLC16A7, FOXP1, ZNF438, RGS18, IKZF2, STXBP5, VPS8, SLC24A4, WDFY4, NCKAP1L, LARP4B, CTBP2, FOXO3, NCK2, RAPGEF2, CD86, IGF1R, ATF7IP, DOP1A, CIITA, MYO5A, MTAP, F13A1, FKBP5, GALNT7, PRKN, CCSER1, RAP1A, CAVIN2, FCGR2A, SND1, LPCAT2, MAP2K1, LRRK1…	Immediately Post-flight	pbmc	Inspiration4	C2	1.98996
RUTELLA_RESPONSE_TO_HGF_VS_CSF2RB_AND_IL4_UP	0.000248498	0.0110021	0.498493	0.678835	1.41738	403	DMXL2, PID1, MEF2C, MCTP1, HDAC9, IRAK3, CYBB, NAMPT, AOAH, FCN1, KYNU, VMP1, RBM47, FYB1, NOTCH2, NEDD9, FBXL5, SPTLC2, PRKCB, ENTPD1, PLCL2, PLSCR1, ST6GAL1, ALOX5, SNTB1, STAT1, ZNF804A, CERT1, RIN2, APLP2, ITPR1, PECAM1, IQGAP2, TCF7L2, S100A9, SNX10, NCOA1, GPD2, RERE, TNS3, CD55, TBC1D1, ASAH1, CHST15, SP110, SGMS1, ST3GAL1, SMAD3, ZFYVE16, EPB41L3, LTA4H, TYMP, RHOQ, AQP9, TLE4, ATP13A3, D…	Immediately Post-flight	pbmc	Inspiration4	C2	1.95852
IVANOVA_HEMATOPOIESIS_STEM_CELL_LONG_TERM	0.000255777	0.0112148	0.498493	0.729497	1.43656	201	PLXDC2, DOCK8, ST8SIA4, UTRN, ZBTB20, LPP, IGF1R, ATXN1, CCSER1, SETBP1, FOXN3, SCAPER, ZMYM6, RHOQ, AKAP9, PCDH9, FAM168A, DCAF6, LARGE1, ZMYND11, MGA, SMYD3, NBEA, DOCK9, TMEM144, ZDHHC17, LACTB, ADARB1, CLIP4, HM13, EXT2, ZKSCAN1, NSRP1, CRIM1, EPB41L2, MAST2, RCC2, GDAP1, NFE2L3, P2RX4, C11orf54, GM2A, CSAD, CHIC1, LENG8, ARHGEF10, VNN1, GAA, FUT10, IFT43, CBX6, CCDC112, MBOAT2, PLN, RASAL2, …	Immediately Post-flight	pbmc	Inspiration4	C2	1.95021
MARTINEZ_RB1_AND_TP53_TARGETS_DN	0.000256869	0.0112148	0.498493	-0.522375	-1.40032	552	RPS18, RPL34, RPL37A, RPL21, RPS21, RPL37, RPS25, RPS6, RPS17, RPS8, RPL23, RPL26, RPS24, RPS7, RPL31, RPL14, RPL27, JUNB, UBC, DYNLT1, LDHB, PPIB, SET, CLK1, PTGDS, KRTCAP2, UBL5, THRAP3, ATP6V0C, HSPA8, GSTP1, HMGB1, SAP18, IDI1, ATP5IF1, EIF3E, RHOG, POLR2L, FLNA, VAMP8, TECR, HOPX, SF3B2, POLR2A, ZFP36, CALR, RTRAF, NDUFA3, COPS9, PHB2, SRSF3, SIVA1, NDUFA2, PCBP2, SNRPG, GTF2B, RBBP6, FUBP1,…	Immediately Post-flight	pbmc	Inspiration4	C2	1.95021
REACTOME_A_TETRASACCHARIDE_LINKER_SEQUENCE_IS_REQUIRED_FOR_GAG_SYNTHESIS	0.000266593	0.0115591	0.498493	0.919718	1.47526	25	VCAN, XYLT1	Immediately Post-flight	pbmc	Inspiration4	C2	1.93708
NUYTTEN_NIPP1_TARGETS_UP	0.000268737	0.0115722	0.498493	0.637281	1.36522	720	UBE2E2, NUMB, JAZF1, QKI, GNAQ, CCDC88A, TANK, SAT1, CEP170, PARP14, PLSCR1, STAT1, IL15, CD44, IMMP2L, DDX60L, RBPJ, MPP7, OXNAD1, XRCC4, PBX3, VPS13B, NIN, TCF12, SP100, SLFN5, FAR1, CEPT1, CHCHD3, RBM26, RPS6KC1, KDM4C, TRIM38, TRIM22, GBP2, PTPN12, KIAA1109, TAB2, DGKD, BIRC3, SETBP1, ARAP2, TTC14, TRIP11, ALG13, IL1RAP, AGO4, ARFIP1, PUDP, PHF20L1, HS2ST1, EPSTI1, WIPF1, TRIM5, MFSD1, RSU1, …	Immediately Post-flight	pbmc	Inspiration4	C2	1.93658
REACTOME_GLYCOSAMINOGLYCAN_METABOLISM	0.000271508	0.0116121	0.498493	0.765057	1.42811	122	VCAN, CHST11, EXT1, CD44, XYLT1, CHST15, ST3GAL1, CSGALNACT1, DSE, HS2ST1, CSGALNACT2, ARSB, ST3GAL6, CHSY1, HGSNAT, ST3GAL3, PAPSS1, EXT2, GLB1, UST, SLC35B3, GNS, HEXB, GLCE, CEMIP, ABCC5, B4GALT5, HPSE, ST3GAL2, NDST1, PAPSS2	Immediately Post-flight	pbmc	Inspiration4	C2	1.93509
WP_PROTEASOME_DEGRADATION	0.000282301	0.0119921	0.498493	-0.861631	-1.70151	59	HLA-C, HLA-B, HLA-A, UBC, HLA-E, UBB, PSME1, UBE2B, PSMA7, HLA-F, PSMB1, PSME2, UBE2D2, PSMB10, PSMB9, PSMB3, PSMB8, PSMA2, PSMB7, PSMB4, PSMB6, PSMD8, PSMC5, PSMD7, PSMD5, RPN2, PSMD9, PSMD12, RPN1, UBE2D3, PSMB2, PSMC3, PSMD4, PSMC4, PSMC1, PSMA4, PSMD11	Immediately Post-flight	pbmc	Inspiration4	C2	1.92111
IVANOVA_HEMATOPOIESIS_MATURE_CELL	0.00028478	0.0120162	0.498493	0.70125	1.42946	283	PLCB1, CYBB, MTSS1, PICALM, BMP2K, SLC11A1, USP32, PPBP, ACSL1, USP25, RBMS1, RELCH, AGFG1, GPCPD1, LIMS1, FGR, CAST, KDM7A, STX11, CDC42EP3, PLBD1, CPEB4, PIK3CB, SNX13, TMCC1, CDK8, DCAF10, CD226, SPECC1, MXD1, FAM126A, MCUB, SERTAD2, ANO10, SYNJ1, ATP6V0A1, STX17, TAPT1, SERINC5, C1GALT1, CTSB, STK17B, INTS6L, ST3GAL6, DGKH, EHBP1L1, IFT80, SLC25A37, NHSL2, TRAK2, STRADB, LRRC28, HGSNAT, CCND3…	Immediately Post-flight	pbmc	Inspiration4	C2	1.92023
REACTOME_AUF1_HNRNP_D0_BINDS_AND_DESTABILIZES_MRNA	0.000313667	0.0131468	0.498493	-0.861475	-1.66787	55	RPS27A, UBA52, PABPC1, UBC, UBB, PSME1, PSMA7, PSMB1, HSPA8, PSME2, PSMB10, PSMB9, PSMB3, PSMB8, PSMA2, PSMB7, PSMB4, PSMB6, PSMD8, PSMC5, PSMD7, PSME4, HSPB1, PSMD5, PSMD9, PSMD12, PSMB2, PSMC3, PSMD4, PSMC4, PSMC1, PSMA4, PSMD11	Immediately Post-flight	pbmc	Inspiration4	C2	1.88118
NUTT_GBM_VS_AO_GLIOMA_DN	0.0003245	0.0135108	0.498493	-0.89273	-1.68304	44	RPLP2, RPL30, RPL27A, RPS20, RPL23A, RPS6, RPL24, RPL4, RPL36AL, UQCRB, EIF3F, CIRBP, EIF3E	Immediately Post-flight	pbmc	Inspiration4	C2	1.86932
BONOME_OVARIAN_CANCER_SURVIVAL_SUBOPTIMAL_DEBULKING	0.000338155	0.0139867	0.498493	0.660202	1.39363	488	MEF2C, IRAK3, SYK, RASA1, CPQ, VPS13C, FBXL5, PPP3CA, RB1, ALOX5, MAP3K5, IFNAR2, CCNH, CDK14, FNDC3A, LRRFIP2, PHF14, SNX2, KCNQ1, FOXO3, TIAM1, ASAH1, MTAP, APC, ZNF518A, PDSS2, PHACTR2, HNRNPU, RNASEH2B, CDK19, ZFYVE16, EPB41L3, CD302, CR1, AKAP10, SCAPER, TTC37, TYMP, TNKS, HDAC4, TLE4, PDS5B, SESN1, REV3L, CSGALNACT2, EDEM3, STK39, RHOT1, SPOP, STAT5B, SPI1, RAPGEF1, IKBKB, SYNE1, FILIP1L, C…	Immediately Post-flight	pbmc	Inspiration4	C2	1.85428
SCHAEFFER_PROSTATE_DEVELOPMENT_48HR_DN	0.000356367	0.0146436	0.498493	0.675082	1.4053	389	ATP2B1, ZSWIM6, LYZ, MED13L, BMP2K, CREB5, AHR, RUNX1, ITGA4, PTEN, NEDD9, ARHGAP25, PRKCB, C9orf72, BACH2, HIVEP2, STK3, FOXP1, XIST, FAM13A, RBPJ, CD55, ARID5B, CDC42EP3, KLF7, PREX1, ERC1, SH3KBP1, VSIR, TENT5A, RASSF2, TIAM2, HDAC4, REV3L, TSIX, LARGE1, SERTAD2, FILIP1L, MS4A7, NBEA, CAMKK2, ZFP36L1, RASSF4, TCF4, CTSB, UBASH3B, CACNA2D3, DGKH, KLF10, BLNK, RYBP, SH3BP5, PKP4, PADI4, GFOD1, K…	Immediately Post-flight	pbmc	Inspiration4	C2	1.83435
REACTOME_DEFECTIVE_CFTR_CAUSES_CYSTIC_FIBROSIS	0.000364166	0.0148669	0.498493	-0.832272	-1.64521	61	RPS27A, UBA52, UBC, UBB, PSME1, PSMA7, PSMB1, PSME2, PSMB10, PSMB9, PSMB3, PSMB8, PSMA2, PSMB7, PSMB4, PSMB6, PSMD8, PSMC5, PSMD7, PSME4, PSMD5, PSMD9, PSMD12, DERL1, PSMB2, VCP, PSMC3, PSMD4, DERL2, PSMC4, PSMC1, PSMA4, ERLEC1, PSMD11, PSMD13	Immediately Post-flight	pbmc	Inspiration4	C2	1.82778
MARTINEZ_TP53_TARGETS_DN	0.00037562	0.0152356	0.498493	-0.518635	-1.39219	556	RPS18, RPL34, RPL37A, RPL21, RPS21, RPL37, RPS6, RPS17, RPS8, RPL23, RPL26, HLA-B, RPS24, RPS7, RPL31, RPL14, HLA-A, RPL27, JUNB, UBC, DYNLT1, LDHB, PPIB, CLK1, PTGDS, KRTCAP2, TSPO, S100A10, UBL5, THRAP3, ATP6V0C, HSPA8, GSTP1, HMGB1, SAP18, IDI1, ATP5IF1, EIF3E, RHOG, POLR2L, FLNA, VAMP8, TECR, HOPX, SF3B2, POLR2A, ZFP36, CALR, RTRAF, NDUFA3, COPS9, PHB2, SRSF3, SIVA1, NDUFA2, TIMP1, PCBP2, SNR…	Immediately Post-flight	pbmc	Inspiration4	C2	1.81714
PARENT_MTOR_SIGNALING_UP	0.000416628	0.0167906	0.498493	0.649486	1.37939	540	ARHGAP26, PLCB1, JAK2, RTN1, SKAP2, CPQ, TANK, VPS13C, PPP3CA, TBC1D22A, COMMD10, PRKAG2, RESF1, ST6GAL1, AKAP13, IQGAP1, SNTB1, STAT1, MAP3K5, AP3B1, CD44, SVIL, PECAM1, FAM13A, CEP350, SRGAP2, ATXN7L1, CAST, ELP4, NCKAP1L, LRP1, CTBP2, MAP2K5, SMARCA2, CD86, ATF7IP, ATXN1, OXR1, INTS6, SP110, PIAS1, GIT2, NRDC, MAP3K3, WWOX, THADA, ARRB1, TSHZ2, HLA-DRB1, PCDH9, SNAPC3, RNGTT, NSD1, TRANK1, CD5…	Immediately Post-flight	pbmc	Inspiration4	C2	1.77493
DACOSTA_UV_RESPONSE_VIA_ERCC3_XPCS_DN	0.000419612	0.0168032	0.498493	0.793992	1.41883	84	ZEB2, DLEU2, PTEN, ACAP2, TMEM131L, AGFG1, VPS13B, SP100, PHF14, HERC4, IGF1R, MTAP, WWP1, ATP8B1, AVL9, WDR37, TMCC1, ARAP2, AKAP10, PDLIM5, FAM168A, ATRN, PDS5B, RPS6KA3, NFATC3, ATP2C1, RALGAPB, PCCA, TSC22D2, DOCK4, DOCK9, FAM193A, BICD1, DST, SMAD4, BTRC, DLG1, CTIF, AGO2, SLC25A12, MYO9B	Immediately Post-flight	pbmc	Inspiration4	C2	1.77461
GRUETZMANN_PANCREATIC_CANCER_DN	0.000429588	0.0168801	0.498493	-0.655775	-1.59342	189	RPL13, RPL32, RPL17, RPS24, RPS7, RPS9, RPL7A, BTG1, CYBA, RPS10, SSR4, EEF2, SEC61B, JUN, PEBP1, TOMM20, SLC25A3, GYPC, SLC25A5, DDT, TOB1, DSTN, LSP1, SEC62, ISG15, EIF3A, FLT3LG	Immediately Post-flight	pbmc	Inspiration4	C2	1.77262
MATTIOLI_MGUS_VS_PCL	0.000429454	0.0168801	0.498493	-0.713136	-1.61169	119	RPLP1, B2M, EEF1A1, RPS6, TPT1, PFN1, IGLC2, JUNB, SSR4, CORO1A, CD74, RAN, JUND, SNRPF, RGCC, TUBA1B, ENO1, MCM6, TUBA1A, TBCB, CCT4, PPP1R15A, CCNL1, GADD45B	Immediately Post-flight	pbmc	Inspiration4	C2	1.77262
PLASARI_TGFB1_TARGETS_10HR_DN	0.000426045	0.0168801	0.498493	0.707148	1.42453	245	CD36, MEF2C, PLCB1, TRPS1, PTEN, STAT1, PHIP, MLLT3, CELF2, SVIL, TCF7L2, ARID5B, SH3BGRL, SMARCA2, GBP2, MAN1A1, TOX, CAVIN2, MBNL3, PCDH9, PLEK, ARRDC3, SESN1, NFIA, RCBTB2, PDE5A, IL6ST, HACD4, SESN3, ITGB3BP, FMNL2, SH3BP5, CLIP4, CD93, AUTS2, LMO7, LRRN3, ANGPT2, ARHGAP18, PLEKHG1, MARCKS, AMPD3, PRKAR2B, CYP1B1, PDK4, RASGRP3, ACADM, RFC3, REPS2, ACSS2, SLC16A4, SERPINB1, SLC14A1, TSHZ1, MS…	Immediately Post-flight	pbmc	Inspiration4	C2	1.77262
MUNSHI_MULTIPLE_MYELOMA_UP	0.000432857	0.0169029	0.498493	-0.801687	-1.69515	77	EEF1A1, S100A4, CXCR4, NACA, UBC, UBB, SSR4, LDHB, NFKBIA, UQCR11, CD63, DAD1, JUN, ISG20, PSMB1, HSPA5, IFITM1, PSME2, RAN, JUND, HSPE1, DBI, RELB, FOS, PSMA2, UBE2L3, CALR, DDX18, HAX1, FLT3LG	Immediately Post-flight	pbmc	Inspiration4	C2	1.77204
DACOSTA_UV_RESPONSE_VIA_ERCC3_UP	0.000447702	0.0173747	0.498493	-0.58783	-1.49669	308	RPS15A, RPL23, HLA-A, BTG1, JUNB, EEF1D, HLA-E, IFITM2, ITM2B, CLK1, LY6E, HLA-F, RABAC1, PNRC1, SNHG29, NDUFB7, GSTP1, PPP1CA, SAP18, DDT, ICAM3, PSMB10, BUD23, AP3M2, FLNA, TMBIM6, CCDC85B, CREM, RBM38, POLR2A, TOB1, IRF1, SQSTM1, NDUFS7, PSMD8, BSG, ATP6V1F, ISG15, ZNHIT1, TSPYL2, SELENOW, MVD, AP2S1, PMAIP1, EIF3I, ARPC4, TBCC, ERGIC3, CLTB, MRPS12, BTG2, MRPL23, RPN1, NME3, RBM4, MOAP1, TFAM…	Immediately Post-flight	pbmc	Inspiration4	C2	1.76008
YAO_TEMPORAL_RESPONSE_TO_PROGESTERONE_CLUSTER_17	0.000452427	0.0174504	0.498493	-0.660569	-1.60752	181	ACTB, CALM1, SERF2, SET, KRTCAP2, PSMA7, NAP1L1, COPE, NDUFB7, GSTP1, LSM7, ERP29, KRT10, DDT, NDUFA11, UFC1, SMDT1, DRAP1, NDUFB9, TMEM160, EIF1AX, NDUFS6, PRELID1, PSMB7, PSMB6, PSMD8, UQCRQ, AURKAIP1, PHB2, MDH2, TCEA1, NDUFV2, FAM162A, CCDC12, WTAP, DDOST, STUB1, ERH, NDUFAB1, CIAO2B, RPN2, SDHB, UBE2S, RNF7, CSNK2B, HACD3, PUF60, ABRACL, MRPS12, TIMM13, YJU2, TMED10, MRPL51, ROMO1, TRAPPC4, …	Immediately Post-flight	pbmc	Inspiration4	C2	1.7582
KIM_ALL_DISORDERS_DURATION_CORR_DN	0.000461356	0.0174732	0.498493	-0.72136	-1.69515	143	RPL13, RPS29, RPS8, COX4I1, COX7C, PPIA, UQCRB, ARPC2, COX8A, PTGDS, NDUFA1, RABAC1, EIF3G, TPI1, SF3B2, NDUFS7, VPS28, BCAP31, UQCRQ, C9orf16, TUFM, ATP5MC1, RNPS1, CHMP2A, HAX1, MAL, TMEM147, ATP6V0B, RNH1, ETFB, EIF6, SUMO3, PUF60, NDUFS8, NDUFAF3, DCXR, MADD, CCT7, NDUFA7, CTDNEP1, MRPL23, AKR1B1, ARL4A, NDUFC1, MARCKSL1, VPS51, PIN1, DEGS1, IMPDH2, SNRPA, DHPS, NUDC, PLAAT3, NELFE, AHSA1, PA…	Immediately Post-flight	pbmc	Inspiration4	C2	1.75763
REACTOME_CHONDROITIN_SULFATE_DERMATAN_SULFATE_METABOLISM	0.000456702	0.0174732	0.498493	0.848679	1.45302	49	VCAN, CHST11, XYLT1, CHST15, CSGALNACT1, DSE, CSGALNACT2, ARSB, CHSY1, UST, HEXB	Immediately Post-flight	pbmc	Inspiration4	C2	1.75763
REACTOME_RRNA_MODIFICATION_IN_THE_NUCLEUS_AND_CYTOSOL	0.00046118	0.0174732	0.498493	-0.853728	-1.6859	59	RPS14, RPS2, RPS6, RPS7, RPS9, NOP58, SNU13, TRMT112, BUD23, NHP2, FBL, NOP10, THUMPD1, TSR3, MPHOSPH10, UTP18, UTP4, IMP4	Immediately Post-flight	pbmc	Inspiration4	C2	1.75763
REACTOME_EICOSANOIDS	0.000516663	0.0194507	0.477271	0.983815	1.4324	9	TBXAS1, CYP4F3	Immediately Post-flight	pbmc	Inspiration4	C2	1.71107
GAUSSMANN_MLL_AF4_FUSION_TARGETS_F_UP	0.000538062	0.0201357	0.477271	0.729549	1.41236	173	PLCG2, PLXDC2, AHR, ARHGEF3, JARID2, PIBF1, EMILIN2, CAST, KDM7A, DYSF, RBM26, TMEM154, PSTPIP2, PCNX1, CLMN, TOX, TDRD3, NSD1, RCBTB2, DECR1, TLR1, RSRP1, ATP8B4, ZFP36L1, ARSB, IFI44, PRICKLE1, IFIH1, CLIP4, AUTS2, LMO7, ZFAND5, IL4R, CDA, TCP11L2, ST3GAL5, NFKBIZ, CTSH, HNRNPA3, SLC16A4, DRAM1, SERPINB1, CEBPD, TP53INP1, TMEM30A, ADAMTSL4, GM2A, CSAD, L3HYPDH	Immediately Post-flight	pbmc	Inspiration4	C2	1.69603
LUI_THYROID_CANCER_CLUSTER_3	0.00056156	0.0208907	0.477271	-0.934112	-1.68567	27	RPS12, RPS2, RPL18A, RPL18, RPL21, RPL17, RPS5, RPL10A, HINT1, EIF3K, ITM2B, HSP90AB1, LITAF, EIF3F, UQCR11, HSPA8, EIF3G, TMBIM6, PSMD8, ATP5F1A, TMEM147, FBL	Immediately Post-flight	pbmc	Inspiration4	C2	1.68005
SENESE_HDAC3_TARGETS_UP	0.000594764	0.0219958	0.477271	0.653332	1.3773	478	NEAT1, MBNL1, HDAC9, ATP2B1, NAMPT, KYNU, BACH1, MAML3, CCDC88A, ANTXR2, CAMK2D, ZBTB20, USP32, SAT1, PPP3CA, ADAM10, TRIO, CEP170, RFX3, TBC1D9, RB1, MAPK14, HIVEP2, IQGAP1, MAPKAP1, CD44, MICAL2, JMJD1C, IQGAP2, IGF2R, IL7R, PDE4B, SMG1, DNAJC13, SLFN5, SMG7, CD55, KDM7A, SETD5, TAOK1, PARP8, TMEM154, MCL1, PRKACB, MTAP, GSK3B, ITGA6, CPEB4, ASPH, PTPN12, PCNX4, MAN1A1, BIRC3, WSB1, NF1, MBNL2,…	Immediately Post-flight	pbmc	Inspiration4	C2	1.65766
REACTOME_ABC_TRANSPORTER_DISORDERS	0.000610617	0.02245	0.477271	-0.79499	-1.68099	77	RPS27A, UBA52, UBC, UBB, PSME1, PSMA7, PSMB1, PSME2, PSMB10, PSMB9, PSMB3, PSMB8, PSMA2, PSMB7, PSMB4, PSMB6, PSMD8, PSMC5, PSMD7, PSME4, PSMD5, PSMD9, PSMD12, DERL1, PSMB2, VCP, PSMC3, PSMD4, DERL2, PSMC4, PSMC1, PSMA4, ERLEC1, PSMD11, PSMD13	Immediately Post-flight	pbmc	Inspiration4	C2	1.64878
BROWNE_HCMV_INFECTION_14HR_DN	0.000616984	0.0224634	0.477271	0.697219	1.41597	268	RIPOR2, DIAPH2, NOTCH2, EXT1, TRIO, INPP4B, AKAP13, AGFG1, ADD3, MICAL2, PRKCE, DDX17, TCF7L2, FARS2, MAP2K5, TRAF3IP3, VPS41, HNRNPU, TOX, SMAD3, RUFY3, EEA1, PARP4, TRAK1, IRF2, REV3L, TIA1, MGMT, AP3S2, NIPBL, DYNC1I2, CEP290, SYNE1, PDE5A, LPAR1, NLRP1, BLK, BCKDHB, RAD50, CRADD, LIMK2, ZFP36L1, HIPK2, LPXN, PLAUR, DST, ATG5, TAF1B, WWP2, SPAG9, NEK1, ANXA2, ADD1, GNG11, NIPAL3, PDE4DIP, GPSM…	Immediately Post-flight	pbmc	Inspiration4	C2	1.64852
SENGUPTA_NASOPHARYNGEAL_CARCINOMA_WITH_LMP1_UP	0.000618127	0.0224634	0.477271	0.670355	1.39697	394	NEAT1, MBNL1, MCTP1, IRAK3, NAMPT, KYNU, MEF2A, BMP2K, FNDC3B, WASHC4, FBXW7, PLSCR1, IQGAP1, ZNF804A, IL15, FAR2, BCL2, DDX17, UBE2W, TFEC, LIMS1, SSBP2, FAR1, RBM26, BOD1L1, MTAP, OXR1, CPEB4, GALNT7, ALCAM, NT5DC1, MAP3K20, MBNL2, FAM120A, TTC14, INSYN2B, PAPOLA, MIB1, TRIM5, ZMYM2, SAMD9L, LPGAT1, PPA2, TPR, PKN2, NKTR, CEP290, NBPF14, PDE5A, RPRD1A, PRMT3, HLA-DQA1, ZNF277, ANKRD36B, USO1, X…	Immediately Post-flight	pbmc	Inspiration4	C2	1.64852
TONG_INTERACT_WITH_PTTG1	0.000695124	0.0251163	0.477271	-0.829663	-1.61129	57	RPL41, RPL30, RPS15, RPS26, RPL31, RPS10, C19orf53, ARPC1B, ARL6IP4, ATP5PO, NHP2, RSL24D1, HMGN2	Immediately Post-flight	pbmc	Inspiration4	C2	1.60004
REACTOME_SCF_SKP2_MEDIATED_DEGRADATION_OF_P27_P21	0.000701393	0.025198	0.477271	-0.831048	-1.65082	60	RPS27A, UBA52, UBC, UBB, PSME1, PSMA7, PSMB1, PSME2, PSMB10, PSMB9, PSMB3, PSMB8, PSMA2, PSMB7, PSMB4, PSMB6, PSMD8, PSMC5, SKP1, PSMD7, PSMD5, PSMD9, PSMD12, PSMB2, PSMC3, PSMD4, PSMC4, PSMC1, PSMA4, PSMD11, PSMD13	Immediately Post-flight	pbmc	Inspiration4	C2	1.59863
BRUINS_UVC_RESPONSE_VIA_TP53_GROUP_A	0.000722076	0.0257937	0.477271	0.612688	1.31672	821	ZEB2, NEAT1, DMXL2, MEF2C, RIPOR2, ATP2B1, KYNU, RBM47, FGD4, AFF3, MAP3K1, CAMK2D, LCP2, ZBTB20, TBC1D5, ENTPD1, ARHGEF3, DOCK5, PDE7A, PLCL2, RAB31, TTN, HMBOX1, BCL2, PECAM1, PAG1, NRGN, SENP7, ITFG1, CD55, DYSF, IL17RA, MYO5A, SH3KBP1, RNF111, ERP44, ATXN10, MAP3K20, PCNX4, VSIR, STK38, RAB11FIP1, RUFY3, HSPBAP1, ATG16L2, ARRB1, OSBPL10, PRKCQ, PIP5K1B, STRN3, CHM, CLTC, GPR155, CD47, GPATCH2…	Immediately Post-flight	pbmc	Inspiration4	C2	1.58849
REACTOME_IMMUNOREGULATORY_INTERACTIONS_BETWEEN_A_LYMPHOID_AND_A_NON_LYMPHOID_CELL	0.000746478	0.0265147	0.477271	-0.651327	-1.57686	180	B2M, HLA-C, HLA-B, HLA-A, IGLC2, HCST, CD3D, HLA-E, IGLC3, KLRB1, CD247, TYROBP, HLA-F, CD99, CD3G, CD3E, IFITM1, ICAM3, CD81, CD8A, NCR3, CLEC2B, CD8B, ITGB7, FCGR3A, ITGB2	Immediately Post-flight	pbmc	Inspiration4	C2	1.57651
FOSTER_TOLERANT_MACROPHAGE_DN	0.000784562	0.0277109	0.477271	0.662115	1.38344	405	VCAN, ARHGAP26, GRK3, JAK2, NAMPT, SLCO3A1, MED13L, ETV6, TMTC2, TET2, CREB5, LRRFIP1, IKZF1, CHST11, MNDA, CAMK2D, LCP2, EXT1, ARHGEF3, JARID2, PARP14, AFF1, HIVEP2, PTPRJ, TUT7, IL15, RIN2, PHIP, FOXP1, MPP7, PDE4B, SLFN5, SAMHD1, SNX10, PARP8, TBC1D1, KLF7, TIAM1, CD86, FKBP5, SP110, GCA, ALCAM, KIAA1109, TAB2, LRCH1, PLAGL1, PDLIM5, TNFSF8, IRF2, MOB3B, APAF1, MXD1, FEZ2, DDX58, ZDHHC21, DGKA…	Immediately Post-flight	pbmc	Inspiration4	C2	1.55735
MARTINELLI_IMMATURE_NEUTROPHIL_UP	0.000818575	0.0287507	0.477271	0.985131	1.41969	8	CYBB, LCN2	Immediately Post-flight	pbmc	Inspiration4	C2	1.54135
REACTOME_CHONDROITIN_SULFATE_BIOSYNTHESIS	0.000862001	0.0299414	0.477271	0.930923	1.44708	19	VCAN, CHST11, CHST15, CSGALNACT1, CSGALNACT2, CHSY1	Immediately Post-flight	pbmc	Inspiration4	C2	1.52373
ZHONG_SECRETOME_OF_LUNG_CANCER_AND_MACROPHAGE	0.000857996	0.0299414	0.477271	-0.794111	-1.65739	75	TPT1, RPL10A, ACTB, RACK1, HSP90AB1, YWHAZ, PPIB, PSMA7, PEBP1, RAN, TPI1, CD81, PSMB7, PSMB6, CYTIP, PRDX1, MDH2, ENO1, LDHA, CST3, MDH1, PGK1, DUT, NPC2, CTSD, CHAF1A, PSMA4, FDPS	Immediately Post-flight	pbmc	Inspiration4	C2	1.52373
GENTILE_UV_LOW_DOSE_DN	0.000946636	0.0327005	0.477271	0.816231	1.41572	62	RASA1, UTRN, EXT1, SIPA1L1, PHKB, RBMS1, ZNF804A, AP3B1, XYLT1, MICAL2, PIBF1, CDK14, EIF4G3, ERC1, IGF1R, EHBP1, DDX10, FTO, WWOX, PTPRK, GBE1, STK39, PRIM2, SEMA3C, STX12, CRADD, RFTN1, MARF1, TPST1, POLA1, SLC20A2, SAMD4A, UBL3, CEMIP, DYNC1LI2, PPP2R3A	Immediately Post-flight	pbmc	Inspiration4	C2	1.48545
WONG_MITOCHONDRIA_GENE_MODULE	0.000969945	0.0333226	0.477271	-0.620746	-1.5263	217	TOMM7, COX4I1, COX7C, ATP5F1E, UQCRB, ATP5MG, COX6A1, COX6C, NDUFA4, ATP5MC2, ATP6V1G1, COX7A2, COX6B1, COX8A, UQCR11, TSPO, COX5B, NDUFA1, NDUFB8, NDUFC2, ATP5MC3, NDUFB2, NDUFS5, ATP5PO, COX7B, GPX4, NDUFB10, NDUFB9, ATP5MF, SEC61G, PRDX5, UQCR10, COX5A, NDUFS6, ATP5ME, NDUFA3, UQCRQ, UQCRFS1, ATP5PF, NDUFV2, TUFM, NDUFA12, NDUFA6, NDUFB4, ATP6V1F, ATP5MC1, NDUFAB1, ATP5F1B, HAX1, ATP5PD, ATP1B…	Immediately Post-flight	pbmc	Inspiration4	C2	1.47726
POMEROY_MEDULLOBLASTOMA_DESMOPLASIC_VS_CLASSIC_DN	0.00103971	0.0355252	0.45506	-0.822528	-1.59743	57	RPS18, RPS11, RPS29, RPL34, RPL39, RPS23, RPL21, TPT1, RPS17, RPL35A, RPL36A, RPL10A, RPL7, RPL24, EEF1B2, CXCR4, RPS10	Immediately Post-flight	pbmc	Inspiration4	C2	1.44946
REACTOME_HEDGEHOG_LIGAND_BIOGENESIS	0.00107235	0.0364426	0.45506	-0.810994	-1.62369	65	RPS27A, UBA52, UBC, UBB, PSME1, PSMA7, PSMB1, PSME2, PSMB10, PSMB9, PSMB3, PSMB8, PSMA2, PSMB7, PSMB4, PSMB6, PSMD8, PSMC5, PSMD7, PSME4, PSMD5, P4HB, PSMD9, PSMD12, PSMB2, VCP, PSMC3, PSMD4, DERL2, PSMC4, PSMC1, PSMA4, ERLEC1, PSMD11, PSMD13	Immediately Post-flight	pbmc	Inspiration4	C2	1.43839
HORIUCHI_WTAP_TARGETS_UP	0.00108691	0.0367389	0.45506	0.686046	1.40206	291	ZEB2, ARHGAP26, CPPED1, FNDC3B, CPQ, ITGA4, RNF13, ENTPD1, HIVEP2, SNX29, IL15, ITPR2, LPP, ITPR1, CD58, AP1S2, IGF2R, IL7R, TFEC, ITFG1, CAST, ARID5B, ASAH1, SH3KBP1, VPS41, BIRC3, GLCCI1, FOXN3, KDM2A, ARRB1, EPSTI1, RNF213, ATP2C1, ERAP1, CEP290, PCMTD1, STX12, LRRC8B, LY75, GCNT2, ZFP36L1, SESN3, FBXO22, TSC22D1, FNIP2, ABCA1, HNMT, IFI44, FRMD3, KIF16B, TANC2, SOD2, RFTN1, APOLD1, IFIH1, ZNF…	Immediately Post-flight	pbmc	Inspiration4	C2	1.43487
DIRMEIER_LMP1_RESPONSE_EARLY	0.00115179	0.0387234	0.45506	-0.805257	-1.5918	61	RPS16, EEF1A1, RPS9, EIF1, ACTB, RPS10, TNFAIP3, JUNB, CD69, HSP90AB1, EEF2, DUSP2, FTH1, NFKBIA, JUN, KLF6, JUND, CCL4, ZFP36, GPR183, CD83, IER2, PPP1R15A, GADD45B, BTG2	Immediately Post-flight	pbmc	Inspiration4	C2	1.41203
MIYAGAWA_TARGETS_OF_EWSR1_ETS_FUSIONS_DN	0.00117906	0.0394295	0.45506	0.69919	1.39707	227	VCAN, SLC8A1, DMXL2, PID1, AFF3, CAMK2D, ARL15, INPP4B, SLC16A7, CD44, MICAL2, SVIL, STXBP5, RAB27A, NRG1, CDC42EP3, NABP1, EHBP1, NRIP1, FAM126A, SERTAD2, FILIP1L, INKA2, DIPK1A, SEMA3C, DENND1B, ADAM19, SPRED1, GASK1B, RPS6KA2, ST3GAL6, SH3BP5, TANC2, ACTN1, AK5, RFTN1, DIPK2A, SLC4A7, GCNT1, TNIK, SEC24D, MARCKS, MINDY2, SOAT1, OSBPL1A, QSOX1, SEC63, CEMIP, CEP135, HIP1, RBMS3, PPP2R3A, SPARC,…	Immediately Post-flight	pbmc	Inspiration4	C2	1.40418
ZHOU_INFLAMMATORY_RESPONSE_LIVE_UP	0.00121202	0.0403174	0.45506	0.656897	1.37501	421	ZEB2, DMXL2, MBNL1, ATP2B1, TLR2, NAMPT, AFF3, FRY, SLCO3A1, CREB5, FTX, FNDC3B, RNF144B, ACSL1, TNFAIP2, TBC1D9, CD44, CFLAR, SVIL, TCF7L2, CEP350, CD55, BCL11A, SGMS2, NCK2, RAPGEF2, RASGEF1B, DENND5A, ATXN1, GSK3B, CPEB4, ALCAM, MACF1, ST3GAL1, ADAM17, ZFYVE16, TPD52, NFAT5, PCDH9, LCOR, HDAC4, ARHGAP31, ACVR2A, RNF213, NCOR2, ICE2, SLC2A13, LIMK2, KIF1B, ABCA1, PLAUR, DNHD1, P2RX7, SMAD4, NBN…	Immediately Post-flight	pbmc	Inspiration4	C2	1.39451
FERNANDEZ_BOUND_BY_MYC	0.00123056	0.0407186	0.45506	-0.644868	-1.55303	174	RPL13A, RPL19, RPL27A, RPS6, UBA52, PTMA, RPL22, LTB, JUNB, ACTG1, HNRNPA1, EIF4A1, RBM3, CD63, VAMP2, TGFB1, JUN, ISG20, ID2, PSMB1, HSPA8, GSTP1, PER1, HSPE1, ARF1, TXN, BSG, ENO1, CSTB, MSN, PHB, BAX, HMGN2	Immediately Post-flight	pbmc	Inspiration4	C2	1.39021
CUI_TCF21_TARGETS_UP	0.00125329	0.0410387	0.45506	0.886062	1.46369	34	VCAN, LHFPL2	Immediately Post-flight	pbmc	Inspiration4	C2	1.38681
HOELZEL_NF1_TARGETS_DN	0.00124717	0.0410387	0.45506	0.757035	1.40049	109	HDAC9, UBE2E2, FTX, LDLRAD4, CUX1, XIST, BCL11A, FOXO3, WWOX, LONP2, ST8SIA1, PRICKLE1, TES, AK5, JDP2, PDK4, GABPB1-AS1, WDR59, LATS2, FRMD4A, LIX1, SATB1, CAMK1D, PDPR, CP, LEPR, AMPH, CD200, DNAJC15, TMEM204, C2orf68	Immediately Post-flight	pbmc	Inspiration4	C2	1.38681
STARK_PREFRONTAL_CORTEX_22Q11_DELETION_UP	0.00126167	0.041099	0.45506	0.712248	1.39627	192	SLC8A1, ZEB2, MEF2C, ATP2B1, GRK3, MEGF9, ASAP1, PTK2B, MYCBP2, PTPRJ, ZNF804A, FOXP1, PLXNC1, FNDC3A, UBR2, SMG7, FAR1, CHD9, ROCK1, R3HDM1, SMARCA2, IGF1R, SHOC2, WNK1, GSK3B, DGKD, AFTPH, TTC14, TRAK1, PTPRK, CPEB2, LPGAT1, CLEC16A, LIN7A, TMOD2, ARGLU1, CSNK1A1, TNRC18, TCF4, SPRED1, AOPEP, MYH9, KIAA0513, SAMD12, LPIN2, NR2C2, ACTN1, AUTS2, STK4, RSF1, PPP2R5E, EPS15, CDC40, ZBTB16, SP4, DNM…	Immediately Post-flight	pbmc	Inspiration4	C2	1.38617
CHARAFE_BREAST_CANCER_LUMINAL_VS_MESENCHYMAL_DN	0.00130082	0.042156	0.45506	0.647278	1.36256	456	DPYD, FLI1, BACH1, ASAP1, QKI, MAML2, LYN, ETS1, PICALM, MDFIC, CCDC88A, ANTXR2, EXT1, WASHC4, IFNGR2, TRIO, CEP170, MAP4K4, RAB31, IL15, ATM, SLC16A7, CD44, ADD3, AP1S2, IL7R, EMILIN2, DOCK10, VCL, TBC1D1, DENND5A, RUNX2, FER, SH3KBP1, CORO1C, EHBP1, TOX, SMAD3, RTN4, ECHDC1, DSE, CAVIN2, CDK6, LRRK1, GLIPR1, WIPF1, VPS54, AGPS, ITSN1, ELK3, FEZ2, IFI16, FAM126A, LPAR1, STK10, GLIPR2, DIPK1A, GA…	Immediately Post-flight	pbmc	Inspiration4	C2	1.37514
MULLIGHAN_NPM1_SIGNATURE_3_UP	0.00131619	0.0422188	0.45506	0.677768	1.39183	315	DLEU2, KYNU, FRY, SLCO3A1, TANK, CPVL, NEK7, RESF1, IL15, MAP3K5, ATM, CFLAR, PBX3, NCOA3, LIMS1, SNX10, UBR2, TNS3, CTBP2, RSRC1, WWP1, TRIM38, WNK1, TRAF3IP3, ERP44, MBNL2, CAVIN2, PDLIM5, ARFIP1, DGKG, ZMYM2, MLLT10, ITGAX, PDS5B, HSD17B4, AP3S2, MAP3K7, PKN2, NIPBL, SEL1L3, VOPP1, PLA2G4A, ZNF780B, SH3BP2, RSRP1, RAD50, KMT5B, ZXDC, RBM5, ARHGEF11, CD84, ATRX, KPNA4, DOCK9, MRE11, ADCY7, DST,…	Immediately Post-flight	pbmc	Inspiration4	C2	1.37449
WANG_MLL_TARGETS	0.00131473	0.0422188	0.45506	0.679671	1.38336	273	DPYD, ARHGAP26, HDAC9, ATP2B1, RNF130, CPQ, RNF144B, PELI2, PARP14, MAP3K5, SLC16A7, FAM13A, PPM1L, FNDC3A, EBF1, ARID5B, DAPP1, RSRC1, TBC1D8, TOX, EIF4E3, PLEK, NFIA, DGKA, ABHD3, FBN2, RABGAP1L, ARHGEF6, ALDH2, RNF144A, ADAM19, LPXN, SH3RF3, EMB, SASH1, CLIP4, RUBCNL, CD14, PTPN22, COL10A1, ARHGAP18, F5, EMC2, UGP2, SNED1, CNNM2, KCTD12, ZCWPW1, TGFBI, MAFB, PDK4, SOX5, ESR1	Immediately Post-flight	pbmc	Inspiration4	C2	1.37449
KEGG_GLYCEROPHOSPHOLIPID_METABOLISM	0.00133275	0.042533	0.45506	0.794168	1.39718	73	GPD2, DGKD, LPCAT2, DGKG, MBOAT1, LPGAT1, DGKA, LCLAT1, PLA2G4A, PLD1, ETNK1, AGPAT3, AGPAT4, DGKH, CHPT1, PGS1, LYPLA1, PCYT1A, GPAT3, CRLS1, LPCAT3, MBOAT7, PLA2G12A, GNPAT, DGKE, PLPP1, CHKA, DGKZ, PTDSS1, GPD1L, MBOAT2, ADPRM	Immediately Post-flight	pbmc	Inspiration4	C2	1.37127
LUCAS_HNF4A_TARGETS_DN	0.00139562	0.0443144	0.45506	0.980272	1.41269	8	VCAN, ABCC4	Immediately Post-flight	pbmc	Inspiration4	C2	1.35346
MIKKELSEN_MCV6_HCP_WITH_H3K27ME3	0.00142279	0.0449502	0.45506	0.656296	1.36362	373	JAZF1, AFF3, MYCBP2, ZNF804A, FAR2, DYSF, KCNQ1, EPB41L3, GNB4, SLC2A13, RASSF4, ADCY7, CACNA2D3, SH3RF3, AK5, PDE4DIP, ZBTB16, PCNX2, TC2N, TIMP2, PDE8A, TGFBI, MAFB, DOK6, IRF8, NFATC1, GRIP1, OAF, TMEM91, ZNF641, SKAP1, GRB10, FAM184A, SDK2, FBXO41, DLGAP2, SEZ6L, RAB11FIP4, SLC35F3, SLC18A2, IRF5, CACNA1D, SPON1, MYO16, CORO2B, P4HA3, MYRIP, CLMP	Immediately Post-flight	pbmc	Inspiration4	C2	1.34727
WEST_ADRENOCORTICAL_TUMOR_DN	0.00146059	0.0459137	0.45506	-0.5033	-1.33572	515	RPL10, RPL39, EEF1A1, RPS4X, RPL23A, TPT1, RPL23, RPS9, RPL29, RPL38, RPL5, RPL27, JUNB, ZFP36L2, EEF1D, ZNF331, IFITM2, ACTG1, UBB, SRSF5, SF1, NR4A2, EIF4A1, LY6E, TSPO, NAP1L1, VAMP2, SPOCK2, NDUFB11, SPON2, PEBP1, KLF2, DUSP1, KLF6, LSM14A, EIF3M, CCDC85B, HOPX, MECP2, FOS, MT2A, CREM, ITM2A, CD81, TOB1, IRF1, ZFP36, LSP1, UBXN1, EIF3L, MYLIP, STUB1, SIRT2, IER2, PRPF8, NR4A3, RORA, PPIG, INP…	Immediately Post-flight	pbmc	Inspiration4	C2	1.33806
BEGUM_TARGETS_OF_PAX3_FOXO1_FUSION_UP	0.00147459	0.0461231	0.45506	0.819748	1.42088	58	DPYD, MDFIC, TPK1, VAV3, PLXNC1, FARS2, STX11, MAP2K5, TUBB1, MAN1A1, CDYL, SEMA3C, ZNF75D, STK17B, SH3GLB1, DACH1, GNG11, AUTS2, LRRN3, KAT6B, SGK1, PRKAR2B, SCAMP1, GPM6A, CALCRL, LMO4	Immediately Post-flight	pbmc	Inspiration4	C2	1.33608
CREIGHTON_ENDOCRINE_THERAPY_RESISTANCE_5	0.00150164	0.0467368	0.45506	0.649722	1.37125	480	MBNL1, ATP2B1, VMP1, MEF2A, QKI, AHR, UTRN, RNF144B, ZBTB20, ACSL1, SAT1, DOCK11, TMEM131L, INPP4A, PTPRJ, RIN2, FOXP1, APLP2, IKZF2, PBX3, VPS13B, NCOA1, CD55, ARID5B, SGMS2, SH3BGRL, KLF7, CAB39, ASAH1, ZFHX3, PSEN1, PLBD1, ATP8B1, GALNT7, ALCAM, ST3GAL1, GLCCI1, IQSEC1, NF1, WDR37, ANK3, EEA1, TRAK1, ARRB1, NFAT5, PHF20L1, STRN3, CPEB2, GAB1, TTC39B, CLTC, TMEM135, IKBKB, COBLL1, VPS13D, LINC0…	Immediately Post-flight	pbmc	Inspiration4	C2	1.33034
GRYDER_PAX3FOXO1_ENHANCERS_IN_TADS	0.00151694	0.0467499	0.45506	0.592611	1.28389	990	ZEB2, PID1, ARHGAP26, UBE2E2, SBF2, USP15, WDFY3, QKI, MED13L, NOTCH2, RUNX1, LRRFIP1, ST6GALNAC3, CHST11, ANTXR2, TANK, ELMO1, RNF149, ARHGAP15, SETX, ARHGEF3, COMMD10, ADAM10, JARID2, SIPA1L1, TRIO, MAP4K4, INPP4B, VTI1A, TMEM131L, SULF2, RBMS1, SNX29, DAPK1, SNTB1, TUT7, ZNF804A, SUMF1, FOXP1, CUX1, CCNY, CELF2, FAR2, BCL2, SCFD2, ITPR1, SVIL, RBPJ, TCF7L2, DOCK10, CDK14, ANKRD17, VPS13B, ASCC…	Immediately Post-flight	pbmc	Inspiration4	C2	1.33022
SANA_RESPONSE_TO_IFNG_DN	0.00151681	0.0467499	0.45506	-0.769639	-1.62231	82	TPT1, RPS3A, RPSA, RPL10A, RPL6, RPLP0, ARHGDIB, HSP90AB1, NDUFA4, SSR2, LGALS1, SNRPD2, SLC25A3, RAN, UQCR10, PRDX1, YWHAQ, CCT4, PRMT1, RHOC, MGST3, MORF4L2, ILF2, ODC1, ATP5PB, TIMM17A, KDELR2	Immediately Post-flight	pbmc	Inspiration4	C2	1.33022
REACTOME_ASYMMETRIC_LOCALIZATION_OF_PCP_PROTEINS	0.00153185	0.0469791	0.45506	-0.818203	-1.63435	64	RPS27A, UBA52, UBC, UBB, PSME1, PSMA7, PSMB1, PSME2, PSMB10, PSMB9, PSMB3, PSMB8, PSMA2, PSMB7, PSMB4, PSMB6, PSMD8, PSMC5, PSMD7, PSME4, PSMD5, PSMD9, PSMD12, PSMB2, PSMC3, PSMD4, PSMC4, PSMC1, PSMA4, PSMD11, PSMD13	Immediately Post-flight	pbmc	Inspiration4	C2	1.3281
DUTERTRE_ESTRADIOL_RESPONSE_6HR_DN	0.0015583	0.0475585	0.45506	0.766618	1.38669	91	KYNU, ST8SIA4, TMTC2, UTRN, RNF144B, SSBP2, TNS3, ARID5B, MTAP, ALCAM, CDK6, GALNT10, NBEA, SESN3, HPS3, KIAA0513, BLNK, LMO7, HSD17B11, CLEC2D, ZDHHC7, KAT2B, NPHP3, ABCC5, CDKL5, CRISPLD2, DRAM1, CDYL2, TP53INP1, PARP9, EGLN3, UACA, NR3C1, NEDD4L, CCNG2	Immediately Post-flight	pbmc	Inspiration4	C2	1.32277
CLASPER_LYMPHATIC_VESSELS_DURING_METASTASIS_DN	0.00162856	0.0494626	0.45506	0.861897	1.41537	33	VCAN, SYK, EMILIN2, LPAR1, SEMA3C, RDX	Immediately Post-flight	pbmc	Inspiration4	C2	1.30572
BROWNE_HCMV_INFECTION_20HR_DN	0.00165134	0.0495077	0.45506	0.772304	1.40208	94	MBNL1, ATP2B1, DIAPH2, FRY, AHR, SIPA1L1, TRIO, MAP3K5, ADD3, LPP, SVIL, PDE4B, VCL, TBC1D8, TRIM22, ATXN10, VPS41, MACF1, TNKS, ATP13A3, GBE1, REV3L, SYNE1, FILIP1L, RABGAP1L, CRADD, SLC22A4, DST, ANXA2	Immediately Post-flight	pbmc	Inspiration4	C2	1.30533
REACTOME_ABC_FAMILY_PROTEINS_MEDIATED_TRANSPORT	0.00165324	0.0495077	0.45506	-0.712815	-1.56061	103	RPS27A, UBA52, UBC, UBB, PSME1, PSMA7, PSMB1, PSME2, PSMB10, PSMB9, PSMB3, PSMB8, PSMA2, PSMB7, PSMB4, PSMB6, PSMD8, PSMC5, PSMD7, PSME4, PSMD5, PSMD9, PSMD12, DERL1, ABCC1, PSMB2, VCP, PSMC3, PSMD4, ABCB1, DERL2, PSMC4, PSMC1, PSMA4, ERLEC1, PSMD11, PSMD13, ABCG1	Immediately Post-flight	pbmc	Inspiration4	C2	1.30533
TORCHIA_TARGETS_OF_EWSR1_FLI1_FUSION_UP	0.00165367	0.0495077	0.45506	0.689347	1.39716	265	NEAT1, LYST, ST8SIA4, FRY, STX7, RUNX1, ST6GALNAC3, GNAQ, DOCK11, ALOX5, PTPRJ, GPCPD1, PECAM1, PRKCE, PBX3, SP100, NCOA3, MGAT5, ATXN7L1, KDM7A, DIAPH1, WDR7, C11orf65, BBX, ZFYVE16, TENT5A, PVT1, ARAP2, BMT2, XKR6, PDLIM5, PRKCQ, ZMIZ1, RSU1, LPAR6, TTC39B, GRB2, FAM102B, RCBTB2, VOPP1, SERGEF, TSC22D2, BCAS3, GNB4, NBEA, STIM2, FGD6, P2RX1, TG, PYGL, ARHGEF2, RAB11A, MOB1B, KLHL6, NT5C3A, YPEL…	Immediately Post-flight	pbmc	Inspiration4	C2	1.30533
MASSARWEH_TAMOXIFEN_RESISTANCE_UP	0.00166378	0.0495743	0.45506	0.640259	1.36175	568	CD36, ATP2B1, MEF2A, DIAPH2, QKI, MTSS1, UTRN, RNF144B, ACSL1, SAT1, DOCK5, FCHSD2, SLC22A15, DOCK11, INPP4B, TMEM131L, RBMS1, PTPRJ, RIN2, RELCH, FAM13A, IQGAP2, PBX3, VPS13B, PPM1L, EBF1, NCOA1, CAST, TNS3, CD55, SGMS2, SH3BGRL, RPS6KC1, CAB39, PREX1, RAPGEF2, PSEN1, TBC1D8, PLBD1, PSTPIP2, ROCK2, ALCAM, ASPH, SNX13, GLCCI1, NT5C2, TENT5A, ANK3, ARAP2, CDK6, TRAK1, ARRB1, CD46, CLCN3, GAB1, ACV…	Immediately Post-flight	pbmc	Inspiration4	C2	1.30474

## Sheet: Figure 1d
Figure 1d	Overlapping pathways
	Percentage	Group	pval	Number	celltype
1	100	Hallmark	8.93416e-06	4	CD4 T
2	100	Hallmark	8.93416e-06	4	CD8 T
3	100	Hallmark	4.46708e-05	4	other T
4	75	Hallmark	0.000348432	3	B
5	100	Hallmark	4.46708e-05	4	NK
6	25	Hallmark	0.0952381	1	CD14 Mono
7	75	Hallmark	0.011257	3	CD16 Mono
8	75	Hallmark	0.0065666	3	DC
9	50	Hallmark	0.0202091	2	other
10	67.2986	C2	8.14781e-148	142	CD4 T
11	69.6682	C2	8.62864e-141	147	CD8 T
12	70.1422	C2	3.88414e-134	148	other T
13	74.4076	C2	7.09247e-146	157	B
14	73.4597	C2	4.46407e-133	155	NK
15	61.6114	C2	8.58345e-114	130	CD14 Mono
16	79.1469	C2	2.86948e-102	167	CD16 Mono
17	81.0427	C2	2.38582e-97	171	DC
18	36.019	C2	7.38929e-52	76	other
19	69.3431	C5	5.82564e-178	190	CD4 T
20	73.7226	C5	6.00017e-185	202	CD8 T
21	69.708	C5	1.01e-173	191	other T
22	74.4526	C5	2.28544e-170	204	B
23	60.5839	C5	7.92935e-151	166	NK
24	47.0803	C5	5.18102e-95	129	CD14 Mono
25	66.0584	C5	3.49617e-109	181	CD16 Mono
26	77.0073	C5	7.24977e-137	211	DC
27	40.146	C5	3.80937e-67	110	other
28	49.5413	GOBP	3.07816e-144	54	CD4 T
29	51.3761	GOBP	6.3855e-147	56	CD8 T
30	47.7064	GOBP	1.40643e-136	52	other T
31	56.8807	GOBP	4.88926e-161	62	B
32	43.1193	GOBP	1.94191e-123	47	NK
33	38.5321	GOBP	2.32623e-108	42	CD14 Mono
34	56.8807	GOBP	4.32526e-145	62	CD16 Mono
35	59.633	GOBP	1.29733e-149	65	DC
36	19.2661	GOBP	3.8523e-47	21	other
37	75	KEGG	3.73269e-08	3	CD4 T
38	75	KEGG	7.46237e-08	3	CD8 T
39	75	KEGG	3.13039e-07	3	other T
40	75	KEGG	3.13039e-07	3	B
41	75	KEGG	2.08777e-07	3	NK
42	75	KEGG	4.47018e-07	3	CD14 Mono
43	75	KEGG	2.08101e-06	3	CD16 Mono
44	75	KEGG	2.08101e-06	3	DC
45	25	KEGG	0.00644121	1	other
46	100	WP	3.41494e-15	5	CD4 T
47	80	WP	4.1251e-11	4	CD8 T
48	80	WP	2.75043e-11	4	other T
49	80	WP	5.83652e-12	4	B
50	80	WP	2.75043e-11	4	NK
51	80	WP	1.25101e-12	4	CD14 Mono
52	80	WP	2.54807e-10	4	CD16 Mono
53	80	WP	1.51592e-10	4	DC
54	20	WP	0.00324359	1	other
55	55.814	REACTOME	1.94768e-63	24	CD4 T
56	62.7907	REACTOME	1.70385e-69	27	CD8 T
57	55.814	REACTOME	7.09253e-61	24	other T
58	74.4186	REACTOME	3.06538e-79	32	B
59	76.7442	REACTOME	3.73573e-78	33	NK
60	55.814	REACTOME	1.22424e-61	24	CD14 Mono
61	76.7442	REACTOME	5.52039e-67	33	CD16 Mono
62	83.7209	REACTOME	6.29419e-73	36	DC
63	25.5814	REACTOME	1.55964e-25	11	other

## Sheet: Figure 1e
This plot is generated by Seurat packages. All the codes and files will be uploaded through the github.

## Sheet: Figure 2a
Figure 2a	GeneLab meta-analysis heatmap
	GLDS-100.16.female.Eye.ISS.37	GLDS-101.16.female.Muscle.ISS.37	GLDS-102.16.female.Kidney.ISS.37	GLDS-103.16.female.Muscle.ISS.37	GLDS-104.16.female.Muscle.ISS.37	GLDS-105.16.female.Muscle.ISS.37	GLDS-137.18.female.Liver.ISS.37	GLDS-161.16.female.Adrenal.ISS.37	GLDS-162.16.female.Eye.ISS.37	GLDS-163.16.female.Kidney.ISS.37	GLDS-168.16.female.Liver.ISS.37	GLDS-194.18.female.Eye.ISS.40	GLDS-238.9.male.Skin.Earth.30	GLDS-239.9.male.Skin.Earth.30	GLDS-240.30.female.Skin.Earth.30	GLDS-241.30.female.Skin.Earth.30	GLDS-242.10.male.Liver.Earth.33	GLDS-243.32.female.Skin.Earth.30	GLDS-243.32.female.Skin.ISS.60	GLDS-244.32.female.Thymus.Earth.30	GLDS-244.32.female.Thymus.ISS.60	GLDS-245.36.female.Liver.Earth.30	GLDS-245.36.female.Liver.ISS.60	GLDS-246.36.female.Spleen.Earth.30	GLDS-246.36.female.Spleen.ISS.60	GLDS-247.36.female.Colon.Earth.30	GLDS-247.36.female.Colon.ISS.60	GLDS-248.36.female.Lung.Earth.30	GLDS-248.36.female.Lung.ISS.60	GLDS-253.11.female.Kidney.ISS.25	GLDS-253.11.female.Kidney.ISS.75	GLDS-254.11.female.Skin.ISS.25	GLDS-254.11.female.Skin.ISS.75	GLDS-98.16.female.Adrenal.ISS.37	GLDS-99.16.female.Muscle.ISS.37
0610040B10Rik	-0.0319528	-0.047906	0.207086	-0.401159	-0.477581	-0.158242	0.0759952	-0.0695134	0.217175	-0.175491	-0.00486271	-0.153897	0.0831083	0.446173	-0.346839	-0.164532	-0.37838	-0.117383	-0.237282	-0.201546	-0.309396	-0.0895224	-0.251099	-0.0655822	-0.412382	-0.0131859	0.0311214	0.0654951	-0.408384	-0.10079	-0.57495	0.217766	0.179146	-0.156733	-0.34009
1110004F10Rik	0.0386158	-0.0209131	0.184294	-0.360895	0.0965988	-0.00380796	-0.0103123	-0.0897941	0.142466	-0.0870736	-0.164267	-0.166423	-0.0942341	-0.0888445	-0.0567291	0.105395	0.23649	-0.100085	-0.206827	-0.129838	-0.0920068	-0.0486916	-0.0602029	-0.0778172	0.230113	-0.00369689	-0.0378208	-0.0785543	-0.0682392	-0.0943759	-0.144631	-0.00197653	-0.308543	-0.0656115	-0.182684
1110038B12Rik	-0.28321	-0.654276	-0.471283	-0.435967	-0.330784	0.383151	0.227648	0.602621	0.365986	-0.553207	0.0138657	-0.147993	-0.219737	-0.0343722	0.149618	0.00912742	-0.464834	-0.287483	-0.64444	-0.30792	-0.376836	0.105984	-0.41649	-0.341129	0.357701	-0.13134	0.276195	0.0271656	-0.0129587	-0.0276935	-0.0829509	-0.1097	-0.506374	0.670559	-0.311957
1110059E24Rik	0.127465	0.0249792	-0.19202	-0.116749	-0.112548	-0.296756	-0.00688298	0.0907745	0.0561852	-0.12037	-0.132719	-0.127178	-0.288085	-0.0522991	-0.0441091	0.185109	-0.19352	-0.134891	-0.118395	-0.137378	0.201238	-0.305435	-0.32719	-0.0353866	-0.199303	-0.0163072	-0.00531039	0.0234758	-0.153971	-0.0547465	-0.389276	0.167421	-0.225081	0.0136643	-0.203064
1110059G10Rik	0.19786	-0.265048	0.0439053	0.15996	-0.0989233	-0.377817	-0.0252339	0.0731866	0.0707917	-0.143506	-0.0156579	-0.167162	-0.0834599	-0.133431	-0.154221	-0.0131783	-0.196939	-0.00995236	-0.250532	-0.277294	-0.180066	-0.212395	-0.192004	0.000185787	-0.100572	-0.070731	-0.113218	0.00507649	-0.183728	-0.107504	-0.242439	0.080177	-0.150269	-0.0585512	-0.167266
1500004A13Rik	0.400355	-0.0454186	-0.201592	-0.284145	0.342886	-0.67557	0.143852	0.505906	0.0880681	0.231249	0.165906	0.23056	0.622242	0.419726	-0.255608	-0.157157	-0.109656	0.289742	0.461282	0.233962	0.426046	0.13218	-0.109899	0.111194	-0.42884	0.0495193	-0.00467789	-0.0491481	0.199891	0.215345	0.0496753	0.437539	0.295416	0.324645	-0.600952
1500011B03Rik	0.122726	0.121077	-0.33598	-0.209455	-0.136123	-0.0360286	0.0493608	0.130967	0.0112697	-0.161314	-0.0303543	-0.166906	-0.311914	-0.339962	-0.040088	0.0413547	0.0161363	-0.0950013	-0.244439	-0.284448	-0.163056	0.0207471	-0.160425	0.111387	0.285052	-0.111679	-0.208191	-0.0280987	-0.110768	-0.0980936	-0.307089	0.178765	-0.473867	-0.156592	0.0616956
1700003E16Rik	0.80171	-0.185043	NA	0.773855	1.44465	-1.52498	0.834097	1.05563	-0.255253	0.169265	0.272265	-0.335127	0.220366	-0.272144	NA	0.21856	0.819238	0.643783	0.210629	0.842983	1.52632	-0.0846812	-0.230992	1.20251	NA	0.30283	-0.0574363	-0.110103	0.390353	-0.0695541	0.189475	-0.392731	0.242887	1.39581	-0.467417
1700017B05Rik	-0.314886	0.313018	0.376554	0.571381	0.450703	0.299902	-0.083154	-0.804153	-0.0420274	0.275754	0.472601	-0.229437	-0.0823276	-0.161081	0.113339	0.0960547	-0.353379	-0.206045	0.0492172	0.315334	0.0689398	0.187091	0.418784	-0.142094	0.30303	0.0493501	0.0451133	-0.0321875	0.000317275	0.0366698	0.210919	-0.121135	0.125887	0.0146087	0.8807
1700097N02Rik	NA	NA	NA	NA	NA	NA	0.181676	NA	1.58826	NA	NA	NA	-1.52285	-0.535942	0.213529	-0.428791	NA	-0.158466	-1.52922	-0.868025	-1.30332	NA	NA	-0.199554	0.167827	-0.065151	0.143263	-0.188496	-0.932045	0.324026	-0.906116	-0.243879	-0.718981	NA	NA
1700123O20Rik	-0.144247	-0.0118401	0.0103108	-0.206596	-0.14104	-0.202764	0.0948517	-0.327789	0.151057	-0.233748	-0.0925142	-0.104362	-0.204603	-0.140436	-0.0438639	0.232665	-0.12934	-0.175391	-0.0739982	-0.130447	-0.214011	-0.1425	-0.151227	-0.00351864	-0.0182244	-0.0633096	-0.0115387	-0.0775537	-0.0532697	-0.0534109	-0.160704	-0.155591	-0.246349	-0.324807	0.243967
1810037I17Rik	-0.470214	-0.150554	-0.02701	-0.11946	-0.53864	-0.361421	-0.0322797	-0.25835	0.534744	-0.232514	-0.208955	-0.325452	-0.320099	-0.584565	0.123515	0.0409661	-0.470101	-0.0296544	0.141911	0.0686573	-0.0472392	-0.137875	-0.291778	-0.0779309	0.10465	-0.125378	0.0392716	-0.150811	0.158283	-0.136202	-0.207962	-0.307638	0.198855	0.00672814	-0.184216
1810073O08Rik	0.912833	0.205121	NA	0.924143	-0.34025	-0.619322	-0.66329	-0.562222	0.410895	-0.920159	0.577011	-1.23546	-0.783757	-0.371968	0.027667	-0.0427969	NA	-0.51719	-1.65494	0.492208	0.73828	-0.910418	0.053062	0.113035	-0.441367	-0.148146	-1.0632	0.205911	-1.0622	-0.202784	-0.475042	-0.411908	-1.19393	-0.602198	0.219594
2310014F06Rik	0.0981622	0.133621	0.161039	0.37089	0.763804	0.618495	-0.0201302	-0.50644	0.465631	0.0249245	0.841608	0.132398	1.09879	0.592612	-0.019984	-0.494936	-0.461846	0.500599	0.766274	0.364304	0.48763	0.72999	-0.0271755	-0.00316506	-0.326371	-0.0156531	-0.0060026	0.133662	0.326119	0.106457	-0.201466	0.0643303	0.2629	-0.290767	0.723232
2310022B05Rik	-0.156903	0.216011	0.0226541	0.241326	-0.420399	0.298811	-0.106881	0.0239014	0.011254	0.277011	0.0635887	0.32682	-0.280548	-0.121125	0.493143	0.057208	0.189396	-0.105378	-0.129944	0.354539	0.315728	-0.038237	0.336645	0.202022	0.45311	0.0493397	0.313648	0.0615513	0.0996389	0.0379328	0.135022	-0.185425	0.0816306	0.225298	0.671581
2310061I04Rik	-0.245438	0.288234	-0.111078	0.116663	0.246545	0.036101	0.0318109	0.290395	0.0767069	0.267305	0.0964603	0.266478	0.480339	-0.157403	0.0162006	0.108941	-0.18661	-0.0066513	0.144654	0.282405	0.0503806	0.014927	0.14069	0.159602	0.202759	-0.0415346	0.274395	0.0178373	-0.0738656	0.0403852	0.0816617	-0.0835566	0.117322	-0.149926	0.396841
2410002F23Rik	0.0880221	-0.432411	-0.126552	-0.108636	-0.433122	-0.570727	-0.012494	0.113769	-0.040044	0.133228	0.0955165	-0.205407	-0.255308	-0.222103	0.241963	-0.142219	-0.336419	-0.0817294	-0.553992	-0.122608	-0.140594	0.290158	-0.0778947	-0.045898	-0.20321	0.050975	-0.185639	0.113061	-0.043639	-0.0802843	-0.073686	-0.171257	-0.126876	0.177134	-0.185267
2410006H16Rik	-0.565059	-0.4666	-0.553291	-0.625881	-0.283522	0.345132	0.212654	-0.375245	0.488667	-0.413949	-0.354635	-0.160249	0.689327	0.401777	0.100214	0.328995	-0.400217	-0.223994	-0.473444	-0.00017083	-0.182388	-0.205421	-0.626379	0.0446139	-0.242059	-0.235089	-0.233985	-0.263076	-0.00229574	-0.103909	-0.0791767	-0.169682	-0.138769	-0.63376	-0.410946
2510009E07Rik	0.13018	0.0962006	-0.00468877	-0.00649245	0.208785	-0.074969	-0.0451847	0.0243526	-0.119962	0.0983021	0.0288951	0.210514	0.122769	-0.249543	-0.107157	0.0949347	-0.167829	0.153332	0.268726	0.136037	0.126477	0.0822786	0.211432	0.0409553	0.145951	0.0792971	0.00738669	0.127005	0.0453627	0.0105605	0.0933328	0.193173	0.103831	0.0457096	0.227178
2610035D17Rik	0.0794052	-0.91495	-0.418101	-1.15015	-0.329557	-0.965971	-0.845193	0.202005	-0.0228389	0.354428	-0.285184	-0.169532	0.641017	0.633877	0.674218	0.0125065	-0.253651	-0.402964	-0.277678	-0.245625	-0.270649	-0.33736	-0.476121	-0.750184	-0.606977	-0.958132	0.117178	-0.408043	-0.0822272	0.0303724	0.202126	-0.0378742	0.0203595	-0.181706	-0.866326
2610306M01Rik	0.11964	-0.440871	-0.18538	-0.631101	0.222401	-0.558806	-0.23747	0.00954021	-0.0595148	-0.122448	-0.205318	-0.198653	0.0662012	0.11385	-0.231157	0.299108	0.46654	-0.200365	-0.184457	0.256833	-0.0649112	-0.0232777	-0.0775645	-0.161298	-0.129267	-0.047728	0.000883695	-0.142352	-0.118537	-0.0535392	-0.101405	-0.137616	-0.0589112	0.0252139	-0.406377
2810013P06Rik	0.129606	-0.155778	-0.0610936	-0.197125	-0.0987948	-0.155152	0.0150325	0.0666989	0.0685112	-0.158986	-0.244248	-0.0232383	0.276804	0.122654	-0.130744	-0.0974182	0.191096	-0.0509223	-0.23742	-0.239133	-0.272902	-0.00527966	-0.354238	-0.0309567	-0.0747353	0.0416902	0.0524906	0.0186507	-0.0627727	-0.156296	-0.211443	0.17174	-0.176404	-0.286118	0.0188404
2810430I11Rik	-0.984524	0.0918688	NA	0.430525	0.429325	0.0476755	0.807482	0.200926	0.0166015	-1.17187	0.0355592	0.150428	-0.105542	-0.6562	NA	0.207632	NA	0.61577	1.09724	0.326547	1.18673	-0.486266	0.952581	0.464495	NA	0.460396	0.532573	0.369582	0.310881	0.495197	0.0740273	0.575555	0.495597	0.434476	-0.642313
2900005J15Rik	0.390964	0.508182	0.178832	0.556104	0.195715	-0.391278	0.383616	0.0852485	0.16821	-0.130882	0.364601	-0.111387	0.885572	0.581515	-0.0293144	-0.139636	-0.24114	0.418535	0.493933	0.159055	0.346291	0.323009	0.276483	0.163649	-0.467373	0.13853	-0.131278	0.105416	0.404022	-0.157579	-0.0867704	0.168576	0.418982	0.142626	-0.113399
2900026A02Rik	-0.449423	0.216857	-0.399207	-0.0121294	0.358479	-0.134637	0.0447006	0.111806	0.052915	0.448892	-0.490492	0.294433	0.323404	-0.151879	0.490809	-0.0899319	0.385972	-0.027598	0.221945	0.439528	0.407706	0.0672516	0.390792	-0.00815085	-0.00524711	0.0515112	0.325643	-0.0117373	0.0942257	0.0227464	0.115306	-0.0305776	0.171627	-0.166719	0.305382
3830408C21Rik	0.124324	0.119736	0.183042	0.250209	0.589729	0.237258	0.0940108	0.160033	0.266484	0.0534766	0.162956	-0.099459	0.382418	0.603748	0.0759968	-0.32174	0.50556	0.344825	0.147104	-0.105253	-0.167973	0.0950402	0.00306003	0.291809	-0.134544	0.0227351	0.0697485	0.0696796	0.136498	0.268372	-0.426453	0.582011	0.0396754	0.143967	0.0205838
4732463B04Rik	NA	NA	-0.179932	NA	NA	NA	0.339243	-0.483181	0.046446	0.0922139	-0.736013	0.0915708	-1.77519	-1.05251	NA	-0.859064	NA	-1.10967	-2.6177	-1.45669	NA	0.416832	-0.851446	2.00055	NA	NA	NA	1.28169	NA	0.17721	-0.106466	-0.478271	NA	NA	NA
4732491K20Rik	0.431487	0.188708	0.332963	0.36653	-0.00221914	-0.225256	-0.0445219	0.0955769	0.227386	0.215464	0.297183	0.0513147	0.446552	0.0229177	-0.108378	-0.143984	-0.167275	0.164311	0.0711639	0.519035	-0.0831686	-0.00990068	0.0767613	0.000902613	-0.0914274	0.0959922	-0.0525663	0.0572253	0.0548759	-0.153533	-0.0811728	0.31822	0.23726	0.0338136	-0.0866373
4833412C15Rik	0.515982	-0.16059	0.146347	0.405453	0.754408	-0.385421	0.361124	0.325821	0.086531	0.555798	0.494317	0.514143	0.308144	0.518544	0.278872	-0.491628	-0.331986	0.0167156	0.299934	0.169858	0.348543	0.420984	0.332696	0.64124	-0.393367	0.0593601	-0.0286184	0.112238	0.179872	-0.0218641	-0.0437319	0.555578	0.302415	0.217871	-0.220058
4930417O13Rik	NA	NA	NA	NA	NA	NA	-0.0515417	NA	2.18829	-3.18727	0.412211	NA	0.0431551	0.3077	-0.0917884	-0.79959	NA	0.193127	0.0988609	-1.27785	-0.74082	0.544845	-0.0336568	-0.280491	-0.246449	-0.881037	-1.55633	-0.639803	-0.67174	-0.0622843	NA	-0.377176	0.464939	NA	NA
4930438A08Rik	-2.03398	NA	NA	NA	NA	NA	NA	0.0375707	0.0664431	-2.39593	NA	NA	-0.876174	-0.729416	0.129361	-0.00386881	NA	-0.749655	-1.42815	0.669084	NA	NA	NA	-1.07598	-0.0807914	-0.855129	-0.761183	-2.15594	NA	0.964645	NA	-1.09316	-1.06551	-0.350167	NA
4931440P22Rik	0.141747	0.506203	NA	0.405358	0.907275	0.671402	0.10525	0.743153	-0.427943	0.135895	0.0756588	0.628871	0.44681	-0.175986	-0.165077	0.0267001	0.296819	0.575202	0.222384	0.532894	0.571443	-0.161387	0.264423	-0.0791176	0.229227	0.099872	-0.467222	0.463817	0.243486	-0.243338	0.448009	0.284376	0.496617	0.772683	-0.555662
4933415A04Rik	NA	NA	NA	NA	2.28982	0.503018	0.075662	1.3928	-0.17774	-0.309602	0.60502	0.605884	0.127252	0.447009	NA	0.106227	0.15834	-0.345874	-0.385082	-0.682306	-0.644719	0.561101	0.836888	0.267309	NA	0.287073	-0.0925257	0.445814	1.31155	0.25384	-0.213665	0.542517	NA	0.88418	1.74258
4933421O10Rik	0.199475	0.256107	-0.05342	0.237286	0.441007	0.302007	-0.107371	0.101066	0.0918042	0.251529	0.0479322	0.225522	0.0116501	0.22058	-0.0693342	-0.125775	-0.29322	0.201348	0.307436	0.0488355	0.262931	0.198901	0.0108702	-0.0692741	-0.0828736	0.0462939	-0.0682325	0.203306	-0.0245215	0.00367915	-0.0902896	0.210596	0.0371394	-0.391832	0.321702
4933431E20Rik	0.440126	0.034633	0.117623	0.10181	-0.0864948	-0.538155	0.0810647	-0.139769	0.479671	0.0987048	0.260268	0.143576	0.283982	0.0300515	-0.0529873	-0.0473842	0.174858	0.261695	-0.0221705	0.147035	0.401249	0.237041	0.670723	-0.257452	0.383403	-0.0603397	0.151528	0.000217141	-0.173636	0.197144	0.0269406	-0.244241	0.0431821	0.253094	-0.449258
5330431K02Rik	-0.0345562	-0.233775	NA	0.546052	0.50646	0.343458	NA	0.905484	-0.222967	0.00287846	0.819213	0.0416367	0.455423	0.109312	0.139504	-0.321002	0.989414	0.124654	0.956358	0.454273	0.222164	0.302217	-0.709605	0.297908	-0.187387	0.319399	-0.066776	0.333523	0.273448	1.1831	-0.552923	0.341273	0.921061	0.446212	0.178243
5830454E08Rik	-0.34778	-0.324769	0.0126786	-0.536885	-0.0282134	-0.516416	-0.0504949	0.0957483	0.056028	-0.300374	-0.315631	-0.534119	0.362735	0.288998	-0.0140429	0.135124	0.382441	-0.122837	-0.125383	0.438078	-0.191574	-0.131649	-0.3244	-0.011385	-0.192793	0.0583426	-0.123205	-0.275017	-0.134673	0.0093871	-0.235661	0.0726601	-0.0631933	-0.0285094	-0.575959
6230400D17Rik	-0.203152	-0.579474	-0.18244	-0.704397	-0.350098	-0.629224	-0.0206892	0.00818323	-0.128294	0.137224	-0.0695724	0.119241	0.635895	0.479904	-0.0463517	-0.261007	0.164152	0.293415	-0.454214	-0.269362	-0.335649	0.130053	-0.398326	-0.111709	-0.292743	0.0108066	-0.235392	0.0827187	-0.0565402	-0.0267721	-0.0396282	0.0788004	0.0644748	-0.119885	-0.397757
8430426J06Rik	NA	1.22039	NA	0.764817	1.9025	-0.0710623	1.29058	0.494941	0.36924	-0.00891399	1.5496	1.16886	0.869565	-0.416934	NA	0.227422	-0.0243175	0.0966134	1.51197	0.906828	0.454524	-0.342844	-0.653041	-0.33225	NA	-0.353683	-1.44463	0.109476	0.159883	0.246758	0.0246759	0.623446	NA	0.561659	0.395565
9330121J05Rik	0.371793	0.834805	NA	-0.75988	0.237287	NA	0.270105	0.0361632	0.324074	-0.566855	0.333005	0.13696	0.958376	0.64987	NA	-0.0944366	0.79956	0.585861	0.0776395	-0.297785	1.44079	-0.358003	-0.364855	0.959377	NA	0.77405	0.0871791	0.516392	0.21453	0.908513	0.526596	-0.0404129	0.677486	-0.293446	-0.451496
9330162012Rik	-0.319921	0.044729	0.0067656	-0.0198273	0.181181	-0.122868	-0.0383642	0.00935588	0.437021	-0.0898311	0.280559	-0.165816	0.115429	-0.171468	0.130548	-0.107688	0.0809697	0.355986	0.25505	0.233623	0.336223	-0.0559928	0.130149	0.32677	0.0360894	0.11551	0.102979	0.00426666	0.106309	-0.0281565	-0.0179723	0.14608	0.396119	-0.272329	0.00972001
9430081H08Rik	-0.1991	-0.280987	NA	0.0756887	0.56211	-0.42264	-0.202916	-0.186697	0.233791	-0.319036	0.17269	-0.169731	-0.0808481	0.179412	0.0203729	-0.0529115	-0.094859	0.206817	-0.76301	-0.466646	-0.506942	-0.104246	-0.59309	-0.0144925	-0.761486	-0.00275617	-0.104845	0.135545	-0.312039	0.0276169	-0.427458	-0.0283834	-0.447172	-0.508676	-0.555367
9630050E16Rik	0.182217	0.205056	-0.177183	0.627152	0.640393	0.0413307	0.309869	0.408175	-0.0323936	0.512567	0.550886	0.121585	0.386841	0.726917	0.129574	-0.0625503	-0.241557	0.31571	0.72943	0.101273	0.503625	0.262548	0.203904	0.12691	-0.149959	0.151091	-0.0141962	0.212892	0.16369	0.457411	-0.0461645	-0.111516	0.193684	0.221373	-0.115436
9930012K11Rik	-0.205144	0.00120331	0.384842	-0.259309	-0.704096	-0.004072	0.29075	0.286576	0.102199	-0.173597	0.0711794	-0.118712	-0.198369	-0.123883	-0.186338	-0.219027	-0.485291	-0.141022	-0.3516	-0.23205	-0.381404	-0.176909	-0.255736	0.255357	-0.335863	-0.189166	-0.338089	0.00668851	0.147274	0.102406	-0.0393557	-0.322652	-0.233601	-0.307977	-0.0501555
9930111J21Rik1	-0.0473726	0.392894	0.28259	0.0701287	0.621624	0.115572	0.0883907	0.0144884	-0.106184	0.119767	0.398499	-0.339638	0.0278234	0.176718	-0.150999	-0.0142856	-0.713039	0.298989	0.639099	0.318069	0.654565	-0.196391	-0.167397	-0.141303	-0.251172	-0.0489565	-0.383055	-0.146454	0.0405874	0.139408	0.290574	0.274322	0.307747	0.0543843	0.247847
A130010J15Rik	0.0336801	0.162423	0.149795	0.130755	0.0910851	0.0805465	0.0301335	0.0800853	-0.0839841	-0.205957	-0.197998	-0.191413	-0.055265	-0.0705118	-0.112598	0.0968513	-0.123207	0.00581933	-0.0661335	-0.220645	-0.157031	-3.74678e-05	-0.0962199	0.0306918	-0.0827455	0.056279	-0.0973874	-0.00647105	-0.270422	-0.133228	-0.145197	-0.0664437	-0.158077	-0.0635762	-0.00590761
A430033K04Rik	0.231828	-0.0726822	-0.330167	-0.255114	-0.0725476	-0.344542	0.0517668	0.226481	-0.194237	0.011888	-0.0633368	-0.0471079	-0.340455	0.0146396	0.037976	0.0474861	-0.178701	-0.0678999	-0.298337	-0.0884181	-0.181283	0.212094	-0.130628	-0.212354	0.119313	-0.079866	-0.421512	0.0291311	-0.160814	0.0493647	-0.100825	0.0648926	-0.252346	-0.0156747	-0.257709
A530001N23Rik	0.408766	1.14204	NA	0.73994	1.60697	0.638515	-0.149984	-1.07163	0.0798788	-0.837578	0.913578	0.0808561	1.18581	0.312483	NA	-0.143692	-0.981164	1.05403	1.33114	0.327184	0.751673	0.861391	1.89142	0.500177	NA	-0.28964	0.983629	0.093234	0.879373	0.0682235	0.473865	0.821826	0.119503	-0.328848	-0.0439698
A530020G20Rik	-0.56828	-0.701613	0.572171	-0.26654	-0.344761	-0.413809	-0.0836598	0.491714	0.582017	0.596289	1.01098	7.22306	-0.271221	0.143162	-0.355793	0.241473	-1.19658	0.370921	0.787823	0.219971	1.03789	-0.0692874	0.738637	-0.0367787	0.140256	-0.0623367	-0.0871224	0.248395	-0.0438064	0.871221	-0.10142	0.481739	0.804303	-0.204327	0.370614
A730049H05Rik	0.666703	0.340643	NA	0.0491071	0.620442	1.26036	NA	-0.584376	0.908607	0.291035	1.13261	0.160177	0.452403	0.845062	NA	0.20235	NA	0.0388729	1.10699	-0.0493042	1.04332	NA	1.71443	0.469474	NA	0.455227	0.863035	0.288053	0.385023	-0.130873	-0.251064	-0.41768	NA	0.233001	-0.15769
A830082N09Rik	0.348735	-0.151017	0.219882	-0.426294	0.135248	-0.502535	-0.313653	-0.454518	-0.252818	-0.196946	0.179464	0.145476	0.447164	0.353451	-0.294712	-0.14627	0.244649	0.0731061	-0.521993	-0.434251	-0.519834	0.209535	-0.490522	-0.118312	-0.624003	0.0575028	-0.297038	0.0869961	-0.324845	-0.0505057	-0.280005	0.254908	-0.195137	-0.0354381	-0.632189
AA465934	-0.126717	-0.344939	-0.0895724	0.337421	-0.215708	-0.308359	-0.173884	0.0152677	0.042155	-0.0987072	-0.179524	-0.378533	-0.520869	0.521459	0.118558	0.154727	0.179451	-0.161622	-0.415591	-0.396233	-0.387796	-0.355168	-0.321921	-0.0491338	0.0435368	-0.00553395	0.0639012	-0.444411	-0.165365	-0.0526847	-0.34885	-0.0114582	-0.0211576	-0.0978443	0.0898787
Aars	0.0823397	0.343771	0.691204	0.152067	-0.66099	0.647036	0.229729	0.279157	0.138068	0.328712	0.368568	0.202229	-0.182207	-0.246084	0.231415	0.157941	0.277232	-0.261906	-0.240525	0.315577	0.246238	0.0158215	0.33182	-0.0598042	0.574596	0.110552	0.124735	-0.0405285	-0.0342019	0.0265358	0.137177	-0.214285	-0.10387	0.081467	0.667423
Aars2	0.470207	0.486313	1.14007	0.596913	-0.504491	-0.204738	-0.0797583	-0.156371	-0.122746	0.438504	0.291191	-0.053731	0.0900756	-0.078107	0.597607	-0.0835093	0.72532	-0.22314	-0.207227	0.194889	-0.146786	0.112839	0.267738	0.387063	0.332511	0.336923	0.430575	-0.147421	-0.0102372	-0.0364656	0.120465	-0.265535	0.00414672	0.504247	-0.0492256
Abat	0.204071	0.109665	0.0301104	0.426417	0.620329	0.682209	0.0366193	0.183028	-0.407486	0.215095	-0.416924	-0.0406095	-0.533068	0.00269021	-0.102454	0.39563	0.650968	0.131688	0.493666	0.00260778	0.369391	-0.116693	0.351616	0.00829829	0.304489	0.226943	-0.0067493	-0.0147173	-0.327675	0.0881944	0.141398	0.0548757	-0.231663	0.184437	0.781956
Abca2	-0.233276	0.504035	0.559561	0.313596	0.219296	0.0860061	-0.361713	0.243871	0.485322	0.410724	0.157103	0.519914	0.548451	0.396586	0.532088	-0.156698	0.055511	-0.175423	0.105756	0.576628	0.350247	-0.0511395	0.235487	0.202794	-0.0237693	0.156002	0.15458	-0.0988218	-0.137324	-0.000709108	0.174901	-0.140372	0.0775703	-0.523667	0.718492
Abca3	-0.00651857	0.0114623	0.254976	0.101156	-0.0707885	-0.122255	-0.390407	0.0682767	-0.284233	-0.00922812	-0.0471514	0.187095	0.38994	0.375059	0.392181	-0.0791058	0.465096	0.00920001	0.30842	0.451424	0.24167	-0.161931	0.187485	-0.210125	0.18289	0.264836	0.154074	-0.00251543	0.336994	0.0419962	0.134023	-0.158212	0.071005	0.0254292	0.0517066
Abcc8	-0.0137555	0.188702	-0.0272767	-0.191703	-0.415998	-0.163284	NA	0.613126	-0.101295	-0.158163	NA	0.170623	2.45781	1.77216	0.103727	1.22981	NA	0.166656	1.78844	2.50772	-0.103724	NA	NA	0.558545	NA	0.0982145	0.114747	-0.475548	0.532377	0.534573	0.2579	0.833358	0.311562	0.825377	-0.194375
Abcd1	-0.387727	0.263008	-0.261189	0.294489	-0.0246646	0.579145	-0.00569405	0.500337	-0.0836389	0.401613	-0.162726	0.106626	0.0578487	0.286968	0.371898	-0.0299135	0.637876	-0.0572864	0.220748	0.291682	0.0641124	-0.115533	0.280538	0.192343	0.202547	0.0825968	-0.00103495	-0.0517818	0.0324781	0.0109087	0.125278	-0.111762	0.0707483	0.00252977	0.531442
Abhd13	0.0587527	0.011883	-0.036749	0.0287995	-0.0407635	-0.128381	-0.103181	-0.131486	0.145439	-0.303915	-0.0759867	-0.0542919	-0.178595	-0.172099	-0.0605483	0.0464669	-0.138621	-0.103642	-0.15913	-0.343178	-0.274739	-0.000699803	-0.331088	-0.118948	-0.0563479	0.0540323	-0.210558	0.0758626	-0.164926	-0.145086	-0.247498	0.0103632	-0.273137	-0.113555	0.0546167
Ablim3	-0.247867	0.192165	-0.352555	0.0211701	0.938896	-0.377949	-0.0493648	0.0195701	0.097215	0.0584584	0.588869	0.000781911	0.91365	0.674407	-0.00956494	-0.237775	-0.178988	0.175138	0.424044	0.516016	0.530145	0.353301	0.312665	0.157845	-0.0869889	-0.0331451	-0.0754704	0.182638	0.395583	0.125429	0.180536	0.0242099	0.459818	-0.428939	-0.130698
Abr	0.311733	0.111152	0.0383387	0.11999	-0.266245	-0.171414	0.0621156	-0.0671874	0.353567	0.273621	0.13281	0.221515	0.0678616	-0.0474075	0.313466	-0.0404569	-0.410952	0.100558	0.16348	0.108839	-0.0383361	-0.0214054	-0.0249852	0.0476951	-0.063675	0.0767033	0.116681	-0.00187942	0.147278	0.0117629	0.104785	-0.0813345	0.191324	0.266223	-0.0340743
Abracl	-0.176814	-0.10596	0.0316929	0.152928	0.421353	0.352041	-0.132196	-0.183282	0.172691	-0.318597	-0.2506	-0.302359	-0.405711	-0.26205	-0.0192655	0.18984	-0.281504	-0.191881	-0.261886	-0.485994	-0.269084	-0.354945	-0.22798	-0.0270021	0.137181	-0.0629247	-0.262174	0.0149029	-0.0466965	-0.058609	-0.329378	0.0420016	-0.452004	-0.0451225	0.454312
Abtb2	-0.556621	0.461831	-0.356125	0.527405	0.470279	0.906398	0.0104626	-0.455911	0.322086	0.386499	0.512122	0.00699224	1.0602	0.653074	0.398488	-0.383894	0.586739	-0.186905	-0.173549	-0.108022	-0.284095	0.190639	0.710954	0.285888	0.0616587	0.166946	0.89255	-0.0198726	0.162609	0.0809569	0.223279	-0.364077	-0.0413263	-0.077882	1.07073
Acly	0.264659	0.117352	0.968255	0.243955	0.617956	0.590835	0.314737	0.133313	0.707124	0.378689	0.726176	0.380107	-0.801732	-0.640554	0.445398	0.428527	-0.687262	-0.381571	0.576623	0.296461	0.695781	-0.405224	0.669484	0.236104	0.701373	0.0161694	0.0469882	-0.215694	0.068522	0.0530454	0.401705	-0.0296273	0.243792	-0.547056	0.700961
Acot1	-0.8067	-0.253393	-0.722397	-0.112365	-0.254432	-0.572514	-0.0677881	-0.430408	0.530469	-0.0601358	-0.711439	-0.136587	0.289232	0.140698	-0.414037	-0.20043	0.0637987	-0.281498	-1.2071	0.479243	0.0473556	0.755334	-0.420411	0.254635	-0.539435	0.187932	0.133037	0.297393	0.590387	-0.171539	-0.222977	-0.116669	-0.679593	-1.24278	-0.421016
Acss2	-0.0891018	0.0470978	0.476454	0.277316	-0.392432	0.0691088	-0.160388	0.313094	0.678603	-0.0560228	0.385774	0.202732	-0.554903	-0.825955	-0.0280459	0.506399	-0.0873507	-0.104759	0.920906	0.0539711	0.620157	-0.596681	0.499664	-0.0457855	0.326028	-0.0479856	-0.167151	-0.166076	-0.0492719	0.0985195	0.211368	0.0488812	0.342948	-0.428389	0.897984
Actr6	-0.0530908	-0.0601001	-0.0522728	-0.0034508	-0.344563	-0.27401	0.276559	-0.202938	0.047899	-0.298548	-0.123148	-0.0274451	0.225266	0.0088927	-0.246132	0.30879	0.0156916	0.105521	-0.113913	-0.381475	-0.194815	-0.152398	-0.32427	-0.0870818	-0.0342826	-0.318042	-0.193122	-0.115941	-0.0886927	-0.134346	-0.34437	0.0947463	-0.12801	-0.0850836	0.32352
Adam19	0.20918	0.0924408	0.195639	-0.0535089	-0.232848	0.0477455	-0.241587	0.0258461	-0.0829949	0.076997	0.0325829	0.217712	-0.138994	0.00699232	-0.106568	-0.283094	-0.360508	0.0810421	0.753715	0.298312	0.497249	-0.148636	0.188562	0.0372931	-0.130812	0.01387	0.239391	0.0496037	0.269299	0.0886578	0.166611	0.0877595	0.277878	-0.206954	0.336804
Adamts12	-0.269491	0.0957922	-0.112367	0.358865	0.553604	-0.0653137	-0.232911	-0.148382	0.0691264	-0.0202041	0.18821	-0.0803971	-0.85163	-0.800796	-0.257781	0.00915792	0.197226	-0.132164	0.73075	0.253539	0.678444	0.151701	0.632432	0.250065	0.226308	0.0522699	0.265585	0.0628768	0.0655295	0.0148646	0.206143	0.369104	0.0263658	-0.310556	0.605157
Adamts13	-1.3289	NA	NA	-6.26679	NA	NA	0.16822	-0.161532	-0.138428	0.0208535	0.215892	-1.02952	-0.969136	1.11848	NA	0.232831	-1.53815	-0.310103	-1.99369	-0.301385	0.041377	0.142077	-0.573198	0.138479	-1.60429	-0.680647	-0.289778	-0.14308	-0.00987789	-0.716907	1.06793	-0.15473	-0.451358	-6.42425	NA
Adamts15	-0.0746877	0.92088	0.437676	0.676088	1.23941	0.448128	0.39721	0.73881	-0.114596	0.232005	0.453669	-0.307081	-0.938695	-0.856884	-0.337778	-0.614201	0.620889	-0.290029	0.713144	0.522602	0.86398	0.166026	0.0607816	0.289797	0.261842	0.00327447	0.13457	0.244623	0.627449	0.0900641	0.315621	0.448495	0.136726	-0.260549	0.734817
Adamts4	0.501631	0.87164	0.521631	0.918474	0.540519	1.46954	-0.738233	0.894046	0.212911	-0.605558	0.162371	0.271113	-0.972857	0.117092	-0.133786	-0.216846	-0.830023	-0.482889	0.455694	0.724918	1.64949	0.414719	0.938024	0.424546	1.74885	0.878652	1.31931	0.143179	0.775339	-0.054156	0.912869	0.346986	-0.480714	0.445875	1.68611
Adamts7	0.197643	0.317512	0.214478	0.245222	0.664651	-0.111597	-0.0305495	0.074612	0.0437946	0.204779	-0.433922	0.320204	0.0658637	0.482468	0.518126	0.119631	0.382132	-0.278455	0.5329	0.593038	0.653068	0.353552	0.0369078	0.0944575	-0.147486	0.158493	-0.00858772	0.0448074	-0.302681	0.0188772	0.338875	0.0798055	0.118675	-0.643443	0.853775
Adamts9	0.0433162	-0.0609604	0.426301	0.526516	-0.536435	0.570187	-0.238294	-0.397701	0.205938	0.12101	0.465901	-0.189256	-0.615924	0.0355981	-0.306596	-0.445625	-0.62795	-0.224637	0.430788	0.428708	0.626658	0.27727	0.383443	-0.0424996	0.0398126	0.2815	0.28523	0.257803	0.14256	0.0559161	0.253096	0.349811	0.0706484	-0.00350312	0.872247
Adamtsl2	1.01052	0.641144	1.06838	0.638667	-0.0326946	0.922123	-0.0455935	0.0504429	-0.161041	0.573956	0.519415	-0.270132	0.0409277	0.475389	-0.471535	-0.179962	-0.221523	-0.397339	0.262371	0.363526	-0.0761676	-0.204838	-0.335773	0.202842	-0.409437	0.501671	-0.41171	0.108544	0.361502	-0.134926	0.447927	-0.202932	0.335747	0.947021	1.28757
Adap2	0.096566	0.0218007	0.339077	0.0257296	0.377135	-0.158978	0.266859	0.0513515	0.400802	0.250605	0.128937	-0.114403	0.408135	0.264041	-0.273076	0.0560763	-0.179537	0.106226	0.796529	0.395946	0.489606	0.122898	-0.0393644	-0.013894	-0.0429927	-0.0593721	-0.220946	0.0370761	-0.271773	0.00913084	0.187075	0.0113108	0.146289	-0.146721	-0.200708
Adar	0.523499	0.0780671	0.230117	0.24865	0.534474	0.287319	0.176161	-0.348308	-0.250229	0.214277	0.322573	0.408904	-0.0811614	0.181706	0.36	-0.0520509	-0.464039	-0.0503385	0.10786	0.205854	0.0675758	0.0202458	0.14243	-0.0593324	0.0209441	0.0935007	0.14213	-0.0689825	0.0192361	-0.0210288	0.121538	-0.078383	0.0618644	0.254862	0.525694
Adarb2	1.1972	-0.00260214	NA	-0.0985688	0.451704	0.419026	-0.239998	0.281403	-0.644124	-0.880498	0.904238	0.666409	-0.453261	0.359534	NA	-0.0269636	-1.65013	0.458466	1.41179	0.105612	0.628601	2.51041	2.60873	0.252497	NA	-0.194365	0.224973	0.491726	0.376445	0.543666	0.364599	0.844187	0.679654	4.96357	-0.707326
Adck1	-0.158505	0.146421	-0.0306491	0.245613	0.462122	0.112548	0.133362	-0.0370612	0.462067	0.0973456	-0.0161136	-0.249824	0.570282	0.178154	0.0435394	0.167099	0.529409	-0.0723386	-0.0638804	0.270308	0.160153	-0.0184311	0.0919174	0.0865311	-0.0293274	0.0856994	0.189584	-0.0767272	-0.1865	-0.0286701	0.00540599	-0.135754	0.0057853	-0.240681	0.247776
Adcy1	0.827143	0.0841104	-0.283111	0.25499	0.247821	1.02402	0.162789	0.0399896	-0.728437	0.390974	0.186107	0.179434	0.975662	0.780548	0.168358	-0.170043	0.0693921	0.491886	0.180553	0.0555397	-0.369656	-0.000476518	1.17738	0.203966	0.006721	-0.0699531	0.530328	0.106123	0.261073	-0.0823741	-0.0964696	0.0014764	0.677151	0.207052	-0.724476
Adcy2	0.059246	0.922146	-0.189228	0.68353	1.1038	1.10894	1.33403	0.167085	-0.851312	-0.210848	-0.239817	0.122602	1.17048	0.486486	-0.519252	0.209949	-0.397036	0.449165	0.36233	0.256313	0.228896	-0.13072	0.352472	0.465627	-0.250925	0.0910283	0.00789244	-0.0368481	0.193516	-0.254603	0.168146	0.174758	0.355108	-0.25133	0.744369
Adgra1	0.0181009	NA	0.682748	NA	-1.43185	NA	NA	0.101283	-0.327012	-1.0589	NA	0.217593	-0.0120161	-0.104085	-0.273585	-0.157528	NA	0.611343	-0.00225228	1.32905	NA	NA	NA	0.289607	0.250656	0.0246786	0.103936	-0.57708	NA	0.177145	0.284052	-0.225254	0.921779	0.500509	3.28786
Adgrd1	-0.758732	0.208041	-0.0531543	0.518135	0.0436049	0.140415	0.582607	-0.102452	-0.0506251	0.555584	0.340204	0.0115821	0.00938847	NA	0.182528	0.391248	-1.14879	0.143004	0.567286	0.731266	0.929867	0.024971	0.316549	0.239012	0.285413	0.210557	0.478427	0.00645756	-0.724042	0.102194	0.24525	-0.0241332	0.571749	-0.721318	-0.066199
Adm	0.359704	0.587765	-0.112324	0.0393492	0.972906	-0.542001	0.210218	-0.000398382	0.262391	0.402497	0.0942415	0.0846623	0.754773	0.665486	-0.0263428	-0.178858	0.334054	-0.252968	0.62788	0.40827	0.481904	-0.156067	0.0202709	-0.307696	0.256119	0.0337615	0.107225	0.278247	-0.229001	0.0800582	0.320283	0.174762	0.183237	0.108956	0.105934
Adra1a	-0.487146	0.803705	0.0737075	0.564465	0.812346	0.775079	-0.261877	-0.0182299	-0.408195	-0.0409099	-0.446999	0.0219453	0.691277	0.275011	-0.0459581	-0.0195762	-0.366104	0.47498	0.549485	0.25253	0.305053	0.6079	0.54289	-0.0751397	0.118894	0.198201	0.428655	0.297412	0.902994	0.196674	0.199007	0.0218816	0.612917	-0.297817	0.382246
Afap1	-0.0502739	-0.197519	-0.0642016	-0.0472451	-0.322791	-0.0326596	-0.0673229	0.106132	-0.19624	0.303708	0.0555034	0.217608	-0.06517	0.0202184	0.240596	-0.0518154	-0.0635502	0.0589085	0.581103	0.254164	0.276954	0.0564777	0.250632	0.174541	0.158509	0.0621557	0.170073	0.0887441	-0.174708	-0.00433096	0.172981	0.0673539	0.241931	-0.067059	0.0703906
Aff1	0.0270277	0.340751	-0.198676	0.154876	0.486198	0.292652	-0.0888778	0.0261761	0.0461043	0.153224	0.0972817	0.223266	0.349135	0.0929644	0.0281088	-0.199514	-0.0439201	0.166959	0.255858	-0.13945	-0.151291	0.102407	0.234331	-0.0953284	0.235945	0.0846425	0.0355674	0.0671745	0.0234526	0.0679183	0.149014	-0.00375052	0.292243	0.105067	0.272409
Agap1	0.25056	0.337849	-0.271389	0.370371	0.697708	0.511907	0.24466	0.0490437	-0.246654	0.200998	0.265789	0.472294	0.144225	0.00961437	0.366659	-0.266133	0.262463	-0.134669	-0.189597	0.389277	0.313445	0.184923	0.0660015	0.000369518	0.0929765	0.0587287	0.0305514	0.036941	0.0339531	0.0393904	0.113013	-0.0144183	0.0396542	0.162268	0.0389933
Agfg2	0.321602	0.426511	0.40259	0.310364	0.328139	0.448929	0.224739	0.644616	0.53066	0.365382	-0.0879311	-0.227423	-0.020803	0.0114835	0.0150507	0.125714	0.519647	0.00368061	0.475389	-0.154986	-0.319511	-0.0196984	0.16172	-0.0848116	0.361037	0.199635	0.273322	-0.116867	-0.122906	0.0230667	0.0918381	-0.176521	0.113716	0.188052	0.527747
Ago4	-0.0866134	0.0249577	-0.22057	-0.0102296	-0.0582245	-0.192286	-0.146515	0.138152	0.192663	0.239949	0.0164995	0.00338179	0.122821	-0.0483879	-0.00464359	-0.0619882	-0.309085	0.257566	0.411185	0.222384	0.313379	0.0787432	0.298917	0.112959	-0.0870957	-0.0098494	0.158092	0.074778	0.0117557	0.0495486	0.17451	0.0352716	0.238001	-0.0128567	-0.305128
Agrn	0.303451	0.244671	0.455493	0.536342	0.818079	0.261443	-0.139729	-0.664728	0.0205427	0.229261	0.366527	0.0884071	0.146201	-0.0074698	0.396667	-0.166679	0.020482	-0.209373	-0.368415	0.565074	0.184951	0.0121931	0.0458461	0.121454	0.11788	0.17184	0.235299	-0.0503852	0.193814	0.0144674	0.21463	-0.0979402	-0.0817004	0.478991	0.587068
Ahcyl2	-0.0894097	0.129649	0.318534	0.0554666	-0.32311	0.173254	0.00953966	0.0175197	0.0885801	-0.0704773	0.11666	-0.112379	0.0328487	0.153564	-0.126994	0.039819	-0.201336	0.0396137	0.403056	0.0835515	0.222707	0.198583	0.344181	-0.0839992	-0.0244291	0.0884782	0.0984932	0.175494	0.0503589	0.134333	-0.0332419	0.0283032	0.0550956	0.157074	0.268743
Ahdc1	-0.244141	0.949365	0.0642081	0.895306	0.903071	1.07702	-0.121602	0.971707	-0.142932	0.6829	0.433956	0.746348	0.533189	0.0742385	0.549294	-0.0110268	-0.0477354	-0.194728	-0.112155	0.318732	-0.140191	0.156986	0.325822	0.659595	-0.0592603	0.0897606	0.144279	-0.104281	0.00386116	0.00734056	0.281008	-0.167015	0.0304061	0.136708	1.12212
Ahr	-0.357754	-0.0912798	-0.365017	0.027974	0.121963	-0.131236	0.0833082	-0.0352469	0.0138061	-0.122344	0.265439	0.236428	0.234511	0.111779	0.0456706	-0.0370823	0.106024	0.275118	0.406526	0.211427	0.393823	0.206763	0.123789	0.00417948	0.0373903	0.0823135	0.0778756	0.0736202	0.148723	-0.0132348	0.20552	0.0481522	0.260719	-0.495705	-0.0570368
Aifm3	0.683759	0.259382	1.18656	-0.70255	1.79654	0.0828176	0.478479	-0.0718168	0.681207	0.768584	-0.130173	-0.0612526	0.11817	0.096504	-0.160836	0.272802	1.21404	0.00791904	0.734597	0.652844	0.623418	0.183783	0.0562754	0.0759802	-0.0548305	0.274907	0.361393	-0.118008	-0.287251	-0.0443368	0.133762	0.284864	-0.187907	-0.160699	NA
Aimp1	-0.354734	0.153447	0.0168466	-0.163545	-0.229873	-0.0968057	0.107466	-0.0639196	0.192008	-0.0999547	-0.106114	-0.118391	0.0072342	-0.25988	-0.0804133	0.185925	0.209404	-0.119871	-0.229854	-0.111817	-0.145783	-0.0971803	-0.199869	-0.0273659	0.0878414	-0.0434979	-0.129786	-0.0805035	-0.128241	0.0112928	-0.162024	-0.00999573	-0.253475	-0.118951	-0.253599
Ak6	-0.154568	-0.0585611	0.0258111	-0.384987	-0.350776	0.122468	0.0218328	-0.241727	0.427993	-0.218453	-0.18916	-0.14266	-0.161231	-0.197031	0.00289918	0.15063	0.105044	-0.118258	-0.195424	-0.254839	-0.217169	-0.0728777	-0.182534	-0.103631	0.232922	0.00226873	-0.116973	0.00617128	-0.180674	0.0217429	-0.416183	-0.0323631	-0.311845	-0.116674	0.0672174
Akap6	0.148794	0.270528	0.240489	0.233381	-0.696416	0.692915	-0.249563	0.289077	-0.423208	-0.0700429	0.26662	0.49155	0.753116	-0.229951	-0.279105	-0.00348685	-0.0904469	0.451742	0.270884	0.246594	0.038056	0.00472044	0.376359	0.157396	0.240581	0.0294601	0.231145	-0.115717	-0.0287801	0.382871	0.517986	0.0940977	0.204803	0.203548	0.955513
Aktip	-0.00971933	-0.21198	0.0149337	-0.407649	-0.180182	-0.170046	-0.0324757	0.0241083	0.133994	-0.112667	-0.199119	-0.0770479	0.0263075	-0.0356266	-0.0520729	0.033751	0.169179	-0.0584308	-0.0618229	0.0267382	-0.013552	-0.0566693	-0.0579507	0.00975277	0.0148221	0.0151263	-0.0452889	0.0264861	-0.0357791	-0.111317	-0.293117	-0.027295	-0.229674	-0.16909	-0.292445
Aldh1l2	0.109235	1.31825	0.740366	0.290228	1.5635	0.96309	0.615087	0.372697	-0.531483	0.442616	-0.0255711	0.432043	-1.35409	-1.5379	-0.0894266	0.475805	-0.18351	-0.0862887	-0.0953325	0.442669	-0.199851	0.269138	0.838709	-0.559061	-0.218889	-0.216848	0.225659	-0.287241	-0.00627576	0.366571	0.670394	0.368383	0.79526	0.777489	-0.268275
Alg11	0.139168	-0.179323	0.0719562	-0.219267	-0.0917425	-0.325885	-0.0796594	-0.21615	0.0662407	-0.168508	-0.0806402	0.0175939	0.14652	0.0470613	-0.0887379	0.0201168	0.0187162	-0.0213011	-0.0262161	-0.212631	-0.0459474	-0.0425693	-0.150376	-0.110102	0.161446	0.0524965	-0.13492	0.0867231	-0.150452	-0.0748595	-0.219033	0.0971382	-0.0838423	-0.285902	-0.186346
Alox15	-0.786696	2.86044	NA	0.882628	0.44898	1.35733	0.824077	0.673541	-1.31019	0.0811925	0.192614	-0.73619	-1.48309	0.797521	0.1551	0.946898	-2.7199	0.83412	1.31895	1.71125	2.35039	0.874434	1.49555	-0.267875	NA	0.289049	-0.259087	-0.301897	0.264019	0.299924	1.3004	0.375281	0.0671613	-1.45735	1.86329
Alox5	0.589357	-0.327026	0.514179	0.0857157	0.186623	-0.0156917	-0.150095	0.322189	0.325991	0.0773985	0.459758	0.631626	-0.194306	-0.166898	0.0738042	0.166321	-0.870906	0.380768	0.717257	0.870153	0.836899	-0.183469	0.844342	-0.0729899	0.0211693	-0.0488674	0.561192	-0.0874512	0.0464025	0.0426029	0.0904699	-0.173137	0.338676	-0.811522	0.90199
Alpl	0.390369	0.119679	-0.000288927	0.309229	0.366681	0.549002	0.122578	0.441036	-0.359478	0.347834	-0.00357799	-0.0662181	0.481742	-0.192126	0.437462	0.636431	0.175601	-0.22035	0.389931	0.530418	0.341605	0.113076	-0.254121	-0.00794958	0.321579	0.0414281	0.155445	0.288438	-0.0442838	0.114244	0.249655	-0.0298735	-0.0526971	-0.108132	0.435894
Als2cl	0.457956	0.114256	-0.219375	0.539321	0.36762	0.0962467	-0.0957597	0.372633	0.480936	0.689893	0.282586	-0.251904	0.298958	-0.123129	0.183815	-0.0572522	-0.148343	0.151854	0.373797	-0.0095736	-0.181648	0.34562	0.660952	0.069889	-0.208211	0.0996972	-0.243997	-0.0654979	0.237606	0.00146544	0.101469	-0.0633965	0.38883	-0.0902138	0.177043
Ammecr1l	-0.308443	-0.13398	-0.163687	-0.138862	-0.124422	-0.102683	-0.0273303	-0.155842	0.0675393	-0.0471187	-0.150066	0.13185	-0.143387	-0.172853	0.0776169	-0.0667055	0.20328	-0.0750653	-0.145902	-0.135908	-0.0395764	-0.059419	0.00414329	-0.118334	-0.0327803	0.0156265	-0.0356595	0.178279	-0.0699321	0.119851	0.070573	-0.0414167	-0.154646	-0.187028	-0.0580765
Amot	-0.593387	0.721426	-0.555968	-0.0104003	0.723203	-0.0731921	-0.284065	-0.0764694	-0.00965148	-0.129637	0.298316	0.48637	0.748399	0.0914142	-0.200971	-0.00513916	0.625362	0.463216	0.264713	-0.051282	0.0546577	0.0128404	0.438634	0.124201	0.235532	0.0731224	0.110926	0.0516489	0.0143856	0.197031	0.0826184	0.029192	0.288567	-0.501707	0.29766
Anapc15	0.260083	-0.208265	0.216619	-0.289323	-0.424243	0.297459	-0.19855	-0.169224	0.0749129	-0.112457	0.0459108	-0.0718579	-0.279877	-0.0769934	-0.0267144	0.127332	0.245689	-0.178291	-0.245483	0.0460414	-0.0784811	-0.0730178	-0.061238	-0.118839	0.0729743	0.037426	0.0455009	-0.0426851	-0.229468	-0.0525074	-0.0682791	-0.114785	-0.210637	-0.149935	-0.0991441
Angptl2	-0.779195	0.695033	-0.69647	0.097559	1.01416	0.289173	-0.132731	-0.354935	-0.217377	0.219548	-0.699732	-0.0851496	0.0239278	-0.443075	-0.0420364	-0.0664381	-0.426295	-0.155205	0.142804	0.530095	-0.0145591	-0.113185	-0.403949	-0.0599217	-0.545123	0.0535406	-0.0879521	-0.096759	-0.780157	-0.0512456	0.292473	-0.0362183	0.116379	-0.527006	-0.356924
Ank1	-0.278075	1.17888	0.462698	0.377836	1.7437	0.864119	0.876499	-0.213747	0.0213169	-1.04913	0.947649	1.04006	1.04474	-0.51847	-0.256466	0.211154	-1.90643	0.651924	0.62212	0.742169	0.0329692	-0.1636	1.38098	-0.214776	0.616903	-0.146432	0.315351	-0.542948	0.114303	0.100953	0.396037	0.138896	0.75443	0.880795	-0.482289
Ankfn1	-0.0553953	0.0313375	NA	0.734943	0.433641	0.229643	NA	0.219358	-0.248985	-0.244132	NA	-0.421485	1.7762	1.22747	-0.287339	-0.295595	NA	1.11227	0.712575	1.3613	1.46135	NA	NA	0.853905	NA	-0.59071	0.442864	-0.0448027	0.299397	-0.512992	0.575651	0.00564222	0.603135	-0.612897	-0.620697
Ankrd12	0.222956	-0.455174	-0.25734	-0.466714	-0.387123	-0.530299	0.0642238	-0.127777	0.0561036	0.0647569	-0.134964	0.354745	0.0449396	-0.0251847	-0.0446451	-0.0434509	-0.162362	0.0899752	-0.147094	-0.295745	-0.19923	-0.00618619	-0.341331	-0.179367	-0.23661	-0.0364231	-0.527103	0.0124943	-0.36829	-0.132897	-0.135332	0.0261337	-0.1425	-0.275741	-0.323254
Ankrd33b	0.573083	0.232631	0.601499	0.159021	-0.405748	0.705367	0.0309322	0.0198785	-0.390954	0.473518	0.241772	0.267539	0.839609	0.240554	-0.217315	0.0695728	0.0772321	0.274135	0.648279	0.208834	0.423479	-0.120873	0.430554	-0.0838865	0.0465118	0.0298696	-0.551288	0.0755725	0.118167	0.0436628	0.268064	0.251203	0.239746	-0.418379	0.605831
Ankrd40	-0.0738041	0.23561	-0.106943	-0.202911	0.116223	0.150864	-0.0879805	0.118528	0.0507185	0.107142	0.116829	-0.00970194	0.334737	-0.0859384	-0.101918	0.222265	-0.0302971	0.161913	0.292942	0.135083	0.136092	0.0286908	0.143811	-0.0189097	0.14395	0.0897097	0.00268004	0.0435201	0.00481186	-0.0138248	-0.0279791	-0.0604711	0.155562	0.213383	-0.114353
Ankrd49	-0.0941994	-0.0935207	0.0626808	0.108924	-0.256623	0.176762	0.0593905	-0.0423495	0.0895427	-0.253009	-0.0349357	-0.0674929	-0.0713091	-0.019077	-0.10629	0.0607042	-0.206012	-0.0632322	-0.252503	-0.280578	-0.201	-0.109129	-0.206504	-0.129361	-0.0786316	0.112776	-0.355052	-0.0146439	-0.244176	-0.0780728	-0.277175	0.068745	-0.236687	-0.0137252	0.297552
Anks6	-0.402702	-0.104377	-0.561722	0.00921884	0.757614	0.238604	-0.0988351	0.038112	-0.332768	0.525823	0.188224	0.332712	0.827898	0.501665	0.448935	0.0463358	0.112571	0.0594823	0.357287	0.911119	0.498255	0.107366	0.344128	0.418189	0.139368	0.116631	0.0212048	-0.0511995	0.131424	-0.0473019	0.217193	-0.0490531	0.155135	-0.204327	-0.0894617
Ano6	-0.272058	0.287364	-0.0865168	0.26497	0.648853	0.244187	-0.395379	-0.144293	0.327337	0.177864	0.160759	-0.0260247	-0.0221135	-0.086108	0.0896426	-0.0621151	-0.466441	0.171765	0.509961	-0.146741	-0.218773	0.0371023	0.116263	0.0441754	0.0162764	0.101074	0.00879538	0.0601119	0.0791614	0.0347383	0.0795558	0.00721747	0.341063	0.0775014	0.475433
Anp32b	-0.426885	-0.0579038	0.029135	-0.296006	-0.385411	-0.24457	-0.108391	0.299832	0.300249	0.235778	0.0303169	0.257467	-0.049278	-0.17978	0.146465	0.0536097	-0.0249335	-0.179207	-0.489601	-0.279069	-0.222854	-0.0108331	0.17965	-0.0666976	0.287592	-0.14347	-0.110517	-0.0262451	-0.360997	-0.313271	-0.00314966	0.0332975	-0.374417	-0.263214	-0.285099
Antxr2	-0.0652527	0.101248	0.118625	0.03426	0.545629	0.0342094	0.136005	-0.114781	-0.135553	-0.109686	-0.0734069	0.00276753	-0.162427	-0.0982066	-0.189142	0.0180438	0.260455	0.128096	0.395746	0.229347	0.213957	-0.240555	0.117177	0.00540464	0.045138	0.061389	0.098568	0.134414	0.15018	-0.0165877	0.111064	0.167561	0.317198	0.179058	0.213265
Anxa13	NA	NA	0.297379	NA	NA	NA	-0.302331	NA	NA	0.321486	0.0607969	NA	NA	NA	NA	NA	0.429666	NA	NA	1.22066	3.02079	-0.129218	-0.534498	0.62096	NA	-0.494703	0.0107549	0.0484008	0.912884	0.573955	0.0742568	NA	NA	NA	NA
Anxa4	-0.283864	0.113031	-0.058795	0.111105	-0.137334	-0.0391609	0.00788348	-0.253015	0.385142	0.0265737	-0.194645	-0.0685113	0.129879	-0.0348539	-0.0522919	0.0922732	0.239915	0.238604	0.175336	0.135032	0.284498	0.133579	0.256939	-0.00985876	0.272299	0.0125059	-0.0616085	0.0683088	0.0276061	0.0269979	-0.0335613	0.0610824	0.149825	0.0573275	0.278925
Anxa5	-0.177042	0.221762	0.0355996	0.0686886	-0.195073	0.130286	-0.129948	0.163004	-0.0542323	0.211191	-0.00866133	-0.264801	-0.217521	-0.0990883	-0.111008	0.121477	0.120982	0.0711809	0.561935	0.16874	0.29453	0.00403706	0.380823	0.0662322	0.280513	-0.00733518	0.0857633	0.0744776	-0.0237637	-0.00927408	0.0556083	0.0921964	0.176995	0.310514	0.547361
Anxa7	-0.426579	-0.248231	-0.139958	-0.362795	-0.32902	-0.259628	0.0130475	-0.145733	0.0860789	-0.19598	-0.317681	-0.275651	0.187558	-0.0467282	-0.122459	0.0701103	0.430923	0.0649328	0.13781	0.0896476	0.138841	-0.121862	-0.0827868	-0.0302146	0.080302	-0.0856989	-0.0391446	-0.172104	-0.215495	-0.0203775	0.0183077	-0.136872	0.220836	-0.0999969	-0.181225
Aox1	-0.351178	0.0176262	0.463302	0.545377	1.04316	-0.530612	-0.28174	-0.287429	0.182389	0.15169	0.273953	-0.20735	0.770232	0.217988	-0.25966	0.257822	0.576121	0.266611	0.46532	0.250832	0.466394	0.352406	0.566822	0.188455	-0.216137	0.0131957	-0.389928	0.0419519	-0.362386	0.0385119	0.0521848	0.165312	0.47208	-0.424972	-0.450666
Ap1ar	-0.367178	-0.207937	-0.126744	-0.199021	-0.325838	0.0485912	-0.0104123	0.164703	-0.0443913	0.156075	0.00560448	-0.175523	-0.10704	-0.105831	0.0824367	-0.0821142	0.241331	-0.0783895	-0.276856	-0.137321	-0.121068	0.0393557	0.0567187	-0.158088	-0.0234016	0.101479	0.0778741	0.0610636	0.0596763	-0.0102418	-0.0238523	-0.115975	-0.2095	0.203069	-0.273549
Ap1g2	-0.0468051	0.0926581	0.477223	0.328887	0.442433	-0.059937	0.56306	-0.0682292	0.322572	0.33779	-0.0134507	0.0622183	-0.148238	0.142147	0.283992	-0.0139748	-0.515731	-0.158711	-0.0425961	0.241312	0.0387925	0.0675861	0.15479	0.292738	-0.112933	0.02882	0.266669	-0.101885	0.0760665	0.0864633	0.227982	-0.170911	-0.00854486	0.0305423	0.408009
Ap1m1	0.329028	0.163915	-0.110462	0.0519553	-0.263462	0.261817	0.134261	0.222674	0.0409327	-0.00579191	0.172598	0.236555	-0.25872	0.204264	0.47558	0.269986	0.734953	-0.149084	-0.101117	0.226378	-0.0247871	0.00856243	0.186437	0.190587	0.406954	0.0331519	0.132475	-0.0501163	-0.00728948	0.018312	0.128315	-0.144414	0.0652768	0.506807	0.342791
Ap2b1	-0.033607	0.123535	0.0470124	-0.126126	0.286792	0.0961284	0.0634348	-0.0811925	0.0116612	0.0661099	-0.12744	0.233482	0.0269101	0.143347	0.0793922	0.0551543	0.199424	0.0306613	0.127026	0.0612137	0.060765	0.0164775	0.160254	-0.00545613	0.298413	0.077026	0.0351038	0.032035	-0.00994209	0.0337421	0.0403692	-0.0263457	0.107559	0.120143	0.0843975
Ap3d1	0.306793	0.100862	-0.221271	0.180878	-0.538039	-0.010473	0.0517118	0.270841	-0.0248189	0.209201	0.131638	0.40334	-0.270545	0.293433	0.424797	-0.117565	0.279583	-0.14274	0.0761918	0.163045	0.0262993	0.0726509	0.174946	-0.00195565	-0.00719841	0.103223	0.19492	-0.0370615	-0.0450035	0.00699171	0.104856	-0.10593	0.0099821	0.338991	0.0394654
Apbb2	0.269303	0.08028	-0.113734	0.0181806	0.504699	0.219061	0.209886	0.0264924	0.0874686	0.154219	0.102975	0.189618	0.327936	0.27303	0.0986438	-0.205538	-0.107838	0.077529	0.182954	0.182796	0.212648	0.176843	0.132912	0.0677473	0.0483485	0.135166	0.0551334	0.0730177	-0.00675335	0.0662005	0.0952926	0.18587	0.0714788	-0.10501	0.312625
Apex1	-0.238898	-0.298894	-0.121955	-0.315119	-0.574063	-0.268382	0.131606	-0.0916542	0.391709	-0.128472	-0.117905	-0.167543	-0.3486	-0.364399	-0.0236837	0.228571	0.336507	-0.198417	-0.390322	0.209214	0.176415	0.0062594	0.250148	0.000911347	0.301714	0.021089	-0.177424	-0.138769	-0.239964	-0.0499408	-0.0568386	-0.151589	-0.297525	-0.199111	-0.40494
Apex2	0.188835	-0.145999	0.115894	0.356904	0.650324	-0.0689939	0.101589	0.0239729	0.0348917	0.224333	0.220041	0.135435	0.0917934	0.294533	-0.0250174	-0.164195	-0.267057	0.217194	0.301078	-0.247493	-0.223439	0.270136	0.194525	-0.0324465	-0.0668191	-0.0525494	0.0714304	0.0692799	-0.0972849	0.0995709	0.0753971	0.326003	0.117145	0.00898072	0.368168
Apol9a	1.45361	0.385246	1.21396	0.636134	1.43052	NA	0.81169	-1.38392	NA	-0.822606	1.3661	NA	-0.713959	0.381113	-0.436058	0.729583	-0.698099	0.781251	1.2968	0.821702	1.41359	-0.363708	0.1487	0.249201	0.286717	0.374235	-0.256092	-0.341767	-0.300733	-0.254085	0.133063	0.0946291	0.0768096	1.09571	1.23828
Apol9b	1.2866	0.500284	0.951017	0.966745	1.42958	0.621322	0.784164	-1.18224	NA	-0.445452	1.06823	-0.38695	0.0116515	0.876476	0.559015	1.03456	0.421442	-0.0581655	0.623158	0.810829	1.35349	-0.28594	0.143315	-0.026789	0.201702	-0.0818005	-0.511594	-0.361359	-0.105991	-0.15482	0.213954	-0.0753791	0.318803	0.714909	1.0865
Aqp8	-0.207729	-0.357316	1.99023	0.350483	-1.40089	0.67685	-1.25459	-0.611149	1.67684	-1.01891	1.70673	1.8355	6.37624	7.30503	NA	NA	0.323917	2.66537	1.01886	-1.30652	2.75484	-2.0757	2.34983	-1.00077	3.47962	0.27327	-1.30103	-4.73187	-0.119981	1.29971	-0.198889	NA	NA	-2.88392	NA
Ar	-0.398674	0.33437	0.268317	0.0972455	0.792408	0.402802	-0.0785327	0.439674	0.399061	-0.0513703	-0.0325603	0.213826	0.568893	0.28265	-0.0353627	0.0192875	-0.191528	0.457996	0.325303	0.281385	0.383517	0.153101	0.119925	0.20131	0.133758	0.13724	-0.130984	0.193306	-0.332493	0.242901	0.306788	0.0753096	0.244273	0.310474	-0.360072
Arap3	0.00864995	-0.0028701	-0.159843	0.343884	0.391508	-0.266823	-0.0774564	0.260676	-0.0992417	0.56438	0.127076	-0.207231	0.623163	0.529772	0.237892	0.104593	-0.314202	0.0745915	0.922355	0.554662	0.487292	0.0341922	-0.0261345	-0.0738381	-0.13085	-0.0348006	-0.197375	-0.0767645	0.230289	-0.0369413	0.165533	0.020511	0.318025	0.2424	0.305422
Arfgef2	0.280584	0.198021	-0.161342	0.143199	-0.292712	0.279794	-0.0781976	0.355664	0.229503	0.187158	-0.138484	0.128742	-0.0556711	0.0917155	0.137767	-0.228691	0.265106	-0.142462	-0.0913181	0.200115	0.101302	0.0877587	0.24433	0.0110463	0.186103	0.140438	0.0936601	0.0447281	0.00330612	0.0220776	0.0728436	-0.10492	-0.0912868	0.0520766	0.47901
Arhgap17	0.118953	0.0184694	-0.0980486	0.0874541	0.522025	-0.120042	0.0632897	0.215351	0.0981506	0.288692	0.106061	0.195222	-0.0641165	0.11006	0.284973	-0.126636	-0.166541	0.102972	0.134127	-0.0423713	0.0703611	0.1209	0.164976	-0.0728609	-0.186462	0.016592	0.0310743	0.0793214	0.105713	0.0919982	0.128807	0.0323254	0.0485592	0.0218179	-0.0871945
Arhgap20	0.694988	0.839719	-0.420203	0.487995	1.11804	0.947613	-0.872065	0.0788767	-0.410719	-0.50606	0.13595	0.0384406	-0.638922	-0.740143	0.035403	-0.214176	0.728526	0.492045	0.911256	0.350675	0.540081	1.49919	1.29816	0.378097	0.116335	0.189606	0.591635	0.253443	0.53238	0.0673414	0.141512	0.560326	0.0862677	0.305231	0.819941
Arhgap26	0.267839	0.0475091	0.476253	0.0577761	0.530113	0.39903	0.397086	0.200554	-0.0875349	0.235283	0.299362	0.228632	0.051748	0.163543	0.0123955	0.100852	-0.496442	0.200998	0.496586	0.20793	0.367366	-0.0519258	0.431788	-0.0150532	-0.0612653	0.131186	0.277815	0.0512386	0.00761542	0.0794875	0.088959	0.198663	0.405883	0.249024	0.252
Arhgap28	-0.0415977	0.203247	-0.308662	0.26814	0.768424	0.3221	-0.0606527	0.00913207	-0.241599	0.389215	-0.168164	0.054653	-0.54568	-0.312366	0.0770519	-0.120791	-0.212395	0.05802	0.520041	0.252903	0.524065	0.0748379	0.2099	-0.00838838	0.474311	0.129296	-0.0119254	0.156821	0.255203	0.184422	0.260845	0.479704	0.121376	-0.135384	0.286958
Arhgap31	-0.249273	-0.0569258	-0.15445	0.135233	0.50433	-0.124796	0.0608681	0.117232	-0.176208	0.253413	-0.219199	0.0983744	0.197365	0.231404	0.260743	-0.148156	0.342485	0.0701763	0.338608	0.28798	0.135616	0.00867043	-0.0210729	-0.0134819	0.0787651	0.055939	-0.0536775	0.018003	0.0579023	0.0459331	0.173771	0.0601766	0.177393	-0.412454	0.0719206
Arhgap44	0.105513	0.442772	-0.157758	0.493626	-0.68302	0.722386	-0.0231669	-0.270065	-0.280768	0.366433	0.239993	-0.0697001	0.620315	0.335233	-0.0617318	-0.159487	-0.159417	0.336466	0.174792	0.443191	0.00682155	0.0804884	0.038179	0.132748	-0.0460926	0.107805	0.0361783	0.0242494	0.225631	0.0219121	0.106308	-0.040536	0.373254	0.203443	0.235398
Arhgap8	-0.395788	0.998207	-0.162249	-0.0459009	0.72576	-0.329733	-0.0575656	-0.56197	0.526197	0.437352	0.607172	0.585705	0.663798	0.516129	0.51118	0.395755	-1.2421	0.151911	0.318506	0.132282	-0.397619	0.621236	1.50277	-0.334323	-0.273023	-0.00216492	-0.0771103	0.0131709	0.176251	0.0185977	0.185235	0.2047	0.234607	0.0896758	0.242451
Arhgef11	0.239262	0.329176	-0.355527	0.0907053	0.181976	0.212207	0.0675191	0.0750497	-0.14708	0.209351	0.0222479	0.273406	-0.102577	-0.117632	0.373658	-0.110136	-0.0163073	-0.113159	-0.0750528	0.156992	0.0519692	0.111571	0.130273	0.0788276	-0.0891915	0.107836	0.156396	0.0467364	0.0487397	-0.0104826	0.0480916	-0.0711892	-0.00405968	0.129676	-0.161544
Arhgef12	-0.0329261	0.194017	-0.251985	0.155183	-0.326668	0.361853	0.0547523	-0.0537035	-0.0677021	0.134257	-0.23937	0.084405	0.149184	0.00893902	0.135881	-0.215877	0.140152	0.0986556	0.136214	0.184023	0.233801	0.126003	0.150276	-0.0752984	0.248207	0.0877614	0.00111087	0.0727443	0.126269	0.075663	0.0916518	-0.0868585	0.126081	0.112151	0.474604
Arhgef28	-0.24713	0.388326	-0.408611	0.378117	0.212094	0.236223	-0.257339	0.124562	-0.0136989	0.289907	0.184673	-0.391691	0.0880961	0.361322	0.0924853	-0.103817	-0.517103	0.221926	0.402701	0.284902	0.343867	-0.0267773	-0.0353218	0.219736	-0.164867	-0.0681863	0.262168	0.0618687	0.407488	0.108959	0.115485	-0.114162	0.296376	0.203347	-0.120067
Arhgef37	0.461168	0.321285	0.351365	0.174496	0.760116	0.366841	0.0561736	0.176376	0.675768	0.35927	0.235765	-0.335329	0.141951	0.042277	-0.0807674	-0.143279	0.213136	0.0768162	0.247733	0.177049	0.225336	0.0761862	0.317531	0.107407	0.273383	-0.088006	0.245981	0.0158434	0.229313	0.0968658	0.0262109	-0.357186	0.161506	-0.0124002	0.200115
Arhgef38	NA	NA	-0.163592	NA	NA	NA	0.0031058	-0.345316	1.37049	-0.2003	0.94682	1.53897	NA	NA	NA	1.00533	NA	-0.166518	2.4575	1.26195	2.35674	-0.364024	-0.732283	-0.216144	NA	-0.214699	-0.0562555	0.083153	0.183589	-0.147295	-0.182465	2.50276	1.59169	NA	NA
Arid5b	-0.212837	0.466013	-0.178817	0.326745	0.491884	0.540222	-0.0107044	0.154143	0.309258	0.227898	0.0389422	0.292002	0.304774	0.191295	0.115772	-0.341075	0.467538	0.0700294	0.194761	0.24992	0.396623	0.305306	-0.156445	-0.127649	-0.0694723	0.0226804	-0.00109625	0.145415	-0.0173547	0.193849	0.327919	0.0599627	0.220251	0.221603	0.510214
Arih2	0.0529754	-0.104261	-0.128392	-0.432563	0.0320658	-0.132962	0.00117075	-0.189639	-0.0603354	-0.128662	-0.203024	-0.0637987	0.0993281	-0.0867553	-0.019878	-0.0299446	0.199582	-0.0536129	-0.102056	-0.111823	-0.140691	0.0312386	-0.0680753	-0.0312142	0.0326407	0.0979439	-0.0479578	0.051202	-0.117683	-0.0395042	-0.0992476	-0.148181	-0.133556	0.12032	-0.239021
Arl1	-0.335937	-0.174034	-0.0100049	-0.296144	-0.243738	0.0389249	0.128159	-0.0949622	0.108318	-0.246737	-0.119253	-0.0403818	-0.346829	-0.422735	-0.155386	0.231015	0.0373721	-0.0448269	-0.0319821	-0.0643307	0.0124525	-0.206834	-0.363339	-0.00991267	0.0296086	-0.0731982	-0.117219	-0.00175662	-0.0472947	-0.236024	-0.329017	0.0763596	-0.145097	-0.180899	-0.0989089
Arl4d	0.084768	0.810421	0.30284	0.641867	0.922085	0.76277	0.425447	0.822577	-0.527531	0.611388	0.494807	-0.17227	0.786269	0.840107	-0.598796	0.11684	-0.0877256	-0.291791	0.742181	0.593253	0.460781	0.182281	0.0829712	0.128997	0.191868	0.170321	0.383951	0.109216	0.339098	0.0395076	0.148467	-0.152789	0.320553	-0.236588	-0.531815
Arl6ip1	0.0471207	-0.188482	-0.20627	-0.0523374	0.131787	-0.218872	-0.0845337	-0.193643	0.305677	-0.369228	-0.200083	-0.257366	-0.339784	0.0276138	-0.233391	0.211203	0.136269	-0.0793606	0.0775951	-0.279947	-0.269245	-0.287777	-0.14823	-0.169086	0.253025	0.0382702	-0.0124865	0.0287786	-0.197515	-0.00968561	-0.155023	0.0601197	-0.15616	-0.287786	0.131329
Arl8b	-0.167771	-0.298192	-0.121862	-0.486543	-0.233037	-0.307587	-0.0499922	0.00482074	0.252124	-0.12148	-0.237082	0.115684	-0.0690896	-0.141365	-0.0255656	0.0598811	0.0182445	-0.0373546	-0.00150806	-0.240669	-0.182109	-0.0453485	-0.0726023	-0.105879	0.117295	0.0404511	-0.143129	0.0689163	-0.220867	-0.0624324	-0.199371	0.0213494	-0.125441	0.0885111	0.0891939
Armc10	-0.274363	-0.157411	-0.0983318	-0.187668	-0.0752558	-0.0472537	0.0523902	-0.0150467	0.209392	-0.17662	-0.240914	-0.243614	-0.208687	-0.127916	-0.0580636	0.101031	-0.084315	-0.0389409	-0.182806	-0.216299	-0.155953	-0.192965	-0.166591	0.0357621	0.199462	0.0372322	-0.0791054	0.0258954	-0.149881	0.0152302	-0.177062	0.124422	-0.274113	-0.0763693	0.0963736
Armc2	-0.32008	-0.228865	0.372811	0.555861	-1.27626	1.17984	-0.227966	0.0397269	-0.53046	-0.588215	-0.0207839	-0.49368	0.526464	0.33702	-0.360439	0.162303	-0.683233	0.221973	0.567572	0.617027	0.426567	-0.0106979	0.538099	0.665094	0.689869	-0.0301266	0.186087	0.0262153	0.376395	-0.05398	0.143673	0.394797	0.753786	0.853403	1.41314
Armcx4	0.162851	0.238899	0.0532549	0.280768	0.548469	0.283164	0.0582921	-0.135919	-0.428921	0.1238	0.437411	0.433785	0.160553	-0.0593907	-0.121022	0.0508265	0.0530772	0.140507	0.610605	0.474449	0.189771	-0.230427	0.181083	0.0872848	0.201929	0.170179	0.0597062	0.111758	0.31736	0.0826481	0.327635	0.402893	0.426425	0.569634	0.155519
Armt1	-0.110287	-0.136135	0.0867758	-0.290642	-0.208272	-0.346601	0.0802195	-0.13766	0.02761	-0.0786358	0.00972233	-0.0463482	0.0925038	0.141705	-0.0173869	-0.00516691	-0.165405	0.00845839	-0.203516	-0.234701	-0.204886	0.066398	0.00704873	-0.112384	-0.0980275	-0.123422	-0.178293	-0.0239271	-0.253882	-0.0247111	-0.084068	0.162246	-0.223885	-0.0382067	-0.27305
Arntl	1.10303	1.22739	1.41605	1.03781	1.06013	1.27865	-0.0411587	0.300102	-0.280256	0.257396	0.742791	-0.178878	0.483018	0.243652	-0.0853283	-0.782377	-0.0412091	0.202462	1.63965	-0.599047	-0.377783	0.825731	1.23014	-0.0907471	-0.112692	0.779905	1.49358	0.549229	1.53137	0.507228	0.135729	0.202451	0.015648	1.00818	1.20162
Arpc1a	-0.247898	-0.00869376	-0.0705404	-0.0774821	-0.370658	-0.245989	0.0231735	-0.311927	0.530208	-0.0480841	-0.492439	0.00377692	-0.344467	0.0366008	-0.0244284	0.257413	-0.115301	-0.172329	-0.218055	0.213414	-0.0327501	-0.0651839	-0.16155	-0.126093	0.152796	0.0103892	0.0849139	-0.116746	-0.0372695	-0.0675239	-0.011939	-0.19353	-0.10652	-0.171635	-0.0939627
Arpc2	-0.121838	-0.0864221	-0.0765547	-0.148367	-0.203161	0.0392508	-0.0982541	-0.142214	0.110321	-0.0777988	-0.29076	-0.00753457	-0.133399	-0.112484	0.0139218	0.10952	-0.0148927	-0.0573319	-0.130968	-0.0958481	0.0953775	0.0801717	0.00154651	0.0305769	0.234577	0.0279017	-0.080634	0.0280611	-0.124893	-0.0517728	-0.0598414	-0.0826681	-0.174929	-0.182702	0.154335
Arpc5l	-0.330955	-0.230202	0.10039	-0.466093	-0.251419	-0.0154827	0.0431172	-0.183492	0.314691	-0.079876	0.0145762	-0.220883	0.00430828	-0.0761104	-0.0377286	0.190276	0.110886	-0.00789221	-0.117368	-0.176578	-0.0392765	-0.170621	-0.173162	-0.0716698	-0.168502	0.0170322	-0.126779	-0.0911868	-0.172274	-0.0384132	-0.371826	-0.0275142	-0.171274	-0.11626	0.0106422
Arrb1	0.298645	-0.27409	0.0198458	-0.404942	0.36172	-0.14082	-0.0159503	-0.0188402	-0.0151149	0.313902	-0.0341122	0.136246	0.233467	0.146616	0.00844271	0.00269933	-0.0933712	0.183457	0.622295	0.459394	0.330435	0.0258039	-0.08308	-0.0753261	0.301471	0.221794	0.190831	0.0410218	0.21146	-0.0309827	0.0854834	0.00108128	0.309557	0.0109608	-0.013837
Arrdc2	0.471417	0.239541	0.535183	0.0856501	1.40359	-0.646867	NA	-0.215349	0.61351	NA	0.552497	0.120234	0.855956	0.738485	-0.686172	-0.399442	0.102328	-0.174284	0.20993	0.536094	0.14899	0.288693	-0.0638681	-0.014618	0.204997	0.263191	0.323833	-0.0046674	0.0809673	0.168225	0.177963	-0.140533	0.237067	-0.409522	-0.102855
Arsa	0.107412	0.0233792	-0.151793	0.41667	-0.577985	-0.0343224	0.0758269	-0.325306	0.73375	-0.0464442	0.0100543	-0.104635	0.433113	0.437023	0.0787667	0.106334	0.724262	0.101349	0.451465	0.421355	0.315224	-0.00926152	0.263525	-0.0588027	0.0848504	0.109781	0.259247	-0.101636	-0.102534	0.0110593	0.100762	-0.171681	0.205505	0.0545765	0.080462
Arsb	0.0220638	0.166488	0.201118	-0.0425342	0.258341	0.149497	-0.327304	0.039994	-0.19306	0.0153526	-0.0294964	0.269483	-0.454032	-0.284014	0.00606026	0.080681	-0.0216912	0.156171	0.593672	0.264759	0.438972	0.00507092	0.335034	-0.0644673	0.0497488	0.0713915	0.103689	0.0971771	-0.136209	0.0311419	0.254298	0.037065	0.272058	0.0114704	0.138938
Arsj	-1.17474	0.479557	NA	0.571759	0.924372	-0.216395	-0.906962	0.526316	-0.228671	0.469285	1.749	-0.0546991	-0.946499	-0.874653	0.157996	-0.0963102	NA	0.152283	0.370833	0.762222	1.17533	NA	NA	0.916278	2.08141	0.317984	0.285824	0.17144	1.91904	0.165524	-0.0355414	0.71191	0.377572	0.0494494	1.17869
Art5	-2.29529	-2.08541	NA	-1.11532	-1.94732	-2.69563	NA	-0.56707	-0.64475	-1.91693	NA	-0.782757	2.24029	0.943432	-1.03718	1.30038	NA	0.286916	-0.088671	0.446921	-1.17995	NA	NA	-0.353504	-0.83774	-0.708417	-0.126524	0.0134203	-1.01604	-0.888019	0.17353	0.192251	0.0596773	-1.33853	-2.96441
As3mt	0.23784	0.285395	-0.123439	0.0119697	-0.338751	0.337346	0.286649	-0.00705047	-0.126004	-0.168593	-0.0845359	-0.0745425	0.366814	-0.00988984	-0.287117	0.184636	0.309587	0.259021	0.453452	0.126148	0.0369932	-0.104643	-0.070133	0.0415783	0.072011	0.0587573	-0.0631356	-0.045641	0.201099	-0.0132702	-0.0360281	0.15331	0.323932	0.349466	0.0972182
Asap1	0.179017	-0.0888091	-0.159144	0.0586636	-0.259476	-0.102314	0.0182954	0.164265	-0.0375669	0.115165	0.0863933	0.202226	-0.312357	-0.193223	0.160566	-0.234817	-0.292803	0.0693645	0.178161	0.191082	0.241265	0.0501793	0.281188	-0.0486521	0.264239	0.0396263	-0.0164574	-0.0298164	-0.130128	0.139465	0.122279	0.12761	0.198663	-0.0134359	0.192629
Asap2	0.290269	-0.170327	-0.431394	0.0647956	-0.338497	-0.273605	-0.129745	0.469789	-0.0720536	0.317747	0.175466	0.408868	-0.350858	-0.190881	0.127491	-0.358324	-0.180365	0.00350078	-0.000138561	0.368395	0.332335	0.228844	0.638921	-0.081893	0.0217188	0.127831	0.326308	-0.00645965	0.300316	0.0499336	0.297676	-0.0511906	0.160445	0.550487	0.355893
Asb1	-0.204285	0.162742	-0.221292	0.0152847	-0.364596	0.378099	-0.086416	-0.165423	-0.209241	-0.0460322	0.0577211	-0.237252	0.317326	0.116143	-0.0355603	0.150386	0.0043615	0.148185	0.485712	0.210611	0.12331	0.0123117	-0.0899456	-0.0948088	0.239614	0.057905	0.0834294	-0.0812636	0.0434388	-0.0442019	-0.00591646	-0.0269792	0.352512	0.147441	0.414826
Asb3	0.0442912	-0.24941	-0.113483	-0.515469	-0.100215	-0.267237	0.040273	-0.0114992	0.165366	-0.124942	-0.141707	-0.0713744	0.12397	0.184657	-0.0824493	-0.0111988	0.164103	0.141438	0.00123165	-0.28956	-0.184944	-0.061748	0.000745128	-0.0813644	-0.103162	-0.130507	-0.0781892	-0.0345218	-0.0976962	-0.000645877	-0.168126	0.120372	-0.0339726	-0.0334127	-0.291977
Asic4	0.00923265	NA	NA	NA	NA	NA	NA	-0.287159	-0.265865	0.0277879	NA	0.0819335	1.64395	NA	NA	NA	NA	NA	NA	3.09065	NA	NA	NA	0.899138	NA	0.400851	0.359356	-0.879969	NA	0.126583	1.5574	NA	NA	0.156783	NA
Asns	0.749351	-0.242828	0.958314	0.135398	-0.179449	0.219631	0.194289	0.214913	0.576071	0.460055	0.15008	0.252472	-0.462724	0.585511	-0.049077	0.466603	-0.171961	-0.397316	0.175981	0.462406	0.303758	-0.0871833	0.642632	-0.444884	0.575854	0.17399	-0.0236681	0.0178517	-0.718808	0.0856734	0.0113339	-0.327452	-0.179012	0.592352	0.349593
Asnsd1	-0.328067	-0.0727793	-0.146899	-0.443863	-0.0374134	-0.0393758	-0.12942	0.0442815	0.363172	-0.225829	-0.347207	-0.149292	0.416582	-0.182034	-0.216574	0.209024	0.0220497	0.091178	-0.0634529	-0.0702825	0.106092	-0.126419	-0.232018	-0.134989	0.208731	0.0594398	-0.173654	-0.0564809	-0.307466	-0.0799791	-0.336052	0.0789697	-0.0423457	-0.090723	-0.0684369
Asxl3	0.946463	0.153039	0.255212	0.687605	1.06825	0.478318	-0.325868	-0.230745	0.0332183	0.40399	-0.0384076	0.431308	-0.0713583	0.182898	0.259746	-0.361674	-1.42394	0.30941	0.869753	0.0740454	0.963815	0.124243	0.956877	0.504914	0.44403	0.0163617	0.619445	0.0823219	0.743416	0.419549	0.313329	0.443761	0.603382	0.0876594	0.389987
Atad3aos	0.235733	-0.580563	-0.38343	-0.461128	0.33682	-0.216397	0.218095	-0.0317533	0.298671	-0.058772	-0.0347708	-0.486774	0.547579	0.438482	0.266956	-0.339949	0.196563	-0.136177	-0.390144	-0.183532	-0.191556	-0.524916	0.119835	0.0131168	-0.160048	-0.204723	0.14699	-0.32433	0.0769961	-0.0893005	-0.2254	-0.234939	-0.233647	-0.41113	-0.345294
Atf5	-0.717544	-0.299708	0.579872	0.059203	-0.778103	0.618716	0.0326717	0.116025	0.0115637	0.0924705	0.248129	-0.656773	0.529348	0.0583977	0.36316	0.494763	0.479958	-0.208399	0.15125	0.233972	0.542159	0.138962	0.592648	0.0376623	0.406271	0.0419638	0.390029	-0.190092	0.0323643	-0.0946169	0.122162	-0.157785	0.215927	-0.0263111	0.796798
Atf6b	0.242708	0.180716	0.52527	0.440418	-0.605076	0.393197	0.347726	0.125317	0.0614988	0.538101	0.466046	0.0213909	-0.301238	0.133912	0.331231	0.126198	0.472869	-0.289808	-0.395702	0.205194	0.0455242	0.0666664	0.220793	0.345755	0.304115	0.0144671	0.207018	-0.0541668	0.097857	-0.0260773	0.150298	-0.271199	-0.167235	0.329223	0.312625
Atf7	0.0741321	0.0602206	-0.271069	0.175816	0.387767	0.113577	-0.00122414	0.172197	0.135503	0.126408	0.0997152	0.247745	0.207781	-0.0185525	0.250738	-0.172079	-0.0291826	0.288424	0.325015	-0.153668	-0.0663345	0.124398	0.18557	-0.0711229	-0.0674051	0.0254186	0.0199685	0.12181	0.0186697	0.198838	0.24198	0.100044	0.375286	-0.00316899	0.297325
Atg12	-0.184726	-0.0998308	0.092698	-0.30679	-0.0273869	-0.232397	0.0316913	-0.183045	0.0832484	-0.0715556	0.00297435	-0.0420578	0.15546	0.0245576	-0.16519	0.0931449	0.148893	0.0184812	0.187068	-0.284668	-0.172828	-0.151519	-0.00230969	-0.0700571	0.0255516	-0.0321259	0.0125586	-0.0539241	-0.0985274	-0.0722717	-0.298588	0.0513919	-0.0762686	-0.282711	-0.187133
Atg4c	0.202593	-0.0321827	-0.183005	0.0169963	0.36255	-0.171357	-0.135587	0.0155098	0.195115	-0.087876	0.021027	-0.00107483	0.216738	0.0868135	-0.153008	0.164674	0.321342	0.123869	0.205097	0.0944928	0.211949	0.17774	0.19537	-0.020703	0.0859407	-0.0400961	-0.0167161	0.0578546	-0.0670517	0.102074	-0.068333	0.129589	0.0140321	-0.00779406	0.18761
Atic	-0.277126	-0.225126	-0.144143	-0.0953086	-0.313662	-0.124223	-0.0638892	0.0197583	0.0756579	0.143893	-0.0707054	-0.0575123	0.152125	0.133366	0.0973893	0.175209	0.184223	-0.0557398	-0.366413	0.0403162	-0.0565551	0.0188013	-0.0164742	-0.0358152	0.174918	0.0849063	-0.169527	-0.0153814	-0.386147	-0.0351758	0.0242522	-0.0108107	-0.107937	-0.257554	-0.290681
Atn1	0.208072	0.383359	-0.537807	-0.0886722	-0.437277	0.044955	-0.462896	0.26175	-0.0943495	0.689603	0.0953655	0.518525	0.274152	-0.034062	0.590777	0.0506284	0.312371	-0.133998	-0.214128	0.635183	0.281615	0.21824	0.499734	0.361191	0.0344675	-0.0547984	0.272113	-0.0230183	0.0511577	0.182317	0.375076	-0.123905	0.114225	0.604366	0.337847
Atp11a	0.238102	0.36717	0.417657	0.338924	0.336532	0.408172	0.206469	0.0212609	-0.236883	-0.0177355	0.354179	0.0846448	-0.00885094	0.0884489	0.168663	-0.156355	-0.386926	-0.206723	-0.183232	0.344244	0.13823	-0.0739808	0.216086	-0.104945	-0.100352	0.135928	0.160485	0.00180485	0.120896	-0.150513	0.119175	-0.0934422	-0.136803	-0.173066	0.19618
Atp1a3	0.355502	0.32038	0.405192	-0.0793285	1.20987	0.687253	0.340636	0.471268	-1.24612	0.071001	0.432875	0.790213	-0.723245	-0.290646	0.353281	0.967718	-0.234097	0.00813407	0.972234	0.567847	0.873268	0.00420031	0.54707	0.389244	0.426096	-0.364436	0.0247866	-0.408027	-0.223586	0.538371	0.792399	0.0329153	0.414029	-0.0927323	0.64191
Atp1b2	0.451434	0.484604	-0.718404	0.0635278	1.23336	0.358454	0.141702	0.494637	-0.382989	0.493274	0.148855	0.674115	0.63421	-0.171282	-0.145068	-0.0571682	-0.657415	0.448264	0.562183	0.51258	0.245994	-0.199181	0.331206	-0.319752	0.583594	-0.0037503	-0.118421	0.0109854	-0.236599	0.210652	0.600027	0.190866	0.531053	-0.111104	-0.61422
Atp2b2	0.93121	0.136268	0.223638	0.105975	0.524013	-0.850299	-0.0355812	0.237354	-0.627655	0.721102	0.701803	0.810358	0.171734	0.33203	0.172832	-0.174818	-0.300081	0.0813565	0.0584303	0.337587	0.620379	0.142731	1.16431	0.451968	0.15103	0.14955	-0.0392713	-0.285369	0.020098	0.0887321	0.387518	-0.024161	0.589365	0.409539	-0.497816
Atp5l	-0.472195	-0.0750039	-0.0123688	-0.025781	-0.423942	0.172708	0.121959	-0.0620614	0.438231	-0.243236	-0.178908	-0.168673	0.366943	-0.152875	-0.33274	0.336349	-0.0350547	-0.167466	-0.0790089	0.0184163	-0.110588	-0.11863	-0.306569	-0.101686	-0.0475519	-0.0491834	-0.0752487	-0.221001	-0.0259824	-0.129008	-0.469273	0.0641424	-0.231858	-0.308528	0.433384
Atp5md	-0.379014	0.124738	0.0682704	-0.120146	-0.449737	0.101432	0.145988	-0.150581	0.43808	-0.339763	-0.138393	-0.161302	0.247441	-0.309455	-0.223064	0.288354	-0.221967	-0.112219	-0.105049	-0.285414	-0.396951	-0.27755	-0.419875	-0.244653	0.157267	-0.030989	-0.127134	-0.0942624	-0.101787	-0.0510895	-0.562208	0.0750271	-0.200284	-0.229591	0.402433
Atp6ap2	0.200053	-0.216614	-0.0291975	-0.0530397	-0.376781	0.101713	-0.0315368	-0.00285257	-0.0258999	-0.267308	-0.224753	-0.00720889	-0.336577	-0.340246	-0.151357	0.169595	0.273059	-0.0851779	-0.119403	-0.302309	-0.162135	-0.174658	-0.251694	-0.101771	0.0566539	-0.00627245	-0.0668441	0.0109756	-0.080237	-0.134523	-0.305282	0.0818885	-0.231377	0.164742	0.478425
Atp6v1c1	0.114115	-0.2158	0.0502395	-0.173874	-0.179125	-0.168886	0.0934128	-0.0530066	0.247606	-0.196002	-0.183649	-0.0138032	-0.136395	-0.076783	-0.0410443	0.0461726	0.233808	-0.0659207	-0.101915	-0.0851429	-0.0449171	-0.0908517	-0.0520717	-0.0615307	-0.00343461	-0.0107245	-0.0476312	0.0104239	-0.2232	0.012986	-0.195594	0.00835535	-0.197608	-0.103909	-0.0896298
Atp6v1d	-0.230462	-0.0875101	-0.00126988	-0.0137801	-0.21053	0.0323016	-0.000878859	-0.20977	0.107762	0.0708964	-0.173692	-0.0257469	-0.106295	-0.163888	-0.0629912	0.1178	0.0464719	-0.0750047	-0.148218	-0.124895	-0.196617	-0.0303611	-0.0545244	-0.102876	0.174892	0.0348504	-0.133826	0.0118874	-0.231503	0.0168945	-0.183717	-0.0882478	-0.216622	0.0337336	0.0809241
Atp6v1e1	0.00421565	0.110074	-0.0678075	-0.205197	-0.222805	0.137038	0.0637028	-0.0784983	0.0511812	-0.0223797	-0.322572	-0.126593	-0.0507307	-0.0332659	-0.172401	0.160812	0.250442	-0.127596	0.0888608	0.0978019	-0.00745385	-0.0178306	-0.0509298	-0.058327	0.153461	-0.0190469	-0.0709246	-0.0587204	-0.157287	0.00969201	-0.103499	-0.151487	-0.185932	-0.237771	-0.143261
Atp6v1g1	-0.218403	-0.00892975	0.30187	-0.322685	0.0306774	0.206378	0.0927024	-0.0329386	0.258798	-0.129529	-0.00216091	-0.205022	-0.0745529	-0.20817	-0.0614875	0.130263	-0.0585274	-0.114183	-0.233715	-0.243568	-0.177836	-0.124004	-0.0407048	-0.0186857	0.20983	-0.096327	-0.00250225	-0.120351	-3.13526e-05	-0.0666813	-0.334355	-0.001713	-0.306419	0.0818714	-0.354158
Atp6v1g3	NA	NA	-0.0553732	NA	NA	NA	NA	1.39791	NA	-0.142928	NA	NA	NA	NA	NA	NA	NA	1.8727	0.669131	-0.340985	NA	NA	NA	-0.243307	NA	NA	NA	0.0265673	0.739033	0.203216	-0.049585	0.268026	NA	NA	NA
Atpif1	-0.365385	-0.172046	0.160024	-0.51455	-0.00271819	-0.245103	-0.10761	0.0826143	0.135783	-0.0970334	-0.228912	-0.250892	-0.271264	-0.193646	-0.0547736	0.22941	-0.191835	-0.156116	-0.27992	-0.16759	-0.29828	-0.263345	-0.187374	-0.125174	0.296238	-0.0967572	-0.0188279	-0.117482	0.141983	-0.0617959	-0.167959	-0.196326	-0.335275	0.0973354	-0.226416
Atxn2	0.207059	0.175327	-0.00352542	0.215961	0.470308	0.315436	0.0178528	0.286152	0.147868	0.236668	0.0638186	0.21529	0.121944	0.176821	0.308189	-0.1413	0.135066	0.0122308	-0.122436	-0.180807	-0.142071	0.0936819	0.13332	-0.0869782	-0.022348	0.0484247	-0.0144551	0.13205	0.0636504	0.145409	0.227076	0.0551148	-0.220238	0.189205	0.520013
Atxn7l1	0.115711	0.207059	0.0521469	0.318893	0.465783	0.25582	0.0544622	0.134696	0.14994	0.308261	0.240887	0.266516	0.460841	0.313242	0.215324	-0.131623	-0.144352	0.235346	0.478251	-0.247674	-0.200955	0.193945	0.509784	-0.155261	-0.232172	-0.0435865	0.0408007	-0.0253283	0.159723	0.0575618	0.244217	0.0254145	0.331231	-0.151442	-0.0222928
Auts2	0.242845	0.606285	0.169094	0.370112	0.800669	0.662421	-0.0415551	0.278488	0.064859	0.163779	0.175575	0.413726	0.213964	-0.00130141	0.193843	-0.120425	0.133439	0.297333	0.320219	0.287356	0.115836	-0.0299824	0.386496	0.178171	0.017095	0.0176744	0.383276	0.16952	-0.0280019	0.211144	0.289646	0.0616257	0.306779	0.35182	0.61304
Avpr1a	-0.542591	0.368273	0.895476	-0.443081	1.24777	-0.166424	-0.219195	-0.253997	-0.253303	0.259404	0.414122	-0.157466	0.68915	0.859302	-0.245776	0.167359	0.0529972	0.531689	0.135506	0.399111	1.17831	0.437853	1.1333	0.19344	1.02722	0.224807	-0.0502368	0.194484	0.589912	0.216031	0.307495	-0.061302	0.482374	-0.596722	0.437463
Azin2	-0.514565	-0.593556	-0.43364	-1.20677	-0.574504	-0.726452	0.214544	-0.776962	-0.3986	-0.00541486	-0.857799	-0.652296	-1.00016	-0.250385	-0.0457119	0.00465285	0.3286	-0.322849	-0.263413	0.735351	0.328681	-0.371605	-0.613473	0.249763	0.181102	0.04217	0.195219	-0.21392	0.101248	-0.103939	0.0407548	-0.171862	-0.0891437	-0.800932	-1.08198
B130024G19Rik	0.182681	-0.0921004	0.137637	0.548185	0.938488	-0.287513	0.42934	0.441404	-0.0469236	0.523015	0.38478	-0.348048	0.0650946	0.0570142	0.483864	-0.0895828	-0.552169	0.362385	0.804801	0.175302	0.549909	0.302068	-0.315636	0.182894	-0.47808	-0.0617512	-0.291335	0.0541155	0.190853	0.0206365	-0.542676	0.604404	0.552454	-0.243816	0.305751
B230206H07Rik	NA	-0.368689	NA	1.05598	1.21009	-0.541192	-4.61811	NA	-0.385993	-0.550207	0.833055	-0.796483	1.19813	0.322733	NA	-0.551622	4.03547	-0.17662	0.234935	0.368295	0.944945	5.12833	4.55701	0.570996	NA	-0.835595	0.467154	0.0948487	0.929313	0.0249974	-0.158251	-0.0669681	0.259411	NA	-0.69841
B3galt1	0.542354	-0.0378084	0.434955	-0.145352	1.15835	0.676372	0.0021494	0.450894	-0.513861	0.412741	0.38535	0.673506	0.706077	0.0587235	0.0490285	0.271064	-0.36994	0.561277	0.308616	0.0552052	0.533613	0.0451663	-0.442418	0.363852	-0.108626	-0.0650459	0.10731	0.103331	-0.0999918	-0.0270056	0.306564	0.30167	0.489146	-0.0368108	0.0439586
B3gnt3	0.0182598	-0.287832	-0.294012	0.18798	0.225167	-0.26873	-0.000198299	0.0721176	-0.184619	-0.14848	-0.203225	0.0961197	0.434487	0.629372	0.36941	0.390671	0.356798	0.0649399	0.88878	0.583175	0.666077	-0.0866593	-0.142615	0.255735	0.608807	0.210967	0.0538844	0.102066	-0.16751	-0.0681911	0.101057	0.11821	0.239307	-0.155933	0.0814288
Bach1	-0.171264	-0.238475	-0.116705	-0.523629	-0.38303	-0.125838	0.144985	-0.231887	0.0570514	-0.296201	-0.281747	-0.0892336	0.166266	-0.0667277	-0.053793	-0.132197	0.358802	0.000733528	-0.223177	-0.283958	-0.208521	-0.157122	-0.387232	-0.0652543	0.132246	0.0322542	-0.0150295	0.0162162	-0.118097	-0.0698881	0.167408	-0.0617291	0.0231136	0.0298545	-0.363943
Bahcc1	0.771434	0.932206	-0.764265	0.768055	1.05753	0.930222	-0.0777832	0.642449	-0.101457	0.507655	0.0625385	0.557326	0.447079	0.229734	0.809895	0.267287	0.404749	-0.192531	-0.00916377	0.43407	0.0275776	0.213825	0.443591	0.281226	0.0893253	0.0689963	0.292362	-0.0398882	-0.0475501	0.0201754	0.27518	-0.146275	0.094584	0.460795	0.944362
Bambi	-0.0555093	0.1593	-0.67085	0.198704	0.255974	-0.0799736	-0.261304	-0.487312	0.323187	0.0380917	-0.612718	-0.685754	-0.543699	-0.457401	-0.0177024	-0.00424056	-0.80041	-0.527285	-0.905971	0.68628	-0.0575474	-0.15888	-0.729679	0.300923	-0.505844	-0.348836	-0.209387	0.134353	0.0958605	-0.00705961	-0.0141413	-0.271736	-0.873359	-0.216879	-0.205024
BB123696	-0.261003	0.65195	NA	1.68731	-1.22063	2.07693	NA	-0.44987	1.06401	0.687585	2.50973	-0.4838	2.31266	1.37243	NA	-1.62565	1.64571	0.351851	0.409932	0.309805	-1.2465	0.0207233	-0.611132	-0.496662	NA	-0.65775	1.46592	0.232411	-0.369504	0.808309	0.0816481	0.32471	0.589625	1.32025	2.14516
BC024978	0.145822	0.047742	0.0396771	0.114146	0.418828	-0.205546	0.300546	0.147955	-0.0401189	0.273698	0.147457	0.296871	0.356969	0.311508	0.170584	-0.189794	-0.129548	0.0583762	-0.0162673	-0.0415735	-0.124863	0.23425	0.294814	0.046514	-0.180792	-0.0122821	0.161452	0.115156	0.029095	0.212023	0.225624	-0.0609368	0.0966248	0.126046	-0.432982
BC034090	0.199655	0.317492	-0.512871	-0.083482	0.242661	-0.0049134	0.422741	-0.41776	-0.221174	0.270669	0.366244	0.0525115	0.445088	0.426722	0.152427	-0.180122	-0.10071	-0.0145266	0.0564338	0.465783	0.128902	0.00408871	-0.13546	0.384347	-0.248151	0.245763	0.202044	-0.0146235	0.173209	-0.0197155	0.106339	-0.0339089	0.148607	0.1073	0.0638545
Bcar1	0.070873	0.361115	0.187174	0.485007	-0.526678	0.528978	-0.293061	0.543632	-0.161962	0.489533	-0.0859006	0.0345696	0.146217	0.0436213	0.314389	-0.300156	-0.262553	-0.104949	0.0537944	0.573814	0.497391	0.0639127	0.102964	0.330851	-0.0732418	0.125958	0.102549	-0.115457	0.107739	-0.00229574	0.220385	-0.168868	0.234908	0.341064	0.746873
Bcas2	0.0923752	-0.210744	-0.0370569	-0.00381514	-0.196775	-0.146096	0.0274063	-0.113774	0.212754	-0.113653	-0.127991	-0.0879853	-0.115859	-0.0725783	-0.0361575	0.0969887	0.0689052	-0.0501516	-0.230012	-0.198414	-0.1536	-0.0439114	-0.209725	-0.130657	0.131971	0.0713284	0.0361082	0.100049	0.0112045	-0.0186985	-0.098866	-0.0484032	-0.21604	-0.0142063	-0.0745275
Bcl2l1	-0.101599	0.0382222	0.291864	0.423028	0.200006	0.365359	0.286074	-0.029399	0.223394	0.295705	0.486831	0.119383	0.575586	0.272298	-0.0299939	-0.397614	0.127655	-0.198775	0.029711	-0.0825253	-0.28868	0.0970933	0.0781061	-0.115281	0.338923	-0.0447994	0.0834618	0.0382536	0.0887192	-0.04335	0.0886478	-0.109763	0.0709559	0.0714191	0.540261
Bcl3	0.322281	0.109123	0.455271	0.330786	-0.604642	0.250949	-0.277182	-0.406654	-0.292431	0.416361	0.381386	-0.202482	-0.57843	0.560658	0.795847	0.685864	0.116458	-0.264626	0.369275	0.544901	0.905672	0.0776887	0.308484	0.200977	0.300663	0.184864	0.053165	-0.0502802	0.0858327	-0.0916777	0.285806	-0.315283	0.216913	0.0667589	0.431858
Bcl9	0.403435	0.060395	-0.309931	0.293614	-0.0475765	0.0355842	-0.00409861	0.416327	0.0254701	0.327136	0.252524	0.441802	0.195287	0.064322	0.342176	-0.0647569	-0.235751	-0.108738	-0.198454	0.193193	-0.00600508	0.0751381	0.394756	0.00674122	-0.240904	-0.0183722	0.167792	0.0378579	0.185318	0.0522998	0.289774	-0.098398	-0.0286177	0.132346	0.0599942
Bcl9l	-0.0582892	0.58281	-0.00595225	0.291974	0.450187	0.679107	-0.255402	0.756939	-0.0270606	0.626997	0.159086	0.471331	0.16177	-0.191965	0.674395	0.0878284	0.384018	-0.217567	-0.172654	0.653295	0.300566	0.155684	0.411592	0.503605	-0.168385	-0.0697702	0.11696	-0.0372957	-0.00239751	0.102564	0.349745	-0.185585	0.0681424	0.0722521	0.460113
Bclaf1	0.11524	-0.426207	-0.226846	-0.498802	-0.173611	-0.445687	-0.187895	-0.00702764	-0.225084	-0.199879	0.153406	0.0809608	-0.0665866	-0.0862664	-0.190329	0.0215002	-0.230946	0.0253155	-0.149709	-0.323957	-0.200287	0.116251	-0.0437159	-0.174235	-0.0786355	0.0974014	-0.212005	0.101757	-0.119894	-0.0455958	-0.103332	0.0661344	-0.150326	0.175294	-0.0383398
Bco2	0.487963	-0.266476	0.0202065	0.106757	0.334618	0.273949	0.280132	-0.0342879	0.11477	-0.224707	-0.252898	0.0543651	0.0441808	0.103837	-0.268693	0.130254	0.00627996	0.199617	0.516193	0.405378	0.797814	-0.235944	0.479152	-0.0687472	0.0041636	0.293137	0.822237	0.0786877	-0.282457	0.042195	-0.0351192	0.0162474	0.336941	-0.287289	-0.00164982
Bcs1l	0.0766834	0.133343	0.242462	0.176226	-0.11866	0.351888	0.143097	0.000557173	0.0913432	-0.024478	0.0725493	-0.186902	0.0782432	-0.102258	0.0458761	0.229406	0.349535	0.0463229	0.258664	0.255921	0.143872	-0.101093	0.095413	-0.0282526	0.295661	0.0542905	-0.06011	-0.0353999	-0.230865	-0.00799865	-0.0635028	-0.0481943	0.200154	0.350052	0.0470574
Bend7	-0.275942	0.0684841	-0.318926	0.138036	0.582954	0.113112	-0.265867	-0.00944959	0.379649	0.138053	-0.177885	-0.177642	0.20538	0.232067	-0.153661	0.223071	-0.117649	0.0697159	0.534294	0.220281	0.132942	0.458264	-0.0916924	0.132771	-0.175111	0.0119855	0.180627	0.0432602	-0.0220584	0.148791	0.188306	0.224086	0.18187	0.152522	0.387187
Bet1l	-0.535883	-0.34323	-0.462897	-0.5676	-0.608765	-0.675494	-0.00152885	-0.134338	0.238291	-0.0407366	-0.0835181	-0.605901	-0.421996	-0.0302697	-0.139984	0.0410753	-0.120268	-0.201198	0.00354843	0.347667	0.0919557	-0.104092	-0.179846	0.0147588	-0.259619	-0.151537	0.0606086	-0.127379	-0.0167937	-0.038621	0.00162703	-0.132514	0.0018038	-0.614803	-0.568292
Bfar	-0.192977	-0.074807	-0.119116	-0.143468	-0.189562	-0.075195	0.01149	-0.129374	-0.00561473	-0.194727	-0.240298	-0.0440621	0.162153	0.0436051	-0.160804	0.070179	0.160394	0.0758357	0.145469	-0.124317	-0.12674	-0.174019	-0.267635	-0.0824973	-0.0337972	-0.100266	-0.0875643	-0.0658969	-0.29438	-0.0517496	-0.137857	0.117973	0.0449793	-0.247961	0.0132734
Bhlhb9	0.404164	0.151147	-0.291368	0.00883406	-0.488551	-0.206201	0.0513612	-0.0365517	-0.26324	-0.291445	-0.376715	-0.0688869	-0.512653	-0.487939	-0.0168554	0.110496	-0.175128	-0.0831748	-0.313733	-0.407174	-0.414825	0.250577	-0.50984	0.00274774	0.0693132	-0.0473138	0.0115875	-0.0180787	-0.284329	-0.0136653	-0.196206	0.224928	-0.338519	0.263942	-0.184028
Bhlhe40	-0.762711	0.0398172	-0.259209	-0.486495	-0.448167	-0.483679	-0.154949	-0.443156	-0.112202	-0.11869	-0.541204	0.319635	-0.358934	-0.799672	0.417868	0.407507	-0.443702	-0.393124	-0.536278	0.261179	0.331508	-0.0320004	-0.0936846	0.0452107	0.116705	-0.0534731	-0.359241	-0.103302	-0.41991	-0.0425529	0.216165	-0.242117	0.160984	-0.555122	-0.619127
Bhlhe41	-0.83598	-0.447193	-0.857417	-0.630745	-0.883802	-1.0774	-0.0517575	-0.0664892	-0.482344	-0.245866	-0.896142	0.309018	-0.200658	-1.07847	0.577014	0.554527	-0.229073	-0.0342557	-0.0336426	0.152615	-0.549244	-0.427877	-0.491033	-0.111244	-0.185836	-0.227955	-1.18687	-0.118985	-1.34702	-0.176936	0.230985	0.263262	-0.0713578	-0.68843	-0.951678
Bicc1	-0.162112	0.439227	0.0219962	0.136689	0.480792	0.339826	0.0895323	-0.0244743	-0.129456	0.223455	0.0671509	0.0126549	-0.275672	-0.607812	0.189347	0.0896604	0.0163422	0.138923	0.287699	0.286245	0.4273	0.166396	0.0240029	0.090964	0.0812811	0.0945956	-0.124143	0.235099	-0.412346	0.12123	0.2331	0.250299	0.310463	-0.198472	0.341642
Bicra	0.266584	0.341415	-0.260337	0.469222	0.804496	-0.324119	-0.183799	0.477567	0.300423	0.511772	0.377783	0.604769	0.380335	0.469995	0.57998	-0.165315	-0.0947069	-0.0685635	-0.157243	0.183803	-0.0906253	0.164977	0.355475	0.191289	-0.153622	-0.0753465	0.142606	-0.0428164	0.159407	0.149934	0.332264	-0.152077	0.0916663	0.223658	0.175695
Bicral	0.170437	0.119827	-0.321763	0.0532302	0.512432	0.00899623	-0.147486	0.175545	-0.0728736	0.216001	-0.0662583	0.34473	0.448423	0.144164	0.245251	-0.0992044	0.11382	0.101942	0.0599593	0.0305664	0.00886857	0.0790111	0.237078	-0.0488514	0.0714971	0.0704537	-0.0159936	0.0391559	-0.035257	0.0146837	0.114278	-0.0271655	0.120636	0.0457287	-0.000397961
Blmh	0.0457417	-0.139927	-0.163979	-0.156575	-0.374272	-0.0382539	-0.0433042	-0.172671	0.0510395	-0.136775	-0.215114	-0.117101	-0.268978	-0.293012	-0.0311748	0.0886912	0.240742	-0.241285	-0.279487	-0.0807865	-0.0326591	-0.115676	-0.0203098	-0.00807075	0.118169	-0.00481614	-0.0515067	-0.0613939	-0.114877	0.0308078	-0.0884033	-0.248992	-0.429055	0.161086	-0.382762
Bloc1s2	-0.0882134	-0.272059	0.0925563	-0.147241	-0.36374	0.0318291	0.157005	-0.0832929	0.556788	-0.0946288	-0.06824	-0.0910344	-0.305478	-0.0718022	-0.00892072	0.160195	0.12501	-0.116305	-0.196142	-0.266675	-0.158373	-0.292374	-0.241797	-0.0594727	-0.204455	-0.240613	0.0170233	-0.0938586	0.107813	-0.0580381	-0.214492	-0.0495113	-0.321579	-0.116353	-0.17739
Blzf1	0.0164534	-0.252918	-0.0445961	-0.196689	-0.212963	-0.183526	-0.136374	-0.0447939	-0.0755823	-0.174917	-0.0473113	-0.0306145	-0.0934374	-0.202114	-0.0707242	0.0375614	0.0176426	-0.045602	-0.14344	-0.0940431	-0.0588471	-0.00686635	-0.0186991	-0.0554266	-0.0555538	0.0193764	-0.0743736	0.0744888	-0.0837196	0.0211027	-0.147224	-0.0593919	-0.174589	-0.0859469	-0.0734697
Bmp4	0.0497995	-0.120731	-0.431621	-0.318065	-0.368528	-0.440189	-0.125281	-0.758233	-0.343489	0.333011	0.0485623	-0.368023	-0.505328	-0.298078	-0.0899316	-0.255887	-0.61604	-0.216356	-0.649844	0.530696	0.304736	-0.0784721	-0.177749	0.0535685	-0.172375	0.0121504	-0.109784	-0.0953469	0.0382743	-0.132753	0.105394	-0.0175105	0.0299285	-0.326181	-0.485867
Bmyc	0.410378	0.446476	0.227591	-0.425532	-0.150186	0.153501	-0.0820827	-0.0334019	-0.278129	0.607224	0.152203	-0.382915	0.350834	0.20952	0.246929	-0.0436816	-0.365044	-0.0903344	0.1225	0.35489	0.612829	0.0998577	0.586125	0.517767	0.254837	-0.0265822	0.268987	-0.0210933	-0.276697	-0.0804715	0.157603	0.0216275	0.283	0.250247	-0.19507
Bnip3l	-0.267372	-0.273442	0.0579868	-0.598173	0.0852922	-0.251809	-0.0157359	0.0514866	0.20813	-0.130235	-0.231485	0.195061	-0.119615	-0.090748	-0.0609579	-0.0189194	0.104228	-0.0985468	-0.095273	-0.271348	-0.201205	-0.059407	-0.344411	-0.170571	0.199941	-0.11092	-0.0667027	-0.149966	-0.045088	-0.17953	-0.342208	0.0518514	-0.228158	-0.340196	-0.342038
Bpnt1	-0.153537	0.341364	0.0194899	0.131305	0.5651	0.285342	0.073046	-0.0505844	0.367976	0.00510803	0.184768	0.0203215	-0.0917506	-0.219763	-0.0336764	0.240957	0.393929	-0.214517	0.0825992	0.141709	0.26106	0.0198598	0.222047	0.0661816	0.218161	0.079492	-0.033718	0.0110196	-0.193719	-0.0185925	-0.0425065	-0.0570889	-0.254867	0.0467628	0.274505
Bpnt2	-0.145967	-0.0939653	-0.149075	-0.234299	0.362944	-0.046457	-0.113656	0.0216677	0.117157	-0.281997	-0.299831	0.163844	-0.0198726	-0.173714	-0.231883	0.069736	0.0669748	0.0664228	-0.0134418	-0.311145	-0.219398	0.0130945	-0.118326	-0.148441	0.0979918	0.0508653	-0.170285	0.0745328	-0.150288	-0.173709	-0.211903	0.0536022	-0.104483	-0.217158	-0.221834
Brap	-0.416378	0.0445577	-0.168127	-0.31794	-0.287775	0.10294	0.024946	-0.0671042	0.339723	0.0635958	-0.357912	-0.138745	-0.0992215	-0.144793	0.196962	-0.198353	0.271216	-0.117774	-0.183906	0.0815029	-0.0602062	0.00862017	-0.0951659	-0.0600705	0.120758	0.0345243	0.0867462	-0.0269697	-0.0469703	0.00669311	-0.00599226	-0.172448	-0.151915	-0.11724	-0.273586
Brd4	-0.041131	-0.101401	-0.265504	-0.003914	0.624807	0.134722	-0.206464	0.274873	0.101972	0.325465	0.129041	0.311137	0.00373003	-0.161886	0.32679	-0.131859	0.33238	-0.0723432	-0.287234	-0.115079	-0.157302	0.155245	0.348309	0.0397371	0.157736	0.0107117	0.128194	0.0622061	0.098189	0.208106	0.358367	-0.0638078	-0.0478773	0.200038	0.0258639
Brinp1	NA	0.817788	NA	-0.20794	1.0825	0.726547	NA	0.704063	-0.563335	-0.941176	2.13142	0.0655574	0.525119	1.35423	NA	-0.135012	NA	-0.225515	1.42408	0.501293	0.945247	NA	NA	-0.247731	NA	0.015923	0.0634731	0.572221	-0.235458	0.378369	0.457278	0.500516	NA	0.649222	0.537405
Brox	-0.23426	-0.00247953	-0.0829823	-0.0590012	-0.136249	0.0930837	0.0171651	-0.0395506	-0.00154981	-0.158359	-0.163299	-0.115783	-0.142233	-0.0965048	-0.0700612	0.054301	0.0503221	-0.0383708	-0.0456448	-0.241074	-0.130771	-0.123194	-0.0552585	-0.0190096	0.0637571	0.0320782	-0.05572	0.0477648	-0.137094	-0.0524053	-0.136671	0.0306697	-0.145225	-0.0356253	0.125855
Brpf3	-0.0615179	0.0575857	-0.358516	0.375598	0.0814695	0.376642	0.0936812	0.546965	-0.0480049	0.270489	0.0515216	0.287808	0.0682152	-0.000643461	0.50281	-0.146721	0.57736	-0.143521	0.102241	0.0992933	-0.10859	0.313589	0.192005	-0.0204894	0.257617	-0.0345812	0.274353	0.0497847	-0.0233816	0.0880508	0.271437	-0.0863316	0.11213	0.369426	-0.220979
Brsk1	0.486426	-0.373778	-0.566656	-0.122774	0.878625	0.368422	-0.0564379	0.305357	0.0366928	0.0958971	0.331205	0.148185	0.125766	0.0511245	0.353197	-0.0125983	-0.00838568	0.0104781	0.127707	0.661116	0.322787	0.11868	0.377556	0.212296	0.134565	-0.0488037	0.11388	-0.0121455	0.278206	-0.0229677	0.199117	-0.0967113	0.158849	0.523169	-0.0724504
Btbd19	-0.0723032	-0.391012	0.180356	0.0906442	0.0299675	-0.14636	-0.232786	0.0664535	0.00725997	0.219126	-0.151123	-0.316395	-0.373112	-0.101102	0.21952	-0.147917	-0.370057	-0.250795	-0.453164	0.158412	0.045557	-0.0611939	-0.382546	0.257975	-0.128719	-0.108521	-0.216258	0.0716213	-0.14035	-0.0525238	-0.0502784	-0.268506	-0.315064	-0.0440155	0.109333
Btf3	-0.415266	-0.0343435	-0.113775	-0.147015	-0.203857	0.112293	0.0920465	-0.15123	0.275997	-0.126554	-0.159608	-0.195354	-0.0976371	-0.225081	-0.0582495	0.159433	-0.066024	-0.15281	-0.25061	-0.24893	-0.135836	-0.170373	-0.25529	-0.0641888	0.227265	-0.0550643	-0.161579	-0.101445	-0.0882014	-0.0401003	-0.373844	-0.0312178	-0.290995	-0.0998619	-0.0774897
Btla	0.192644	0.890167	-0.511373	0.333136	-0.5166	-0.0627548	0.103467	-0.252568	0.227703	-1.13009	-0.323624	-0.954375	-0.278853	0.550158	-0.830397	0.169783	-1.06174	0.0164273	0.136398	0.0737298	0.93635	-0.510937	-0.331201	-0.323988	-0.376625	-0.111039	-0.293983	0.0269168	-0.260952	0.125709	-0.0828943	0.0843572	-0.418597	-0.835439	-0.0128286
Btrc	0.0882148	-0.0606689	0.0223107	0.122253	0.343887	-0.196088	-0.0412644	0.242255	-0.120396	0.0985934	0.116327	0.158687	0.265086	0.202509	-0.00610578	-0.0623989	0.00160845	0.274969	0.364011	-0.210856	-0.191535	0.144276	0.22673	-0.0763977	0.133552	-0.0112511	0.0639006	0.0696757	0.087808	-0.00642436	-0.00191873	0.177912	0.254909	0.0686465	-0.332194
Bud31	-0.0188235	0.160202	-0.253384	-0.0628532	-0.349963	0.216509	0.166755	-0.0997867	0.34909	-0.097897	-0.0811481	-0.174622	-0.155753	-0.255894	-0.0271416	0.193966	-0.068339	-0.150157	-0.162279	-0.367955	-0.233294	-0.308017	-0.13214	-0.128508	0.220326	-0.0645543	-0.108689	-0.0474134	-0.118429	0.136367	-0.456228	-0.0132259	-0.32208	-0.0448254	0.0998391
C030017B01Rik	0.271193	1.67506	NA	0.664522	0.793689	0.863819	NA	NA	-0.297885	-0.23723	NA	0.324319	0.207875	-0.399057	-0.315305	0.358149	NA	0.755554	0.115803	-1.0554	NA	NA	NA	-1.37652	NA	NA	-4.82012e-06	0.491392	0.243845	0.697558	0.326286	0.452411	0.349248	NA	-0.397304
C030037D09Rik	-0.0417713	0.0132057	0.711604	0.486306	0.282299	0.620547	0.222955	0.279545	0.184409	0.123704	0.381554	0.332526	0.57666	0.260745	0.229293	-0.262899	-0.0447942	0.165246	0.323763	0.217255	-0.0610544	0.226409	0.570154	-0.165375	-0.264361	0.239021	0.240602	0.273101	0.219217	0.0827798	-0.0371038	0.156075	0.278451	0.538227	0.15087
C1d	0.245611	-0.309563	0.301699	-0.179096	-0.403866	-0.0633449	0.0596982	-0.187404	0.232302	-0.225338	-0.136488	-0.148269	0.124653	-0.220265	-0.400235	0.235416	0.0572546	0.00593406	-0.0735524	-0.304572	-0.263189	-0.139279	-0.352479	-0.10022	-0.0475336	-9.25853e-05	-0.051861	-0.00354006	-0.12136	-0.202947	-0.424561	0.109813	-0.193089	-0.0758489	0.069072
C1qtnf6	0.0746576	0.6519	0.129507	0.32191	-0.135831	0.311915	-0.230586	0.31882	0.158742	0.311675	0.382542	0.347458	-1.15778	-1.37246	0.388647	0.332877	0.141837	-0.27703	0.284305	0.71	0.840528	-0.186699	0.0416351	0.169853	0.0746349	-0.323499	0.207563	0.0646761	0.127118	-0.0231889	0.327147	0.0726049	0.211487	0.22226	0.925922
C1qtnf9	-0.264785	0.371213	0.302139	0.163038	0.765235	-0.437916	-0.123825	-0.000569679	-0.0816564	0.0804258	0.0917603	0.180865	0.981852	0.262292	-0.295088	0.285992	0.506765	0.236248	1.22062	0.512247	0.683828	0.374668	0.0390336	0.309502	-0.00129109	-0.0225882	-0.21299	-0.155282	-0.929734	0.0133622	0.236603	0.0741861	0.854337	-0.301758	0.148064
C1rl	-0.278136	-0.202439	0.759175	-0.140726	-0.38153	-0.139667	-0.250604	0.106206	0.179901	0.453455	0.277874	-0.0418299	-0.583327	-0.181716	-0.126304	0.320885	1.04205	-0.101455	0.919946	0.34612	0.708488	-0.246907	0.183297	0.0184977	0.340469	0.252931	-0.101905	-0.0227724	-0.408769	-0.0415747	0.178911	0.0241375	0.342722	0.116741	-0.17673
C2cd2	-0.354359	0.0727221	0.166627	0.0549806	0.575343	0.330324	-0.134608	0.149441	0.269799	0.0231299	-0.132963	-0.145034	0.400629	0.202215	-0.0046439	-0.058066	0.306615	0.187075	0.0488076	0.123433	0.222669	0.0155999	0.280213	-0.0489253	0.152695	0.103116	-0.00219085	0.0080844	0.0534804	0.0330066	0.0702084	-0.250514	0.225475	-0.148303	-0.0681917
C2cd5	0.100256	0.0985658	-0.027628	0.255468	0.3281	-0.248128	0.11329	-0.0531665	-0.0378205	0.291019	0.205551	0.115811	-0.0370261	-0.0334954	0.0806076	-0.078446	-0.106816	0.29676	0.345888	-0.214865	-0.182951	0.260838	0.403359	-0.125689	0.00987457	-0.0444113	0.0595843	0.0461912	0.138244	0.0802514	0.0435207	0.273831	0.303928	0.13635	-0.0614583
C5ar1	0.313121	-0.0279111	0.391832	0.425631	0.291692	0.0295269	-0.327578	-0.0277175	0.420413	-0.15738	0.307039	0.193795	-0.295829	0.401139	-0.489499	0.278883	-0.537417	-0.0213611	0.551017	0.481564	0.855362	0.0308553	0.33505	0.102496	0.313973	0.00760826	0.104753	-0.0333692	-0.303972	-0.0725497	0.414407	-0.150786	0.283894	0.297041	0.717634
C630044B11Rik	-0.1417	0.596379	NA	NA	0.154817	-0.731669	0.988174	1.31662	0.392612	-3.81604	1.45583	0.59749	-0.102496	0.437418	-0.195526	-0.474415	NA	0.198592	0.842578	0.0356523	1.62676	NA	1.85604	1.15375	NA	NA	NA	-0.182839	0.559898	1.29002	NA	-0.0716615	0.849732	NA	NA
Cables2	0.383396	0.257634	0.230264	0.281115	0.460158	0.20335	0.015147	-0.0868624	-0.00327377	0.171583	-0.0502752	0.00573271	0.235254	0.437475	0.414071	-0.0273053	-0.0970543	-0.0964788	-0.113295	0.244418	0.189027	0.0792409	0.0108326	-0.0482837	-0.228606	0.107409	0.0558609	0.051111	0.0257756	0.0285719	0.0799495	-0.100098	0.0232732	0.145883	0.37746
Cabp1	0.838336	-0.117387	1.01367	0.697677	0.640683	0.489176	0.640881	0.414072	-0.39419	-0.437466	0.214481	0.0176703	0.00896345	-0.0344636	-0.00473733	0.181101	NA	0.181784	1.13875	0.39246	0.506086	0.162139	0.50946	0.580559	0.0375263	0.266966	0.0972972	-0.0860434	0.394079	-0.16628	-0.00643033	0.287846	0.525282	0.455886	0.226655
Cachd1	-0.549736	0.192038	-0.20966	0.177804	0.390447	0.401419	-0.242169	0.0247759	0.154027	0.0714212	-0.253612	0.20921	0.353352	0.098235	0.0856202	-0.104738	0.066909	0.0905844	0.346218	0.321233	0.132904	0.0173752	-0.20551	0.145071	0.300391	0.106579	0.181074	0.0757935	-0.211668	0.0319607	0.134102	-0.055006	0.17896	0.054171	0.207299
Cacna1c	0.176949	-0.0100953	-0.173595	0.223275	0.639174	-0.288882	-0.373999	-0.199989	-0.103071	0.371211	0.344859	0.513248	0.204608	0.334785	0.321902	-0.234789	0.146681	0.296233	0.636547	0.374528	0.152193	-0.0896953	0.0476413	0.0626143	-0.0871134	0.0903875	0.0829759	0.0657729	0.178642	0.0504314	0.260931	0.136705	0.402475	0.180077	-0.143316
Cacna1d	0.382831	-0.0472992	-0.260659	0.108874	0.360804	0.427231	0.0412346	-0.0046897	-0.050471	0.00208244	-0.374528	0.382843	-0.292262	0.0701186	0.0529233	-0.223863	0.232807	0.130577	0.474471	0.352104	0.375089	0.134221	-0.252176	-0.0220789	-0.0965787	0.166778	0.041461	0.0659726	0.497688	-0.0716414	0.0855716	0.129734	0.0138258	0.0706581	0.384669
Cacng7	0.90117	0.181499	-0.336502	-0.538532	0.562675	0.764728	-0.0619105	-0.136287	-0.0878684	-0.402893	0.160228	0.158282	0.00691797	0.109949	0.0316279	0.0489412	-0.108564	0.119289	0.882389	0.467188	0.632979	0.174588	0.117103	0.370971	-0.0319625	-0.012964	0.211485	0.0957814	0.0427107	0.0789343	0.207076	-0.0643486	0.350938	0.358339	-0.892396
Cad	0.289	0.318209	0.00074192	0.305972	0.671535	0.203618	0.355524	-0.0981695	-0.130667	0.54471	0.568174	0.220284	-0.388329	0.0593992	0.367446	-0.128308	-0.13838	-0.312588	-0.628225	0.371458	0.0999018	0.159222	0.401298	-0.0316376	0.684169	0.18401	0.10062	-0.0873627	0.138527	0.0439286	0.31166	-0.167352	-0.222806	-0.240534	-0.408789
Cadps2	-0.308244	-0.00234015	-0.459051	0.137375	0.337059	-0.23715	0.352556	-0.333602	0.584918	-0.120079	0.0768845	0.368792	-0.31219	-0.0605077	-0.0724996	0.082635	-0.730244	0.185844	0.801784	0.454807	0.35776	0.346463	-0.111055	0.219467	-0.23265	0.154859	0.0347852	0.188586	0.272765	0.121905	-0.0334487	0.349429	0.726708	-0.281852	0.275293
Calcoco1	-0.674866	-0.673875	-0.346179	-0.74359	-0.183337	-0.661322	-0.295565	-0.0191255	-0.0246819	0.242949	-0.495722	-0.07136	0.202423	-0.221512	0.0691508	-0.20736	-0.0457786	-0.19603	-0.146378	0.165742	-0.115462	0.00896165	0.0970092	-0.0373426	0.220125	-0.0603076	0.219524	-0.0518562	0.0297381	0.0106838	0.139329	-0.0971618	0.0127899	-0.354648	-0.621911
Camk2d	0.269748	0.325805	0.247067	0.210165	0.457586	0.254538	0.0968353	0.00546895	0.0182552	0.0849534	0.0536467	0.172236	0.341705	0.189507	-0.105713	-0.0224155	-0.2106	0.164966	0.240232	-0.0329302	0.146715	0.190628	0.236227	-0.0419398	-0.0967435	0.134583	0.0665319	0.124396	-0.0180503	0.0588725	-0.0444683	0.0765752	0.0905713	-0.0666038	0.444585
Camk2n2	0.599065	0.654998	0.0428982	0.368237	0.725708	0.374395	-0.0983635	0.0696454	0.112694	-0.657915	-0.153994	0.351732	0.481475	-0.176872	0.283832	0.552237	0.385928	-0.470002	0.033109	0.369559	0.491385	0.0812421	0.283202	0.597817	-0.0792738	0.14612	0.39961	0.326609	-0.0491332	0.0114186	0.147535	-0.187313	-0.337137	0.112866	0.282467
Camkk2	0.400038	0.0559729	0.091233	0.0277655	0.262639	-0.0192469	0.0354549	0.0519678	0.220877	0.346462	0.250834	0.09419	0.454467	0.271778	0.183287	-0.00936322	-0.143254	0.0267071	0.0204789	0.118011	-0.0243184	0.119624	0.152806	0.03446	0.0229832	0.0866934	0.025223	-8.50812e-05	0.0603587	-0.0163015	0.0432603	-0.00940502	0.119084	-0.0208348	0.275611
Camsap3	0.129548	0.00335164	-0.591248	-0.781569	0.731201	-0.0450135	-0.167996	0.287063	0.614427	0.607814	0.11699	0.422068	0.440087	0.144494	0.470126	-0.295669	0.0693479	-0.157336	-0.277286	0.462096	0.500325	0.282713	0.457919	0.390964	0.267187	0.155073	0.525124	0.029893	0.421741	0.0421762	0.212971	-0.200833	-0.00706639	0.0330502	-0.213465
Camta2	0.475099	0.567531	-0.594985	0.46061	0.619243	0.686181	-0.085441	0.31846	-0.0643845	0.387498	0.241616	0.484568	0.238012	0.0207675	0.498297	0.0792033	-0.0787623	-0.0779541	0.180015	0.443756	0.166777	0.168248	0.318868	0.129284	-0.0814381	0.0778469	0.300512	-0.0456785	-0.00152602	0.0369765	0.198698	-0.13079	0.109553	0.66021	0.362328
Capn1	-0.0605411	0.43608	0.0845827	-0.342591	0.945067	0.230147	0.129824	0.000389308	0.0201882	0.45947	-0.0118483	-0.170987	0.592642	0.350018	0.455201	0.108678	-0.118964	-0.214865	-0.15945	0.262508	0.0810945	0.0465368	0.181298	0.135715	0.618188	0.0578201	0.141035	-0.0738307	-0.0344985	-0.0197187	0.142831	-0.207669	0.013407	0.181837	-0.409913
Capn2	0.0884966	0.170187	0.133871	0.155071	-0.117159	0.0142232	-0.0771938	-0.165222	0.0892018	0.148834	0.0198572	-0.126159	-0.317843	-0.104132	0.0444774	-0.0414666	0.0346818	-0.116176	0.351268	0.158206	0.252992	-0.0574347	0.330707	0.124149	0.0315474	0.127673	0.0338477	0.0287524	-0.119934	-0.00197386	0.045476	0.0229817	0.0876547	-0.0900779	0.175516
Car4	-0.39455	0.601602	0.372872	0.469934	0.757578	-0.187206	NA	-0.29529	1.35493	-0.0529448	NA	0.251408	1.2229	1.68172	-0.249907	0.0478032	NA	0.735234	2.19769	1.32697	0.586481	NA	NA	0.085146	NA	0.00831276	-0.188314	0.0394382	0.241325	0.24297	0.0944855	0.187069	1.73423	-0.773163	0.0857017
Car7	0.229083	0.0351798	0.0341993	-0.0785633	-0.191501	0.166418	0.421683	0.421215	-0.0232599	0.528101	0.11033	-0.288069	0.460002	0.516367	0.0768342	0.315893	-0.218481	0.0609189	0.639814	0.378348	0.646067	0.0490751	-0.101021	0.179578	-0.217904	0.00908181	0.122401	-0.181757	-0.289403	-0.0268669	0.050176	-0.0505419	0.19081	-0.528975	0.00379486
Card6	-0.457296	-0.00749356	-0.0590341	-0.330118	0.20728	-0.128177	-0.0593436	0.175754	0.0672623	0.155597	-0.208397	0.161815	0.342805	0.17383	0.0825922	-0.113871	0.190305	0.11696	0.552075	0.209963	0.44966	0.0572894	0.163509	-0.12342	0.0256644	-0.0735974	0.0194308	0.0113723	0.0048913	0.219842	0.273927	0.39994	0.21799	-0.238354	0.0600027
Carm1	-0.136736	0.571581	0.107082	0.0387466	0.620264	0.377571	-0.00799667	0.276111	0.106236	0.390934	0.083269	0.227643	-0.0839699	-0.0371825	0.34608	-0.103171	0.272804	-0.12638	-0.204509	0.364032	0.133043	0.0798749	0.164993	-0.0345463	0.413738	0.106686	0.116881	0.0011834	-0.0185714	0.0143608	0.0994655	-0.107143	-0.0203736	0.346534	-0.157696
Castor2	0.328426	0.457416	0.536815	0.202378	0.911473	0.328616	-0.259844	0.608952	-0.192802	0.413779	0.34279	0.476172	0.154106	-0.102386	0.217673	0.0824829	-0.44977	0.0237092	0.560303	0.225853	0.340018	0.020009	0.375842	0.144909	0.337652	-0.0928448	0.289541	-0.0385625	0.151233	0.163787	0.180212	-0.0482608	0.0743236	0.146785	-0.442613
Cavin1	-0.453729	0.0710357	0.0488205	0.056774	0.346052	-0.32227	-0.0252042	0.242783	0.144777	0.499865	-0.196739	0.00201429	0.306231	0.329606	-0.0390259	0.159273	0.246376	0.195777	0.689345	0.281192	0.446576	-0.0158221	0.168971	0.269651	0.0414958	-0.0205181	0.270722	0.0890997	-0.110382	0.0239657	0.175682	-0.0153677	0.428968	-0.0480398	0.00260297
Cbfa2t3	-0.624995	0.431809	-0.368199	0.352103	0.551429	0.278224	-0.307699	0.206462	-0.163023	0.354839	0.0303939	0.486596	0.536759	0.433945	0.172427	0.141713	-0.29003	0.216557	0.888584	0.238882	-0.12253	0.159917	0.0216442	0.161364	-0.115454	-0.165992	-0.0358875	0.0736476	0.134782	-0.0110109	0.313801	-0.00630628	0.324598	-0.235987	-0.270829
Ccdc125	-0.0176031	-0.00724183	-0.142732	0.175745	0.678792	-0.116662	-0.0698706	0.19546	0.302833	0.434756	0.3395	-0.409245	-0.281643	0.139898	0.104351	0.281452	-0.448958	-0.14491	0.639137	-0.255668	0.163605	0.18814	0.515791	-0.0906716	-0.133168	-0.0427244	0.133604	-0.0127643	0.253077	0.058928	-0.0887451	0.24585	-0.335756	0.1528	0.14877
Ccdc137	-0.166373	-0.308436	-0.15458	-0.357467	-0.118077	-0.224261	0.00978665	-0.245657	-0.0312249	0.0970059	0.0480806	-0.251155	-0.0851346	-0.0388216	0.0205737	0.0118647	-0.263512	-0.128633	-0.246332	-0.0849456	-0.149783	-0.00269175	-0.12241	-0.0665992	-0.135326	0.0509245	0.0776337	-0.0257899	-0.0179272	-0.0530934	-0.0325856	-0.0637343	-0.192666	-0.124845	-0.296259
Ccdc141	0.196637	0.307824	0.145497	0.273076	-0.440818	0.362759	0.101074	-0.436549	-0.167456	0.294245	0.277685	-0.278818	0.427525	0.457422	0.053103	0.00527539	-0.00613431	0.29354	0.563089	0.431326	-0.0730445	0.364619	0.261673	0.0200798	0.0130924	0.10011	-0.197442	0.0791266	0.0603282	0.0735332	-0.123182	0.187751	0.545701	0.146159	0.631711
Ccdc149	0.118492	-0.132842	-0.0936694	-0.280875	0.0894598	-0.268513	0.157186	-0.0952081	0.25916	0.0623244	0.283941	0.200182	0.0121314	-0.211934	-0.107137	-0.0121859	0.64694	0.223265	0.401208	0.474799	0.322039	-0.0260651	0.464553	0.0956642	0.00764957	0.00675649	0.225553	-0.108507	-0.134911	0.104489	0.118619	0.123377	0.297384	0.0998975	-0.00151268
Ccdc184	-0.0836673	NA	NA	NA	0.405823	NA	NA	0.366624	-0.041467	0.33215	NA	0.0862982	NA	NA	NA	-0.839054	NA	NA	NA	1.01059	0.454276	NA	NA	0.266021	0.171684	0.124457	0.354175	0.110305	1.55266	0.111045	0.896719	-0.452965	NA	0.232027	NA
Ccdc34	0.295877	-0.46707	0.471677	-0.327459	-0.0299942	-0.0845964	-0.292452	-0.37523	-0.148533	-0.0288156	0.00582941	-0.358094	-0.296534	-0.381944	0.0696274	0.0667702	-0.200334	-0.263732	-0.488674	-0.384862	-0.408062	-0.10755	-0.0860179	-0.124953	0.282994	-0.13677	0.251014	0.0256545	-0.230578	-0.3049	-0.0741004	0.223616	-0.619038	0.29172	-0.30617
Ccdc69	-0.356641	0.786743	0.656912	0.579061	1.12205	0.664575	-0.0663097	0.156473	0.449117	0.0222883	0.458116	-0.00674266	0.384147	0.188828	-0.412738	0.586964	-0.975972	0.220913	1.03062	0.505071	0.196714	-0.700177	0.461683	0.139064	0.0609286	-0.0800766	-0.376486	-0.160071	-0.586117	-0.0586522	0.210165	0.0430129	0.509024	-0.382843	0.275728
Ccdc85b	-0.518998	-0.384389	-0.37348	-0.788632	-0.0988617	-0.821604	0.0209071	0.0507752	0.132313	0.276073	-0.293802	-0.197961	0.420146	0.237163	0.49627	0.0523345	0.031215	0.0289252	-0.38929	0.205468	-0.213265	-0.0253752	-0.25714	0.356414	-0.244499	-0.0106392	-0.336204	-0.00527064	-0.0907662	-0.126826	0.0877716	-0.0960673	0.0721152	-0.59243	-0.567705
Ccm2l	-0.072858	0.0167149	0.379365	0.493755	0.00291005	-0.211945	0.12379	0.222091	-0.474697	0.583425	0.141787	-0.21032	0.820423	0.347709	-0.0894083	-0.0842749	-0.289238	0.0205989	0.781077	0.749939	0.499404	0.108377	0.110082	0.469619	-0.139841	-0.0565627	-0.108999	-0.0211367	0.267566	-0.112591	0.121719	-0.0599665	0.341136	0.13368	0.0618766
Ccn1	0.231104	-0.13676	-0.0684148	0.391934	-0.23982	1.01358	-0.333171	-0.507979	0.222102	0.316481	-0.528079	0.23533	0.506561	0.33051	0.0141396	-0.0138007	0.173892	-0.0192243	0.607799	0.650936	0.373853	-0.281584	0.442243	0.237237	-0.0995009	-0.108799	-0.174351	0.332468	0.0725883	-0.327161	0.299604	-0.66853	0.73172	0.610769	0.824022
Ccndbp1	0.19803	-0.259193	0.00689826	-0.537747	-0.201733	-0.308581	-0.0898429	0.0561653	-0.0688249	-0.173319	-0.160465	-0.00888959	-0.0510609	-0.0969293	-0.135516	0.255708	0.234166	-0.05175	0.0317404	-0.0835377	-0.0868496	-0.00417492	-0.0697294	-0.125111	0.229641	-0.0389565	0.00499094	-0.141606	-0.0227243	-0.0217293	-0.0850791	0.0206415	0.0114828	0.0351094	-0.32981
Ccne1	0.0140879	-0.0477287	0.664647	0.141988	-0.85603	-0.029868	0.284955	0.191716	-0.467555	-0.110419	0.0994546	0.071301	-0.614954	-0.501076	0.27758	0.214183	-0.740822	-0.448877	-0.87409	-0.111875	-0.400726	-0.331064	-0.723676	-0.319352	0.517074	-0.148389	-0.232896	-0.142086	-0.43166	-0.110601	0.166988	-0.32433	-0.604424	0.111605	0.538423
Ccne2	0.122859	-0.651606	0.196162	-0.326826	-0.35185	-0.122105	0.323078	0.0337548	0.0267725	-0.472697	0.148192	-0.112833	-0.637438	-0.759502	0.0315765	0.304026	-0.426062	-0.169954	-0.951536	-0.564707	-0.667526	-0.256825	-0.74888	-0.260757	0.324065	-0.0108636	-0.541146	-0.164675	-0.700183	-0.276472	-0.43818	0.120525	-0.802844	0.256879	0.429318
Ccng2	-0.133495	-0.53757	-0.204654	-0.693895	-0.445516	-0.566592	-0.0875995	0.11386	0.36305	-0.351469	0.23595	-0.0321469	-0.346929	0.0128157	-0.1004	0.0323155	0.0751664	-0.158126	0.280835	-0.448909	-0.341812	0.198724	0.263095	-0.288165	-0.325048	-0.148964	0.154731	0.0212119	-0.154206	-0.209323	-0.342245	0.226248	-0.201473	0.452194	-0.578289
Ccnjl	0.24807	0.761147	0.552118	0.0276063	0.77347	-0.126627	-0.36798	-0.170265	-0.0162447	-0.224535	0.280814	0.122441	0.419279	0.554547	0.460615	0.28648	-0.720172	-0.229771	-0.26166	-0.484087	-0.386226	0.46704	0.450113	0.0919118	0.751768	0.222799	-0.0815903	0.271676	1.11925	-0.0539236	0.320936	0.271701	-0.177034	0.622639	0.555037
Cct4	-0.307958	0.0163696	-0.242584	-0.164638	-0.252868	0.119067	0.125224	-0.144711	0.264308	-0.203141	-0.143134	-0.101263	0.0611113	-0.0236822	-0.0585983	0.224721	-0.0213892	-0.0420743	-0.140697	-0.216815	-0.0478876	-0.186792	-0.133917	-0.0530702	0.15386	0.00457108	-0.152852	-0.0499583	-0.182586	0.0517853	-0.30028	0.0557105	-0.125168	-0.0622745	-0.0628728
Cd207	0.344848	NA	NA	NA	NA	NA	-0.17055	0.670187	0.473074	-0.543561	-0.711201	0.208323	0.34449	0.0599062	-0.19925	0.0930605	-0.986701	0.259564	0.422445	-0.559641	-1.02492	-0.721145	-1.19504	-0.605783	-0.203937	-0.25272	-0.876381	-0.817354	-0.177397	-0.67797	-0.0667733	-0.413426	0.413196	-0.522665	NA
Cd247	-0.0518644	0.183927	-0.567722	-1.00839	0.677863	-0.588602	0.535439	0.0230044	0.0351089	-0.384675	-0.0137907	0.082634	0.82268	0.677326	-0.167757	0.117496	-1.3201	0.0517378	0.686614	-0.500177	-0.512595	-0.346794	-0.0565674	-0.0127909	0.23394	-0.202381	-0.277631	-0.375247	0.15274	-0.139725	0.15446	-0.250723	0.594983	-0.642224	-0.842639
Cd24a	-0.409335	-0.434049	-0.053825	-0.6242	-0.658413	-0.565871	-0.324539	-0.104458	0.56497	-0.345283	0.257356	0.187605	0.150093	-0.153939	-0.204202	0.0697581	-0.0432103	-0.114734	-0.0165949	0.0304643	-0.0361306	-0.493572	0.0922295	-0.214632	0.440219	-0.182273	-0.276847	0.0990249	0.188432	-0.0941455	-0.437213	0.382741	-0.371475	-0.000645104	-0.605405
Cd2bp2	0.12026	-0.313533	-0.276601	-0.421025	-0.404195	-0.182519	-0.183559	-0.0529195	-0.132159	0.20007	-0.0286626	-0.0833899	-0.239682	-0.0977597	0.0712733	0.0872817	0.0531774	-0.146179	-0.277951	0.078399	-0.0237814	0.0325425	0.054114	0.0604577	-0.0130797	0.0058171	0.0398038	-0.0147395	-0.0799274	-0.0421447	0.00608975	-0.123803	-0.0959523	-0.14055	-0.493693
Cd3d	-0.146081	-7.04012	0.180881	NA	NA	-1.21176	0.539367	-1.4338	0.260129	-0.919809	-0.602387	NA	1.51279	1.13467	-0.0418184	0.0272781	-1.71135	0.315194	0.927616	-0.965178	-0.932825	-0.715095	-1.05347	0.241279	-0.437248	-0.381112	-0.533415	-0.482572	0.436597	0.233847	0.451035	-0.700681	0.868662	NA	-1.28327
Cd3g	-0.111855	-7.64414	-0.374069	-1.44469	-1.08438	-1.3401	0.214842	-1.2773	-0.222526	-1.20692	-0.520634	NA	0.753405	0.883	-0.0822172	0.0865	-0.841909	0.282791	0.596602	-0.826212	-0.819245	-0.404156	-0.760144	0.0479535	0.323397	-0.168806	-0.5476	-0.379904	0.113842	-0.155779	0.238517	-0.265818	0.780458	-0.962979	0.728057
Cd83	-0.0584125	0.0300068	0.0246217	0.0597748	-0.637794	-0.380389	0.187254	-0.417064	-0.276187	-0.171458	-0.501816	-0.0697024	0.205618	0.589188	-0.400243	0.0899981	-0.504475	0.317157	0.672251	-0.262839	0.22726	-0.523014	-0.0954591	-0.260633	0.171291	-0.301723	-0.323461	-0.114861	0.00324732	-0.0113142	0.152656	-0.104095	0.264305	-0.52954	0.370016
Cd93	-0.214428	-0.281214	-0.00855948	0.0635178	-0.353796	0.152086	-0.0643101	-0.21189	-0.185756	0.164003	-0.0830248	-0.288746	0.337882	0.197498	-0.059657	-0.00212536	0.0672036	0.0551521	0.873882	0.256643	0.490708	-0.176028	0.31768	0.0450227	0.0891938	-0.0542719	-0.0261579	0.0889093	0.270688	0.155046	0.189397	0.0663658	0.426661	0.12142	0.630736
Cd99l2	-0.445193	0.127979	-0.080268	-0.0910375	-0.312496	-0.312758	-0.157728	-0.175907	0.247962	-0.0237481	-0.357148	-0.0773066	0.0537323	-0.235157	-0.188836	0.0887172	0.0210775	-0.168721	0.0571112	0.185174	0.10073	-0.126756	-0.0244339	-0.0334655	0.115384	0.0126911	-0.0189284	-0.0114906	-0.174587	-0.011367	-0.0346535	-0.0627191	-0.123771	0.227447	-0.363511
Cdc123	-0.170276	-0.144743	-0.0289378	-0.186133	0.214749	-0.210232	-0.0153752	0.0433409	0.129935	-0.0930917	-0.143418	-0.00476329	-0.105163	-0.117457	-0.108693	0.178989	0.262322	-0.105173	-0.136087	-0.0705153	-0.0875993	-0.0110815	-0.0933188	-0.16295	0.135257	0.0097707	-0.00333434	-0.044679	-0.222271	-0.0863384	-0.131156	-0.0565238	-0.248386	-0.164763	-0.234948
Cdc26	0.0985598	0.123326	-0.00961084	-0.0957821	0.179652	0.157874	0.0439904	0.0866082	0.293447	-0.133882	-0.118645	-0.100858	-0.112278	-0.14739	-0.0217012	0.203206	0.100811	0.0069325	-0.176865	-0.220472	-0.227975	-0.0927736	-0.171364	-0.110581	-0.120699	-0.10899	-0.10684	-0.0671643	-0.0530501	0.00607846	-0.251652	0.10059	-0.175155	-0.104225	-0.105739
Cdc42bpa	0.074726	0.077515	0.0206037	0.0710605	0.0271694	0.0126605	-0.0532347	0.112908	0.024711	0.281044	-0.028945	0.251516	-0.154919	-0.186972	0.176616	-0.19357	-0.0613021	0.0434482	0.0773814	0.0948661	0.238263	0.217298	0.215522	-0.0481812	0.217872	0.120907	0.0172243	0.11949	-0.0519764	0.117144	0.03246	0.165783	-0.0954745	0.0479423	0.127104
Cdc42bpb	0.137851	-0.140347	0.138644	0.0839237	-0.285975	0.222736	-0.178474	0.114194	-0.382677	0.424359	0.0984433	0.194328	0.0421386	0.114515	0.521931	-0.254659	0.544152	-0.155558	-0.072641	0.510714	0.378164	0.170113	0.115936	0.163572	0.0298796	0.129972	0.370742	-0.049699	0.110058	0.00710097	0.176127	-0.130881	0.0110298	0.508949	0.459009
Cdc42ep2	-0.220179	0.559379	-0.140527	0.359639	0.850851	0.510535	-0.297163	0.244487	-0.118465	0.489764	-0.311461	-0.528608	-0.442918	-0.240868	0.281392	0.604395	-0.0737486	-0.0020193	0.415368	0.479856	0.326953	-0.0731999	-0.0340678	0.0888523	0.0704611	-0.000965792	-0.0540124	0.00281287	-0.148846	0.0255345	0.121751	-0.1275	0.0750119	-0.154685	0.630265
Cdca4	-0.141258	-0.568679	-0.274011	-0.280708	-0.417892	-0.153434	-0.356282	-0.312552	-0.059802	-0.0288877	0.127876	-0.421006	-0.404267	-0.324551	0.0787791	0.127109	-0.254784	-0.207461	-0.453907	-0.164798	-0.279935	-0.00243888	-0.0937079	-0.126799	0.143846	-0.0264242	0.0466327	-0.0586064	-0.132026	-0.126215	-0.0105892	-0.210785	-0.336944	-0.184961	-0.339054
Cdh11	0.175449	0.16144	0.0766589	0.276472	-0.0932247	0.360306	0.0686912	-0.245884	-0.38315	-0.119722	0.418208	0.103975	-0.834813	-0.690019	-0.0202222	0.151329	-0.0229457	-0.185393	-0.00670659	0.340538	0.693334	0.506345	0.649277	0.164983	0.544825	0.0822597	0.129003	0.330438	0.200331	0.0240754	0.390454	0.554684	-0.508034	-0.0714626	0.504399
Cdh2	0.0178141	0.117939	0.00603632	0.106583	0.170934	-0.0529999	-0.188693	-0.0585548	0.143966	0.0938023	0.159945	0.533277	0.179474	0.1455	0.128108	0.0548007	0.288138	0.502334	0.166611	0.173441	0.380845	-0.0453936	0.239767	0.00146814	0.364478	0.102469	0.149685	0.0659408	0.172558	0.0479892	0.372916	0.143778	0.492806	0.0241512	0.472034
Cdh5	-0.255612	0.1519	-0.212926	0.206199	0.51568	0.0161792	-0.526863	0.217408	-0.25813	0.310591	-0.132755	-0.134399	0.575082	0.408286	-0.0585978	0.0926627	-0.458911	0.0710875	1.02455	0.42123	0.549828	-0.192133	-0.00709131	0.15923	0.193406	0.0557879	-0.0271777	-0.00189039	0.344591	0.106092	0.339556	0.124885	0.497743	-0.12533	0.49806
Cdk16	0.0626276	0.459735	-0.113741	0.0369077	0.310007	0.365841	-0.0229352	0.0650984	0.11656	0.133243	0.0319021	0.215869	0.0870796	0.123187	0.119927	0.149584	-0.210126	-0.0845681	0.0279329	0.246481	0.0357269	0.0333979	0.0757776	-0.0511361	0.000219311	0.0992165	0.125573	-0.0261605	-0.12366	0.00975003	0.0120001	-0.104442	0.0353291	0.164389	-0.127585
Cdk4	-0.305578	0.10285	-0.245805	-0.026285	-0.545209	-0.506257	0.0417459	-0.161489	0.340972	-0.190764	-0.305728	-0.500455	-0.36938	-0.259778	0.0596526	0.197624	-0.115607	-0.220761	-0.530488	0.0568063	-0.127755	-0.0619305	-0.0472291	-0.0806959	0.415976	-0.0570881	-0.0752335	-0.113576	-0.0243704	-0.0531518	-0.00791986	-0.137944	-0.297397	0.0700372	-0.116724
Cdk7	-0.235935	0.0149684	-0.077738	-0.139193	0.384463	-0.130066	-0.108083	-0.0695539	0.318855	-0.17298	-0.135984	-0.0245262	-0.230451	-0.0543407	-0.0551569	0.0726427	-0.047961	-0.0664205	-0.183033	-0.184658	-0.140345	-0.137955	-0.151023	-0.0371221	0.0529977	-0.035925	-0.113183	0.0250079	-0.07692	-0.0697242	-0.210714	0.0360388	-0.186835	-0.181108	-0.101065
Cdkn1a	0.666611	0.812184	1.28584	0.975612	1.18237	1.18701	-0.282078	0.014143	0.382863	0.712174	0.92654	-0.0692862	0.466751	0.245298	0.223694	-0.0507149	-0.542948	-0.564543	-0.314433	0.522808	1.06351	0.794914	0.772855	0.397442	0.829315	0.048583	0.27327	0.316618	1.09687	0.312837	0.427285	-0.733575	-0.209965	0.778744	1.23275
Cdkn2aip	-0.213409	-0.0921152	-0.157668	-0.155913	-0.220227	-0.100247	0.120256	0.114282	-0.0372539	-0.169261	0.00448522	-0.00336078	-0.133986	-0.107352	-0.108982	-0.0276412	0.147751	-0.0681594	-0.0883722	-0.271422	-0.188883	-0.121119	-0.190748	0.0487644	0.0485045	0.0173325	-0.0708898	0.115287	-0.133105	-0.28564	-0.0607822	0.0410067	-0.203882	0.166848	-0.0611911
Cdkn2aipnl	0.000650708	-0.0333118	-0.13238	-0.34477	0.542399	-0.0287072	-0.242596	0.0504375	0.0354732	-0.180119	-0.0291755	-0.17478	0.160894	0.0130557	-0.100779	0.196387	-0.0650369	-0.126792	-0.25188	-0.261166	-0.244914	-0.126008	-0.095602	0.0110896	0.188636	-0.017766	-0.078032	-0.059502	-0.171581	0.021725	-0.0728657	-0.0323621	-0.150242	0.021663	-0.228129
Cdon	-0.119065	0.0982557	0.0506567	-0.0983837	0.624897	-0.024216	-0.0782234	0.0661636	-0.232205	0.143018	0.176956	0.141476	0.051871	-0.195656	0.122188	-0.0454153	-0.205683	0.275579	0.560904	0.325996	0.326764	0.148882	0.19547	-0.0419217	-0.0764097	0.208776	-0.00173161	0.0417392	-0.374643	0.074304	0.100752	0.126424	0.450896	-0.247198	-0.25557
Ceacam1	-0.335134	-0.0805593	0.362978	0.0880988	-0.0178532	0.120932	-0.361478	0.570909	-0.489776	0.49511	0.132281	-0.128351	0.655071	0.454945	-0.099381	0.284591	0.112141	0.137939	0.879444	0.339159	0.755458	-0.18123	0.45709	-0.0183139	-0.148581	0.0738007	-0.0315684	0.22627	0.665547	0.0474972	0.138785	0.239527	0.334647	0.163385	0.319179
Cebpd	0.274373	0.635141	0.346928	0.342043	1.27229	0.6805	0.282444	-0.326788	0.14549	0.0492016	0.365724	-0.26527	0.850953	0.765431	-0.835893	-0.512154	0.492968	-0.077074	0.404398	0.526636	0.521818	0.00351121	-0.716242	0.150743	0.288107	0.232309	0.143534	0.276842	0.103935	-0.251681	0.201817	-0.222615	0.704741	0.501156	-0.418673
Cenpa	0.442941	-0.71153	0.599726	-0.375169	-0.904426	-0.537812	-0.360209	-0.345844	0.292419	-0.0870587	0.202432	-0.00476224	-0.738804	-0.578979	0.215683	-0.140936	-0.682814	-0.403291	-0.624358	-0.259135	-0.4778	-0.299724	-0.301422	-0.233983	0.268791	-0.372753	0.789835	-0.16819	-0.00411758	0.0239416	0.128395	0.106022	-0.595964	0.0862698	0.497436
Cenpp	0.389428	0.274111	0.335399	-0.195601	0.236232	-0.00426412	0.197499	0.162292	-0.0482304	-0.162552	-0.06056	-0.0246097	-0.531282	-0.709257	-0.0389169	0.0831167	-0.0637235	-0.065638	-0.840808	-0.416557	-0.498246	-0.202036	-0.52589	-0.252901	0.373916	-0.198846	0.554265	-0.259579	-0.324582	-0.31063	-0.561797	0.141096	-0.599792	0.12211	-0.0222305
Cenpw	-0.195239	-0.05787	0.124241	0.524895	-0.691845	0.192591	-0.230994	0.0660124	0.103231	-0.534949	0.0791547	-0.0383435	-0.673399	-0.676988	0.191958	0.144229	-0.060244	-0.337811	-0.681646	-0.377959	-0.514117	-0.0119043	-0.362286	-0.149529	0.278011	-0.291379	0.716776	-0.0795334	-0.582099	-0.360625	-0.244838	0.136992	-0.652762	-0.577781	0.159243
Cep19	-0.0167984	-0.216395	0.0587675	-0.164124	-0.186894	0.0307019	-0.0482683	-0.0594933	0.168897	-0.126413	-0.358449	-0.177731	-0.046415	-0.403092	-0.0343119	0.224496	0.413456	-0.0534416	-0.194904	-0.22881	-0.275947	-0.0746905	0.0529933	-0.11238	0.0879659	-0.0427979	-0.0467641	-0.0150037	-0.145121	0.0276931	-0.110877	0.104654	-0.166527	0.0201081	-0.364855
Cep20	0.110035	0.0296345	0.299371	-0.0694604	-0.223113	-0.177072	0.0460131	-0.176616	0.267934	-0.123861	-0.092244	-0.154453	0.0372579	-0.142985	-0.0822757	0.074326	-0.0560841	0.12585	0.100559	-0.23935	-0.269174	-0.159821	-0.242014	-0.0839557	-0.0734367	-0.0332892	-0.0275118	-0.0988859	0.00741942	-0.0909111	-0.32445	0.078235	-0.0741702	-0.215711	-0.240952
Cep43	-0.0659697	-0.117947	0.00534017	0.132563	0.100554	-0.23014	0.00415616	-0.0284382	-0.0983229	-0.312233	-0.11276	0.0342416	-0.107825	-0.269741	-0.0156661	0.0207425	0.264376	-0.102312	-0.330083	-0.334565	-0.28174	-0.182143	-0.337527	-0.236423	-0.186126	-0.140063	0.059118	-0.048095	-0.075135	-0.200665	-0.40951	0.0151379	-0.329246	-0.159633	-0.0945072
Cers5	0.0489873	-0.248339	0.00759442	-0.126318	-0.291697	-0.349981	-0.0132614	-0.16164	-0.0471803	-0.068191	-0.365745	-0.357804	0.0571824	-0.0450456	-0.0409979	0.013089	-0.0942705	0.0899653	0.137912	0.198321	0.0286646	-0.178748	-0.439826	0.0164412	-0.309052	-0.0533767	-0.198565	-0.0648743	0.0187722	-0.166359	-0.123493	-0.148045	-0.0146184	-0.0367739	0.294951
Cetn3	0.131133	-0.248871	0.375421	-0.256462	-0.313863	-0.279551	-0.0332566	-0.036652	0.215577	-0.115095	-0.172113	-0.0382471	-0.160801	-0.0668545	-0.184955	0.209183	0.0183384	-0.0487598	-0.256092	-0.327516	-0.187487	-0.15239	-0.355614	-0.08449	0.18124	0.00280944	-0.157293	0.0280252	-0.108049	-0.165311	-0.299345	0.0537499	-0.221415	0.179974	0.216604
Cfap221	NA	NA	NA	NA	NA	NA	NA	0.888596	1.30465	-1.64625	NA	NA	0.481673	NA	NA	NA	NA	0.722973	0.5541	1.41609	2.18651	NA	NA	-0.176068	NA	NA	NA	0.0541202	0.304921	1.11004	NA	NA	NA	NA	NA
Cfap91	NA	NA	NA	NA	NA	NA	NA	-0.317747	0.146428	-0.670156	0.897214	-0.337405	-0.0373345	-0.305223	NA	-0.358507	1.74274	0.649108	1.06302	0.354975	0.652765	1.01924	1.54143	1.09497	NA	0.113529	0.308485	0.140726	0.500593	-0.703883	0.799298	0.427629	0.425488	0.574058	1.51581
Cgn	0.412982	-0.273134	0.847347	0.0771942	0.686122	0.0156356	-0.124003	0.17627	0.812901	0.459764	0.269442	0.176845	0.549105	0.385082	0.161128	-0.124884	-0.1384	0.182175	0.0775147	0.474934	0.287768	0.339472	0.80454	0.17447	0.656119	0.380087	0.521142	0.145853	0.272412	0.0530294	0.122793	-0.475957	0.176609	-0.159977	0.525086
Chchd4	-0.0356243	0.124046	-0.126885	-0.0896823	-0.337829	-0.0484436	0.0830488	-0.171242	-0.0281082	-0.0952027	-0.133923	-0.100335	0.249029	0.0855817	-0.168745	0.254376	-0.112585	-0.109113	-0.129799	0.0988043	0.0240821	-0.195762	-0.213715	-0.0895992	0.0239366	0.0492332	-0.0699474	-0.0960149	-0.0661023	-0.0328905	-0.146118	-0.215673	-0.105717	-0.366471	0.256726
Chchd5	0.134002	0.103134	0.0696936	-0.808443	-0.632308	-0.659789	0.17319	-0.10167	0.323762	-0.0316673	-0.572017	-0.134178	-0.330459	0.346949	-0.0105567	0.353834	-0.000397834	-0.26691	-0.328159	0.152242	-0.189773	-0.0254197	-0.221333	0.0474292	-0.255045	-0.0962685	0.184309	-0.0495019	-0.114506	-0.0327416	0.00163828	-0.0915555	-0.0951339	-0.279072	-0.482789
Chchd7	0.086082	0.0901271	-0.226862	0.0123608	-0.200968	-0.126837	0.219514	-0.378195	0.280623	-0.281301	-0.332474	-0.0659462	-0.0324682	-0.277491	-0.0308548	0.0398166	0.150667	-0.0724301	-0.315579	-0.08307	-0.25459	-0.185664	-0.45607	0.0506873	0.187979	-0.0432215	-0.221798	0.00503513	-0.150225	0.0270642	-0.397543	0.0341068	-0.384805	-0.291208	-0.0407925
Chfr	-0.0042385	-0.0503462	0.218657	-0.0905867	-0.242565	-0.128512	0.138218	0.06089	0.097544	0.0396791	0.12733	-0.0452119	-0.229297	-0.15009	0.0405053	0.00280675	0.0767948	-0.135601	-0.21161	-0.276049	-0.168322	-0.0474196	0.024864	0.0247352	-0.0552538	-0.111428	0.0297808	-0.0212745	-0.0228803	0.00322335	-0.0477348	-0.12755	-0.223526	-0.122498	-0.182128
Chka	0.341398	-0.106834	0.135907	0.536885	0.320755	0.385839	0.0264507	-0.195592	0.332269	0.478534	0.487263	-0.00291843	-0.226714	-0.0316129	0.258514	-0.410973	-0.532986	-0.199994	0.434003	-0.0709756	-0.217729	0.641001	0.901227	-0.264959	-0.531472	-0.0352505	-0.186419	0.110168	0.223879	0.236721	-0.0250478	0.204197	-0.348065	0.435838	0.823183
Chmp2a	-0.453732	0.0644337	-0.0607522	-0.321194	-0.395701	-0.00131467	0.0153681	-0.44532	0.106722	0.0355847	-0.214086	-0.217574	-0.123373	-0.0212363	-0.176373	0.190667	0.133287	-0.172694	-0.179123	0.216448	0.0666182	-0.0926957	-0.0917514	0.0672821	0.233268	-0.0173228	-0.0750677	-0.090941	0.000767153	-0.0114272	-0.0534203	-0.225588	-0.116692	-0.274043	-0.158021
Chmp5	0.0706399	-0.0720833	0.0497453	-0.246697	-0.177028	-0.305713	0.0619653	-0.0775931	0.193733	-0.187324	-0.190586	-0.107875	-0.168554	0.00858544	-0.229195	0.166502	0.229042	-0.0435344	-0.0321004	-0.107617	-0.0101716	-0.266384	-0.231404	-0.00501168	0.101412	-0.0323827	-0.0835455	-0.0361374	-0.0621508	-0.139506	-0.290032	0.0323986	-0.120593	-0.207905	-0.154206
Chrd	0.369491	0.533116	0.304103	0.493368	0.490658	-0.14028	0.604074	-0.212045	-0.184145	0.129623	0.32541	-0.235399	0.606839	-0.13991	-0.121491	0.296199	-0.279181	-0.167465	0.536348	0.653172	0.470193	0.152582	0.12996	0.285546	0.203008	0.332795	0.225485	-0.0586633	-0.52426	-0.108211	0.262339	-0.129184	0.152431	0.456161	0.368676
Chrm1	0.610396	0.22623	NA	0.464222	2.03089	NA	0.611105	0.748181	0.763977	-0.727299	0.326289	1.35928	1.59841	0.670237	NA	0.632671	-1.11108	0.408022	1.53469	0.24381	0.259371	0.0819424	0.229926	0.899926	NA	-0.383106	0.485357	0.0995652	0.371465	0.460135	0.511692	0.999948	0.775776	2.24885638677439e-05	NA
Chrm3	0.215963	-0.233716	0.816876	-0.177238	0.585151	-0.819161	-0.224848	1.00596	0.581801	0.607249	0.262329	0.261001	-0.266774	0.443467	-0.123635	0.0266752	-0.62121	0.20681	0.809777	0.296114	0.402198	0.173034	0.638995	0.207844	0.025464	-0.316466	0.424878	-0.0321684	0.239934	-0.00257097	0.0600083	-0.0615834	0.70009	-0.066369	-0.224601
Chrnb1	-0.435511	0.424372	0.348713	0.338673	0.525765	0.0920003	0.0962274	-0.356916	-0.0867928	-0.0654244	0.0711465	-0.0360616	0.748413	0.239971	0.0239458	-0.0245803	0.152418	0.165066	0.462908	0.0220767	0.207492	0.0059636	-0.399482	-0.264237	-0.189519	0.0472371	0.0877499	0.103505	0.0282718	-0.0228616	0.132007	0.0822952	0.522379	-0.272917	0.469947
Chrnb2	0.247255	0.15121	-0.257758	-0.157584	-0.439736	-0.143817	0.0154531	0.0638283	-0.446475	-0.332335	-0.433718	0.135095	-0.433091	-0.221554	0.176135	-0.0264022	0.298524	-0.200086	-0.537964	0.178758	-0.0769198	-0.136158	-0.447317	0.114319	-0.302801	0.22071	0.0681013	-0.069375	-0.324062	-0.0107868	-0.0408116	-0.120995	-0.395007	0.290543	-0.339823
Ciao1	-0.419064	-0.220291	-0.0928094	-0.582123	-0.343772	-0.33107	0.136299	-0.0515225	0.143251	0.0086067	-0.370127	-0.0905805	0.206753	0.150939	-0.204962	0.278519	0.170574	0.00367067	0.0175673	0.0665615	-0.0256987	-0.0779682	-0.0340615	-7.48485e-06	0.188005	0.00804749	-0.0161711	-0.119253	-0.161388	-0.040882	-0.00171884	-0.0282137	-0.0578528	-0.00221469	-0.394401
Ciart	-1.75789	-1.83034	-1.25632	-2.16	-2.20842	-2.22102	0.459488	-0.932551	-0.307576	-0.138006	-0.219511	0.322065	-1.3626	-1.34513	-0.0286587	-0.336996	0.310241	-0.297762	-1.92327	1.07976	-1.00652	-1.13225	-1.79434	-0.345539	-1.76609	-0.896988	-2.49907	-0.455454	-1.27297	-0.207649	0.209215	-0.522866	0.133739	-2.12533	-1.59191
Cibar1	-0.034571	-0.201785	0.0655502	-0.271811	-0.0488608	-0.188762	0.0532826	0.0633106	0.139929	-0.16648	-0.0926549	-0.210157	-0.384176	-0.278671	-0.0682036	0.0920488	0.179135	-0.0376488	-0.234151	-0.169173	-0.223301	-0.133538	-0.209054	-0.0988156	-0.0890543	-0.0473127	-0.0437577	-0.0176655	-0.0897199	-0.115044	-0.330415	0.150535	-0.233064	0.0638128	0.162639
Cic	0.567875	0.037636	-0.120467	0.312413	0.816125	0.175718	-0.152683	0.468045	-0.0789517	0.564081	0.164526	0.627885	0.104267	-0.0447684	0.685527	0.0332354	-0.0855127	-0.226325	-0.300542	0.326127	-0.0632928	0.107256	0.356186	0.237969	0.0599714	0.0449302	0.314759	-0.104308	0.0242837	0.0332169	0.270292	-0.165745	0.0474695	0.410543	-0.446513
Cipc	-0.0350529	-0.269345	-0.0210511	-0.383976	-0.288755	-0.489846	0.0474151	-0.274501	0.332682	0.00406575	0.104499	0.0576618	0.206284	0.0773311	0.0592499	-0.015367	-0.10152	0.146375	-0.281534	0.0760964	-0.194013	0.133446	-0.397172	-0.0889989	-0.148763	-0.105776	-0.379459	0.0351056	-0.307	-0.139258	-0.0382405	-0.170888	0.0174427	-0.162948	-0.255818
Cisd3	-0.144181	0.443629	0.739154	0.228771	0.280619	0.499358	0.0136819	0.238694	0.206968	0.274512	-0.0710808	0.0842921	0.748862	-0.192559	-0.151216	0.424111	0.710911	-0.154947	0.573488	0.316211	0.310351	-0.0774668	0.0675492	0.353278	0.227083	0.0298738	-0.0851105	-0.101778	-0.186881	0.0102315	0.000963919	-0.0640946	0.176627	0.386743	0.243486
Cited2	0.0264868	-0.205567	-0.173905	0.0257157	0.24818	-0.237944	-0.0672442	0.586395	-0.172124	-0.0828419	0.187137	0.358203	0.616431	0.386762	0.264683	-0.0908794	-0.303685	0.225077	0.262583	0.0161455	0.131967	0.126082	0.366462	0.048126	0.138758	-0.0167636	0.00554444	0.207328	-0.0505934	-0.108183	0.0172134	-0.0618741	0.269998	0.203413	-0.309078
Cited4	-0.083047	1.42131	0.600357	0.686592	1.67958	1.23902	0.430027	0.498247	1.35107	NA	0.630736	-0.146257	-0.0891716	-0.381814	0.308315	-0.00471226	-0.882228	-0.502518	-0.804652	0.801775	0.0737426	0.146442	0.269333	-0.358245	0.858993	0.247872	0.1683	-0.0234112	0.269642	0.0588874	0.414163	-0.438382	-0.331651	0.202955	0.865689
Cks1b	0.0235452	-0.477017	0.310292	0.00182192	-0.631926	-0.0866569	-0.262539	-0.341277	0.339928	-0.124625	-0.107112	-0.466065	-0.554158	-0.418395	0.150492	0.19088	-0.48096	-0.422404	-0.535526	-0.115718	-0.265765	-0.0490261	-0.028201	-0.220459	0.372917	-0.177565	0.326125	-0.108063	-0.449246	-0.10436	0.0383954	-0.049334	-0.444302	-0.685124	0.225158
Clca3a1	-0.459263	0.146238	0.719146	0.71634	1.08843	0.781109	-0.138723	-0.506055	0.311319	0.0728047	0.52923	-0.258173	0.213434	0.15957	0.0857861	0.0651111	-0.416661	0.594826	0.471492	0.588634	0.503836	-0.165063	-0.455317	0.121613	-0.114621	-0.12593	-0.121413	-0.0939447	0.220544	0.305361	0.44663	-0.0944175	0.551908	-0.439117	0.195471
Cldn12	-0.0269511	-0.51648	-0.299277	-0.525598	-0.274894	-0.538935	-0.117301	-0.0167596	0.195335	-0.259125	-0.313671	0.0356092	-0.180578	-0.268256	0.0141736	0.101385	0.234515	-0.11928	-0.259436	0.103008	0.179943	-0.27582	-0.337226	0.0142125	-0.156221	0.0496	-0.1389	0.0607411	-0.329629	-0.139076	-0.32993	0.0243506	-0.398558	-0.00300918	-0.491668
Clec16a	0.151506	0.344021	0.120362	0.179658	-0.315866	0.248927	0.0494112	0.216667	0.117502	0.156189	0.0853818	0.233168	-0.133629	-0.222579	0.238881	-0.134948	0.240858	-0.0307493	0.129888	0.181208	-0.030242	0.0582539	0.189404	0.00563863	0.0909483	0.114523	0.122439	0.0286077	-0.0656721	0.0254156	0.0780638	-0.0572937	0.0279709	0.262872	0.413541
Clip2	0.221505	0.245521	-0.310939	0.242477	0.775287	0.113641	-0.0574921	0.0260151	0.623384	0.401459	0.0329612	-0.100271	0.0508382	0.328739	0.506075	0.0264951	-0.474666	-0.193958	0.106742	0.344579	0.0757959	0.0302514	0.191833	0.131807	0.127821	-0.0236471	0.414826	-0.0720959	0.229863	-0.0130186	0.173282	-0.0796091	0.120687	0.32639	0.535733
Clmp	-0.135409	0.369746	-0.181925	0.124269	0.169532	0.0592723	-0.460317	-0.158067	-0.312857	0.0998818	0.0043542	-0.182516	-0.463547	-0.336771	-0.000851485	-0.0390656	-0.230916	0.118726	0.896344	0.336397	0.748382	-0.202075	0.736532	0.297193	0.506685	0.0898438	0.357393	0.20628	0.124711	-0.050033	0.346581	0.348496	0.436215	-0.141966	0.416511
Cln5	-0.185255	-0.0546388	-0.0760471	0.0602612	-0.213735	-0.102199	-0.0610328	0.00400831	0.416763	-0.229763	-0.19481	-0.195686	-0.14307	-0.0501698	-0.0752235	0.0715811	0.283314	-0.00996101	-0.0480393	-0.0437749	0.0606773	-0.276355	-0.258744	-0.0983317	0.07902	0.0252201	-0.153902	0.0288565	-0.242291	-0.0653973	-0.262576	0.00408012	-0.200965	-0.163794	0.232056
Clns1a	0.145566	0.134237	0.0550451	-0.225441	-0.0134683	-0.0808068	-0.100265	-0.178384	0.0769115	-0.134333	-0.133307	-0.0883772	-0.137746	-0.184883	-0.0422723	0.13794	0.15464	-0.0838966	-0.215103	-0.2463	-0.213695	-0.10516	-0.180289	-0.0236491	0.234563	-0.0161392	-0.0962908	-0.0270694	-0.0155495	0.00713401	-0.149184	-0.0398689	-0.26708	-0.0987988	-0.247964
Clock	0.384815	0.450933	0.423108	0.288631	0.613172	0.443588	-0.0383514	0.225708	-0.0691717	0.071651	0.154738	0.208543	0.0963104	-0.179437	-0.128803	0.0129576	-0.244986	0.0269227	0.539335	-0.0236707	0.451311	0.360779	0.514071	-0.0585718	-0.0792719	0.171094	0.268823	0.221114	0.330552	-0.0215532	-0.101949	0.114548	0.0175925	0.435444	0.425521
Clp1	0.0339484	-0.000819819	-0.315091	-0.330661	-0.123684	-0.202534	0.0928823	-0.340601	-0.0483103	-0.246287	-0.148108	-0.102239	-0.262024	-0.0726036	-0.0991474	0.276018	-0.117137	-0.134125	-0.217681	-0.18695	-0.163231	-0.03113	-0.259595	-0.0815304	0.345205	-0.058593	-0.141969	-0.103601	-0.150728	-0.0758871	-0.128927	-0.036055	-0.362706	-0.228357	-0.218521
Cluap1	-0.123309	-0.23602	0.116057	-0.462568	0.0268749	-0.108669	-0.050401	0.027813	-0.00770761	-0.107719	-0.147157	-0.139345	0.0839416	-0.146055	-0.0498395	0.153949	0.302235	0.0449503	-0.155727	-0.131533	-0.112443	-0.0888825	-0.197929	-0.0323043	-0.0863937	-0.0233601	-0.094008	-0.0638118	0.0273994	-0.0285159	-0.103742	0.0560966	-0.196274	0.0658864	-0.192169
Cluh	-0.486469	0.398317	0.573871	0.280931	0.817352	0.466827	0.0241316	0.196334	0.239541	0.207057	-0.260571	-0.13553	0.617303	0.336509	0.475476	-0.0044409	0.365249	-0.120881	0.247776	0.424379	0.389665	0.1538	0.254885	0.085569	0.491488	0.313758	0.103716	-0.0422003	-0.21543	0.0750705	0.139601	-0.187314	0.0123944	0.035464	0.729533
Cmc1	-0.0370225	-0.00657685	-0.215154	-0.225929	-0.169038	-0.0559013	0.080927	0.0392129	0.279764	-0.0831075	-0.178753	0.0205314	-0.155521	0.157314	-0.0814615	0.129769	-0.13193	0.0546015	0.144716	-0.030296	-0.0566188	-0.196353	-0.386743	-0.0894797	0.0900228	-0.0328033	-0.0917357	-0.0641065	-0.211863	-0.0575392	-0.481143	0.0470261	-0.0331307	-0.17269	0.00262742
Cmip	0.281548	0.0693259	0.549214	0.461399	0.342924	0.345429	-0.252101	0.543631	0.0510161	0.259509	-0.0948785	0.492229	-0.116749	-0.00456876	0.532521	-0.127539	0.659916	-0.0729997	-0.00496763	0.162447	-0.111729	0.162831	0.170042	0.0896524	0.132974	0.0489523	0.296222	-0.0612994	0.138465	0.0928972	0.211672	-0.108481	0.12536	0.283353	0.440534
Cmpk2	0.654169	0.416221	0.384539	0.459037	0.878517	0.331222	0.0829335	-0.267966	-0.306844	-0.258277	0.517609	-0.328663	-0.513918	0.22458	-0.253526	0.293544	-0.515892	0.277435	0.782115	0.281408	0.781545	-0.202797	0.526182	-0.163554	0.387603	0.0493122	0.01043	-0.163795	0.371307	0.0774095	0.0378646	0.321584	0.404916	0.638178	0.640585
Cmtm6	-0.0603227	0.0392012	0.216643	0.129832	0.177386	0.159145	-0.0040383	-0.134567	0.316011	-0.153154	-0.0802432	-0.228526	0.071863	0.068093	-0.027978	0.0550838	-0.0577171	-0.0208916	0.481569	0.00583981	0.0676797	-0.12493	0.13015	-0.00316334	0.170491	0.0931875	0.121864	-0.0277992	0.13099	-0.12684	0.0329808	-0.17037	0.146303	0.308872	0.405028
Cmtr1	0.28827	0.350844	0.232709	0.0748897	0.277742	0.228534	-0.0477181	-0.307707	-0.196362	0.120897	0.166021	-0.0483481	0.353896	0.308543	0.032966	0.0640201	0.00291508	-0.0819868	0.108596	0.162668	0.0728312	0.00232443	0.0820943	-0.0567284	0.153083	0.144723	-0.0216197	-0.0466558	-0.0565377	-0.0274014	0.0299849	-0.0945255	0.0547097	-0.0291375	-0.280068
Cmtr2	-0.128545	-0.147031	-0.150296	-0.186496	-0.257891	0.0834881	-0.112105	-0.0247688	-0.0827527	-0.183456	-0.0742251	-0.081266	0.0372198	0.00246566	-0.0141715	0.200899	0.11926	-0.0169553	-0.185575	-0.121051	-0.0570012	-0.0656366	-0.0997509	-0.107926	0.134208	0.0211339	-0.0561707	0.0238918	-0.0794785	0.0138899	-0.092227	-0.122735	-0.224069	0.13719	-0.109583
Cnbp	-0.255008	-0.263647	-0.0413871	-0.448155	-0.200437	-0.372186	0.0348299	0.0205766	0.114994	-0.0929745	-0.141092	-0.10197	0.226535	-0.0900144	-0.0907014	0.256033	0.206567	0.0204134	-0.0866454	-0.179161	-0.0690345	-0.00620109	-0.0738235	-0.0229054	0.22408	0.0349522	-0.125526	-0.0171057	-0.0991553	-0.154976	-0.269392	-0.0179334	-0.107626	-0.0347253	-0.284292
Cnih4	-0.257221	0.142784	-0.144574	-0.111037	0.184754	-0.0667944	-0.031927	-0.0970699	0.0592972	-0.223138	-0.179769	-0.0772173	0.272716	0.0742194	-0.161285	0.168938	-0.142267	-0.0182047	-0.0549344	-0.143204	-0.104053	-0.216169	-0.221514	-0.112777	-0.0439196	0.0105975	-0.137051	0.00252565	-0.108298	-0.0133968	-0.31088	0.0452632	-0.099909	-0.0477174	0.0247603
Cnot8	-0.112954	0.0310279	-0.12329	-0.403014	-0.0909913	-0.245007	0.108405	0.0058707	-0.0807551	-0.0822335	-0.0897709	-0.153837	-0.10076	0.14158	-0.022916	0.292322	-0.246191	-0.119235	-0.0461995	-0.177199	-0.187436	-0.0388906	-0.0279321	-0.0199131	0.160965	-0.0722174	0.0205627	-0.0368779	-0.0011793	0.0137491	-0.0325225	-0.0296563	-0.0419534	0.0127336	-0.297075
Cnp	0.165992	-0.0447515	-0.232929	0.347213	0.506842	0.340891	0.155434	0.15078	0.303958	0.513798	0.134965	-0.0201466	0.494906	0.215989	-0.184989	0.234146	-0.20473	0.23815	0.330489	0.172646	0.110132	-0.0664357	0.179867	0.180286	0.392991	0.0256502	-0.0155409	-0.0940956	-0.0878025	-0.00827816	0.198368	0.0100935	0.345425	-0.0822831	-0.392908
Cnppd1	-0.192727	-0.254133	-0.367684	-0.711998	-0.46675	-0.305004	-0.0229213	-0.00567573	0.528016	-0.0542566	-0.351378	-0.0664682	-0.00106544	-0.0527683	0.162068	-0.166573	0.463055	-0.22052	-0.324791	-0.00165755	-0.0972189	-0.0665791	-0.0742098	-0.0329844	0.153943	-0.0017725	0.167247	-0.0769875	-0.0502314	-0.0519459	0.0490863	-0.151146	-0.0468358	-0.132977	-0.223185
Cnpy2	-0.185136	-0.22672	-0.128119	-0.468862	-0.293494	0.0760606	0.0696997	-0.0949438	0.229499	-0.225252	-0.234017	-0.204687	-0.381012	-0.145752	-0.220717	0.372832	-0.01833	-0.181801	-0.121384	0.184611	-0.0215636	-0.191295	-0.224464	-0.115601	0.0370312	-0.0698614	-0.0367558	-0.0958325	0.0424579	-0.0159019	-0.0638634	-0.0973061	-0.0915806	-0.01502	-0.419853
Cntn3	-0.138323	NA	0.692288	NA	NA	NA	NA	-0.00309766	0.374137	-0.364036	NA	0.0387872	NA	NA	NA	NA	NA	0.443573	0.480273	-1.13674	NA	NA	NA	0.264531	NA	0.205817	0.371077	0.572605	NA	-0.158114	-0.47026	NA	NA	-0.380825	NA
Coa4	-0.0422839	-0.297814	0.00539856	-0.509248	-0.290225	-0.163223	0.238385	0.0385625	0.490353	-0.142488	-0.112885	-0.375271	0.332454	0.365098	-0.373601	0.228739	-0.240801	0.00267306	-0.292387	0.00850269	0.0183747	-0.227716	-0.266883	0.0442234	-0.0382954	-0.124271	-0.0297361	-0.157589	-0.0507721	-0.00697179	-0.200993	0.0556521	-0.113329	-0.236477	-0.206989
Cobl	0.121363	-0.000383354	0.0766581	-0.157015	-0.134085	-0.342766	0.0864751	0.116924	0.456685	0.389726	0.326875	0.168548	0.319585	0.169347	0.060745	-0.142161	-0.357545	0.267724	0.16263	0.123765	0.0167751	0.0710403	0.351964	0.143689	0.0427927	0.0718963	-0.261764	0.124476	0.120496	0.18664	0.201042	-0.16585	0.264196	0.0755261	-0.557549
Cog3	-0.0130468	-0.110658	-0.104073	-0.0700779	-0.113185	-0.191701	-0.0588863	-0.0582266	-0.0417346	-0.0523821	-0.0236697	-0.127639	-0.0345659	-0.109469	-0.136005	-0.0343903	0.145905	0.0416498	-0.0516923	-0.158856	-0.113142	0.114327	-0.0225691	-0.142607	-0.0183171	-0.00658251	-0.0331543	0.0191289	-0.0473584	-0.049796	-0.0945297	-0.00324976	-0.0768195	-0.201913	0.0194632
Col13a1	-0.514039	0.650843	0.398442	0.377334	-0.128993	0.498467	-0.464582	0.61945	0.125022	0.537768	-0.0132704	-0.445032	0.203953	-0.68964	0.521249	0.122861	0.693733	-0.222068	-0.251067	0.645438	0.376511	0.14862	0.0541634	0.404955	-0.0716456	0.329056	0.123891	0.0194625	0.41087	0.0595725	0.446922	0.0265262	0.104739	-0.111459	0.557126
Col4a1	-0.0219352	0.484294	0.614521	0.3941	0.527739	0.435811	-0.168426	-0.124524	0.654358	0.469216	0.16792	0.35739	-0.725581	0.098968	0.0517455	0.324626	-0.00140725	-0.41271	0.672947	0.526962	0.86991	-0.240896	0.346533	0.162606	0.503934	0.0742239	0.491943	-0.136424	0.0786049	0.0135788	0.46102	-0.0743919	-0.00107702	0.523792	1.02416
Col4a2	-0.114925	0.479343	0.364112	0.334387	0.396769	0.388328	-0.0109493	-0.167411	0.496762	0.515753	0.0978931	0.392435	-0.863807	0.0150145	0.345592	0.237047	0.0576847	-0.405688	0.648028	0.59484	0.838771	-0.232533	0.356206	0.228777	0.560234	0.0447668	0.4869	-0.109552	0.100768	0.066642	0.4786	-0.125132	0.0142306	0.631125	1.08011
Col4a3	0.0684629	0.326806	1.03193	0.162976	0.857992	-0.242359	-0.131207	0.179281	0.397206	0.470779	0.0792886	0.114376	-0.538736	-0.979022	-0.0702239	-0.425012	-0.437404	0.0905812	0.409706	0.416911	0.163278	0.139596	-0.574201	0.0144485	0.151997	0.28468	0.331538	0.108535	0.235546	0.0811192	0.501545	0.233469	0.594035	-0.465014	0.544222
Col4a4	0.0679956	0.397485	0.784372	0.210018	0.795224	-0.165996	0.0626405	-0.0440382	0.513445	0.532653	0.137496	0.181509	-0.542706	-0.851696	-0.0907817	-0.246478	-0.136721	0.293291	0.130936	0.375124	0.228939	0.106153	-0.142029	0.201735	0.093033	0.00628849	0.239569	0.106365	0.38089	0.147721	0.335725	0.286356	0.48534	-0.389527	0.0928301
Col5a1	-0.343096	0.240671	0.0936762	0.266743	0.162793	0.22774	-0.420516	0.414315	-0.115134	0.38564	-0.193474	-0.171878	-1.15235	-1.37189	0.501741	0.234202	-0.0895661	-0.199626	0.729792	0.513699	0.831644	0.0927474	0.234601	0.204769	0.696976	0.0317138	0.535481	0.00507704	0.000839152	-0.0460512	0.424142	-0.0511851	0.276415	0.646026	0.75603
Col5a3	0.536464	0.887786	0.107742	0.702353	0.754272	0.371169	0.202053	0.71731	0.110781	0.58531	0.849967	0.0965238	-1.20988	-0.909893	0.379658	0.297637	-0.959752	-0.611128	1.15916	0.467471	1.3649	0.630047	1.20985	0.197826	0.373065	-0.254664	0.705156	-0.254793	-0.496788	0.140068	0.507069	-0.0353953	0.399389	1.06483	1.0434
Commd1	-0.15884	0.272685	-0.201032	0.031758	-0.252097	0.224779	0.0472146	0.0335204	0.17552	-0.154605	-0.168521	-0.158138	-0.0761928	-0.0841789	-0.129801	0.26796	0.0426567	-0.0967946	-0.225992	0.0139855	-0.094441	-0.150912	-0.164919	-0.0854837	0.135439	-0.0459647	-0.0153151	-0.178683	-0.0319354	-0.0345173	-0.196063	-0.173211	-0.139604	0.170989	-0.143302
Commd1b	0.268347	0.1678	0.205212	0.00193455	0.456974	-0.395448	0.101267	0.226509	-0.0108076	-0.362581	-0.235715	-0.198127	-0.284938	-0.207278	-0.140206	0.112963	0.054351	-0.0545828	-0.130545	-0.429178	-0.24197	-0.299664	-0.75656	-0.0945664	-0.195368	-0.0231141	-0.330567	-0.0930247	-0.194222	-0.317658	-0.528769	-0.124144	-0.289364	0.0111928	0.420033
Commd2	0.151657	0.185958	-0.17029	0.0500395	-0.0749725	-0.167235	0.0653385	-0.200319	0.42193	-0.194748	-0.0964887	-0.172261	-0.242649	-0.0165586	-0.115668	0.115308	-0.0256449	-0.0943161	-0.262592	-0.19083	-0.192604	-0.0700997	-0.220205	0.0434009	-0.0211124	-0.0406804	-0.0295882	-0.106842	0.0643942	-0.0446107	-0.188816	-0.0882752	-0.356832	-0.0654256	-0.140959
Commd6	-0.0279595	-0.0143295	0.0482658	0.0820852	-0.251815	-0.158871	0.0577835	-0.146204	0.46228	-0.159812	-0.0526865	-0.108875	-0.0555069	-0.179031	-0.0851261	0.0508982	0.00791339	-0.151022	-0.128888	-0.129392	-0.107064	-0.190413	-0.190596	-0.0334166	-0.24341	-0.0739528	-0.0814315	-0.14	-0.0897461	-0.0764146	-0.35155	0.0329182	-0.24062	0.0968951	0.00707462
Commd8	-0.0191984	-0.153387	-0.134521	-0.20843	-0.193288	0.0381763	-0.00195338	-0.0631246	0.280062	-0.16989	-0.150464	-0.00672931	-0.123684	-0.154625	-0.109489	0.174825	0.0576707	0.0126598	0.0189058	-0.169485	0.000150509	-0.0877167	-0.14142	-0.0712328	0.00164633	-0.0228934	-0.140407	-0.00771698	-0.137657	-0.0650928	-0.280906	0.0806704	-0.137728	-0.127965	0.000319171
Cops4	-0.300048	-0.198214	0.0271257	-0.26037	-0.0795118	-0.12837	0.0429954	-0.113498	0.143864	-0.0968842	-0.130346	-0.104485	0.22787	-0.024686	-0.109374	0.103486	0.17696	-0.0530592	-0.146756	-0.0466884	-0.0760132	-0.084062	-0.0796205	-0.0942797	0.100912	0.00452873	-0.0414037	-0.0567983	-0.0794063	3.56847464164594e-05	-0.155589	-0.0597412	-0.191711	0.0193174	-0.0494237
Cops5	-0.219948	-0.159856	0.00151988	-0.325949	-0.0782472	0.151751	0.00999121	0.0619586	0.436831	-0.147315	-0.134871	0.0707293	0.101092	-0.113831	-0.0787793	0.15515	0.241912	-0.08404	-0.0987211	-0.169103	-0.15373	-0.16286	-0.216219	-0.0971392	0.134073	-0.0364583	-0.0715404	-0.0299647	0.0284343	-0.00256961	-0.269538	0.0162761	-0.192376	-0.111216	-0.0738199
Cops9	0.091197	0.280764	0.109293	-0.248902	-0.572831	0.305261	0.278126	-0.0626768	0.478502	-0.26521	-0.0771142	-0.338735	-0.181911	-0.231492	-0.24037	0.418713	-0.158284	-0.145869	0.0687766	-0.0869497	-0.197783	-0.163422	-0.33127	-0.0944585	-0.0725942	-0.107213	0.0378301	-0.249886	0.188953	-0.00951328	-0.337625	-0.320887	-0.328567	-0.386017	-0.249819
Coq10b	-1.05541	-0.527439	-0.679808	-0.934629	-0.638745	-0.631139	0.131034	-0.131198	0.100886	-0.463832	-0.302946	-0.392025	-0.420016	-0.111386	-0.249689	0.141118	0.580234	0.0398304	-0.155685	0.132634	-0.22178	-0.307271	-0.876057	0.186483	0.188006	-0.243382	-1.12839	0.0644318	-0.842393	-0.335704	-0.414982	-0.469126	0.163192	-0.0301897	-0.543686
Coro2b	0.242046	0.142174	-0.161649	0.460507	0.352343	-0.154593	-0.0803978	0.377614	-0.374132	0.501384	0.214652	0.496371	-0.126361	-0.015562	-0.0837199	-0.0559129	-0.289782	0.135829	0.759761	0.295584	0.0723667	0.161093	0.255435	-0.188794	0.117576	0.0493047	0.226232	0.0128854	0.171506	0.0740612	0.276443	-0.00880923	0.394263	0.269517	0.346219
Cotl1	-0.130749	0.460422	0.17761	0.195117	0.679477	0.0958773	0.156293	-0.27508	0.70278	0.389232	0.158297	-0.353651	-0.395603	0.447239	0.372408	0.619532	-0.651142	-0.354893	0.00156032	0.532236	0.475711	-0.0736587	0.208216	0.523173	0.829392	-0.06807	0.00598369	-0.181927	-0.0988952	-0.0397371	0.163942	-0.21205	-0.0372149	-0.160079	1.07136
Cox10	-0.197316	0.504908	0.303145	0.229905	0.253983	0.438231	-0.00386932	-0.0345512	0.00859625	0.011106	0.191844	-0.0476197	0.551226	-0.0488109	0.45115	-0.247793	-0.168275	-0.0480972	-0.0216569	0.390522	0.0763497	-0.00276703	0.0884088	0.0121351	0.253343	0.149306	0.186948	-0.0754436	-0.115977	-0.0457677	0.0568583	-0.168067	0.05149	0.15419	0.548985
Cox7a2l	-0.579727	-0.194495	-0.32068	-0.191589	-0.364927	0.0591079	0.112883	-0.160618	0.358337	-0.289457	-0.333202	-0.245977	0.273156	0.130503	-0.287392	0.334441	-0.122227	-0.0855777	-0.16556	0.14527	-0.0159226	-0.0730338	-0.261218	0.0311795	0.128169	-0.00680237	-0.111498	-0.0771436	-0.139526	-0.0968529	-0.151139	-0.068996	0.00275211	-0.449366	-0.149849
Cpeb1	-0.500814	-0.220619	-0.271534	-0.320576	-0.495173	-0.294547	-0.270858	-0.308132	0.191684	-0.502885	0.0672895	-0.047101	0.140868	-0.190257	-0.0343989	0.130636	0.390821	0.285403	0.109324	0.0465554	-0.34543	-0.0164717	-0.327517	0.0833709	-0.488988	-0.0389349	-0.436695	0.00410805	-0.860687	0.199824	0.0295211	0.0805043	0.382282	-0.511231	-0.224468
Cpne2	-0.0859793	0.254198	0.456685	0.428481	-0.376501	-0.161358	-0.197844	-0.0690036	0.0523187	0.468629	-0.0926967	-0.193954	-0.0318092	0.161933	0.0108469	-0.158356	-0.389906	-0.0934581	0.68681	0.405496	0.444567	0.284638	0.0485957	-0.0764749	0.400556	-0.134826	0.178466	-0.086853	-0.00243239	0.0635177	0.131807	-0.0722093	0.230623	0.219667	0.686732
Cpped1	-0.221066	0.197555	0.175537	-0.27245	0.379727	0.0699368	0.0428153	0.0763075	0.125294	0.167874	0.115577	-0.0931724	0.317888	0.0660457	-0.101178	0.0593687	0.28914	0.0431108	0.2658	0.0778683	0.139121	0.0193134	0.105046	-0.0924748	0.0461763	-0.00710842	0.00842033	-0.0153663	-0.182733	-0.0293426	0.0114561	0.0526887	0.126621	-0.0338395	-0.198271
Cpsf4	-0.00260669	-0.3598	-0.323829	-0.153902	-0.20269	-0.273517	0.0278098	-0.578806	0.0644982	-0.00744638	-0.00376414	-0.211779	-0.275148	-0.291033	0.131876	0.026935	0.0565649	-0.21707	-0.393979	0.0125054	-0.129064	0.0326836	-0.0719141	-0.10763	0.074533	0.0796944	0.159056	0.000968181	-0.0623881	-0.0321671	0.0122541	-0.19682	-0.124372	-0.369695	-0.505631
Cpt1a	0.149476	-0.322298	-0.469221	-0.490438	-0.197549	-0.549397	0.0554568	-0.157401	0.161502	-0.220733	-0.542771	0.0112502	-0.114619	-0.0011231	-0.025826	-0.143079	0.307147	-0.141721	-0.387293	0.201554	-0.0875809	0.0552829	-0.49501	0.0494656	-0.120647	0.202698	-0.278289	0.115677	-0.243539	-0.00479807	0.0737239	-0.0643734	-0.195849	-0.409993	-0.323974
Crbn	-0.046704	-0.321899	-0.251343	-0.522012	-0.235108	-0.331934	0.0406934	-0.0909792	0.198216	-0.227112	-0.183612	-0.0580276	0.308506	0.0905732	-0.171842	0.0889579	0.18759	0.19153	0.0604144	-0.299955	-0.148184	-0.246634	-0.307777	-0.0899149	-0.226681	-0.0353924	-0.144115	0.0266223	-0.229037	-0.0425362	-0.287646	0.111955	-0.032167	-0.217161	-0.355648
Creb3l1	-0.150907	1.01154	0.887212	0.658818	0.620592	0.535621	-0.431603	0.164511	-0.297719	0.7018	0.00639512	0.325863	-0.960991	-1.14682	0.469337	0.128316	0.294901	-0.274889	-0.0374483	0.920087	0.828877	-0.3403	0.64426	0.398643	0.980511	-0.122574	0.313188	0.00925024	0.671902	0.075617	0.348749	-0.150466	0.242347	0.0971309	0.840235
Creb3l2	0.0273233	0.194394	-0.345929	-0.0339739	-0.155989	0.176346	-0.0315054	0.163576	-0.211937	0.16254	-0.0175383	0.135865	0.374372	0.316335	0.242379	-0.114235	0.277938	0.164729	0.436348	0.293046	0.199009	0.034055	0.294823	-0.126861	0.0120923	0.0143477	0.0739139	0.102441	0.137212	0.127692	0.133172	0.0787537	0.292899	0.211812	0.0804901
Crebrf	-0.00324402	-0.364696	-0.212171	-0.447782	-0.101772	-0.408859	0.0637884	0.0563771	0.0715001	-0.344956	-0.198915	-0.157303	0.360393	0.176316	-0.154532	0.080848	0.166784	0.245288	0.197038	-0.188056	-0.0679205	-0.128621	-0.316642	-0.229226	-0.128877	0.0481012	-0.240209	0.0546702	-0.223254	-0.0367736	-0.272984	0.111075	0.096997	-0.201854	-0.40348
Crhbp	-0.0239105	NA	NA	NA	NA	NA	NA	-1.26737	0.159667	-2.64449	NA	-0.126291	NA	NA	NA	NA	NA	-1.01241	-1.04408	-1.00618	-0.548481	NA	NA	-0.443905	NA	NA	NA	0.331346	NA	0.198562	NA	NA	NA	NA	NA
Crisp1	-1.00318	NA	NA	NA	NA	NA	NA	NA	-1.00183	-3.48424	NA	-0.665761	-0.658485	0.0897576	-0.0545939	-0.347067	NA	-0.621751	-1.95782	-0.108374	0.246513	NA	NA	-0.689109	0.513421	NA	-1.84336	-0.917741	-0.576997	-1.11398	NA	0.564465	-1.39046	NA	NA
Crlf3	0.0528326	-0.0733229	0.0976037	0.00342655	-0.0833484	-0.105166	-0.13045	0.0547718	0.0640399	0.00761539	0.166366	0.000883281	-0.144973	0.112629	0.0258439	0.0115368	-0.207439	-0.0838783	-0.260819	-0.219329	-0.0718642	-0.0233653	-0.145889	-0.0411416	0.0253791	-0.0531671	-0.300405	-0.01474	-0.0496195	-0.104685	-0.0456276	-0.0518026	-0.34288	-0.0439796	0.183246
Crtc3	0.0551035	0.313014	-0.426366	0.244625	0.812207	0.31393	-0.0792653	0.315359	-0.0103513	0.303608	0.152492	0.306992	-0.134824	-0.0395802	0.440821	-0.0522086	-0.0317638	0.00931433	-0.153974	0.0553637	-0.102861	0.141803	0.275899	0.127704	-0.0520195	0.0964504	0.229147	0.0338393	0.132835	-0.0317499	0.138906	-0.0757071	0.0271471	0.0794864	-0.291883
Cry2	-0.582899	-0.545971	-0.503753	-0.640408	-0.613058	-0.714295	0.209051	-0.0495227	-0.260109	0.075854	-0.32558	0.382961	-0.0314107	-0.38817	0.246247	0.0897677	0.176197	0.218146	0.0205276	0.386074	0.0675615	0.0134178	-0.143309	0.0435594	-0.383493	-0.0374935	-0.675838	0.00170002	-0.223412	-0.097519	0.103091	-0.121307	0.290198	-0.158146	-0.475473
Cryl1	-0.505682	-0.183817	-0.190708	-0.815195	-0.0941114	-0.248626	0.236829	-0.296492	0.270298	-0.26423	-0.460886	-0.0766062	-0.36023	-0.135615	-0.115019	0.170581	0.405867	-0.191428	-0.300474	0.340717	0.0357568	0.0713422	-0.0975976	0.180859	0.101016	-0.0316491	0.12395	-0.0302934	0.02435	-0.0139397	0.0187874	-0.186103	-0.185498	-0.583994	-0.465534
Cs	-0.487945	0.248896	0.303176	-0.00760476	0.698316	0.345928	-0.0197081	0.134031	0.167054	0.202339	0.204869	0.27173	-0.104329	-0.589038	0.128624	0.268211	-0.275432	-0.149913	0.0840855	0.181231	0.179861	-0.0615835	0.473943	-0.0377065	0.530192	0.12824	-0.015591	-0.0606554	-0.376174	0.0189676	0.063167	-0.202708	0.0126667	-0.0713708	0.348762
Csf2ra	0.337653	-0.116238	0.535833	-0.221664	0.353545	0.260155	0.0227288	-0.48027	0.105843	0.384598	0.126816	0.343395	-0.0118831	0.465843	-0.0891494	0.053308	-0.837248	0.0226555	0.267056	0.455653	0.454242	0.159248	0.0507532	0.310983	0.235663	-0.0998209	0.375166	-0.121236	0.0522316	-0.153208	0.0419633	-0.101426	0.0587976	0.115545	0.646665
Csgalnact1	0.445093	0.0551269	-0.213379	-0.0941631	-0.0325925	-0.258746	-0.104382	-0.117273	0.037304	-0.159096	0.0163093	-0.0326421	-0.257652	-0.355552	0.0380706	-0.0531085	-0.320646	-0.261684	-0.434536	0.183616	-0.296367	0.0109292	-0.398587	0.0474291	-0.133335	-0.000767236	-0.225869	0.0118359	0.121192	-0.0406033	0.0687305	-0.00155069	-0.505535	-0.166996	0.210246
Cstb	-0.385824	-0.417959	-0.230475	-0.238384	-0.68116	0.0383547	0.000572527	-0.0777876	0.0662021	-0.220504	-0.274945	-0.554107	-0.302238	-0.162489	0.00279618	0.07495	-0.089013	-0.223131	-0.326909	-0.425036	-0.516947	-0.149784	-0.236466	0.0901719	-0.0303632	-0.0717451	-0.0640898	-0.259642	0.0241361	0.00156495	-0.146975	-0.14356	-0.497297	0.363931	-0.000240931
Cstdc5	-0.12368	NA	NA	NA	NA	NA	0.630462	0.0946938	-0.0630818	-1.22806	-0.932715	NA	-5.04645	-3.94556	1.05232	1.7661	NA	-1.12061	-0.861611	0.234476	NA	NA	NA	1.79452	NA	NA	NA	-0.444128	NA	-0.392934	NA	-1.39283	-0.742474	NA	NA
Ctsf	-0.0245424	-0.394537	-0.286921	-0.0347801	0.255352	-0.786329	-0.155891	0.0580327	-0.203992	0.163436	-0.468845	-0.0319266	0.0660899	0.0624527	-0.0683337	0.052124	0.452819	-0.0792144	-0.246189	0.36008	0.189861	-0.0382699	-0.260548	0.0332458	0.250954	0.029872	-0.341157	-0.0288258	-0.371635	-0.0660346	0.0184786	-0.100846	-0.189017	-0.423196	-0.431687
Cttnbp2	0.38024	-0.0973477	-0.168942	0.227177	0.571309	0.00785911	0.0138708	0.283836	0.125986	0.361468	0.106119	0.338847	0.189225	0.243838	0.0721215	-0.260627	-0.332776	0.259127	0.0521589	0.271855	0.456974	0.0920661	-0.0681901	0.115268	-0.115674	0.0530879	-0.0410652	0.219175	0.465133	0.181215	0.232812	-0.247208	0.323857	0.154253	-0.173454
Ctu1	-0.369289	-0.332589	-0.174039	-0.235705	0.055826	-0.450096	-0.198287	-0.434264	-0.254666	-0.228703	-0.167657	-0.230735	-0.0980595	0.0355142	0.141129	0.0628325	0.0989015	-0.0577908	-0.262447	0.165779	0.00201948	0.0489341	-0.000299486	0.168636	0.00352125	0.111318	0.126968	0.0188076	-0.00886017	-0.00765662	0.033058	-0.0488629	-0.0658765	-0.177588	-0.309008
Cul4b	0.180014	-0.44478	-0.315348	-0.311714	-0.298171	-0.420363	0.131378	0.119028	0.0517339	-0.216714	-0.229847	0.29886	-0.266035	-0.0585357	0.0251542	0.153443	0.314623	-0.130272	-0.13987	-0.370903	-0.183775	-0.00224763	-0.0678315	-0.159136	0.312778	-0.00116195	-0.19196	0.0430591	-0.194443	-0.0291852	-0.178876	0.0893581	-0.229438	-0.110607	-0.00513565
Cutal	0.156785	-0.359085	0.360686	0.274306	0.100387	-0.38799	-0.428724	-0.00266894	0.56219	-0.351077	0.411041	0.0764244	0.795629	0.60627	0.221499	0.144987	0.274814	-0.174939	0.763242	0.266242	0.933681	-0.489762	0.815169	1.18861	3.5989	0.102742	0.113602	-0.0186935	0.0605834	-0.121553	-0.282151	0.735322	0.298854	-0.726843	-0.0398501
Cx3cr1	0.468616	0.193625	0.358166	0.607819	-0.325184	-0.0137266	0.162406	0.126483	-0.312622	-0.0690456	0.108917	-0.415476	0.41966	0.531423	0.0319797	0.127823	-0.179204	-0.341192	0.72783	0.278119	0.968987	0.0112642	0.383828	0.156738	0.522328	-0.0738119	0.0312288	-0.112473	0.258768	-0.26802	0.369036	0.240247	0.150614	0.218232	0.629434
Cxcl17	-0.996049	NA	NA	NA	NA	NA	NA	NA	-0.817449	NA	NA	-1.90783	NA	NA	NA	1.42444	NA	NA	3.80671	2.0283	2.18746	NA	NA	0.889428	NA	NA	NA	-0.0378306	0.361006	0.272178	NA	1.54283	NA	NA	NA
Cxcr6	-0.759341	1.00864	-0.220701	-7.17488	0.680544	0.570156	-0.117247	-0.731186	-0.547298	-0.568412	-0.901505	-0.156438	0.503392	0.861262	0.0255273	0.145277	-1.11795	0.269566	0.679978	-0.119215	0.363293	-0.421383	-1.35314	-0.339574	-0.348336	-0.317237	-1.27554	-0.135242	-0.0946517	-0.422078	-0.325089	0.00613485	0.440994	-0.991661	-0.11492
Cyb5b	-0.240641	0.217383	0.17476	0.0871681	0.120966	-0.0359111	-0.0488555	0.171137	0.396392	0.146345	0.036147	-0.0406962	-0.176945	-0.146977	0.131501	0.13552	0.359304	0.00791056	0.639851	0.0158441	0.383074	-0.159551	0.466199	-0.111598	0.268338	0.000551547	-0.0635566	0.0327566	-0.170138	0.0881806	-0.00962088	0.0114251	0.0327389	-0.200624	-0.178721
Cyb5d1	-0.101657	-0.243729	-0.208924	-0.42739	-0.212887	-0.303959	-0.0564656	-0.0508787	0.109409	0.0304142	-0.262999	0.0713603	0.133806	0.128947	-0.0376894	0.116101	0.263402	-0.0757271	0.0377734	-0.0833471	-0.0834012	-0.00681584	0.0152218	-0.0340341	0.115911	0.0401946	0.0296698	-0.0141064	-0.158398	-0.0335408	-0.00581284	0.0152677	-0.0361143	-0.0720288	-0.3018
Cyb5rl	-0.284933	-0.0364503	0.0545463	0.103633	-0.110592	0.324816	0.459052	0.310095	0.414335	0.473324	0.0599152	0.036978	0.232222	0.167868	0.262781	0.00854083	0.0722265	-0.001308	0.0641605	0.37571	0.14261	0.0590873	0.00940895	0.0663339	-0.296724	0.116048	0.0603916	0.00180058	0.0497623	-0.0178541	0.0478239	-0.120808	0.0302966	0.126538	-0.171246
Cyp26b1	0.214587	0.248232	-0.786189	0.103951	0.557308	0.164276	0.114951	0.546767	0.504282	0.652011	0.394432	-0.175893	1.03964	0.756981	0.0908944	-0.0829328	1.20456	0.484247	0.152498	0.0556716	-0.0299199	0.270526	0.966252	0.295681	-0.0156981	-0.104185	0.490642	0.632817	1.50442	0.0343025	0.482639	-0.240241	0.825891	-0.379832	-0.497852
Cyp2a5	-2.15439	-0.58543	-1.1497	-0.585076	9.65085	-0.762971	0.377082	-0.592856	-0.867613	-1.22974	-1.36958	NA	-1.59131	-0.841516	-1.13828	1.24035	1.57023	0.56721	-1.25868	0.843721	1.20528	-1.41615	-3.63811	-1.35168	-0.524597	-2.3608	-1.8451	-0.645956	-1.02855	0.883368	-0.13354	-0.88242	0.478896	-2.68093	NA
Cyp2b10	-0.797355	NA	NA	NA	NA	NA	-0.0846477	-0.0875598	1.51965	0.251706	0.252665	1.4112	0.502647	0.350254	0.0511811	-0.000960204	1.33798	0.300164	0.0604704	2.19077	0.915753	0.410554	0.564202	0.240427	NA	0.464265	-1.79452	0.023786	-0.195954	-0.595887	1.66813	-0.513095	0.257148	1.40483	NA
Cyp2c55	NA	NA	NA	NA	NA	NA	0.155484	NA	NA	-4.06448	0.0874275	NA	NA	NA	NA	NA	-0.179645	NA	NA	0.391464	NA	-0.941789	1.09342	1.72513	NA	0.680966	-0.12718	0.302913	NA	2.23045	NA	NA	NA	NA	NA
Cyp2d22	-0.48654	0.0868806	-0.24237	0.0871092	0.738773	-0.262631	-0.115983	0.270419	-0.211655	0.235486	-0.0898167	0.0653215	0.819413	0.549154	-0.227669	-0.152913	0.415202	0.148339	0.728586	0.470874	0.496133	0.0411403	-0.0468483	0.241707	0.0302779	0.136252	-0.156394	0.14109	0.188314	-0.0428068	0.0979102	0.0790747	0.441547	-0.66429	-0.473985
Cyp2e1	-1.29622	-1.12996	0.579976	-0.29953	-0.840543	-1.68712	-0.620275	-0.263514	0.549167	-0.476802	-0.857798	-0.619958	-0.66741	-0.787511	-0.608196	0.406336	0.90365	-1.17615	1.09467	1.21938	0.977446	0.13266	-1.63936	0.123922	-0.0569568	-0.409388	-0.992081	-0.0227514	-0.962022	0.292842	-0.485991	0.240788	0.286888	-1.63637	-1.57812
Cyp2j9	0.177726	-0.260147	0.166414	0.062051	0.234987	-0.0392902	-0.0191325	-0.106135	0.578672	-0.00917216	0.0427201	-0.208719	0.314366	0.229155	-0.159775	-0.0356575	-0.312481	0.345539	0.436243	0.269599	0.446873	0.466513	-0.0772933	-0.00946236	0.0606044	0.0816463	0.0659777	0.107561	0.0407082	0.183009	-0.36974	0.158439	0.390827	-0.433063	0.127086
Cyp2u1	0.337621	0.423578	-0.280741	0.119241	0.809937	0.440924	0.182259	0.233924	-0.408405	0.251295	0.29759	0.198309	0.749477	0.0124928	-0.172819	0.248522	-0.689462	0.0327766	0.603486	0.270845	0.360735	0.0696617	0.323503	0.101214	-0.0909756	-0.244165	0.119459	0.0609656	-0.472618	-0.000590567	0.0388778	-0.0912602	0.239391	0.179633	0.604341
Cyp3a16	NA	NA	NA	NA	NA	NA	-0.592843	-0.206315	-1.09318	-1.66733	-0.651069	NA	NA	NA	NA	0.282965	NA	-0.586231	-2.74833	0.0638577	2.18579	-0.876995	-1.36956	-0.227392	NA	NA	-1.42574	-2.65091	-0.717521	0.182722	NA	NA	NA	NA	NA
Cyp4f41-ps	-0.523428	-0.647654	NA	-0.0172897	-1.56848	-0.458672	-0.333705	-0.361617	-0.166017	-0.293617	0.244652	-0.248657	-0.185564	0.217198	NA	0.180562	-0.567758	-0.189156	-0.680576	-0.370765	-0.366017	-0.31918	-0.484295	-0.8166	0.360772	-0.523012	0.229021	-0.289857	-0.282597	0.0924692	0.201483	0.112047	-0.244134	0.301	-5.35083
Cys1	-0.658021	-0.907201	-0.677463	-0.829494	-0.206488	-0.487589	0.181923	0.119158	-0.134702	0.17579	0.000946017	-0.000298777	0.0362296	-0.500216	0.228154	0.181506	0.746848	0.444568	-0.2506	0.589309	-0.00388142	-0.116163	-0.330143	0.172945	-0.731426	-0.0203028	-0.730824	-0.0553416	-0.882569	0.0763846	0.190646	-0.14362	0.239328	-0.338348	-0.514485
D030056L22Rik	0.235884	-0.193081	-0.091713	-0.269208	-0.376138	0.00241477	-0.053288	-0.0834702	-0.119973	-0.237715	-0.223155	-0.0645598	-0.293203	-0.313909	0.126386	0.131566	0.133221	-0.0569937	-0.126316	-0.375127	-0.263859	-0.156956	-0.283298	-0.131038	0.302559	-0.0589344	-0.00641777	-0.00593662	-0.0678504	0.0347378	-0.328341	0.108456	-0.173258	0.080756	-0.134014
Daam2	0.384786	0.457888	-0.277904	0.329902	0.592529	0.453134	-0.096462	-0.0579753	-0.196253	0.419786	-0.267608	-0.00667365	0.00682702	-0.443533	0.258468	-0.331997	0.342055	0.223997	0.512086	0.420843	0.389927	0.111909	-0.0606103	0.235302	0.111927	0.122794	0.112913	0.00863915	0.291693	0.0509975	0.251057	0.020236	0.438326	0.110817	0.0848648
Dag1	-0.644392	0.357744	0.24047	0.212298	0.235213	0.39931	-0.231855	0.105447	-0.0218377	0.371697	-0.248529	0.146153	-0.119908	-0.469792	0.298747	-0.0406438	0.369276	-0.102676	0.0183582	0.357692	0.265731	-0.0320196	0.212343	0.157915	0.245005	0.168203	0.133143	0.0178658	0.103767	0.0275047	0.162099	-0.0942153	0.000988154	0.125387	0.58278
Dap	0.278686	0.0269097	0.525978	0.135049	-0.465253	0.0810175	-0.0293172	0.211852	0.476738	0.202234	0.175504	0.0353452	-0.601833	-0.363919	0.258897	0.0571107	0.414735	0.0522042	0.520746	0.337858	0.36655	0.0284787	0.145458	0.0207836	0.277339	0.0356429	0.162926	-0.130124	0.0548686	0.0577362	0.080997	-0.0786288	0.0729845	0.211321	0.633895
Dapk1	0.437613	0.324811	0.344799	0.201421	0.752446	0.21489	-0.0374991	0.208511	0.312715	0.276393	0.202528	0.132018	0.523427	0.237044	-0.222011	0.0821801	0.083014	0.16498	0.765987	0.0678111	0.0765779	0.185543	0.330502	0.222182	0.26005	0.0885896	0.125233	0.154791	0.378175	0.00523004	0.0486397	0.331573	0.439383	0.0265962	0.463374
Dazap2	-0.175907	-0.217159	-0.174915	-0.276952	-0.250616	-0.279507	-0.0639219	0.0771249	0.185142	-0.189226	-0.343319	-0.0372362	0.0022527	-0.0571387	-0.0531697	0.0640424	0.321346	-0.0665727	-0.0427233	0.0834824	0.107049	0.0304569	0.0414995	-0.0327036	0.280533	0.0175753	-0.0247521	-0.0263043	-0.000517463	-0.0703148	-0.0896052	-0.0956584	-0.0870104	-0.211977	-0.0339198
Dbh	NA	NA	NA	NA	0.598422	-0.364034	NA	0.153325	0.472671	-0.459385	NA	1.3197	NA	NA	NA	NA	NA	0.349458	-3.31147	2.98986	NA	NA	NA	0.825791	NA	-0.0532539	0.332	-0.775684	NA	-0.935787	NA	NA	NA	0.403341	-0.550716
Dbndd2	-0.51778	0.116358	-0.0727877	-0.384983	-0.323449	-0.592755	0.264312	-0.172256	-0.186328	-0.149411	-0.0724094	-0.312518	0.25078	0.058121	-0.087893	0.261361	-0.0647673	-0.190671	-0.181313	0.233829	-0.0217109	-0.0611669	-0.0497511	0.0365569	-0.13127	-0.0672196	0.0910016	-0.112445	0.0536665	-0.0276359	-0.0351602	-0.148206	-0.0284144	-0.481515	-0.396588
Dbp	-1.62431	-1.78976	-1.82778	-2.13386	-1.70726	-2.17909	0.20109	-0.254218	-0.38458	-0.391672	-1.18032	-0.044643	-1.03506	-1.55972	0.379148	0.492786	-0.367311	-0.141716	-1.65237	1.04772	-0.819259	-1.16223	-1.34041	-0.0227247	-2.32052	-0.918503	-1.84392	-0.790715	-1.50622	-0.555246	0.332583	-0.223291	0.200769	-1.45299	-1.67404
Dctn3	0.0503344	-0.128231	-0.0627963	-0.342535	-0.425739	0.095099	0.0660742	-0.0997771	0.403238	-0.160418	-0.261723	-0.127586	-0.26676	-0.0869157	-0.108696	0.225281	0.309578	-0.232108	-0.147924	0.139011	-0.0690411	-0.0779416	-0.176248	-0.0484097	0.134391	-0.0754117	0.0157786	-0.119596	-0.0526746	-0.039252	-0.0707061	-0.201099	-0.177716	0.123119	-0.267268
Dctn6	0.1089	-0.148733	-0.214749	-0.314086	0.294552	-0.158579	-0.0854282	-0.0978252	-0.0341464	-0.423647	-0.224171	-0.0191882	0.0914828	-0.00329279	-0.104746	0.0396228	0.108094	-0.0136257	-0.0234331	-0.0639628	-0.138771	0.0224002	-0.104272	0.0154855	0.0867802	0.016959	-0.0189392	0.0391492	-0.0550441	-0.166327	-0.0597513	-0.0689645	-0.210522	0.145109	-0.198513
Dcun1d5	-0.0172139	0.108947	0.00879202	-0.145945	-0.337625	-0.154459	0.102484	-0.287593	0.0377285	-0.219724	-0.020131	-0.0517579	0.0341904	-0.123169	-0.172925	0.142288	0.164408	-0.00638734	-0.106621	-0.355793	-0.237542	-0.0981433	-0.214419	-0.197172	-0.127712	0.0154518	-0.278014	-0.017696	-0.11995	-0.0677623	-0.370371	0.0773696	-0.185341	0.182549	0.269696
Ddc	0.175201	0.363527	0.604782	0.289851	0.388273	0.240346	0.0484828	-0.201249	-0.382512	-0.0258093	0.398613	-0.507672	-0.464716	0.526516	0.0371993	0.425633	-0.135064	0.105422	-0.101773	0.145196	0.533979	0.348507	0.880315	0.0630447	-0.0456986	0.269195	0.553133	-0.00609242	3.96010906008955e-05	0.108532	0.0963654	0.158639	0.166741	0.165969	0.0888019
Ddhd2	0.108666	0.231801	0.0585653	0.315133	-0.189872	0.187778	-0.146862	-0.220561	0.485186	-0.288983	0.133007	-0.0463314	0.229491	0.0891996	-0.0503344	0.10393	-0.297106	0.239902	0.593769	0.128523	0.0723681	0.347174	0.20977	-0.0540039	0.0010924	0.172305	0.108415	0.0381308	-0.188225	0.0475157	0.0781953	0.200651	0.403362	0.107933	0.509783
Ddit4	0.66625	0.702811	0.788706	0.205022	1.33893	0.480766	NA	0.506687	-0.0238985	0.430386	0.826215	0.0687712	0.861052	0.424134	-0.74994	-0.91536	0.396628	-0.476287	0.537935	0.135239	0.135513	0.103734	0.618209	0.414423	0.534018	0.0988785	0.178484	0.0712023	0.13992	0.0517666	0.377389	0.108321	0.0858672	0.131669	0.631399
Ddit4l	-0.55792	0.842315	0.554385	0.545387	1.35867	0.885409	-0.18691	-0.244815	0.0508749	-0.0377338	0.220446	0.532327	0.660483	-0.0778498	-0.453287	0.0704917	-0.114918	0.263508	0.658804	-0.0329832	0.272656	0.230161	1.02641	0.104676	0.00578085	-0.29789	0.22855	-0.542288	0.159545	0.237682	0.150605	0.00481543	0.319769	-0.500088	0.0957321
Ddr1	-0.05602	0.653376	-0.227943	-0.00132734	0.854147	0.604574	-0.00754716	0.122812	0.272522	0.394615	0.275136	0.352636	0.692884	0.0878598	0.528076	-0.00439756	-0.0788444	-0.2451	-0.271515	0.528341	0.0810752	0.00193308	0.15923	0.355446	-0.120313	0.182937	0.174279	-0.113097	0.0127999	-0.102116	0.19361	-0.225263	0.00546029	0.545465	-0.131191
Ddx20	-0.136083	-0.294545	-0.00655236	-0.318055	-0.224443	-0.261654	0.0175889	-0.0209112	-0.0618302	-0.128336	-0.182604	-0.11891	-0.140308	-0.130403	0.0219198	0.0520326	0.0605892	-0.044986	-0.249452	-0.24604	-0.179835	0.033184	-0.159023	0.00550584	0.215993	0.156492	-0.108399	0.0678075	-0.107481	0.0546588	-0.179374	0.0797653	-0.215515	-0.118232	-0.0487805
Ddx47	-0.0747169	0.101487	-0.211644	-0.0201585	-0.197882	-0.112574	-0.0458068	-0.160815	0.0897295	-0.0799758	-0.131781	-0.155939	-0.130297	-0.0902622	0.0691547	0.0773126	0.231022	-0.0935077	-0.166936	-0.146794	-0.128005	0.00822636	-0.0244835	0.0361923	0.120246	0.0115085	-0.0443177	0.00153364	-0.0380397	-0.0405466	-0.0382294	0.0290244	-0.128192	-0.00482219	-0.162887
Ddx50	-0.151902	-0.184634	-0.0748487	-0.140521	-0.238756	-0.0439025	-0.0059212	-0.145256	0.205938	-0.105767	-0.0660992	-0.106817	-0.0282851	-0.168851	-0.0553097	-0.0208682	0.212158	0.0225542	-0.11874	-0.247711	-0.146386	0.0110878	-0.123801	-0.0346658	-0.0864445	0.0114195	-0.214442	0.0402569	-0.166446	-0.11325	-0.25467	0.0366425	-0.093172	-0.130512	0.0374442
Dedd2	-0.749585	-0.557631	-0.663195	-1.03367	-0.624088	-0.785006	0.0485093	-0.603825	0.135654	0.201479	-0.476753	0.0102919	-0.3545	-0.344365	0.198066	-0.291722	0.748276	-0.411073	-0.423854	0.201497	-0.0067459	-0.0822764	-0.0535896	-6.51002e-05	0.130592	-0.207456	0.17701	-0.146231	0.00550029	-0.0553686	0.108555	-0.296535	-0.0632174	-0.951798	-0.657201
Degs2	-0.852877	-0.491069	0.500153	-0.399673	-0.153638	-0.015932	0.268079	-0.633351	-0.0457705	1.03386	-0.931044	-0.419387	-1.52995	0.251975	0.2037	-0.129456	-0.161077	-0.28621	-0.554466	-0.0101731	-0.66758	-0.4877	-1.08836	0.27518	-0.853775	0.0697988	-0.685351	-0.292274	-0.0997012	0.0414737	0.276752	-0.835062	-0.49131	-0.850346	0.209064
Dennd2b	-0.419144	0.0971944	-0.363178	0.406247	0.656604	-0.287153	-0.0492718	0.076661	0.0566523	0.304587	0.23874	0.0258976	0.0403579	0.406761	0.185711	-0.221269	-0.435911	-0.130215	0.0449857	0.411336	0.151641	0.211362	0.625898	0.0819759	0.42653	0.273309	0.378032	-0.024532	0.234671	-0.0301026	0.0597137	-0.0501979	0.110856	0.181928	0.335367
Dennd3	0.194628	-0.334501	0.355048	0.468239	-0.676951	0.686114	0.0473736	0.00732922	-0.421417	0.200036	0.0756976	-0.0524655	0.776277	0.520385	0.290464	0.00377481	-0.0938744	-0.0711985	0.915917	0.633725	0.51254	0.0137833	0.276057	0.137267	-0.18207	-0.0101989	0.0106081	-0.05249	0.243947	0.0402442	0.170726	0.0219629	0.325845	0.399779	0.516432
Dennd5a	0.106377	-0.00464139	-0.08878	-0.0719123	-0.275247	0.252215	0.00897589	-0.136467	-0.131829	0.119938	0.0441911	-0.182142	0.0319348	0.0807925	-0.0828673	0.110805	-0.12604	0.11043	0.358304	0.151423	0.251284	0.0627112	0.014992	-0.0215892	0.109384	0.0391259	0.055606	0.0600722	0.0497812	0.00196633	0.0417318	0.110108	0.17124	0.0429907	0.208952
Depp1	-0.297943	0.66243	0.645012	0.523903	0.88657	0.690189	0.0232692	-0.0347763	0.719784	0.26977	-0.204933	0.57347	1.38389	1.03116	-1.14557	-1.06375	-0.442421	-0.0118283	1.17946	1.01044	0.806301	0.820448	0.539327	-0.0548958	0.86047	0.215806	-0.100217	0.250913	-0.238689	0.0799244	0.0921218	0.0954049	0.873522	-0.407131	1.13311
Dffb	-0.020164	-0.233088	0.0459804	0.0945084	0.165534	-0.33708	0.0327077	-0.00900531	-0.103866	0.0320411	0.170731	-0.0802131	-0.216335	-0.158694	0.161011	-0.141222	-0.134455	0.0753734	-0.294263	-0.284209	-0.217828	0.0663824	-0.161136	-0.0411264	-0.0707418	-0.0288399	-0.129134	-0.0847514	-0.132062	-0.106503	-0.0642326	-0.00342008	-0.135246	-0.545942	-0.164676
Dgkb	0.23172	-0.11997	0.577836	0.236299	0.766038	-0.255439	-0.176845	0.00471516	-0.300446	0.265835	0.0992546	0.397264	0.132631	0.477814	0.0714649	-0.12358	-0.0452358	0.556364	0.610657	0.0553569	0.235957	-0.006599	0.317901	0.287514	0.103272	0.157022	-0.255743	0.202327	0.158731	0.332277	0.0807268	0.353202	0.501739	0.238611	-0.347948
Dglucy	-0.217427	0.0334762	0.722895	-0.0743683	0.77617	-0.146477	-0.132661	0.259442	0.203434	0.0794461	0.00930849	-0.0143192	0.307985	0.0630683	-0.138066	0.270928	-0.132388	0.0789519	0.565801	0.361796	0.297707	-0.0804358	0.121541	0.0512873	-0.171242	0.100018	0.13046	-0.102924	-0.16085	-0.0098346	0.0975762	-0.0217996	0.186341	0.286552	-0.403448
Dhps	0.114945	-0.271232	0.315197	-0.484082	-0.456111	-0.0317975	0.0209436	-0.19489	-0.267824	-0.132069	-0.177427	-0.396854	0.215984	0.0298598	0.079219	0.144194	-0.0115758	-0.0135259	-0.328374	-0.0569259	-0.149315	-0.076349	-0.244972	-0.12927	-0.111162	-0.12281	-0.178986	-0.0823636	-0.029362	-0.0148071	-0.0927833	-0.168747	-0.0411328	0.0189925	-0.337692
Dhrs3	0.168273	0.199543	-0.041311	0.163204	-0.359094	0.355792	-0.15956	0.168904	0.25194	0.128335	-0.0398932	-0.0409134	0.412646	0.176886	-0.317913	0.0509771	-0.17593	0.0660079	0.566492	-0.01264	0.0257468	-0.0338291	0.174367	0.0694354	0.167174	0.047437	0.0859202	0.0960412	0.108961	0.0307438	0.0388348	-0.0738224	0.0453758	0.199818	0.145163
Dhx32	-0.277393	0.406114	0.174186	0.0483148	-0.547465	0.486324	0.0507984	0.167794	0.470946	-0.0845632	-0.0305184	-0.0360973	0.410236	0.0929	-0.0313334	0.151856	0.587918	-0.0843246	0.624213	0.297236	0.365216	0.0892455	0.226463	0.0383153	0.0299414	0.00756628	0.261799	-0.0570676	-0.143273	0.00854385	0.0390288	-0.200189	0.134868	0.275721	0.527935
Dhx58	0.651227	0.513746	0.67707	0.369938	0.856555	0.432836	0.242165	-0.338619	-0.0264645	-0.219003	0.625463	-0.304118	-0.672296	0.346236	-0.0919044	0.668664	-0.700588	-0.115941	0.66413	0.558465	0.379096	-0.080101	0.384486	0.126134	0.250708	0.181818	-0.034242	-0.10218	0.127478	-0.0238528	0.159734	-0.111475	0.0974484	0.371122	0.368315
Diaph1	-0.0232369	0.0637436	0.0198354	0.226669	-0.198983	-0.0210609	-0.0192124	0.0978472	0.336011	0.0296401	0.144175	0.127865	0.174829	-0.0028216	0.300552	-0.0533688	0.384875	0.082341	0.161928	-0.102136	-0.116666	0.116839	0.202284	0.0402014	0.0261724	-0.00565942	0.147351	0.0796798	0.207681	0.0198426	-0.00942077	-0.121036	0.146533	0.133456	0.502602
Dip2a	0.227535	0.143208	0.00341487	0.189132	0.505759	0.136296	0.188213	0.00302494	0.0153198	0.39058	0.120548	0.0882611	-0.141639	-0.106645	0.261168	-0.164405	0.0244487	-0.104494	0.105005	0.304405	0.249813	0.0701993	-0.0128548	0.135278	-0.00485429	0.0941591	0.101093	-0.0366166	0.0307007	-0.0571713	0.0571906	-0.100939	0.0595027	0.109519	0.29787
Dipk2a	-0.315038	0.0641103	-0.225434	0.255891	-0.437859	0.261637	-0.264012	-0.065357	-0.00509393	-0.31214	-0.441083	0.254737	-0.231247	-0.221133	-0.0478085	0.101578	-0.0433852	0.00407865	-0.19093	-0.231542	-0.343464	0.241175	-0.370137	-0.194039	0.23982	0.205691	-0.183057	0.1524	-0.200132	-0.137672	-0.195759	0.0753978	-0.387585	-0.0692398	0.442346
Disc1	0.12742	0.401524	0.531363	0.32231	0.47638	0.232055	0.324711	0.652129	-0.0228724	0.313064	0.115417	-0.322038	0.671751	0.637116	0.563981	-0.0173197	0.36157	0.0378279	0.709557	0.815108	0.694063	0.0242587	-0.204318	0.229027	-0.344633	-0.00301334	-0.0750695	-0.303558	0.0689433	0.0562391	0.210544	0.215423	0.249996	0.397052	0.142933
Dlg5	0.26226	0.468908	-0.141666	0.560454	0.153415	0.614263	-0.0646606	0.434758	0.181498	0.386589	0.161008	0.412062	-0.243141	-0.183138	0.462098	-0.22998	0.0335982	-0.198889	-0.181012	0.484145	0.38641	0.108059	0.271382	0.240559	-0.00706349	0.00887353	0.289648	0.00970426	0.121173	0.0253279	0.19055	-0.101634	0.0109386	0.258538	0.55798
Dll1	-0.434291	0.486028	-0.460101	0.290703	0.994277	0.135164	-0.319948	0.459015	-0.0783989	0.258728	0.177569	0.0748014	0.902668	0.54056	0.187957	0.0121652	-0.0180089	-0.115589	0.048487	0.524852	0.28224	0.0780382	-0.164353	0.45864	-0.0999624	0.0679731	-0.162557	-0.0133436	0.154545	0.0263293	0.18759	-0.0319942	0.123947	-0.752053	-0.151073
Dmxl2	0.241138	0.0266033	-0.0932145	0.156851	-0.186731	0.139387	0.191214	-0.109034	-0.10624	-0.245721	0.227299	0.216176	0.168453	0.330862	-0.123714	-0.114501	-0.221117	0.0172709	0.0902086	0.134943	0.232217	0.282506	0.133904	-0.0278454	-0.0110208	0.16617	-0.0268023	0.112003	-0.0478644	0.187044	0.0326029	0.148587	-0.162969	-0.13422	0.377151
Dnaaf10	0.0116047	-0.151221	-0.238892	-0.0759185	-0.0812022	-0.213566	-0.0108633	-0.0594421	0.237691	-0.114997	-0.144892	-0.0835443	-0.0954261	-0.0702939	-0.152147	0.238174	0.145007	-0.099549	-0.187572	-0.194774	-0.168671	-0.178375	-0.107602	-0.0517713	0.21862	0.0122941	-0.0618452	-0.113224	0.00770479	-0.0395101	-0.0593359	0.0351791	-0.285342	-0.0538267	-0.0589638
Dnaaf2	-0.659971	0.126519	0.109304	-0.568338	0.38891	0.197182	-0.0800556	-0.115659	0.0628664	-0.250179	-0.155811	-0.279168	-0.138455	-0.222374	-0.00637864	0.326379	0.203646	-0.101935	-0.368519	-0.110586	-0.37587	-0.224092	-0.0383972	0.0200502	0.0770518	-0.0599271	-0.0635892	0.00705308	0.0505305	-0.0811825	-0.0377197	0.043225	-0.29512	0.165558	-0.165235
Dnaaf9	0.0591096	-0.128271	-0.252847	0.0318836	0.074461	0.000870048	-0.0927478	-0.311219	0.0638657	0.0201602	0.0921273	-0.045498	-0.0929566	0.116999	0.068735	-0.0651213	-0.337764	-0.00231089	0.462875	0.16713	0.211467	0.166419	0.381425	0.000365232	-0.136507	-0.0136802	0.236509	0.0387534	-0.201975	0.128814	0.097189	0.169942	0.124757	0.0931568	0.276246
Dnajb14	0.194419	0.221572	0.0484644	0.0483505	0.29766	0.188737	-0.0946484	0.228384	0.0179254	0.0522182	0.0723448	0.41864	-0.104596	-0.145043	-0.0584117	-0.00674356	-0.0807158	0.131615	0.229342	-0.0134328	0.219138	0.119627	0.224475	-0.0957021	0.0266687	0.197067	0.00553418	0.154198	-0.115746	-0.0665324	-0.0431241	0.115363	0.0191335	0.185136	0.336172
Dnajb5	-0.598713	0.619181	0.584096	-0.68009	0.920502	0.507315	0.505404	-0.125203	-0.174919	0.150153	0.348205	0.606943	0.731008	-0.17359	-0.177934	0.123067	-0.0726	0.236158	0.392021	0.397264	0.0355698	-0.057748	0.062884	0.171421	-0.101212	0.00127756	0.301581	-0.0269478	0.104876	-0.0208412	0.16963	-0.0927509	0.293059	0.237412	-0.620114
Dnajc10	0.164877	-0.397796	-0.0150227	-0.228844	-0.26287	-0.16091	-0.226301	-0.101943	-0.159779	-0.283472	-0.127427	-0.230669	-0.309627	-0.144074	0.0367165	0.233967	0.292798	0.0324039	-0.0394122	-0.0346611	-0.000216571	-0.155173	-0.145114	-0.133349	0.164261	-0.00307694	-0.0521123	0.0828916	-0.163591	-0.104756	-0.218138	0.0889849	-0.0659724	-0.0845767	-0.0612729
Dnajc11	0.0930075	0.350354	0.282487	0.304355	-0.0120295	0.359919	0.0887744	-0.0544635	-0.0929967	0.184858	0.166376	-0.139712	-0.010596	0.0724248	0.19257	-0.00226843	0.0877507	-0.136644	-0.164863	0.201401	0.0216637	0.0433683	0.0904867	-0.0866271	0.136379	0.190902	0.0129991	-0.0294281	-0.0922177	-0.0313841	0.0227275	-0.117795	-0.0616471	0.00200834	0.505816
Dnajc8	0.0629873	0.00146421	0.259999	-0.366622	-0.274643	-0.246477	-0.126647	-0.0815085	0.117176	0.127593	-0.139619	-0.108363	0.0388217	0.104064	-0.103303	0.144445	-0.149009	-0.0855725	-0.160608	-0.168564	-0.0703153	-0.0398929	-0.0599372	-0.119365	0.292831	0.006595	-0.0416194	-0.00628787	0.0153024	-0.0617036	-0.0787618	-0.0992598	-0.215954	-0.247897	0.025727
Dnhd1	0.126782	-0.132302	0.278485	0.189691	0.450663	-0.131017	0.343196	0.030778	0.0289623	0.332802	0.303931	0.505015	-0.319367	-0.250149	-0.0203983	0.0962247	-0.29484	0.142015	0.6292	0.259942	0.354189	-0.0384489	-0.141072	0.0342396	-0.326163	0.0506793	-0.0844792	0.107754	0.173835	0.0312285	-0.0056753	0.0894957	0.395872	0.402495	-0.0928207
Dnttip2	-0.0839759	-0.246652	-0.0523657	-0.391847	-0.275644	-0.02243	-0.154316	-0.178639	0.0107516	-0.120873	-0.153595	-0.00948355	0.0192911	-0.0806075	-0.0761275	0.132903	-0.064605	-0.0905794	-0.209265	-0.296847	-0.146391	0.0255319	-0.138734	-0.0855911	0.207694	0.00102115	-0.162664	0.0372308	-0.159024	-0.027341	-0.181014	0.0333377	-0.241703	-0.0235048	-0.212485
Dock1	-0.0686809	-0.0860048	-0.0552799	0.0975531	-0.248966	-0.130255	0.0700418	0.108341	0.0519075	0.188991	0.120862	-0.230199	-0.122203	-0.0912022	0.173335	-0.114666	0.172076	0.0706778	0.0175131	0.160418	0.24981	0.0560853	0.0556407	0.0120296	-0.00938637	0.159511	0.0729214	0.0559799	0.035575	0.0494623	0.0395741	-0.000599592	0.10571	0.121333	0.171033
Dock4	0.114751	0.140344	-0.0408176	0.189842	0.529144	0.208374	0.173044	0.164081	0.066858	0.121903	0.217962	0.25429	0.0775964	0.0916476	0.03944	-0.221137	-0.336233	-0.00629941	0.1832	0.147319	0.294674	0.18541	0.0784314	-0.0325511	0.00145905	0.0466725	-0.0312299	0.0769363	0.0915925	0.158938	0.192377	0.242316	0.108837	0.190187	-0.114618
Dock6	-0.102393	-0.14429	0.118337	0.370473	0.484615	-0.353709	0.313739	0.158552	0.0829279	0.709197	0.527055	0.00616675	0.414457	-0.0475948	0.519327	-0.0356725	-0.345866	-0.0330338	0.123257	0.635594	0.378317	0.0645063	0.234669	0.333538	-0.15192	0.00218562	0.248033	-0.0530682	0.200315	-0.0371749	0.21569	-0.128783	0.162959	0.43824	-0.286581
Dot1l	0.243188	0.0987583	0.139909	0.670218	-0.267716	0.32394	0.0242704	0.0485988	0.128574	0.569481	0.407172	0.480904	-0.132537	-0.0179973	0.513343	-0.170723	-0.193758	-0.298497	-0.441175	0.146688	-0.129119	0.267315	0.405995	0.0823977	0.175932	0.0155248	0.301509	0.0131666	0.0860011	0.0234014	0.267913	-0.234233	-0.139852	0.56846	0.821409
Dpep1	-0.0877403	0.519358	0.0532207	0.382823	1.06686	0.421571	-0.348602	-0.1536	0.760082	-0.0685782	-0.216847	0.320656	-0.249857	0.170903	-0.381989	0.459417	0.688688	0.0309808	0.719508	0.725817	0.479826	-0.135473	-0.339961	0.307429	0.0690117	-0.0522413	0.0306609	0.139899	0.30476	0.0736657	0.265959	-0.0488142	0.0770635	-0.143293	0.510774
Dpf3	0.380875	0.592924	0.582358	0.656015	0.451688	0.606938	-0.188697	0.436973	-0.399792	0.34535	0.470917	-0.110533	0.848917	-0.100627	-0.0803597	0.352383	-0.188961	0.314424	0.385692	0.396496	0.352769	0.13075	0.317291	-0.0416925	0.395807	-0.138652	-0.0396022	-0.0238262	-0.440662	0.0114723	0.372251	-0.0980978	0.374751	0.465768	-0.753499
Dpm1	-0.0426535	-0.175213	0.306178	-0.260635	-0.0609017	-0.293147	-0.000859945	-0.0539866	0.333804	-0.208936	-0.00119453	-0.043553	-0.192281	-0.234634	0.147872	-0.102995	0.4262	0.088792	-0.199464	-0.100723	-0.279462	-0.170921	-0.271776	-0.120194	-0.179445	-0.0161487	-0.147829	0.03363	-0.290356	-0.201382	-0.499417	-0.0250943	-0.139448	0.171419	0.160852
Dpp9	0.120951	0.562473	-0.452099	0.188354	0.293435	0.78322	-0.0380119	0.618054	-0.036412	0.484256	0.391999	0.53145	-0.0708731	0.655834	0.625862	-0.209774	0.271948	-0.204447	-0.246722	0.367035	0.0532579	0.198845	0.507869	0.0966842	0.0543737	0.0574107	0.2929	-0.0428311	0.221967	0.0188053	0.206925	-0.16964	-0.0166011	0.489412	-0.317023
Dpy19l3	0.0797176	0.231474	-0.00199919	0.0873059	0.485282	0.0130673	-0.196073	0.121029	0.0631566	0.0690672	-0.0327802	0.22466	0.108882	-0.0569572	0.223076	-0.0995887	-0.425976	0.0755459	0.302824	-0.32308	-0.205423	-0.0418965	0.146503	0.0437073	0.00752978	0.0570261	0.181664	0.0954891	0.47488	-0.0183922	0.0229304	0.10696	0.111321	0.343001	0.304906
Dpyd	-0.514163	-0.272061	-0.450321	-0.0644609	0.0408195	-0.365363	0.21593	0.121076	0.536972	-0.427171	-0.0393706	0.269398	0.310176	0.23172	-0.243653	0.0460315	0.855918	0.26915	0.506378	0.133425	0.649103	-0.287937	0.0963366	0.168558	0.276538	0.0350329	0.114083	0.00991636	-0.422522	0.405149	0.391918	0.118979	0.531195	-0.539556	0.217997
Dpysl2	0.0757802	0.0883512	-0.128424	0.0317203	0.44439	-0.113422	-0.0978301	-0.0316099	-0.195499	0.270614	-0.0558733	0.253632	0.079188	0.0386599	0.0867208	0.071019	0.117604	0.152409	0.402493	0.26399	0.130034	-0.0443308	0.00932774	0.0564571	0.260777	0.0143828	0.0732847	0.0456571	0.0425108	0.0316508	0.220869	0.118289	0.358257	0.0915299	0.273293
Dpysl3	0.446608	0.107231	0.0484622	0.0180487	0.00998976	0.0776903	0.0722326	-0.154596	-0.372757	0.298633	-0.153202	0.27189	-0.50932	-0.565036	0.188318	-0.371844	-0.27029	0.0256622	0.402116	0.277977	0.438598	0.00845267	0.104378	0.169802	0.440915	0.00130872	0.300691	0.119564	0.334876	-0.00847421	0.271668	0.304808	0.419053	-0.140902	0.503171
Drg1	-0.122702	0.139327	0.0269298	-0.158348	-0.227352	-0.140228	0.0843633	-0.110216	0.227502	-0.142725	-0.138733	-0.084608	-0.0300699	0.0694514	-0.0758124	0.122855	0.246537	-0.0542893	-0.0865558	-0.226742	-0.179484	-0.146009	-0.0857123	-0.0447445	0.163976	0.017322	-0.0299918	-0.0675179	-0.029401	0.0133798	-0.207077	0.028073	-0.215421	-0.0100623	-0.0592096
Drg2	0.266544	0.14046	0.499447	0.0669077	-0.132063	0.511169	-0.089537	0.288897	0.216559	0.313516	0.0114671	-0.016766	-0.277562	0.0750083	0.111782	0.316999	0.493106	-0.212849	-0.228509	0.330368	0.104144	0.00950752	0.106523	0.198836	0.201796	0.0835857	0.0459691	-0.0473917	-0.0395936	-0.0117833	0.0593621	-0.157723	-0.0673514	0.234914	0.0841731
Dsn1	-0.22536	-0.51483	0.49245	-0.534657	-0.226516	-0.524965	-0.326641	-0.122936	0.209802	-0.394197	0.0112304	0.0380388	-0.49425	-0.485668	0.155921	-0.00376836	-0.270751	-0.176088	-0.598475	-0.181853	-0.343092	0.132008	-0.191256	-0.216952	0.295776	-0.0459631	0.4279	0.0646227	-0.3217	-0.216151	-0.0671794	0.0601962	-0.511773	-0.156639	-0.292507
Dst	-0.169545	-0.0506451	-0.238493	0.309556	-0.258292	0.49412	0.137942	-0.0680817	0.0213707	0.113529	0.0165339	0.290985	0.471833	0.113489	-0.0563509	-0.0291709	0.163464	0.232338	0.130365	0.268378	0.0315459	0.117677	0.0741995	-0.0499795	-0.031704	0.0943476	0.0447337	0.0429429	-0.1388	-0.05114	-0.0571226	0.0246411	0.264603	0.111785	0.366071
Dtx3l	0.216007	0.10888	0.234746	-0.0343202	0.409416	-0.0697146	0.208272	-0.29442	-0.0216495	-0.119545	0.133019	-0.0847218	0.254785	0.195669	-0.0570452	0.147911	-0.246173	0.239893	0.373007	-0.129265	0.0374521	0.0414829	0.140345	-0.0442378	0.258239	0.0845537	-0.0594582	-0.00775991	-0.435572	0.0506735	0.112096	0.142034	0.25142	0.00513333	0.252515
Dtx4	0.122249	0.290679	0.391349	0.313586	0.803496	0.15363	-0.0385212	0.223409	-0.0374631	0.0690815	0.310101	0.0924569	0.0394588	0.182097	0.0323925	0.0168509	-0.545365	0.207315	0.897937	0.256639	0.746797	0.294048	0.764976	0.174719	0.284619	0.0690979	0.0819248	0.30937	0.515239	0.110482	0.182753	0.241079	0.351021	0.526791	0.140002
Dtymk	0.0486684	0.00728825	-0.0338051	-0.23905	-0.101778	-0.208916	-0.00792339	-0.0674937	0.132895	-0.118081	0.0965602	-0.0265813	-0.142862	-0.0737606	0.0722355	0.127521	-0.146963	0.0317326	-0.28585	-0.264555	-0.250886	-0.0382945	-0.0225876	-0.191577	0.126527	-0.0649075	-0.0799405	-0.122735	-0.0811505	-0.0788701	-0.147977	0.0121953	-0.20329	0.118421	-0.263627
Dusp1	-0.479466	0.235561	0.645413	0.61587	-0.574699	0.96349	0.222169	0.924956	0.0795097	-0.00676912	0.423561	-0.0966711	0.399033	0.0944406	0.030782	-0.191612	-0.738765	0.0669568	0.502589	0.593961	0.593517	-0.0282161	-0.152337	-0.0277014	0.208992	0.00811977	0.209778	0.317387	0.32218	-0.39412	0.339061	-0.634704	0.419472	0.929795	1.03795
Dusp2	-0.190451	0.262027	0.212237	-0.109586	-1.16512	-0.12291	-0.0445597	-1.39152	0.389309	0.271961	0.125652	-0.696994	-0.57138	-0.228499	0.0885802	-0.0392139	-0.389831	-0.705554	-1.09159	0.0768322	-0.202424	-0.176898	-0.30938	0.237721	-0.507898	-0.129562	-0.882109	-0.231259	0.368219	0.157464	0.40046	-0.733687	-0.850509	NA	-0.0949946
Dusp28	-0.273881	0.0780566	-0.290469	-0.488142	-0.360609	0.157625	-0.105159	0.157031	-0.078347	-0.0172622	-0.523397	-0.213068	0.582168	0.178346	-0.237415	-0.00930569	0.461278	-0.0321411	-0.0822883	0.0403293	-0.291028	-0.0259912	-0.0952525	0.11611	0.0496513	0.0407851	0.0380433	-0.118558	-0.239283	-0.0590564	-0.0554886	-0.0574353	0.0490097	0.229879	-0.319096
Dusp8	0.121334	0.63747	0.835354	-0.0561953	-0.440301	0.944793	0.243473	-0.310228	-0.538607	0.272033	0.348288	0.7286	0.5358	-0.219632	0.286556	-0.0556465	0.0980642	-0.144093	-0.320631	0.458396	0.460538	0.357078	1.01473	-0.176775	0.437063	-0.0999812	0.866883	0.0352006	0.170948	0.01913	0.325848	-0.391787	0.0824731	-0.188358	0.951085
Dynll2	-0.00701662	0.189324	-0.236304	-0.136306	-0.0449886	0.227375	0.0494524	0.295839	0.399121	0.150964	0.115597	0.217791	0.350577	-0.140825	0.145663	0.253443	0.378775	0.135856	0.370918	0.20254	0.136123	0.0999769	0.338584	0.167792	0.28715	0.0516853	0.0134182	0.100153	0.00343298	0.0878053	0.113597	0.0910632	0.321413	-0.153716	0.0154502
Dysf	-0.288864	0.745315	0.25823	0.474824	0.769105	0.66069	-0.34543	0.196118	-0.0920177	0.536318	0.49744	-0.158016	0.829716	0.294275	-0.00476889	-0.143962	-0.223739	0.148131	0.693133	0.542697	0.477184	0.0123529	0.145789	0.16514	0.0899359	0.0634565	0.204311	-0.0749323	-0.122419	0.0532239	0.254965	-0.0191713	0.368551	0.575352	0.775346
E230001N04Rik	0.990085	1.41349	1.1934	1.47933	1.91492	1.56101	0.0477059	0.344453	0.449303	-0.0248541	0.69307	0.661227	1.30082	1.44026	-1.21759	-0.556788	1.1679	-0.17188	0.515788	0.328207	-0.306027	0.273392	-0.529532	0.412477	-0.0304613	0.184371	0.0738932	-0.148735	-0.269539	0.557638	0.163293	0.123607	0.860082	0.807415	0.38729
Ebf3	0.895704	0.00718764	0.498832	0.806906	0.489022	0.350827	-0.157776	0.188829	-0.554119	-0.516764	-0.146825	0.862304	0.776597	0.323241	0.421501	0.311842	NA	0.583976	1.22761	0.372931	0.89931	-0.295264	0.881358	0.441382	0.0156101	-0.158109	-0.54131	-0.186477	-1.04155	-0.624532	0.343097	0.321095	1.01355	0.14534	0.707226
Ecrg4	0.370003	1.63299	NA	0.000907815	0.654244	0.322301	4.89579	-0.192697	0.245638	-0.436734	0.496457	-0.182597	-1.16791	-1.6432	NA	0.48623	NA	0.304603	1.98448	0.404882	0.72535	-0.306854	NA	0.595797	1.38522	0.515768	0.543282	-0.947527	-0.599485	-0.243714	-0.00757865	0.803196	0.511989	0.504555	0.728378
Edn1	0.239404	0.265031	0.252088	0.703414	0.655636	0.732202	0.165844	-0.312291	-0.0483568	0.398925	0.366013	-0.228823	-0.177376	-0.118136	-0.097495	-0.0515336	-0.136154	-0.295392	-0.343999	0.513451	0.551408	-0.0931491	0.317632	0.12554	0.128268	0.122982	0.742544	0.0887047	0.231643	0.212196	-0.0272284	0.146897	-0.588254	-0.120423	0.887537
Edrf1	-0.079531	0.0698768	-0.142416	0.00764868	-0.0591718	0.0984786	0.0285309	-0.218803	-0.105456	-0.152624	-0.0504864	-0.0689014	-0.0627456	-0.0908562	-0.0191041	0.0286433	0.0154349	-0.0546292	-0.109289	-0.207096	-0.120131	0.11988	-0.0563363	-0.104879	0.0189995	0.033824	-0.142201	-0.035304	-0.146408	0.022649	-0.117299	0.00979498	-0.200108	-0.298556	-0.0728003
Eef1a1	-0.458606	-0.054078	-0.362752	-0.0605878	-0.149426	-0.0970548	0.0872565	-0.13609	0.296247	-0.235555	-0.31796	-0.274925	-0.270249	-0.166655	-0.0667698	0.251977	-0.138309	-0.110544	-0.228167	0.106283	0.0973648	-0.0745549	-0.216464	0.0243603	0.209809	-0.0295394	-0.112259	-0.0718433	-0.165139	-0.0641053	-0.144902	-0.142257	-0.182958	-0.151662	0.0323644
Eef1akmt2	0.141337	-0.0456761	-0.20946	-0.284378	0.361763	-0.169827	-0.0782193	-0.167805	0.0467118	-0.297436	-0.0491307	-0.184204	-0.0597367	0.127736	-0.209981	-0.0121553	0.137341	-0.0117271	-0.128513	-0.337336	-0.214104	-0.110876	-0.183085	-0.0600878	-0.0390367	-0.0925611	-0.179969	0.0196877	-0.0917119	-0.0786603	-0.363267	0.130619	-0.136203	-0.0411921	0.200415
Eef1b2	-0.551701	0.389087	-0.307496	0.0859076	-0.276845	0.374228	-0.011329	-0.251439	0.38013	-0.242585	-0.380829	-0.232006	-0.187179	-0.213979	-0.0223815	0.212925	-0.144536	-0.136419	-0.313134	-0.103244	-0.0153392	-0.141619	-0.289473	-0.039045	0.0149978	-0.0440049	-0.137266	-0.107679	-0.122116	-0.00555528	-0.235966	-0.0986436	-0.312438	-0.145715	-0.100483
Efnb1	-0.201035	0.309673	0.151271	0.728944	0.14066	0.788025	-0.245078	-0.445655	0.142017	0.604305	-0.105458	-0.703161	-0.105895	0.119209	0.4017	0.0462249	0.433988	-0.304844	-0.637236	0.620198	0.557714	0.143448	0.291758	0.365446	0.375103	0.207672	0.265448	-0.00727869	0.25946	-0.00219787	0.248577	-0.279378	-0.241482	0.542458	0.806937
Efr3b	0.605337	0.221056	-0.121189	0.332792	0.0786975	0.756045	0.176879	0.0587618	0.456568	0.0528234	0.0171838	0.452264	0.472636	-0.0627095	0.235801	-0.0787154	-0.423631	0.199827	0.869932	0.583333	0.345698	-0.0788575	0.116675	-0.148193	0.079917	0.14964	-0.0206248	0.164523	0.172444	0.0101209	0.079082	0.071842	0.672906	-0.36958	0.86288
Ehbp1l1	-0.482764	0.687934	0.339951	0.216463	0.183726	0.592329	0.0621073	0.183608	-0.0305338	0.461151	0.298716	-0.150209	0.730418	-0.0550099	-0.080655	0.0846716	-0.526265	0.154663	0.405842	0.418592	0.334692	0.0517573	0.32258	-0.0163803	0.268351	0.166565	0.250506	-0.193547	-0.154149	-0.0648474	0.172599	-0.00883099	0.225487	0.15453	0.268387
Ehd1	-0.0467508	-0.0768872	0.860192	0.25297	-0.413279	0.306245	0.17672	-0.0153147	-0.071502	0.283276	0.223749	-0.245649	-0.182293	0.480685	0.265965	0.0444304	0.293262	-0.225498	0.0434361	0.428892	0.476121	0.044377	0.261801	0.127145	0.725023	0.145837	0.0258566	-0.0613082	-0.0612036	-0.00602375	0.146664	-0.181691	-0.0135127	-0.0993535	0.311705
Ehd2	-0.156642	-0.108595	0.14738	-0.0922863	0.396471	-0.323505	-0.742708	0.130058	0.0184858	0.548536	-0.0446549	0.0471659	0.11976	0.312103	0.0579202	0.138804	0.359767	0.0190295	0.798663	0.338048	0.608199	-0.0059025	0.286182	0.234254	0.0237886	-0.0393362	0.211591	0.00113655	-0.155015	0.0833352	0.292397	-0.0824446	0.331557	-0.0112773	0.349209
Ehd3	0.116951	0.148276	-0.207528	0.0190731	0.530714	-0.17059	0.287075	0.302067	-0.141259	0.269569	0.0530456	0.00683831	0.298386	0.34793	-0.183899	0.104729	0.196403	-0.0844245	0.597643	0.168942	0.356564	-0.0168362	-0.0889183	0.114836	-0.0375404	-0.00273927	-0.174815	0.00326945	-0.0869102	0.0503831	0.226413	-0.119634	-0.0409628	-0.0972619	0.17137
Eif2a	-0.177911	-0.233128	-0.194851	-0.303864	-0.200708	-0.0214239	0.095325	-0.0278919	0.289633	-0.220578	-0.225233	0.00973829	-0.0545769	-0.223795	-0.169279	0.129497	-0.0108281	0.00591686	-0.129348	-0.242772	-0.183612	-0.0454738	-0.118525	-0.197112	0.1098	-0.0171717	-0.166956	0.0254929	-0.179963	0.00383851	-0.271601	0.0615655	-0.14211	0.0267547	-0.203797
Eif2ak4	0.26584	-0.0552458	-0.0862932	0.0226042	0.401766	0.0697588	0.0461591	0.0786715	0.171855	0.0408004	-0.0226744	-0.0208754	0.0250378	-0.0974155	0.211495	-0.0270959	0.00217037	-0.0221107	-0.0863342	0.171054	0.179377	0.0702429	0.150206	0.0156106	0.0340158	0.0242612	-0.00200852	0.0503593	0.0163906	0.0186458	-0.00797658	-0.0391581	-0.0795469	0.160808	-0.0778743
Eif2s1	-0.211007	-0.00332335	0.207016	0.0341463	-0.442531	-0.0521081	0.0750435	-0.199053	0.35049	-0.154228	-0.0961284	-0.0884444	-0.172769	-0.173177	-0.0515946	0.102163	0.0659277	-0.160554	-0.258485	-0.348318	-0.167434	-0.199589	-0.14601	-0.128431	0.194289	0.0309153	-0.240868	0.0161871	-0.168393	-0.0690181	-0.345309	0.0158331	-0.355369	0.075842	0.207025
Eif3e	-0.388896	-0.0911523	-0.321839	-0.230639	-0.259709	0.091039	0.0649025	-0.163247	0.465852	-0.19071	-0.197985	-0.0260352	0.0952556	-0.0955085	-0.111312	0.235538	-0.194468	0.0174964	-0.166794	-0.319254	-0.114103	-0.12041	-0.323386	-0.0809012	0.181596	0.0312955	-0.31955	0.00161092	-0.200549	-0.0745169	-0.369712	0.0607544	-0.17345	-0.171628	-0.0418068
Eif3h	-0.434326	-0.0306337	-0.39031	-0.290185	-0.361355	0.258275	-0.0321946	-0.0444411	0.462754	-0.17452	-0.261017	-0.131146	-0.0839311	-0.151291	-0.024446	0.206136	-0.158021	-0.132059	-0.302567	-0.0367677	-0.109213	-0.120404	-0.214862	-0.0191272	0.16261	-0.0562818	-0.0500655	-0.0975429	-0.0232877	-0.0320978	-0.0859747	-0.140052	-0.11712	-0.199469	-0.288979
Eif3i	-0.642497	0.309332	-0.614308	-0.0425995	-0.392465	0.487388	0.0924545	-0.268189	0.56266	-0.275695	-0.276962	-0.386802	-0.229739	-0.253265	-0.084312	0.235787	0.0205284	-0.324506	-0.469979	0.257212	-0.00193473	-0.0645094	-0.214158	-0.00953849	0.103931	-0.0546249	-0.0492896	-0.164597	-0.059308	-0.0345466	-0.0109379	-0.28169	-0.237898	0.15024	-0.285753
Eif3m	-0.428616	0.0603499	-0.303534	-0.0559576	-0.300762	0.168689	0.0768292	-0.125887	0.423287	-0.205608	-0.218849	-0.0892719	-0.0191703	-0.128609	-0.107664	0.23502	-0.0387584	-0.0890362	-0.237732	-0.258758	-0.112514	-0.15704	-0.30895	-0.0991577	0.118042	0.0067715	-0.202407	-0.0375462	-0.130783	-0.0819108	-0.400544	0.0328601	-0.235075	-0.0409793	0.218145
Eif4b	-0.455866	-0.229929	-0.260264	-0.436426	-0.221153	-0.192145	0.0987769	-0.0552855	0.0334215	0.0412668	-0.355173	-0.0356658	0.302617	-0.0531266	0.0725002	0.229979	0.0599664	-0.0637025	-0.30391	0.071086	0.0695021	0.00762665	-0.0380613	-0.0255194	0.313304	0.0295672	-0.0898848	0.0106478	-0.26865	-0.0115016	-0.0207019	0.00545795	-0.0562934	-0.076906	-0.358287
Eif4e2	-0.073152	0.175996	-0.100111	0.0593921	-0.231925	0.00503388	-0.103799	-0.19022	0.255915	0.00709228	-0.13247	-0.0512627	0.0450125	-0.0198118	0.0351119	0.0187669	-0.199102	-0.0922945	-0.0421979	-0.0859926	-0.0790451	-0.0426794	-0.0804381	-0.0671465	-0.0822221	0.0251997	-0.0824201	-0.0507076	-0.104787	-0.0150044	-0.0582049	-0.0917459	0.00199815	-0.086219	-0.120548
Eif4g3	0.334948	-0.264974	0.18646	-0.378497	0.614605	-0.50132	-0.0414504	0.307987	-0.179159	0.193702	0.196863	0.331347	0.260099	0.031592	0.275665	-0.235821	-0.392704	-0.0343012	0.00820836	0.000478577	0.0193504	0.0876887	0.375044	0.00815767	0.0961399	0.0900837	0.16711	-0.00267659	0.235905	0.126264	0.239408	-0.00118879	-0.000209612	0.342982	-0.456986
Elmo1	0.37956	-0.0599955	0.0605003	0.0163464	0.125217	-0.019362	-0.0134281	0.282872	0.350132	0.0887937	0.15776	0.383574	0.16008	0.209113	0.0305883	0.00931823	-0.449313	0.213627	0.327423	-0.211297	-0.13371	0.0556241	0.191733	-0.0548218	-0.15789	0.0545038	-0.173237	0.0847674	0.0024971	0.0359719	0.217069	0.177573	0.400826	0.11215	0.302976
Eln	0.731142	-0.335924	0.772399	0.498453	-0.196064	0.486822	-0.0546283	0.112725	-0.134847	0.633428	0.454739	-0.448862	-0.338362	-0.175408	0.235324	-0.241861	-0.797404	-0.133945	1.02625	0.567199	0.815167	-0.0306449	0.460727	0.569352	-0.231326	0.207962	0.697259	0.155829	0.638778	0.0902587	0.346553	0.0123121	0.353346	0.376346	1.09779
Elovl3	-1.28154	0.812993	4.23096	2.49941	2.29112	NA	0.89896	-0.797175	1.62052	-1.5821	1.3966	2.00018	NA	-0.213423	1.11419	1.43357	-3.88096	0.606943	-0.254103	1.95139	-0.24293	2.15623	1.45723	0.465121	7.96036	-6.45274	NA	-1.78859	-1.3743	-0.558996	1.37832	-0.562417	-0.100692	2.14606	10.3638
Elovl5	-0.0696465	0.00858411	0.96296	0.479695	0.351683	0.365741	0.00104425	-0.0437476	0.63251	0.154694	0.245984	0.463679	0.211161	0.522654	-0.151391	0.349962	-0.583708	0.725428	0.471292	0.0374131	0.78342	-0.241344	0.759954	-0.139591	0.0902606	0.0133109	-0.22227	0.158442	-0.111765	-0.0174203	-0.0486218	0.410043	0.188696	0.541404	0.876963
Emc4	-0.222141	0.0866195	-0.016088	-0.308336	-0.173183	-0.0426405	0.0161149	-0.126496	0.343002	-0.156899	-0.142426	-0.112681	-0.102285	-0.215433	-0.00842587	0.239891	0.0784123	-0.099269	-0.0232044	0.0298034	-0.0428876	-0.136875	-0.226147	0.00888737	0.168139	0.0164751	-0.0102788	-0.0550967	0.00663947	-0.03279	-0.125046	-0.129121	-0.221014	-0.228391	-0.237894
Eml6	0.331696	0.176098	-0.426993	0.0725618	0.443432	-0.229539	0.548886	-0.0464768	-0.146071	-0.27497	0.0453886	0.0916592	0.381697	0.340605	0.160411	0.0184902	0.400313	0.259799	0.334189	0.329934	0.431165	0.0744266	0.48588	-0.00441714	-0.111935	0.220109	-0.122157	0.123316	0.197665	-0.00536521	-0.00650168	0.0243176	0.127214	0.0376305	0.0718923
Emx2os	1.19162	1.2031	NA	1.3882	3.31117	-0.617763	NA	-1.29831	-1.6024	1.72503	-0.48947	0.948315	1.62612	0.397809	NA	0.0056159	NA	0.981731	0.96423	0.043096	1.92482	NA	NA	1.04523	NA	NA	NA	0.23529	-1.08116	0.0100528	0.448149	0.764977	0.0344993	-0.225728	2.01239
Endou	-0.691843	-0.796496	0.524256	0.0430478	-1.05204	0.148268	-0.311791	0.468857	-0.0934211	0.304294	-0.284136	-0.00582837	-0.66394	-0.61705	-0.0619087	-0.0275583	-0.0842088	-0.543286	-0.867082	-0.63926	-0.717432	-0.271996	-0.434331	-0.627492	-0.139429	-0.774318	-0.722213	-0.617484	0.187817	-0.00453261	0.54178	-0.505479	-0.834384	0.794834	0.482139
Eno1	-0.109489	0.363426	0.471334	0.382034	1.01122	0.86306	0.0725666	0.209677	-0.245426	0.1418	0.0311418	0.156359	-0.607488	-0.467492	0.0260111	0.35857	-0.136383	-0.547278	-0.0947346	0.432892	0.393632	0.0414975	0.245819	0.364234	0.595793	0.0277943	0.0423971	-0.147844	-0.341955	0.0352588	0.158687	-0.290724	-0.120403	0.0158846	0.942367
Eno1b	-0.410426	0.676453	0.273128	0.346001	1.3832	-0.0303445	0.457004	0.517583	-0.274878	0.918564	0.0748813	0.208072	-1.18005	0.533219	0.232392	0.836515	-0.0225723	-0.222437	0.299103	0.446766	0.210446	0.108178	0.809113	-0.15608	0.462696	-0.549371	-0.188536	0.156003	-0.592105	0.117901	0.20356	-0.141824	-0.0958145	0.779758	0.280206
Enpp3	-0.502072	0.485405	0.687405	0.259613	0.952102	-0.133013	-0.398036	0.321349	-0.517946	-0.141763	-0.415672	-0.067544	-0.10017	-0.364682	-0.341816	-0.0657712	0.652304	0.145443	1.11733	0.369134	0.817421	-0.0556672	0.251762	-0.333266	0.963468	0.0408934	0.167537	0.075065	-0.400317	0.00783554	0.215168	0.616366	0.793843	-0.811757	0.684988
Ep400	0.362554	0.0137684	-0.199464	0.212707	0.369455	0.109906	-0.0898293	0.120193	0.017953	0.178758	0.0667727	0.221946	-0.0881278	0.00673768	0.285428	-0.228143	0.117227	-0.036016	-0.209406	-0.103937	-0.0852411	0.107459	0.201438	-0.0653954	0.186226	0.076407	0.0903535	0.0420277	0.0578384	0.0477438	0.121863	-0.0702018	-0.0415769	0.116597	0.0714534
Epas1	-0.433304	-0.150151	-0.488624	-0.113714	-0.0421558	-0.164519	0.0417971	0.40909	-0.635571	0.480575	-0.131491	0.230819	0.419995	0.0602599	0.136848	0.102924	0.0163723	0.108025	0.692339	0.36338	0.338353	0.0953232	0.135174	0.215115	0.165085	0.150549	0.122109	0.04626	0.234107	0.0948103	0.313769	0.0223137	0.393655	-0.31792	-0.124942
Epb41l4aos	-0.71677	-0.33623	-0.509973	-0.210095	-0.201136	0.0683038	0.259471	-0.401098	0.829585	-0.265082	-0.613865	-0.168435	0.755433	0.299364	0.277439	-0.014978	-0.360898	0.340856	-0.39805	-0.187164	-0.190341	-0.2698	-0.802719	0.0316389	-0.16867	0.00588176	-0.275899	-0.179921	-0.0574968	0.0146221	-0.145936	-0.0264047	-0.0736431	-0.654646	-0.574278
Epb41l4b	-0.430167	-0.104036	-0.158341	-0.404192	0.100948	-0.422436	-0.0708663	-0.363528	0.495077	0.0546311	-0.283297	0.0761783	0.19622	-0.130822	0.0763724	-0.161831	-0.133412	-0.105697	-0.358351	0.0802756	0.0568864	0.108439	-0.125884	-0.0408146	0.0749276	0.145143	-0.031588	0.0542476	0.0271042	-0.0610246	-0.0692931	-0.00505563	-0.282172	-0.18278	-0.562008
Ercc6	-0.079491	-0.0408843	-0.114772	0.0119225	-0.220027	-0.383144	-0.0200569	-0.143402	0.0672945	0.105197	0.0570544	0.141751	-0.178041	-0.0476069	0.045883	-0.158273	-0.166865	-0.0782278	-0.299833	-0.211706	-0.113945	0.207678	0.178127	-0.100198	-0.1322	0.020057	-0.101115	0.0516594	-0.0275633	0.0130124	0.125312	-0.0628106	-0.338856	-0.0309727	-0.327041
Ercc8	0.0419174	-0.22785	0.0355462	0.0989591	-0.207084	-0.403049	0.0500791	-0.129633	-0.0646756	-0.0543922	0.1274	-0.0973614	0.0337432	-0.102009	0.0407475	0.00498063	0.0460573	-0.0759085	-0.314121	-0.2024	-0.209082	0.0014568	-0.0863695	-0.0419927	-0.049838	0.197507	-0.15102	0.00413894	0.0522101	-0.0459252	-0.121072	-0.0653111	-0.27712	0.170581	-0.0879444
Ergic1	-0.281156	0.417099	0.0452824	0.0590693	-0.323263	0.402621	-0.300699	0.551676	-0.287948	0.183269	0.127617	-0.118034	-0.10148	-0.257535	0.0801461	0.182278	-0.158642	0.0456467	0.594336	0.349758	0.355353	-0.0609796	0.268159	-0.0135252	0.0877187	0.057031	0.104775	-0.00431997	-0.15785	-0.0457314	0.0179423	-0.0209621	0.191417	0.273343	0.398633
Eri2	0.22451	-0.272818	-0.0608238	0.0436249	-0.173829	-0.307624	-0.107959	0.124159	-0.146986	-0.158495	0.173975	0.0285458	-0.302304	-0.200624	-0.0323528	-0.052304	-0.048051	-0.13184	-0.310664	-0.283949	-0.324635	-0.0635367	-0.127376	-0.259303	0.0771819	-0.184073	0.214626	0.127565	-0.267465	0.0614006	-0.35221	0.183049	-0.372533	-0.0302223	-0.186012
Errfi1	-0.0510247	0.0897728	0.242417	0.601196	0.240864	0.599938	0.0422174	-0.0347808	0.210009	-0.192935	0.0281436	-0.127764	0.522457	0.345568	-0.681415	-0.568376	0.100997	-0.123918	0.575705	0.108702	0.553536	0.204635	-0.0955691	0.0159163	0.172	0.0959978	0.0944117	0.269503	0.275383	0.358763	0.0577501	-0.275691	0.501445	-0.176687	0.650248
Esrrb	0.4721	0.281242	-0.0574613	0.557129	-1.54983	1.27085	-0.255651	0.807888	-0.889309	0.544388	0.429012	0.508358	1.3937	0.76258	-0.171989	0.530247	0.837267	0.300874	0.775632	0.532652	0.233616	0.0290728	0.822199	-0.033129	3.67444	1.01534	-0.170991	-1.01682	0.308959	0.00280675	0.00393518	0.142812	0.0553562	0.74389	1.6127
Esyt1	0.154128	-0.190294	0.117353	-0.0186822	0.529534	-0.227745	0.366136	-0.546868	-0.0127086	0.211023	0.0942045	-0.251171	-0.250739	0.300189	0.0712325	0.284698	0.57125	0.0236853	0.559487	0.461839	0.245631	-0.00778904	-0.010134	0.183973	0.258591	0.083707	-0.0709525	-0.0556866	-0.207946	-0.0240979	0.166135	-0.091864	0.153673	-0.232371	0.312745
Etl4	-0.465197	-0.37606	0.00248645	-0.292687	-0.367061	0.329466	0.334497	0.259394	0.0731599	0.289529	0.200191	0.0281588	0.328615	0.0344941	0.129051	-0.23819	0.0801172	-0.147742	-0.0274688	0.186796	0.228322	-0.0197224	0.440172	-0.0504175	0.178235	0.00193664	0.14826	0.0420753	0.140668	0.0665552	0.17003	0.0562743	-0.106224	-0.0698275	0.510722
Etv3	-0.191206	-0.283414	-0.0854699	-0.182918	-0.284589	-0.17324	-0.0348845	-0.169089	0.113693	0.0376763	-0.043838	-0.0796901	-0.189407	-0.0996032	0.229918	-0.0435864	-0.0439908	-0.0927635	-0.248778	-0.0556364	0.0843189	0.126368	0.00479823	-0.0335572	-0.00883012	-0.00946718	0.0811272	0.0358461	-0.142348	-0.0610728	0.0543998	-0.120527	-0.123187	-0.180445	-0.203352
Etv6	0.00697839	0.335734	-0.0217848	0.209144	0.303951	0.360885	-0.0876374	-0.124023	0.230262	0.128122	0.151879	0.10646	-0.0556978	-0.105515	0.21509	-0.0932354	-0.22034	-0.105648	0.145935	0.0399705	0.070618	-0.00141719	0.35161	-0.0498559	-0.0204015	0.0816651	0.0326272	0.0869642	-0.00469777	-0.0191234	0.16387	-0.0275235	-0.00231766	0.318929	0.434273
Exoc3l	0.498215	0.209272	0.368908	0.579796	0.125451	0.317013	0.387655	0.126029	0.0506288	0.139077	0.138726	-0.299039	-0.0684751	0.641724	0.631692	0.30608	-0.284459	-0.0601965	0.764212	0.332365	0.0635307	0.0539718	-0.074691	0.412769	-0.0937231	-0.218025	-0.0756313	-0.172393	0.376189	-0.0417542	0.0909109	0.070039	0.148206	0.147701	0.361759
Exosc1	-0.155313	-0.199665	0.139589	-0.122355	-0.247074	-0.278209	0.0959269	0.12857	0.217532	0.132585	-0.0696293	-0.153385	0.032698	-0.104898	0.0785772	0.139416	-0.036313	-0.0902816	-0.284031	-0.0900046	-0.0890696	0.070134	-0.0325056	-0.0693125	0.0381107	0.0410614	-0.0716434	0.0300036	-0.103419	-0.0506907	-0.0621025	-0.0861258	-0.242487	-0.0185656	-0.206353
F3	-0.642624	-0.285542	-0.1305	-0.175638	-0.556605	0.0829033	-0.327409	-0.171881	0.142166	-0.000913216	-0.57984	-0.484703	0.276424	-0.0666267	-0.386691	-0.0502337	-0.0234437	0.172167	-0.0603048	0.118141	0.302442	-0.295562	-0.342679	-0.062168	-0.566154	0.0612941	-0.134067	0.120539	-0.368265	-0.220739	-0.00658492	-0.353865	-0.0837752	-0.31325	0.672562
F630042J09Rik	-0.0816734	NA	NA	NA	NA	NA	0.246755	0.027666	-0.0338483	-0.606456	0.0579802	0.574649	0.931063	0.674997	NA	-0.105095	-0.579213	0.357667	0.491158	0.194231	0.495229	-0.232513	1.25598	0.085764	NA	0.116049	-0.157124	-0.023138	0.0814661	-0.0680422	-0.2041	0.0619101	0.33701	NA	NA
F830115B05Rik	-0.0202885	0.0777445	-0.408792	0.541195	0.227289	0.171646	-0.176009	0.681988	0.041593	0.0024042	0.438968	0.274993	0.926515	0.638329	0.81563	-0.245224	0.698269	0.177176	0.859531	0.513675	0.523617	0.0885317	0.443194	0.166744	-0.588279	-0.0487118	0.114849	0.209711	0.27846	0.466837	0.90479	0.0663821	0.523447	0.269137	0.59754
Fadd	0.0472086	0.276458	0.421199	0.0974527	-0.104103	-0.325439	-0.141673	0.111765	0.413844	0.165988	0.0019531	-0.0143672	-0.104594	0.352653	0.0710974	0.123157	0.107403	-0.070718	-0.14254	0.22553	0.0992166	0.00274236	0.219778	0.106692	0.0405921	0.0174947	0.103922	-0.0179552	-0.0922803	-0.0192313	0.0244161	-0.00241317	0.0755399	0.05636	-0.0706262
Fads1	0.0500868	0.177125	0.679789	0.300931	0.458634	0.262845	-0.172372	0.164654	0.0484463	0.0327574	-0.272659	-0.0899755	-0.15443	-0.246004	0.154238	0.154815	-0.218442	-0.192684	-0.0233833	0.204044	0.415814	-0.292089	0.217167	-0.190431	0.438089	0.0476914	0.0915101	0.0564685	-0.232182	0.108973	0.0682449	0.189518	-0.175348	-0.030301	0.577916
Fam107a	0.294792	0.289627	0.492849	1.01126	0.65498	0.641728	0.0432229	-0.570071	0.361292	0.967405	0.825102	-0.017163	0.615456	-0.232641	-0.590466	-0.258716	0.551122	0.119689	0.519777	0.547186	0.0345449	0.623218	-0.120771	0.0474162	0.137535	0.124363	-0.00797604	0.0482928	-0.0533384	-0.14676	0.0836566	0.079489	0.957251	0.240696	1.01689
Fam110d	0.329142	0.497472	-0.564963	0.49016	0.781945	0.819916	0.417424	-0.0121038	-0.30943	0.514981	0.359957	-0.384126	0.861056	0.828099	0.300715	0.553315	NA	-0.281484	0.541413	1.27454	0.733446	0.202125	0.516061	-0.0228132	0.376117	0.171907	-0.322473	-0.147414	0.121374	-0.105787	0.184094	-0.232313	0.332311	-0.328476	0.203779
Fam114a2	-0.101818	0.110237	-0.0756354	-0.268855	-0.0245781	-0.0667408	-0.100103	0.0408237	0.179547	-0.053705	-0.189153	-0.0108434	0.0819589	-0.128902	-0.0586032	0.133603	0.126018	-0.0603563	-0.0111167	-0.128914	-0.0824163	-0.0420724	0.00697442	-0.0767662	0.0265349	-0.026559	-0.0162308	-0.0385287	-0.0383214	0.00677245	-0.0482882	-0.078145	-0.0870484	-0.0790834	-0.217087
Fam124a	0.0555555	0.497608	-0.177802	0.219567	0.682544	-0.805193	-0.265359	0.171084	0.0731016	-0.357273	0.212013	0.0619411	0.818625	0.698542	-0.235872	-0.220185	-0.605269	0.368573	0.600591	0.392594	0.541193	0.139663	0.166995	0.0638647	-0.19743	-0.135834	0.245672	0.0162495	0.0445074	-0.277344	-0.0144111	0.221617	0.420533	0.437396	-0.391161
Fam124b	0.499711	1.17314	NA	0.908458	1.7357	1.17271	NA	1.96374	0.0907839	-0.801975	-1.76222	-0.157628	0.189894	-0.73801	NA	0.0233265	NA	0.507199	1.17075	-0.57399	0.782622	0.951118	1.94197	-0.0472146	0.465647	-0.431601	0.588088	0.367319	2.17223	0.619497	-0.326056	0.387107	0.524596	-0.670172	1.54743
Fam13c	0.334133	0.0694577	-0.412294	0.174975	0.669054	0.0669894	0.187795	0.189497	-0.0328239	0.0417641	0.00769435	0.228703	0.29511	0.0103836	0.176105	-0.0104884	-0.151834	0.382146	0.328508	0.203605	0.451184	0.0284266	-0.0927864	0.097708	-0.0844667	-0.0362289	0.0318796	0.196846	0.03451	-0.0547843	0.292169	0.17207	0.435168	0.428577	-0.581035
Fam149a	0.229059	0.112569	0.190231	-0.174429	-0.333123	0.0287345	-0.00158109	0.0568634	-0.22919	0.0770581	-0.0910776	0.160504	-0.277648	-0.173383	-0.12518	0.302674	-0.0656784	0.119855	0.576209	0.22595	0.346273	0.0461889	0.39477	0.0740366	0.135703	0.10477	0.140954	0.0267934	0.0863669	0.0433695	-0.0300824	0.194376	0.314625	0.0435447	-0.0888899
Fam168a	0.0999398	0.19073	-0.183816	-0.0171292	0.460254	0.217547	-0.00189372	0.156423	-0.170555	0.106126	-0.135343	0.246005	0.116886	0.055783	0.183953	-0.103458	0.236131	0.208222	0.20423	0.0251768	-0.0490065	0.0989875	0.165263	-0.0181819	0.0363017	0.0483679	0.0298957	0.0915313	0.00232264	0.0626525	0.0545835	0.0884977	0.0811948	0.182916	-0.100747
Fam184a	0.396302	0.120343	0.691448	0.103943	0.387811	-0.468875	-0.185976	0.295935	-0.115005	0.284932	0.271012	0.0767188	-0.181829	-0.00775831	-0.195467	0.386172	0.302577	0.279553	0.682235	0.444032	0.241998	0.602834	0.167538	-0.104192	-0.0837354	0.231856	0.0855867	0.0486855	0.0507744	0.188647	0.268776	0.263605	0.400447	0.446941	-0.360532
Fam20c	0.0939634	0.9377	0.560248	0.601324	-0.0960105	0.689539	-0.0163659	0.132867	-0.259501	0.327754	0.0145797	0.0752245	-0.354047	-0.224792	0.430969	-0.078518	0.258422	-0.163684	0.843132	0.522198	0.768233	-0.188162	0.152651	-0.0137725	0.450891	0.0988421	-0.0119724	0.0129537	-0.480043	0.0651357	0.176133	0.0662293	0.234558	-0.0449238	0.848532
Fam216a	0.204767	-0.340026	0.176686	-0.286607	-0.203431	-0.484138	-0.316058	-0.197195	-0.0939173	-0.0291947	-0.224564	-0.120524	-0.275091	-0.207092	-0.0524359	0.0700242	0.211972	-0.136478	-0.30005	-0.217786	-0.319252	0.0511415	-0.180974	-0.0853193	0.137978	-0.0549979	-0.0480123	-0.0376286	0.12155	-0.0664885	-0.0122862	0.0567911	-0.336075	0.167838	-0.0679292
Fam222a	-0.103717	0.961636	-0.847306	0.942765	1.41377	1.12898	-0.196256	-0.103611	-0.449867	0.583634	0.712424	0.587495	-0.161054	0.50517	0.137877	0.304289	-0.452255	-0.401486	-0.0179504	0.0832465	-0.323022	0.207305	0.82773	0.489426	0.453062	0.0158015	0.466091	-0.150054	0.514176	0.00427304	0.32585	-0.172375	0.171205	0.534373	1.13068
Fam222b	0.004759	0.20884	-0.117284	0.0320883	0.264742	-0.0817015	-0.232354	0.255926	0.105629	0.0849197	0.204829	0.214261	0.133687	0.10475	0.326905	-0.0606506	-0.218615	-0.0469589	-0.0390601	0.312232	0.183781	0.188406	0.178835	0.136537	-0.0396498	0.129163	0.0666417	0.0686617	0.0393909	0.0294165	0.0690563	-0.156049	-0.0486301	-0.183435	0.196615
Fam53b	0.498393	0.583117	0.0617403	0.504297	0.868416	0.448199	-0.211957	0.148085	-0.215012	0.321257	0.231913	0.183262	-0.0601133	0.120359	0.284148	-0.20508	-0.246996	-0.0611798	0.0216537	0.192344	0.0206305	-0.0719098	0.280534	-0.0633066	0.287181	0.114421	-0.0346128	-0.00465901	-0.0296431	-0.0466757	0.109938	-0.0862001	0.0438692	0.414894	0.418258
Fam76a	-0.386391	-0.300082	-0.107024	-0.524522	-0.241821	-0.347004	0.0246793	-0.166092	0.0249766	-0.0805447	-0.348846	-0.0569067	0.0431652	-0.117899	0.0193275	0.144483	0.251925	0.128204	-0.252388	0.118385	-0.0413891	-0.140219	-0.388209	-0.112574	0.12146	-0.0120159	-0.204181	0.00654321	-0.305968	-0.111855	0.000929605	-0.063848	0.0595568	-0.162329	-0.209023
Fam78b	0.557075	0.55645	-0.106258	0.431604	0.645424	0.14362	-0.447207	-0.260001	-0.355625	0.491796	0.449084	0.486744	0.264541	0.129966	-0.0423704	0.398735	0.393494	0.180449	0.692146	0.316983	0.751688	0.0478703	0.178684	0.186054	0.376477	0.154443	0.297033	0.0951658	-0.0624084	-0.0408881	0.213823	0.183545	0.656784	0.34696	0.271299
Fam91a1	-0.236252	-0.224547	-0.149347	-0.0859008	-0.117358	0.0666147	-0.145949	-0.0688836	0.19377	-0.200802	-0.36638	-0.0175961	-0.147121	-0.166168	0.0353596	0.0272219	0.14814	-0.0288321	-0.0288064	-0.19436	-0.0901102	0.0979905	-0.125045	-0.106859	0.0707705	0.0435057	-0.0692325	0.131207	-0.124959	-0.0286528	-0.0671594	-0.00593983	-0.110071	-0.16162	0.26714
Fastkd3	-0.158636	0.0509739	-0.0405343	-0.0975533	-0.0514222	-0.0522892	-0.0699912	0.0123841	0.00846664	-0.199735	0.0235093	-0.123806	-0.0729548	-0.0809313	-0.00791932	-0.0744192	-0.00405354	-0.0285171	-0.249817	-0.235413	-0.199902	0.0246847	-0.15976	-0.0938966	-0.0352395	0.152553	-0.072063	-0.00968249	-0.134705	-0.0845651	-0.108379	-0.01846	-0.161652	-0.0438997	-0.142139
Fbn1	0.0870679	0.296409	0.0302934	0.265701	0.303146	0.244245	-0.406492	-0.257728	-0.268722	-0.123985	-0.164181	-0.0363598	-0.736693	-0.674169	-0.00935389	-0.040971	-0.478476	-0.215422	0.507661	0.308386	0.804973	-0.0564583	0.147896	0.221833	0.498168	0.0938953	0.595494	0.154992	0.407879	0.247147	0.49666	0.342348	0.365773	-0.0740654	0.749123
Fbxl16	0.37392	-0.278842	0.659395	-0.0195699	0.634679	0.461021	-0.362314	0.495787	-0.304619	0.0898137	0.295559	0.356093	0.26853	-0.111669	0.45926	0.0175716	0.299301	-0.241181	0.0613024	0.366522	0.665343	0.0914955	0.491448	0.303036	-0.121145	0.0918391	0.462967	-0.140785	0.390448	-0.0203552	0.178902	-0.14847	0.216853	0.437959	0.677104
Fbxl3	-0.0884445	-0.179312	-0.112276	-0.373675	-0.178668	-0.307229	0.142792	0.00856065	-0.00259891	-0.225839	-0.135003	0.00764832	0.130588	-0.028533	-0.138884	0.0227644	0.103381	0.141445	0.00930985	-0.231433	-0.178603	-0.163941	-0.220074	-0.0970541	-0.0928821	0.00222707	-0.0458298	0.0336452	-0.00391536	-0.132454	-0.188392	0.0655583	-0.06494	0.0459162	-0.31205
Fbxl5	0.238581	-0.16674	-0.192962	-0.319924	-0.141656	-0.297417	0.029589	-0.0872493	0.00218772	-0.231694	-0.13175	-0.0876506	-0.0235982	-0.0429612	-0.117876	0.0557251	0.0483613	-0.0418567	-0.0992976	-0.225409	-0.164141	-0.0841178	-0.305625	-0.060777	-0.199318	-0.0248178	-0.251457	0.0372154	-0.0884831	-0.128683	-0.32063	0.112097	-0.175143	-0.179326	-0.233575
Fbxl7	-0.456854	0.0258813	-0.299816	0.125193	0.541356	-0.101933	-0.108585	0.369213	0.106729	0.194792	0.0725894	0.266056	0.378693	0.223572	-0.115748	-0.142504	-0.109724	0.226559	0.537603	0.212808	0.588225	0.138843	0.0170872	0.113781	0.0775504	0.145838	-0.0242761	0.283069	0.152657	0.0588177	0.165188	0.307813	0.403412	-0.0501101	0.398309
Fbxo21	-0.0740966	-0.410992	-0.508913	-0.560749	-0.332726	-0.752818	-0.270324	0.0246997	-0.396367	0.179436	-0.66915	0.0732896	-0.071602	0.477252	0.200397	-0.319579	0.666252	0.0337338	0.136686	0.399541	0.146477	0.0877216	-0.0161219	0.13222	-0.164571	0.0633342	-0.114477	-0.0350039	-0.445251	0.0387472	0.110839	-0.11117	-0.0597523	-0.222697	-0.515515
Fbxo28	-0.147628	0.154358	-0.137776	-0.0678032	-0.104272	0.16315	-0.0465695	-0.105946	-0.0103097	-0.132079	-0.025295	0.0628806	-0.0911613	-0.210076	-0.00306697	-0.0493803	0.163318	-0.0803497	-0.0850782	-0.184008	-0.128955	0.0453024	0.010692	-0.0699126	-0.0384241	0.0331271	-0.0358221	0.0917814	-0.106415	0.00550613	-0.0601604	-0.00459216	-0.197684	-0.182101	0.0503068
Fbxo38	-0.0996702	0.0596049	-0.0841978	-0.0639357	-0.197723	-0.14901	-0.0808061	-0.0395541	-0.049249	-0.0680776	-0.0830125	-0.0584224	-0.079178	-0.0963415	-0.0292926	-0.0214209	0.076016	-0.0797466	-0.125256	-0.116903	-0.10408	0.046629	0.0343142	-0.0669937	0.0546226	0.0523691	0.0353121	0.048857	-0.0194195	0.0057882	0.0167455	-0.0635174	-0.181154	-0.0372814	-0.0471094
Fcf1	-0.363808	-0.0932653	0.125225	-0.27779	-0.204927	-0.0906857	-0.171207	-0.167821	0.389122	-0.135792	-0.227021	-0.0512129	-0.0321169	-0.0718578	-0.0732657	0.231277	-0.103408	-0.092638	-0.0507271	-0.220644	-0.128232	-0.102539	-0.0228233	-0.0734906	0.212656	-0.0505854	-0.0654998	-0.0205848	-0.131476	0.0430642	-0.202482	-0.0853954	-0.19647	-0.110806	-0.103964
Fermt2	-0.249287	0.317418	-0.393007	-0.0374175	-0.344583	0.451329	-0.121143	0.0789908	0.00734963	-0.197164	-0.155643	-0.016772	0.466509	0.0554882	-0.166254	0.152926	-0.297705	0.2746	0.411902	0.135212	0.261581	0.0279002	0.366625	0.0997423	0.259097	0.0372409	0.202075	0.158238	0.27087	0.22773	0.0633023	0.195055	0.186728	0.176223	-0.169783
Fes	0.205772	-0.110893	0.367977	0.356027	0.297216	0.10373	0.467079	0.0783194	-0.081695	0.520641	0.414084	-0.568682	-0.628911	0.231433	0.0399073	0.248166	-0.736515	-0.0565661	0.486125	0.6969	0.483479	-0.0481932	0.0438295	0.10005	-0.113577	-0.00300537	0.173274	-0.122611	0.146094	-0.0896352	0.230701	-0.0805365	0.109403	-0.141018	0.898408
Fgd5	-0.331662	0.118111	-0.116534	0.307164	0.761516	-0.104692	-0.102973	0.396504	-0.0817466	0.48606	0.0395949	-0.0463356	0.400865	0.284366	0.106425	-0.00325114	0.30657	0.157698	0.795643	0.441289	0.53482	0.0224195	-0.0121944	0.187682	-0.137918	0.00935671	-0.126033	-0.037294	0.243592	-0.0239545	0.206288	0.0203951	0.359912	-0.136293	-0.259144
Fgf11	0.202603	0.0936808	0.0410213	-0.270973	0.117425	-0.200932	0.292614	0.0326377	-0.129842	0.216816	0.281388	0.175291	-0.0534061	-0.1639	-0.0188086	0.115286	-0.179652	0.133287	0.669522	0.210563	0.374147	-0.236327	0.380397	0.0927179	-0.175179	0.0353925	-0.0239516	0.144591	-0.099686	0.126446	-0.0551693	0.0616187	0.499545	0.0252396	-0.325562
Fgf18	-0.389425	-1.70135	NA	-0.995915	-1.98074	-0.906893	1.13704	0.272386	NA	0.380512	NA	-0.302996	1.90349	1.62456	0.406406	0.259315	NA	0.975836	0.933068	1.38803	1.34785	4.61783	2.42228	0.691555	-0.932646	-0.793954	-0.182018	0.412917	0.358545	-0.0620346	0.375921	-0.0863173	0.994221	0.591612	1.44952
Fgfr4	-0.638281	-0.032995	0.142401	-0.246747	1.39449	-0.432686	-0.438072	0.2242	0.324733	0.0910348	-0.0586138	0.971835	-0.447968	-0.841079	0.0867	0.12378	1.01814	0.000754205	0.629772	1.08553	1.17291	0.0345265	0.378448	0.613936	-0.271434	0.279884	0.450506	-0.0267072	0.388943	0.0159627	0.358441	-0.0690737	0.366652	1.04917	-1.14411
Fhip1a	-0.297402	0.534187	0.216086	0.311982	0.640179	0.637055	-0.120989	0.0570369	-0.243172	0.221811	0.0772948	-0.00997639	0.0237785	-0.379643	0.0863806	-0.30465	0.266716	-0.216477	-0.00860516	0.188947	0.166204	0.195108	0.600297	0.10381	0.096291	0.262084	0.195814	-0.00930275	0.0164525	-0.00817274	0.0375363	-0.182479	-0.0595048	0.192493	0.705088
Fibin	-0.772257	0.459916	-0.141449	0.306162	0.834675	0.581943	0.366288	-0.226092	-0.0637376	-0.0224588	-0.271663	-0.262592	0.993426	0.422993	-0.110482	0.741769	0.775701	0.349502	0.419604	0.344782	0.190393	-0.290955	-0.504308	0.0595841	0.636984	-0.0405033	0.462297	0.0928736	-0.0134097	-0.196967	-0.00592036	0.222436	0.418357	-0.0624479	0.720392
Fign	-0.490081	0.585242	-0.207742	0.255326	0.635958	0.704861	0.135921	0.15377	0.499795	0.000963587	0.218224	0.297814	0.127695	-0.128045	-0.0253681	0.249557	0.494006	0.463483	0.423195	0.177946	0.519138	0.118515	0.244826	-0.0913692	-0.074313	0.078957	0.142392	0.222496	-0.0580127	0.405378	0.397386	0.140593	0.546371	-0.07698	0.551495
Fignl2	0.10646	-0.244331	0.170627	-0.114155	0.510601	0.250905	-0.000183658	0.0182733	-0.196575	0.376964	0.172513	-0.0945168	0.243347	0.387661	0.205359	0.0051862	-0.315853	-0.0468693	0.378064	0.339373	0.501779	0.194127	0.307086	0.215862	-0.137573	0.166643	-0.00174218	0.128823	0.0290225	-0.00839557	0.122499	0.00689792	0.0361399	0.384672	-0.443471
Filip1	-0.628871	0.0764239	-0.297387	0.273982	0.967103	0.292841	-0.0163084	-0.203914	-0.130266	0.27464	0.120376	-0.0925197	1.05227	0.210759	-0.193121	0.0292418	-0.11843	0.321141	0.414578	0.433467	0.390718	-0.0425129	0.489482	0.140243	-0.00673979	0.0596223	0.179326	-0.010699	0.0320905	0.0637199	0.0856709	0.0776682	0.267459	0.297512	-0.389625
Fis1	-0.528848	-0.315964	-0.304859	-0.761572	-0.493024	0.0699566	-0.0350914	-0.553265	0.435807	-0.331856	-0.327571	-0.441792	-0.021799	0.132619	-0.198079	0.472272	-0.0245881	-0.212415	-0.108223	0.344445	0.0823673	-0.0475072	-0.180156	0.0305541	0.0875232	-0.0929602	-0.00140284	-0.164058	0.0253892	-0.0654033	-0.01821	-0.240138	-0.0630848	-0.420008	-0.455268
Fkbpl	-0.486079	-0.336681	0.0477762	-0.264995	-0.312351	-0.215406	-0.173531	-0.375473	0.0969279	0.118974	-0.305006	-0.267071	-0.13284	-0.0127381	-0.184873	0.398133	-0.0449743	-0.179108	-0.0990102	0.304151	0.117191	0.0248268	-0.00788284	0.0368188	0.0750343	-0.00822649	-0.126749	-0.111923	-0.309026	-0.0639117	0.0393847	-0.0498694	-0.0352527	-0.281461	-0.388878
Flad1	-0.453369	0.373934	0.32462	0.537534	-0.294015	0.775552	0.477375	0.193371	0.378166	0.338047	0.00721651	0.195477	0.299138	0.648736	0.213681	0.0152384	0.328108	-0.15407	0.112074	0.442809	0.213205	0.0339789	0.0430693	0.10884	-0.304654	0.0682159	0.0210222	-0.0945321	-0.189801	-0.04225	0.0598396	-0.122641	-0.00343209	-0.174569	0.370022
Flt1	0.173627	-0.051415	-0.196117	0.152613	0.125743	-0.0794822	-0.394139	0.16261	-0.242528	0.22933	-0.315933	0.299847	0.51882	0.240456	0.220013	-0.00801829	0.489459	0.131653	0.685306	0.222746	0.309757	-0.10149	-0.094096	0.0902115	-0.0294886	0.171419	-0.169533	0.0452283	0.0650529	0.156372	0.345992	0.057088	0.653069	0.00733453	-0.00814808
Flywch1	-0.0620624	-0.129505	-0.528946	-0.0926356	-0.49	0.434876	0.0576528	-0.0351626	-0.0624214	0.480673	0.204907	0.152655	0.934323	0.654292	0.372738	0.0539184	0.832132	-0.112875	0.0271629	0.504076	0.188904	0.0652523	0.170823	0.338792	-0.104133	0.140843	0.177056	-0.0210214	-0.107615	-0.0262704	0.14749	-0.113566	0.0575066	0.394863	0.387684
Fmo1	-0.206385	0.0470375	-0.145263	0.347377	0.644221	-0.221188	-0.134629	-0.228025	0.364105	0.0994078	-0.0127265	-0.248058	-0.0603655	-0.0578362	-0.24366	0.376304	0.65151	0.193578	0.482181	0.263744	0.118364	0.41427	0.0690451	0.0624629	-0.173226	0.0687098	-0.414178	0.239488	0.00939755	-0.0666671	0.0407834	0.289569	0.439249	0.165046	0.453347
Fmo5	-0.66395	-0.170364	0.0355855	0.30171	0.634505	-0.471237	0.470142	0.246007	-0.00930946	0.456056	0.504617	-0.0974082	0.403327	0.467575	0.101959	-0.0181533	0.0914636	0.394044	0.509716	0.260181	0.5457	0.264762	-0.0588447	-0.231557	-0.0180605	-0.201312	-0.371063	0.0260539	-0.328376	0.105044	0.130502	-0.0826917	0.382174	-0.589264	-0.534191
Fn3krp	-0.134641	0.0543469	0.323298	0.173127	0.250018	-0.0328495	-0.094135	0.132637	0.247384	0.144292	0.0621975	-0.0515484	0.206199	0.254775	-0.213652	0.310489	0.0326447	0.12697	0.511511	0.247387	0.123865	-0.0150983	0.196251	-0.101833	0.346136	0.0841962	0.0628317	0.070297	-0.110206	-0.0292229	-0.0476119	0.0241912	0.225692	0.0909702	0.101676
Fndc3b	0.0152326	0.0880532	0.166666	0.126456	-0.427848	0.288721	0.288096	0.102849	-0.0397004	0.0470608	0.255349	0.066003	-0.266667	-0.0991856	0.0234711	0.0500082	0.0952663	0.126321	0.435915	0.186717	0.372692	0.141726	0.345763	-0.0595786	-0.0243482	0.0396189	0.0746936	0.0841527	-0.12122	0.013187	0.201691	0.193575	0.326736	0.126378	0.525521
Fnip1	-0.316461	-0.453013	-0.249652	-0.521002	-0.297146	-0.399694	0.100404	0.00507027	0.0652362	-0.376813	-0.286888	0.158496	0.208087	-0.126902	-0.167384	0.148877	0.171842	0.219978	-0.00294098	-0.27115	-0.24529	-0.0193573	-0.263751	-0.224392	-0.230939	0.0129978	-0.259681	0.0467445	-0.194157	-0.124794	-0.223628	0.0984481	-0.00964588	0.034621	-0.218524
Fos	-0.137906	0.348658	0.928498	1.38654	-1.41292	1.54812	-0.32512	1.79427	0.531536	1.25306	-0.222759	0.0935465	0.0541554	0.16195	0.753171	-0.2477	-0.538993	0.0664544	0.670564	1.16791	0.682425	0.670479	-0.664086	0.581263	-0.284124	-0.21736	-0.249115	0.70749	-0.426964	-1.15839	0.393135	-0.939463	0.472481	1.3557	1.95865
Fosb	1.15821	1.65422	NA	2.048	-0.511508	2.08753	-0.906508	1.50595	NA	-0.198679	-0.33643	0.164676	-0.290774	-1.11326	1.08033	-0.174801	-0.0936714	0.407319	0.886028	1.14153	0.547428	1.1385	-0.0170406	1.18746	0.211628	-0.405798	0.371032	0.683927	-1.00871	-0.352003	0.769086	-1.07406	0.588291	1.08215	2.20865
Fosl2	0.0889978	0.184528	0.162802	0.362066	-0.437433	0.528752	-0.0759544	0.165175	0.14995	0.306036	0.100217	-0.176018	-0.145819	-0.149862	0.229992	-0.383743	-0.070198	-0.226555	-0.176134	0.366941	0.466184	0.286136	-0.111394	0.0140569	0.448203	0.107243	0.181928	0.145157	0.0586242	0.10591	0.220151	-0.408663	0.0244791	0.342462	0.558216
Foxo1	-0.0499723	-0.0475642	-0.1012	0.115764	0.289819	0.242878	0.096216	0.36959	0.112171	0.0167201	0.224597	0.288161	0.212978	0.0770988	-0.121089	-0.336812	0.4176	-0.0232166	0.133719	0.159314	0.303352	0.147988	-0.0769874	-0.0457041	0.070924	0.148314	-0.0693054	0.276125	-0.155261	0.194622	0.236992	0.230912	-0.104595	-0.26581	0.350481
Foxp4	0.356607	0.503895	-0.0217477	-0.00182816	-0.562783	0.244155	-0.496269	0.179294	0.103352	0.567821	0.337951	0.90593	0.601635	0.360153	0.660167	0.24954	-0.0827167	-0.292192	0.0343658	0.375262	0.0358172	0.15523	0.528684	0.356393	0.193196	-0.0145596	0.349188	-0.0302831	0.0997075	-0.0452315	0.3149	-0.172049	0.113372	0.380011	0.993256
Foxs1	0.524343	-0.110988	0.981033	0.269029	-0.943206	0.356047	-0.294833	-0.0102229	-0.0212751	0.301889	-0.410026	-0.399571	1.04606	0.801359	0.575906	0.875015	0.0505201	0.0992623	0.636458	0.958146	1.51941	0.235991	1.26064	0.802979	1.25912	0.0860986	0.338268	0.021352	0.220018	0.108997	0.259127	0.042085	0.190549	-0.180173	0.667909
Frg1	0.00801803	-0.354608	0.248306	-0.489254	-0.31475	-0.379585	-0.108485	0.0277606	0.149466	0.136704	-0.16111	-0.074581	-0.116688	0.0373137	-0.0879865	0.198494	0.216196	0.0174953	-0.178915	-0.409819	-0.199558	-0.0154648	0.033922	-0.105378	0.138398	-0.00594924	-0.142331	0.0224595	-0.176535	0.0444419	-0.238928	0.0487998	-0.134037	-0.11421	-0.364961
Frmpd3	-0.0358985	NA	0.380384	NA	-0.238582	NA	NA	-0.655064	-0.251611	-0.137305	NA	0.364024	0.254759	-0.519129	NA	0.10024	NA	0.112606	0.58336	0.226481	NA	NA	NA	0.603312	1.06984	0.643731	0.470663	0.17017	0.505014	0.193395	0.961781	-0.0586797	0.934419	NA	NA
Fry	0.288197	0.189037	-0.120209	0.317826	0.678797	-0.0284666	0.153367	0.0161412	0.0201021	0.205224	0.299449	0.455058	0.409021	0.246742	-0.0268299	-0.185958	-0.337234	0.184198	0.384014	0.353076	0.410696	0.0255827	0.286829	-0.0101664	-0.0366336	0.0830011	-0.0560717	0.0532789	-0.461312	0.0724909	0.0891986	-0.0632741	0.317533	-0.147912	0.0124291
Fsbp	0.29243	-0.244436	0.0122259	-0.217137	0.146069	-0.0886918	0.104484	-0.011929	0.10506	-0.267465	0.0968087	-0.112787	-0.622414	-0.704434	0.244157	-0.186932	-0.646923	-0.0329251	-0.947381	-0.153448	-0.468882	-0.12463	-0.695384	-0.289926	-0.0362745	0.0254563	0.478884	-0.104555	-0.257905	-0.268214	-0.352073	0.152655	-0.281347	0.210476	-0.493765
Fuca1	-0.287682	0.0195081	-0.409703	-0.330005	-0.393133	0.138679	-0.199284	-0.380165	-0.0513659	-0.235631	-0.457008	-0.266488	-0.524501	-0.12714	-0.258036	0.0322598	0.216306	-0.137526	0.149466	0.427437	0.288544	-0.128818	-0.0517259	0.166434	0.0947968	-0.00732365	0.108258	-0.0603331	-0.0323218	-0.0207173	-0.00207182	-0.209811	0.0237557	-0.497424	0.0697389
Fyco1	-0.163223	0.0335509	0.128544	-0.26139	0.49145	0.327229	-0.0220036	0.0811181	-0.0080032	0.157605	-0.0446098	0.154381	0.482459	0.034627	-0.0575506	-0.137925	0.229826	0.101933	0.204326	0.205528	0.00476724	0.0740817	0.203342	-0.0214936	-0.117476	0.0454303	0.112429	0.0265602	0.0221629	-0.00312411	0.00634208	-0.0118829	0.0969801	0.14368	0.417477
Fyttd1	-0.154606	-0.0329434	-0.0415613	-0.19656	0.00457995	-0.291119	-0.0714229	0.0365332	0.0241332	-0.202375	-0.0812465	-0.0251775	0.0858151	-0.125524	-0.149604	0.171181	-0.0700378	-0.00334361	-0.0567309	-0.283415	-0.126219	0.0377701	-0.167064	-0.0274474	-0.0693724	0.0245513	-0.221709	0.0777701	-0.1344	-0.100735	-0.258674	0.0575239	-0.166072	-0.104785	0.0325461
Gab2	0.138713	-0.0122181	0.406928	0.03383	-0.5049	0.146824	0.13477	0.0259651	-0.0958867	0.176013	0.025528	-0.00164447	0.228284	0.186124	-0.00324269	-0.0270605	-0.289706	0.132691	0.720077	0.347886	0.444245	-0.0131763	-0.0503271	-0.111685	0.0488995	0.0694424	0.0536324	0.044706	0.187594	-0.0347835	0.0539362	-0.0202419	0.332147	-0.11129	0.419266
Gabarapl2	-0.0757187	0.0286312	-0.0774309	-0.263269	0.0614154	-0.0407332	0.0935229	-0.115377	0.263375	-0.151715	-0.140078	-0.0295675	0.0234711	-0.115119	-0.102515	0.0610558	-0.0857485	-0.0647251	-0.0756127	-0.079093	-0.0278286	-0.125518	-0.299643	-0.123341	0.102708	-0.0693508	-0.0669721	-0.127878	0.0250049	-0.094078	-0.310602	-0.0804741	-0.146047	-0.320054	-0.291352
Gabbr2	1.21742	-0.269648	1.06122	-0.262444	1.02511	1.21094	0.614221	-0.522233	-1.01969	-0.166288	-0.0907052	1.08359	-0.634672	0.566812	-0.0955034	0.146228	-0.159452	0.833613	-0.0464499	0.0923508	1.6934	-0.3946	1.32342	0.199786	1.35942	-0.639079	0.299042	-0.622109	-0.476728	0.347091	1.03826	-0.174271	1.44549	-0.0393395	1.39406
Gabrb1	0.179029	0.214317	0.117559	0.992199	1.18202	NA	NA	-0.144322	-0.090847	-0.155186	1.04241	0.173009	-0.661224	NA	NA	-0.740175	NA	0.470193	0.532841	0.509982	1.56783	NA	NA	0.113736	NA	0.0828185	0.477956	0.235796	-0.118074	-0.129084	0.576066	1.00572	NA	0.177885	NA
Gadd45g	-0.5703	1.3752	1.03532	0.487119	1.94833	-0.714771	0.337691	0.961509	0.730946	0.156812	0.60662	0.422091	-0.3655	0.558002	-0.86769	-0.300248	-0.19973	-0.626878	0.254782	0.812444	0.812268	0.090946	0.311259	0.572101	0.607725	-0.144956	0.825055	-0.00315901	0.0793038	0.131751	0.52075	-0.237653	0.271258	1.19378	-0.818966
Gale	0.789108	0.00905266	1.30933	0.576511	-0.0385588	-0.0134722	0.37619	0.379264	0.525418	0.742406	0.843417	0.059645	-0.886232	-0.354614	0.59587	0.83373	-1.04101	-0.512824	0.0760367	0.736393	0.46684	-0.0433807	0.787298	0.357803	0.18111	-0.0237684	0.515348	-0.212545	0.0612254	0.0269628	0.207732	-0.4965	-0.122134	-0.217218	0.521003
Galnt18	0.678045	-0.151269	0.0874794	0.327439	0.193166	-0.0650112	0.112619	0.0301889	-0.0906786	0.263206	0.176702	0.422095	0.457795	0.31774	0.464847	-0.36981	-0.173999	-0.197518	-0.235009	0.504822	0.337133	-0.0945546	0.0534737	0.288703	0.221521	0.123274	0.291649	-0.0911087	0.364464	-0.0909702	0.110254	-0.107828	-0.0314269	0.382658	0.354927
Gapdh	-0.527054	0.505772	0.516712	-0.234007	1.35576	0.229207	-0.0135629	0.272746	-0.337837	0.537527	0.0818986	0.33145	1.12587	-0.0757682	-0.0060061	0.282002	0.0951898	-0.156997	0.248098	0.46907	0.263071	-0.0178434	0.340833	0.23263	0.659047	-0.0313543	0.0675403	-0.155523	-0.292949	0.00325305	0.156062	-0.0903537	0.221271	0.268121	-0.367175
Gas5	-0.483846	-0.343349	-0.141419	0.176013	-0.500022	0.157077	0.157261	-0.247882	0.360376	-0.00654079	-0.0345834	-0.136879	-0.0982946	0.145042	0.0557965	-0.093844	-0.600111	-0.188539	-0.406344	-0.409574	-0.175986	-0.0690416	-0.535585	-0.340057	-0.0369226	0.109374	-0.481593	-0.0253392	-0.0464442	-0.0489666	-0.163725	0.0111501	-0.184409	0.0599391	-0.18031
Gas6	0.00476078	0.439289	-0.599763	0.527988	0.831739	0.319241	-0.103541	-0.716655	-0.218261	0.0915849	0.336257	-0.39917	-0.087304	-0.0816532	0.322816	0.764902	0.847747	0.123375	0.11113	0.450525	-0.0206226	-0.128969	0.397306	0.221498	-0.148761	0.0568885	-0.176379	0.00876525	-0.104165	-0.0515019	0.116787	-0.1	0.350485	-0.138419	0.231302
Gas7	-0.145368	-0.136208	0.247962	0.0651772	0.15128	-0.122805	0.221528	0.278511	-0.0278552	0.322515	-0.00204253	-0.00108607	-0.175887	-0.000462135	-0.0320647	-0.0356152	0.236038	0.447067	0.171663	0.254798	0.662375	0.00759417	0.66275	-0.158402	0.245364	-0.00183665	0.153889	0.164627	0.0414814	0.123528	0.163766	0.0608446	0.513013	0.510625	-0.120628
Gata4	NA	NA	NA	NA	NA	NA	0.00783343	0.0780815	NA	-1.30377	-0.0254157	NA	NA	NA	NA	NA	0.190297	NA	NA	2.18715	1.17847	0.282897	0.334493	0.550715	NA	-0.118233	0.971008	-0.165005	0.134958	1.19739	NA	NA	NA	-0.345375	NA
Gata6	-0.4781	-0.582507	-0.10441	0.753216	0.101959	-0.375871	0.401728	0.95549	0.758381	0.244948	0.585395	0.800789	0.496149	0.862396	0.428908	-0.205843	0.929418	0.32137	-0.0573783	0.659883	0.662915	0.363202	-0.178609	0.158763	-0.30315	0.320409	0.294846	0.441962	0.0556989	0.265494	1.09944	-0.338829	0.513044	0.474671	0.440395
Gata6os	-0.747163	-6.1533	0.235794	NA	7.16797	1.38044	0.0360445	0.00916272	1.01503	0.835365	-0.175619	0.884184	1.21414	1.44436	0.600212	-0.146467	1.35467	0.620978	0.987714	1.21408	1.09203	0.084044	-0.52206	0.282159	-0.0121801	-0.429446	0.208438	0.271829	0.227277	-0.318531	0.483288	0.00523419	-0.311188	0.0490899	6.30303
Gatad2a	-0.320794	0.566823	-0.261795	0.45673	-0.091029	0.527105	-0.187283	0.368899	0.307529	0.414138	0.0188235	0.208113	-0.354195	-0.226341	0.346371	-0.0571864	0.198513	-0.234943	-0.336411	0.27232	0.0337817	0.135492	0.190732	0.3027	0.588478	0.0735447	0.188774	0.0212148	0.0447982	-0.0147065	0.149364	-0.220078	-0.111583	0.401364	0.486475
[truncated: 1,527 more rows]

## Sheet: Figure 2b
Figure 2b	Overlap DEGs between I4 PBMC and GeneLab
	Percentage	celltype	Group
1	11.13	PBMC	up
2	5.85	CD4 T	up
3	6.42	CD8 T	up
4	9.24	other T	up
5	8.45	B	up
6	9.32	NK	up
7	11.56	CD14 Mono	up
[truncated: 13 more rows]

## Sheet: Figure 2c
Figure 2c	GSEA analysis of the GeneLab DEGs with I4 DEGs
[truncated: 21 more rows]

[truncated: 62 more sheets: Figure 2d, Figure 2e, Figure 2f, Figure 2g, Figure 2h, Figure 2i, Figure 3a, Figure 3b, Figure 3c, Figure 3d, Figure 3e, Figure 3f, Figure 3g, Figure 4a, Figure 4b, Figure 5a, Figure 5b,c,d, Extended Data Figure 1b, Extended Data Figure 1c, Extended Data Figure 1d …]
